# Supplementary material for: Early prediction of antigenic transitions for influenza A/H3N2
Source: PLoS Comput Biol. 2020 Feb 18;16(2):e1007683. doi: 10.1371/journal.pcbi.1007683 (PMC7048310; doi:10.1371/journal.pcbi.1007683)
Supplement: S1 Source — (GZ) [file pcbi.1007683.s016.tar.gz]

Archive with 109 entries (102 files):
- S3_source_files
- S3_source_files/._.DS_Store
- S3_source_files/.DS_Store
- S3_source_files/._model_fitting
- S3_source_files/model_fitting
- S3_source_files/._figure_files
- S3_source_files/figure_files
- S3_source_files/._supplement_source_data
- S3_source_files/supplement_source_data
- S3_source_files/supplement_source_data/._Figure_5_figure_supplement_source_data_1.csv
- S3_source_files/supplement_source_data/Figure_5_figure_supplement_source_data_1.csv
- S3_source_files/supplement_source_data/._Figure_5_figure_supplement_source_data_2.csv
- S3_source_files/supplement_source_data/Figure_5_figure_supplement_source_data_2.csv
- S3_source_files/supplement_source_data/._Figure_5_figure_supplement_source_data_3.csv
- S3_source_files/supplement_source_data/Figure_5_figure_supplement_source_data_3.csv
- S3_source_files/supplement_source_data/._Figure_5_figure_supplement_source_data_4.csv
- S3_source_files/supplement_source_data/Figure_5_figure_supplement_source_data_4.csv
- S3_source_files/supplement_source_data/._supplement_source_code.R
- S3_source_files/supplement_source_data/supplement_source_code.R
- S3_source_files/supplement_source_data/._Figure_5_figure_supplement_source_data_test_4.csv
- S3_source_files/supplement_source_data/Figure_5_figure_supplement_source_data_test_4.csv
- S3_source_files/supplement_source_data/._Table_2_supplemental_figure_source_data_1.csv
- S3_source_files/supplement_source_data/Table_2_supplemental_figure_source_data_1.csv
- S3_source_files/supplement_source_data/._Figure_1_figure_supplement_source_data_1.csv
- S3_source_files/supplement_source_data/Figure_1_figure_supplement_source_data_1.csv
- S3_source_files/supplement_source_data/._Figure_1_figure_supplement_source_data_2.csv
- S3_source_files/supplement_source_data/Figure_1_figure_supplement_source_data_2.csv
- S3_source_files/figure_files/._.DS_Store
- S3_source_files/figure_files/.DS_Store
- S3_source_files/figure_files/._figure4_data
- S3_source_files/figure_files/figure4_data
- S3_source_files/figure_files/._h3n2_epitope_mutations.tsv
- S3_source_files/figure_files/h3n2_epitope_mutations.tsv
- S3_source_files/figure_files/._figures1-3_data
- S3_source_files/figure_files/figures1-3_data
- S3_source_files/figure_files/._figure_code.R
- S3_source_files/figure_files/figure_code.R
- S3_source_files/figure_files/figures1-3_data/._dataScaled.single.10.csv
- S3_source_files/figure_files/figures1-3_data/dataScaled.single.10.csv
- S3_source_files/figure_files/figures1-3_data/._.DS_Store
- S3_source_files/figure_files/figures1-3_data/.DS_Store
- S3_source_files/figure_files/figures1-3_data/._freq.10.csv
- S3_source_files/figure_files/figures1-3_data/freq.10.csv
- S3_source_files/figure_files/figures1-3_data/._dataScaled.01.csv
- S3_source_files/figure_files/figures1-3_data/dataScaled.01.csv
- S3_source_files/figure_files/figures1-3_data/._prediction.out1.figure1.csv
- S3_source_files/figure_files/figures1-3_data/prediction.out1.figure1.csv
- S3_source_files/figure_files/figures1-3_data/._out.antigenFrequencies.txt
- S3_source_files/figure_files/figures1-3_data/out.antigenFrequencies.txt
- S3_source_files/figure_files/figures1-3_data/._prediction.out10.figure1.csv
- S3_source_files/figure_files/figures1-3_data/prediction.out10.figure1.csv
- S3_source_files/figure_files/figures1-3_data/._freq.01.csv
- S3_source_files/figure_files/figures1-3_data/freq.01.csv
- S3_source_files/figure_files/figures1-3_data/._antigen_frequencies_list.rds
- S3_source_files/figure_files/figures1-3_data/antigen_frequencies_list.rds
- S3_source_files/figure_files/figure4_data/._perf.single.07.csv
- S3_source_files/figure_files/figure4_data/perf.single.07.csv
- S3_source_files/figure_files/figure4_data/._perf.single.06.csv
- S3_source_files/figure_files/figure4_data/perf.single.06.csv
- S3_source_files/figure_files/figure4_data/._perf.single.10.csv
- S3_source_files/figure_files/figure4_data/perf.single.10.csv
- S3_source_files/figure_files/figure4_data/._perf.single.04.csv
- S3_source_files/figure_files/figure4_data/perf.single.04.csv
- S3_source_files/figure_files/figure4_data/._perf.single.05.csv
- S3_source_files/figure_files/figure4_data/perf.single.05.csv
- S3_source_files/figure_files/figure4_data/._.DS_Store
- S3_source_files/figure_files/figure4_data/.DS_Store
- S3_source_files/figure_files/figure4_data/._perf.single.02.csv
- S3_source_files/figure_files/figure4_data/perf.single.02.csv
- S3_source_files/figure_files/figure4_data/._term_performance.csv
- S3_source_files/figure_files/figure4_data/term_performance.csv
- S3_source_files/figure_files/figure4_data/._perf.single.03.csv
- S3_source_files/figure_files/figure4_data/perf.single.03.csv
- S3_source_files/figure_files/figure4_data/._perf.df.01.csv
- S3_source_files/figure_files/figure4_data/perf.df.01.csv
- S3_source_files/figure_files/figure4_data/._success_lead_data.csv
- S3_source_files/figure_files/figure4_data/success_lead_data.csv
- S3_source_files/figure_files/figure4_data/._perf.single.08.csv
- S3_source_files/figure_files/figure4_data/perf.single.08.csv
- S3_source_files/figure_files/figure4_data/._perf.single.09.csv
- S3_source_files/figure_files/figure4_data/perf.single.09.csv
- S3_source_files/model_fitting/._.DS_Store
- S3_source_files/model_fitting/.DS_Store
- S3_source_files/model_fitting/._model_build.R
- S3_source_files/model_fitting/model_build.R
- S3_source_files/model_fitting/._surveillance_threshold_data
- S3_source_files/model_fitting/surveillance_threshold_data
- S3_source_files/model_fitting/._data_prep.R
- S3_source_files/model_fitting/data_prep.R
- S3_source_files/model_fitting/surveillance_threshold_data/._freq.04.csv
- S3_source_files/model_fitting/surveillance_threshold_data/freq.04.csv
- S3_source_files/model_fitting/surveillance_threshold_data/._freq.10.csv
- S3_source_files/model_fitting/surveillance_threshold_data/freq.10.csv
- S3_source_files/model_fitting/surveillance_threshold_data/._freq.05.csv
- S3_source_files/model_fitting/surveillance_threshold_data/freq.05.csv
- S3_source_files/model_fitting/surveillance_threshold_data/._freq.07.csv
- S3_source_files/model_fitting/surveillance_threshold_data/freq.07.csv
- S3_source_files/model_fitting/surveillance_threshold_data/._freq.06.csv
- S3_source_files/model_fitting/surveillance_threshold_data/freq.06.csv
- S3_source_files/model_fitting/surveillance_threshold_data/._freq.02.csv
- S3_source_files/model_fitting/surveillance_threshold_data/freq.02.csv
- S3_source_files/model_fitting/surveillance_threshold_data/._freq.03.csv
- S3_source_files/model_fitting/surveillance_threshold_data/freq.03.csv
- S3_source_files/model_fitting/surveillance_threshold_data/._freq.01.csv
- S3_source_files/model_fitting/surveillance_threshold_data/freq.01.csv
- S3_source_files/model_fitting/surveillance_threshold_data/._freq.08.csv
- S3_source_files/model_fitting/surveillance_threshold_data/freq.08.csv
- S3_source_files/model_fitting/surveillance_threshold_data/._freq.09.csv
- S3_source_files/model_fitting/surveillance_threshold_data/freq.09.csv
