# Supplementary material for: Early prediction of antigenic transitions for influenza A/H3N2
Source: PLoS Comput Biol. 2020 Feb 18;16(2):e1007683. doi: 10.1371/journal.pcbi.1007683 (PMC7048310; doi:10.1371/journal.pcbi.1007683)
Supplement: S1 Source — (GZ) [file pcbi.1007683.s016.tar.gz › S3_source_files/supplement_source_data/Figure_5_figure_supplement_source_data_1.csv]

max.Precision	min.Precision	median.Precision	max.Recall	min.Recall	median.Recall	freq	model	thres
0.642241379	0.574545455	0.619246862	0.696261682	0.653679654	0.685714286	0.01	Current + Past	0.32
0.739336492890995	0.659919028340081	0.702928870292887	0.792452830188679	0.744292237442922	0.764705882352941	0.02	Current + Past	0.35
0.792929292929293	0.708	0.76036866359447	0.801801801801802	0.726086956521739	0.762135922330097	0.03	Current + Past	0.43
0.755102040816326	0.701550387596899	0.732824427480916	0.867768595041322	0.818652849740933	0.825892857142857	0.04	Current + Past	0.36
0.797169811320755	0.745535714285714	0.771863117870722	0.84331797235023	0.79646017699115	0.806763285024155	0.05	Current + Past	0.42
0.812765957446808	0.737037037037037	0.755813953488372	0.882352941176471	0.818930041152263	0.876288659793814	0.06	Current + Past	0.4
0.87027027027027	0.814345991561181	0.824324324324324	0.852320675105485	0.78921568627451	0.839130434782609	0.07	Current + Past	0.51
0.826666666666667	0.794871794871795	0.819444444444444	0.896	0.834905660377358	0.881516587677725	0.08	Current + Past	0.44
0.846153846153846	0.782426778242678	0.818965517241379	0.908256880733945	0.863436123348018	0.89622641509434	0.09	Current + Past	0.43
0.876146788990826	0.818181818181818	0.839130434782609	0.922374429223744	0.830434782608696	0.850746268656716	0.1	Current + Past	0.51
0.642241379	0.574545455	0.619246862	0.696261682	0.653679654	0.685714286	0.01	Current	0.32
0.7	0.63768115942029	0.661087866108787	0.768558951965066	0.705128205128205	0.744394618834081	0.02	Current	0.34
0.73394495412844	0.652173913043478	0.687242798353909	0.794759825327511	0.694690265486726	0.740740740740741	0.03	Current	0.39
0.744855967078189	0.657627118644068	0.69921875	0.843478260869565	0.782051282051282	0.837962962962963	0.04	Current	0.35
0.774774774774775	0.707407407407407	0.765765765765766	0.859154929577465	0.726495726495726	0.816593886462882	0.05	Current	0.42
0.785714285714286	0.715867158671587	0.74390243902439	0.859154929577465	0.793577981651376	0.816593886462882	0.06	Current	0.43
0.777777777777778	0.739130434782609	0.765342960288809	0.917748917748918	0.821276595744681	0.86697247706422	0.07	Current	0.4
0.77431906614786	0.731958762886598	0.749003984063745	0.934272300469484	0.851528384279476	0.862385321100917	0.08	Current	0.37
0.811158798283262	0.76	0.794466403162055	0.915492957746479	0.848101265822785	0.86697247706422	0.09	Current	0.43
0.864485981308411	0.804780876494024	0.831168831168831	0.897196261682243	0.839130434782609	0.848623853211009	0.1	Current	0.51
