# Supplementary material for: Early prediction of antigenic transitions for influenza A/H3N2
Source: PLoS Comput Biol. 2020 Feb 18;16(2):e1007683. doi: 10.1371/journal.pcbi.1007683 (PMC7048310; doi:10.1371/journal.pcbi.1007683)
Supplement: S1 Source — (GZ) [file pcbi.1007683.s016.tar.gz › S3_source_files/supplement_source_data/Figure_5_figure_supplement_source_data_2.csv]

list	antigentype	success	variable	value	trial	group	time.stamp	nine.months	six.months	three.months	twelve.months
1	1334	Est.	individual.meanMut	5.087927	tropics_10	1	t1	0.291969	0.233178	0.184799	0.348396
1	1334	Est.	individual.varMut	6.2403	tropics_10	1	t1	0.291969	0.233178	0.184799	0.348396
1	1334	Est.	individual.meanR	-0.005158	tropics_10	1	t1	0.291969	0.233178	0.184799	0.348396
1	1334	Est.	individual.varR	0.000403	tropics_10	1	t1	0.291969	0.233178	0.184799	0.348396
1	1334	Est.	individual.meanBeta	-0.615876	tropics_10	1	t1	0.291969	0.233178	0.184799	0.348396
1	1334	Est.	individual.varBeta	0.000403	tropics_10	1	t1	0.291969	0.233178	0.184799	0.348396
1	1334	Est.	individual.meanSigma	0.460669	tropics_10	1	t1	0.291969	0.233178	0.184799	0.348396
1	1334	Est.	individual.varSigma	0.230102	tropics_10	1	t1	0.291969	0.233178	0.184799	0.348396
1	1334	Est.	frequency	0.138445	tropics_10	1	t1	0.291969	0.233178	0.184799	0.348396
1	1334	Est.	meanR	1.008676	tropics_10	1	t1	0.291969	0.233178	0.184799	0.348396
1	1334	Est.	varR	0.000724	tropics_10	1	t1	0.291969	0.233178	0.184799	0.348396
1	1334	Est.	meanBeta	0.534967	tropics_10	1	t1	0.291969	0.233178	0.184799	0.348396
1	1334	Est.	varBeta	0.000183	tropics_10	1	t1	0.291969	0.233178	0.184799	0.348396
1	1334	Est.	meanSigma	0.471588	tropics_10	1	t1	0.291969	0.233178	0.184799	0.348396
1	1334	Est.	varSigma	5.8e-05	tropics_10	1	t1	0.291969	0.233178	0.184799	0.348396
1	1334	Est.	covBetaSigma	-2.3e-05	tropics_10	1	t1	0.291969	0.233178	0.184799	0.348396
1	1334	Est.	diversity	4.2683	tropics_10	1	t1	0.291969	0.233178	0.184799	0.348396
1	1334	Est.	tmrca	3.1192	tropics_10	1	t1	0.291969	0.233178	0.184799	0.348396
1	1334	Est.	netau	91.3242	tropics_10	1	t1	0.291969	0.233178	0.184799	0.348396
1	1334	Est.	serialInterval	0.00622	tropics_10	1	t1	0.291969	0.233178	0.184799	0.348396
1	1334	Est.	antigenicDiversity	0.031	tropics_10	1	t1	0.291969	0.233178	0.184799	0.348396
1	1334	Est.	totalS	39994496	tropics_10	1	t1	0.291969	0.233178	0.184799	0.348396
1	1334	Est.	totalI	5504	tropics_10	1	t1	0.291969	0.233178	0.184799	0.348396
1	1334	Est.	meanLoad	6	tropics_10	1	t1	0.291969	0.233178	0.184799	0.348396
1	1334	Est.	antigenicTypes	22	tropics_10	1	t1	0.291969	0.233178	0.184799	0.348396
1	1334	Est.	entropy	1.92815112223983	tropics_10	1	t1	0.291969	0.233178	0.184799	0.348396
1	1334	Est.	ratio.mutation	0.847987833333333	tropics_10	1	t1	0.291969	0.233178	0.184799	0.348396
1	1334	Est.	ratio.meanR	0.986298156831393	tropics_10	1	t1	0.291969	0.233178	0.184799	0.348396
1	1334	Est.	ratio.varR	0.556629834254144	tropics_10	1	t1	0.291969	0.233178	0.184799	0.348396
1	1334	Est.	ratio.meanBeta	1.00972116272946	tropics_10	1	t1	0.291969	0.233178	0.184799	0.348396
1	1334	Est.	ratio.varBeta	2.20218579234973	tropics_10	1	t1	0.291969	0.233178	0.184799	0.348396
1	1334	Est.	ratio.meanSigma	0.976846315003775	tropics_10	1	t1	0.291969	0.233178	0.184799	0.348396
1	1334	Est.	ratio.varSigma	3967.27586206897	tropics_10	1	t1	0.291969	0.233178	0.184799	0.348396
1	1007	Transient	individual.meanMut	6.201258	tropics_10	1	t1	0.027461	0.035284	0.05095	0.013945
1	1007	Transient	individual.varMut	8.770816	tropics_10	1	t1	0.027461	0.035284	0.05095	0.013945
1	1007	Transient	individual.meanR	0.009247	tropics_10	1	t1	0.027461	0.035284	0.05095	0.013945
1	1007	Transient	individual.varR	0.000566	tropics_10	1	t1	0.027461	0.035284	0.05095	0.013945
1	1007	Transient	individual.meanBeta	-0.624818	tropics_10	1	t1	0.027461	0.035284	0.05095	0.013945
1	1007	Transient	individual.varBeta	0.000566	tropics_10	1	t1	0.027461	0.035284	0.05095	0.013945
1	1007	Transient	individual.meanSigma	0.471551	tropics_10	1	t1	0.027461	0.035284	0.05095	0.013945
1	1007	Transient	individual.varSigma	0.236242	tropics_10	1	t1	0.027461	0.035284	0.05095	0.013945
1	1007	Transient	frequency	0.057776	tropics_10	1	t1	0.027461	0.035284	0.05095	0.013945
1	1007	Transient	meanR	1.008676	tropics_10	1	t1	0.027461	0.035284	0.05095	0.013945
1	1007	Transient	varR	0.000724	tropics_10	1	t1	0.027461	0.035284	0.05095	0.013945
1	1007	Transient	meanBeta	0.534967	tropics_10	1	t1	0.027461	0.035284	0.05095	0.013945
1	1007	Transient	varBeta	0.000183	tropics_10	1	t1	0.027461	0.035284	0.05095	0.013945
1	1007	Transient	meanSigma	0.471588	tropics_10	1	t1	0.027461	0.035284	0.05095	0.013945
1	1007	Transient	varSigma	5.8e-05	tropics_10	1	t1	0.027461	0.035284	0.05095	0.013945
1	1007	Transient	covBetaSigma	-2.3e-05	tropics_10	1	t1	0.027461	0.035284	0.05095	0.013945
1	1007	Transient	diversity	4.2683	tropics_10	1	t1	0.027461	0.035284	0.05095	0.013945
1	1007	Transient	tmrca	3.1192	tropics_10	1	t1	0.027461	0.035284	0.05095	0.013945
1	1007	Transient	netau	91.3242	tropics_10	1	t1	0.027461	0.035284	0.05095	0.013945
1	1007	Transient	serialInterval	0.00622	tropics_10	1	t1	0.027461	0.035284	0.05095	0.013945
1	1007	Transient	antigenicDiversity	0.031	tropics_10	1	t1	0.027461	0.035284	0.05095	0.013945
1	1007	Transient	totalS	39994496	tropics_10	1	t1	0.027461	0.035284	0.05095	0.013945
1	1007	Transient	totalI	5504	tropics_10	1	t1	0.027461	0.035284	0.05095	0.013945
1	1007	Transient	meanLoad	6	tropics_10	1	t1	0.027461	0.035284	0.05095	0.013945
1	1007	Transient	antigenicTypes	22	tropics_10	1	t1	0.027461	0.035284	0.05095	0.013945
1	1007	Transient	entropy	1.92815112223983	tropics_10	1	t1	0.027461	0.035284	0.05095	0.013945
1	1007	Transient	ratio.mutation	1.033543	tropics_10	1	t1	0.027461	0.035284	0.05095	0.013945
1	1007	Transient	ratio.meanR	1.00060860533041	tropics_10	1	t1	0.027461	0.035284	0.05095	0.013945
1	1007	Transient	ratio.varR	0.781767955801105	tropics_10	1	t1	0.027461	0.035284	0.05095	0.013945
1	1007	Transient	ratio.meanBeta	1.00073248436729	tropics_10	1	t1	0.027461	0.035284	0.05095	0.013945
1	1007	Transient	ratio.varBeta	3.09289617486339	tropics_10	1	t1	0.027461	0.035284	0.05095	0.013945
1	1007	Transient	ratio.meanSigma	0.999921541684691	tropics_10	1	t1	0.027461	0.035284	0.05095	0.013945
1	1007	Transient	ratio.varSigma	4073.13793103448	tropics_10	1	t1	0.027461	0.035284	0.05095	0.013945
1	1335	Transient	individual.meanMut	7.516484	tropics_10	1	t1	0.008493	0.011761	0.022532	0.002274
1	1335	Transient	individual.varMut	6.535443	tropics_10	1	t1	0.008493	0.011761	0.022532	0.002274
1	1335	Transient	individual.meanR	0.01877	tropics_10	1	t1	0.008493	0.011761	0.022532	0.002274
1	1335	Transient	individual.varR	0.000422	tropics_10	1	t1	0.008493	0.011761	0.022532	0.002274
1	1335	Transient	individual.meanBeta	-0.635382	tropics_10	1	t1	0.008493	0.011761	0.022532	0.002274
1	1335	Transient	individual.varBeta	0.000422	tropics_10	1	t1	0.008493	0.011761	0.022532	0.002274
1	1335	Transient	individual.meanSigma	0.481119	tropics_10	1	t1	0.008493	0.011761	0.022532	0.002274
1	1335	Transient	individual.varSigma	0.230076	tropics_10	1	t1	0.008493	0.011761	0.022532	0.002274
1	1335	Transient	frequency	0.016533	tropics_10	1	t1	0.008493	0.011761	0.022532	0.002274
1	1335	Transient	meanR	1.008676	tropics_10	1	t1	0.008493	0.011761	0.022532	0.002274
1	1335	Transient	varR	0.000724	tropics_10	1	t1	0.008493	0.011761	0.022532	0.002274
1	1335	Transient	meanBeta	0.534967	tropics_10	1	t1	0.008493	0.011761	0.022532	0.002274
1	1335	Transient	varBeta	0.000183	tropics_10	1	t1	0.008493	0.011761	0.022532	0.002274
1	1335	Transient	meanSigma	0.471588	tropics_10	1	t1	0.008493	0.011761	0.022532	0.002274
1	1335	Transient	varSigma	5.8e-05	tropics_10	1	t1	0.008493	0.011761	0.022532	0.002274
1	1335	Transient	covBetaSigma	-2.3e-05	tropics_10	1	t1	0.008493	0.011761	0.022532	0.002274
1	1335	Transient	diversity	4.2683	tropics_10	1	t1	0.008493	0.011761	0.022532	0.002274
1	1335	Transient	tmrca	3.1192	tropics_10	1	t1	0.008493	0.011761	0.022532	0.002274
1	1335	Transient	netau	91.3242	tropics_10	1	t1	0.008493	0.011761	0.022532	0.002274
1	1335	Transient	serialInterval	0.00622	tropics_10	1	t1	0.008493	0.011761	0.022532	0.002274
1	1335	Transient	antigenicDiversity	0.031	tropics_10	1	t1	0.008493	0.011761	0.022532	0.002274
1	1335	Transient	totalS	39994496	tropics_10	1	t1	0.008493	0.011761	0.022532	0.002274
1	1335	Transient	totalI	5504	tropics_10	1	t1	0.008493	0.011761	0.022532	0.002274
1	1335	Transient	meanLoad	6	tropics_10	1	t1	0.008493	0.011761	0.022532	0.002274
1	1335	Transient	antigenicTypes	22	tropics_10	1	t1	0.008493	0.011761	0.022532	0.002274
1	1335	Transient	entropy	1.92815112223983	tropics_10	1	t1	0.008493	0.011761	0.022532	0.002274
1	1335	Transient	ratio.mutation	1.25274733333333	tropics_10	1	t1	0.008493	0.011761	0.022532	0.002274
1	1335	Transient	ratio.meanR	1.01018291680729	tropics_10	1	t1	0.008493	0.011761	0.022532	0.002274
1	1335	Transient	ratio.varR	0.582872928176796	tropics_10	1	t1	0.008493	0.011761	0.022532	0.002274
1	1335	Transient	ratio.meanBeta	0.990216390209604	tropics_10	1	t1	0.008493	0.011761	0.022532	0.002274
1	1335	Transient	ratio.varBeta	2.30601092896175	tropics_10	1	t1	0.008493	0.011761	0.022532	0.002274
1	1335	Transient	ratio.meanSigma	1.02021043792463	tropics_10	1	t1	0.008493	0.011761	0.022532	0.002274
1	1335	Transient	ratio.varSigma	3966.8275862069	tropics_10	1	t1	0.008493	0.011761	0.022532	0.002274
1	782	Transient	individual.meanMut	5.47973	tropics_10	1	t1	0.041616	0.058397	0.04641	0.019931
1	782	Transient	individual.varMut	13.283373	tropics_10	1	t1	0.041616	0.058397	0.04641	0.019931
1	782	Transient	individual.meanR	-0.017445	tropics_10	1	t1	0.041616	0.058397	0.04641	0.019931
1	782	Transient	individual.varR	0.000857	tropics_10	1	t1	0.041616	0.058397	0.04641	0.019931
1	782	Transient	individual.meanBeta	-0.619023	tropics_10	1	t1	0.041616	0.058397	0.04641	0.019931
1	782	Transient	individual.varBeta	0.000857	tropics_10	1	t1	0.041616	0.058397	0.04641	0.019931
1	782	Transient	individual.meanSigma	0.456478	tropics_10	1	t1	0.041616	0.058397	0.04641	0.019931
1	782	Transient	individual.varSigma	0.241189	tropics_10	1	t1	0.041616	0.058397	0.04641	0.019931
1	782	Transient	frequency	0.053779	tropics_10	1	t1	0.041616	0.058397	0.04641	0.019931
1	782	Transient	meanR	1.008676	tropics_10	1	t1	0.041616	0.058397	0.04641	0.019931
1	782	Transient	varR	0.000724	tropics_10	1	t1	0.041616	0.058397	0.04641	0.019931
1	782	Transient	meanBeta	0.534967	tropics_10	1	t1	0.041616	0.058397	0.04641	0.019931
1	782	Transient	varBeta	0.000183	tropics_10	1	t1	0.041616	0.058397	0.04641	0.019931
1	782	Transient	meanSigma	0.471588	tropics_10	1	t1	0.041616	0.058397	0.04641	0.019931
1	782	Transient	varSigma	5.8e-05	tropics_10	1	t1	0.041616	0.058397	0.04641	0.019931
1	782	Transient	covBetaSigma	-2.3e-05	tropics_10	1	t1	0.041616	0.058397	0.04641	0.019931
1	782	Transient	diversity	4.2683	tropics_10	1	t1	0.041616	0.058397	0.04641	0.019931
1	782	Transient	tmrca	3.1192	tropics_10	1	t1	0.041616	0.058397	0.04641	0.019931
1	782	Transient	netau	91.3242	tropics_10	1	t1	0.041616	0.058397	0.04641	0.019931
1	782	Transient	serialInterval	0.00622	tropics_10	1	t1	0.041616	0.058397	0.04641	0.019931
1	782	Transient	antigenicDiversity	0.031	tropics_10	1	t1	0.041616	0.058397	0.04641	0.019931
1	782	Transient	totalS	39994496	tropics_10	1	t1	0.041616	0.058397	0.04641	0.019931
1	782	Transient	totalI	5504	tropics_10	1	t1	0.041616	0.058397	0.04641	0.019931
1	782	Transient	meanLoad	6	tropics_10	1	t1	0.041616	0.058397	0.04641	0.019931
1	782	Transient	antigenicTypes	22	tropics_10	1	t1	0.041616	0.058397	0.04641	0.019931
1	782	Transient	entropy	1.92815112223983	tropics_10	1	t1	0.041616	0.058397	0.04641	0.019931
1	782	Transient	ratio.mutation	0.913288333333333	tropics_10	1	t1	0.041616	0.058397	0.04641	0.019931
1	782	Transient	ratio.meanR	0.974253658285043	tropics_10	1	t1	0.041616	0.058397	0.04641	0.019931
1	782	Transient	ratio.varR	1.18370165745856	tropics_10	1	t1	0.041616	0.058397	0.04641	0.019931
1	782	Transient	ratio.meanBeta	1.00654856493133	tropics_10	1	t1	0.041616	0.058397	0.04641	0.019931
1	782	Transient	ratio.varBeta	4.68306010928962	tropics_10	1	t1	0.041616	0.058397	0.04641	0.019931
1	782	Transient	ratio.meanSigma	0.96795932042376	tropics_10	1	t1	0.041616	0.058397	0.04641	0.019931
1	782	Transient	ratio.varSigma	4158.43103448276	tropics_10	1	t1	0.041616	0.058397	0.04641	0.019931
1	1560	Est.	individual.meanMut	7.880658	tropics_10	1	t1	0.303765	0.186953	0.083572	0.385384
1	1560	Est.	individual.varMut	5.257363	tropics_10	1	t1	0.303765	0.186953	0.083572	0.385384
1	1560	Est.	individual.meanR	0.057599	tropics_10	1	t1	0.303765	0.186953	0.083572	0.385384
1	1560	Est.	individual.varR	0.000339	tropics_10	1	t1	0.303765	0.186953	0.083572	0.385384
1	1560	Est.	individual.meanBeta	-0.638307	tropics_10	1	t1	0.303765	0.186953	0.083572	0.385384
1	1560	Est.	individual.varBeta	0.000339	tropics_10	1	t1	0.303765	0.186953	0.083572	0.385384
1	1560	Est.	individual.meanSigma	0.501633	tropics_10	1	t1	0.303765	0.186953	0.083572	0.385384
1	1560	Est.	individual.varSigma	0.207257	tropics_10	1	t1	0.303765	0.186953	0.083572	0.385384
1	1560	Est.	frequency	0.04415	tropics_10	1	t1	0.303765	0.186953	0.083572	0.385384
1	1560	Est.	meanR	1.008676	tropics_10	1	t1	0.303765	0.186953	0.083572	0.385384
1	1560	Est.	varR	0.000724	tropics_10	1	t1	0.303765	0.186953	0.083572	0.385384
1	1560	Est.	meanBeta	0.534967	tropics_10	1	t1	0.303765	0.186953	0.083572	0.385384
1	1560	Est.	varBeta	0.000183	tropics_10	1	t1	0.303765	0.186953	0.083572	0.385384
1	1560	Est.	meanSigma	0.471588	tropics_10	1	t1	0.303765	0.186953	0.083572	0.385384
1	1560	Est.	varSigma	5.8e-05	tropics_10	1	t1	0.303765	0.186953	0.083572	0.385384
1	1560	Est.	covBetaSigma	-2.3e-05	tropics_10	1	t1	0.303765	0.186953	0.083572	0.385384
1	1560	Est.	diversity	4.2683	tropics_10	1	t1	0.303765	0.186953	0.083572	0.385384
1	1560	Est.	tmrca	3.1192	tropics_10	1	t1	0.303765	0.186953	0.083572	0.385384
1	1560	Est.	netau	91.3242	tropics_10	1	t1	0.303765	0.186953	0.083572	0.385384
1	1560	Est.	serialInterval	0.00622	tropics_10	1	t1	0.303765	0.186953	0.083572	0.385384
1	1560	Est.	antigenicDiversity	0.031	tropics_10	1	t1	0.303765	0.186953	0.083572	0.385384
1	1560	Est.	totalS	39994496	tropics_10	1	t1	0.303765	0.186953	0.083572	0.385384
1	1560	Est.	totalI	5504	tropics_10	1	t1	0.303765	0.186953	0.083572	0.385384
1	1560	Est.	meanLoad	6	tropics_10	1	t1	0.303765	0.186953	0.083572	0.385384
1	1560	Est.	antigenicTypes	22	tropics_10	1	t1	0.303765	0.186953	0.083572	0.385384
1	1560	Est.	entropy	1.92815112223983	tropics_10	1	t1	0.303765	0.186953	0.083572	0.385384
1	1560	Est.	ratio.mutation	1.313443	tropics_10	1	t1	0.303765	0.186953	0.083572	0.385384
1	1560	Est.	ratio.meanR	1.05017878405676	tropics_10	1	t1	0.303765	0.186953	0.083572	0.385384
1	1560	Est.	ratio.varR	0.468232044198895	tropics_10	1	t1	0.303765	0.186953	0.083572	0.385384
1	1560	Est.	ratio.meanBeta	0.98732423910125	tropics_10	1	t1	0.303765	0.186953	0.083572	0.385384
1	1560	Est.	ratio.varBeta	1.85245901639344	tropics_10	1	t1	0.303765	0.186953	0.083572	0.385384
1	1560	Est.	ratio.meanSigma	1.06371027252602	tropics_10	1	t1	0.303765	0.186953	0.083572	0.385384
1	1560	Est.	ratio.varSigma	3573.39655172414	tropics_10	1	t1	0.303765	0.186953	0.083572	0.385384
1	1151	Transient	individual.meanMut	12.215789	tropics_10	1	t1	0.015665	0.027626	0.038171	0.009157
1	1151	Transient	individual.varMut	1.832382	tropics_10	1	t1	0.015665	0.027626	0.038171	0.009157
1	1151	Transient	individual.meanR	-0.005492	tropics_10	1	t1	0.015665	0.027626	0.038171	0.009157
1	1151	Transient	individual.varR	0.000118	tropics_10	1	t1	0.015665	0.027626	0.038171	0.009157
1	1151	Transient	individual.meanBeta	-0.673128	tropics_10	1	t1	0.015665	0.027626	0.038171	0.009157
1	1151	Transient	individual.varBeta	0.000118	tropics_10	1	t1	0.015665	0.027626	0.038171	0.009157
1	1151	Transient	individual.meanSigma	0.48765	tropics_10	1	t1	0.015665	0.027626	0.038171	0.009157
1	1151	Transient	individual.varSigma	0.213756	tropics_10	1	t1	0.015665	0.027626	0.038171	0.009157
1	1151	Transient	frequency	0.03452	tropics_10	1	t1	0.015665	0.027626	0.038171	0.009157
1	1151	Transient	meanR	1.008676	tropics_10	1	t1	0.015665	0.027626	0.038171	0.009157
1	1151	Transient	varR	0.000724	tropics_10	1	t1	0.015665	0.027626	0.038171	0.009157
1	1151	Transient	meanBeta	0.534967	tropics_10	1	t1	0.015665	0.027626	0.038171	0.009157
1	1151	Transient	varBeta	0.000183	tropics_10	1	t1	0.015665	0.027626	0.038171	0.009157
1	1151	Transient	meanSigma	0.471588	tropics_10	1	t1	0.015665	0.027626	0.038171	0.009157
1	1151	Transient	varSigma	5.8e-05	tropics_10	1	t1	0.015665	0.027626	0.038171	0.009157
1	1151	Transient	covBetaSigma	-2.3e-05	tropics_10	1	t1	0.015665	0.027626	0.038171	0.009157
1	1151	Transient	diversity	4.2683	tropics_10	1	t1	0.015665	0.027626	0.038171	0.009157
1	1151	Transient	tmrca	3.1192	tropics_10	1	t1	0.015665	0.027626	0.038171	0.009157
1	1151	Transient	netau	91.3242	tropics_10	1	t1	0.015665	0.027626	0.038171	0.009157
1	1151	Transient	serialInterval	0.00622	tropics_10	1	t1	0.015665	0.027626	0.038171	0.009157
1	1151	Transient	antigenicDiversity	0.031	tropics_10	1	t1	0.015665	0.027626	0.038171	0.009157
1	1151	Transient	totalS	39994496	tropics_10	1	t1	0.015665	0.027626	0.038171	0.009157
1	1151	Transient	totalI	5504	tropics_10	1	t1	0.015665	0.027626	0.038171	0.009157
1	1151	Transient	meanLoad	6	tropics_10	1	t1	0.015665	0.027626	0.038171	0.009157
1	1151	Transient	antigenicTypes	22	tropics_10	1	t1	0.015665	0.027626	0.038171	0.009157
1	1151	Transient	entropy	1.92815112223983	tropics_10	1	t1	0.015665	0.027626	0.038171	0.009157
1	1151	Transient	ratio.mutation	2.03596483333333	tropics_10	1	t1	0.015665	0.027626	0.038171	0.009157
1	1151	Transient	ratio.meanR	0.985968788254625	tropics_10	1	t1	0.015665	0.027626	0.038171	0.009157
1	1151	Transient	ratio.varR	0.162983425414365	tropics_10	1	t1	0.015665	0.027626	0.038171	0.009157
1	1151	Transient	ratio.meanBeta	0.953536300601139	tropics_10	1	t1	0.015665	0.027626	0.038171	0.009157
1	1151	Transient	ratio.varBeta	0.644808743169399	tropics_10	1	t1	0.015665	0.027626	0.038171	0.009157
1	1151	Transient	ratio.meanSigma	1.03405939082419	tropics_10	1	t1	0.015665	0.027626	0.038171	0.009157
1	1151	Transient	ratio.varSigma	3685.44827586207	tropics_10	1	t1	0.015665	0.027626	0.038171	0.009157
1	1437	Transient	individual.meanMut	10.044248	tropics_10	1	t1	0.001604	0.008206	0.013284	0
1	1437	Transient	individual.varMut	4.325476	tropics_10	1	t1	0.001604	0.008206	0.013284	0
1	1437	Transient	individual.meanR	-0.033094	tropics_10	1	t1	0.001604	0.008206	0.013284	0
1	1437	Transient	individual.varR	0.000279	tropics_10	1	t1	0.001604	0.008206	0.013284	0
1	1437	Transient	individual.meanBeta	-0.655686	tropics_10	1	t1	0.001604	0.008206	0.013284	0
1	1437	Transient	individual.varBeta	0.000279	tropics_10	1	t1	0.001604	0.008206	0.013284	0
1	1437	Transient	individual.meanSigma	0.466172	tropics_10	1	t1	0.001604	0.008206	0.013284	0
1	1437	Transient	individual.varSigma	0.229164	tropics_10	1	t1	0.001604	0.008206	0.013284	0
1	1437	Transient	frequency	0.020531	tropics_10	1	t1	0.001604	0.008206	0.013284	0
1	1437	Transient	meanR	1.008676	tropics_10	1	t1	0.001604	0.008206	0.013284	0
1	1437	Transient	varR	0.000724	tropics_10	1	t1	0.001604	0.008206	0.013284	0
1	1437	Transient	meanBeta	0.534967	tropics_10	1	t1	0.001604	0.008206	0.013284	0
1	1437	Transient	varBeta	0.000183	tropics_10	1	t1	0.001604	0.008206	0.013284	0
1	1437	Transient	meanSigma	0.471588	tropics_10	1	t1	0.001604	0.008206	0.013284	0
1	1437	Transient	varSigma	5.8e-05	tropics_10	1	t1	0.001604	0.008206	0.013284	0
1	1437	Transient	covBetaSigma	-2.3e-05	tropics_10	1	t1	0.001604	0.008206	0.013284	0
1	1437	Transient	diversity	4.2683	tropics_10	1	t1	0.001604	0.008206	0.013284	0
1	1437	Transient	tmrca	3.1192	tropics_10	1	t1	0.001604	0.008206	0.013284	0
1	1437	Transient	netau	91.3242	tropics_10	1	t1	0.001604	0.008206	0.013284	0
1	1437	Transient	serialInterval	0.00622	tropics_10	1	t1	0.001604	0.008206	0.013284	0
1	1437	Transient	antigenicDiversity	0.031	tropics_10	1	t1	0.001604	0.008206	0.013284	0
1	1437	Transient	totalS	39994496	tropics_10	1	t1	0.001604	0.008206	0.013284	0
1	1437	Transient	totalI	5504	tropics_10	1	t1	0.001604	0.008206	0.013284	0
1	1437	Transient	meanLoad	6	tropics_10	1	t1	0.001604	0.008206	0.013284	0
1	1437	Transient	antigenicTypes	22	tropics_10	1	t1	0.001604	0.008206	0.013284	0
1	1437	Transient	entropy	1.92815112223983	tropics_10	1	t1	0.001604	0.008206	0.013284	0
1	1437	Transient	ratio.mutation	1.67404133333333	tropics_10	1	t1	0.001604	0.008206	0.013284	0
1	1437	Transient	ratio.meanR	0.959126236015214	tropics_10	1	t1	0.001604	0.008206	0.013284	0
1	1437	Transient	ratio.varR	0.385359116022099	tropics_10	1	t1	0.001604	0.008206	0.013284	0
1	1437	Transient	ratio.meanBeta	0.970313771742646	tropics_10	1	t1	0.001604	0.008206	0.013284	0
1	1437	Transient	ratio.varBeta	1.52459016393443	tropics_10	1	t1	0.001604	0.008206	0.013284	0
1	1437	Transient	ratio.meanSigma	0.988515399034751	tropics_10	1	t1	0.001604	0.008206	0.013284	0
1	1437	Transient	ratio.varSigma	3951.10344827586	tropics_10	1	t1	0.001604	0.008206	0.013284	0
1	1007	Transient	individual.meanMut	6.487805	tropics_10	2	t1	0.021259	0.033321	0.041785	0.012372
1	1007	Transient	individual.varMut	8.396193	tropics_10	2	t1	0.021259	0.033321	0.041785	0.012372
1	1007	Transient	individual.meanR	-0.005171	tropics_10	2	t1	0.021259	0.033321	0.041785	0.012372
1	1007	Transient	individual.varR	0.000542	tropics_10	2	t1	0.021259	0.033321	0.041785	0.012372
1	1007	Transient	individual.meanBeta	-0.62712	tropics_10	2	t1	0.021259	0.033321	0.041785	0.012372
1	1007	Transient	individual.varBeta	0.000542	tropics_10	2	t1	0.021259	0.033321	0.041785	0.012372
1	1007	Transient	individual.meanSigma	0.465875	tropics_10	2	t1	0.021259	0.033321	0.041785	0.012372
1	1007	Transient	individual.varSigma	0.236724	tropics_10	2	t1	0.021259	0.033321	0.041785	0.012372
1	1007	Transient	frequency	0.057524	tropics_10	2	t1	0.021259	0.033321	0.041785	0.012372
1	1007	Transient	meanR	1.007982	tropics_10	2	t1	0.021259	0.033321	0.041785	0.012372
1	1007	Transient	varR	0.000997	tropics_10	2	t1	0.021259	0.033321	0.041785	0.012372
1	1007	Transient	meanBeta	0.534667	tropics_10	2	t1	0.021259	0.033321	0.041785	0.012372
1	1007	Transient	varBeta	0.00018	tropics_10	2	t1	0.021259	0.033321	0.041785	0.012372
1	1007	Transient	meanSigma	0.471541	tropics_10	2	t1	0.021259	0.033321	0.041785	0.012372
1	1007	Transient	varSigma	0.000133	tropics_10	2	t1	0.021259	0.033321	0.041785	0.012372
1	1007	Transient	covBetaSigma	-3e-05	tropics_10	2	t1	0.021259	0.033321	0.041785	0.012372
1	1007	Transient	diversity	4.447	tropics_10	2	t1	0.021259	0.033321	0.041785	0.012372
1	1007	Transient	tmrca	4.3014	tropics_10	2	t1	0.021259	0.033321	0.041785	0.012372
1	1007	Transient	netau	34.2466	tropics_10	2	t1	0.021259	0.033321	0.041785	0.012372
1	1007	Transient	serialInterval	0.0065	tropics_10	2	t1	0.021259	0.033321	0.041785	0.012372
1	1007	Transient	antigenicDiversity	0.032	tropics_10	2	t1	0.021259	0.033321	0.041785	0.012372
1	1007	Transient	totalS	39994298	tropics_10	2	t1	0.021259	0.033321	0.041785	0.012372
1	1007	Transient	totalI	5702	tropics_10	2	t1	0.021259	0.033321	0.041785	0.012372
1	1007	Transient	meanLoad	6	tropics_10	2	t1	0.021259	0.033321	0.041785	0.012372
1	1007	Transient	antigenicTypes	23	tropics_10	2	t1	0.021259	0.033321	0.041785	0.012372
1	1007	Transient	entropy	1.90282439506405	tropics_10	2	t1	0.021259	0.033321	0.041785	0.012372
1	1007	Transient	ratio.mutation	1.08130083333333	tropics_10	2	t1	0.021259	0.033321	0.041785	0.012372
1	1007	Transient	ratio.meanR	0.986964396790311	tropics_10	2	t1	0.021259	0.033321	0.041785	0.012372
1	1007	Transient	ratio.varR	0.543630892678034	tropics_10	2	t1	0.021259	0.033321	0.041785	0.012372
1	1007	Transient	ratio.meanBeta	0.998991664494827	tropics_10	2	t1	0.021259	0.033321	0.041785	0.012372
1	1007	Transient	ratio.varBeta	3.01111111111111	tropics_10	2	t1	0.021259	0.033321	0.041785	0.012372
1	1007	Transient	ratio.meanSigma	0.987984077736612	tropics_10	2	t1	0.021259	0.033321	0.041785	0.012372
1	1007	Transient	ratio.varSigma	1779.87969924812	tropics_10	2	t1	0.021259	0.033321	0.041785	0.012372
1	1560	Est.	individual.meanMut	8.289189	tropics_10	2	t1	0.322252	0.218951	0.101931	0.42154
1	1560	Est.	individual.varMut	6.865018	tropics_10	2	t1	0.322252	0.218951	0.101931	0.42154
1	1560	Est.	individual.meanR	0.056606	tropics_10	2	t1	0.322252	0.218951	0.101931	0.42154
1	1560	Est.	individual.varR	0.000443	tropics_10	2	t1	0.322252	0.218951	0.101931	0.42154
1	1560	Est.	individual.meanBeta	-0.641589	tropics_10	2	t1	0.322252	0.218951	0.101931	0.42154
1	1560	Est.	individual.varBeta	0.000443	tropics_10	2	t1	0.322252	0.218951	0.101931	0.42154
1	1560	Est.	individual.meanSigma	0.502785	tropics_10	2	t1	0.322252	0.218951	0.101931	0.42154
1	1560	Est.	individual.varSigma	0.207963	tropics_10	2	t1	0.322252	0.218951	0.101931	0.42154
1	1560	Est.	frequency	0.06489	tropics_10	2	t1	0.322252	0.218951	0.101931	0.42154
1	1560	Est.	meanR	1.007982	tropics_10	2	t1	0.322252	0.218951	0.101931	0.42154
1	1560	Est.	varR	0.000997	tropics_10	2	t1	0.322252	0.218951	0.101931	0.42154
1	1560	Est.	meanBeta	0.534667	tropics_10	2	t1	0.322252	0.218951	0.101931	0.42154
1	1560	Est.	varBeta	0.00018	tropics_10	2	t1	0.322252	0.218951	0.101931	0.42154
1	1560	Est.	meanSigma	0.471541	tropics_10	2	t1	0.322252	0.218951	0.101931	0.42154
1	1560	Est.	varSigma	0.000133	tropics_10	2	t1	0.322252	0.218951	0.101931	0.42154
1	1560	Est.	covBetaSigma	-3e-05	tropics_10	2	t1	0.322252	0.218951	0.101931	0.42154
1	1560	Est.	diversity	4.447	tropics_10	2	t1	0.322252	0.218951	0.101931	0.42154
1	1560	Est.	tmrca	4.3014	tropics_10	2	t1	0.322252	0.218951	0.101931	0.42154
1	1560	Est.	netau	34.2466	tropics_10	2	t1	0.322252	0.218951	0.101931	0.42154
1	1560	Est.	serialInterval	0.0065	tropics_10	2	t1	0.322252	0.218951	0.101931	0.42154
1	1560	Est.	antigenicDiversity	0.032	tropics_10	2	t1	0.322252	0.218951	0.101931	0.42154
1	1560	Est.	totalS	39994298	tropics_10	2	t1	0.322252	0.218951	0.101931	0.42154
1	1560	Est.	totalI	5702	tropics_10	2	t1	0.322252	0.218951	0.101931	0.42154
1	1560	Est.	meanLoad	6	tropics_10	2	t1	0.322252	0.218951	0.101931	0.42154
1	1560	Est.	antigenicTypes	23	tropics_10	2	t1	0.322252	0.218951	0.101931	0.42154
1	1560	Est.	entropy	1.90282439506405	tropics_10	2	t1	0.322252	0.218951	0.101931	0.42154
1	1560	Est.	ratio.mutation	1.3815315	tropics_10	2	t1	0.322252	0.218951	0.101931	0.42154
1	1560	Est.	ratio.meanR	1.04985880915151	tropics_10	2	t1	0.322252	0.218951	0.101931	0.42154
1	1560	Est.	ratio.varR	0.444332998996991	tropics_10	2	t1	0.322252	0.218951	0.101931	0.42154
1	1560	Est.	ratio.meanBeta	0.984641322009119	tropics_10	2	t1	0.322252	0.218951	0.101931	0.42154
1	1560	Est.	ratio.varBeta	2.46111111111111	tropics_10	2	t1	0.322252	0.218951	0.101931	0.42154
1	1560	Est.	ratio.meanSigma	1.06625934966419	tropics_10	2	t1	0.322252	0.218951	0.101931	0.42154
1	1560	Est.	ratio.varSigma	1563.63157894737	tropics_10	2	t1	0.322252	0.218951	0.101931	0.42154
1	1335	Transient	individual.meanMut	8.271739	tropics_10	2	t1	0.007716	0.01139	0.024217	0.002062
1	1335	Transient	individual.varMut	10.197897	tropics_10	2	t1	0.007716	0.01139	0.024217	0.002062
1	1335	Transient	individual.meanR	-0.003225	tropics_10	2	t1	0.007716	0.01139	0.024217	0.002062
1	1335	Transient	individual.varR	0.000658	tropics_10	2	t1	0.007716	0.01139	0.024217	0.002062
1	1335	Transient	individual.meanBeta	-0.641449	tropics_10	2	t1	0.007716	0.01139	0.024217	0.002062
1	1335	Transient	individual.varBeta	0.000658	tropics_10	2	t1	0.007716	0.01139	0.024217	0.002062
1	1335	Transient	individual.meanSigma	0.473518	tropics_10	2	t1	0.007716	0.01139	0.024217	0.002062
1	1335	Transient	individual.varSigma	0.229715	tropics_10	2	t1	0.007716	0.01139	0.024217	0.002062
1	1335	Transient	frequency	0.016135	tropics_10	2	t1	0.007716	0.01139	0.024217	0.002062
1	1335	Transient	meanR	1.007982	tropics_10	2	t1	0.007716	0.01139	0.024217	0.002062
1	1335	Transient	varR	0.000997	tropics_10	2	t1	0.007716	0.01139	0.024217	0.002062
1	1335	Transient	meanBeta	0.534667	tropics_10	2	t1	0.007716	0.01139	0.024217	0.002062
1	1335	Transient	varBeta	0.00018	tropics_10	2	t1	0.007716	0.01139	0.024217	0.002062
1	1335	Transient	meanSigma	0.471541	tropics_10	2	t1	0.007716	0.01139	0.024217	0.002062
1	1335	Transient	varSigma	0.000133	tropics_10	2	t1	0.007716	0.01139	0.024217	0.002062
1	1335	Transient	covBetaSigma	-3e-05	tropics_10	2	t1	0.007716	0.01139	0.024217	0.002062
1	1335	Transient	diversity	4.447	tropics_10	2	t1	0.007716	0.01139	0.024217	0.002062
1	1335	Transient	tmrca	4.3014	tropics_10	2	t1	0.007716	0.01139	0.024217	0.002062
1	1335	Transient	netau	34.2466	tropics_10	2	t1	0.007716	0.01139	0.024217	0.002062
1	1335	Transient	serialInterval	0.0065	tropics_10	2	t1	0.007716	0.01139	0.024217	0.002062
1	1335	Transient	antigenicDiversity	0.032	tropics_10	2	t1	0.007716	0.01139	0.024217	0.002062
1	1335	Transient	totalS	39994298	tropics_10	2	t1	0.007716	0.01139	0.024217	0.002062
1	1335	Transient	totalI	5702	tropics_10	2	t1	0.007716	0.01139	0.024217	0.002062
1	1335	Transient	meanLoad	6	tropics_10	2	t1	0.007716	0.01139	0.024217	0.002062
1	1335	Transient	antigenicTypes	23	tropics_10	2	t1	0.007716	0.01139	0.024217	0.002062
1	1335	Transient	entropy	1.90282439506405	tropics_10	2	t1	0.007716	0.01139	0.024217	0.002062
1	1335	Transient	ratio.mutation	1.37862316666667	tropics_10	2	t1	0.007716	0.01139	0.024217	0.002062
1	1335	Transient	ratio.meanR	0.9888868994949	tropics_10	2	t1	0.007716	0.01139	0.024217	0.002062
1	1335	Transient	ratio.varR	0.659979939819458	tropics_10	2	t1	0.007716	0.01139	0.024217	0.002062
1	1335	Transient	ratio.meanBeta	0.984779181444136	tropics_10	2	t1	0.007716	0.01139	0.024217	0.002062
1	1335	Transient	ratio.varBeta	3.65555555555556	tropics_10	2	t1	0.007716	0.01139	0.024217	0.002062
1	1335	Transient	ratio.meanSigma	1.00419263648336	tropics_10	2	t1	0.007716	0.01139	0.024217	0.002062
1	1335	Transient	ratio.varSigma	1727.18045112782	tropics_10	2	t1	0.007716	0.01139	0.024217	0.002062
1	1334	Est.	individual.meanMut	5.469337	tropics_10	2	t1	0.309694	0.263177	0.201171	0.3407
1	1334	Est.	individual.varMut	7.443052	tropics_10	2	t1	0.309694	0.263177	0.201171	0.3407
1	1334	Est.	individual.meanR	0.013745	tropics_10	2	t1	0.309694	0.263177	0.201171	0.3407
1	1334	Est.	individual.varR	0.00048	tropics_10	2	t1	0.309694	0.263177	0.201171	0.3407
1	1334	Est.	individual.meanBeta	-0.618939	tropics_10	2	t1	0.309694	0.263177	0.201171	0.3407
1	1334	Est.	individual.varBeta	0.00048	tropics_10	2	t1	0.309694	0.263177	0.201171	0.3407
1	1334	Est.	individual.meanSigma	0.470903	tropics_10	2	t1	0.309694	0.263177	0.201171	0.3407
1	1334	Est.	individual.varSigma	0.230085	tropics_10	2	t1	0.309694	0.263177	0.201171	0.3407
1	1334	Est.	frequency	0.140126	tropics_10	2	t1	0.309694	0.263177	0.201171	0.3407
1	1334	Est.	meanR	1.007982	tropics_10	2	t1	0.309694	0.263177	0.201171	0.3407
1	1334	Est.	varR	0.000997	tropics_10	2	t1	0.309694	0.263177	0.201171	0.3407
1	1334	Est.	meanBeta	0.534667	tropics_10	2	t1	0.309694	0.263177	0.201171	0.3407
1	1334	Est.	varBeta	0.00018	tropics_10	2	t1	0.309694	0.263177	0.201171	0.3407
1	1334	Est.	meanSigma	0.471541	tropics_10	2	t1	0.309694	0.263177	0.201171	0.3407
1	1334	Est.	varSigma	0.000133	tropics_10	2	t1	0.309694	0.263177	0.201171	0.3407
1	1334	Est.	covBetaSigma	-3e-05	tropics_10	2	t1	0.309694	0.263177	0.201171	0.3407
1	1334	Est.	diversity	4.447	tropics_10	2	t1	0.309694	0.263177	0.201171	0.3407
1	1334	Est.	tmrca	4.3014	tropics_10	2	t1	0.309694	0.263177	0.201171	0.3407
1	1334	Est.	netau	34.2466	tropics_10	2	t1	0.309694	0.263177	0.201171	0.3407
1	1334	Est.	serialInterval	0.0065	tropics_10	2	t1	0.309694	0.263177	0.201171	0.3407
1	1334	Est.	antigenicDiversity	0.032	tropics_10	2	t1	0.309694	0.263177	0.201171	0.3407
1	1334	Est.	totalS	39994298	tropics_10	2	t1	0.309694	0.263177	0.201171	0.3407
1	1334	Est.	totalI	5702	tropics_10	2	t1	0.309694	0.263177	0.201171	0.3407
1	1334	Est.	meanLoad	6	tropics_10	2	t1	0.309694	0.263177	0.201171	0.3407
1	1334	Est.	antigenicTypes	23	tropics_10	2	t1	0.309694	0.263177	0.201171	0.3407
1	1334	Est.	entropy	1.90282439506405	tropics_10	2	t1	0.309694	0.263177	0.201171	0.3407
1	1334	Est.	ratio.mutation	0.911556166666667	tropics_10	2	t1	0.309694	0.263177	0.201171	0.3407
1	1334	Est.	ratio.meanR	1.00581150933205	tropics_10	2	t1	0.309694	0.263177	0.201171	0.3407
1	1334	Est.	ratio.varR	0.481444332998997	tropics_10	2	t1	0.309694	0.263177	0.201171	0.3407
1	1334	Est.	ratio.meanBeta	1.00719793729135	tropics_10	2	t1	0.309694	0.263177	0.201171	0.3407
1	1334	Est.	ratio.varBeta	2.66666666666667	tropics_10	2	t1	0.309694	0.263177	0.201171	0.3407
1	1334	Est.	ratio.meanSigma	0.998646989339209	tropics_10	2	t1	0.309694	0.263177	0.201171	0.3407
1	1334	Est.	ratio.varSigma	1729.96240601504	tropics_10	2	t1	0.309694	0.263177	0.201171	0.3407
1	782	Transient	individual.meanMut	4.597315	tropics_10	2	t1	0.037593	0.04774	0.052548	0.015491
1	782	Transient	individual.varMut	8.025765	tropics_10	2	t1	0.037593	0.04774	0.052548	0.015491
1	782	Transient	individual.meanR	-0.000256	tropics_10	2	t1	0.037593	0.04774	0.052548	0.015491
1	782	Transient	individual.varR	0.000518	tropics_10	2	t1	0.037593	0.04774	0.052548	0.015491
1	782	Transient	individual.meanBeta	-0.611935	tropics_10	2	t1	0.037593	0.04774	0.052548	0.015491
1	782	Transient	individual.varBeta	0.000518	tropics_10	2	t1	0.037593	0.04774	0.052548	0.015491
1	782	Transient	individual.meanSigma	0.461114	tropics_10	2	t1	0.037593	0.04774	0.052548	0.015491
1	782	Transient	individual.varSigma	0.240953	tropics_10	2	t1	0.037593	0.04774	0.052548	0.015491
1	782	Transient	frequency	0.052262	tropics_10	2	t1	0.037593	0.04774	0.052548	0.015491
1	782	Transient	meanR	1.007982	tropics_10	2	t1	0.037593	0.04774	0.052548	0.015491
1	782	Transient	varR	0.000997	tropics_10	2	t1	0.037593	0.04774	0.052548	0.015491
1	782	Transient	meanBeta	0.534667	tropics_10	2	t1	0.037593	0.04774	0.052548	0.015491
1	782	Transient	varBeta	0.00018	tropics_10	2	t1	0.037593	0.04774	0.052548	0.015491
1	782	Transient	meanSigma	0.471541	tropics_10	2	t1	0.037593	0.04774	0.052548	0.015491
1	782	Transient	varSigma	0.000133	tropics_10	2	t1	0.037593	0.04774	0.052548	0.015491
1	782	Transient	covBetaSigma	-3e-05	tropics_10	2	t1	0.037593	0.04774	0.052548	0.015491
1	782	Transient	diversity	4.447	tropics_10	2	t1	0.037593	0.04774	0.052548	0.015491
1	782	Transient	tmrca	4.3014	tropics_10	2	t1	0.037593	0.04774	0.052548	0.015491
1	782	Transient	netau	34.2466	tropics_10	2	t1	0.037593	0.04774	0.052548	0.015491
1	782	Transient	serialInterval	0.0065	tropics_10	2	t1	0.037593	0.04774	0.052548	0.015491
1	782	Transient	antigenicDiversity	0.032	tropics_10	2	t1	0.037593	0.04774	0.052548	0.015491
1	782	Transient	totalS	39994298	tropics_10	2	t1	0.037593	0.04774	0.052548	0.015491
1	782	Transient	totalI	5702	tropics_10	2	t1	0.037593	0.04774	0.052548	0.015491
1	782	Transient	meanLoad	6	tropics_10	2	t1	0.037593	0.04774	0.052548	0.015491
1	782	Transient	antigenicTypes	23	tropics_10	2	t1	0.037593	0.04774	0.052548	0.015491
1	782	Transient	entropy	1.90282439506405	tropics_10	2	t1	0.037593	0.04774	0.052548	0.015491
1	782	Transient	ratio.mutation	0.766219166666667	tropics_10	2	t1	0.037593	0.04774	0.052548	0.015491
1	782	Transient	ratio.meanR	0.991827267515892	tropics_10	2	t1	0.037593	0.04774	0.052548	0.015491
1	782	Transient	ratio.varR	0.519558676028084	tropics_10	2	t1	0.037593	0.04774	0.052548	0.015491
1	782	Transient	ratio.meanBeta	1.01427711398124	tropics_10	2	t1	0.037593	0.04774	0.052548	0.015491
1	782	Transient	ratio.varBeta	2.87777777777778	tropics_10	2	t1	0.037593	0.04774	0.052548	0.015491
1	782	Transient	ratio.meanSigma	0.977887394733438	tropics_10	2	t1	0.037593	0.04774	0.052548	0.015491
1	782	Transient	ratio.varSigma	1811.67669172932	tropics_10	2	t1	0.037593	0.04774	0.052548	0.015491
1	1151	Transient	individual.meanMut	12.391304	tropics_10	2	t1	0.012476	0.023143	0.040836	0.007772
1	1151	Transient	individual.varMut	3.10775	tropics_10	2	t1	0.012476	0.023143	0.040836	0.007772
1	1151	Transient	individual.meanR	0.000324	tropics_10	2	t1	0.012476	0.023143	0.040836	0.007772
1	1151	Transient	individual.varR	2e-04	tropics_10	2	t1	0.012476	0.023143	0.040836	0.007772
1	1151	Transient	individual.meanBeta	-0.674538	tropics_10	2	t1	0.012476	0.023143	0.040836	0.007772
1	1151	Transient	individual.varBeta	2e-04	tropics_10	2	t1	0.012476	0.023143	0.040836	0.007772
1	1151	Transient	individual.meanSigma	0.491189	tropics_10	2	t1	0.012476	0.023143	0.040836	0.007772
1	1151	Transient	individual.varSigma	0.214217	tropics_10	2	t1	0.012476	0.023143	0.040836	0.007772
1	1151	Transient	frequency	0.032269	tropics_10	2	t1	0.012476	0.023143	0.040836	0.007772
1	1151	Transient	meanR	1.007982	tropics_10	2	t1	0.012476	0.023143	0.040836	0.007772
1	1151	Transient	varR	0.000997	tropics_10	2	t1	0.012476	0.023143	0.040836	0.007772
1	1151	Transient	meanBeta	0.534667	tropics_10	2	t1	0.012476	0.023143	0.040836	0.007772
1	1151	Transient	varBeta	0.00018	tropics_10	2	t1	0.012476	0.023143	0.040836	0.007772
1	1151	Transient	meanSigma	0.471541	tropics_10	2	t1	0.012476	0.023143	0.040836	0.007772
1	1151	Transient	varSigma	0.000133	tropics_10	2	t1	0.012476	0.023143	0.040836	0.007772
1	1151	Transient	covBetaSigma	-3e-05	tropics_10	2	t1	0.012476	0.023143	0.040836	0.007772
1	1151	Transient	diversity	4.447	tropics_10	2	t1	0.012476	0.023143	0.040836	0.007772
1	1151	Transient	tmrca	4.3014	tropics_10	2	t1	0.012476	0.023143	0.040836	0.007772
1	1151	Transient	netau	34.2466	tropics_10	2	t1	0.012476	0.023143	0.040836	0.007772
1	1151	Transient	serialInterval	0.0065	tropics_10	2	t1	0.012476	0.023143	0.040836	0.007772
1	1151	Transient	antigenicDiversity	0.032	tropics_10	2	t1	0.012476	0.023143	0.040836	0.007772
1	1151	Transient	totalS	39994298	tropics_10	2	t1	0.012476	0.023143	0.040836	0.007772
1	1151	Transient	totalI	5702	tropics_10	2	t1	0.012476	0.023143	0.040836	0.007772
1	1151	Transient	meanLoad	6	tropics_10	2	t1	0.012476	0.023143	0.040836	0.007772
1	1151	Transient	antigenicTypes	23	tropics_10	2	t1	0.012476	0.023143	0.040836	0.007772
1	1151	Transient	entropy	1.90282439506405	tropics_10	2	t1	0.012476	0.023143	0.040836	0.007772
1	1151	Transient	ratio.mutation	2.06521733333333	tropics_10	2	t1	0.012476	0.023143	0.040836	0.007772
1	1151	Transient	ratio.meanR	0.992402694188655	tropics_10	2	t1	0.012476	0.023143	0.040836	0.007772
1	1151	Transient	ratio.varR	0.200601805416249	tropics_10	2	t1	0.012476	0.023143	0.040836	0.007772
1	1151	Transient	ratio.meanBeta	0.95272703424829	tropics_10	2	t1	0.012476	0.023143	0.040836	0.007772
1	1151	Transient	ratio.varBeta	1.11111111111111	tropics_10	2	t1	0.012476	0.023143	0.040836	0.007772
1	1151	Transient	ratio.meanSigma	1.04166763865708	tropics_10	2	t1	0.012476	0.023143	0.040836	0.007772
1	1151	Transient	ratio.varSigma	1610.65413533835	tropics_10	2	t1	0.012476	0.023143	0.040836	0.007772
1	1437	Transient	individual.meanMut	9.930556	tropics_10	2	t1	0.002216	0.004241	0.015353	0
1	1437	Transient	individual.varMut	4.870177	tropics_10	2	t1	0.002216	0.004241	0.015353	0
1	1437	Transient	individual.meanR	-0.007055	tropics_10	2	t1	0.002216	0.004241	0.015353	0
1	1437	Transient	individual.varR	0.000314	tropics_10	2	t1	0.002216	0.004241	0.015353	0
1	1437	Transient	individual.meanBeta	-0.654773	tropics_10	2	t1	0.002216	0.004241	0.015353	0
1	1437	Transient	individual.varBeta	0.000314	tropics_10	2	t1	0.002216	0.004241	0.015353	0
1	1437	Transient	individual.meanSigma	0.478035	tropics_10	2	t1	0.002216	0.004241	0.015353	0
1	1437	Transient	individual.varSigma	0.228546	tropics_10	2	t1	0.002216	0.004241	0.015353	0
1	1437	Transient	frequency	0.012627	tropics_10	2	t1	0.002216	0.004241	0.015353	0
1	1437	Transient	meanR	1.007982	tropics_10	2	t1	0.002216	0.004241	0.015353	0
1	1437	Transient	varR	0.000997	tropics_10	2	t1	0.002216	0.004241	0.015353	0
1	1437	Transient	meanBeta	0.534667	tropics_10	2	t1	0.002216	0.004241	0.015353	0
1	1437	Transient	varBeta	0.00018	tropics_10	2	t1	0.002216	0.004241	0.015353	0
1	1437	Transient	meanSigma	0.471541	tropics_10	2	t1	0.002216	0.004241	0.015353	0
1	1437	Transient	varSigma	0.000133	tropics_10	2	t1	0.002216	0.004241	0.015353	0
1	1437	Transient	covBetaSigma	-3e-05	tropics_10	2	t1	0.002216	0.004241	0.015353	0
1	1437	Transient	diversity	4.447	tropics_10	2	t1	0.002216	0.004241	0.015353	0
1	1437	Transient	tmrca	4.3014	tropics_10	2	t1	0.002216	0.004241	0.015353	0
1	1437	Transient	netau	34.2466	tropics_10	2	t1	0.002216	0.004241	0.015353	0
1	1437	Transient	serialInterval	0.0065	tropics_10	2	t1	0.002216	0.004241	0.015353	0
1	1437	Transient	antigenicDiversity	0.032	tropics_10	2	t1	0.002216	0.004241	0.015353	0
1	1437	Transient	totalS	39994298	tropics_10	2	t1	0.002216	0.004241	0.015353	0
1	1437	Transient	totalI	5702	tropics_10	2	t1	0.002216	0.004241	0.015353	0
1	1437	Transient	meanLoad	6	tropics_10	2	t1	0.002216	0.004241	0.015353	0
1	1437	Transient	antigenicTypes	23	tropics_10	2	t1	0.002216	0.004241	0.015353	0
1	1437	Transient	entropy	1.90282439506405	tropics_10	2	t1	0.002216	0.004241	0.015353	0
1	1437	Transient	ratio.mutation	1.65509266666667	tropics_10	2	t1	0.002216	0.004241	0.015353	0
1	1437	Transient	ratio.meanR	0.985106706360625	tropics_10	2	t1	0.002216	0.004241	0.015353	0
1	1437	Transient	ratio.varR	0.314944834503511	tropics_10	2	t1	0.002216	0.004241	0.015353	0
1	1437	Transient	ratio.meanBeta	0.971745010108036	tropics_10	2	t1	0.002216	0.004241	0.015353	0
1	1437	Transient	ratio.varBeta	1.74444444444444	tropics_10	2	t1	0.002216	0.004241	0.015353	0
1	1437	Transient	ratio.meanSigma	1.0137718671335	tropics_10	2	t1	0.002216	0.004241	0.015353	0
1	1437	Transient	ratio.varSigma	1718.39097744361	tropics_10	2	t1	0.002216	0.004241	0.015353	0
1	782	Transient	individual.meanMut	5.974093	tropics_10	3	t1	0.00228	0.005499	0.014275	0
1	782	Transient	individual.varMut	3.584821	tropics_10	3	t1	0.00228	0.005499	0.014275	0
1	782	Transient	individual.meanR	0.005256	tropics_10	3	t1	0.00228	0.005499	0.014275	0
1	782	Transient	individual.varR	0.000231	tropics_10	3	t1	0.00228	0.005499	0.014275	0
1	782	Transient	individual.meanBeta	-0.622994	tropics_10	3	t1	0.00228	0.005499	0.014275	0
1	782	Transient	individual.varBeta	0.000231	tropics_10	3	t1	0.00228	0.005499	0.014275	0
1	782	Transient	individual.meanSigma	0.468934	tropics_10	3	t1	0.00228	0.005499	0.014275	0
1	782	Transient	individual.varSigma	0.24074	tropics_10	3	t1	0.00228	0.005499	0.014275	0
1	782	Transient	frequency	0.024929	tropics_10	3	t1	0.00228	0.005499	0.014275	0
1	782	Transient	meanR	1.019992	tropics_10	3	t1	0.00228	0.005499	0.014275	0
1	782	Transient	varR	0.001083	tropics_10	3	t1	0.00228	0.005499	0.014275	0
1	782	Transient	meanBeta	0.529846	tropics_10	3	t1	0.00228	0.005499	0.014275	0
1	782	Transient	varBeta	0.000197	tropics_10	3	t1	0.00228	0.005499	0.014275	0
1	782	Transient	meanSigma	0.481636	tropics_10	3	t1	0.00228	0.005499	0.014275	0
1	782	Transient	varSigma	0.000266	tropics_10	3	t1	0.00228	0.005499	0.014275	0
1	782	Transient	covBetaSigma	-0.000102	tropics_10	3	t1	0.00228	0.005499	0.014275	0
1	782	Transient	diversity	5.493	tropics_10	3	t1	0.00228	0.005499	0.014275	0
1	782	Transient	tmrca	3.7123	tropics_10	3	t1	0.00228	0.005499	0.014275	0
1	782	Transient	netau	54.7945	tropics_10	3	t1	0.00228	0.005499	0.014275	0
1	782	Transient	serialInterval	0.00635	tropics_10	3	t1	0.00228	0.005499	0.014275	0
1	782	Transient	antigenicDiversity	0.0453	tropics_10	3	t1	0.00228	0.005499	0.014275	0
1	782	Transient	totalS	39984516	tropics_10	3	t1	0.00228	0.005499	0.014275	0
1	782	Transient	totalI	15484	tropics_10	3	t1	0.00228	0.005499	0.014275	0
1	782	Transient	meanLoad	7	tropics_10	3	t1	0.00228	0.005499	0.014275	0
1	782	Transient	antigenicTypes	38	tropics_10	3	t1	0.00228	0.005499	0.014275	0
1	782	Transient	entropy	1.58353108197787	tropics_10	3	t1	0.00228	0.005499	0.014275	0
1	782	Transient	ratio.mutation	0.853441857142857	tropics_10	3	t1	0.00228	0.005499	0.014275	0
1	782	Transient	ratio.meanR	0.985566393657795	tropics_10	3	t1	0.00228	0.005499	0.014275	0
1	782	Transient	ratio.varR	0.213296398891967	tropics_10	3	t1	0.00228	0.005499	0.014275	0
1	782	Transient	ratio.meanBeta	1.01224929624969	tropics_10	3	t1	0.00228	0.005499	0.014275	0
1	782	Transient	ratio.varBeta	1.17258883248731	tropics_10	3	t1	0.00228	0.005499	0.014275	0
1	782	Transient	ratio.meanSigma	0.973627386657144	tropics_10	3	t1	0.00228	0.005499	0.014275	0
1	782	Transient	ratio.varSigma	905.037593984962	tropics_10	3	t1	0.00228	0.005499	0.014275	0
1	1007	Transient	individual.meanMut	6.636364	tropics_10	3	t1	0.009412	0.005988	0.009561	0.00142
1	1007	Transient	individual.varMut	7.48393	tropics_10	3	t1	0.009412	0.005988	0.009561	0.00142
1	1007	Transient	individual.meanR	-0.019266	tropics_10	3	t1	0.009412	0.005988	0.009561	0.00142
1	1007	Transient	individual.varR	0.000483	tropics_10	3	t1	0.009412	0.005988	0.009561	0.00142
1	1007	Transient	individual.meanBeta	-0.628313	tropics_10	3	t1	0.009412	0.005988	0.009561	0.00142
1	1007	Transient	individual.varBeta	0.000483	tropics_10	3	t1	0.009412	0.005988	0.009561	0.00142
1	1007	Transient	individual.meanSigma	0.460015	tropics_10	3	t1	0.009412	0.005988	0.009561	0.00142
1	1007	Transient	individual.varSigma	0.235814	tropics_10	3	t1	0.009412	0.005988	0.009561	0.00142
1	1007	Transient	frequency	0.012787	tropics_10	3	t1	0.009412	0.005988	0.009561	0.00142
1	1007	Transient	meanR	1.019992	tropics_10	3	t1	0.009412	0.005988	0.009561	0.00142
1	1007	Transient	varR	0.001083	tropics_10	3	t1	0.009412	0.005988	0.009561	0.00142
1	1007	Transient	meanBeta	0.529846	tropics_10	3	t1	0.009412	0.005988	0.009561	0.00142
1	1007	Transient	varBeta	0.000197	tropics_10	3	t1	0.009412	0.005988	0.009561	0.00142
1	1007	Transient	meanSigma	0.481636	tropics_10	3	t1	0.009412	0.005988	0.009561	0.00142
1	1007	Transient	varSigma	0.000266	tropics_10	3	t1	0.009412	0.005988	0.009561	0.00142
1	1007	Transient	covBetaSigma	-0.000102	tropics_10	3	t1	0.009412	0.005988	0.009561	0.00142
1	1007	Transient	diversity	5.493	tropics_10	3	t1	0.009412	0.005988	0.009561	0.00142
1	1007	Transient	tmrca	3.7123	tropics_10	3	t1	0.009412	0.005988	0.009561	0.00142
1	1007	Transient	netau	54.7945	tropics_10	3	t1	0.009412	0.005988	0.009561	0.00142
1	1007	Transient	serialInterval	0.00635	tropics_10	3	t1	0.009412	0.005988	0.009561	0.00142
1	1007	Transient	antigenicDiversity	0.0453	tropics_10	3	t1	0.009412	0.005988	0.009561	0.00142
1	1007	Transient	totalS	39984516	tropics_10	3	t1	0.009412	0.005988	0.009561	0.00142
1	1007	Transient	totalI	15484	tropics_10	3	t1	0.009412	0.005988	0.009561	0.00142
1	1007	Transient	meanLoad	7	tropics_10	3	t1	0.009412	0.005988	0.009561	0.00142
1	1007	Transient	antigenicTypes	38	tropics_10	3	t1	0.009412	0.005988	0.009561	0.00142
1	1007	Transient	entropy	1.58353108197787	tropics_10	3	t1	0.009412	0.005988	0.009561	0.00142
1	1007	Transient	ratio.mutation	0.948052	tropics_10	3	t1	0.009412	0.005988	0.009561	0.00142
1	1007	Transient	ratio.meanR	0.961692251744656	tropics_10	3	t1	0.009412	0.005988	0.009561	0.00142
1	1007	Transient	ratio.varR	0.445983379501385	tropics_10	3	t1	0.009412	0.005988	0.009561	0.00142
1	1007	Transient	ratio.meanBeta	1.00687943604638	tropics_10	3	t1	0.009412	0.005988	0.009561	0.00142
1	1007	Transient	ratio.varBeta	2.45177664974619	tropics_10	3	t1	0.009412	0.005988	0.009561	0.00142
1	1007	Transient	ratio.meanSigma	0.955109252630617	tropics_10	3	t1	0.009412	0.005988	0.009561	0.00142
1	1007	Transient	ratio.varSigma	886.518796992481	tropics_10	3	t1	0.009412	0.005988	0.009561	0.00142
1	1524	Transient	individual.meanMut	9.573248	tropics_10	3	t1	0.001261	0.003951	0.007272	6.5e-05
1	1524	Transient	individual.varMut	3.047182	tropics_10	3	t1	0.001261	0.003951	0.007272	6.5e-05
1	1524	Transient	individual.meanR	0.005886	tropics_10	3	t1	0.001261	0.003951	0.007272	6.5e-05
1	1524	Transient	individual.varR	0.000197	tropics_10	3	t1	0.001261	0.003951	0.007272	6.5e-05
1	1524	Transient	individual.meanBeta	-0.651903	tropics_10	3	t1	0.001261	0.003951	0.007272	6.5e-05
1	1524	Transient	individual.varBeta	0.000197	tropics_10	3	t1	0.001261	0.003951	0.007272	6.5e-05
1	1524	Transient	individual.meanSigma	0.482992	tropics_10	3	t1	0.001261	0.003951	0.007272	6.5e-05
1	1524	Transient	individual.varSigma	0.223424	tropics_10	3	t1	0.001261	0.003951	0.007272	6.5e-05
1	1524	Transient	frequency	0.010139	tropics_10	3	t1	0.001261	0.003951	0.007272	6.5e-05
1	1524	Transient	meanR	1.019992	tropics_10	3	t1	0.001261	0.003951	0.007272	6.5e-05
1	1524	Transient	varR	0.001083	tropics_10	3	t1	0.001261	0.003951	0.007272	6.5e-05
1	1524	Transient	meanBeta	0.529846	tropics_10	3	t1	0.001261	0.003951	0.007272	6.5e-05
1	1524	Transient	varBeta	0.000197	tropics_10	3	t1	0.001261	0.003951	0.007272	6.5e-05
1	1524	Transient	meanSigma	0.481636	tropics_10	3	t1	0.001261	0.003951	0.007272	6.5e-05
1	1524	Transient	varSigma	0.000266	tropics_10	3	t1	0.001261	0.003951	0.007272	6.5e-05
1	1524	Transient	covBetaSigma	-0.000102	tropics_10	3	t1	0.001261	0.003951	0.007272	6.5e-05
1	1524	Transient	diversity	5.493	tropics_10	3	t1	0.001261	0.003951	0.007272	6.5e-05
1	1524	Transient	tmrca	3.7123	tropics_10	3	t1	0.001261	0.003951	0.007272	6.5e-05
1	1524	Transient	netau	54.7945	tropics_10	3	t1	0.001261	0.003951	0.007272	6.5e-05
1	1524	Transient	serialInterval	0.00635	tropics_10	3	t1	0.001261	0.003951	0.007272	6.5e-05
1	1524	Transient	antigenicDiversity	0.0453	tropics_10	3	t1	0.001261	0.003951	0.007272	6.5e-05
1	1524	Transient	totalS	39984516	tropics_10	3	t1	0.001261	0.003951	0.007272	6.5e-05
1	1524	Transient	totalI	15484	tropics_10	3	t1	0.001261	0.003951	0.007272	6.5e-05
1	1524	Transient	meanLoad	7	tropics_10	3	t1	0.001261	0.003951	0.007272	6.5e-05
1	1524	Transient	antigenicTypes	38	tropics_10	3	t1	0.001261	0.003951	0.007272	6.5e-05
1	1524	Transient	entropy	1.58353108197787	tropics_10	3	t1	0.001261	0.003951	0.007272	6.5e-05
1	1524	Transient	ratio.mutation	1.36760685714286	tropics_10	3	t1	0.001261	0.003951	0.007272	6.5e-05
1	1524	Transient	ratio.meanR	0.98618749611253	tropics_10	3	t1	0.001261	0.003951	0.007272	6.5e-05
1	1524	Transient	ratio.varR	0.181902123730379	tropics_10	3	t1	0.001261	0.003951	0.007272	6.5e-05
1	1524	Transient	ratio.meanBeta	0.983405118315785	tropics_10	3	t1	0.001261	0.003951	0.007272	6.5e-05
1	1524	Transient	ratio.varBeta	1	tropics_10	3	t1	0.001261	0.003951	0.007272	6.5e-05
1	1524	Transient	ratio.meanSigma	1.00281540416414	tropics_10	3	t1	0.001261	0.003951	0.007272	6.5e-05
1	1524	Transient	ratio.varSigma	839.93984962406	tropics_10	3	t1	0.001261	0.003951	0.007272	6.5e-05
1	4285	Transient	individual.meanMut	8.097859	tropics_10	4	t1	0.057855	0.087916	0.101159	0.02518
1	4285	Transient	individual.varMut	5.128038	tropics_10	4	t1	0.057855	0.087916	0.101159	0.02518
1	4285	Transient	individual.meanR	0.012612	tropics_10	4	t1	0.057855	0.087916	0.101159	0.02518
1	4285	Transient	individual.varR	0.000331	tropics_10	4	t1	0.057855	0.087916	0.101159	0.02518
1	4285	Transient	individual.meanBeta	-0.640052	tropics_10	4	t1	0.057855	0.087916	0.101159	0.02518
1	4285	Transient	individual.varBeta	0.000331	tropics_10	4	t1	0.057855	0.087916	0.101159	0.02518
1	4285	Transient	individual.meanSigma	0.480374	tropics_10	4	t1	0.057855	0.087916	0.101159	0.02518
1	4285	Transient	individual.varSigma	0.173597	tropics_10	4	t1	0.057855	0.087916	0.101159	0.02518
1	4285	Transient	frequency	0.107319	tropics_10	4	t1	0.057855	0.087916	0.101159	0.02518
1	4285	Transient	meanR	1.019374	tropics_10	4	t1	0.057855	0.087916	0.101159	0.02518
1	4285	Transient	varR	0.000666	tropics_10	4	t1	0.057855	0.087916	0.101159	0.02518
1	4285	Transient	meanBeta	0.52841	tropics_10	4	t1	0.057855	0.087916	0.101159	0.02518
1	4285	Transient	varBeta	0.000198	tropics_10	4	t1	0.057855	0.087916	0.101159	0.02518
1	4285	Transient	meanSigma	0.482564	tropics_10	4	t1	0.057855	0.087916	0.101159	0.02518
1	4285	Transient	varSigma	8.9e-05	tropics_10	4	t1	0.057855	0.087916	0.101159	0.02518
1	4285	Transient	covBetaSigma	-5.6e-05	tropics_10	4	t1	0.057855	0.087916	0.101159	0.02518
1	4285	Transient	diversity	6.2305	tropics_10	4	t1	0.057855	0.087916	0.101159	0.02518
1	4285	Transient	tmrca	4.911	tropics_10	4	t1	0.057855	0.087916	0.101159	0.02518
1	4285	Transient	netau	27.3973	tropics_10	4	t1	0.057855	0.087916	0.101159	0.02518
1	4285	Transient	serialInterval	0.00622	tropics_10	4	t1	0.057855	0.087916	0.101159	0.02518
1	4285	Transient	antigenicDiversity	0.0224	tropics_10	4	t1	0.057855	0.087916	0.101159	0.02518
1	4285	Transient	totalS	39996953	tropics_10	4	t1	0.057855	0.087916	0.101159	0.02518
1	4285	Transient	totalI	3047	tropics_10	4	t1	0.057855	0.087916	0.101159	0.02518
1	4285	Transient	meanLoad	7	tropics_10	4	t1	0.057855	0.087916	0.101159	0.02518
1	4285	Transient	antigenicTypes	20	tropics_10	4	t1	0.057855	0.087916	0.101159	0.02518
1	4285	Transient	entropy	1.53965533966264	tropics_10	4	t1	0.057855	0.087916	0.101159	0.02518
1	4285	Transient	ratio.mutation	1.156837	tropics_10	4	t1	0.057855	0.087916	0.101159	0.02518
1	4285	Transient	ratio.meanR	0.993444865847408	tropics_10	4	t1	0.057855	0.087916	0.101159	0.02518
1	4285	Transient	ratio.varR	0.496996996996997	tropics_10	4	t1	0.057855	0.087916	0.101159	0.02518
1	4285	Transient	ratio.meanBeta	0.997833132510523	tropics_10	4	t1	0.057855	0.087916	0.101159	0.02518
1	4285	Transient	ratio.varBeta	1.67171717171717	tropics_10	4	t1	0.057855	0.087916	0.101159	0.02518
1	4285	Transient	ratio.meanSigma	0.995461741862219	tropics_10	4	t1	0.057855	0.087916	0.101159	0.02518
1	4285	Transient	ratio.varSigma	1950.52808988764	tropics_10	4	t1	0.057855	0.087916	0.101159	0.02518
1	4798	Est.	individual.meanMut	1.991228	tropics_10	4	t1	0.49669	0.281613	0.090622	0.669805
1	4798	Est.	individual.varMut	1.657818	tropics_10	4	t1	0.49669	0.281613	0.090622	0.669805
1	4798	Est.	individual.meanR	0.058708	tropics_10	4	t1	0.49669	0.281613	0.090622	0.669805
1	4798	Est.	individual.varR	0.000107	tropics_10	4	t1	0.49669	0.281613	0.090622	0.669805
1	4798	Est.	individual.meanBeta	-0.591003	tropics_10	4	t1	0.49669	0.281613	0.090622	0.669805
1	4798	Est.	individual.varBeta	0.000107	tropics_10	4	t1	0.49669	0.281613	0.090622	0.669805
1	4798	Est.	individual.meanSigma	0.478957	tropics_10	4	t1	0.49669	0.281613	0.090622	0.669805
1	4798	Est.	individual.varSigma	0.171556	tropics_10	4	t1	0.49669	0.281613	0.090622	0.669805
1	4798	Est.	frequency	0.037414	tropics_10	4	t1	0.49669	0.281613	0.090622	0.669805
1	4798	Est.	meanR	1.019374	tropics_10	4	t1	0.49669	0.281613	0.090622	0.669805
1	4798	Est.	varR	0.000666	tropics_10	4	t1	0.49669	0.281613	0.090622	0.669805
1	4798	Est.	meanBeta	0.52841	tropics_10	4	t1	0.49669	0.281613	0.090622	0.669805
1	4798	Est.	varBeta	0.000198	tropics_10	4	t1	0.49669	0.281613	0.090622	0.669805
1	4798	Est.	meanSigma	0.482564	tropics_10	4	t1	0.49669	0.281613	0.090622	0.669805
1	4798	Est.	varSigma	8.9e-05	tropics_10	4	t1	0.49669	0.281613	0.090622	0.669805
1	4798	Est.	covBetaSigma	-5.6e-05	tropics_10	4	t1	0.49669	0.281613	0.090622	0.669805
1	4798	Est.	diversity	6.2305	tropics_10	4	t1	0.49669	0.281613	0.090622	0.669805
1	4798	Est.	tmrca	4.911	tropics_10	4	t1	0.49669	0.281613	0.090622	0.669805
1	4798	Est.	netau	27.3973	tropics_10	4	t1	0.49669	0.281613	0.090622	0.669805
1	4798	Est.	serialInterval	0.00622	tropics_10	4	t1	0.49669	0.281613	0.090622	0.669805
1	4798	Est.	antigenicDiversity	0.0224	tropics_10	4	t1	0.49669	0.281613	0.090622	0.669805
1	4798	Est.	totalS	39996953	tropics_10	4	t1	0.49669	0.281613	0.090622	0.669805
1	4798	Est.	totalI	3047	tropics_10	4	t1	0.49669	0.281613	0.090622	0.669805
1	4798	Est.	meanLoad	7	tropics_10	4	t1	0.49669	0.281613	0.090622	0.669805
1	4798	Est.	antigenicTypes	20	tropics_10	4	t1	0.49669	0.281613	0.090622	0.669805
1	4798	Est.	entropy	1.53965533966264	tropics_10	4	t1	0.49669	0.281613	0.090622	0.669805
1	4798	Est.	ratio.mutation	0.284461142857143	tropics_10	4	t1	0.49669	0.281613	0.090622	0.669805
1	4798	Est.	ratio.meanR	1.04031056274579	tropics_10	4	t1	0.49669	0.281613	0.090622	0.669805
1	4798	Est.	ratio.varR	0.160660660660661	tropics_10	4	t1	0.49669	0.281613	0.090622	0.669805
1	4798	Est.	ratio.meanBeta	1.04799601295176	tropics_10	4	t1	0.49669	0.281613	0.090622	0.669805
1	4798	Est.	ratio.varBeta	0.54040404040404	tropics_10	4	t1	0.49669	0.281613	0.090622	0.669805
1	4798	Est.	ratio.meanSigma	0.992525343788596	tropics_10	4	t1	0.49669	0.281613	0.090622	0.669805
1	4798	Est.	ratio.varSigma	1927.59550561798	tropics_10	4	t1	0.49669	0.281613	0.090622	0.669805
1	4366	Transient	individual.meanMut	7.827586	tropics_10	4	t1	0.001785	0.008039	0.009273	0
1	4366	Transient	individual.varMut	1.246136	tropics_10	4	t1	0.001785	0.008039	0.009273	0
1	4366	Transient	individual.meanR	0.023468	tropics_10	4	t1	0.001785	0.008039	0.009273	0
1	4366	Transient	individual.varR	8e-05	tropics_10	4	t1	0.001785	0.008039	0.009273	0
1	4366	Transient	individual.meanBeta	-0.637881	tropics_10	4	t1	0.001785	0.008039	0.009273	0
1	4366	Transient	individual.varBeta	8e-05	tropics_10	4	t1	0.001785	0.008039	0.009273	0
1	4366	Transient	individual.meanSigma	0.484564	tropics_10	4	t1	0.001785	0.008039	0.009273	0
1	4366	Transient	individual.varSigma	0.172276	tropics_10	4	t1	0.001785	0.008039	0.009273	0
1	4366	Transient	frequency	0.019035	tropics_10	4	t1	0.001785	0.008039	0.009273	0
1	4366	Transient	meanR	1.019374	tropics_10	4	t1	0.001785	0.008039	0.009273	0
1	4366	Transient	varR	0.000666	tropics_10	4	t1	0.001785	0.008039	0.009273	0
1	4366	Transient	meanBeta	0.52841	tropics_10	4	t1	0.001785	0.008039	0.009273	0
1	4366	Transient	varBeta	0.000198	tropics_10	4	t1	0.001785	0.008039	0.009273	0
1	4366	Transient	meanSigma	0.482564	tropics_10	4	t1	0.001785	0.008039	0.009273	0
1	4366	Transient	varSigma	8.9e-05	tropics_10	4	t1	0.001785	0.008039	0.009273	0
1	4366	Transient	covBetaSigma	-5.6e-05	tropics_10	4	t1	0.001785	0.008039	0.009273	0
1	4366	Transient	diversity	6.2305	tropics_10	4	t1	0.001785	0.008039	0.009273	0
1	4366	Transient	tmrca	4.911	tropics_10	4	t1	0.001785	0.008039	0.009273	0
1	4366	Transient	netau	27.3973	tropics_10	4	t1	0.001785	0.008039	0.009273	0
1	4366	Transient	serialInterval	0.00622	tropics_10	4	t1	0.001785	0.008039	0.009273	0
1	4366	Transient	antigenicDiversity	0.0224	tropics_10	4	t1	0.001785	0.008039	0.009273	0
1	4366	Transient	totalS	39996953	tropics_10	4	t1	0.001785	0.008039	0.009273	0
1	4366	Transient	totalI	3047	tropics_10	4	t1	0.001785	0.008039	0.009273	0
1	4366	Transient	meanLoad	7	tropics_10	4	t1	0.001785	0.008039	0.009273	0
1	4366	Transient	antigenicTypes	20	tropics_10	4	t1	0.001785	0.008039	0.009273	0
1	4366	Transient	entropy	1.53965533966264	tropics_10	4	t1	0.001785	0.008039	0.009273	0
1	4366	Transient	ratio.mutation	1.11822657142857	tropics_10	4	t1	0.001785	0.008039	0.009273	0
1	4366	Transient	ratio.meanR	1.00428845582208	tropics_10	4	t1	0.001785	0.008039	0.009273	0
1	4366	Transient	ratio.varR	0.12012012012012	tropics_10	4	t1	0.001785	0.008039	0.009273	0
1	4366	Transient	ratio.meanBeta	1.00000178145786	tropics_10	4	t1	0.001785	0.008039	0.009273	0
1	4366	Transient	ratio.varBeta	0.404040404040404	tropics_10	4	t1	0.001785	0.008039	0.009273	0
1	4366	Transient	ratio.meanSigma	1.00414452797971	tropics_10	4	t1	0.001785	0.008039	0.009273	0
1	4366	Transient	ratio.varSigma	1935.68539325843	tropics_10	4	t1	0.001785	0.008039	0.009273	0
1	4774	Transient	individual.meanMut	11.465649	tropics_10	4	t1	0.012953	0.026158	0.042571	0.003333
1	4774	Transient	individual.varMut	3.332789	tropics_10	4	t1	0.012953	0.026158	0.042571	0.003333
1	4774	Transient	individual.meanR	0.021343	tropics_10	4	t1	0.012953	0.026158	0.042571	0.003333
1	4774	Transient	individual.varR	0.000215	tropics_10	4	t1	0.012953	0.026158	0.042571	0.003333
1	4774	Transient	individual.meanBeta	-0.667103	tropics_10	4	t1	0.012953	0.026158	0.042571	0.003333
1	4774	Transient	individual.varBeta	0.000215	tropics_10	4	t1	0.012953	0.026158	0.042571	0.003333
1	4774	Transient	individual.meanSigma	0.497874	tropics_10	4	t1	0.012953	0.026158	0.042571	0.003333
1	4774	Transient	individual.varSigma	0.164669	tropics_10	4	t1	0.012953	0.026158	0.042571	0.003333
1	4774	Transient	frequency	0.042993	tropics_10	4	t1	0.012953	0.026158	0.042571	0.003333
1	4774	Transient	meanR	1.019374	tropics_10	4	t1	0.012953	0.026158	0.042571	0.003333
1	4774	Transient	varR	0.000666	tropics_10	4	t1	0.012953	0.026158	0.042571	0.003333
1	4774	Transient	meanBeta	0.52841	tropics_10	4	t1	0.012953	0.026158	0.042571	0.003333
1	4774	Transient	varBeta	0.000198	tropics_10	4	t1	0.012953	0.026158	0.042571	0.003333
1	4774	Transient	meanSigma	0.482564	tropics_10	4	t1	0.012953	0.026158	0.042571	0.003333
1	4774	Transient	varSigma	8.9e-05	tropics_10	4	t1	0.012953	0.026158	0.042571	0.003333
1	4774	Transient	covBetaSigma	-5.6e-05	tropics_10	4	t1	0.012953	0.026158	0.042571	0.003333
1	4774	Transient	diversity	6.2305	tropics_10	4	t1	0.012953	0.026158	0.042571	0.003333
1	4774	Transient	tmrca	4.911	tropics_10	4	t1	0.012953	0.026158	0.042571	0.003333
1	4774	Transient	netau	27.3973	tropics_10	4	t1	0.012953	0.026158	0.042571	0.003333
1	4774	Transient	serialInterval	0.00622	tropics_10	4	t1	0.012953	0.026158	0.042571	0.003333
1	4774	Transient	antigenicDiversity	0.0224	tropics_10	4	t1	0.012953	0.026158	0.042571	0.003333
1	4774	Transient	totalS	39996953	tropics_10	4	t1	0.012953	0.026158	0.042571	0.003333
1	4774	Transient	totalI	3047	tropics_10	4	t1	0.012953	0.026158	0.042571	0.003333
1	4774	Transient	meanLoad	7	tropics_10	4	t1	0.012953	0.026158	0.042571	0.003333
1	4774	Transient	antigenicTypes	20	tropics_10	4	t1	0.012953	0.026158	0.042571	0.003333
1	4774	Transient	entropy	1.53965533966264	tropics_10	4	t1	0.012953	0.026158	0.042571	0.003333
1	4774	Transient	ratio.mutation	1.63794985714286	tropics_10	4	t1	0.012953	0.026158	0.042571	0.003333
1	4774	Transient	ratio.meanR	1.0021566087432	tropics_10	4	t1	0.012953	0.026158	0.042571	0.003333
1	4774	Transient	ratio.varR	0.322822822822823	tropics_10	4	t1	0.012953	0.026158	0.042571	0.003333
1	4774	Transient	ratio.meanBeta	0.971202564100721	tropics_10	4	t1	0.012953	0.026158	0.042571	0.003333
1	4774	Transient	ratio.varBeta	1.08585858585859	tropics_10	4	t1	0.012953	0.026158	0.042571	0.003333
1	4774	Transient	ratio.meanSigma	1.03172636168467	tropics_10	4	t1	0.012953	0.026158	0.042571	0.003333
1	4774	Transient	ratio.varSigma	1850.21348314607	tropics_10	4	t1	0.012953	0.026158	0.042571	0.003333
1	4318	Transient	individual.meanMut	13.12766	tropics_10	4	t1	0.001382	0.002169	0.010327	0.000238
1	4318	Transient	individual.varMut	1.047533	tropics_10	4	t1	0.001382	0.002169	0.010327	0.000238
1	4318	Transient	individual.meanR	0.019052	tropics_10	4	t1	0.001382	0.002169	0.010327	0.000238
1	4318	Transient	individual.varR	6.8e-05	tropics_10	4	t1	0.001382	0.002169	0.010327	0.000238
1	4318	Transient	individual.meanBeta	-0.680452	tropics_10	4	t1	0.001382	0.002169	0.010327	0.000238
1	4318	Transient	individual.varBeta	6.8e-05	tropics_10	4	t1	0.001382	0.002169	0.010327	0.000238
1	4318	Transient	individual.meanSigma	0.50341	tropics_10	4	t1	0.001382	0.002169	0.010327	0.000238
1	4318	Transient	individual.varSigma	0.161233	tropics_10	4	t1	0.001382	0.002169	0.010327	0.000238
1	4318	Transient	frequency	0.015425	tropics_10	4	t1	0.001382	0.002169	0.010327	0.000238
1	4318	Transient	meanR	1.019374	tropics_10	4	t1	0.001382	0.002169	0.010327	0.000238
1	4318	Transient	varR	0.000666	tropics_10	4	t1	0.001382	0.002169	0.010327	0.000238
1	4318	Transient	meanBeta	0.52841	tropics_10	4	t1	0.001382	0.002169	0.010327	0.000238
1	4318	Transient	varBeta	0.000198	tropics_10	4	t1	0.001382	0.002169	0.010327	0.000238
1	4318	Transient	meanSigma	0.482564	tropics_10	4	t1	0.001382	0.002169	0.010327	0.000238
1	4318	Transient	varSigma	8.9e-05	tropics_10	4	t1	0.001382	0.002169	0.010327	0.000238
1	4318	Transient	covBetaSigma	-5.6e-05	tropics_10	4	t1	0.001382	0.002169	0.010327	0.000238
1	4318	Transient	diversity	6.2305	tropics_10	4	t1	0.001382	0.002169	0.010327	0.000238
1	4318	Transient	tmrca	4.911	tropics_10	4	t1	0.001382	0.002169	0.010327	0.000238
1	4318	Transient	netau	27.3973	tropics_10	4	t1	0.001382	0.002169	0.010327	0.000238
1	4318	Transient	serialInterval	0.00622	tropics_10	4	t1	0.001382	0.002169	0.010327	0.000238
1	4318	Transient	antigenicDiversity	0.0224	tropics_10	4	t1	0.001382	0.002169	0.010327	0.000238
1	4318	Transient	totalS	39996953	tropics_10	4	t1	0.001382	0.002169	0.010327	0.000238
1	4318	Transient	totalI	3047	tropics_10	4	t1	0.001382	0.002169	0.010327	0.000238
1	4318	Transient	meanLoad	7	tropics_10	4	t1	0.001382	0.002169	0.010327	0.000238
1	4318	Transient	antigenicTypes	20	tropics_10	4	t1	0.001382	0.002169	0.010327	0.000238
1	4318	Transient	entropy	1.53965533966264	tropics_10	4	t1	0.001382	0.002169	0.010327	0.000238
1	4318	Transient	ratio.mutation	1.87538	tropics_10	4	t1	0.001382	0.002169	0.010327	0.000238
1	4318	Transient	ratio.meanR	0.999863295945447	tropics_10	4	t1	0.001382	0.002169	0.010327	0.000238
1	4318	Transient	ratio.varR	0.102102102102102	tropics_10	4	t1	0.001382	0.002169	0.010327	0.000238
1	4318	Transient	ratio.meanBeta	0.958324129424468	tropics_10	4	t1	0.001382	0.002169	0.010327	0.000238
1	4318	Transient	ratio.varBeta	0.343434343434343	tropics_10	4	t1	0.001382	0.002169	0.010327	0.000238
1	4318	Transient	ratio.meanSigma	1.0431984151325	tropics_10	4	t1	0.001382	0.002169	0.010327	0.000238
1	4318	Transient	ratio.varSigma	1811.60674157303	tropics_10	4	t1	0.001382	0.002169	0.010327	0.000238
1	4792	Transient	individual.meanMut	10.480769	tropics_10	4	t1	0.00023	0.002297	0.00569	0
1	4792	Transient	individual.varMut	0.672707	tropics_10	4	t1	0.00023	0.002297	0.00569	0
1	4792	Transient	individual.meanR	0.01406	tropics_10	4	t1	0.00023	0.002297	0.00569	0
1	4792	Transient	individual.varR	4.3e-05	tropics_10	4	t1	0.00023	0.002297	0.00569	0
1	4792	Transient	individual.meanBeta	-0.659192	tropics_10	4	t1	0.00023	0.002297	0.00569	0
1	4792	Transient	individual.varBeta	4.3e-05	tropics_10	4	t1	0.00023	0.002297	0.00569	0
1	4792	Transient	individual.meanSigma	0.490367	tropics_10	4	t1	0.00023	0.002297	0.00569	0
1	4792	Transient	individual.varSigma	0.168966	tropics_10	4	t1	0.00023	0.002297	0.00569	0
1	4792	Transient	frequency	0.017066	tropics_10	4	t1	0.00023	0.002297	0.00569	0
1	4792	Transient	meanR	1.019374	tropics_10	4	t1	0.00023	0.002297	0.00569	0
1	4792	Transient	varR	0.000666	tropics_10	4	t1	0.00023	0.002297	0.00569	0
1	4792	Transient	meanBeta	0.52841	tropics_10	4	t1	0.00023	0.002297	0.00569	0
1	4792	Transient	varBeta	0.000198	tropics_10	4	t1	0.00023	0.002297	0.00569	0
1	4792	Transient	meanSigma	0.482564	tropics_10	4	t1	0.00023	0.002297	0.00569	0
1	4792	Transient	varSigma	8.9e-05	tropics_10	4	t1	0.00023	0.002297	0.00569	0
1	4792	Transient	covBetaSigma	-5.6e-05	tropics_10	4	t1	0.00023	0.002297	0.00569	0
1	4792	Transient	diversity	6.2305	tropics_10	4	t1	0.00023	0.002297	0.00569	0
1	4792	Transient	tmrca	4.911	tropics_10	4	t1	0.00023	0.002297	0.00569	0
1	4792	Transient	netau	27.3973	tropics_10	4	t1	0.00023	0.002297	0.00569	0
1	4792	Transient	serialInterval	0.00622	tropics_10	4	t1	0.00023	0.002297	0.00569	0
1	4792	Transient	antigenicDiversity	0.0224	tropics_10	4	t1	0.00023	0.002297	0.00569	0
1	4792	Transient	totalS	39996953	tropics_10	4	t1	0.00023	0.002297	0.00569	0
1	4792	Transient	totalI	3047	tropics_10	4	t1	0.00023	0.002297	0.00569	0
1	4792	Transient	meanLoad	7	tropics_10	4	t1	0.00023	0.002297	0.00569	0
1	4792	Transient	antigenicTypes	20	tropics_10	4	t1	0.00023	0.002297	0.00569	0
1	4792	Transient	entropy	1.53965533966264	tropics_10	4	t1	0.00023	0.002297	0.00569	0
1	4792	Transient	ratio.mutation	1.49725271428571	tropics_10	4	t1	0.00023	0.002297	0.00569	0
1	4792	Transient	ratio.meanR	0.994884415995937	tropics_10	4	t1	0.00023	0.002297	0.00569	0
1	4792	Transient	ratio.varR	0.0645645645645646	tropics_10	4	t1	0.00023	0.002297	0.00569	0
1	4792	Transient	ratio.meanBeta	0.978916218716969	tropics_10	4	t1	0.00023	0.002297	0.00569	0
1	4792	Transient	ratio.varBeta	0.217171717171717	tropics_10	4	t1	0.00023	0.002297	0.00569	0
1	4792	Transient	ratio.meanSigma	1.01616987591283	tropics_10	4	t1	0.00023	0.002297	0.00569	0
1	4792	Transient	ratio.varSigma	1898.49438202247	tropics_10	4	t1	0.00023	0.002297	0.00569	0
1	4285	Transient	individual.meanMut	8.6875	tropics_10	5	t1	0.014626	0.023299	0.049628	0.010114
1	4285	Transient	individual.varMut	8.800071	tropics_10	5	t1	0.014626	0.023299	0.049628	0.010114
1	4285	Transient	individual.meanR	0.02202	tropics_10	5	t1	0.014626	0.023299	0.049628	0.010114
1	4285	Transient	individual.varR	0.000568	tropics_10	5	t1	0.014626	0.023299	0.049628	0.010114
1	4285	Transient	individual.meanBeta	-0.644788	tropics_10	5	t1	0.014626	0.023299	0.049628	0.010114
1	4285	Transient	individual.varBeta	0.000568	tropics_10	5	t1	0.014626	0.023299	0.049628	0.010114
1	4285	Transient	individual.meanSigma	0.487286	tropics_10	5	t1	0.014626	0.023299	0.049628	0.010114
1	4285	Transient	individual.varSigma	0.176699	tropics_10	5	t1	0.014626	0.023299	0.049628	0.010114
1	4285	Transient	frequency	0.081087	tropics_10	5	t1	0.014626	0.023299	0.049628	0.010114
1	4285	Transient	meanR	1.031938	tropics_10	5	t1	0.014626	0.023299	0.049628	0.010114
1	4285	Transient	varR	0.001058	tropics_10	5	t1	0.014626	0.023299	0.049628	0.010114
1	4285	Transient	meanBeta	0.532158	tropics_10	5	t1	0.014626	0.023299	0.049628	0.010114
1	4285	Transient	varBeta	0.000274	tropics_10	5	t1	0.014626	0.023299	0.049628	0.010114
1	4285	Transient	meanSigma	0.485025	tropics_10	5	t1	0.014626	0.023299	0.049628	0.010114
1	4285	Transient	varSigma	6.4e-05	tropics_10	5	t1	0.014626	0.023299	0.049628	0.010114
1	4285	Transient	covBetaSigma	-3.2e-05	tropics_10	5	t1	0.014626	0.023299	0.049628	0.010114
1	4285	Transient	diversity	6.1519	tropics_10	5	t1	0.014626	0.023299	0.049628	0.010114
1	4285	Transient	tmrca	4.2411	tropics_10	5	t1	0.014626	0.023299	0.049628	0.010114
1	4285	Transient	netau	34.2466	tropics_10	5	t1	0.014626	0.023299	0.049628	0.010114
1	4285	Transient	serialInterval	0.0064	tropics_10	5	t1	0.014626	0.023299	0.049628	0.010114
1	4285	Transient	antigenicDiversity	0.0245	tropics_10	5	t1	0.014626	0.023299	0.049628	0.010114
1	4285	Transient	totalS	39991318	tropics_10	5	t1	0.014626	0.023299	0.049628	0.010114
1	4285	Transient	totalI	8682	tropics_10	5	t1	0.014626	0.023299	0.049628	0.010114
1	4285	Transient	meanLoad	7	tropics_10	5	t1	0.014626	0.023299	0.049628	0.010114
1	4285	Transient	antigenicTypes	26	tropics_10	5	t1	0.014626	0.023299	0.049628	0.010114
1	4285	Transient	entropy	1.59606804918462	tropics_10	5	t1	0.014626	0.023299	0.049628	0.010114
1	4285	Transient	ratio.mutation	1.24107142857143	tropics_10	5	t1	0.014626	0.023299	0.049628	0.010114
1	4285	Transient	ratio.meanR	0.990625628235977	tropics_10	5	t1	0.014626	0.023299	0.049628	0.010114
1	4285	Transient	ratio.varR	0.536862003780718	tropics_10	5	t1	0.014626	0.023299	0.049628	0.010114
1	4285	Transient	ratio.meanBeta	0.986124012711581	tropics_10	5	t1	0.014626	0.023299	0.049628	0.010114
1	4285	Transient	ratio.varBeta	2.07299270072993	tropics_10	5	t1	0.014626	0.023299	0.049628	0.010114
1	4285	Transient	ratio.meanSigma	1.00466161538065	tropics_10	5	t1	0.014626	0.023299	0.049628	0.010114
1	4285	Transient	ratio.varSigma	2760.921875	tropics_10	5	t1	0.014626	0.023299	0.049628	0.010114
1	4814	Transient	individual.meanMut	5.38	tropics_10	5	t1	0.002974	0.006234	0.006028	0.004232
1	4814	Transient	individual.varMut	3.0756	tropics_10	5	t1	0.002974	0.006234	0.006028	0.004232
1	4814	Transient	individual.meanR	0.041455	tropics_10	5	t1	0.002974	0.006234	0.006028	0.004232
1	4814	Transient	individual.varR	0.000198	tropics_10	5	t1	0.002974	0.006234	0.006028	0.004232
1	4814	Transient	individual.meanBeta	-0.618222	tropics_10	5	t1	0.002974	0.006234	0.006028	0.004232
1	4814	Transient	individual.varBeta	0.000198	tropics_10	5	t1	0.002974	0.006234	0.006028	0.004232
1	4814	Transient	individual.meanSigma	0.483823	tropics_10	5	t1	0.002974	0.006234	0.006028	0.004232
1	4814	Transient	individual.varSigma	0.173865	tropics_10	5	t1	0.002974	0.006234	0.006028	0.004232
1	4814	Transient	frequency	0.011518	tropics_10	5	t1	0.002974	0.006234	0.006028	0.004232
1	4814	Transient	meanR	1.031938	tropics_10	5	t1	0.002974	0.006234	0.006028	0.004232
1	4814	Transient	varR	0.001058	tropics_10	5	t1	0.002974	0.006234	0.006028	0.004232
1	4814	Transient	meanBeta	0.532158	tropics_10	5	t1	0.002974	0.006234	0.006028	0.004232
1	4814	Transient	varBeta	0.000274	tropics_10	5	t1	0.002974	0.006234	0.006028	0.004232
1	4814	Transient	meanSigma	0.485025	tropics_10	5	t1	0.002974	0.006234	0.006028	0.004232
1	4814	Transient	varSigma	6.4e-05	tropics_10	5	t1	0.002974	0.006234	0.006028	0.004232
1	4814	Transient	covBetaSigma	-3.2e-05	tropics_10	5	t1	0.002974	0.006234	0.006028	0.004232
1	4814	Transient	diversity	6.1519	tropics_10	5	t1	0.002974	0.006234	0.006028	0.004232
1	4814	Transient	tmrca	4.2411	tropics_10	5	t1	0.002974	0.006234	0.006028	0.004232
1	4814	Transient	netau	34.2466	tropics_10	5	t1	0.002974	0.006234	0.006028	0.004232
1	4814	Transient	serialInterval	0.0064	tropics_10	5	t1	0.002974	0.006234	0.006028	0.004232
1	4814	Transient	antigenicDiversity	0.0245	tropics_10	5	t1	0.002974	0.006234	0.006028	0.004232
1	4814	Transient	totalS	39991318	tropics_10	5	t1	0.002974	0.006234	0.006028	0.004232
1	4814	Transient	totalI	8682	tropics_10	5	t1	0.002974	0.006234	0.006028	0.004232
1	4814	Transient	meanLoad	7	tropics_10	5	t1	0.002974	0.006234	0.006028	0.004232
1	4814	Transient	antigenicTypes	26	tropics_10	5	t1	0.002974	0.006234	0.006028	0.004232
1	4814	Transient	entropy	1.59606804918462	tropics_10	5	t1	0.002974	0.006234	0.006028	0.004232
1	4814	Transient	ratio.mutation	0.768571428571429	tropics_10	5	t1	0.002974	0.006234	0.006028	0.004232
1	4814	Transient	ratio.meanR	1.01006674443094	tropics_10	5	t1	0.002974	0.006234	0.006028	0.004232
1	4814	Transient	ratio.varR	0.187145557655955	tropics_10	5	t1	0.002974	0.006234	0.006028	0.004232
1	4814	Transient	ratio.meanBeta	1.01267246495675	tropics_10	5	t1	0.002974	0.006234	0.006028	0.004232
1	4814	Transient	ratio.varBeta	0.722627737226277	tropics_10	5	t1	0.002974	0.006234	0.006028	0.004232
1	4814	Transient	ratio.meanSigma	0.997521777227978	tropics_10	5	t1	0.002974	0.006234	0.006028	0.004232
1	4814	Transient	ratio.varSigma	2716.640625	tropics_10	5	t1	0.002974	0.006234	0.006028	0.004232
1	4774	Transient	individual.meanMut	13.564103	tropics_10	5	t1	0.000224	0.002607	0.009845	0
1	4774	Transient	individual.varMut	1.999737	tropics_10	5	t1	0.000224	0.002607	0.009845	0
1	4774	Transient	individual.meanR	0.003863	tropics_10	5	t1	0.000224	0.002607	0.009845	0
1	4774	Transient	individual.varR	0.000129	tropics_10	5	t1	0.000224	0.002607	0.009845	0
1	4774	Transient	individual.meanBeta	-0.683958	tropics_10	5	t1	0.000224	0.002607	0.009845	0
1	4774	Transient	individual.varBeta	0.000129	tropics_10	5	t1	0.000224	0.002607	0.009845	0
1	4774	Transient	individual.meanSigma	0.497633	tropics_10	5	t1	0.000224	0.002607	0.009845	0
1	4774	Transient	individual.varSigma	0.166803	tropics_10	5	t1	0.000224	0.002607	0.009845	0
1	4774	Transient	frequency	0.02246	tropics_10	5	t1	0.000224	0.002607	0.009845	0
1	4774	Transient	meanR	1.031938	tropics_10	5	t1	0.000224	0.002607	0.009845	0
1	4774	Transient	varR	0.001058	tropics_10	5	t1	0.000224	0.002607	0.009845	0
1	4774	Transient	meanBeta	0.532158	tropics_10	5	t1	0.000224	0.002607	0.009845	0
1	4774	Transient	varBeta	0.000274	tropics_10	5	t1	0.000224	0.002607	0.009845	0
1	4774	Transient	meanSigma	0.485025	tropics_10	5	t1	0.000224	0.002607	0.009845	0
1	4774	Transient	varSigma	6.4e-05	tropics_10	5	t1	0.000224	0.002607	0.009845	0
1	4774	Transient	covBetaSigma	-3.2e-05	tropics_10	5	t1	0.000224	0.002607	0.009845	0
1	4774	Transient	diversity	6.1519	tropics_10	5	t1	0.000224	0.002607	0.009845	0
1	4774	Transient	tmrca	4.2411	tropics_10	5	t1	0.000224	0.002607	0.009845	0
1	4774	Transient	netau	34.2466	tropics_10	5	t1	0.000224	0.002607	0.009845	0
1	4774	Transient	serialInterval	0.0064	tropics_10	5	t1	0.000224	0.002607	0.009845	0
1	4774	Transient	antigenicDiversity	0.0245	tropics_10	5	t1	0.000224	0.002607	0.009845	0
1	4774	Transient	totalS	39991318	tropics_10	5	t1	0.000224	0.002607	0.009845	0
1	4774	Transient	totalI	8682	tropics_10	5	t1	0.000224	0.002607	0.009845	0
1	4774	Transient	meanLoad	7	tropics_10	5	t1	0.000224	0.002607	0.009845	0
1	4774	Transient	antigenicTypes	26	tropics_10	5	t1	0.000224	0.002607	0.009845	0
1	4774	Transient	entropy	1.59606804918462	tropics_10	5	t1	0.000224	0.002607	0.009845	0
1	4774	Transient	ratio.mutation	1.937729	tropics_10	5	t1	0.000224	0.002607	0.009845	0
1	4774	Transient	ratio.meanR	0.972801147938696	tropics_10	5	t1	0.000224	0.002607	0.009845	0
1	4774	Transient	ratio.varR	0.121928166351607	tropics_10	5	t1	0.000224	0.002607	0.009845	0
1	4774	Transient	ratio.meanBeta	0.948244253305655	tropics_10	5	t1	0.000224	0.002607	0.009845	0
1	4774	Transient	ratio.varBeta	0.470802919708029	tropics_10	5	t1	0.000224	0.002607	0.009845	0
1	4774	Transient	ratio.meanSigma	1.0259945363641	tropics_10	5	t1	0.000224	0.002607	0.009845	0
1	4774	Transient	ratio.varSigma	2606.296875	tropics_10	5	t1	0.000224	0.002607	0.009845	0
1	4871	Est.	individual.meanMut	5.027451	tropics_10	6	t1	0.203677	0.155895	0.111524	0.241475
1	4871	Est.	individual.varMut	4.239583	tropics_10	6	t1	0.203677	0.155895	0.111524	0.241475
1	4871	Est.	individual.meanR	0.07697	tropics_10	6	t1	0.203677	0.155895	0.111524	0.241475
1	4871	Est.	individual.varR	0.000274	tropics_10	6	t1	0.203677	0.155895	0.111524	0.241475
1	4871	Est.	individual.meanBeta	-0.61539	tropics_10	6	t1	0.203677	0.155895	0.111524	0.241475
1	4871	Est.	individual.varBeta	0.000274	tropics_10	6	t1	0.203677	0.155895	0.111524	0.241475
1	4871	Est.	individual.meanSigma	0.500157	tropics_10	6	t1	0.203677	0.155895	0.111524	0.241475
1	4871	Est.	individual.varSigma	0.165341	tropics_10	6	t1	0.203677	0.155895	0.111524	0.241475
1	4871	Est.	frequency	0.060455	tropics_10	6	t1	0.203677	0.155895	0.111524	0.241475
1	4871	Est.	meanR	1.041735	tropics_10	6	t1	0.203677	0.155895	0.111524	0.241475
1	4871	Est.	varR	0.001021	tropics_10	6	t1	0.203677	0.155895	0.111524	0.241475
1	4871	Est.	meanBeta	0.53742	tropics_10	6	t1	0.203677	0.155895	0.111524	0.241475
1	4871	Est.	varBeta	0.000195	tropics_10	6	t1	0.203677	0.155895	0.111524	0.241475
1	4871	Est.	meanSigma	0.484758	tropics_10	6	t1	0.203677	0.155895	0.111524	0.241475
1	4871	Est.	varSigma	4.6e-05	tropics_10	6	t1	0.203677	0.155895	0.111524	0.241475
1	4871	Est.	covBetaSigma	1e-05	tropics_10	6	t1	0.203677	0.155895	0.111524	0.241475
1	4871	Est.	diversity	4.5525	tropics_10	6	t1	0.203677	0.155895	0.111524	0.241475
1	4871	Est.	tmrca	4.5863	tropics_10	6	t1	0.203677	0.155895	0.111524	0.241475
1	4871	Est.	netau	273.9726	tropics_10	6	t1	0.203677	0.155895	0.111524	0.241475
1	4871	Est.	serialInterval	0.00578	tropics_10	6	t1	0.203677	0.155895	0.111524	0.241475
1	4871	Est.	antigenicDiversity	0.0186	tropics_10	6	t1	0.203677	0.155895	0.111524	0.241475
1	4871	Est.	totalS	39970474	tropics_10	6	t1	0.203677	0.155895	0.111524	0.241475
1	4871	Est.	totalI	29526	tropics_10	6	t1	0.203677	0.155895	0.111524	0.241475
1	4871	Est.	meanLoad	5	tropics_10	6	t1	0.203677	0.155895	0.111524	0.241475
1	4871	Est.	antigenicTypes	46	tropics_10	6	t1	0.203677	0.155895	0.111524	0.241475
1	4871	Est.	entropy	1.32240507190659	tropics_10	6	t1	0.203677	0.155895	0.111524	0.241475
1	4871	Est.	ratio.mutation	1.0054902	tropics_10	6	t1	0.203677	0.155895	0.111524	0.241475
1	4871	Est.	ratio.meanR	1.03674127836381	tropics_10	6	t1	0.203677	0.155895	0.111524	0.241475
1	4871	Est.	ratio.varR	0.268364348677767	tropics_10	6	t1	0.203677	0.155895	0.111524	0.241475
1	4871	Est.	ratio.meanBeta	1.00560099451182	tropics_10	6	t1	0.203677	0.155895	0.111524	0.241475
1	4871	Est.	ratio.varBeta	1.40512820512821	tropics_10	6	t1	0.203677	0.155895	0.111524	0.241475
1	4871	Est.	ratio.meanSigma	1.03176636589804	tropics_10	6	t1	0.203677	0.155895	0.111524	0.241475
1	4871	Est.	ratio.varSigma	3594.36956521739	tropics_10	6	t1	0.203677	0.155895	0.111524	0.241475
1	4285	Transient	individual.meanMut	7.959184	tropics_10	6	t1	0.005498	0.011932	0.018693	0
1	4285	Transient	individual.varMut	9.071803	tropics_10	6	t1	0.005498	0.011932	0.018693	0
1	4285	Transient	individual.meanR	0.020501	tropics_10	6	t1	0.005498	0.011932	0.018693	0
1	4285	Transient	individual.varR	0.000585	tropics_10	6	t1	0.005498	0.011932	0.018693	0
1	4285	Transient	individual.meanBeta	-0.638938	tropics_10	6	t1	0.005498	0.011932	0.018693	0
1	4285	Transient	individual.varBeta	0.000585	tropics_10	6	t1	0.005498	0.011932	0.018693	0
1	4285	Transient	individual.meanSigma	0.48396	tropics_10	6	t1	0.005498	0.011932	0.018693	0
1	4285	Transient	individual.varSigma	0.176976	tropics_10	6	t1	0.005498	0.011932	0.018693	0
1	4285	Transient	frequency	0.033191	tropics_10	6	t1	0.005498	0.011932	0.018693	0
1	4285	Transient	meanR	1.041735	tropics_10	6	t1	0.005498	0.011932	0.018693	0
1	4285	Transient	varR	0.001021	tropics_10	6	t1	0.005498	0.011932	0.018693	0
1	4285	Transient	meanBeta	0.53742	tropics_10	6	t1	0.005498	0.011932	0.018693	0
1	4285	Transient	varBeta	0.000195	tropics_10	6	t1	0.005498	0.011932	0.018693	0
1	4285	Transient	meanSigma	0.484758	tropics_10	6	t1	0.005498	0.011932	0.018693	0
1	4285	Transient	varSigma	4.6e-05	tropics_10	6	t1	0.005498	0.011932	0.018693	0
1	4285	Transient	covBetaSigma	1e-05	tropics_10	6	t1	0.005498	0.011932	0.018693	0
1	4285	Transient	diversity	4.5525	tropics_10	6	t1	0.005498	0.011932	0.018693	0
1	4285	Transient	tmrca	4.5863	tropics_10	6	t1	0.005498	0.011932	0.018693	0
1	4285	Transient	netau	273.9726	tropics_10	6	t1	0.005498	0.011932	0.018693	0
1	4285	Transient	serialInterval	0.00578	tropics_10	6	t1	0.005498	0.011932	0.018693	0
1	4285	Transient	antigenicDiversity	0.0186	tropics_10	6	t1	0.005498	0.011932	0.018693	0
1	4285	Transient	totalS	39970474	tropics_10	6	t1	0.005498	0.011932	0.018693	0
1	4285	Transient	totalI	29526	tropics_10	6	t1	0.005498	0.011932	0.018693	0
1	4285	Transient	meanLoad	5	tropics_10	6	t1	0.005498	0.011932	0.018693	0
1	4285	Transient	antigenicTypes	46	tropics_10	6	t1	0.005498	0.011932	0.018693	0
1	4285	Transient	entropy	1.32240507190659	tropics_10	6	t1	0.005498	0.011932	0.018693	0
1	4285	Transient	ratio.mutation	1.5918368	tropics_10	6	t1	0.005498	0.011932	0.018693	0
1	4285	Transient	ratio.meanR	0.979819809217576	tropics_10	6	t1	0.005498	0.011932	0.018693	0
1	4285	Transient	ratio.varR	0.572967678746327	tropics_10	6	t1	0.005498	0.011932	0.018693	0
1	4285	Transient	ratio.meanBeta	0.982197733717523	tropics_10	6	t1	0.005498	0.011932	0.018693	0
1	4285	Transient	ratio.varBeta	3	tropics_10	6	t1	0.005498	0.011932	0.018693	0
1	4285	Transient	ratio.meanSigma	0.998353817781243	tropics_10	6	t1	0.005498	0.011932	0.018693	0
1	4285	Transient	ratio.varSigma	3847.30434782609	tropics_10	6	t1	0.005498	0.011932	0.018693	0
1	6732	Transient	individual.meanMut	7.667911	tropics_10	7	t1	0.033096	0.063275	0.12113	0.015897
1	6732	Transient	individual.varMut	8.325849	tropics_10	7	t1	0.033096	0.063275	0.12113	0.015897
1	6732	Transient	individual.meanR	0.003702	tropics_10	7	t1	0.033096	0.063275	0.12113	0.015897
1	6732	Transient	individual.varR	0.000537	tropics_10	7	t1	0.033096	0.063275	0.12113	0.015897
1	6732	Transient	individual.meanBeta	-0.636599	tropics_10	7	t1	0.033096	0.063275	0.12113	0.015897
1	6732	Transient	individual.varBeta	0.000537	tropics_10	7	t1	0.033096	0.063275	0.12113	0.015897
1	6732	Transient	individual.meanSigma	0.474946	tropics_10	7	t1	0.033096	0.063275	0.12113	0.015897
1	6732	Transient	individual.varSigma	0.136386	tropics_10	7	t1	0.033096	0.063275	0.12113	0.015897
1	6732	Transient	frequency	0.180727	tropics_10	7	t1	0.033096	0.063275	0.12113	0.015897
1	6732	Transient	meanR	1.010247	tropics_10	7	t1	0.033096	0.063275	0.12113	0.015897
1	6732	Transient	varR	0.001254	tropics_10	7	t1	0.033096	0.063275	0.12113	0.015897
1	6732	Transient	meanBeta	0.52504	tropics_10	7	t1	0.033096	0.063275	0.12113	0.015897
1	6732	Transient	varBeta	0.000203	tropics_10	7	t1	0.033096	0.063275	0.12113	0.015897
1	6732	Transient	meanSigma	0.481171	tropics_10	7	t1	0.033096	0.063275	0.12113	0.015897
1	6732	Transient	varSigma	7.6e-05	tropics_10	7	t1	0.033096	0.063275	0.12113	0.015897
1	6732	Transient	covBetaSigma	2e-05	tropics_10	7	t1	0.033096	0.063275	0.12113	0.015897
1	6732	Transient	diversity	7.1027	tropics_10	7	t1	0.033096	0.063275	0.12113	0.015897
1	6732	Transient	tmrca	5.8904	tropics_10	7	t1	0.033096	0.063275	0.12113	0.015897
1	6732	Transient	netau	273.9726	tropics_10	7	t1	0.033096	0.063275	0.12113	0.015897
1	6732	Transient	serialInterval	0.00636	tropics_10	7	t1	0.033096	0.063275	0.12113	0.015897
1	6732	Transient	antigenicDiversity	0.1246	tropics_10	7	t1	0.033096	0.063275	0.12113	0.015897
1	6732	Transient	totalS	39957029	tropics_10	7	t1	0.033096	0.063275	0.12113	0.015897
1	6732	Transient	totalI	42971	tropics_10	7	t1	0.033096	0.063275	0.12113	0.015897
1	6732	Transient	meanLoad	8	tropics_10	7	t1	0.033096	0.063275	0.12113	0.015897
1	6732	Transient	antigenicTypes	72	tropics_10	7	t1	0.033096	0.063275	0.12113	0.015897
1	6732	Transient	entropy	1.78935950607354	tropics_10	7	t1	0.033096	0.063275	0.12113	0.015897
1	6732	Transient	ratio.mutation	0.958488875	tropics_10	7	t1	0.033096	0.063275	0.12113	0.015897
1	6732	Transient	ratio.meanR	0.993528177629526	tropics_10	7	t1	0.033096	0.063275	0.12113	0.015897
1	6732	Transient	ratio.varR	0.42822966507177	tropics_10	7	t1	0.033096	0.063275	0.12113	0.015897
1	6732	Transient	ratio.meanBeta	1.00771140976039	tropics_10	7	t1	0.033096	0.063275	0.12113	0.015897
1	6732	Transient	ratio.varBeta	2.64532019704433	tropics_10	7	t1	0.033096	0.063275	0.12113	0.015897
1	6732	Transient	ratio.meanSigma	0.987062811349811	tropics_10	7	t1	0.033096	0.063275	0.12113	0.015897
1	6732	Transient	ratio.varSigma	1794.55263157895	tropics_10	7	t1	0.033096	0.063275	0.12113	0.015897
1	7506	Transient	individual.meanMut	11.768539	tropics_10	7	t1	5.7e-05	0.002166	0.008582	0
1	7506	Transient	individual.varMut	2.105977	tropics_10	7	t1	5.7e-05	0.002166	0.008582	0
1	7506	Transient	individual.meanR	0.00774	tropics_10	7	t1	5.7e-05	0.002166	0.008582	0
1	7506	Transient	individual.varR	0.000136	tropics_10	7	t1	5.7e-05	0.002166	0.008582	0
1	7506	Transient	individual.meanBeta	-0.669536	tropics_10	7	t1	5.7e-05	0.002166	0.008582	0
1	7506	Transient	individual.varBeta	0.000136	tropics_10	7	t1	5.7e-05	0.002166	0.008582	0
1	7506	Transient	individual.meanSigma	0.492836	tropics_10	7	t1	5.7e-05	0.002166	0.008582	0
1	7506	Transient	individual.varSigma	0.12781	tropics_10	7	t1	5.7e-05	0.002166	0.008582	0
1	7506	Transient	frequency	0.010356	tropics_10	7	t1	5.7e-05	0.002166	0.008582	0
1	7506	Transient	meanR	1.010247	tropics_10	7	t1	5.7e-05	0.002166	0.008582	0
1	7506	Transient	varR	0.001254	tropics_10	7	t1	5.7e-05	0.002166	0.008582	0
1	7506	Transient	meanBeta	0.52504	tropics_10	7	t1	5.7e-05	0.002166	0.008582	0
1	7506	Transient	varBeta	0.000203	tropics_10	7	t1	5.7e-05	0.002166	0.008582	0
1	7506	Transient	meanSigma	0.481171	tropics_10	7	t1	5.7e-05	0.002166	0.008582	0
1	7506	Transient	varSigma	7.6e-05	tropics_10	7	t1	5.7e-05	0.002166	0.008582	0
1	7506	Transient	covBetaSigma	2e-05	tropics_10	7	t1	5.7e-05	0.002166	0.008582	0
1	7506	Transient	diversity	7.1027	tropics_10	7	t1	5.7e-05	0.002166	0.008582	0
1	7506	Transient	tmrca	5.8904	tropics_10	7	t1	5.7e-05	0.002166	0.008582	0
1	7506	Transient	netau	273.9726	tropics_10	7	t1	5.7e-05	0.002166	0.008582	0
1	7506	Transient	serialInterval	0.00636	tropics_10	7	t1	5.7e-05	0.002166	0.008582	0
1	7506	Transient	antigenicDiversity	0.1246	tropics_10	7	t1	5.7e-05	0.002166	0.008582	0
1	7506	Transient	totalS	39957029	tropics_10	7	t1	5.7e-05	0.002166	0.008582	0
1	7506	Transient	totalI	42971	tropics_10	7	t1	5.7e-05	0.002166	0.008582	0
1	7506	Transient	meanLoad	8	tropics_10	7	t1	5.7e-05	0.002166	0.008582	0
1	7506	Transient	antigenicTypes	72	tropics_10	7	t1	5.7e-05	0.002166	0.008582	0
1	7506	Transient	entropy	1.78935950607354	tropics_10	7	t1	5.7e-05	0.002166	0.008582	0
1	7506	Transient	ratio.mutation	1.471067375	tropics_10	7	t1	5.7e-05	0.002166	0.008582	0
1	7506	Transient	ratio.meanR	0.997548155283385	tropics_10	7	t1	5.7e-05	0.002166	0.008582	0
1	7506	Transient	ratio.varR	0.108452950558214	tropics_10	7	t1	5.7e-05	0.002166	0.008582	0
1	7506	Transient	ratio.meanBeta	0.975061072793618	tropics_10	7	t1	5.7e-05	0.002166	0.008582	0
1	7506	Transient	ratio.varBeta	0.669950738916256	tropics_10	7	t1	5.7e-05	0.002166	0.008582	0
1	7506	Transient	ratio.meanSigma	1.02424294065935	tropics_10	7	t1	5.7e-05	0.002166	0.008582	0
1	7506	Transient	ratio.varSigma	1681.71052631579	tropics_10	7	t1	5.7e-05	0.002166	0.008582	0
1	7359	Transient	individual.meanMut	6.908123	tropics_10	7	t1	0.022546	0.03083	0.036569	0.01397
1	7359	Transient	individual.varMut	3.044821	tropics_10	7	t1	0.022546	0.03083	0.036569	0.01397
1	7359	Transient	individual.meanR	0.044087	tropics_10	7	t1	0.022546	0.03083	0.036569	0.01397
1	7359	Transient	individual.varR	0.000196	tropics_10	7	t1	0.022546	0.03083	0.036569	0.01397
1	7359	Transient	individual.meanBeta	-0.630496	tropics_10	7	t1	0.022546	0.03083	0.036569	0.01397
1	7359	Transient	individual.varBeta	0.000196	tropics_10	7	t1	0.022546	0.03083	0.036569	0.01397
1	7359	Transient	individual.meanSigma	0.49151	tropics_10	7	t1	0.022546	0.03083	0.036569	0.01397
1	7359	Transient	individual.varSigma	0.133229	tropics_10	7	t1	0.022546	0.03083	0.036569	0.01397
1	7359	Transient	frequency	0.034954	tropics_10	7	t1	0.022546	0.03083	0.036569	0.01397
1	7359	Transient	meanR	1.010247	tropics_10	7	t1	0.022546	0.03083	0.036569	0.01397
1	7359	Transient	varR	0.001254	tropics_10	7	t1	0.022546	0.03083	0.036569	0.01397
1	7359	Transient	meanBeta	0.52504	tropics_10	7	t1	0.022546	0.03083	0.036569	0.01397
1	7359	Transient	varBeta	0.000203	tropics_10	7	t1	0.022546	0.03083	0.036569	0.01397
1	7359	Transient	meanSigma	0.481171	tropics_10	7	t1	0.022546	0.03083	0.036569	0.01397
1	7359	Transient	varSigma	7.6e-05	tropics_10	7	t1	0.022546	0.03083	0.036569	0.01397
1	7359	Transient	covBetaSigma	2e-05	tropics_10	7	t1	0.022546	0.03083	0.036569	0.01397
1	7359	Transient	diversity	7.1027	tropics_10	7	t1	0.022546	0.03083	0.036569	0.01397
1	7359	Transient	tmrca	5.8904	tropics_10	7	t1	0.022546	0.03083	0.036569	0.01397
1	7359	Transient	netau	273.9726	tropics_10	7	t1	0.022546	0.03083	0.036569	0.01397
1	7359	Transient	serialInterval	0.00636	tropics_10	7	t1	0.022546	0.03083	0.036569	0.01397
1	7359	Transient	antigenicDiversity	0.1246	tropics_10	7	t1	0.022546	0.03083	0.036569	0.01397
1	7359	Transient	totalS	39957029	tropics_10	7	t1	0.022546	0.03083	0.036569	0.01397
1	7359	Transient	totalI	42971	tropics_10	7	t1	0.022546	0.03083	0.036569	0.01397
1	7359	Transient	meanLoad	8	tropics_10	7	t1	0.022546	0.03083	0.036569	0.01397
1	7359	Transient	antigenicTypes	72	tropics_10	7	t1	0.022546	0.03083	0.036569	0.01397
1	7359	Transient	entropy	1.78935950607354	tropics_10	7	t1	0.022546	0.03083	0.036569	0.01397
1	7359	Transient	ratio.mutation	0.863515375	tropics_10	7	t1	0.022546	0.03083	0.036569	0.01397
1	7359	Transient	ratio.meanR	1.03447302719847	tropics_10	7	t1	0.022546	0.03083	0.036569	0.01397
1	7359	Transient	ratio.varR	0.156299840510367	tropics_10	7	t1	0.022546	0.03083	0.036569	0.01397
1	7359	Transient	ratio.meanBeta	1.01388027764707	tropics_10	7	t1	0.022546	0.03083	0.036569	0.01397
1	7359	Transient	ratio.varBeta	0.96551724137931	tropics_10	7	t1	0.022546	0.03083	0.036569	0.01397
1	7359	Transient	ratio.meanSigma	1.02148716360712	tropics_10	7	t1	0.022546	0.03083	0.036569	0.01397
1	7359	Transient	ratio.varSigma	1753.01315789474	tropics_10	7	t1	0.022546	0.03083	0.036569	0.01397
1	6148	Transient	individual.meanMut	9.934884	tropics_10	7	t1	0.000908	0.000817	0.004355	0
1	6148	Transient	individual.varMut	6.153899	tropics_10	7	t1	0.000908	0.000817	0.004355	0
1	6148	Transient	individual.meanR	-0.030323	tropics_10	7	t1	0.000908	0.000817	0.004355	0
1	6148	Transient	individual.varR	0.000397	tropics_10	7	t1	0.000908	0.000817	0.004355	0
1	6148	Transient	individual.meanBeta	-0.654807	tropics_10	7	t1	0.000908	0.000817	0.004355	0
1	6148	Transient	individual.varBeta	0.000397	tropics_10	7	t1	0.000908	0.000817	0.004355	0
1	6148	Transient	individual.meanSigma	0.467493	tropics_10	7	t1	0.000908	0.000817	0.004355	0
1	6148	Transient	individual.varSigma	0.14126	tropics_10	7	t1	0.000908	0.000817	0.004355	0
1	6148	Transient	frequency	0.01501	tropics_10	7	t1	0.000908	0.000817	0.004355	0
1	6148	Transient	meanR	1.010247	tropics_10	7	t1	0.000908	0.000817	0.004355	0
1	6148	Transient	varR	0.001254	tropics_10	7	t1	0.000908	0.000817	0.004355	0
1	6148	Transient	meanBeta	0.52504	tropics_10	7	t1	0.000908	0.000817	0.004355	0
1	6148	Transient	varBeta	0.000203	tropics_10	7	t1	0.000908	0.000817	0.004355	0
1	6148	Transient	meanSigma	0.481171	tropics_10	7	t1	0.000908	0.000817	0.004355	0
1	6148	Transient	varSigma	7.6e-05	tropics_10	7	t1	0.000908	0.000817	0.004355	0
1	6148	Transient	covBetaSigma	2e-05	tropics_10	7	t1	0.000908	0.000817	0.004355	0
1	6148	Transient	diversity	7.1027	tropics_10	7	t1	0.000908	0.000817	0.004355	0
1	6148	Transient	tmrca	5.8904	tropics_10	7	t1	0.000908	0.000817	0.004355	0
1	6148	Transient	netau	273.9726	tropics_10	7	t1	0.000908	0.000817	0.004355	0
1	6148	Transient	serialInterval	0.00636	tropics_10	7	t1	0.000908	0.000817	0.004355	0
1	6148	Transient	antigenicDiversity	0.1246	tropics_10	7	t1	0.000908	0.000817	0.004355	0
1	6148	Transient	totalS	39957029	tropics_10	7	t1	0.000908	0.000817	0.004355	0
1	6148	Transient	totalI	42971	tropics_10	7	t1	0.000908	0.000817	0.004355	0
1	6148	Transient	meanLoad	8	tropics_10	7	t1	0.000908	0.000817	0.004355	0
1	6148	Transient	antigenicTypes	72	tropics_10	7	t1	0.000908	0.000817	0.004355	0
1	6148	Transient	entropy	1.78935950607354	tropics_10	7	t1	0.000908	0.000817	0.004355	0
1	6148	Transient	ratio.mutation	1.2418605	tropics_10	7	t1	0.000908	0.000817	0.004355	0
1	6148	Transient	ratio.meanR	0.960292017950588	tropics_10	7	t1	0.000908	0.000817	0.004355	0
1	6148	Transient	ratio.varR	0.31658692185008	tropics_10	7	t1	0.000908	0.000817	0.004355	0
1	6148	Transient	ratio.meanBeta	0.989529035083229	tropics_10	7	t1	0.000908	0.000817	0.004355	0
1	6148	Transient	ratio.varBeta	1.95566502463054	tropics_10	7	t1	0.000908	0.000817	0.004355	0
1	6148	Transient	ratio.meanSigma	0.971573515444613	tropics_10	7	t1	0.000908	0.000817	0.004355	0
1	6148	Transient	ratio.varSigma	1858.68421052632	tropics_10	7	t1	0.000908	0.000817	0.004355	0
1	7178	Transient	individual.meanMut	8.532483	tropics_10	7	t1	0.00363	0.006459	0.010368	0.000535
1	7178	Transient	individual.varMut	9.325511	tropics_10	7	t1	0.00363	0.006459	0.010368	0.000535
1	7178	Transient	individual.meanR	0.004953	tropics_10	7	t1	0.00363	0.006459	0.010368	0.000535
1	7178	Transient	individual.varR	0.000602	tropics_10	7	t1	0.00363	0.006459	0.010368	0.000535
1	7178	Transient	individual.meanBeta	-0.643543	tropics_10	7	t1	0.00363	0.006459	0.010368	0.000535
1	7178	Transient	individual.varBeta	0.000602	tropics_10	7	t1	0.00363	0.006459	0.010368	0.000535
1	7178	Transient	individual.meanSigma	0.478854	tropics_10	7	t1	0.00363	0.006459	0.010368	0.000535
1	7178	Transient	individual.varSigma	0.13645	tropics_10	7	t1	0.00363	0.006459	0.010368	0.000535
1	7178	Transient	frequency	0.02006	tropics_10	7	t1	0.00363	0.006459	0.010368	0.000535
1	7178	Transient	meanR	1.010247	tropics_10	7	t1	0.00363	0.006459	0.010368	0.000535
1	7178	Transient	varR	0.001254	tropics_10	7	t1	0.00363	0.006459	0.010368	0.000535
1	7178	Transient	meanBeta	0.52504	tropics_10	7	t1	0.00363	0.006459	0.010368	0.000535
1	7178	Transient	varBeta	0.000203	tropics_10	7	t1	0.00363	0.006459	0.010368	0.000535
1	7178	Transient	meanSigma	0.481171	tropics_10	7	t1	0.00363	0.006459	0.010368	0.000535
1	7178	Transient	varSigma	7.6e-05	tropics_10	7	t1	0.00363	0.006459	0.010368	0.000535
1	7178	Transient	covBetaSigma	2e-05	tropics_10	7	t1	0.00363	0.006459	0.010368	0.000535
1	7178	Transient	diversity	7.1027	tropics_10	7	t1	0.00363	0.006459	0.010368	0.000535
1	7178	Transient	tmrca	5.8904	tropics_10	7	t1	0.00363	0.006459	0.010368	0.000535
1	7178	Transient	netau	273.9726	tropics_10	7	t1	0.00363	0.006459	0.010368	0.000535
1	7178	Transient	serialInterval	0.00636	tropics_10	7	t1	0.00363	0.006459	0.010368	0.000535
1	7178	Transient	antigenicDiversity	0.1246	tropics_10	7	t1	0.00363	0.006459	0.010368	0.000535
1	7178	Transient	totalS	39957029	tropics_10	7	t1	0.00363	0.006459	0.010368	0.000535
1	7178	Transient	totalI	42971	tropics_10	7	t1	0.00363	0.006459	0.010368	0.000535
1	7178	Transient	meanLoad	8	tropics_10	7	t1	0.00363	0.006459	0.010368	0.000535
1	7178	Transient	antigenicTypes	72	tropics_10	7	t1	0.00363	0.006459	0.010368	0.000535
1	7178	Transient	entropy	1.78935950607354	tropics_10	7	t1	0.00363	0.006459	0.010368	0.000535
1	7178	Transient	ratio.mutation	1.066560375	tropics_10	7	t1	0.00363	0.006459	0.010368	0.000535
1	7178	Transient	ratio.meanR	0.994771859140329	tropics_10	7	t1	0.00363	0.006459	0.010368	0.000535
1	7178	Transient	ratio.varR	0.48006379585327	tropics_10	7	t1	0.00363	0.006459	0.010368	0.000535
1	7178	Transient	ratio.meanBeta	1.00073810107931	tropics_10	7	t1	0.00363	0.006459	0.010368	0.000535
1	7178	Transient	ratio.varBeta	2.96551724137931	tropics_10	7	t1	0.00363	0.006459	0.010368	0.000535
1	7178	Transient	ratio.meanSigma	0.995184664079922	tropics_10	7	t1	0.00363	0.006459	0.010368	0.000535
1	7178	Transient	ratio.varSigma	1795.3947368421	tropics_10	7	t1	0.00363	0.006459	0.010368	0.000535
1	6732	Transient	individual.meanMut	7.694252	tropics_10	8	t1	0.025896	0.051072	0.098492	0.017928
1	6732	Transient	individual.varMut	8.745016	tropics_10	8	t1	0.025896	0.051072	0.098492	0.017928
1	6732	Transient	individual.meanR	-0.001377	tropics_10	8	t1	0.025896	0.051072	0.098492	0.017928
1	6732	Transient	individual.varR	0.000564	tropics_10	8	t1	0.025896	0.051072	0.098492	0.017928
1	6732	Transient	individual.meanBeta	-0.63681	tropics_10	8	t1	0.025896	0.051072	0.098492	0.017928
1	6732	Transient	individual.varBeta	0.000564	tropics_10	8	t1	0.025896	0.051072	0.098492	0.017928
1	6732	Transient	individual.meanSigma	0.472695	tropics_10	8	t1	0.025896	0.051072	0.098492	0.017928
1	6732	Transient	individual.varSigma	0.136328	tropics_10	8	t1	0.025896	0.051072	0.098492	0.017928
1	6732	Transient	frequency	0.172733	tropics_10	8	t1	0.025896	0.051072	0.098492	0.017928
1	6732	Transient	meanR	1.012379	tropics_10	8	t1	0.025896	0.051072	0.098492	0.017928
1	6732	Transient	varR	0.001849	tropics_10	8	t1	0.025896	0.051072	0.098492	0.017928
1	6732	Transient	meanBeta	0.526183	tropics_10	8	t1	0.025896	0.051072	0.098492	0.017928
1	6732	Transient	varBeta	0.000207	tropics_10	8	t1	0.025896	0.051072	0.098492	0.017928
1	6732	Transient	meanSigma	0.481086	tropics_10	8	t1	0.025896	0.051072	0.098492	0.017928
1	6732	Transient	varSigma	0.000155	tropics_10	8	t1	0.025896	0.051072	0.098492	0.017928
1	6732	Transient	covBetaSigma	4.7e-05	tropics_10	8	t1	0.025896	0.051072	0.098492	0.017928
1	6732	Transient	diversity	6.9586	tropics_10	8	t1	0.025896	0.051072	0.098492	0.017928
1	6732	Transient	tmrca	5.9671	tropics_10	8	t1	0.025896	0.051072	0.098492	0.017928
1	6732	Transient	netau	273.9726	tropics_10	8	t1	0.025896	0.051072	0.098492	0.017928
1	6732	Transient	serialInterval	0.00614	tropics_10	8	t1	0.025896	0.051072	0.098492	0.017928
1	6732	Transient	antigenicDiversity	0.1197	tropics_10	8	t1	0.025896	0.051072	0.098492	0.017928
1	6732	Transient	totalS	39952360	tropics_10	8	t1	0.025896	0.051072	0.098492	0.017928
1	6732	Transient	totalI	47640	tropics_10	8	t1	0.025896	0.051072	0.098492	0.017928
1	6732	Transient	meanLoad	8	tropics_10	8	t1	0.025896	0.051072	0.098492	0.017928
1	6732	Transient	antigenicTypes	90	tropics_10	8	t1	0.025896	0.051072	0.098492	0.017928
1	6732	Transient	entropy	1.79475450102169	tropics_10	8	t1	0.025896	0.051072	0.098492	0.017928
1	6732	Transient	ratio.mutation	0.9617815	tropics_10	8	t1	0.025896	0.051072	0.098492	0.017928
1	6732	Transient	ratio.meanR	0.986413139377139	tropics_10	8	t1	0.025896	0.051072	0.098492	0.017928
1	6732	Transient	ratio.varR	0.305029745808545	tropics_10	8	t1	0.025896	0.051072	0.098492	0.017928
1	6732	Transient	ratio.meanBeta	1.00531026776055	tropics_10	8	t1	0.025896	0.051072	0.098492	0.017928
1	6732	Transient	ratio.varBeta	2.72463768115942	tropics_10	8	t1	0.025896	0.051072	0.098492	0.017928
1	6732	Transient	ratio.meanSigma	0.982558212045248	tropics_10	8	t1	0.025896	0.051072	0.098492	0.017928
1	6732	Transient	ratio.varSigma	879.535483870968	tropics_10	8	t1	0.025896	0.051072	0.098492	0.017928
1	7765	Est.	individual.meanMut	5.105183	tropics_10	8	t1	0.256785	0.1356	0.054844	0.362444
1	7765	Est.	individual.varMut	2.16729	tropics_10	8	t1	0.256785	0.1356	0.054844	0.362444
1	7765	Est.	individual.meanR	0.085129	tropics_10	8	t1	0.256785	0.1356	0.054844	0.362444
1	7765	Est.	individual.varR	0.00014	tropics_10	8	t1	0.256785	0.1356	0.054844	0.362444
1	7765	Est.	individual.meanBeta	-0.616014	tropics_10	8	t1	0.256785	0.1356	0.054844	0.362444
1	7765	Est.	individual.varBeta	0.00014	tropics_10	8	t1	0.256785	0.1356	0.054844	0.362444
1	7765	Est.	individual.meanSigma	0.504799	tropics_10	8	t1	0.256785	0.1356	0.054844	0.362444
1	7765	Est.	individual.varSigma	0.116359	tropics_10	8	t1	0.256785	0.1356	0.054844	0.362444
1	7765	Est.	frequency	0.01377	tropics_10	8	t1	0.256785	0.1356	0.054844	0.362444
1	7765	Est.	meanR	1.012379	tropics_10	8	t1	0.256785	0.1356	0.054844	0.362444
1	7765	Est.	varR	0.001849	tropics_10	8	t1	0.256785	0.1356	0.054844	0.362444
1	7765	Est.	meanBeta	0.526183	tropics_10	8	t1	0.256785	0.1356	0.054844	0.362444
1	7765	Est.	varBeta	0.000207	tropics_10	8	t1	0.256785	0.1356	0.054844	0.362444
1	7765	Est.	meanSigma	0.481086	tropics_10	8	t1	0.256785	0.1356	0.054844	0.362444
1	7765	Est.	varSigma	0.000155	tropics_10	8	t1	0.256785	0.1356	0.054844	0.362444
1	7765	Est.	covBetaSigma	4.7e-05	tropics_10	8	t1	0.256785	0.1356	0.054844	0.362444
1	7765	Est.	diversity	6.9586	tropics_10	8	t1	0.256785	0.1356	0.054844	0.362444
1	7765	Est.	tmrca	5.9671	tropics_10	8	t1	0.256785	0.1356	0.054844	0.362444
1	7765	Est.	netau	273.9726	tropics_10	8	t1	0.256785	0.1356	0.054844	0.362444
1	7765	Est.	serialInterval	0.00614	tropics_10	8	t1	0.256785	0.1356	0.054844	0.362444
1	7765	Est.	antigenicDiversity	0.1197	tropics_10	8	t1	0.256785	0.1356	0.054844	0.362444
1	7765	Est.	totalS	39952360	tropics_10	8	t1	0.256785	0.1356	0.054844	0.362444
1	7765	Est.	totalI	47640	tropics_10	8	t1	0.256785	0.1356	0.054844	0.362444
1	7765	Est.	meanLoad	8	tropics_10	8	t1	0.256785	0.1356	0.054844	0.362444
1	7765	Est.	antigenicTypes	90	tropics_10	8	t1	0.256785	0.1356	0.054844	0.362444
1	7765	Est.	entropy	1.79475450102169	tropics_10	8	t1	0.256785	0.1356	0.054844	0.362444
1	7765	Est.	ratio.mutation	0.638147875	tropics_10	8	t1	0.256785	0.1356	0.054844	0.362444
1	7765	Est.	ratio.meanR	1.07554336889551	tropics_10	8	t1	0.256785	0.1356	0.054844	0.362444
1	7765	Est.	ratio.varR	0.075716603569497	tropics_10	8	t1	0.256785	0.1356	0.054844	0.362444
1	7765	Est.	ratio.meanBeta	1.02643559995278	tropics_10	8	t1	0.256785	0.1356	0.054844	0.362444
1	7765	Est.	ratio.varBeta	0.676328502415459	tropics_10	8	t1	0.256785	0.1356	0.054844	0.362444
1	7765	Est.	ratio.meanSigma	1.04929056343356	tropics_10	8	t1	0.256785	0.1356	0.054844	0.362444
1	7765	Est.	ratio.varSigma	750.703225806452	tropics_10	8	t1	0.256785	0.1356	0.054844	0.362444
1	7359	Transient	individual.meanMut	7.205774	tropics_10	8	t1	0.016803	0.027886	0.034986	0.009557
1	7359	Transient	individual.varMut	3.69624	tropics_10	8	t1	0.016803	0.027886	0.034986	0.009557
1	7359	Transient	individual.meanR	0.024684	tropics_10	8	t1	0.016803	0.027886	0.034986	0.009557
1	7359	Transient	individual.varR	0.000238	tropics_10	8	t1	0.016803	0.027886	0.034986	0.009557
1	7359	Transient	individual.meanBeta	-0.632887	tropics_10	8	t1	0.016803	0.027886	0.034986	0.009557
1	7359	Transient	individual.varBeta	0.000238	tropics_10	8	t1	0.016803	0.027886	0.034986	0.009557
1	7359	Transient	individual.meanSigma	0.483276	tropics_10	8	t1	0.016803	0.027886	0.034986	0.009557
1	7359	Transient	individual.varSigma	0.131314	tropics_10	8	t1	0.016803	0.027886	0.034986	0.009557
1	7359	Transient	frequency	0.039987	tropics_10	8	t1	0.016803	0.027886	0.034986	0.009557
1	7359	Transient	meanR	1.012379	tropics_10	8	t1	0.016803	0.027886	0.034986	0.009557
1	7359	Transient	varR	0.001849	tropics_10	8	t1	0.016803	0.027886	0.034986	0.009557
1	7359	Transient	meanBeta	0.526183	tropics_10	8	t1	0.016803	0.027886	0.034986	0.009557
1	7359	Transient	varBeta	0.000207	tropics_10	8	t1	0.016803	0.027886	0.034986	0.009557
1	7359	Transient	meanSigma	0.481086	tropics_10	8	t1	0.016803	0.027886	0.034986	0.009557
1	7359	Transient	varSigma	0.000155	tropics_10	8	t1	0.016803	0.027886	0.034986	0.009557
1	7359	Transient	covBetaSigma	4.7e-05	tropics_10	8	t1	0.016803	0.027886	0.034986	0.009557
1	7359	Transient	diversity	6.9586	tropics_10	8	t1	0.016803	0.027886	0.034986	0.009557
1	7359	Transient	tmrca	5.9671	tropics_10	8	t1	0.016803	0.027886	0.034986	0.009557
1	7359	Transient	netau	273.9726	tropics_10	8	t1	0.016803	0.027886	0.034986	0.009557
1	7359	Transient	serialInterval	0.00614	tropics_10	8	t1	0.016803	0.027886	0.034986	0.009557
1	7359	Transient	antigenicDiversity	0.1197	tropics_10	8	t1	0.016803	0.027886	0.034986	0.009557
1	7359	Transient	totalS	39952360	tropics_10	8	t1	0.016803	0.027886	0.034986	0.009557
1	7359	Transient	totalI	47640	tropics_10	8	t1	0.016803	0.027886	0.034986	0.009557
1	7359	Transient	meanLoad	8	tropics_10	8	t1	0.016803	0.027886	0.034986	0.009557
1	7359	Transient	antigenicTypes	90	tropics_10	8	t1	0.016803	0.027886	0.034986	0.009557
1	7359	Transient	entropy	1.79475450102169	tropics_10	8	t1	0.016803	0.027886	0.034986	0.009557
1	7359	Transient	ratio.mutation	0.90072175	tropics_10	8	t1	0.016803	0.027886	0.034986	0.009557
1	7359	Transient	ratio.meanR	1.01245795510662	tropics_10	8	t1	0.016803	0.027886	0.034986	0.009557
1	7359	Transient	ratio.varR	0.128718226068145	tropics_10	8	t1	0.016803	0.027886	0.034986	0.009557
1	7359	Transient	ratio.meanBeta	1.0092618458936	tropics_10	8	t1	0.016803	0.027886	0.034986	0.009557
1	7359	Transient	ratio.varBeta	1.14975845410628	tropics_10	8	t1	0.016803	0.027886	0.034986	0.009557
1	7359	Transient	ratio.meanSigma	1.00455220064604	tropics_10	8	t1	0.016803	0.027886	0.034986	0.009557
1	7359	Transient	ratio.varSigma	847.187096774193	tropics_10	8	t1	0.016803	0.027886	0.034986	0.009557
1	7178	Transient	individual.meanMut	8.87907	tropics_10	8	t1	0.002593	0.006625	0.008414	0.000725
1	7178	Transient	individual.varMut	9.52026	tropics_10	8	t1	0.002593	0.006625	0.008414	0.000725
1	7178	Transient	individual.meanR	-0.009892	tropics_10	8	t1	0.002593	0.006625	0.008414	0.000725
1	7178	Transient	individual.varR	0.000614	tropics_10	8	t1	0.002593	0.006625	0.008414	0.000725
1	7178	Transient	individual.meanBeta	-0.646327	tropics_10	8	t1	0.002593	0.006625	0.008414	0.000725
1	7178	Transient	individual.varBeta	0.000614	tropics_10	8	t1	0.002593	0.006625	0.008414	0.000725
1	7178	Transient	individual.meanSigma	0.473168	tropics_10	8	t1	0.002593	0.006625	0.008414	0.000725
1	7178	Transient	individual.varSigma	0.137151	tropics_10	8	t1	0.002593	0.006625	0.008414	0.000725
1	7178	Transient	frequency	0.013539	tropics_10	8	t1	0.002593	0.006625	0.008414	0.000725
1	7178	Transient	meanR	1.012379	tropics_10	8	t1	0.002593	0.006625	0.008414	0.000725
1	7178	Transient	varR	0.001849	tropics_10	8	t1	0.002593	0.006625	0.008414	0.000725
1	7178	Transient	meanBeta	0.526183	tropics_10	8	t1	0.002593	0.006625	0.008414	0.000725
1	7178	Transient	varBeta	0.000207	tropics_10	8	t1	0.002593	0.006625	0.008414	0.000725
1	7178	Transient	meanSigma	0.481086	tropics_10	8	t1	0.002593	0.006625	0.008414	0.000725
1	7178	Transient	varSigma	0.000155	tropics_10	8	t1	0.002593	0.006625	0.008414	0.000725
1	7178	Transient	covBetaSigma	4.7e-05	tropics_10	8	t1	0.002593	0.006625	0.008414	0.000725
1	7178	Transient	diversity	6.9586	tropics_10	8	t1	0.002593	0.006625	0.008414	0.000725
1	7178	Transient	tmrca	5.9671	tropics_10	8	t1	0.002593	0.006625	0.008414	0.000725
1	7178	Transient	netau	273.9726	tropics_10	8	t1	0.002593	0.006625	0.008414	0.000725
1	7178	Transient	serialInterval	0.00614	tropics_10	8	t1	0.002593	0.006625	0.008414	0.000725
1	7178	Transient	antigenicDiversity	0.1197	tropics_10	8	t1	0.002593	0.006625	0.008414	0.000725
1	7178	Transient	totalS	39952360	tropics_10	8	t1	0.002593	0.006625	0.008414	0.000725
1	7178	Transient	totalI	47640	tropics_10	8	t1	0.002593	0.006625	0.008414	0.000725
1	7178	Transient	meanLoad	8	tropics_10	8	t1	0.002593	0.006625	0.008414	0.000725
1	7178	Transient	antigenicTypes	90	tropics_10	8	t1	0.002593	0.006625	0.008414	0.000725
1	7178	Transient	entropy	1.79475450102169	tropics_10	8	t1	0.002593	0.006625	0.008414	0.000725
1	7178	Transient	ratio.mutation	1.10988375	tropics_10	8	t1	0.002593	0.006625	0.008414	0.000725
1	7178	Transient	ratio.meanR	0.978049490265396	tropics_10	8	t1	0.002593	0.006625	0.008414	0.000725
1	7178	Transient	ratio.varR	0.332071389940508	tropics_10	8	t1	0.002593	0.006625	0.008414	0.000725
1	7178	Transient	ratio.meanBeta	0.995788112986724	tropics_10	8	t1	0.002593	0.006625	0.008414	0.000725
1	7178	Transient	ratio.varBeta	2.96618357487923	tropics_10	8	t1	0.002593	0.006625	0.008414	0.000725
1	7178	Transient	ratio.meanSigma	0.983541404239575	tropics_10	8	t1	0.002593	0.006625	0.008414	0.000725
1	7178	Transient	ratio.varSigma	884.845161290322	tropics_10	8	t1	0.002593	0.006625	0.008414	0.000725
1	6148	Transient	individual.meanMut	10.192067	tropics_10	8	t1	0.000173	0.000393	0.003809	0
1	6148	Transient	individual.varMut	4.685449	tropics_10	8	t1	0.000173	0.000393	0.003809	0
1	6148	Transient	individual.meanR	-0.054221	tropics_10	8	t1	0.000173	0.000393	0.003809	0
1	6148	Transient	individual.varR	0.000302	tropics_10	8	t1	0.000173	0.000393	0.003809	0
1	6148	Transient	individual.meanBeta	-0.656873	tropics_10	8	t1	0.000173	0.000393	0.003809	0
1	6148	Transient	individual.varBeta	0.000302	tropics_10	8	t1	0.000173	0.000393	0.003809	0
1	6148	Transient	individual.meanSigma	0.457451	tropics_10	8	t1	0.000173	0.000393	0.003809	0
1	6148	Transient	individual.varSigma	0.141684	tropics_10	8	t1	0.000173	0.000393	0.003809	0
1	6148	Transient	frequency	0.010055	tropics_10	8	t1	0.000173	0.000393	0.003809	0
1	6148	Transient	meanR	1.012379	tropics_10	8	t1	0.000173	0.000393	0.003809	0
1	6148	Transient	varR	0.001849	tropics_10	8	t1	0.000173	0.000393	0.003809	0
1	6148	Transient	meanBeta	0.526183	tropics_10	8	t1	0.000173	0.000393	0.003809	0
1	6148	Transient	varBeta	0.000207	tropics_10	8	t1	0.000173	0.000393	0.003809	0
1	6148	Transient	meanSigma	0.481086	tropics_10	8	t1	0.000173	0.000393	0.003809	0
1	6148	Transient	varSigma	0.000155	tropics_10	8	t1	0.000173	0.000393	0.003809	0
1	6148	Transient	covBetaSigma	4.7e-05	tropics_10	8	t1	0.000173	0.000393	0.003809	0
1	6148	Transient	diversity	6.9586	tropics_10	8	t1	0.000173	0.000393	0.003809	0
1	6148	Transient	tmrca	5.9671	tropics_10	8	t1	0.000173	0.000393	0.003809	0
1	6148	Transient	netau	273.9726	tropics_10	8	t1	0.000173	0.000393	0.003809	0
1	6148	Transient	serialInterval	0.00614	tropics_10	8	t1	0.000173	0.000393	0.003809	0
1	6148	Transient	antigenicDiversity	0.1197	tropics_10	8	t1	0.000173	0.000393	0.003809	0
1	6148	Transient	totalS	39952360	tropics_10	8	t1	0.000173	0.000393	0.003809	0
1	6148	Transient	totalI	47640	tropics_10	8	t1	0.000173	0.000393	0.003809	0
1	6148	Transient	meanLoad	8	tropics_10	8	t1	0.000173	0.000393	0.003809	0
1	6148	Transient	antigenicTypes	90	tropics_10	8	t1	0.000173	0.000393	0.003809	0
1	6148	Transient	entropy	1.79475450102169	tropics_10	8	t1	0.000173	0.000393	0.003809	0
1	6148	Transient	ratio.mutation	1.274008375	tropics_10	8	t1	0.000173	0.000393	0.003809	0
1	6148	Transient	ratio.meanR	0.935640453961731	tropics_10	8	t1	0.000173	0.000393	0.003809	0
1	6148	Transient	ratio.varR	0.163331530557058	tropics_10	8	t1	0.000173	0.000393	0.003809	0
1	6148	Transient	ratio.meanBeta	0.985341712237223	tropics_10	8	t1	0.000173	0.000393	0.003809	0
1	6148	Transient	ratio.varBeta	1.45893719806763	tropics_10	8	t1	0.000173	0.000393	0.003809	0
1	6148	Transient	ratio.meanSigma	0.95087156974013	tropics_10	8	t1	0.000173	0.000393	0.003809	0
1	6148	Transient	ratio.varSigma	914.090322580645	tropics_10	8	t1	0.000173	0.000393	0.003809	0
1	9461	Transient	individual.meanMut	14.748031	tropics_10	9	t1	0.006826	0.007225	0.016301	0.004073
1	9461	Transient	individual.varMut	1.511315	tropics_10	9	t1	0.006826	0.007225	0.016301	0.004073
1	9461	Transient	individual.meanR	0.005672	tropics_10	9	t1	0.006826	0.007225	0.016301	0.004073
1	9461	Transient	individual.varR	9.8e-05	tropics_10	9	t1	0.006826	0.007225	0.016301	0.004073
1	9461	Transient	individual.meanBeta	-0.693467	tropics_10	9	t1	0.006826	0.007225	0.016301	0.004073
1	9461	Transient	individual.varBeta	9.8e-05	tropics_10	9	t1	0.006826	0.007225	0.016301	0.004073
1	9461	Transient	individual.meanSigma	0.503255	tropics_10	9	t1	0.006826	0.007225	0.016301	0.004073
1	9461	Transient	individual.varSigma	0.120361	tropics_10	9	t1	0.006826	0.007225	0.016301	0.004073
1	9461	Transient	frequency	0.023877	tropics_10	9	t1	0.006826	0.007225	0.016301	0.004073
1	9461	Transient	meanR	1.031703	tropics_10	9	t1	0.006826	0.007225	0.016301	0.004073
1	9461	Transient	varR	0.000516	tropics_10	9	t1	0.006826	0.007225	0.016301	0.004073
1	9461	Transient	meanBeta	0.516784	tropics_10	9	t1	0.006826	0.007225	0.016301	0.004073
1	9461	Transient	varBeta	0.000212	tropics_10	9	t1	0.006826	0.007225	0.016301	0.004073
1	9461	Transient	meanSigma	0.499526	tropics_10	9	t1	0.006826	0.007225	0.016301	0.004073
1	9461	Transient	varSigma	0.000169	tropics_10	9	t1	0.006826	0.007225	0.016301	0.004073
1	9461	Transient	covBetaSigma	-0.000128	tropics_10	9	t1	0.006826	0.007225	0.016301	0.004073
1	9461	Transient	diversity	7.5789	tropics_10	9	t1	0.006826	0.007225	0.016301	0.004073
1	9461	Transient	tmrca	5.7562	tropics_10	9	t1	0.006826	0.007225	0.016301	0.004073
1	9461	Transient	netau	27.3973	tropics_10	9	t1	0.006826	0.007225	0.016301	0.004073
1	9461	Transient	serialInterval	0.00609	tropics_10	9	t1	0.006826	0.007225	0.016301	0.004073
1	9461	Transient	antigenicDiversity	0.0794	tropics_10	9	t1	0.006826	0.007225	0.016301	0.004073
1	9461	Transient	totalS	39994681	tropics_10	9	t1	0.006826	0.007225	0.016301	0.004073
1	9461	Transient	totalI	5319	tropics_10	9	t1	0.006826	0.007225	0.016301	0.004073
1	9461	Transient	meanLoad	10	tropics_10	9	t1	0.006826	0.007225	0.016301	0.004073
1	9461	Transient	antigenicTypes	19	tropics_10	9	t1	0.006826	0.007225	0.016301	0.004073
1	9461	Transient	entropy	1.46253966027513	tropics_10	9	t1	0.006826	0.007225	0.016301	0.004073
1	9461	Transient	ratio.mutation	1.4748031	tropics_10	9	t1	0.006826	0.007225	0.016301	0.004073
1	9461	Transient	ratio.meanR	0.974784522530268	tropics_10	9	t1	0.006826	0.007225	0.016301	0.004073
1	9461	Transient	ratio.varR	0.189922480620155	tropics_10	9	t1	0.006826	0.007225	0.016301	0.004073
1	9461	Transient	ratio.meanBeta	0.967212831373195	tropics_10	9	t1	0.006826	0.007225	0.016301	0.004073
1	9461	Transient	ratio.varBeta	0.462264150943396	tropics_10	9	t1	0.006826	0.007225	0.016301	0.004073
1	9461	Transient	ratio.meanSigma	1.00746507689289	tropics_10	9	t1	0.006826	0.007225	0.016301	0.004073
1	9461	Transient	ratio.varSigma	712.195266272189	tropics_10	9	t1	0.006826	0.007225	0.016301	0.004073
1	11614	Transient	individual.meanMut	13.759322	tropics_10	10	t1	0.005208	0.00858	0.015576	0.002402
1	11614	Transient	individual.varMut	5.572583	tropics_10	10	t1	0.005208	0.00858	0.015576	0.002402
1	11614	Transient	individual.meanR	0.015518	tropics_10	10	t1	0.005208	0.00858	0.015576	0.002402
1	11614	Transient	individual.varR	0.00036	tropics_10	10	t1	0.005208	0.00858	0.015576	0.002402
1	11614	Transient	individual.meanBeta	-0.685526	tropics_10	10	t1	0.005208	0.00858	0.015576	0.002402
1	11614	Transient	individual.varBeta	0.00036	tropics_10	10	t1	0.005208	0.00858	0.015576	0.002402
1	11614	Transient	individual.meanSigma	0.504362	tropics_10	10	t1	0.005208	0.00858	0.015576	0.002402
1	11614	Transient	individual.varSigma	0.121961	tropics_10	10	t1	0.005208	0.00858	0.015576	0.002402
1	11614	Transient	frequency	0.017367	tropics_10	10	t1	0.005208	0.00858	0.015576	0.002402
1	11614	Transient	meanR	1.004434	tropics_10	10	t1	0.005208	0.00858	0.015576	0.002402
1	11614	Transient	varR	0.001309	tropics_10	10	t1	0.005208	0.00858	0.015576	0.002402
1	11614	Transient	meanBeta	0.498593	tropics_10	10	t1	0.005208	0.00858	0.015576	0.002402
1	11614	Transient	varBeta	0.000168	tropics_10	10	t1	0.005208	0.00858	0.015576	0.002402
1	11614	Transient	meanSigma	0.503982	tropics_10	10	t1	0.005208	0.00858	0.015576	0.002402
1	11614	Transient	varSigma	0.000323	tropics_10	10	t1	0.005208	0.00858	0.015576	0.002402
1	11614	Transient	covBetaSigma	-8.2e-05	tropics_10	10	t1	0.005208	0.00858	0.015576	0.002402
1	11614	Transient	diversity	10.666	tropics_10	10	t1	0.005208	0.00858	0.015576	0.002402
1	11614	Transient	tmrca	8.211	tropics_10	10	t1	0.005208	0.00858	0.015576	0.002402
1	11614	Transient	netau	91.3242	tropics_10	10	t1	0.005208	0.00858	0.015576	0.002402
1	11614	Transient	serialInterval	0.00632	tropics_10	10	t1	0.005208	0.00858	0.015576	0.002402
1	11614	Transient	antigenicDiversity	0.1502	tropics_10	10	t1	0.005208	0.00858	0.015576	0.002402
1	11614	Transient	totalS	39983014	tropics_10	10	t1	0.005208	0.00858	0.015576	0.002402
1	11614	Transient	totalI	16986	tropics_10	10	t1	0.005208	0.00858	0.015576	0.002402
1	11614	Transient	meanLoad	15	tropics_10	10	t1	0.005208	0.00858	0.015576	0.002402
1	11614	Transient	antigenicTypes	53	tropics_10	10	t1	0.005208	0.00858	0.015576	0.002402
1	11614	Transient	entropy	1.68028827107441	tropics_10	10	t1	0.005208	0.00858	0.015576	0.002402
1	11614	Transient	ratio.mutation	0.917288133333333	tropics_10	10	t1	0.005208	0.00858	0.015576	0.002402
1	11614	Transient	ratio.meanR	1.01115556561836	tropics_10	10	t1	0.005208	0.00858	0.015576	0.002402
1	11614	Transient	ratio.varR	0.27501909854851	tropics_10	10	t1	0.005208	0.00858	0.015576	0.002402
1	11614	Transient	ratio.meanBeta	1.01049382529774	tropics_10	10	t1	0.005208	0.00858	0.015576	0.002402
1	11614	Transient	ratio.varBeta	2.14285714285714	tropics_10	10	t1	0.005208	0.00858	0.015576	0.002402
1	11614	Transient	ratio.meanSigma	1.00075399518237	tropics_10	10	t1	0.005208	0.00858	0.015576	0.002402
1	11614	Transient	ratio.varSigma	377.588235294118	tropics_10	10	t1	0.005208	0.00858	0.015576	0.002402
1	11214	Transient	individual.meanMut	20.16129	tropics_10	10	t1	0.010417	0.01287	0.024987	0.011454
1	11214	Transient	individual.varMut	6.439423	tropics_10	10	t1	0.010417	0.01287	0.024987	0.011454
1	11214	Transient	individual.meanR	0.032673	tropics_10	10	t1	0.010417	0.01287	0.024987	0.011454
1	11214	Transient	individual.varR	0.000415	tropics_10	10	t1	0.010417	0.01287	0.024987	0.011454
1	11214	Transient	individual.meanBeta	-0.736948	tropics_10	10	t1	0.010417	0.01287	0.024987	0.011454
1	11214	Transient	individual.varBeta	0.000415	tropics_10	10	t1	0.010417	0.01287	0.024987	0.011454
1	11214	Transient	individual.meanSigma	0.540162	tropics_10	10	t1	0.010417	0.01287	0.024987	0.011454
1	11214	Transient	individual.varSigma	0.10749	tropics_10	10	t1	0.010417	0.01287	0.024987	0.011454
1	11214	Transient	frequency	0.02555	tropics_10	10	t1	0.010417	0.01287	0.024987	0.011454
1	11214	Transient	meanR	1.004434	tropics_10	10	t1	0.010417	0.01287	0.024987	0.011454
1	11214	Transient	varR	0.001309	tropics_10	10	t1	0.010417	0.01287	0.024987	0.011454
1	11214	Transient	meanBeta	0.498593	tropics_10	10	t1	0.010417	0.01287	0.024987	0.011454
1	11214	Transient	varBeta	0.000168	tropics_10	10	t1	0.010417	0.01287	0.024987	0.011454
1	11214	Transient	meanSigma	0.503982	tropics_10	10	t1	0.010417	0.01287	0.024987	0.011454
1	11214	Transient	varSigma	0.000323	tropics_10	10	t1	0.010417	0.01287	0.024987	0.011454
1	11214	Transient	covBetaSigma	-8.2e-05	tropics_10	10	t1	0.010417	0.01287	0.024987	0.011454
1	11214	Transient	diversity	10.666	tropics_10	10	t1	0.010417	0.01287	0.024987	0.011454
1	11214	Transient	tmrca	8.211	tropics_10	10	t1	0.010417	0.01287	0.024987	0.011454
1	11214	Transient	netau	91.3242	tropics_10	10	t1	0.010417	0.01287	0.024987	0.011454
1	11214	Transient	serialInterval	0.00632	tropics_10	10	t1	0.010417	0.01287	0.024987	0.011454
1	11214	Transient	antigenicDiversity	0.1502	tropics_10	10	t1	0.010417	0.01287	0.024987	0.011454
1	11214	Transient	totalS	39983014	tropics_10	10	t1	0.010417	0.01287	0.024987	0.011454
1	11214	Transient	totalI	16986	tropics_10	10	t1	0.010417	0.01287	0.024987	0.011454
1	11214	Transient	meanLoad	15	tropics_10	10	t1	0.010417	0.01287	0.024987	0.011454
1	11214	Transient	antigenicTypes	53	tropics_10	10	t1	0.010417	0.01287	0.024987	0.011454
1	11214	Transient	entropy	1.68028827107441	tropics_10	10	t1	0.010417	0.01287	0.024987	0.011454
1	11214	Transient	ratio.mutation	1.344086	tropics_10	10	t1	0.010417	0.01287	0.024987	0.011454
1	11214	Transient	ratio.meanR	1.02865158235107	tropics_10	10	t1	0.010417	0.01287	0.024987	0.011454
1	11214	Transient	ratio.varR	0.317035905271199	tropics_10	10	t1	0.010417	0.01287	0.024987	0.011454
1	11214	Transient	ratio.meanBeta	0.959845588568196	tropics_10	10	t1	0.010417	0.01287	0.024987	0.011454
1	11214	Transient	ratio.varBeta	2.4702380952381	tropics_10	10	t1	0.010417	0.01287	0.024987	0.011454
1	11214	Transient	ratio.meanSigma	1.07178827815279	tropics_10	10	t1	0.010417	0.01287	0.024987	0.011454
1	11214	Transient	ratio.varSigma	332.786377708978	tropics_10	10	t1	0.010417	0.01287	0.024987	0.011454
1	11059	Transient	individual.meanMut	13.5962	tropics_10	10	t1	0.00291	0.010761	0.016423	0.001025
1	11059	Transient	individual.varMut	4.083976	tropics_10	10	t1	0.00291	0.010761	0.016423	0.001025
1	11059	Transient	individual.meanR	-0.003741	tropics_10	10	t1	0.00291	0.010761	0.016423	0.001025
1	11059	Transient	individual.varR	0.000263	tropics_10	10	t1	0.00291	0.010761	0.016423	0.001025
1	11059	Transient	individual.meanBeta	-0.684216	tropics_10	10	t1	0.00291	0.010761	0.016423	0.001025
1	11059	Transient	individual.varBeta	0.000263	tropics_10	10	t1	0.00291	0.010761	0.016423	0.001025
1	11059	Transient	individual.meanSigma	0.494093	tropics_10	10	t1	0.00291	0.010761	0.016423	0.001025
1	11059	Transient	individual.varSigma	0.123621	tropics_10	10	t1	0.00291	0.010761	0.016423	0.001025
1	11059	Transient	frequency	0.024785	tropics_10	10	t1	0.00291	0.010761	0.016423	0.001025
1	11059	Transient	meanR	1.004434	tropics_10	10	t1	0.00291	0.010761	0.016423	0.001025
1	11059	Transient	varR	0.001309	tropics_10	10	t1	0.00291	0.010761	0.016423	0.001025
1	11059	Transient	meanBeta	0.498593	tropics_10	10	t1	0.00291	0.010761	0.016423	0.001025
1	11059	Transient	varBeta	0.000168	tropics_10	10	t1	0.00291	0.010761	0.016423	0.001025
1	11059	Transient	meanSigma	0.503982	tropics_10	10	t1	0.00291	0.010761	0.016423	0.001025
1	11059	Transient	varSigma	0.000323	tropics_10	10	t1	0.00291	0.010761	0.016423	0.001025
1	11059	Transient	covBetaSigma	-8.2e-05	tropics_10	10	t1	0.00291	0.010761	0.016423	0.001025
1	11059	Transient	diversity	10.666	tropics_10	10	t1	0.00291	0.010761	0.016423	0.001025
1	11059	Transient	tmrca	8.211	tropics_10	10	t1	0.00291	0.010761	0.016423	0.001025
1	11059	Transient	netau	91.3242	tropics_10	10	t1	0.00291	0.010761	0.016423	0.001025
1	11059	Transient	serialInterval	0.00632	tropics_10	10	t1	0.00291	0.010761	0.016423	0.001025
1	11059	Transient	antigenicDiversity	0.1502	tropics_10	10	t1	0.00291	0.010761	0.016423	0.001025
1	11059	Transient	totalS	39983014	tropics_10	10	t1	0.00291	0.010761	0.016423	0.001025
1	11059	Transient	totalI	16986	tropics_10	10	t1	0.00291	0.010761	0.016423	0.001025
1	11059	Transient	meanLoad	15	tropics_10	10	t1	0.00291	0.010761	0.016423	0.001025
1	11059	Transient	antigenicTypes	53	tropics_10	10	t1	0.00291	0.010761	0.016423	0.001025
1	11059	Transient	entropy	1.68028827107441	tropics_10	10	t1	0.00291	0.010761	0.016423	0.001025
1	11059	Transient	ratio.mutation	0.906413333333333	tropics_10	10	t1	0.00291	0.010761	0.016423	0.001025
1	11059	Transient	ratio.meanR	0.991868045907169	tropics_10	10	t1	0.00291	0.010761	0.016423	0.001025
1	11059	Transient	ratio.varR	0.200916730328495	tropics_10	10	t1	0.00291	0.010761	0.016423	0.001025
1	11059	Transient	ratio.meanBeta	1.01181843964185	tropics_10	10	t1	0.00291	0.010761	0.016423	0.001025
1	11059	Transient	ratio.varBeta	1.56547619047619	tropics_10	10	t1	0.00291	0.010761	0.016423	0.001025
1	11059	Transient	ratio.meanSigma	0.980378267477807	tropics_10	10	t1	0.00291	0.010761	0.016423	0.001025
1	11059	Transient	ratio.varSigma	382.727554179567	tropics_10	10	t1	0.00291	0.010761	0.016423	0.001025
2	1966	Transient	individual.meanMut	14.25	tropics_11	2	t1	0.035545	0.043243	0.018373	0.030043
2	1966	Transient	individual.varMut	0.1875	tropics_11	2	t1	0.035545	0.043243	0.018373	0.030043
2	1966	Transient	individual.meanR	0.023804	tropics_11	2	t1	0.035545	0.043243	0.018373	0.030043
2	1966	Transient	individual.varR	1.2e-05	tropics_11	2	t1	0.035545	0.043243	0.018373	0.030043
2	1966	Transient	individual.meanBeta	-0.689467	tropics_11	2	t1	0.035545	0.043243	0.018373	0.030043
2	1966	Transient	individual.varBeta	1.2e-05	tropics_11	2	t1	0.035545	0.043243	0.018373	0.030043
2	1966	Transient	individual.meanSigma	0.510357	tropics_11	2	t1	0.035545	0.043243	0.018373	0.030043
2	1966	Transient	individual.varSigma	0.206776	tropics_11	2	t1	0.035545	0.043243	0.018373	0.030043
2	1966	Transient	frequency	0.020202	tropics_11	2	t1	0.035545	0.043243	0.018373	0.030043
2	1966	Transient	meanR	1.045545	tropics_11	2	t1	0.035545	0.043243	0.018373	0.030043
2	1966	Transient	varR	0.000651	tropics_11	2	t1	0.035545	0.043243	0.018373	0.030043
2	1966	Transient	meanBeta	0.516609	tropics_11	2	t1	0.035545	0.043243	0.018373	0.030043
2	1966	Transient	varBeta	0.000121	tropics_11	2	t1	0.035545	0.043243	0.018373	0.030043
2	1966	Transient	meanSigma	0.506121	tropics_11	2	t1	0.035545	0.043243	0.018373	0.030043
2	1966	Transient	varSigma	1.2e-05	tropics_11	2	t1	0.035545	0.043243	0.018373	0.030043
2	1966	Transient	covBetaSigma	1.5e-05	tropics_11	2	t1	0.035545	0.043243	0.018373	0.030043
2	1966	Transient	diversity	4.9561	tropics_11	2	t1	0.035545	0.043243	0.018373	0.030043
2	1966	Transient	tmrca	4.6521	tropics_11	2	t1	0.035545	0.043243	0.018373	0.030043
2	1966	Transient	netau	5.4795	tropics_11	2	t1	0.035545	0.043243	0.018373	0.030043
2	1966	Transient	serialInterval	0.00602	tropics_11	2	t1	0.035545	0.043243	0.018373	0.030043
2	1966	Transient	antigenicDiversity	0.0032	tropics_11	2	t1	0.035545	0.043243	0.018373	0.030043
2	1966	Transient	totalS	39999406	tropics_11	2	t1	0.035545	0.043243	0.018373	0.030043
2	1966	Transient	totalI	594	tropics_11	2	t1	0.035545	0.043243	0.018373	0.030043
2	1966	Transient	meanLoad	10	tropics_11	2	t1	0.035545	0.043243	0.018373	0.030043
2	1966	Transient	antigenicTypes	8	tropics_11	2	t1	0.035545	0.043243	0.018373	0.030043
2	1966	Transient	entropy	0.266613130355425	tropics_11	2	t1	0.035545	0.043243	0.018373	0.030043
2	1966	Transient	ratio.mutation	1.425	tropics_11	2	t1	0.035545	0.043243	0.018373	0.030043
2	1966	Transient	ratio.meanR	0.979479196650166	tropics_11	2	t1	0.035545	0.043243	0.018373	0.030043
2	1966	Transient	ratio.varR	0.0184331797235023	tropics_11	2	t1	0.035545	0.043243	0.018373	0.030043
2	1966	Transient	ratio.meanBeta	0.971418384831951	tropics_11	2	t1	0.035545	0.043243	0.018373	0.030043
2	1966	Transient	ratio.varBeta	0.0991735537190083	tropics_11	2	t1	0.035545	0.043243	0.018373	0.030043
2	1966	Transient	ratio.meanSigma	1.00836954009022	tropics_11	2	t1	0.035545	0.043243	0.018373	0.030043
2	1966	Transient	ratio.varSigma	17231.3333333333	tropics_11	2	t1	0.035545	0.043243	0.018373	0.030043
2	1970	Est.	individual.meanMut	10.111111	tropics_11	2	t1	0	0	0	0.042918
2	1970	Est.	individual.varMut	0.765432	tropics_11	2	t1	0	0	0	0.042918
2	1970	Est.	individual.meanR	0.051583	tropics_11	2	t1	0	0	0	0.042918
2	1970	Est.	individual.varR	4.9e-05	tropics_11	2	t1	0	0	0	0.042918
2	1970	Est.	individual.meanBeta	-0.656223	tropics_11	2	t1	0	0	0	0.042918
2	1970	Est.	individual.varBeta	4.9e-05	tropics_11	2	t1	0	0	0	0.042918
2	1970	Est.	individual.meanSigma	0.507576	tropics_11	2	t1	0	0	0	0.042918
2	1970	Est.	individual.varSigma	0.209837	tropics_11	2	t1	0	0	0	0.042918
2	1970	Est.	frequency	0.015152	tropics_11	2	t1	0	0	0	0.042918
2	1970	Est.	meanR	1.045545	tropics_11	2	t1	0	0	0	0.042918
2	1970	Est.	varR	0.000651	tropics_11	2	t1	0	0	0	0.042918
2	1970	Est.	meanBeta	0.516609	tropics_11	2	t1	0	0	0	0.042918
2	1970	Est.	varBeta	0.000121	tropics_11	2	t1	0	0	0	0.042918
2	1970	Est.	meanSigma	0.506121	tropics_11	2	t1	0	0	0	0.042918
2	1970	Est.	varSigma	1.2e-05	tropics_11	2	t1	0	0	0	0.042918
2	1970	Est.	covBetaSigma	1.5e-05	tropics_11	2	t1	0	0	0	0.042918
2	1970	Est.	diversity	4.9561	tropics_11	2	t1	0	0	0	0.042918
2	1970	Est.	tmrca	4.6521	tropics_11	2	t1	0	0	0	0.042918
2	1970	Est.	netau	5.4795	tropics_11	2	t1	0	0	0	0.042918
2	1970	Est.	serialInterval	0.00602	tropics_11	2	t1	0	0	0	0.042918
2	1970	Est.	antigenicDiversity	0.0032	tropics_11	2	t1	0	0	0	0.042918
2	1970	Est.	totalS	39999406	tropics_11	2	t1	0	0	0	0.042918
2	1970	Est.	totalI	594	tropics_11	2	t1	0	0	0	0.042918
2	1970	Est.	meanLoad	10	tropics_11	2	t1	0	0	0	0.042918
2	1970	Est.	antigenicTypes	8	tropics_11	2	t1	0	0	0	0.042918
2	1970	Est.	entropy	0.266613130355425	tropics_11	2	t1	0	0	0	0.042918
2	1970	Est.	ratio.mutation	1.0111111	tropics_11	2	t1	0	0	0	0.042918
2	1970	Est.	ratio.meanR	1.00706959184084	tropics_11	2	t1	0	0	0	0.042918
2	1970	Est.	ratio.varR	0.0752688172043011	tropics_11	2	t1	0	0	0	0.042918
2	1970	Est.	ratio.meanBeta	1.00425500380068	tropics_11	2	t1	0	0	0	0.042918
2	1970	Est.	ratio.varBeta	0.40495867768595	tropics_11	2	t1	0	0	0	0.042918
2	1970	Est.	ratio.meanSigma	1.00287480661739	tropics_11	2	t1	0	0	0	0.042918
2	1970	Est.	ratio.varSigma	17486.4166666667	tropics_11	2	t1	0	0	0	0.042918
2	4019	Transient	individual.meanMut	16.21371	tropics_11	4	t1	0.015842	0.039112	0.064819	0.006358
2	4019	Transient	individual.varMut	4.478522	tropics_11	4	t1	0.015842	0.039112	0.064819	0.006358
2	4019	Transient	individual.meanR	0.006227	tropics_11	4	t1	0.015842	0.039112	0.064819	0.006358
2	4019	Transient	individual.varR	0.000289	tropics_11	4	t1	0.015842	0.039112	0.064819	0.006358
2	4019	Transient	individual.meanBeta	-0.70524	tropics_11	4	t1	0.015842	0.039112	0.064819	0.006358
2	4019	Transient	individual.varBeta	0.000289	tropics_11	4	t1	0.015842	0.039112	0.064819	0.006358
2	4019	Transient	individual.meanSigma	0.509606	tropics_11	4	t1	0.015842	0.039112	0.064819	0.006358
2	4019	Transient	individual.varSigma	0.174367	tropics_11	4	t1	0.015842	0.039112	0.064819	0.006358
2	4019	Transient	frequency	0.035786	tropics_11	4	t1	0.015842	0.039112	0.064819	0.006358
2	4019	Transient	meanR	1.028763	tropics_11	4	t1	0.015842	0.039112	0.064819	0.006358
2	4019	Transient	varR	0.000938	tropics_11	4	t1	0.015842	0.039112	0.064819	0.006358
2	4019	Transient	meanBeta	0.514414	tropics_11	4	t1	0.015842	0.039112	0.064819	0.006358
2	4019	Transient	varBeta	0.000269	tropics_11	4	t1	0.015842	0.039112	0.064819	0.006358
2	4019	Transient	meanSigma	0.500305	tropics_11	4	t1	0.015842	0.039112	0.064819	0.006358
2	4019	Transient	varSigma	0.000121	tropics_11	4	t1	0.015842	0.039112	0.064819	0.006358
2	4019	Transient	covBetaSigma	-8e-05	tropics_11	4	t1	0.015842	0.039112	0.064819	0.006358
2	4019	Transient	diversity	4.3151	tropics_11	4	t1	0.015842	0.039112	0.064819	0.006358
2	4019	Transient	tmrca	4.5562	tropics_11	4	t1	0.015842	0.039112	0.064819	0.006358
2	4019	Transient	netau	30.4414	tropics_11	4	t1	0.015842	0.039112	0.064819	0.006358
2	4019	Transient	serialInterval	0.00613	tropics_11	4	t1	0.015842	0.039112	0.064819	0.006358
2	4019	Transient	antigenicDiversity	0.0224	tropics_11	4	t1	0.015842	0.039112	0.064819	0.006358
2	4019	Transient	totalS	39986140	tropics_11	4	t1	0.015842	0.039112	0.064819	0.006358
2	4019	Transient	totalI	13860	tropics_11	4	t1	0.015842	0.039112	0.064819	0.006358
2	4019	Transient	meanLoad	11	tropics_11	4	t1	0.015842	0.039112	0.064819	0.006358
2	4019	Transient	antigenicTypes	27	tropics_11	4	t1	0.015842	0.039112	0.064819	0.006358
2	4019	Transient	entropy	1.30987826233692	tropics_11	4	t1	0.015842	0.039112	0.064819	0.006358
2	4019	Transient	ratio.mutation	1.47397363636364	tropics_11	4	t1	0.015842	0.039112	0.064819	0.006358
2	4019	Transient	ratio.meanR	0.978112964861452	tropics_11	4	t1	0.015842	0.039112	0.064819	0.006358
2	4019	Transient	ratio.varR	0.308102345415778	tropics_11	4	t1	0.015842	0.039112	0.064819	0.006358
2	4019	Transient	ratio.meanBeta	0.960296575185568	tropics_11	4	t1	0.015842	0.039112	0.064819	0.006358
2	4019	Transient	ratio.varBeta	1.07434944237918	tropics_11	4	t1	0.015842	0.039112	0.064819	0.006358
2	4019	Transient	ratio.meanSigma	1.01859065969758	tropics_11	4	t1	0.015842	0.039112	0.064819	0.006358
2	4019	Transient	ratio.varSigma	1441.04958677686	tropics_11	4	t1	0.015842	0.039112	0.064819	0.006358
2	4172	Transient	individual.meanMut	18.664954	tropics_11	4	t1	0.025641	0.075877	0.123643	0.011163
2	4172	Transient	individual.varMut	6.90316	tropics_11	4	t1	0.025641	0.075877	0.123643	0.011163
2	4172	Transient	individual.meanR	0.007853	tropics_11	4	t1	0.025641	0.075877	0.123643	0.011163
2	4172	Transient	individual.varR	0.000445	tropics_11	4	t1	0.025641	0.075877	0.123643	0.011163
2	4172	Transient	individual.meanBeta	-0.724929	tropics_11	4	t1	0.025641	0.075877	0.123643	0.011163
2	4172	Transient	individual.varBeta	0.000445	tropics_11	4	t1	0.025641	0.075877	0.123643	0.011163
2	4172	Transient	individual.meanSigma	0.520585	tropics_11	4	t1	0.025641	0.075877	0.123643	0.011163
2	4172	Transient	individual.varSigma	0.16362	tropics_11	4	t1	0.025641	0.075877	0.123643	0.011163
2	4172	Transient	frequency	0.070202	tropics_11	4	t1	0.025641	0.075877	0.123643	0.011163
2	4172	Transient	meanR	1.028763	tropics_11	4	t1	0.025641	0.075877	0.123643	0.011163
2	4172	Transient	varR	0.000938	tropics_11	4	t1	0.025641	0.075877	0.123643	0.011163
2	4172	Transient	meanBeta	0.514414	tropics_11	4	t1	0.025641	0.075877	0.123643	0.011163
2	4172	Transient	varBeta	0.000269	tropics_11	4	t1	0.025641	0.075877	0.123643	0.011163
2	4172	Transient	meanSigma	0.500305	tropics_11	4	t1	0.025641	0.075877	0.123643	0.011163
2	4172	Transient	varSigma	0.000121	tropics_11	4	t1	0.025641	0.075877	0.123643	0.011163
2	4172	Transient	covBetaSigma	-8e-05	tropics_11	4	t1	0.025641	0.075877	0.123643	0.011163
2	4172	Transient	diversity	4.3151	tropics_11	4	t1	0.025641	0.075877	0.123643	0.011163
2	4172	Transient	tmrca	4.5562	tropics_11	4	t1	0.025641	0.075877	0.123643	0.011163
2	4172	Transient	netau	30.4414	tropics_11	4	t1	0.025641	0.075877	0.123643	0.011163
2	4172	Transient	serialInterval	0.00613	tropics_11	4	t1	0.025641	0.075877	0.123643	0.011163
2	4172	Transient	antigenicDiversity	0.0224	tropics_11	4	t1	0.025641	0.075877	0.123643	0.011163
2	4172	Transient	totalS	39986140	tropics_11	4	t1	0.025641	0.075877	0.123643	0.011163
2	4172	Transient	totalI	13860	tropics_11	4	t1	0.025641	0.075877	0.123643	0.011163
2	4172	Transient	meanLoad	11	tropics_11	4	t1	0.025641	0.075877	0.123643	0.011163
2	4172	Transient	antigenicTypes	27	tropics_11	4	t1	0.025641	0.075877	0.123643	0.011163
2	4172	Transient	entropy	1.30987826233692	tropics_11	4	t1	0.025641	0.075877	0.123643	0.011163
2	4172	Transient	ratio.mutation	1.696814	tropics_11	4	t1	0.025641	0.075877	0.123643	0.011163
2	4172	Transient	ratio.meanR	0.979704670248107	tropics_11	4	t1	0.025641	0.075877	0.123643	0.011163
2	4172	Transient	ratio.varR	0.474413646055437	tropics_11	4	t1	0.025641	0.075877	0.123643	0.011163
2	4172	Transient	ratio.meanBeta	0.941574213027886	tropics_11	4	t1	0.025641	0.075877	0.123643	0.011163
2	4172	Transient	ratio.varBeta	1.6542750929368	tropics_11	4	t1	0.025641	0.075877	0.123643	0.011163
2	4172	Transient	ratio.meanSigma	1.04053527348318	tropics_11	4	t1	0.025641	0.075877	0.123643	0.011163
2	4172	Transient	ratio.varSigma	1352.23140495868	tropics_11	4	t1	0.025641	0.075877	0.123643	0.011163
2	4366	Transient	individual.meanMut	12.48249	tropics_11	5	t1	0.010431	0.013511	0.013894	0.005059
2	4366	Transient	individual.varMut	3.300277	tropics_11	5	t1	0.010431	0.013511	0.013894	0.005059
2	4366	Transient	individual.meanR	0.006432	tropics_11	5	t1	0.010431	0.013511	0.013894	0.005059
2	4366	Transient	individual.varR	0.000213	tropics_11	5	t1	0.010431	0.013511	0.013894	0.005059
2	4366	Transient	individual.meanBeta	-0.67527	tropics_11	5	t1	0.010431	0.013511	0.013894	0.005059
2	4366	Transient	individual.varBeta	0.000213	tropics_11	5	t1	0.010431	0.013511	0.013894	0.005059
2	4366	Transient	individual.meanSigma	0.494949	tropics_11	5	t1	0.010431	0.013511	0.013894	0.005059
2	4366	Transient	individual.varSigma	0.176129	tropics_11	5	t1	0.010431	0.013511	0.013894	0.005059
2	4366	Transient	frequency	0.013851	tropics_11	5	t1	0.010431	0.013511	0.013894	0.005059
2	4366	Transient	meanR	1.020616	tropics_11	5	t1	0.010431	0.013511	0.013894	0.005059
2	4366	Transient	varR	0.000772	tropics_11	5	t1	0.010431	0.013511	0.013894	0.005059
2	4366	Transient	meanBeta	0.517861	tropics_11	5	t1	0.010431	0.013511	0.013894	0.005059
2	4366	Transient	varBeta	2e-04	tropics_11	5	t1	0.010431	0.013511	0.013894	0.005059
2	4366	Transient	meanSigma	0.492986	tropics_11	5	t1	0.010431	0.013511	0.013894	0.005059
2	4366	Transient	varSigma	9.6e-05	tropics_11	5	t1	0.010431	0.013511	0.013894	0.005059
2	4366	Transient	covBetaSigma	-5.1e-05	tropics_11	5	t1	0.010431	0.013511	0.013894	0.005059
2	4366	Transient	diversity	4.4308	tropics_11	5	t1	0.010431	0.013511	0.013894	0.005059
2	4366	Transient	tmrca	4.8932	tropics_11	5	t1	0.010431	0.013511	0.013894	0.005059
2	4366	Transient	netau	136.9863	tropics_11	5	t1	0.010431	0.013511	0.013894	0.005059
2	4366	Transient	serialInterval	0.00593	tropics_11	5	t1	0.010431	0.013511	0.013894	0.005059
2	4366	Transient	antigenicDiversity	0.0162	tropics_11	5	t1	0.010431	0.013511	0.013894	0.005059
2	4366	Transient	totalS	39962890	tropics_11	5	t1	0.010431	0.013511	0.013894	0.005059
2	4366	Transient	totalI	37110	tropics_11	5	t1	0.010431	0.013511	0.013894	0.005059
2	4366	Transient	meanLoad	10	tropics_11	5	t1	0.010431	0.013511	0.013894	0.005059
2	4366	Transient	antigenicTypes	65	tropics_11	5	t1	0.010431	0.013511	0.013894	0.005059
2	4366	Transient	entropy	1.17132348659071	tropics_11	5	t1	0.010431	0.013511	0.013894	0.005059
2	4366	Transient	ratio.mutation	1.248249	tropics_11	5	t1	0.010431	0.013511	0.013894	0.005059
2	4366	Transient	ratio.meanR	0.986122821641748	tropics_11	5	t1	0.010431	0.013511	0.013894	0.005059
2	4366	Transient	ratio.varR	0.275906735751295	tropics_11	5	t1	0.010431	0.013511	0.013894	0.005059
2	4366	Transient	ratio.meanBeta	0.982925856419129	tropics_11	5	t1	0.010431	0.013511	0.013894	0.005059
2	4366	Transient	ratio.varBeta	1.065	tropics_11	5	t1	0.010431	0.013511	0.013894	0.005059
2	4366	Transient	ratio.meanSigma	1.00398185749697	tropics_11	5	t1	0.010431	0.013511	0.013894	0.005059
2	4366	Transient	ratio.varSigma	1834.67708333333	tropics_11	5	t1	0.010431	0.013511	0.013894	0.005059
2	4389	Transient	individual.meanMut	10.787472	tropics_11	5	t1	0.014354	0.013041	0.008737	0.022059
2	4389	Transient	individual.varMut	1.872058	tropics_11	5	t1	0.014354	0.013041	0.008737	0.022059
2	4389	Transient	individual.meanR	0.053593	tropics_11	5	t1	0.014354	0.013041	0.008737	0.022059
2	4389	Transient	individual.varR	0.000121	tropics_11	5	t1	0.014354	0.013041	0.008737	0.022059
2	4389	Transient	individual.meanBeta	-0.661655	tropics_11	5	t1	0.014354	0.013041	0.008737	0.022059
2	4389	Transient	individual.varBeta	0.000121	tropics_11	5	t1	0.014354	0.013041	0.008737	0.022059
2	4389	Transient	individual.meanSigma	0.511835	tropics_11	5	t1	0.014354	0.013041	0.008737	0.022059
2	4389	Transient	individual.varSigma	0.167908	tropics_11	5	t1	0.014354	0.013041	0.008737	0.022059
2	4389	Transient	frequency	0.012045	tropics_11	5	t1	0.014354	0.013041	0.008737	0.022059
2	4389	Transient	meanR	1.020616	tropics_11	5	t1	0.014354	0.013041	0.008737	0.022059
2	4389	Transient	varR	0.000772	tropics_11	5	t1	0.014354	0.013041	0.008737	0.022059
2	4389	Transient	meanBeta	0.517861	tropics_11	5	t1	0.014354	0.013041	0.008737	0.022059
2	4389	Transient	varBeta	2e-04	tropics_11	5	t1	0.014354	0.013041	0.008737	0.022059
2	4389	Transient	meanSigma	0.492986	tropics_11	5	t1	0.014354	0.013041	0.008737	0.022059
2	4389	Transient	varSigma	9.6e-05	tropics_11	5	t1	0.014354	0.013041	0.008737	0.022059
2	4389	Transient	covBetaSigma	-5.1e-05	tropics_11	5	t1	0.014354	0.013041	0.008737	0.022059
2	4389	Transient	diversity	4.4308	tropics_11	5	t1	0.014354	0.013041	0.008737	0.022059
2	4389	Transient	tmrca	4.8932	tropics_11	5	t1	0.014354	0.013041	0.008737	0.022059
2	4389	Transient	netau	136.9863	tropics_11	5	t1	0.014354	0.013041	0.008737	0.022059
2	4389	Transient	serialInterval	0.00593	tropics_11	5	t1	0.014354	0.013041	0.008737	0.022059
2	4389	Transient	antigenicDiversity	0.0162	tropics_11	5	t1	0.014354	0.013041	0.008737	0.022059
2	4389	Transient	totalS	39962890	tropics_11	5	t1	0.014354	0.013041	0.008737	0.022059
2	4389	Transient	totalI	37110	tropics_11	5	t1	0.014354	0.013041	0.008737	0.022059
2	4389	Transient	meanLoad	10	tropics_11	5	t1	0.014354	0.013041	0.008737	0.022059
2	4389	Transient	antigenicTypes	65	tropics_11	5	t1	0.014354	0.013041	0.008737	0.022059
2	4389	Transient	entropy	1.17132348659071	tropics_11	5	t1	0.014354	0.013041	0.008737	0.022059
2	4389	Transient	ratio.mutation	1.0787472	tropics_11	5	t1	0.014354	0.013041	0.008737	0.022059
2	4389	Transient	ratio.meanR	1.03374345231716	tropics_11	5	t1	0.014354	0.013041	0.008737	0.022059
2	4389	Transient	ratio.varR	0.156735751295337	tropics_11	5	t1	0.014354	0.013041	0.008737	0.022059
2	4389	Transient	ratio.meanBeta	0.996399908425527	tropics_11	5	t1	0.014354	0.013041	0.008737	0.022059
2	4389	Transient	ratio.varBeta	0.605	tropics_11	5	t1	0.014354	0.013041	0.008737	0.022059
2	4389	Transient	ratio.meanSigma	1.0382343514826	tropics_11	5	t1	0.014354	0.013041	0.008737	0.022059
2	4389	Transient	ratio.varSigma	1749.04166666667	tropics_11	5	t1	0.014354	0.013041	0.008737	0.022059
2	4357	Transient	individual.meanMut	11.421429	tropics_11	5	t1	0.020807	0.017952	0.008	0.027422
2	4357	Transient	individual.varMut	2.786684	tropics_11	5	t1	0.020807	0.017952	0.008	0.027422
2	4357	Transient	individual.meanR	0.04959	tropics_11	5	t1	0.020807	0.017952	0.008	0.027422
2	4357	Transient	individual.varR	0.00018	tropics_11	5	t1	0.020807	0.017952	0.008	0.027422
2	4357	Transient	individual.meanBeta	-0.666748	tropics_11	5	t1	0.020807	0.017952	0.008	0.027422
2	4357	Transient	individual.varBeta	0.00018	tropics_11	5	t1	0.020807	0.017952	0.008	0.027422
2	4357	Transient	individual.meanSigma	0.512392	tropics_11	5	t1	0.020807	0.017952	0.008	0.027422
2	4357	Transient	individual.varSigma	0.169299	tropics_11	5	t1	0.020807	0.017952	0.008	0.027422
2	4357	Transient	frequency	0.011318	tropics_11	5	t1	0.020807	0.017952	0.008	0.027422
2	4357	Transient	meanR	1.020616	tropics_11	5	t1	0.020807	0.017952	0.008	0.027422
2	4357	Transient	varR	0.000772	tropics_11	5	t1	0.020807	0.017952	0.008	0.027422
2	4357	Transient	meanBeta	0.517861	tropics_11	5	t1	0.020807	0.017952	0.008	0.027422
2	4357	Transient	varBeta	2e-04	tropics_11	5	t1	0.020807	0.017952	0.008	0.027422
2	4357	Transient	meanSigma	0.492986	tropics_11	5	t1	0.020807	0.017952	0.008	0.027422
2	4357	Transient	varSigma	9.6e-05	tropics_11	5	t1	0.020807	0.017952	0.008	0.027422
2	4357	Transient	covBetaSigma	-5.1e-05	tropics_11	5	t1	0.020807	0.017952	0.008	0.027422
2	4357	Transient	diversity	4.4308	tropics_11	5	t1	0.020807	0.017952	0.008	0.027422
2	4357	Transient	tmrca	4.8932	tropics_11	5	t1	0.020807	0.017952	0.008	0.027422
2	4357	Transient	netau	136.9863	tropics_11	5	t1	0.020807	0.017952	0.008	0.027422
2	4357	Transient	serialInterval	0.00593	tropics_11	5	t1	0.020807	0.017952	0.008	0.027422
2	4357	Transient	antigenicDiversity	0.0162	tropics_11	5	t1	0.020807	0.017952	0.008	0.027422
2	4357	Transient	totalS	39962890	tropics_11	5	t1	0.020807	0.017952	0.008	0.027422
2	4357	Transient	totalI	37110	tropics_11	5	t1	0.020807	0.017952	0.008	0.027422
2	4357	Transient	meanLoad	10	tropics_11	5	t1	0.020807	0.017952	0.008	0.027422
2	4357	Transient	antigenicTypes	65	tropics_11	5	t1	0.020807	0.017952	0.008	0.027422
2	4357	Transient	entropy	1.17132348659071	tropics_11	5	t1	0.020807	0.017952	0.008	0.027422
2	4357	Transient	ratio.mutation	1.1421429	tropics_11	5	t1	0.020807	0.017952	0.008	0.027422
2	4357	Transient	ratio.meanR	1.02961364859435	tropics_11	5	t1	0.020807	0.017952	0.008	0.027422
2	4357	Transient	ratio.varR	0.233160621761658	tropics_11	5	t1	0.020807	0.017952	0.008	0.027422
2	4357	Transient	ratio.meanBeta	0.991338144415239	tropics_11	5	t1	0.020807	0.017952	0.008	0.027422
2	4357	Transient	ratio.varBeta	0.9	tropics_11	5	t1	0.020807	0.017952	0.008	0.027422
2	4357	Transient	ratio.meanSigma	1.03936420101179	tropics_11	5	t1	0.020807	0.017952	0.008	0.027422
2	4357	Transient	ratio.varSigma	1763.53125	tropics_11	5	t1	0.020807	0.017952	0.008	0.027422
2	4172	Transient	individual.meanMut	19.212585	tropics_11	5	t1	0.000835	0.010856	0.023718	0.000152
2	4172	Transient	individual.varMut	8.01093	tropics_11	5	t1	0.000835	0.010856	0.023718	0.000152
2	4172	Transient	individual.meanR	-0.015544	tropics_11	5	t1	0.000835	0.010856	0.023718	0.000152
2	4172	Transient	individual.varR	0.000517	tropics_11	5	t1	0.000835	0.010856	0.023718	0.000152
2	4172	Transient	individual.meanBeta	-0.729327	tropics_11	5	t1	0.000835	0.010856	0.023718	0.000152
2	4172	Transient	individual.varBeta	0.000517	tropics_11	5	t1	0.000835	0.010856	0.023718	0.000152
2	4172	Transient	individual.meanSigma	0.511085	tropics_11	5	t1	0.000835	0.010856	0.023718	0.000152
2	4172	Transient	individual.varSigma	0.164815	tropics_11	5	t1	0.000835	0.010856	0.023718	0.000152
2	4172	Transient	frequency	0.015845	tropics_11	5	t1	0.000835	0.010856	0.023718	0.000152
2	4172	Transient	meanR	1.020616	tropics_11	5	t1	0.000835	0.010856	0.023718	0.000152
2	4172	Transient	varR	0.000772	tropics_11	5	t1	0.000835	0.010856	0.023718	0.000152
2	4172	Transient	meanBeta	0.517861	tropics_11	5	t1	0.000835	0.010856	0.023718	0.000152
2	4172	Transient	varBeta	2e-04	tropics_11	5	t1	0.000835	0.010856	0.023718	0.000152
2	4172	Transient	meanSigma	0.492986	tropics_11	5	t1	0.000835	0.010856	0.023718	0.000152
2	4172	Transient	varSigma	9.6e-05	tropics_11	5	t1	0.000835	0.010856	0.023718	0.000152
2	4172	Transient	covBetaSigma	-5.1e-05	tropics_11	5	t1	0.000835	0.010856	0.023718	0.000152
2	4172	Transient	diversity	4.4308	tropics_11	5	t1	0.000835	0.010856	0.023718	0.000152
2	4172	Transient	tmrca	4.8932	tropics_11	5	t1	0.000835	0.010856	0.023718	0.000152
2	4172	Transient	netau	136.9863	tropics_11	5	t1	0.000835	0.010856	0.023718	0.000152
2	4172	Transient	serialInterval	0.00593	tropics_11	5	t1	0.000835	0.010856	0.023718	0.000152
2	4172	Transient	antigenicDiversity	0.0162	tropics_11	5	t1	0.000835	0.010856	0.023718	0.000152
2	4172	Transient	totalS	39962890	tropics_11	5	t1	0.000835	0.010856	0.023718	0.000152
2	4172	Transient	totalI	37110	tropics_11	5	t1	0.000835	0.010856	0.023718	0.000152
2	4172	Transient	meanLoad	10	tropics_11	5	t1	0.000835	0.010856	0.023718	0.000152
2	4172	Transient	antigenicTypes	65	tropics_11	5	t1	0.000835	0.010856	0.023718	0.000152
2	4172	Transient	entropy	1.17132348659071	tropics_11	5	t1	0.000835	0.010856	0.023718	0.000152
2	4172	Transient	ratio.mutation	1.9212585	tropics_11	5	t1	0.000835	0.010856	0.023718	0.000152
2	4172	Transient	ratio.meanR	0.964688173070512	tropics_11	5	t1	0.000835	0.010856	0.023718	0.000152
2	4172	Transient	ratio.varR	0.669689119170984	tropics_11	5	t1	0.000835	0.010856	0.023718	0.000152
2	4172	Transient	ratio.meanBeta	0.931202434630718	tropics_11	5	t1	0.000835	0.010856	0.023718	0.000152
2	4172	Transient	ratio.varBeta	2.585	tropics_11	5	t1	0.000835	0.010856	0.023718	0.000152
2	4172	Transient	ratio.meanSigma	1.03671301010576	tropics_11	5	t1	0.000835	0.010856	0.023718	0.000152
2	4172	Transient	ratio.varSigma	1716.82291666667	tropics_11	5	t1	0.000835	0.010856	0.023718	0.000152
2	6237	Transient	individual.meanMut	15.995182	tropics_11	7	t1	0.016244	0.022635	0.037543	0.007145
2	6237	Transient	individual.varMut	5.376315	tropics_11	7	t1	0.016244	0.022635	0.037543	0.007145
2	6237	Transient	individual.meanR	0.002231	tropics_11	7	t1	0.016244	0.022635	0.037543	0.007145
2	6237	Transient	individual.varR	0.000347	tropics_11	7	t1	0.016244	0.022635	0.037543	0.007145
2	6237	Transient	individual.meanBeta	-0.703485	tropics_11	7	t1	0.016244	0.022635	0.037543	0.007145
2	6237	Transient	individual.varBeta	0.000347	tropics_11	7	t1	0.016244	0.022635	0.037543	0.007145
2	6237	Transient	individual.meanSigma	0.50693	tropics_11	7	t1	0.016244	0.022635	0.037543	0.007145
2	6237	Transient	individual.varSigma	0.146261	tropics_11	7	t1	0.016244	0.022635	0.037543	0.007145
2	6237	Transient	frequency	0.056083	tropics_11	7	t1	0.016244	0.022635	0.037543	0.007145
2	6237	Transient	meanR	1.019422	tropics_11	7	t1	0.016244	0.022635	0.037543	0.007145
2	6237	Transient	varR	0.000962	tropics_11	7	t1	0.016244	0.022635	0.037543	0.007145
2	6237	Transient	meanBeta	0.50382	tropics_11	7	t1	0.016244	0.022635	0.037543	0.007145
2	6237	Transient	varBeta	0.000147	tropics_11	7	t1	0.016244	0.022635	0.037543	0.007145
2	6237	Transient	meanSigma	0.506069	tropics_11	7	t1	0.016244	0.022635	0.037543	0.007145
2	6237	Transient	varSigma	0.000128	tropics_11	7	t1	0.016244	0.022635	0.037543	0.007145
2	6237	Transient	covBetaSigma	-2e-05	tropics_11	7	t1	0.016244	0.022635	0.037543	0.007145
2	6237	Transient	diversity	3.4771	tropics_11	7	t1	0.016244	0.022635	0.037543	0.007145
2	6237	Transient	tmrca	6.2082	tropics_11	7	t1	0.016244	0.022635	0.037543	0.007145
2	6237	Transient	netau	68.4932	tropics_11	7	t1	0.016244	0.022635	0.037543	0.007145
2	6237	Transient	serialInterval	0.00647	tropics_11	7	t1	0.016244	0.022635	0.037543	0.007145
2	6237	Transient	antigenicDiversity	0.0282	tropics_11	7	t1	0.016244	0.022635	0.037543	0.007145
2	6237	Transient	totalS	39966692	tropics_11	7	t1	0.016244	0.022635	0.037543	0.007145
2	6237	Transient	totalI	33308	tropics_11	7	t1	0.016244	0.022635	0.037543	0.007145
2	6237	Transient	meanLoad	13	tropics_11	7	t1	0.016244	0.022635	0.037543	0.007145
2	6237	Transient	antigenicTypes	59	tropics_11	7	t1	0.016244	0.022635	0.037543	0.007145
2	6237	Transient	entropy	1.23778622964128	tropics_11	7	t1	0.016244	0.022635	0.037543	0.007145
2	6237	Transient	ratio.mutation	1.23039861538462	tropics_11	7	t1	0.016244	0.022635	0.037543	0.007145
2	6237	Transient	ratio.meanR	0.983138965543496	tropics_11	7	t1	0.016244	0.022635	0.037543	0.007145
2	6237	Transient	ratio.varR	0.360706860706861	tropics_11	7	t1	0.016244	0.022635	0.037543	0.007145
2	6237	Transient	ratio.meanBeta	0.982211337536783	tropics_11	7	t1	0.016244	0.022635	0.037543	0.007145
2	6237	Transient	ratio.varBeta	2.36054421768707	tropics_11	7	t1	0.016244	0.022635	0.037543	0.007145
2	6237	Transient	ratio.meanSigma	1.00170134902553	tropics_11	7	t1	0.016244	0.022635	0.037543	0.007145
2	6237	Transient	ratio.varSigma	1142.6640625	tropics_11	7	t1	0.016244	0.022635	0.037543	0.007145
2	6420	Transient	individual.meanMut	11.709821	tropics_11	7	t1	0.009277	0.010732	0.022178	0.005359
2	6420	Transient	individual.varMut	5.143475	tropics_11	7	t1	0.009277	0.010732	0.022178	0.005359
2	6420	Transient	individual.meanR	0.009818	tropics_11	7	t1	0.009277	0.010732	0.022178	0.005359
2	6420	Transient	individual.varR	0.000332	tropics_11	7	t1	0.009277	0.010732	0.022178	0.005359
2	6420	Transient	individual.meanBeta	-0.669064	tropics_11	7	t1	0.009277	0.010732	0.022178	0.005359
2	6420	Transient	individual.varBeta	0.000332	tropics_11	7	t1	0.009277	0.010732	0.022178	0.005359
2	6420	Transient	individual.meanSigma	0.493508	tropics_11	7	t1	0.009277	0.010732	0.022178	0.005359
2	6420	Transient	individual.varSigma	0.152827	tropics_11	7	t1	0.009277	0.010732	0.022178	0.005359
2	6420	Transient	frequency	0.020175	tropics_11	7	t1	0.009277	0.010732	0.022178	0.005359
2	6420	Transient	meanR	1.019422	tropics_11	7	t1	0.009277	0.010732	0.022178	0.005359
2	6420	Transient	varR	0.000962	tropics_11	7	t1	0.009277	0.010732	0.022178	0.005359
2	6420	Transient	meanBeta	0.50382	tropics_11	7	t1	0.009277	0.010732	0.022178	0.005359
2	6420	Transient	varBeta	0.000147	tropics_11	7	t1	0.009277	0.010732	0.022178	0.005359
2	6420	Transient	meanSigma	0.506069	tropics_11	7	t1	0.009277	0.010732	0.022178	0.005359
2	6420	Transient	varSigma	0.000128	tropics_11	7	t1	0.009277	0.010732	0.022178	0.005359
2	6420	Transient	covBetaSigma	-2e-05	tropics_11	7	t1	0.009277	0.010732	0.022178	0.005359
2	6420	Transient	diversity	3.4771	tropics_11	7	t1	0.009277	0.010732	0.022178	0.005359
2	6420	Transient	tmrca	6.2082	tropics_11	7	t1	0.009277	0.010732	0.022178	0.005359
2	6420	Transient	netau	68.4932	tropics_11	7	t1	0.009277	0.010732	0.022178	0.005359
2	6420	Transient	serialInterval	0.00647	tropics_11	7	t1	0.009277	0.010732	0.022178	0.005359
2	6420	Transient	antigenicDiversity	0.0282	tropics_11	7	t1	0.009277	0.010732	0.022178	0.005359
2	6420	Transient	totalS	39966692	tropics_11	7	t1	0.009277	0.010732	0.022178	0.005359
2	6420	Transient	totalI	33308	tropics_11	7	t1	0.009277	0.010732	0.022178	0.005359
2	6420	Transient	meanLoad	13	tropics_11	7	t1	0.009277	0.010732	0.022178	0.005359
2	6420	Transient	antigenicTypes	59	tropics_11	7	t1	0.009277	0.010732	0.022178	0.005359
2	6420	Transient	entropy	1.23778622964128	tropics_11	7	t1	0.009277	0.010732	0.022178	0.005359
2	6420	Transient	ratio.mutation	0.900755461538462	tropics_11	7	t1	0.009277	0.010732	0.022178	0.005359
2	6420	Transient	ratio.meanR	0.990626408573873	tropics_11	7	t1	0.009277	0.010732	0.022178	0.005359
2	6420	Transient	ratio.varR	0.345114345114345	tropics_11	7	t1	0.009277	0.010732	0.022178	0.005359
2	6420	Transient	ratio.meanBeta	1.01660863252396	tropics_11	7	t1	0.009277	0.010732	0.022178	0.005359
2	6420	Transient	ratio.varBeta	2.25850340136054	tropics_11	7	t1	0.009277	0.010732	0.022178	0.005359
2	6420	Transient	ratio.meanSigma	0.975179273972522	tropics_11	7	t1	0.009277	0.010732	0.022178	0.005359
2	6420	Transient	ratio.varSigma	1193.9609375	tropics_11	7	t1	0.009277	0.010732	0.022178	0.005359
2	6347	Transient	individual.meanMut	19.295423	tropics_11	7	t1	0.001831	0.007582	0.013421	0.000463
2	6347	Transient	individual.varMut	3.179022	tropics_11	7	t1	0.001831	0.007582	0.013421	0.000463
2	6347	Transient	individual.meanR	0.018851	tropics_11	7	t1	0.001831	0.007582	0.013421	0.000463
2	6347	Transient	individual.varR	0.000205	tropics_11	7	t1	0.001831	0.007582	0.013421	0.000463
2	6347	Transient	individual.meanBeta	-0.729993	tropics_11	7	t1	0.001831	0.007582	0.013421	0.000463
2	6347	Transient	individual.varBeta	0.000205	tropics_11	7	t1	0.001831	0.007582	0.013421	0.000463
2	6347	Transient	individual.meanSigma	0.529272	tropics_11	7	t1	0.001831	0.007582	0.013421	0.000463
2	6347	Transient	individual.varSigma	0.135905	tropics_11	7	t1	0.001831	0.007582	0.013421	0.000463
2	6347	Transient	frequency	0.021646	tropics_11	7	t1	0.001831	0.007582	0.013421	0.000463
2	6347	Transient	meanR	1.019422	tropics_11	7	t1	0.001831	0.007582	0.013421	0.000463
2	6347	Transient	varR	0.000962	tropics_11	7	t1	0.001831	0.007582	0.013421	0.000463
2	6347	Transient	meanBeta	0.50382	tropics_11	7	t1	0.001831	0.007582	0.013421	0.000463
2	6347	Transient	varBeta	0.000147	tropics_11	7	t1	0.001831	0.007582	0.013421	0.000463
2	6347	Transient	meanSigma	0.506069	tropics_11	7	t1	0.001831	0.007582	0.013421	0.000463
2	6347	Transient	varSigma	0.000128	tropics_11	7	t1	0.001831	0.007582	0.013421	0.000463
2	6347	Transient	covBetaSigma	-2e-05	tropics_11	7	t1	0.001831	0.007582	0.013421	0.000463
2	6347	Transient	diversity	3.4771	tropics_11	7	t1	0.001831	0.007582	0.013421	0.000463
2	6347	Transient	tmrca	6.2082	tropics_11	7	t1	0.001831	0.007582	0.013421	0.000463
2	6347	Transient	netau	68.4932	tropics_11	7	t1	0.001831	0.007582	0.013421	0.000463
2	6347	Transient	serialInterval	0.00647	tropics_11	7	t1	0.001831	0.007582	0.013421	0.000463
2	6347	Transient	antigenicDiversity	0.0282	tropics_11	7	t1	0.001831	0.007582	0.013421	0.000463
2	6347	Transient	totalS	39966692	tropics_11	7	t1	0.001831	0.007582	0.013421	0.000463
2	6347	Transient	totalI	33308	tropics_11	7	t1	0.001831	0.007582	0.013421	0.000463
2	6347	Transient	meanLoad	13	tropics_11	7	t1	0.001831	0.007582	0.013421	0.000463
2	6347	Transient	antigenicTypes	59	tropics_11	7	t1	0.001831	0.007582	0.013421	0.000463
2	6347	Transient	entropy	1.23778622964128	tropics_11	7	t1	0.001831	0.007582	0.013421	0.000463
2	6347	Transient	ratio.mutation	1.48426330769231	tropics_11	7	t1	0.001831	0.007582	0.013421	0.000463
2	6347	Transient	ratio.meanR	0.999615274012752	tropics_11	7	t1	0.001831	0.007582	0.013421	0.000463
2	6347	Transient	ratio.varR	0.213097713097713	tropics_11	7	t1	0.001831	0.007582	0.013421	0.000463
2	6347	Transient	ratio.meanBeta	0.956516937527172	tropics_11	7	t1	0.001831	0.007582	0.013421	0.000463
2	6347	Transient	ratio.varBeta	1.39455782312925	tropics_11	7	t1	0.001831	0.007582	0.013421	0.000463
2	6347	Transient	ratio.meanSigma	1.04584947902361	tropics_11	7	t1	0.001831	0.007582	0.013421	0.000463
2	6347	Transient	ratio.varSigma	1061.7578125	tropics_11	7	t1	0.001831	0.007582	0.013421	0.000463
2	10517	Transient	individual.meanMut	13.082917	tropics_11	9	t1	0	0	0	0.008082
2	10517	Transient	individual.varMut	8.975792	tropics_11	9	t1	0	0	0	0.008082
2	10517	Transient	individual.meanR	0.025641	tropics_11	9	t1	0	0	0	0.008082
2	10517	Transient	individual.varR	0.000579	tropics_11	9	t1	0	0	0	0.008082
2	10517	Transient	individual.meanBeta	-0.680093	tropics_11	9	t1	0	0	0	0.008082
2	10517	Transient	individual.varBeta	0.000579	tropics_11	9	t1	0	0	0	0.008082
2	10517	Transient	individual.meanSigma	0.507028	tropics_11	9	t1	0	0	0	0.008082
2	10517	Transient	individual.varSigma	0.139412	tropics_11	9	t1	0	0	0	0.008082
2	10517	Transient	frequency	0.158881	tropics_11	9	t1	0	0	0	0.008082
2	10517	Transient	meanR	1.04147	tropics_11	9	t1	0	0	0	0.008082
2	10517	Transient	varR	0.000885	tropics_11	9	t1	0	0	0	0.008082
2	10517	Transient	meanBeta	0.50131	tropics_11	9	t1	0	0	0	0.008082
2	10517	Transient	varBeta	0.000182	tropics_11	9	t1	0	0	0	0.008082
2	10517	Transient	meanSigma	0.519567	tropics_11	9	t1	0	0	0	0.008082
2	10517	Transient	varSigma	2.8e-05	tropics_11	9	t1	0	0	0	0.008082
2	10517	Transient	covBetaSigma	-2e-06	tropics_11	9	t1	0	0	0	0.008082
2	10517	Transient	diversity	5.7371	tropics_11	9	t1	0	0	0	0.008082
2	10517	Transient	tmrca	5.0712	tropics_11	9	t1	0	0	0	0.008082
2	10517	Transient	netau	136.9863	tropics_11	9	t1	0	0	0	0.008082
2	10517	Transient	serialInterval	0.0059	tropics_11	9	t1	0	0	0	0.008082
2	10517	Transient	antigenicDiversity	0.0362	tropics_11	9	t1	0	0	0	0.008082
2	10517	Transient	totalS	39959693	tropics_11	9	t1	0	0	0	0.008082
2	10517	Transient	totalI	40307	tropics_11	9	t1	0	0	0	0.008082
2	10517	Transient	meanLoad	14	tropics_11	9	t1	0	0	0	0.008082
2	10517	Transient	antigenicTypes	73	tropics_11	9	t1	0	0	0	0.008082
2	10517	Transient	entropy	1.43997465916697	tropics_11	9	t1	0	0	0	0.008082
2	10517	Transient	ratio.mutation	0.934494071428571	tropics_11	9	t1	0	0	0	0.008082
2	10517	Transient	ratio.meanR	0.985119646464085	tropics_11	9	t1	0	0	0	0.008082
2	10517	Transient	ratio.varR	0.654237288135593	tropics_11	9	t1	0	0	0	0.008082
2	10517	Transient	ratio.meanBeta	1.01049226860844	tropics_11	9	t1	0	0	0	0.008082
2	10517	Transient	ratio.varBeta	3.18131868131868	tropics_11	9	t1	0	0	0	0.008082
2	10517	Transient	ratio.meanSigma	0.975866442633963	tropics_11	9	t1	0	0	0	0.008082
2	10517	Transient	ratio.varSigma	4979	tropics_11	9	t1	0	0	0	0.008082
3	1788	Transient	individual.meanMut	6.423077	tropics_13	1	t1	0.03448	0.034445	0.052013	0.027357
3	1788	Transient	individual.varMut	2.370456	tropics_13	1	t1	0.03448	0.034445	0.052013	0.027357
3	1788	Transient	individual.meanR	0.022761	tropics_13	1	t1	0.03448	0.034445	0.052013	0.027357
3	1788	Transient	individual.varR	0.000153	tropics_13	1	t1	0.03448	0.034445	0.052013	0.027357
3	1788	Transient	individual.meanBeta	-0.6266	tropics_13	1	t1	0.03448	0.034445	0.052013	0.027357
3	1788	Transient	individual.varBeta	0.000153	tropics_13	1	t1	0.03448	0.034445	0.052013	0.027357
3	1788	Transient	individual.meanSigma	0.478927	tropics_13	1	t1	0.03448	0.034445	0.052013	0.027357
3	1788	Transient	individual.varSigma	0.208742	tropics_13	1	t1	0.03448	0.034445	0.052013	0.027357
3	1788	Transient	frequency	0.025142	tropics_13	1	t1	0.03448	0.034445	0.052013	0.027357
3	1788	Transient	meanR	1.019348	tropics_13	1	t1	0.03448	0.034445	0.052013	0.027357
3	1788	Transient	varR	0.000751	tropics_13	1	t1	0.03448	0.034445	0.052013	0.027357
3	1788	Transient	meanBeta	0.5273	tropics_13	1	t1	0.03448	0.034445	0.052013	0.027357
3	1788	Transient	varBeta	0.000198	tropics_13	1	t1	0.03448	0.034445	0.052013	0.027357
3	1788	Transient	meanSigma	0.483505	tropics_13	1	t1	0.03448	0.034445	0.052013	0.027357
3	1788	Transient	varSigma	4.4e-05	tropics_13	1	t1	0.03448	0.034445	0.052013	0.027357
3	1788	Transient	covBetaSigma	-2.2e-05	tropics_13	1	t1	0.03448	0.034445	0.052013	0.027357
3	1788	Transient	diversity	4.3466	tropics_13	1	t1	0.03448	0.034445	0.052013	0.027357
3	1788	Transient	tmrca	5.2685	tropics_13	1	t1	0.03448	0.034445	0.052013	0.027357
3	1788	Transient	netau	Inf	tropics_13	1	t1	0.03448	0.034445	0.052013	0.027357
3	1788	Transient	serialInterval	0.00647	tropics_13	1	t1	0.03448	0.034445	0.052013	0.027357
3	1788	Transient	antigenicDiversity	0.0647	tropics_13	1	t1	0.03448	0.034445	0.052013	0.027357
3	1788	Transient	totalS	39985522	tropics_13	1	t1	0.03448	0.034445	0.052013	0.027357
3	1788	Transient	totalI	14478	tropics_13	1	t1	0.03448	0.034445	0.052013	0.027357
3	1788	Transient	meanLoad	8	tropics_13	1	t1	0.03448	0.034445	0.052013	0.027357
3	1788	Transient	antigenicTypes	41	tropics_13	1	t1	0.03448	0.034445	0.052013	0.027357
3	1788	Transient	entropy	1.52079193152457	tropics_13	1	t1	0.03448	0.034445	0.052013	0.027357
3	1788	Transient	ratio.mutation	0.802884625	tropics_13	1	t1	0.03448	0.034445	0.052013	0.027357
3	1788	Transient	ratio.meanR	1.00360427260066	tropics_13	1	t1	0.03448	0.034445	0.052013	0.027357
3	1788	Transient	ratio.varR	0.203728362183755	tropics_13	1	t1	0.03448	0.034445	0.052013	0.027357
3	1788	Transient	ratio.meanBeta	1.01347562109374	tropics_13	1	t1	0.03448	0.034445	0.052013	0.027357
3	1788	Transient	ratio.varBeta	0.772727272727273	tropics_13	1	t1	0.03448	0.034445	0.052013	0.027357
3	1788	Transient	ratio.meanSigma	0.990531638762784	tropics_13	1	t1	0.03448	0.034445	0.052013	0.027357
3	1788	Transient	ratio.varSigma	4744.13636363636	tropics_13	1	t1	0.03448	0.034445	0.052013	0.027357
3	896	Transient	individual.meanMut	10.206217	tropics_13	1	t1	0.091341	0.131891	0.150567	0.047681
3	896	Transient	individual.varMut	7.955285	tropics_13	1	t1	0.091341	0.131891	0.150567	0.047681
3	896	Transient	individual.meanR	-0.002499	tropics_13	1	t1	0.091341	0.131891	0.150567	0.047681
3	896	Transient	individual.varR	0.000513	tropics_13	1	t1	0.091341	0.131891	0.150567	0.047681
3	896	Transient	individual.meanBeta	-0.656987	tropics_13	1	t1	0.091341	0.131891	0.150567	0.047681
3	896	Transient	individual.varBeta	0.000513	tropics_13	1	t1	0.091341	0.131891	0.150567	0.047681
3	896	Transient	individual.meanSigma	0.481389	tropics_13	1	t1	0.091341	0.131891	0.150567	0.047681
3	896	Transient	individual.varSigma	0.206412	tropics_13	1	t1	0.091341	0.131891	0.150567	0.047681
3	896	Transient	frequency	0.157757	tropics_13	1	t1	0.091341	0.131891	0.150567	0.047681
3	896	Transient	meanR	1.019348	tropics_13	1	t1	0.091341	0.131891	0.150567	0.047681
3	896	Transient	varR	0.000751	tropics_13	1	t1	0.091341	0.131891	0.150567	0.047681
3	896	Transient	meanBeta	0.5273	tropics_13	1	t1	0.091341	0.131891	0.150567	0.047681
3	896	Transient	varBeta	0.000198	tropics_13	1	t1	0.091341	0.131891	0.150567	0.047681
3	896	Transient	meanSigma	0.483505	tropics_13	1	t1	0.091341	0.131891	0.150567	0.047681
3	896	Transient	varSigma	4.4e-05	tropics_13	1	t1	0.091341	0.131891	0.150567	0.047681
3	896	Transient	covBetaSigma	-2.2e-05	tropics_13	1	t1	0.091341	0.131891	0.150567	0.047681
3	896	Transient	diversity	4.3466	tropics_13	1	t1	0.091341	0.131891	0.150567	0.047681
3	896	Transient	tmrca	5.2685	tropics_13	1	t1	0.091341	0.131891	0.150567	0.047681
3	896	Transient	netau	Inf	tropics_13	1	t1	0.091341	0.131891	0.150567	0.047681
3	896	Transient	serialInterval	0.00647	tropics_13	1	t1	0.091341	0.131891	0.150567	0.047681
3	896	Transient	antigenicDiversity	0.0647	tropics_13	1	t1	0.091341	0.131891	0.150567	0.047681
3	896	Transient	totalS	39985522	tropics_13	1	t1	0.091341	0.131891	0.150567	0.047681
3	896	Transient	totalI	14478	tropics_13	1	t1	0.091341	0.131891	0.150567	0.047681
3	896	Transient	meanLoad	8	tropics_13	1	t1	0.091341	0.131891	0.150567	0.047681
3	896	Transient	antigenicTypes	41	tropics_13	1	t1	0.091341	0.131891	0.150567	0.047681
3	896	Transient	entropy	1.52079193152457	tropics_13	1	t1	0.091341	0.131891	0.150567	0.047681
3	896	Transient	ratio.mutation	1.275777125	tropics_13	1	t1	0.091341	0.131891	0.150567	0.047681
3	896	Transient	ratio.meanR	0.978570733352183	tropics_13	1	t1	0.091341	0.131891	0.150567	0.047681
3	896	Transient	ratio.varR	0.683089214380825	tropics_13	1	t1	0.091341	0.131891	0.150567	0.047681
3	896	Transient	ratio.meanBeta	0.983142340133468	tropics_13	1	t1	0.091341	0.131891	0.150567	0.047681
3	896	Transient	ratio.varBeta	2.59090909090909	tropics_13	1	t1	0.091341	0.131891	0.150567	0.047681
3	896	Transient	ratio.meanSigma	0.995623623333781	tropics_13	1	t1	0.091341	0.131891	0.150567	0.047681
3	896	Transient	ratio.varSigma	4691.18181818182	tropics_13	1	t1	0.091341	0.131891	0.150567	0.047681
3	1823	Est.	individual.meanMut	7.586338	tropics_13	1	t1	0.309624	0.177498	0.081464	0.483788
3	1823	Est.	individual.varMut	4.067973	tropics_13	1	t1	0.309624	0.177498	0.081464	0.483788
3	1823	Est.	individual.meanR	0.054558	tropics_13	1	t1	0.309624	0.177498	0.081464	0.483788
3	1823	Est.	individual.varR	0.000262	tropics_13	1	t1	0.309624	0.177498	0.081464	0.483788
3	1823	Est.	individual.meanBeta	-0.635943	tropics_13	1	t1	0.309624	0.177498	0.081464	0.483788
3	1823	Est.	individual.varBeta	0.000262	tropics_13	1	t1	0.309624	0.177498	0.081464	0.483788
3	1823	Est.	individual.meanSigma	0.499041	tropics_13	1	t1	0.309624	0.177498	0.081464	0.483788
3	1823	Est.	individual.varSigma	0.199445	tropics_13	1	t1	0.309624	0.177498	0.081464	0.483788
3	1823	Est.	frequency	0.0364	tropics_13	1	t1	0.309624	0.177498	0.081464	0.483788
3	1823	Est.	meanR	1.019348	tropics_13	1	t1	0.309624	0.177498	0.081464	0.483788
3	1823	Est.	varR	0.000751	tropics_13	1	t1	0.309624	0.177498	0.081464	0.483788
3	1823	Est.	meanBeta	0.5273	tropics_13	1	t1	0.309624	0.177498	0.081464	0.483788
3	1823	Est.	varBeta	0.000198	tropics_13	1	t1	0.309624	0.177498	0.081464	0.483788
3	1823	Est.	meanSigma	0.483505	tropics_13	1	t1	0.309624	0.177498	0.081464	0.483788
3	1823	Est.	varSigma	4.4e-05	tropics_13	1	t1	0.309624	0.177498	0.081464	0.483788
3	1823	Est.	covBetaSigma	-2.2e-05	tropics_13	1	t1	0.309624	0.177498	0.081464	0.483788
3	1823	Est.	diversity	4.3466	tropics_13	1	t1	0.309624	0.177498	0.081464	0.483788
3	1823	Est.	tmrca	5.2685	tropics_13	1	t1	0.309624	0.177498	0.081464	0.483788
3	1823	Est.	netau	Inf	tropics_13	1	t1	0.309624	0.177498	0.081464	0.483788
3	1823	Est.	serialInterval	0.00647	tropics_13	1	t1	0.309624	0.177498	0.081464	0.483788
3	1823	Est.	antigenicDiversity	0.0647	tropics_13	1	t1	0.309624	0.177498	0.081464	0.483788
3	1823	Est.	totalS	39985522	tropics_13	1	t1	0.309624	0.177498	0.081464	0.483788
3	1823	Est.	totalI	14478	tropics_13	1	t1	0.309624	0.177498	0.081464	0.483788
3	1823	Est.	meanLoad	8	tropics_13	1	t1	0.309624	0.177498	0.081464	0.483788
3	1823	Est.	antigenicTypes	41	tropics_13	1	t1	0.309624	0.177498	0.081464	0.483788
3	1823	Est.	entropy	1.52079193152457	tropics_13	1	t1	0.309624	0.177498	0.081464	0.483788
3	1823	Est.	ratio.mutation	0.94829225	tropics_13	1	t1	0.309624	0.177498	0.081464	0.483788
3	1823	Est.	ratio.meanR	1.03602864469603	tropics_13	1	t1	0.309624	0.177498	0.081464	0.483788
3	1823	Est.	ratio.varR	0.348868175765646	tropics_13	1	t1	0.309624	0.177498	0.081464	0.483788
3	1823	Est.	ratio.meanBeta	1.00405081490677	tropics_13	1	t1	0.309624	0.177498	0.081464	0.483788
3	1823	Est.	ratio.varBeta	1.32323232323232	tropics_13	1	t1	0.309624	0.177498	0.081464	0.483788
3	1823	Est.	ratio.meanSigma	1.03213203586312	tropics_13	1	t1	0.309624	0.177498	0.081464	0.483788
3	1823	Est.	ratio.varSigma	4532.84090909091	tropics_13	1	t1	0.309624	0.177498	0.081464	0.483788
3	1850	Transient	individual.meanMut	7	tropics_13	1	t1	0.004896	0.011504	0.012969	0.003517
3	1850	Transient	individual.varMut	2.57931	tropics_13	1	t1	0.004896	0.011504	0.012969	0.003517
3	1850	Transient	individual.meanR	0.014236	tropics_13	1	t1	0.004896	0.011504	0.012969	0.003517
3	1850	Transient	individual.varR	0.000166	tropics_13	1	t1	0.004896	0.011504	0.012969	0.003517
3	1850	Transient	individual.meanBeta	-0.631234	tropics_13	1	t1	0.004896	0.011504	0.012969	0.003517
3	1850	Transient	individual.varBeta	0.000166	tropics_13	1	t1	0.004896	0.011504	0.012969	0.003517
3	1850	Transient	individual.meanSigma	0.477067	tropics_13	1	t1	0.004896	0.011504	0.012969	0.003517
3	1850	Transient	individual.varSigma	0.212124	tropics_13	1	t1	0.004896	0.011504	0.012969	0.003517
3	1850	Transient	frequency	0.010015	tropics_13	1	t1	0.004896	0.011504	0.012969	0.003517
3	1850	Transient	meanR	1.019348	tropics_13	1	t1	0.004896	0.011504	0.012969	0.003517
3	1850	Transient	varR	0.000751	tropics_13	1	t1	0.004896	0.011504	0.012969	0.003517
3	1850	Transient	meanBeta	0.5273	tropics_13	1	t1	0.004896	0.011504	0.012969	0.003517
3	1850	Transient	varBeta	0.000198	tropics_13	1	t1	0.004896	0.011504	0.012969	0.003517
3	1850	Transient	meanSigma	0.483505	tropics_13	1	t1	0.004896	0.011504	0.012969	0.003517
3	1850	Transient	varSigma	4.4e-05	tropics_13	1	t1	0.004896	0.011504	0.012969	0.003517
3	1850	Transient	covBetaSigma	-2.2e-05	tropics_13	1	t1	0.004896	0.011504	0.012969	0.003517
3	1850	Transient	diversity	4.3466	tropics_13	1	t1	0.004896	0.011504	0.012969	0.003517
3	1850	Transient	tmrca	5.2685	tropics_13	1	t1	0.004896	0.011504	0.012969	0.003517
3	1850	Transient	netau	Inf	tropics_13	1	t1	0.004896	0.011504	0.012969	0.003517
3	1850	Transient	serialInterval	0.00647	tropics_13	1	t1	0.004896	0.011504	0.012969	0.003517
3	1850	Transient	antigenicDiversity	0.0647	tropics_13	1	t1	0.004896	0.011504	0.012969	0.003517
3	1850	Transient	totalS	39985522	tropics_13	1	t1	0.004896	0.011504	0.012969	0.003517
3	1850	Transient	totalI	14478	tropics_13	1	t1	0.004896	0.011504	0.012969	0.003517
3	1850	Transient	meanLoad	8	tropics_13	1	t1	0.004896	0.011504	0.012969	0.003517
3	1850	Transient	antigenicTypes	41	tropics_13	1	t1	0.004896	0.011504	0.012969	0.003517
3	1850	Transient	entropy	1.52079193152457	tropics_13	1	t1	0.004896	0.011504	0.012969	0.003517
3	1850	Transient	ratio.mutation	0.875	tropics_13	1	t1	0.004896	0.011504	0.012969	0.003517
3	1850	Transient	ratio.meanR	0.995084911548988	tropics_13	1	t1	0.004896	0.011504	0.012969	0.003517
3	1850	Transient	ratio.varR	0.22103861517976	tropics_13	1	t1	0.004896	0.011504	0.012969	0.003517
3	1850	Transient	ratio.meanBeta	1.00879003994195	tropics_13	1	t1	0.004896	0.011504	0.012969	0.003517
3	1850	Transient	ratio.varBeta	0.838383838383838	tropics_13	1	t1	0.004896	0.011504	0.012969	0.003517
3	1850	Transient	ratio.meanSigma	0.986684729216864	tropics_13	1	t1	0.004896	0.011504	0.012969	0.003517
3	1850	Transient	ratio.varSigma	4821	tropics_13	1	t1	0.004896	0.011504	0.012969	0.003517
3	1652	Transient	individual.meanMut	11.361635	tropics_13	1	t1	0.055672	0.071629	0.066333	0.038622
3	1652	Transient	individual.varMut	3.564189	tropics_13	1	t1	0.055672	0.071629	0.066333	0.038622
3	1652	Transient	individual.meanR	0.020926	tropics_13	1	t1	0.055672	0.071629	0.066333	0.038622
3	1652	Transient	individual.varR	0.00023	tropics_13	1	t1	0.055672	0.071629	0.066333	0.038622
3	1652	Transient	individual.meanBeta	-0.666267	tropics_13	1	t1	0.055672	0.071629	0.066333	0.038622
3	1652	Transient	individual.varBeta	0.00023	tropics_13	1	t1	0.055672	0.071629	0.066333	0.038622
3	1652	Transient	individual.meanSigma	0.497393	tropics_13	1	t1	0.055672	0.071629	0.066333	0.038622
3	1652	Transient	individual.varSigma	0.201044	tropics_13	1	t1	0.055672	0.071629	0.066333	0.038622
3	1652	Transient	frequency	0.043929	tropics_13	1	t1	0.055672	0.071629	0.066333	0.038622
3	1652	Transient	meanR	1.019348	tropics_13	1	t1	0.055672	0.071629	0.066333	0.038622
3	1652	Transient	varR	0.000751	tropics_13	1	t1	0.055672	0.071629	0.066333	0.038622
3	1652	Transient	meanBeta	0.5273	tropics_13	1	t1	0.055672	0.071629	0.066333	0.038622
3	1652	Transient	varBeta	0.000198	tropics_13	1	t1	0.055672	0.071629	0.066333	0.038622
3	1652	Transient	meanSigma	0.483505	tropics_13	1	t1	0.055672	0.071629	0.066333	0.038622
3	1652	Transient	varSigma	4.4e-05	tropics_13	1	t1	0.055672	0.071629	0.066333	0.038622
3	1652	Transient	covBetaSigma	-2.2e-05	tropics_13	1	t1	0.055672	0.071629	0.066333	0.038622
3	1652	Transient	diversity	4.3466	tropics_13	1	t1	0.055672	0.071629	0.066333	0.038622
3	1652	Transient	tmrca	5.2685	tropics_13	1	t1	0.055672	0.071629	0.066333	0.038622
3	1652	Transient	netau	Inf	tropics_13	1	t1	0.055672	0.071629	0.066333	0.038622
3	1652	Transient	serialInterval	0.00647	tropics_13	1	t1	0.055672	0.071629	0.066333	0.038622
3	1652	Transient	antigenicDiversity	0.0647	tropics_13	1	t1	0.055672	0.071629	0.066333	0.038622
3	1652	Transient	totalS	39985522	tropics_13	1	t1	0.055672	0.071629	0.066333	0.038622
3	1652	Transient	totalI	14478	tropics_13	1	t1	0.055672	0.071629	0.066333	0.038622
3	1652	Transient	meanLoad	8	tropics_13	1	t1	0.055672	0.071629	0.066333	0.038622
3	1652	Transient	antigenicTypes	41	tropics_13	1	t1	0.055672	0.071629	0.066333	0.038622
3	1652	Transient	entropy	1.52079193152457	tropics_13	1	t1	0.055672	0.071629	0.066333	0.038622
3	1652	Transient	ratio.mutation	1.420204375	tropics_13	1	t1	0.055672	0.071629	0.066333	0.038622
3	1652	Transient	ratio.meanR	1.00176434740809	tropics_13	1	t1	0.055672	0.071629	0.066333	0.038622
3	1652	Transient	ratio.varR	0.306258322237017	tropics_13	1	t1	0.055672	0.071629	0.066333	0.038622
3	1652	Transient	ratio.meanBeta	0.974060981891847	tropics_13	1	t1	0.055672	0.071629	0.066333	0.038622
3	1652	Transient	ratio.varBeta	1.16161616161616	tropics_13	1	t1	0.055672	0.071629	0.066333	0.038622
3	1652	Transient	ratio.meanSigma	1.0287235912762	tropics_13	1	t1	0.055672	0.071629	0.066333	0.038622
3	1652	Transient	ratio.varSigma	4569.18181818182	tropics_13	1	t1	0.055672	0.071629	0.066333	0.038622
3	1918	Transient	individual.meanMut	5.176471	tropics_13	1	t1	0.022521	0.019311	0.01682	0.015079
3	1918	Transient	individual.varMut	1.596309	tropics_13	1	t1	0.022521	0.019311	0.01682	0.015079
3	1918	Transient	individual.meanR	0.024095	tropics_13	1	t1	0.022521	0.019311	0.01682	0.015079
3	1918	Transient	individual.varR	0.000103	tropics_13	1	t1	0.022521	0.019311	0.01682	0.015079
3	1918	Transient	individual.meanBeta	-0.616587	tropics_13	1	t1	0.022521	0.019311	0.01682	0.015079
3	1918	Transient	individual.varBeta	0.000103	tropics_13	1	t1	0.022521	0.019311	0.01682	0.015079
3	1918	Transient	individual.meanSigma	0.474788	tropics_13	1	t1	0.022521	0.019311	0.01682	0.015079
3	1918	Transient	individual.varSigma	0.209742	tropics_13	1	t1	0.022521	0.019311	0.01682	0.015079
3	1918	Transient	frequency	0.010568	tropics_13	1	t1	0.022521	0.019311	0.01682	0.015079
3	1918	Transient	meanR	1.019348	tropics_13	1	t1	0.022521	0.019311	0.01682	0.015079
3	1918	Transient	varR	0.000751	tropics_13	1	t1	0.022521	0.019311	0.01682	0.015079
3	1918	Transient	meanBeta	0.5273	tropics_13	1	t1	0.022521	0.019311	0.01682	0.015079
3	1918	Transient	varBeta	0.000198	tropics_13	1	t1	0.022521	0.019311	0.01682	0.015079
3	1918	Transient	meanSigma	0.483505	tropics_13	1	t1	0.022521	0.019311	0.01682	0.015079
3	1918	Transient	varSigma	4.4e-05	tropics_13	1	t1	0.022521	0.019311	0.01682	0.015079
3	1918	Transient	covBetaSigma	-2.2e-05	tropics_13	1	t1	0.022521	0.019311	0.01682	0.015079
3	1918	Transient	diversity	4.3466	tropics_13	1	t1	0.022521	0.019311	0.01682	0.015079
3	1918	Transient	tmrca	5.2685	tropics_13	1	t1	0.022521	0.019311	0.01682	0.015079
3	1918	Transient	netau	Inf	tropics_13	1	t1	0.022521	0.019311	0.01682	0.015079
3	1918	Transient	serialInterval	0.00647	tropics_13	1	t1	0.022521	0.019311	0.01682	0.015079
3	1918	Transient	antigenicDiversity	0.0647	tropics_13	1	t1	0.022521	0.019311	0.01682	0.015079
3	1918	Transient	totalS	39985522	tropics_13	1	t1	0.022521	0.019311	0.01682	0.015079
3	1918	Transient	totalI	14478	tropics_13	1	t1	0.022521	0.019311	0.01682	0.015079
3	1918	Transient	meanLoad	8	tropics_13	1	t1	0.022521	0.019311	0.01682	0.015079
3	1918	Transient	antigenicTypes	41	tropics_13	1	t1	0.022521	0.019311	0.01682	0.015079
3	1918	Transient	entropy	1.52079193152457	tropics_13	1	t1	0.022521	0.019311	0.01682	0.015079
3	1918	Transient	ratio.mutation	0.647058875	tropics_13	1	t1	0.022521	0.019311	0.01682	0.015079
3	1918	Transient	ratio.meanR	1.00494397408253	tropics_13	1	t1	0.022521	0.019311	0.01682	0.015079
3	1918	Transient	ratio.varR	0.137150466045273	tropics_13	1	t1	0.022521	0.019311	0.01682	0.015079
3	1918	Transient	ratio.meanBeta	1.02367452810383	tropics_13	1	t1	0.022521	0.019311	0.01682	0.015079
3	1918	Transient	ratio.varBeta	0.52020202020202	tropics_13	1	t1	0.022521	0.019311	0.01682	0.015079
3	1918	Transient	ratio.meanSigma	0.981971230907643	tropics_13	1	t1	0.022521	0.019311	0.01682	0.015079
3	1918	Transient	ratio.varSigma	4766.86363636364	tropics_13	1	t1	0.022521	0.019311	0.01682	0.015079
3	1342	Transient	individual.meanMut	7.702595	tropics_13	1	t1	0.025878	0.028898	0.037287	0.016271
3	1342	Transient	individual.varMut	11.757858	tropics_13	1	t1	0.025878	0.028898	0.037287	0.016271
3	1342	Transient	individual.meanR	0.012727	tropics_13	1	t1	0.025878	0.028898	0.037287	0.016271
3	1342	Transient	individual.varR	0.000759	tropics_13	1	t1	0.025878	0.028898	0.037287	0.016271
3	1342	Transient	individual.meanBeta	-0.636877	tropics_13	1	t1	0.025878	0.028898	0.037287	0.016271
3	1342	Transient	individual.varBeta	0.000759	tropics_13	1	t1	0.025878	0.028898	0.037287	0.016271
3	1342	Transient	individual.meanSigma	0.479043	tropics_13	1	t1	0.025878	0.028898	0.037287	0.016271
3	1342	Transient	individual.varSigma	0.219157	tropics_13	1	t1	0.025878	0.028898	0.037287	0.016271
3	1342	Transient	frequency	0.034604	tropics_13	1	t1	0.025878	0.028898	0.037287	0.016271
3	1342	Transient	meanR	1.019348	tropics_13	1	t1	0.025878	0.028898	0.037287	0.016271
3	1342	Transient	varR	0.000751	tropics_13	1	t1	0.025878	0.028898	0.037287	0.016271
3	1342	Transient	meanBeta	0.5273	tropics_13	1	t1	0.025878	0.028898	0.037287	0.016271
3	1342	Transient	varBeta	0.000198	tropics_13	1	t1	0.025878	0.028898	0.037287	0.016271
3	1342	Transient	meanSigma	0.483505	tropics_13	1	t1	0.025878	0.028898	0.037287	0.016271
3	1342	Transient	varSigma	4.4e-05	tropics_13	1	t1	0.025878	0.028898	0.037287	0.016271
3	1342	Transient	covBetaSigma	-2.2e-05	tropics_13	1	t1	0.025878	0.028898	0.037287	0.016271
3	1342	Transient	diversity	4.3466	tropics_13	1	t1	0.025878	0.028898	0.037287	0.016271
3	1342	Transient	tmrca	5.2685	tropics_13	1	t1	0.025878	0.028898	0.037287	0.016271
3	1342	Transient	netau	Inf	tropics_13	1	t1	0.025878	0.028898	0.037287	0.016271
[truncated: 91,919 more rows]
