# Supplementary material for: Early prediction of antigenic transitions for influenza A/H3N2
Source: PLoS Comput Biol. 2020 Feb 18;16(2):e1007683. doi: 10.1371/journal.pcbi.1007683 (PMC7048310; doi:10.1371/journal.pcbi.1007683)
Supplement: S1 Source — (GZ) [file pcbi.1007683.s016.tar.gz › S3_source_files/supplement_source_data/Figure_5_figure_supplement_source_data_3.csv]

thres	Pos.Pred.Value	Sensitivity	type
0.01	0.419452280490336	0.999145299145299	freq5
0.02	0.436663585660095	0.999145299145299	freq5
0.03	0.454140092316021	0.997435897435897	freq5
0.04	0.470464494368613	0.99389930178224	freq5
0.05	0.481490896187917	0.990383811506582	freq5
0.06	0.49170923741608	0.986007379360914	freq5
0.07	0.503130627371702	0.983361454302647	freq5
0.08	0.511550331394668	0.979793870258204	freq5
0.09	0.523650058670096	0.977192444512674	freq5
0.1	0.533774275922638	0.974542722226383	freq5
0.11	0.544585582440972	0.972799794563577	freq5
0.12	0.55359389849551	0.969196240778445	freq5
0.13	0.560745013923164	0.96215901921182	freq5
0.14	0.566712286417451	0.957702118012726	freq5
0.15	0.573256828420265	0.9549867910357	freq5
0.16	0.578534124718001	0.94882293191449	freq5
0.17	0.585800571162061	0.946124913087439	freq5
0.18	0.593878984644375	0.941683966597582	freq5
0.19	0.600888221732384	0.935497648657633	freq5
0.2	0.608258457921033	0.929301617023757	freq5
0.21	0.617570399788384	0.923080513465	freq5
0.22	0.621308374720737	0.915041163858774	freq5
0.23	0.628296626195039	0.907914525341937	freq5
0.24	0.632844171402222	0.900868355878526	freq5
0.25	0.638702784631081	0.891951846598861	freq5
0.26	0.646185091762596	0.88930212431257	freq5
0.27	0.653563692223756	0.879597872309679	freq5
0.28	0.661297844758305	0.873558981554631	freq5
0.29	0.668440675201576	0.868296766388143	freq5
0.3	0.671973291494614	0.863857173339024	freq5
0.31	0.674486731256336	0.855666599319874	freq5
0.32	0.676557777554716	0.852949918902109	freq5
0.33	0.683027853608805	0.846744939371447	freq5
0.34	0.692402941128493	0.841378536667391	freq5
0.35	0.70113800093935	0.837856805376424	freq5
0.36	0.705848508916633	0.834219819413223	freq5
0.37	0.714083041318063	0.82890686391869	freq5
0.38	0.718616543637084	0.825321971724272	freq5
0.39	0.728861545370345	0.821715974151856	freq5
0.4	0.734350270226132	0.816488638379511	freq5
0.41	0.740528008918986	0.811174329444239	freq5
0.42	0.746467804610166	0.805061210651074	freq5
0.43	0.747577571183347	0.793529764703927	freq5
0.44	0.749690632739551	0.78394195149515	freq5
0.45	0.755536941932192	0.774923698465203	freq5
0.46	0.76040514919465	0.764176291788594	freq5
0.47	0.76632856530101	0.757971312257931	freq5
0.48	0.77630607705374	0.746307303488575	freq5
0.49	0.780875026467642	0.734664400097217	freq5
0.5	0.784725121841178	0.731109142852846	freq5
0.51	0.791236892240328	0.725794833917574	freq5
0.52	0.797877982583702	0.716914200603264	freq5
0.53	0.80326646182313	0.711516978827281	freq5
0.54	0.808639746514893	0.700785696178767	freq5
0.55	0.81396286053244	0.692737661769948	freq5
0.56	0.82343637787726	0.685549215790399	freq5
0.57	0.825807148649371	0.671493340472527	freq5
0.58	0.828085422692416	0.661666239341354	freq5
0.59	0.833809628126402	0.652703877308214	freq5
0.6	0.835542893635835	0.6455810360194	freq5
0.61	0.840356593590538	0.636725243855902	freq5
0.62	0.842604266015609	0.629586447857852	freq5
0.63	0.846306417858006	0.613415887907903	freq5
0.64	0.849554780786704	0.607115668736459	freq5
0.65	0.856861039583328	0.596306360821803	freq5
0.66	0.862853099862845	0.586632834115504	freq5
0.67	0.868167302995927	0.575803774263589	freq5
0.68	0.871268675018197	0.565887580731608	freq5
0.69	0.874163813172261	0.554353521678318	freq5
0.7	0.880780377171642	0.546457802028968	freq5
0.71	0.879744541081436	0.533920430814196	freq5
0.72	0.879419523565865	0.527726842967605	freq5
0.73	0.882860302505963	0.513350044783842	freq5
0.74	0.88508135051326	0.499316303735304	freq5
0.75	0.892806917423945	0.488623434614763	freq5
0.76	0.891866083354716	0.477930565494223	freq5
0.77	0.894389309241483	0.463823856072972	freq5
0.78	0.896280331819698	0.447834921283135	freq5
0.79	0.903605118630797	0.436288610973297	freq5
0.8	0.911404383093188	0.427218433493424	freq5
0.81	0.911985957917826	0.412923270253156	freq5
0.82	0.908364246734331	0.39509633747859	freq5
0.83	0.918123786213878	0.381431545308652	freq5
0.84	0.927315379300152	0.367091882755647	freq5
0.85	0.932258739661727	0.356444772613247	freq5
0.86	0.941103102215039	0.343027953168298	freq5
0.87	0.946870704981772	0.325929493216865	freq5
0.88	0.946471235576095	0.307298755146188	freq5
0.89	0.942911026165086	0.289654284181211	freq5
0.9	0.940549202685927	0.269498800992125	freq5
0.91	0.943410534924212	0.24950009437848	freq5
0.92	0.949671233022845	0.228097047987423	freq5
0.93	0.954717187917669	0.205684185325384	freq5
0.94	0.956724371776637	0.179964131919298	freq5
0.95	0.949616521249648	0.153848678603322	freq5
0.96	0.960160747257521	0.123699911732115	freq5
0.97	0.966828823350562	0.0953585868679041	freq5
0.98	0.950229419703104	0.0596158779238428	freq5
0.99	0.977777777777778	0.0310020205098344	freq5
1	NA	0	freq5
0.01	0.616692443873684	0.99915611814346	freq10
0.02	0.623120186673864	0.99915611814346	freq10
0.03	0.630492910016533	0.99915611814346	freq10
0.04	0.63776165838036	0.99831223628692	freq10
0.05	0.640019713391965	0.997394805094259	freq10
0.06	0.644538229389395	0.996525239876868	freq10
0.07	0.652080776243094	0.993877213363684	freq10
0.08	0.65627792599637	0.993877213363684	freq10
0.09	0.661005854847112	0.992101413072311	freq10
0.1	0.665916814883031	0.991166833633059	freq10
0.11	0.671887564471647	0.987556170956365	freq10
0.12	0.674700060768414	0.985721308571044	freq10
0.13	0.679126397741978	0.983982178136261	freq10
0.14	0.684265792598017	0.982254243820157	freq10
0.15	0.687550216769131	0.979667940405341	freq10
0.16	0.691395220702641	0.977031110010836	freq10
0.17	0.697036583276023	0.975303175694732	freq10
0.18	0.701136049144909	0.973575241378629	freq10
0.19	0.706616670809172	0.970097190132003	freq10
0.2	0.710209287746401	0.96832138984063	freq10
0.21	0.712916247108301	0.965723890307135	freq10
0.22	0.718694844749159	0.963067328679692	freq10
0.23	0.724012608920498	0.961353881605761	freq10
0.24	0.727787004928361	0.959519019220439	freq10
0.25	0.731918736462982	0.957805572146508	freq10
0.26	0.736307541113863	0.953396232584124	freq10
0.27	0.740619067744393	0.951609236174072	freq10
0.28	0.743280975982153	0.949757225542159	freq10
0.29	0.744543261377095	0.948069461829079	freq10
0.3	0.749421005783604	0.943608755544992	freq10
0.31	0.751969276630515	0.940963390036228	freq10
0.32	0.758702147711065	0.939184928740435	freq10
0.33	0.759889241259124	0.933908684965079	freq10
0.34	0.764733227711596	0.932130223669287	freq10
0.35	0.769383885649206	0.930354423377914	freq10
0.36	0.772858607112925	0.924052902580593	freq10
0.37	0.774847053701664	0.923183337363201	freq10
0.38	0.779411888604526	0.917751381783272	freq10
0.39	0.783413018526491	0.914160240716576	freq10
0.4	0.786168944941643	0.907137093116119	freq10
0.41	0.789292884306856	0.903710198968256	freq10
0.42	0.791761062612317	0.896616163036098	freq10
0.43	0.797748988593532	0.893981993646012	freq10
0.44	0.800311751758622	0.890475598034116	freq10
0.45	0.803726175052689	0.886983689664392	freq10
0.46	0.81199382821899	0.884423069610427	freq10
0.47	0.816323121345209	0.878229394642411	freq10
0.48	0.821827557448558	0.87038986980867	freq10
0.49	0.825729177871659	0.867744504299906	freq10
0.5	0.829121819197568	0.862637751434148	freq10
0.51	0.834078188524751	0.860000921039643	freq10
0.52	0.836200100931343	0.85199714928707	freq10
0.53	0.837867706684329	0.844129280088059	freq10
0.54	0.841728560594972	0.837060087774738	freq10
0.55	0.843181112680127	0.831829048970231	freq10
0.56	0.851164662317018	0.824949786936594	freq10
0.57	0.862335509808007	0.82057977823522	freq10
0.58	0.865112377719205	0.811661866413479	freq10
0.59	0.869816356239489	0.804479793903028	freq10
0.6	0.871676823881255	0.794876295015667	freq10
0.61	0.874938070878654	0.787863503791875	freq10
0.62	0.87801569552585	0.78607055525391	freq10
0.63	0.884643379783817	0.776265929968187	freq10
0.64	0.887455874654558	0.77099822130709	freq10
0.65	0.893179325497415	0.763855401639575	freq10
0.66	0.896207625264158	0.757740519998445	freq10
0.67	0.900588426174863	0.74706653911827	freq10
0.68	0.903878237844756	0.742552014731001	freq10
0.69	0.906472756009385	0.732024292781053	freq10
0.7	0.906689862504086	0.725923058640081	freq10
0.71	0.909386222032704	0.714405195903366	freq10
0.72	0.91030546942402	0.705797999553625	freq10
0.73	0.912305365507325	0.694276845693416	freq10
0.74	0.913934339530157	0.679347689176269	freq10
0.75	0.916149478670691	0.671338595414857	freq10
0.76	0.920351867283257	0.657925968456859	freq10
0.77	0.922942479206081	0.649086849962005	freq10
0.78	0.926539474132888	0.639403849610611	freq10
0.79	0.93018002652149	0.628624683905551	freq10
0.8	0.932764256412248	0.617018784590543	freq10
0.81	0.933255635907447	0.607089374851864	freq10
0.82	0.939159329710948	0.585829318064939	freq10
0.83	0.945310217153231	0.569974825359947	freq10
0.84	0.949872577063026	0.55677031203541	freq10
0.85	0.948816356068911	0.532302670852763	freq10
0.86	0.953188287154433	0.512841841701756	freq10
0.87	0.954279844449336	0.491681422599915	freq10
0.88	0.954201212500546	0.474108448453164	freq10
0.89	0.962614494459155	0.452952868353977	freq10
0.9	0.962966366457114	0.431414976313943	freq10
0.91	0.963252807293856	0.407498489504443	freq10
0.92	0.967839029749825	0.387724283877016	freq10
0.93	0.969513625012237	0.357812860876687	freq10
0.94	0.971436537669905	0.32430434468175	freq10
0.95	0.972904942413139	0.281159580985428	freq10
0.96	0.971341423603719	0.238629438004954	freq10
0.97	0.972341718870516	0.191056716638569	freq10
0.98	0.975555555555556	0.133437114645706	freq10
0.99	0.974901960784314	0.065219244849256	freq10
1	NA	0	freq10
0.01	0.271700776287932	0.99740932642487	slice
0.02	0.316225165562914	0.989637305699482	slice
0.03	0.352283317800559	0.979274611398964	slice
0.04	0.381338742393509	0.974093264248705	slice
0.05	0.399150743099788	0.974093264248705	slice
0.06	0.420403587443946	0.971502590673575	slice
0.07	0.435897435897436	0.968911917098446	slice
0.08	0.44969696969697	0.961139896373057	slice
0.09	0.459899749373434	0.950777202072539	slice
0.1	0.471968709256845	0.937823834196891	slice
0.11	0.489159891598916	0.935233160621762	slice
0.12	0.502801120448179	0.930051813471503	slice
0.13	0.514450867052023	0.922279792746114	slice
0.14	0.522895125553914	0.917098445595855	slice
0.15	0.534142640364188	0.911917098445596	slice
0.16	0.546456692913386	0.898963730569948	slice
0.17	0.553225806451613	0.88860103626943	slice
0.18	0.558677685950413	0.875647668393782	slice
0.19	0.567340067340067	0.873056994818653	slice
0.2	0.580589254766031	0.867875647668394	slice
0.21	0.590747330960854	0.860103626943005	slice
0.22	0.592792792792793	0.852331606217617	slice
0.23	0.602587800369686	0.844559585492228	slice
0.24	0.601503759398496	0.829015544041451	slice
0.25	0.606525911708253	0.818652849740933	slice
0.26	0.621782178217822	0.813471502590674	slice
0.27	0.636734693877551	0.808290155440414	slice
0.28	0.643153526970954	0.803108808290155	slice
0.29	0.649159663865546	0.800518134715026	slice
0.3	0.654584221748401	0.795336787564767	slice
0.31	0.658008658008658	0.787564766839378	slice
0.32	0.666666666666667	0.77720207253886	slice
0.33	0.668918918918919	0.769430051813471	slice
0.34	0.674311926605504	0.761658031088083	slice
0.35	0.675174013921114	0.753886010362694	slice
0.36	0.683962264150943	0.751295336787565	slice
0.37	0.695652173913043	0.746113989637306	slice
0.38	0.694174757281553	0.740932642487047	slice
0.39	0.704714640198511	0.735751295336788	slice
0.4	0.709923664122137	0.72279792746114	slice
0.41	0.709511568123393	0.715025906735751	slice
0.42	0.716535433070866	0.707253886010363	slice
0.43	0.72192513368984	0.699481865284974	slice
0.44	0.722070844686648	0.686528497409326	slice
0.45	0.735376044568245	0.683937823834197	slice
0.46	0.738028169014085	0.678756476683938	slice
0.47	0.744985673352436	0.673575129533679	slice
0.48	0.749271137026239	0.66580310880829	slice
0.49	0.749253731343283	0.650259067357513	slice
0.5	0.754601226993865	0.637305699481865	slice
0.51	0.761904761904762	0.621761658031088	slice
0.52	0.761290322580645	0.61139896373057	slice
0.53	0.765472312703583	0.60880829015544	slice
0.54	0.768456375838927	0.593264248704663	slice
0.55	0.770547945205479	0.582901554404145	slice
0.56	0.769759450171821	0.580310880829015	slice
0.57	0.780918727915194	0.572538860103627	slice
0.58	0.786764705882353	0.55440414507772	slice
0.59	0.788679245283019	0.541450777202073	slice
0.6	0.787072243346007	0.536269430051813	slice
0.61	0.796078431372549	0.525906735751295	slice
0.62	0.808	0.523316062176166	slice
0.63	0.818930041152263	0.515544041450777	slice
0.64	0.839826839826839	0.50259067357513	slice
0.65	0.852678571428571	0.494818652849741	slice
0.66	0.853211009174312	0.481865284974093	slice
0.67	0.852380952380953	0.463730569948187	slice
0.68	0.864321608040201	0.44559585492228	slice
0.69	0.866666666666667	0.437823834196891	slice
0.7	0.87434554973822	0.432642487046632	slice
0.71	0.872340425531915	0.424870466321244	slice
0.72	0.870967741935484	0.419689119170984	slice
0.73	0.872222222222222	0.406735751295337	slice
0.74	0.870056497175141	0.398963730569948	slice
0.75	0.867469879518073	0.373056994818653	slice
0.76	0.871165644171779	0.367875647668394	slice
0.77	0.875	0.344559585492228	slice
0.78	0.880000000000001	0.341968911917098	slice
0.79	0.885135135135134	0.339378238341969	slice
0.8	0.895104895104895	0.33160621761658	slice
0.81	0.903703703703703	0.316062176165803	slice
0.82	0.915384615384616	0.308290155440414	slice
0.83	0.942622950819673	0.297927461139896	slice
0.84	0.938053097345133	0.274611398963731	slice
0.85	0.951456310679611	0.253886010362694	slice
0.86	0.96	0.248704663212435	slice
0.87	0.979381443298971	0.246113989637306	slice
0.88	0.978260869565219	0.233160621761658	slice
0.89	0.977777777777779	0.227979274611399	slice
0.9	0.987654320987653	0.207253886010363	slice
0.91	0.985507246376811	0.176165803108808	slice
0.92	0.983606557377048	0.155440414507772	slice
0.93	1	0.139896373056995	slice
0.94	1	0.129533678756477	slice
0.95	1	0.119170984455959	slice
0.96	1	0.0906735751295337	slice
0.97	1	0.077720207253886	slice
0.98	1	0.0569948186528497	slice
0.99	1	0.0362694300518135	slice
