# Supplementary material for: Early prediction of antigenic transitions for influenza A/H3N2
Source: PLoS Comput Biol. 2020 Feb 18;16(2):e1007683. doi: 10.1371/journal.pcbi.1007683 (PMC7048310; doi:10.1371/journal.pcbi.1007683)
Supplement: S1 Source — (GZ) [file pcbi.1007683.s016.tar.gz › S3_source_files/supplement_source_data/Figure_5_figure_supplement_source_data_4.csv]

pred	actual	success	antigen	name	month
-2.23649360554115	-1.68848653104461	1	127	1	3
-2.88384863235948	-2.9769105193134	2	9	1	3
-3.95602329488146	-3.79281875794967	2	128	1	3
-3.30015091431886	-3.07024032572905	2	925	1	3
-2.51165968008128	-2.48204674322213	1	186	1	3
-3.6905704460752	-3.2656792139829	2	89	1	3
-4.51149749360337	-4.32119497546764	2	148	1	3
-4.62058846150305	-4.3450391826236	2	925	1	3
-1.81350616407069	-1.96727782039428	2	609	1	3
-3.72807082827684	-3.40937069235132	2	634	1	3
-2.49259419010529	-2.20211551851322	1	667	1	3
-2.14360828618993	-2.39033492439221	2	657	1	3
-3.85683512252063	-2.97693014659139	2	498	1	3
-2.56284001987087	-3.1895112162383	2	491	1	3
-3.77720311954143	-3.93672561806852	2	507	1	3
-3.54757645923864	-4.28678918478704	2	731	1	3
-1.75223607204019	-1.78931845093884	2	810	1	3
-3.30132757176119	-3.28477527164511	2	856	1	3
-3.09728854761603	-3.59033813642612	2	835	1	3
-2.1206300619802	-2.25532943891657	2	705	1	3
-3.44259533074869	-4.0376429193528	2	766	1	3
-3.25985807403105	-3.3117040871794	2	690	1	3
-3.41847304774791	-4.04275831075067	2	829	1	3
-2.31108227420469	-2.38091426960084	1	1117	1	3
-3.46534152163958	-3.91578005430586	2	13	1	3
-2.31019616338257	-2.18854237695339	2	1105	1	3
-1.65586139313728	-2.04156018660474	1	1109	1	3
-4.5953146313532	-3.13642064493201	2	552	2	3
-3.58737288322906	-2.9562615916455	2	263	3	3
-2.28593552146177	-1.89334711113338	2	1046	3	3
-2.83065431314573	-2.50759407411277	1	280	3	3
-4.58003692848934	-4.34519338462853	2	290	3	3
-3.19039956435888	-2.71306776806401	2	217	3	3
-4.35660065130301	-4.08518662443733	2	307	3	3
-3.45109680967711	-3.28911053855065	2	129	3	3
-2.72000368764718	-2.67188221971977	1	391	3	3
-2.64301508001305	-3.01732369979747	2	375	3	3
-3.58000904609329	-3.86618958908497	2	263	3	3
-4.20748490692614	-4.19028293930102	2	330	3	3
-3.83667034283819	-4.4535656018562	2	217	3	3
-3.52502219504824	-3.45776773315055	2	379	3	3
-3.87576608490149	-3.65563812033413	2	1046	3	3
-2.23215107079584	-2.20909474990671	2	542	3	3
-4.22954010820279	-4.50895132824755	2	592	3	3
-3.76066567080056	-3.65208475828546	2	763	3	3
-4.43220686835055	-4.46994023672799	2	614	3	3
-4.18580028417656	-4.3719970990367	2	759	3	3
-1.55254130715967	-1.42048009110144	1	1038	3	3
-3.20148297137376	-3.34282470533738	2	1040	3	3
-2.17158393476393	-2.11414065270074	1	1052	3	3
-2.75583532161368	-4.13049000885845	2	44	3	3
-2.66878980322173	-3.38688036106736	2	63	3	3
-2.88015181361834	-2.84774339584054	2	170	4	3
-3.8039650506909	-3.70981712532882	2	66	4	3
-3.69653209829187	-4.14011628646827	2	58	4	3
-3.78078248293112	-3.08655453912776	2	157	4	3
-2.97787694175651	-2.54496243342355	1	262	4	3
-2.70351274503089	-2.98923343681416	2	170	4	3
-3.08022907858548	-3.44355179974386	2	66	4	3
-3.65133373401725	-3.58968591522755	2	220	4	3
-2.97844633178186	-2.94353838482329	2	157	4	3
-2.27187191044582	-2.28727292489244	2	444	4	3
-4.1214485433025	-4.3364416014534	2	521	4	3
-3.32310096762948	-2.55716771314364	2	530	4	3
-4.43932266363629	-4.5645082042692	2	469	4	3
-2.53317997536924	-2.87532158209979	2	548	4	3
-2.9000263796875	-3.14888345304817	2	754	4	3
-2.59126745692075	-2.27801931771548	1	1030	4	3
-4.00505495306279	-4.40672924731425	2	999	4	3
-3.38519380741232	-3.60542104812385	2	1032	4	3
-3.7388676829255	-4.17118241094673	2	1026	4	3
-2.95335032698253	-3.03474340867028	2	961	4	3
-3.57414700949751	-3.88581933993151	2	968	4	3
-2.07665678492282	-1.9232928591899	1	180	5	3
-3.96894937243174	-3.93095101531366	2	178	5	3
-2.49687768035501	-2.39493067157438	2	178	5	3
-3.1095625493544	-3.4219410516001	2	348	5	3
-2.86303561634649	-2.60853976383343	2	596	5	3
-3.68213547801163	-4.42384912952772	2	515	5	3
-3.01346229583291	-3.28285450274726	2	577	5	3
-3.21097849113287	-2.91803076589014	2	116	6	3
-3.64703290457932	-3.73962552983188	2	111	6	3
-3.75373627689238	-2.85492739696297	2	520	6	3
-3.1320099415512	-2.72868667595265	2	69	6	3
-1.48308699078016	-1.25115875593269	1	325	6	3
-3.29960581972934	-4.03645308380632	2	331	6	3
-2.40159996704724	-2.49590288741101	2	635	6	3
-4.09191505121205	-4.2818555609076	2	639	6	3
-4.32766021630564	-4.48952276246213	2	620	6	3
-4.4232331203643	-4.11585424570998	2	600	6	3
-4.72525359916139	-4.45606076340025	2	839	6	3
-3.84834399105204	-3.86366150455027	2	870	6	3
-4.21757594612136	-4.27485975148069	2	852	6	3
-1.0149422302819	-0.900813622627853	1	1061	6	3
-2.71115171489724	-3.06300519642949	2	1009	6	3
-2.86186302860113	-2.90020393572968	2	953	6	3
-3.03645701424668	-3.447754540844	2	936	6	3
-3.20062739226669	-3.62451594829065	2	977	6	3
-3.02459067377234	-2.64493456678813	2	1049	6	3
-4.36810653565937	-3.93467769599295	2	1069	6	3
-2.95161464528059	-3.11368282324007	2	957	6	3
-4.56125498404316	-4.55761888412987	2	950	6	3
-2.00851541539142	-1.70268871421375	1	934	7	3
-2.45838107335942	-2.09848573665853	2	134	7	3
-2.32189283528195	-2.15409612473654	1	145	7	3
-1.64279483359059	-1.93069745115188	2	28	7	3
-4.0747137963936	-4.53182679176388	2	62	7	3
-4.51783398119813	-3.72857708097248	2	142	7	3
-3.33416354030595	-3.58056331063048	2	91	7	3
-4.03259480284429	-4.45287837564583	2	117	7	3
-1.91839218915626	-1.8464522194341	1	236	7	3
-3.39349790452455	-3.53040669935197	2	214	7	3
-2.64464096880919	-2.44381461173278	2	28	7	3
-1.87344582604933	-1.9262604746323	2	208	7	3
-3.68655395855717	-3.65054374784836	2	134	7	3
-2.57471140833043	-2.73500010946881	1	495	7	3
-2.64554211805027	-2.68153486044648	2	445	7	3
-2.16819425098097	-2.30026778003889	2	445	7	3
-2.95121240285445	-2.85816403994722	2	862	7	3
-2.84736958345726	-3.16896723874678	2	723	7	3
-2.47378423193664	-2.65234117044413	2	843	7	3
-3.3708791809529	-3.10744626318399	2	873	7	3
-3.77797465650422	-3.91854422241841	2	209	8	3
-2.48191267677685	-2.14946065385739	2	104	8	3
-3.37194844896645	-3.47557615971125	2	291	8	3
-4.02046651551339	-4.11824798630366	2	266	8	3
-3.97037038126397	-4.25895980509724	2	819	8	3
-2.5944184634619	-2.53885187849967	2	291	8	3
-2.05568683017925	-2.1606082140985	1	370	8	3
-2.1499793723043	-2.26668720199706	2	209	8	3
-3.73535116893139	-3.60944000528751	2	104	8	3
-2.51847394532283	-1.96462824466864	1	641	8	3
-3.37886357895592	-2.8979161453537	2	605	8	3
-2.37820581176233	-2.1297668836319	2	859	8	3
-3.57081817934834	-3.28782405449447	1	878	8	3
-1.67394149917547	-1.61494806548276	1	831	8	3
-3.12478735749147	-2.89907754351713	1	15	8	3
-3.91186263319285	-3.62039871374374	2	1042	8	3
-1.86973959922185	-2.37309339788466	1	1116	8	3
-2.81717268664132	-2.68710117235183	2	1084	8	3
-3.98822188498959	-3.22771477353541	2	14	8	3
-2.46525389858267	-2.86244341033735	2	123	9	3
-4.49728166667945	-4.57376842284856	2	100	9	3
-3.87624032130455	-4.29753843822869	2	146	9	3
-2.93557964185103	-2.78362540295734	2	346	9	3
-3.37224548371744	-3.31511143274903	2	378	9	3
-1.63075314733193	-1.65106752465642	1	392	9	3
-3.60754106172639	-4.23319292204092	2	123	9	3
-3.29030370913442	-2.96636766492409	2	404	9	3
-4.57820576625028	-4.28875489471344	2	312	9	3
-3.15104062485556	-3.09338920482679	2	336	9	3
-3.72649481152236	-3.86132989111263	2	241	9	3
-2.93914944198732	-4.28875489471344	2	405	9	3
-1.49964909399677	-1.32586928862386	1	558	9	3
-3.99468633288665	-3.48228813834724	2	593	9	3
-3.03951422668616	-3.54481374277451	2	552	9	3
-2.9238763310654	-2.57901075719013	2	837	9	3
-4.94156576190927	-4.55876381317394	2	880	9	3
-3.5005008826662	-3.77705514501766	2	846	9	3
-3.806178843958	-4.26363933717602	2	1103	9	3
-2.53666100600494	-2.87955051926458	1	170	10	3
-2.47057478051737	-2.56446947262469	2	139	10	3
-3.33492363974935	-4.25170037299831	2	460	10	3
-4.01454512544912	-3.51459006901725	2	997	10	3
-3.64588491167947	-3.92815238735803	2	194	10	3
-3.79715721225966	-4.53564412333948	2	986	10	3
-1.96087608794027	-2.00591602483456	2	139	10	3
-3.25371577617159	-3.58610628274645	2	544	10	3
-2.07384896055317	-1.77692800122416	2	523	10	3
-4.15600749558569	-3.97124236508812	2	564	10	3
-3.37039613303749	-3.47949411443733	2	509	10	3
-3.93025004771766	-3.8785398746116	2	451	10	3
-4.18563883332318	-3.91507766615737	2	555	10	3
-3.54696248379819	-4.07442429478697	2	780	10	3
-3.95217553516625	-3.54918707937594	2	847	10	3
-3.59045585438296	-3.37001853318115	2	809	10	3
-2.80384812827371	-2.91129921757916	2	752	10	3
-2.88146715884897	-2.4964125899742	1	801	10	3
-2.94015838368037	-3.21810112502563	2	806	10	3
-4.10175188453126	-4.36804483715346	2	1108	10	3
-3.6444539507144	-3.19428077801282	2	1088	10	3
-4.19953121373048	-4.58900160482651	2	1082	10	3
-2.98291498777932	-2.73549334293237	2	1090	10	3
-3.46288437892656	-3.60116166002896	2	1110	10	3
-3.21087287545038	-2.89965874880793	1	1084	10	3
-3.69482304134122	-4.09402461341118	2	1089	10	3
-3.67644931814859	-3.18561030875359	1	233	11	3
-3.94750782583097	-3.17555296013238	2	1081	11	3
-4.09756841668175	-3.84890737111407	2	160	11	3
-3.50504182829618	-3.09241940091564	2	250	11	3
-3.34113008617363	-3.57647977162502	2	235	11	3
-1.70979961692093	-1.45811694675993	1	527	11	3
-3.00894967096732	-3.09610524770078	2	474	11	3
-4.16543161777247	-4.30484339600323	2	526	11	3
-4.62593274326162	-4.40288261655326	2	533	11	3
-3.13898883389157	-2.92704611576554	2	748	11	3
-3.48763036341563	-2.91452101812917	2	742	11	3
-2.43864580023879	-2.43798108003766	1	918	11	3
-1.72614364251307	-1.50649331275255	1	899	11	3
-1.7590194356952	-1.68718326105895	1	915	11	3
-2.15226716938753	-2.20399846842003	2	891	11	3
-3.00197845537827	-3.05988686840069	2	927	11	3
-4.12754462313308	-4.60507019098776	2	266	12	3
-2.59599581831604	-2.40619159228282	2	1055	12	3
-2.30874079915043	-2.65484124277107	2	465	12	3
-2.07678588730249	-2.01345157440003	1	292	12	3
-2.15846187721599	-2.36136953398226	2	264	12	3
-3.98299510367947	-3.9018251804517	2	285	12	3
-4.11264852762626	-4.05134254567756	2	277	12	3
-4.02958505376645	-4.24847524224936	2	82	12	3
-1.90843577993095	-1.685390662067	1	363	12	3
-2.01722338590747	-1.92655566137438	1	373	12	3
-3.65028972405908	-4.14011628646827	2	368	12	3
-3.61179080335365	-3.79241940578231	2	264	12	3
-3.47142892478574	-3.74769571200647	2	655	12	3
-2.33493091926373	-2.53030158427839	2	604	12	3
-3.17286288383738	-3.41379641723867	2	664	12	3
-2.86881033098891	-2.89270648124288	2	584	12	3
-3.02139657053025	-3.32732443712526	2	720	12	3
-2.41502339075139	-2.12706998091307	2	770	12	3
-2.1718717754146	-1.7175466454286	1	783	12	3
-4.34406811289124	-4.15422196327752	2	604	12	3
-4.10568110808044	-3.97656152656572	2	720	12	3
-3.95410798755515	-3.62688165788612	2	816	12	3
-4.38844465721828	-4.60227438287607	2	781	12	3
-3.77125601570206	-3.68620303891053	1	1073	12	3
-4.00641838993536	-3.28573704137542	2	395	13	3
-1.72746657788812	-1.45729209815021	1	279	13	3
-3.89123445140313	-3.80842904921804	2	143	13	3
-2.4024149539237	-2.07822628040903	2	317	13	3
-3.92036898773051	-4.07477725672957	2	259	13	3
-3.06828495881486	-3.65216187117877	2	90	13	3
-4.16124882282698	-4.17008155281386	2	398	13	3
-1.78199227702576	-1.96322417548893	2	317	13	3
-2.21678060974594	-2.17318095578279	2	395	13	3
-2.15530083128074	-1.99799428238935	1	401	13	3
-3.50968181818306	-3.61429159712336	2	409	13	3
-2.87161362337623	-3.20310090575284	2	396	13	3
-3.84112778972479	-3.89138739182807	2	692	13	3
-3.19103863370372	-3.33445504072036	2	912	13	3
-4.28703539700254	-4.15377614599153	2	926	13	3
-2.07224664378802	-2.38145515515183	2	1	13	3
-2.9713746289798	-2.8612887970045	2	1134	13	3
-2.37163199002664	-2.4315327214213	1	53	13	3
-1.64864620735777	-1.24707865486104	1	39	13	3
-2.68686504128537	-2.82357890467566	2	1141	13	3
-2.13179454129196	-2.15267481956707	2	33	13	3
-2.4806862879686	-2.24921495673634	2	30	13	3
-2.63441648707397	-2.68730683996431	2	1130	13	3
-3.79943740702417	-3.87337938183594	2	45	13	3
-3.29343865353775	-3.81512318068819	2	8	13	3
-2.16663394022609	-2.30258509299405	2	428	14	3
-3.27589586744039	-3.33518494726858	2	130	14	3
-2.92849426231519	-3.4973669306184	1	160	14	3
-3.53407645380746	-3.93140971922834	2	122	14	3
-2.75721992901821	-2.91027042980448	2	130	14	3
-2.37926145942768	-2.19552602070064	2	428	14	3
-3.92542238430534	-3.93862368722533	2	210	14	3
-4.37412591782727	-4.32398416728001	2	232	14	3
-3.71269394851622	-4.15581579231021	2	475	14	3
-3.74231891429529	-3.49845746128611	2	486	14	3
-2.72714932059398	-2.66749384185988	2	490	14	3
-3.17336402725613	-3.56256403410972	2	503	14	3
-3.96118036496068	-4.09570548786144	2	496	14	3
-3.84433292192022	-3.66590539055411	2	479	14	3
-2.28235203158818	-2.0715209922121	1	630	14	3
-2.92781400745826	-2.67515715780018	1	687	14	3
-2.55421730850631	-2.69584992802089	2	551	14	3
-4.4122340007781	-4.15792354386497	2	628	14	3
-3.99028393839473	-4.36867615030574	2	496	14	3
-4.14804644453154	-4.51377675755888	2	583	14	3
-2.74969822471631	-2.90569049287933	1	985	14	3
-4.1341152108963	-4.37660137802882	2	853	14	3
-5.12559883200005	-2.69773360070026	2	733	15	3
-3.35147129775206	-3.4367209377312	2	1145	16	3
-3.4794055924955	-3.83594198102281	2	174	16	3
-3.0382734316949	-2.84700197175513	2	299	16	3
-3.54036447890497	-3.00168998552824	2	289	16	3
-2.2522364114813	-2.49446013939307	2	289	16	3
-2.05014655481246	-1.81601937544933	2	299	16	3
-4.03921701275479	-4.01671707654281	2	417	16	3
-2.12809656258117	-1.86564715795365	1	565	16	3
-3.15931034405761	-3.28546979031819	2	559	16	3
-3.58034946552392	-4.09805142415343	2	587	16	3
-3.89123328034182	-4.15965137842275	2	582	16	3
-3.78838878180642	-3.67466101687638	2	775	16	3
-3.32745551420307	-2.97037646629168	2	579	16	3
-2.29161357840729	-1.96394378194514	2	701	16	3
-3.06998835986138	-3.10744626318399	2	696	16	3
-3.76725324844579	-4.00864404403257	2	782	16	3
-4.2586582266791	-4.40459949552627	2	767	16	3
-3.45697361520849	-3.37368922424556	2	787	16	3
-2.14700065090552	-2.12401222041183	1	935	16	3
-2.95019865775124	-2.79485069123913	2	929	16	3
-1.95271927719687	-1.84388258150346	1	928	16	3
-2.85419799559932	-2.14299494820218	2	1013	16	3
-2.44397704005973	-2.29140779240392	2	913	16	3
-2.76249066131059	-2.7035702510805	2	980	16	3
-2.71745934966814	-2.7355550142244	2	50	17	3
-3.83116325799496	-3.67948373247357	2	181	17	3
-3.76282478332488	-3.56857515507051	2	1120	17	3
-3.41320666932282	-3.5091612831901	2	185	17	3
-1.88368042222682	-1.90385595400604	1	318	17	3
-2.38941612096659	-1.92191143569392	2	185	17	3
-2.20203913648691	-2.51864131883764	2	159	17	3
-2.76964528220762	-3.2569152360335	2	284	17	3
-2.864919954465	-4.13547910558066	2	293	17	3
-3.28098583485079	-2.67706038441547	1	528	17	3
-1.63331608561548	-1.62523198473288	2	492	17	3
-3.13930795698452	-3.58077869635124	2	458	17	3
-3.62817744822071	-3.07935304152407	2	534	17	3
-1.40041563092797	-1.17912085483687	1	575	17	3
-3.55842363715098	-3.33000293542036	2	724	17	3
-2.56285418148288	-2.75493742700769	2	669	17	3
-3.52560283358301	-3.63522494957844	2	543	17	3
-2.62334692765872	-2.36762507317452	1	888	17	3
-2.39546713203499	-2.82681684534295	2	902	17	3
-3.30917512325292	-3.51361608113189	2	882	17	3
-3.97009009225754	-3.81403459709994	2	895	17	3
-1.70109750806379	-1.30521588235018	1	377	18	3
-2.84592330415985	-2.73247609926404	2	355	18	3
-2.78867524128344	-3.24938658007322	2	423	18	3
-2.22097930127193	-2.62462399315771	2	423	18	3
-3.52673626042568	-3.75878702952929	2	426	18	3
-2.92052833678105	-2.97082504984789	2	966	18	3
-2.71568187115854	-2.62284545508798	1	990	18	3
-3.48926792079276	-3.58726193473494	2	984	18	3
-2.05476017818412	-2.11039571700174	2	875	18	3
-2.28191557408163	-2.25661795744191	2	946	18	3
-3.75633272418479	-4.60417068565501	2	975	18	3
-4.57535108417846	-4.4475683254846	2	954	18	3
-3.68171620169182	-3.74131023730191	2	1139	18	3
-2.30858917076736	-2.13662160281291	2	1107	18	3
-3.39559649870668	-3.41303719646637	2	1138	18	3
-3.88148028571664	-3.94956912150212	2	1053	18	3
-2.42650122027563	-2.56819261112752	2	102	18	3
-2.87843992531434	-3.0988730324735	1	119	18	3
-3.41488741940855	-3.76351679712892	2	112	18	3
-2.12762557767997	-2.18270647682331	2	107	18	3
-2.93627696812773	-2.84948704534273	2	114	18	3
-1.6865389216224	-1.63774994221953	1	306	19	3
-1.7002354794269	-1.87136777126938	2	270	19	3
-3.00959858881914	-3.2218803338885	2	82	19	3
-4.00547090583103	-4.52432779814399	2	273	19	3
-1.75715858295204	-1.92443636989198	2	366	19	3
-2.61400515496269	-2.51361481392474	1	399	19	3
-2.34578047150011	-2.25656065468277	2	270	19	3
-4.22499654412599	-4.37263091303352	2	561	19	3
-2.93795544669654	-3.34011168968432	2	703	19	3
-3.79877536556022	-3.6814272905889	2	1036	19	3
-2.57055711445206	-2.32902147506708	2	1023	19	3
-4.01841950874778	-4.35495636315122	2	1034	19	3
-2.0454911429946	-1.67793626335936	1	197	20	3
-3.38919795531421	-3.10659679740215	2	228	20	3
-3.6595098631774	-4.11732663861403	2	158	20	3
-3.29177848755934	-3.61429159712336	2	231	20	3
-2.73677913984888	-2.41008122078229	2	269	20	3
-3.13384148185567	-2.87181696764843	2	288	20	3
-4.4295103176092	-4.21130543594625	2	228	20	3
-1.38828136227465	-1.22016993922851	1	169	21	3
-3.93669651610842	-4.14175068461937	2	153	21	3
-3.20492901739118	-3.3241252355873	2	123	21	3
-4.05587555133208	-3.82731427750119	2	229	21	3
-3.18143024913636	-2.99819530432548	1	393	21	3
-3.25807719185956	-2.95246207832422	2	296	21	3
-4.1836348808395	-3.62925297733739	2	384	21	3
-3.13599670238262	-2.67707492680289	2	642	21	3
-2.37347834070546	-2.0768688538809	1	625	21	3
-4.15132382483283	-4.26179327019335	2	624	21	3
-2.99438416017393	-3.6474304562014	1	909	21	3
-3.69606922385617	-3.95513929650177	2	812	21	3
-4.36986420199888	-4.60427059074526	2	802	21	3
-1.6328370124084	-1.13969369183188	1	1094	21	3
-3.30882214064441	-2.95907252919139	2	46	21	3
-2.50037474967532	-2.58888145931352	1	1143	21	3
-3.0945505739936	-2.54563802730262	2	67	21	3
-2.3198997996437	-2.24220520700533	2	1131	21	3
-2.15248486720066	-2.30258509299405	2	24	21	3
-3.3521627013194	-3.95874780393438	2	1124	21	3
-3.41722234831748	-3.99981650637881	2	286	22	3
-3.83307065096965	-4.35948267023899	2	321	22	3
-2.296321982171	-2.24660181379887	2	367	22	3
-2.41986881245645	-2.78560101612077	2	420	22	3
-3.91325721159467	-4.18147230961887	2	415	22	3
-3.72541858821344	-3.03868152909042	2	721	22	3
-2.99367905992695	-3.27560491911429	2	738	22	3
-2.83750246954635	-2.79218753030851	2	807	22	3
-3.57047722963395	-4.0387206584741	2	842	22	3
-2.36841234780834	-2.34856620624387	1	761	22	3
-4.14571620578402	-4.3025502411721	2	853	22	3
-2.68935142120953	-3.30997737339849	2	760	22	3
-4.36918656243437	-4.17846557488751	2	851	22	3
-3.65567107439752	-3.44301987651599	2	1015	22	3
-2.9079323091808	-3.01885761495573	2	1013	22	3
-3.35766006143849	-3.28600436387487	1	1031	22	3
-3.43023467790379	-3.48219054087169	2	1008	22	3
-1.30494721660061	-1.62018546098086	1	222	23	3
-2.82467657958549	-2.57764055104961	2	23	23	3
-3.6900566247962	-3.26240982689193	2	198	23	3
-2.80425547231508	-2.96660074704774	2	79	23	3
-3.94548751188412	-4.36300862883812	2	326	23	3
-4.55976442001669	-4.11316047647974	2	23	23	3
-4.18776755105246	-4.03232796847179	2	198	23	3
-3.38716262083466	-3.38918976253788	2	466	23	3
-3.83407789126756	-3.43200716605569	2	500	23	3
-2.05185025242745	-1.97906060356476	2	476	23	3
-3.59285482397253	-3.73660019032535	2	433	23	3
-2.32536334626132	-1.95679214377251	2	485	23	3
-3.05914340703273	-2.73449171713304	1	537	23	3
-3.60636527572714	-3.59095451395873	2	629	23	3
-2.58475511976933	-2.44160581014451	2	803	23	3
-1.74853160724591	-1.92646640968111	2	652	23	3
-3.7278356367909	-4.14326173445672	2	689	23	3
-2.64088107347221	-2.66204963854153	1	805	23	3
-2.94508193392643	-3.46720898725607	1	820	23	3
-3.86953025171291	-3.93939420222428	2	961	23	3
-2.02980401991801	-2.00806644328328	2	147	24	3
-2.97101379318496	-3.48783428332188	2	218	24	3
-3.92040573237856	-3.86056972383923	2	872	24	3
-2.97293689962416	-3.25194151907354	2	920	24	3
-2.56887290852738	-2.46324692443696	2	147	24	3
-3.53633223089867	-3.20283024644973	2	920	24	3
-4.09674597933166	-3.66872394791037	2	309	24	3
-4.17758817495072	-3.70135697562505	2	784	24	3
-3.37724534129836	-3.31472615052503	2	590	24	3
-3.49497141605537	-3.14066556433164	2	714	24	3
-1.94168498176144	-1.78481563355365	2	883	24	3
-3.64515706846017	-3.26725232460856	2	901	24	3
-3.39389279086037	-3.27801561209732	2	910	24	3
-3.22355470222005	-3.38791597135624	2	828	24	3
-3.5845236136972	-3.70452115010389	1	924	24	3
-4.32011020533427	-4.39766833066384	2	785	24	3
-1.49451615027708	-1.04214594758861	1	77	24	3
-3.48770542511692	-4.16305176023189	2	60	24	3
-3.29207506953255	-4.30617732239044	2	71	24	3
-3.89974811582961	-3.98073020343794	2	105	24	3
-2.84476340518768	-3.53887449879652	2	70	24	3
-2.88934867410635	-2.60856692261726	1	244	25	3
-3.60588619819161	-3.56790152756103	2	793	25	3
-3.90177944580039	-3.66134211112085	2	106	25	3
-4.12655459041308	-4.12546378128097	2	231	25	3
-3.46493529951668	-3.72965978283556	2	356	25	3
-3.86086349762049	-3.40855437811572	2	282	25	3
-2.32727363426592	-3.01023695975687	2	525	25	3
-2.10290480881605	-2.22414366668748	1	708	25	3
-2.33099288902255	-2.90552600566784	2	518	25	3
-4.25107000860416	-4.30951994388713	2	673	25	3
-3.823446669415	-3.51459006901725	2	536	25	3
-2.99806006645395	-4.28598944647694	2	601	25	3
-3.29494943439938	-3.31980174345816	2	539	25	3
-4.08667985593548	-3.34827291835427	2	845	25	3
-3.36267756985246	-3.65753583783401	2	799	25	3
-2.70849842957971	-2.25623600105668	2	866	25	3
-3.87046465659639	-3.95195997503185	2	827	25	3
-1.8858943185448	-2.25954476080522	2	788	25	3
-2.84864620890362	-2.73453792393931	2	737	25	3
-3.27036508461389	-3.19711433308669	2	1035	25	3
-2.8112524180483	-2.51336785461004	1	1043	25	3
-3.45160430863852	-3.70042585801431	2	1045	25	3
-3.24597599995767	-3.31977408897329	2	1037	25	3
-3.41869932094659	-3.19476874952497	2	1039	25	3
-2.22834224645017	-2.16208429320648	1	166	26	3
-3.25326056195128	-3.04062504244473	2	1001	26	3
-3.80712851073318	-4.39054279444222	2	133	26	3
-3.59794309656831	-3.19233126964609	2	103	26	3
-3.37944976217214	-2.87700745928811	2	1142	26	3
-3.90575744096744	-3.88547845020603	2	973	26	3
-3.69756195278416	-3.72641518764304	2	31	26	3
-2.96472766845247	-2.74948175636687	2	447	26	3
-2.35619273821964	-2.06103596824047	1	636	26	3
-4.39886239259582	-4.55466720381498	2	478	26	3
-1.42408131665673	-1.39304912324583	1	967	26	3
-2.82941542258988	-2.94530535436107	2	959	26	3
-2.94801805736047	-3.38981243679559	2	879	26	3
-2.39813005450663	-2.57926128626929	2	963	26	3
-4.20681047043724	-4.35596910035459	2	947	26	3
-3.80846872274208	-4.13554162707244	2	951	26	3
-3.89025303130791	-3.77165255258087	2	974	26	3
-4.03659860261767	-4.1051830874031	2	193	27	3
-3.60245141648913	-3.83529347256947	2	858	27	3
-3.70875854779762	-3.89841600202193	2	193	27	3
-3.94906293394611	-3.52292443474028	2	223	27	3
-3.4619563746222	-3.15571324991056	2	858	27	3
-2.39006602059949	-2.01328682728647	1	510	27	3
-1.64683526026635	-1.47227935592906	1	493	27	3
-3.66987565716407	-4.00036253675167	2	512	27	3
-2.95472540164316	-2.61987450219848	2	752	27	3
-2.53915574981545	-2.05133622241755	2	748	27	3
-3.9993807957118	-3.96764142919116	2	777	27	3
-2.71593433458273	-2.75614860459324	2	1003	27	3
-4.46848012524323	-4.56479629184982	2	994	27	3
-2.27801866340988	-1.88174544777968	2	678	28	3
-3.94859685190935	-3.82919955222903	2	137	28	3
-3.5979069765997	-3.76688423976191	2	125	28	3
-1.9012594452714	-1.77855503278363	2	271	28	3
-2.85150861002127	-3.76119211572556	2	344	28	3
-3.72570260596452	-3.62767147307282	2	137	28	3
-2.55905415193327	-2.45222263901452	2	678	28	3
-3.14687511842	-4.36340117055072	2	168	28	3
-3.51291974242712	-3.69220497754251	2	125	28	3
-4.09616770452018	-4.27997558927654	2	289	28	3
-2.43037962239951	-2.85215154507647	2	451	28	3
-2.8919405155077	-2.90649504228366	2	429	28	3
-2.54791292670074	-2.68761542071573	2	480	28	3
-4.14829945354025	-4.55943229431424	2	468	28	3
-4.47691192255096	-4.52848696121713	2	597	28	3
-2.7492317439141	-2.63759639729675	1	684	28	3
-2.01614690760455	-2.28541337448573	2	563	28	3
-2.16186897973031	-2.42139115176017	2	586	28	3
-3.77068873603953	-4.54954628224009	2	594	28	3
-1.73899031780311	-1.7230938512827	1	998	28	3
-1.87410949569152	-1.79571327522781	2	958	28	3
-3.71750350961323	-3.28309439719485	2	1020	28	3
-4.19199653349051	-3.58845510128706	2	1006	28	3
-2.7502593901085	-2.65565226705376	2	1004	28	3
-3.50951101655334	-3.71653846210791	2	138	29	3
-2.41721913770365	-2.14222799857874	1	151	29	3
-3.02716775324827	-2.84914152671584	2	74	29	3
-3.52618993753878	-3.51910292482228	2	164	29	3
-3.39433949487981	-3.95634068607927	2	98	29	3
-3.18618601199151	-3.22554803463627	2	203	29	3
-3.99413249295492	-4.17683526378918	2	138	29	3
-3.52324596121886	-4.07825470107315	2	473	29	3
-3.51279849037769	-3.85900370145251	2	472	29	3
-3.49876512396983	-3.580994128473	2	437	29	3
-4.13333034285558	-4.12249715364169	2	461	29	3
-3.58505783845949	-4.02094541265233	2	578	29	3
-1.9577454775947	-1.79976946375188	1	599	29	3
-2.00495686007871	-1.92619870238655	1	1118	29	3
-4.26545020412788	-3.86128236372496	2	1028	29	3
-3.89845118545068	-3.45941989086258	2	995	29	3
-4.54196461110803	-4.2667712352446	2	992	29	3
-3.24040365404819	-2.93799180691742	2	59	30	3
-1.88327267109891	-1.84041834201658	1	121	30	3
-3.32070148709969	-3.28707436905948	2	175	30	3
-3.31471490515097	-3.56443421585067	2	113	30	3
-2.9949843942248	-2.74634414383989	2	380	30	3
-3.80693782143295	-4.099015453872	2	362	30	3
-4.32524183291649	-4.12887389711934	2	59	30	3
-2.4652714217646	-2.91126245692776	2	557	30	3
-1.96360720597507	-2.02266053238136	1	555	30	3
-3.09228258078146	-2.99191955122607	2	711	30	3
-2.04504904737209	-2.35428899798638	1	588	30	3
-4.4591163788859	-3.41964652533069	2	581	30	3
-3.36558378038231	-3.51617061850304	2	585	30	3
-3.86481774812345	-4.54313479506864	2	569	30	3
-3.71255498858152	-4.17436227020813	2	840	30	3
-2.96804460474728	-2.85492739696297	1	823	30	3
-4.06938704099258	-4.28999454922739	2	815	30	3
-2.08258377380085	-2.17049598996931	2	1011	30	3
-3.84679282942944	-3.84759386527246	2	1033	30	3
-2.84593119346065	-2.5086503127735	1	1047	30	3
-4.01448113274884	-3.94739114926594	2	1048	30	3
-2.24884057154462	-2.5049828344976	2	202	31	3
-2.7324118590196	-2.66890641398458	2	224	31	3
-1.35683753999175	-1.32149212475824	1	196	31	3
-4.52400267452324	-4.43079679904331	2	242	31	3
-2.46647090115285	-2.52001996984127	2	115	31	3
-3.38978485814648	-3.35409435419351	2	209	31	3
-3.15048911902515	-3.44876079859376	2	205	31	3
-3.2354314776105	-3.25176065220398	2	101	31	3
-3.98133345996705	-4.20297709175035	2	253	31	3
-4.14028828477187	-4.5131381005416	2	427	31	3
-4.33833485454927	-4.2141421256777	2	144	31	3
-4.7062062627205	-4.22831033489026	2	209	31	3
-3.71738554210559	-3.63287726399865	2	318	31	3
-3.23390507394831	-3.21093245711389	2	224	31	3
-3.97072746778377	-4.26627232215204	2	202	31	3
-4.5044669576018	-3.85526467160954	2	115	31	3
-3.88302612301076	-3.93534281074976	2	328	31	3
-4.0495675320127	-3.95942912782542	2	376	31	3
-3.17872901944829	-3.2186508501769	2	303	31	3
-2.27005234604381	-2.11182424738625	2	702	31	3
-3.75051861477339	-3.75788661141722	2	717	31	3
-2.75833587061675	-2.97142998103103	2	699	31	3
-3.77079216546305	-4.0872100733215	2	716	31	3
-3.51117478796825	-3.75608820380739	2	766	31	3
-3.69782771034519	-3.90534535067491	2	894	31	3
-4.15731438561052	-4.49353936981691	2	881	31	3
-4.00353613387362	-4.27041370615038	2	702	31	3
-3.68204777073307	-3.62699445044193	2	779	31	3
-2.89361913358627	-2.4523736341307	1	72	31	3
-3.43634732392856	-3.31996768642947	2	49	31	3
-4.22755878600471	-3.78547846410319	2	3	31	3
-3.35300189155279	-4.45047679631161	2	17	31	3
-3.92209687814691	-3.89124046624562	2	341	32	3
-4.45575975037532	-4.21502178199182	2	315	32	3
-3.31728351249177	-3.05986554348359	2	394	32	3
-3.36259627411422	-3.02999251023911	2	393	32	3
-4.84754446851902	-4.30380712648045	2	341	32	3
-2.49039428281088	-2.49827156370024	1	386	32	3
-3.99330005156377	-4.34411446960402	2	316	32	3
-3.11539900968371	-3.21712735433408	2	531	32	3
-3.91797077697204	-3.51294491764483	2	617	32	3
-3.76086109928036	-4.17390738505879	2	499	32	3
-3.52462822586025	-3.54939581133008	2	877	32	3
-2.65607008446317	-2.69644282806049	2	768	32	3
-2.44795949053098	-2.41040418402854	2	863	32	3
-3.63408920270289	-4.35706088865613	2	840	32	3
-1.95745964625506	-1.42164800104836	1	6	32	3
-2.14988220124559	-1.97506711204507	2	1063	32	3
-2.5376024428004	-2.42711710182177	2	1113	32	3
-4.06046892408739	-3.60612043894617	2	4	32	3
-3.44465999216607	-3.20897500019094	2	173	33	3
-2.18502093068849	-1.81755123566676	1	185	33	3
-3.43911131486668	-3.26751475047476	2	434	33	3
-3.47751684720257	-3.77613813440778	2	109	33	3
-2.49389475573654	-2.70767027328392	2	37	33	3
-4.57586654428364	-3.94243066784957	2	183	33	3
-4.3855361838044	-3.83663727852226	2	210	33	3
-1.80494707344933	-1.74163876205226	1	287	33	3
-4.23173931294629	-3.86490089835941	2	239	33	3
-3.8186787562205	-4.30314151982939	2	215	33	3
-4.44060025247536	-4.22311018632625	2	173	33	3
-3.38615050740178	-3.15329878068242	2	589	33	3
-1.72781464203628	-1.56675205598417	1	665	33	3
-2.30379685087623	-2.34002738846992	2	662	33	3
-3.81787048053118	-3.83214954284498	2	854	33	3
-2.31182035218525	-2.22512417681627	1	1018	33	3
-4.01962004214541	-4.44228632308661	2	1080	33	3
-4.32923158909106	-4.5054153528511	2	332	34	3
-3.26654527386258	-3.49749905283164	1	327	34	3
-4.18649525820757	-3.87083307860328	2	304	34	3
-3.97742234436436	-3.8838729620118	2	255	34	3
-3.40265261430579	-3.30847235867996	2	360	34	3
-1.57600977394206	-1.24627158320006	1	327	34	3
-4.26850715649102	-4.23719928230751	2	255	34	3
-3.19467109785957	-2.80285001116733	2	374	34	3
-4.48346479869686	-3.6848874328444	2	352	34	3
-3.49387574955697	-3.39976840313846	2	340	34	3
-3.57516185817281	-3.4844376962359	2	789	34	3
-4.03810127454352	-4.4700275920458	2	647	34	3
-1.66070801272205	-1.32959271825059	1	919	34	3
-2.84701914569255	-2.87834042551262	2	1122	34	3
-3.43601397854323	-3.81394393526851	2	1133	34	3
-3.5740933131365	-3.72280859237702	2	1114	34	3
-3.69854124762932	-3.50959584053343	2	10	34	3
-4.09360111079557	-3.88591675834367	2	1129	34	3
-2.05090100319732	-1.88027597836099	2	190	35	3
-3.77018964327113	-3.95357443258638	2	32	35	3
-3.14583576682378	-3.86973009323789	2	981	35	3
-3.47586938126648	-3.10391900141201	2	223	35	3
-4.16120283773396	-4.17709593501907	2	319	35	3
-3.81202496078014	-3.48219054087169	2	313	35	3
-3.77055449789575	-3.35598503884061	1	301	35	3
-3.43192180876741	-3.54049393234883	2	190	35	3
-1.88540892149958	-1.95670722829874	1	514	35	3
-2.12807207707694	-2.01374369282242	2	508	35	3
-2.39639506355337	-2.59589631274184	2	496	35	3
-3.6736943802651	-3.2033224087748	1	522	35	3
-2.64897676842502	-2.70689087338236	2	529	35	3
-4.15484089868266	-4.48144925899833	2	455	35	3
-3.59751204501871	-4.27378228127624	2	501	35	3
-3.37090048628794	-3.33352938743762	2	508	35	3
-3.65224910186272	-4.15447680527686	2	679	35	3
-2.09511921050519	-2.35886977100528	2	983	35	3
-3.87409423552708	-4.17034046925002	2	979	35	3
-2.65470141341203	-2.5332695052668	2	199	36	3
-3.79172906734915	-3.70667689314452	2	1021	36	3
-1.8686973924011	-1.84785374358296	2	199	36	3
-4.51874648281293	-4.12052428000549	2	1021	36	3
-3.47656259322722	-3.21553142361781	2	471	36	3
-2.65391647378744	-2.37565053185143	1	513	36	3
-4.05348389565443	-4.58477949634036	2	441	36	3
-2.33175471468582	-2.03423111044912	1	487	36	3
-3.95183101690977	-4.2678411736469	2	456	36	3
-3.51358984847484	-3.54436361205588	2	712	36	3
-2.60471650052328	-2.68347954716801	2	736	36	3
-2.35222890447131	-2.19536430870934	2	1085	36	3
-3.13373144075479	-2.72994311151877	1	11	36	3
-3.49886802684601	-3.33168064741526	2	1066	36	3
-3.07627730020095	-2.65729054907642	2	1125	36	3
-3.937829275941	-4.08221838242426	2	22	36	3
-2.40500653718387	-2.1351656904522	2	1059	36	3
-3.76073457280163	-3.21264527511756	2	1119	36	3
-3.23349589398717	-3.60825845214632	2	26	36	3
-2.51470633308919	-2.12049689675988	1	118	37	3
-3.8418946744803	-3.45478804983523	2	177	37	3
-1.95837279495011	-1.74935536690064	1	225	37	3
-3.48394671832293	-3.85384844137707	2	251	37	3
-2.73834731439067	-2.87301918836535	2	177	37	3
-2.50743315288881	-2.82526402379104	2	223	37	3
-3.52117802691379	-3.42599224948041	2	462	37	3
-3.17527276282816	-3.55785119170753	2	436	37	3
-4.47919335876338	-4.20505268420652	2	490	37	3
-1.25784012671613	-1.31543336899073	1	606	37	3
-4.33816377029657	-4.52202460490142	2	513	37	3
-4.39136195268301	-3.61406887170576	2	648	37	3
-2.73835557894566	-2.84971169648637	1	545	37	3
-4.34633627030726	-2.84974626268063	2	876	37	3
-2.88642450454074	-2.28064749147614	2	885	37	3
-3.07667608196283	-3.23051833665227	1	932	37	3
-1.65015900003165	-1.39458463063766	1	132	38	3
-1.87153355903449	-2.1416829698235	2	141	38	3
-1.99504370213322	-2.10959564107558	2	73	38	3
-3.43992997394044	-3.86618958908497	2	442	38	3
-2.81110336676216	-3.26895932503619	1	258	38	3
-4.40187305383103	-4.36089156214392	2	237	38	3
-2.64437857045739	-2.61382242506736	2	141	38	3
-1.97883584643925	-2.0180605001386	2	73	38	3
-3.55054326580376	-3.6767532743161	2	311	38	3
-4.09843550562743	-4.10427369329999	2	267	38	3
-4.02560244431402	-4.06774158042757	2	297	38	3
-1.27170119009121	-0.998982361512376	1	656	38	3
-3.38511255720903	-3.44289475921836	2	541	38	3
-3.15924345385878	-3.25077937388121	2	623	38	3
-3.36833873956934	-3.65112134851133	2	511	38	3
-3.43231879889682	-3.92212384760758	2	631	38	3
-3.41240645829141	-3.51203956088922	2	622	38	3
-2.09879415532504	-1.56930415469445	1	899	38	3
-1.72067800098372	-1.78360084152669	1	861	38	3
-2.4693081440784	-2.86352926283817	2	754	38	3
-2.95344289890129	-2.72940663493077	2	744	38	3
-3.35661524567183	-3.40252826689715	2	887	38	3
-3.05105139049225	-2.99705314552141	2	734	38	3
-4.2071035944242	-4.50117059596961	2	756	38	3
-3.48902987209307	-3.01679249128564	2	1095	38	3
-3.54752625560972	-4.40746752715583	2	1024	38	3
-3.34982697783778	-3.30108963768578	2	1106	38	3
-3.00070881109957	-3.52231471993242	2	274	39	3
-4.37243575666902	-3.60028266788329	2	79	39	3
-4.19994590089235	-3.53488878708804	2	253	39	3
-3.4986105441225	-3.05230262504239	2	262	39	3
-3.09692258181353	-3.93406413630503	1	40	39	3
-3.9340585436916	-4.10943789566976	1	505	39	3
-4.46940050477044	-4.13235800442032	2	504	39	3
-3.19562615744621	-3.59142611796522	2	489	39	3
-2.8588995432544	-3.09896172820286	2	546	39	3
-1.52624774869402	-1.53850425881708	2	600	39	3
-4.23299339787418	-3.99187823067761	2	1051	39	3
-2.8260988835016	-3.5021343622602	2	1016	39	3
-2.01618468884315	-2.46489228020492	2	1050	39	3
-2.91337313545427	-2.96753361919531	2	1070	39	3
-3.7998970349524	-4.39888799174929	2	1044	39	3
-3.85396171139267	-3.74600022160369	2	120	40	3
-2.05371626439053	-1.99784680825236	2	136	40	3
-4.2752341402125	-4.38571342253188	2	101	40	3
-3.16927939797091	-3.5718077825281	2	101	40	3
-2.40018704841039	-2.23542189433803	2	136	40	3
-3.78295501919176	-3.50655789731998	1	227	40	3
-2.62955703646411	-2.2766055040351	2	185	40	3
-4.2624564135334	-4.16183142545185	2	162	40	3
-1.74697360460329	-1.57844809574736	1	550	40	3
-2.59398554221553	-2.56110973824285	1	560	40	3
-3.90925778195132	-3.731452981673	2	591	40	3
-4.69045865641086	-4.48898843169868	2	463	40	3
-2.84667394758088	-2.58930762595113	2	830	40	3
-2.69698562381859	-2.65336317195253	2	778	40	3
-3.07183854804431	-3.13201029184662	2	811	40	3
-2.99167594476165	-2.59658038528021	2	821	40	3
-3.88042823454584	-4.1904810833524	2	834	40	3
-3.36641951730953	-3.30866378025922	2	814	40	3
-3.83058382406692	-4.50063000671417	2	836	40	3
-3.27706000446184	-3.23767645433192	2	1060	40	3
-2.42328591111183	-2.5313192426215	2	201	41	3
-2.90276221131674	-3.11058211523293	1	281	41	3
-3.53954467707864	-4.08221838242426	2	271	41	3
-3.35281685901278	-3.64958182084216	2	267	41	3
-1.67788282289037	-1.67239901168933	1	320	41	3
-2.76087346074046	-2.46729465547123	2	267	41	3
-2.33299544851051	-2.06214401030227	1	281	41	3
-2.50813710394987	-2.38371922939262	1	688	41	3
-2.3641365455465	-2.46716496831184	2	547	41	3
-3.90775987138827	-3.97389840914623	2	549	41	3
-3.40857290648425	-3.28726173773467	2	694	41	3
-3.09653605748095	-3.29605388955224	2	517	41	3
-3.85250925285676	-3.99139094081172	2	506	41	3
-4.04699482910365	-4.45476938532057	2	650	41	3
-3.29498187553316	-3.38892302078677	1	989	41	3
-2.89378569213188	-3.10657445278106	2	942	41	3
-2.89248643121133	-3.37813536606545	1	95	41	3
-2.92831642858819	-3.120751426875	2	93	41	3
-3.36190106378078	-3.74405395485859	2	38	41	3
-3.40050279183708	-3.34639674519604	2	87	41	3
-3.43083989366812	-3.27990052670598	2	92	41	3
-3.01675666285457	-3.47991596637356	2	83	41	3
-1.68341425443032	-1.478914163238	1	172	42	3
-3.11978422483542	-2.87213506191305	2	150	42	3
-2.73274551431997	-3.25990617442619	1	208	42	3
-3.1261766687841	-2.90849092301031	2	154	42	3
-2.65091871101271	-3.23963991422093	2	78	42	3
-3.65225838709094	-3.19481755977513	2	194	42	3
-3.25296023320209	-3.22522091242804	2	154	42	3
-3.13124751687018	-3.57198570264244	2	245	42	3
-3.85267640481986	-4.18836956821618	2	261	42	3
-3.78113245213297	-3.69961689465668	2	776	42	3
-2.91976482836337	-2.69678390482832	1	764	42	3
-2.91041202121531	-3.14330463802113	2	529	42	3
-2.84062044373005	-2.87794923789761	2	776	42	3
-3.66041083918288	-3.29389575118728	2	800	42	3
-3.81051334588428	-3.98518527105713	2	791	42	3
-3.14115368465441	-3.36728883001097	2	897	42	3
-3.61482329814798	-3.74215365657343	2	903	42	3
-3.7737344323076	-3.47286525635351	2	904	42	3
-2.58596497175554	-2.41446682564214	2	1102	42	3
-1.61353940301357	-1.667724020706	1	1087	42	3
-4.2138534170901	-3.84249694277954	2	1140	42	3
-4.20368123006131	-4.11787934535576	2	1095	42	3
-3.15223676183378	-3.62380357737775	2	987	42	3
-3.27008504848312	-2.96700877153487	2	1083	42	3
-4.75897233725921	-4.27041370615038	2	1092	42	3
-4.29428260468972	-4.19087748927725	2	247	43	3
-4.62809390981905	-4.27421313005499	2	320	43	3
-3.42943693676061	-3.77670570848052	2	421	43	3
-4.48729041296297	-4.58018493329418	2	397	43	3
-3.59624060334996	-3.57912859015482	2	729	43	3
-3.77023079380995	-3.75831528083393	1	749	43	3
-3.45437595658965	-3.48649386628424	2	893	43	3
-1.99390970074435	-1.77076931203059	1	896	43	3
-4.07485070012482	-4.54369886389999	2	790	43	3
-3.19244536925625	-3.37573433422563	2	1078	43	3
-2.0756281772598	-2.2756900295314	2	1097	43	3
-3.54944547893188	-3.75536119541477	2	1129	43	3
-4.19605458645532	-4.4407580497377	2	1096	43	3
-2.74872253509309	-3.12750521316365	2	1101	43	3
-3.66787656106448	-4.11138899683136	2	1086	43	3
-3.76772985150821	-4.17813929996537	2	27	43	3
-2.17577519792015	-2.01965680187734	2	140	44	3
-3.52323751729953	-3.53351807890276	2	213	44	3
-3.22293613177384	-3.14226206624989	2	178	44	3
-4.53666646172845	-4.57241262174992	2	1115	44	3
-2.96721501665223	-3.08662024574773	2	189	44	3
-3.67827144186696	-3.26819738020091	2	406	44	3
-3.2198756918374	-3.09158259921083	2	268	44	3
-2.1985977205228	-2.06994279792529	2	189	44	3
-3.25883638143201	-3.16058333211668	1	372	44	3
-2.66662298197018	-2.74793513480112	2	140	44	3
-3.82884877242454	-3.38266026066374	2	213	44	3
-4.07988468779028	-4.36167513842598	2	178	44	3
-4.79652159770292	-4.46784599512487	2	300	44	3
-3.59602709813825	-3.66982220258048	2	643	44	3
-4.04806121369078	-3.37989587824224	2	608	44	3
-4.15357422613895	-4.47853753505473	2	663	44	3
-2.57343237533449	-2.3355009237557	2	676	44	3
-2.01579218410777	-2.05553753263845	1	765	44	3
-2.80333608623678	-2.91943812140557	2	608	44	3
-3.30622580888723	-3.02864810431565	2	774	44	3
-2.03952563418968	-1.8519681775485	2	643	44	3
-3.81388447134499	-3.72177461581821	2	747	44	3
-3.51111430173824	-2.95930391694044	2	794	44	3
-3.47406590372446	-3.67178637668776	2	773	44	3
-3.52663661834147	-3.90029208255245	2	20	45	3
-2.88451519822505	-2.93753883997626	2	307	45	3
-3.92144049191604	-3.29976055360866	2	314	45	3
-3.22408731022752	-2.97889482236432	2	310	45	3
-3.82354340669976	-3.77932946370268	2	350	45	3
-3.20813355096865	-3.16853923797936	1	401	45	3
-1.93718174844347	-1.83687190454052	1	746	45	3
-1.76943852037418	-1.78472626032802	2	637	45	3
-2.70169869920616	-2.91679171148138	2	657	45	3
-2.98453289344663	-2.95228971571115	1	745	45	3
-3.16786833221463	-3.05069545162928	2	584	45	3
-3.96240681217583	-4.17021100265222	2	753	45	3
-3.78332282762026	-3.67119671926163	2	602	45	3
-4.03120072370847	-4.10876808288783	2	610	45	3
-3.70201612921664	-4.35885713264724	2	741	45	3
-3.79387559563642	-3.77535279405328	2	796	45	3
-4.13032836784872	-4.30048351472049	2	659	45	3
-3.89806564348653	-4.49945973156598	2	719	45	3
-2.97499123447793	-2.50559518938863	1	965	45	3
-4.42070063108468	-4.17234934787007	2	900	45	3
-2.73136647963996	-2.74985705543772	2	859	45	3
-3.40395766888816	-3.14156762177754	2	938	45	3
-3.78222009559497	-3.90123144434995	2	868	45	3
-4.4550614640862	-4.29423556172616	2	871	45	3
-3.13223928280231	-3.05507896227487	2	1135	45	3
-3.66578924875296	-3.30696960562731	1	1137	45	3
-3.05029675983417	-3.120751426875	2	973	46	3
-3.11174291880831	-3.39707588670298	2	260	46	3
-3.04133576191026	-3.11573276595133	2	484	46	3
-3.99646820131556	-3.64402081780571	2	260	46	3
-3.5851966221524	-3.9936127424681	2	973	46	3
-3.73657744538711	-3.49812687184213	2	338	46	3
-3.84931301395941	-3.49611263945844	2	613	46	3
-2.42201847356034	-2.13816447285668	2	538	46	3
-3.7791469686346	-4.59809527231613	2	638	46	3
-4.28018055124571	-3.71653846210791	2	740	46	3
-3.58718308797362	-3.84895431396116	2	771	46	3
-3.0484008273347	-3.11674802882239	2	613	46	3
-2.30040779181809	-2.1760846093847	1	767	46	3
-2.81243094413128	-2.80179510658781	2	709	46	3
-2.30011311505964	-2.30661319491448	2	697	46	3
-2.82277133170675	-2.65297979897563	2	735	46	3
-4.1259614385922	-4.25888907123337	2	751	46	3
-3.3909427711029	-4.29967275366631	2	538	46	3
-3.69794860326809	-3.96785289038882	2	731	46	3
-1.91859957675856	-1.73622069963735	1	1029	46	3
-4.0778067543919	-4.0733074031563	2	907	46	3
-3.26980546259325	-3.3344269780283	2	1000	46	3
-4.13408817239929	-4.45769890662988	2	988	46	3
-3.75137970590825	-3.68799984108693	2	317	47	3
-3.67628270191709	-3.9929619479335	2	296	47	3
-4.00486098671939	-3.99025485369772	2	335	47	3
-4.61300356025912	-4.21076602523935	2	5	47	3
-3.59538155457304	-4.36513018701415	2	345	47	3
-4.57972540768704	-4.52932087370465	2	335	47	3
-2.66935775206016	-2.42234883896262	1	627	47	3
-3.03245101709835	-2.5922558081523	2	477	47	3
-3.05415371651153	-3.41516446889077	2	653	47	3
-4.1957123578347	-3.92197233628181	2	651	47	3
-3.31596125737545	-3.92197233628181	2	772	47	3
-4.46137035732428	-3.92197233628181	2	572	47	3
-2.76799199008544	-2.82406729694857	2	813	47	3
-2.2544655437047	-2.03384122156252	1	1007	47	3
-3.09550489341852	-2.98125753979968	2	249	48	3
-1.59178535593945	-1.71123257110133	1	207	48	3
-2.10069837526264	-2.10421795778162	2	1099	48	3
-3.37290386897768	-4.10876808288783	2	161	48	3
-4.30399813474442	-4.18705213175661	2	682	48	3
-3.5332645897694	-3.48937307256588	2	251	48	3
-2.23428278252049	-2.28226299280414	2	1099	48	3
-2.15478385386805	-2.13609655283642	2	249	48	3
-3.35457487727308	-3.19819123367537	2	251	48	3
-2.7626204833926	-2.76439835505608	2	707	48	3
-2.76045525230161	-2.53243860583335	1	765	48	3
-4.32571973330857	-4.04675511862919	2	695	48	3
-4.09423186451542	-4.33720624440241	2	693	48	3
-3.33940586971315	-3.59473358822371	2	769	48	3
-4.21070319770319	-4.19114184721944	2	633	48	3
-2.10493543800093	-2.11254341318495	2	886	48	3
-2.88003714047683	-3.32754737149988	1	1010	48	3
-2.82862436064327	-3.33456729936439	2	1004	48	3
-4.19338555250682	-4.42794492661889	2	941	48	3
-4.31395136365106	-4.12459760539312	2	864	48	3
-4.43777219739082	-4.24163880125287	2	857	48	3
-4.32291799177688	-3.21008953758758	2	12	49	3
-2.27685887673431	-2.04480053013867	1	106	49	3
-2.84944728901652	-2.85572688255398	2	124	49	3
-3.56884484938748	-3.46388162303955	2	165	49	3
-3.46943492242288	-3.39242596327507	2	156	49	3
-2.99388251477838	-2.96648419919501	2	221	49	3
-2.99624225734871	-3.0808980819263	2	884	49	3
-3.85750070793972	-4.06511591156197	2	1072	49	3
-2.51556204847209	-2.32293066765948	2	156	49	3
-2.74820181895804	-2.67695859362454	2	884	49	3
-2.00749803992824	-1.85408603853582	1	106	49	3
-3.21428491953094	-3.17208766336944	2	221	49	3
-3.31546600281087	-3.53310723255352	2	165	49	3
-3.17388555248946	-4.0711946023234	2	124	49	3
-2.50815138776606	-2.64472335124189	2	446	49	3
-2.16530005590792	-2.16410222916075	2	597	49	3
-4.38380799766944	-4.4407580497377	2	728	49	3
-3.78363418987489	-3.85342396312521	2	895	49	3
-3.84206045928755	-3.95937670181162	2	931	49	3
-3.97035315081342	-4.0712532309987	2	948	49	3
-3.74663928672631	-3.49673958838264	2	921	49	3
-3.34111984554674	-3.39471841556445	2	922	49	3
-4.43262251435535	-4.32443720262452	2	889	49	3
-4.48721298209079	-4.0712532309987	2	906	49	3
-2.48148269368839	-3.99589386446529	2	219	50	3
-3.60208148546911	-4.23140216462318	2	212	50	3
-2.02923908044204	-1.89642022977161	1	256	51	3
-3.43486780159515	-3.43495066846755	2	411	51	3
-3.76918910353283	-3.86910720445131	2	195	51	3
-3.52900374888748	-3.49918514299057	2	182	51	3
-1.54043559401362	-1.29051883506048	1	553	51	3
-2.85776983878569	-2.92639279547538	2	464	51	3
-2.39886031098162	-2.31030481350926	2	481	51	3
-3.34284417896514	-3.67359683058278	2	452	51	3
-3.39109655486576	-4.06406757133783	2	562	51	3
-3.15925762752791	-3.28456167059766	2	574	51	3
-3.02823766687863	-3.3805715638685	2	644	51	3
-2.95012122828989	-2.89804310760074	2	726	51	3
-3.7142137170203	-3.49545311758788	2	741	51	3
-3.44206658117109	-4.32837213013839	2	638	51	3
-1.50942741962465	-1.15673622730067	1	952	51	3
-3.62026893998738	-3.38171833612467	2	976	51	3
-3.8753813263295	-4.17286842392637	2	971	51	3
-4.23695543071577	-4.03566064588632	2	848	51	3
-3.96131207424076	-4.06162570965937	2	969	51	3
-4.01971378925022	-4.13923733111284	2	351	52	3
-3.54014052153623	-3.17194453018377	2	706	52	3
-3.16983207353422	-3.05869337280922	2	171	53	3
-2.54474927638125	-2.5706344872307	2	402	53	3
-3.10151589601521	-2.55227797954179	2	418	53	3
-3.97396311051178	-3.01865295693856	2	424	53	3
-4.02917049969632	-3.39180166002179	2	640	53	3
-1.64079086519898	-1.53159762831576	1	666	53	3
-3.54017269199582	-2.99118263885542	2	743	53	3
-2.25905111632633	-2.81374410566127	2	634	53	3
-3.67360234016063	-4.22474941898619	2	618	53	3
-4.04460638897919	-3.68110971684958	2	660	53	3
-2.27374164731461	-2.16976895610393	2	1127	53	3
-2.88767833437147	-2.80582291044511	2	1079	53	3
-4.49188605548148	-4.46627818712147	2	29	53	3
-3.38781632589966	-3.22607668897159	2	34	53	3
-3.99928345055852	-4.58742850451193	2	2	53	3
-2.63264992109483	-2.47112209481738	2	191	54	3
-1.71949101020019	-1.85939397799323	2	149	54	3
-3.89909080629599	-3.94967295288005	2	430	54	3
-3.31552848066657	-3.36384379512081	2	304	54	3
-4.16405730658221	-4.36536619378077	2	347	54	3
-2.22694681657516	-1.87603713167708	1	410	54	3
-2.20967124501349	-2.53130667262232	2	364	54	3
-2.86983991745001	-3.11237845567331	2	413	54	3
-1.76689860894763	-1.86962155618407	2	149	54	3
-4.05247285636306	-3.70334355672476	2	408	54	3
-3.60998851328769	-3.18454686454461	2	191	54	3
-3.33214088448845	-4.17677010659743	2	304	54	3
-1.86455921457326	-1.66221651987947	1	732	54	3
-3.44082513914774	-3.57837618511045	2	750	54	3
-3.78952744076953	-3.56804330617397	2	546	54	3
-3.40567424975881	-3.27918330947796	2	698	54	3
-3.49104943634856	-3.65703201067482	2	762	54	3
-1.98475639309222	-1.94040333940224	1	844	54	3
-3.82220159516832	-3.98847217759155	2	916	54	3
-3.17392780646063	-3.66817527255564	2	855	54	3
-2.73462088296452	-2.56752767847634	2	1076	54	3
-2.39201284786606	-3.32409746128131	1	47	54	3
-2.02443559806725	-2.28442106236638	2	212	55	3
-2.47889009163398	-2.90717209657451	2	238	55	3
-1.97040907246073	-1.41091497630214	1	294	55	3
-2.96193154565524	-2.89931361742752	2	376	55	3
-3.750729815025	-3.58160477164289	2	369	55	3
-1.44088744045608	-1.32446575849696	1	917	55	3
-3.10980869597637	-3.41197525483403	2	841	55	3
-4.26221549007483	-4.14055605402679	2	914	55	3
-3.54468126456292	-3.66060302716228	2	911	55	3
-3.61572969350996	-2.35277373457733	2	96	55	3
-2.38925177970056	-3.00092573626535	2	57	55	3
-2.27458751866752	-2.21246106533164	2	21	55	3
-3.34783613286618	-4.30284583679944	2	68	55	3
-4.14116013448484	-3.62455345555769	2	1075	55	3
-2.76513639523639	-4.30284583679944	2	56	55	3
-3.14283731182653	-3.18483678264478	2	48	55	3
-3.78112974718337	-3.59845391202452	2	661	56	3
-3.0702574656276	-2.35246885492359	2	253	56	3
-4.77532786848773	-4.224817778695	2	157	56	3
-3.36325283867064	-3.45948348993405	2	939	56	3
-4.43986039259825	-4.4111671244203	2	306	56	3
-4.55633848522691	-4.59245141358032	2	358	56	3
-2.67639860256861	-2.26720829669369	1	389	56	3
-3.84681073005417	-4.18698630547215	2	342	56	3
-2.52969257738609	-2.43216999754274	2	253	56	3
-4.40512660932106	-4.40320941394179	2	354	56	3
-2.63820106426172	-2.82548329799431	2	532	56	3
-2.8094899811453	-2.94751370128352	2	838	56	3
-3.53724301240761	-3.32905347988967	2	867	56	3
-3.78148134582701	-4.33331266388328	2	869	56	3
-1.9039511907392	-1.11621531685708	1	1064	56	3
-3.5984790349902	-4.06867681547352	2	1065	57	3
-3.40976593917884	-3.55785119170753	2	135	57	3
-3.56009994865011	-3.22137895508632	2	943	57	3
-4.01732456438234	-4.55552324609868	2	172	57	3
-4.22781430099	-3.54509084703677	2	252	57	3
-3.63064860321042	-3.68544535737965	2	943	57	3
-3.61404099616931	-4.15454052592555	2	230	57	3
-2.92732708202953	-3.37743202811189	2	163	57	3
-1.86928348448627	-1.95893865262483	2	467	57	3
-3.67819292431259	-3.888550649243	2	502	57	3
-3.46994730131868	-3.78130180770514	2	449	57	3
-3.24271515806553	-3.05249311937576	2	255	58	3
-2.9733923782498	-3.05139298597942	2	237	58	3
-4.37833934090349	-4.42251535140402	2	204	58	3
-3.21575488499374	-3.13306516845509	2	243	58	3
-3.40706373943817	-3.76433602752938	2	213	58	3
-2.564805082059	-2.50523997788094	2	237	58	3
-3.89272782870661	-3.79798028938749	2	243	58	3
-4.05078813937388	-4.37811429785397	2	255	58	3
-3.26206659905935	-3.00987176670771	2	519	58	3
-3.43380469001146	-4.03537778445825	2	454	58	3
-1.7575256354545	-1.93360417905832	2	571	58	3
-3.95178025855342	-4.20746846849776	2	575	58	3
-3.58930710824956	-3.24555353145456	2	797	58	3
-3.96568247962624	-4.00809347417888	2	625	58	3
-3.02657865986195	-3.01885761495573	2	817	58	3
-3.86039539723653	-3.64352375239314	2	814	58	3
-3.51618375682441	-3.71748471112427	2	808	58	3
-2.89792473635198	-2.68235321501502	2	1025	58	3
-2.11160270638717	-1.86553734202441	2	1019	58	3
-3.52874063177136	-3.48737637790405	2	1022	58	3
-2.09774871645818	-3.04504857610995	2	281	59	3
-3.86382750565031	-3.67928562244262	2	334	60	3
-1.78405631835407	-1.82093702415359	1	175	60	3
-3.60202343146358	-3.43036875896244	2	350	60	3
-1.47559866216991	-1.24151199869135	1	403	60	3
-3.59512867592219	-4.25846477308685	2	388	60	3
-1.38988471017015	-0.869991763395658	1	982	60	3
-2.95229044812105	-2.88594556794328	2	937	60	3
-1.45207410702347	-1.58883658457631	1	890	60	3
-3.50164071822051	-4.32104442973909	2	944	60	3
-2.73947272282496	-2.69107509689625	2	80	60	3
-4.21521323252827	-4.38010847551798	2	65	60	3
-2.12216073260623	-2.02900701592854	2	54	60	3
-3.56150873243345	-3.83325803679249	2	18	60	3
-3.1167596046075	-2.94966963522743	2	85	60	3
-3.50517869272865	-3.55936110297987	2	35	60	3
-3.80877142916923	-3.85573719441755	2	42	60	3
-2.02812235449846	-1.92955364891872	1	64	60	3
-3.62458347435351	-3.5884189238003	2	16	60	3
-3.8096751480719	-3.73546804352853	2	88	60	3
-3.59011879434762	-3.80124220608479	2	84	60	3
-3.1085884480396	-2.9864356216489	2	1027	60	3
-4.06206464754357	-4.17247909162634	2	234	61	3
-3.80961914606784	-3.98825631142773	2	240	61	3
-4.31929358436376	-4.56086626043157	2	25	61	3
-3.38871151616426	-3.08026672066873	2	365	61	3
-4.40395249744148	-3.70281611985281	2	331	61	3
-3.60331770143352	-3.27404504200183	2	385	61	3
-2.97759411189096	-3.18817689611893	1	593	61	3
-3.47406805700245	-4.2626448776538	2	540	61	3
-4.79826571641926	-4.23913914712533	2	533	61	3
-2.29256628990946	-2.82693509357992	2	621	61	3
-3.44315258158138	-3.4384009306597	2	822	61	3
-1.51659898691349	-1.4910950335192	1	680	61	3
-2.82321528247232	-2.96963576883272	2	755	61	3
-3.75104810438417	-3.85924081998918	2	962	61	3
-3.74252980065361	-3.95592264771816	2	949	61	3
-2.41417201099199	-1.4559531685787	1	127	1	6
-2.90083937381296	-3.34432567558562	2	9	1	6
-3.84735413186475	-4.44296630611324	2	128	1	6
-3.5641688663231	-2.84049076033045	2	925	1	6
-2.07015088438096	-1.67689803061636	1	186	1	6
-3.97193788921578	-3.58899792070437	2	89	1	6
-1.54718603436831	-2.10877149011041	2	609	1	6
-3.58460061172731	-2.28015846043249	2	634	1	6
-1.81663496165479	-1.33473470221052	1	667	1	6
-1.79990437329404	-2.49788247283046	2	657	1	6
-4.08649153660127	-2.41992822542204	2	498	1	6
-2.79326663197856	-3.10311705888613	2	491	1	6
-1.55888170602382	-1.64615895237524	2	810	1	6
-3.1205498149882	-3.02217892356897	2	856	1	6
-3.02542850759172	-3.95717728743526	2	835	1	6
-2.45363611400919	-2.79239966957057	2	705	1	6
-3.66710228288189	-4.59028157349434	2	766	1	6
-3.72353578707891	-3.62489108428185	2	690	1	6
-3.46168695792498	-3.70010219413642	2	829	1	6
-2.0646314855998	-1.8989683587435	1	1117	1	6
-2.90054521949658	-4.12435026430851	2	13	1	6
-2.25641651919889	-2.61711777149672	2	1105	1	6
-1.29529791794786	-1.32534226351774	1	1109	1	6
-4.00838941653495	-3.32262652586213	2	322	2	6
-4.84115326575514	-2.79421284745651	2	552	2	6
-3.50851368427503	-3.36839142993698	2	263	3	6
-2.64226101306555	-2.02577945509712	2	1046	3	6
-2.47903653202322	-1.72879593773578	1	280	3	6
-4.55552317549623	-4.46506047800345	2	290	3	6
-3.27581823228689	-2.63625525908425	2	217	3	6
-4.19103437232801	-3.94708039724355	2	307	3	6
-3.51984342344128	-3.54398289041072	2	129	3	6
-1.91426536760721	-2.02201827402787	1	391	3	6
-1.90907884437809	-2.24540167946659	2	375	3	6
-3.68495510881721	-4.32360679454449	2	263	3	6
-3.55551424309955	-3.33833526490553	2	379	3	6
-4.64961766793216	-4.3727894293214	2	1046	3	6
-2.48309831490211	-2.72998910862096	2	542	3	6
-3.87526242163481	-3.69965732728581	2	763	3	6
-4.15504705746625	-4.46523434569057	2	759	3	6
-1.25498753521316	-0.978801975993785	1	1038	3	6
-3.12872229957353	-3.91698529725796	2	1040	3	6
-1.58616387326982	-1.4429874714656	1	1052	3	6
-5.27944178923728	-3.95190793912706	2	99	3	6
-2.52895983430073	-2.46813213200301	2	170	4	6
-3.74574341184095	-3.07082226619357	2	66	4	6
-3.61938197176065	-2.76214742282249	2	157	4	6
-2.25886751304239	-1.6206758218609	1	262	4	6
-2.81075902970426	-2.77420602937619	2	170	4	6
-3.07064724165989	-3.86638064754945	2	66	4	6
-3.66027639573665	-3.3446658309265	2	220	4	6
-3.17560191360556	-3.59487922282675	2	157	4	6
-2.59506613079089	-2.39963578661414	2	444	4	6
-3.43160962109657	-2.52730488592462	2	530	4	6
-2.78650537777659	-3.49268786580112	2	548	4	6
-2.69005752499069	-3.23439563652624	2	754	4	6
-2.0548205103588	-1.52936597441854	1	1030	4	6
-3.03552597536013	-3.67351804700124	2	1032	4	6
-3.88548200421198	-4.59334043423451	2	1026	4	6
-3.39458231391786	-3.31354371098728	2	961	4	6
-1.97323753115257	-1.69409206985005	1	180	5	6
-3.86594264874942	-3.36124616615993	2	178	5	6
-2.35188681043218	-2.31982281248038	2	178	5	6
-2.6486859847553	-3.71419726209823	2	348	5	6
-2.36337346851079	-2.01090850923599	2	596	5	6
-3.23663998083247	-4.45916689186825	2	577	5	6
-3.33334051510388	-3.25106332912145	2	116	6	6
-3.87256819732784	-3.82250227948973	2	111	6	6
-3.97556578660984	-3.33061776971395	2	520	6	6
-3.53630726396678	-3.03974685897341	2	69	6	6
-0.787439617538796	-0.567967567153343	1	325	6	6
-2.21654192543842	-2.59874298392687	2	635	6	6
-3.99180036435811	-4.09144875911007	2	639	6	6
-4.39429749971749	-4.3234558853161	2	600	6	6
-4.88374913608431	-4.3988066347139	2	839	6	6
-3.89598389016574	-4.4549414727414	2	870	6	6
-4.0042901848376	-4.40796001670039	2	852	6	6
-0.634831976320177	-0.552828871246448	1	1061	6	6
-2.89805453448084	-3.41355340387174	2	1009	6	6
-3.20621057123617	-3.185658674008	2	953	6	6
-3.25453450477885	-3.91252313046983	2	936	6	6
-3.30054473686102	-3.84923601732938	2	977	6	6
-2.8337722601555	-2.47063694799179	2	1049	6	6
-3.27986291334203	-4.02301043361777	2	957	6	6
-2.04714567212413	-1.63652651812483	1	934	7	6
-2.56453190513512	-2.1981259834807	2	134	7	6
-2.16627791148713	-1.90611364016576	1	145	7	6
-1.60013309012885	-1.7682695307799	2	28	7	6
-3.72218422487013	-3.47907244038512	2	91	7	6
-4.17547553214889	-4.6029726024446	2	117	7	6
-1.70696695752092	-1.19984798974899	1	236	7	6
-3.25154479060177	-3.19092024885487	2	28	7	6
-1.8386319389387	-2.00447508099001	2	208	7	6
-4.34744387916439	-4.21022690533951	2	134	7	6
-2.3705099601233	-2.73350648021165	1	495	7	6
-2.54806714622238	-2.38706513107252	2	445	7	6
-2.37331502617033	-2.64352730508671	2	445	7	6
-2.75676156340898	-2.91836390797832	2	862	7	6
-3.06251972984966	-3.45478804983523	2	723	7	6
-2.66211905215204	-3.12896656745957	2	843	7	6
-3.0247301116014	-2.31278695547864	2	873	7	6
-3.26230915661868	-3.12016235193217	2	209	8	6
-3.12458689951608	-2.46110028345639	2	104	8	6
-3.16629736342412	-2.99443311782237	2	291	8	6
-2.67798094780328	-2.66047506048932	2	291	8	6
-1.69200480088454	-1.50301695923896	1	370	8	6
-1.93645748874718	-2.28057901273143	2	209	8	6
-3.98017903291016	-3.95974374163956	2	104	8	6
-2.36339735880298	-1.47570716468213	1	641	8	6
-3.51652469413846	-3.46871633989311	2	605	8	6
-2.43163966631232	-2.36069101440108	2	859	8	6
-3.19584857695795	-3.06568274625181	1	878	8	6
-1.6353255471131	-1.67683384542065	1	831	8	6
-2.61871021692033	-2.23818408131047	1	15	8	6
-4.10270047827159	-4.31406896549066	2	1042	8	6
-1.48284828550324	-2.17652529333331	1	1116	8	6
-2.66692792408603	-2.35619686244269	2	1084	8	6
-3.75713653596695	-3.54633876733183	2	14	8	6
-2.44774337200596	-3.363872695602	2	123	9	6
-2.75053679504356	-2.36081820175883	2	346	9	6
-3.6016337698927	-3.90808078619552	2	378	9	6
-1.03499493507585	-1.03692564276366	1	392	9	6
-2.86433551312658	-2.4116524705832	2	404	9	6
-4.73856048071385	-4.17319298333982	2	312	9	6
-3.20718148788628	-3.08054969538791	2	336	9	6
-3.82841965977952	-4.33430370646487	2	241	9	6
-2.47578742854751	-3.62039871374374	2	405	9	6
-1.37248505337669	-1.44937900631413	1	558	9	6
-3.86149068333684	-3.81091150405973	2	593	9	6
-3.1048966179458	-3.7463814563854	2	552	9	6
-3.34117699207418	-2.96957731607714	2	837	9	6
-3.62394633527284	-4.08441403354519	2	1103	9	6
-2.14508095995648	-2.43158960456627	1	170	10	6
-2.07714663350751	-2.12806052050232	2	139	10	6
-3.57124598941138	-4.20753565699512	2	460	10	6
-4.15516080433992	-3.58773180010909	2	997	10	6
-3.47317010687431	-4.47651315377983	2	194	10	6
-1.92456593400866	-2.27140624451305	2	139	10	6
-3.12403565590054	-3.62294191206266	2	544	10	6
-2.21805427969136	-1.53737774989768	2	523	10	6
-4.28580157674289	-3.67324235333454	2	564	10	6
-3.56338982895337	-3.59502487864231	2	509	10	6
-4.42947536304612	-4.34288284755625	2	555	10	6
-3.5271348816046	-3.4096126912635	2	847	10	6
-3.50333411203033	-3.48128009013571	2	809	10	6
-2.89099530541438	-4.08846189906395	2	752	10	6
-2.64493304867048	-2.08421290655873	1	801	10	6
-2.61656237837087	-3.25504719200638	2	806	10	6
-3.73342619426257	-4.51140665617593	2	1108	10	6
-3.40324455699469	-2.87310764401816	2	1088	10	6
-2.78181613387613	-2.59734549112361	2	1090	10	6
-2.80234130825883	-3.55214818655428	2	1110	10	6
-2.52706116434269	-1.70140518598093	1	1084	10	6
-3.01015542869227	-3.32712941030845	2	1089	10	6
-3.11850089729917	-2.00388889927916	1	233	11	6
-4.30351008975695	-4.26969844970046	2	1081	11	6
-3.56216813517194	-2.87378016280325	2	250	11	6
-3.57467086565756	-4.3267811604479	2	235	11	6
-1.45868300507376	-1.05624556785209	1	527	11	6
-3.35794965761629	-3.51650722817365	2	474	11	6
-4.00512133296055	-4.3832273552504	2	526	11	6
-3.27102676169776	-3.12668413887873	2	748	11	6
-3.73978312960486	-2.86493210733498	2	742	11	6
-2.28572362134219	-2.24694227152866	1	918	11	6
-1.83443408587217	-1.49535058639633	1	899	11	6
-1.66366914014939	-1.50652940048183	1	915	11	6
-2.48210770780114	-2.74910659809258	2	891	11	6
-2.49713017429191	-2.78305934842309	2	927	11	6
-2.92156764054752	-2.70767027328392	2	1055	12	6
-2.3612754504783	-3.23864495272549	2	465	12	6
-1.45429706008061	-1.3753742036709	1	292	12	6
-2.1564088110803	-2.27988470747327	2	264	12	6
-4.00243501580419	-4.18883108132805	2	285	12	6
-4.01540693970505	-4.25022674022751	2	277	12	6
-1.72117659802507	-1.26218824721254	1	363	12	6
-1.53449016392573	-1.41795428918112	1	373	12	6
-3.56496789077453	-4.50967820452887	2	368	12	6
-3.25361679231313	-3.55057944941431	2	655	12	6
-2.23579820670105	-2.38253780471734	2	604	12	6
-2.64837626320632	-2.77287676371975	2	664	12	6
-2.86736357691319	-3.50273189248645	2	584	12	6
-2.47734160350325	-2.72451500513346	2	720	12	6
-2.54797108586444	-2.29433918414019	2	770	12	6
-2.23902708804713	-1.5941700615155	1	783	12	6
-4.18047364005952	-3.84895431396116	2	720	12	6
-3.76501024220376	-3.40713497432891	2	816	12	6
-3.1717082853157	-3.04641522792112	1	1073	12	6
-3.71141146764677	-3.33476378232013	2	395	13	6
-1.68457350755133	-0.989337344392412	1	279	13	6
-4.27694809691493	-3.79896221314413	2	143	13	6
-2.22659175992751	-1.94713690120814	2	317	13	6
-3.82958477511346	-3.7218159543602	2	259	13	6
-4.25929169710694	-4.36175352983433	2	398	13	6
-1.69471885484224	-2.20554913048245	2	317	13	6
-2.10226868565235	-2.22224089231256	2	395	13	6
-1.88764392601655	-1.66546343882167	1	401	13	6
-3.10928264718128	-3.55929082397218	2	409	13	6
-2.77387557084659	-3.20766391390435	2	396	13	6
-3.86358739950095	-3.70838852450216	2	692	13	6
-3.21106370995398	-3.27064291569008	2	912	13	6
-4.35175582196979	-4.11090086453782	2	926	13	6
-2.22854957381161	-2.55967330036119	2	1	13	6
-3.35782733527314	-3.61418022821374	2	1134	13	6
-2.10342567750294	-1.90904412909429	1	53	13	6
-1.61579517605755	-0.949741523088634	1	39	13	6
-3.30636648937953	-3.5309530541547	2	1141	13	6
-2.17275279940179	-2.43104365989785	2	33	13	6
-2.65898601835513	-2.24401434363627	2	30	13	6
-2.91498987450908	-3.43852548692815	2	1130	13	6
-3.83132344702184	-4.1221886354521	2	45	13	6
-3.45618971733922	-4.20599146252264	2	8	13	6
-2.07437730367985	-2.10459526056338	2	428	14	6
-2.71541361151739	-2.59942900723821	2	130	14	6
-2.30839990183077	-2.56600391331015	1	160	14	6
-3.31962229214331	-4.13516655674236	2	122	14	6
-3.13969377957403	-3.54678978820786	2	130	14	6
-2.6723854016719	-2.1789878813531	2	428	14	6
-3.95266226776764	-4.15148650560945	2	475	14	6
-3.89240905752178	-4.16118974165159	2	486	14	6
-2.35430673996357	-2.596620639418	2	490	14	6
-2.93058322473104	-3.64935109598053	2	503	14	6
-3.96268723983676	-3.85295253185116	2	496	14	6
-3.83593676512762	-3.9350869450267	2	479	14	6
-1.85524614125414	-1.59216790126915	1	630	14	6
-1.99761347975886	-1.52477971867629	1	687	14	6
-2.75662607281704	-3.5288035062673	2	551	14	6
-1.9396607091929	-2.61026581195252	1	985	14	6
-5.48011298961836	-2.16526961904469	2	733	15	6
-3.56364573584348	-3.909925207346	2	1145	16	6
-2.64246710944576	-2.40240542827626	2	299	16	6
-3.29103530633314	-2.59680851348925	2	289	16	6
-2.24961496348033	-2.64984733289467	2	289	16	6
-2.27608129422067	-1.79423853958524	2	299	16	6
-3.84003335328864	-4.14464887213185	2	417	16	6
-2.1249968843332	-1.50392090902112	1	565	16	6
-3.10768489589663	-3.48433988875355	2	559	16	6
-3.13003012122061	-3.62144512986434	2	587	16	6
-3.67266250298624	-3.67699040972152	2	775	16	6
-3.89945051423229	-3.75501925661848	2	579	16	6
-2.85841097352596	-2.39922816069891	2	701	16	6
-3.6237317301586	-3.85928825044428	2	696	16	6
-3.32544021087746	-3.6890794741166	2	782	16	6
-4.33855165897588	-4.22242796498719	2	767	16	6
-3.27198033935066	-3.17977531124629	2	787	16	6
-1.75222575428962	-1.5986463513559	1	935	16	6
-3.0334713547289	-3.25489167907257	2	929	16	6
-1.85362859886353	-1.56156721846691	1	928	16	6
-2.73553527763582	-2.05717919687256	2	1013	16	6
-2.63718006886485	-3.81190621409337	2	913	16	6
-2.78376844121839	-2.184446564977	2	980	16	6
-2.99511020817166	-2.96497031190395	2	50	17	6
-3.5315865670452	-3.46967966923355	2	181	17	6
-4.01652617019301	-4.11077886868553	2	1120	17	6
-2.89311759875063	-2.86423043909001	2	185	17	6
-1.1721548743305	-1.20817495433764	1	318	17	6
-2.43565200812282	-2.15359628415804	2	185	17	6
-2.13176001383364	-2.580211229608	2	159	17	6
-2.57615391948904	-4.33133352035836	2	284	17	6
-2.96991458452353	-3.77792927094745	2	293	17	6
-3.12837110731679	-2.15820773111624	1	528	17	6
-1.70745236936221	-1.74471368274397	2	492	17	6
-3.28502101099466	-3.2241145229164	2	458	17	6
-3.70204808000554	-4.14812515790675	2	534	17	6
-1.25417324087809	-1.11701865119578	1	575	17	6
-3.7153278974232	-3.13605237166909	2	724	17	6
-2.50424711283322	-2.64945115879927	2	669	17	6
-3.93329203778197	-4.04184699326435	2	543	17	6
-4.4297858468673	-4.12918448506481	2	654	17	6
-2.63322772192828	-1.98442231328868	1	888	17	6
-1.8482763949487	-2.62157896996509	2	902	17	6
-3.11210866251854	-4.43331992906143	2	882	17	6
-3.56947687929709	-3.77095756514954	2	895	17	6
-1.27722783232444	-0.67233134124627	1	377	18	6
-2.83553279928102	-2.83198210234547	2	355	18	6
-2.25217765363542	-2.484166923453	2	423	18	6
-2.13482443698171	-3.27528745879416	2	423	18	6
-2.77591209048074	-3.28045871818014	2	426	18	6
-2.991323615761	-2.94194509149103	2	966	18	6
-2.16617434359542	-1.84414177742859	1	990	18	6
-3.66178181747775	-3.94733935055571	2	984	18	6
-1.93619171532159	-2.18732078221929	2	875	18	6
-2.28869876192515	-2.45531678006789	2	946	18	6
-3.58597772542217	-4.0552584735149	2	1139	18	6
-2.67614512185282	-2.6287585446278	2	1107	18	6
-3.07653080398363	-3.02753258610379	2	1138	18	6
-4.24888050451787	-4.43130091600912	2	1053	18	6
-2.60941993426943	-2.85392026009825	2	102	18	6
-1.99090157350014	-2.00292504378286	1	119	18	6
-3.19666976365426	-3.63628700399477	2	112	18	6
-2.12906857594164	-2.51209697907731	2	107	18	6
-2.94966245412345	-2.94425999518503	2	114	18	6
-1.35068586765381	-1.08892535883858	1	306	19	6
-1.53117720311378	-1.88019076291334	2	270	19	6
-2.97447550531153	-3.30271949706378	2	82	19	6
-1.63659944877968	-1.85402856745493	2	366	19	6
-2.30025150548949	-2.21097265049231	1	399	19	6
-2.59726002924716	-2.34227231494564	2	270	19	6
-3.35622766827493	-3.89654343457976	2	1036	19	6
-2.61079498990369	-2.51905098955501	2	1023	19	6
-3.68146194741654	-4.58615218015233	2	1034	19	6
-1.98682369960223	-1.43263991578351	1	197	20	6
-3.41450305701029	-3.3666800196366	2	228	20	6
-3.81063625692478	-4.55153463682218	2	158	20	6
-3.09736547544979	-3.97432403162553	2	231	20	6
-2.68614466388806	-1.85897035796123	2	269	20	6
-3.08285101940429	-3.28779727033462	2	288	20	6
-1.23587827030513	-0.778437130963963	1	169	21	6
-3.88312805344102	-4.37891149177374	2	153	21	6
-3.33113385003067	-4.410837716528	2	123	21	6
-3.82645370329044	-4.5046011310664	2	229	21	6
-2.489849724612	-2.11765859866451	1	393	21	6
-3.2373116180816	-3.69546106547949	2	296	21	6
-3.96532197611171	-3.57123865079431	2	384	21	6
-3.22747989619115	-2.63594816807123	2	642	21	6
-2.18524190132534	-1.53588545169113	1	625	21	6
-1.93915532747253	-2.43586508865001	1	909	21	6
-3.72054871280079	-4.27464416454442	2	812	21	6
-1.82373766722588	-1.20558744048294	1	1094	21	6
-3.08630840892439	-3.07549002183231	2	46	21	6
-2.1646893488648	-1.83514725257104	1	1143	21	6
-2.94762638410782	-2.38853521513205	2	67	21	6
-2.49509523865063	-2.15920362206623	2	1131	21	6
-2.1082333641003	-2.19950517592536	2	24	21	6
-3.46007758757218	-4.40190286467867	2	1124	21	6
-3.14218382790492	-4.29357629349	2	286	22	6
-3.36526668550419	-4.07043274217579	2	321	22	6
-2.23099478823384	-2.518666142589	2	367	22	6
-3.6141072001486	-3.97736184673649	2	721	22	6
-3.12835375724674	-3.77727360487653	2	738	22	6
-2.60125537175958	-3.75955946230168	2	807	22	6
-3.24422148841666	-4.58370227937285	2	842	22	6
-2.36913717874909	-1.70904832500025	1	761	22	6
-4.07921493646266	-3.53994234133957	2	853	22	6
-2.70072243956002	-3.16789758010357	2	760	22	6
-4.45310398037413	-3.04902757061221	2	851	22	6
-3.4509814649762	-3.59998984211253	2	1015	22	6
-3.06612924856047	-3.15346268631997	2	1013	22	6
-2.82906851160535	-2.13737578581005	1	1031	22	6
-3.66588024201103	-4.07348367155477	2	1008	22	6
-0.891957744993983	-1.19844809368324	1	222	23	6
-3.2686467690479	-2.76431901075733	2	23	23	6
-3.89101464786042	-3.28619153215307	2	198	23	6
-2.98281559226048	-3.23714163367509	2	79	23	6
-3.52452297150774	-4.48658747016114	2	326	23	6
-3.50054959624835	-3.82382899469223	2	466	23	6
-3.75432568112901	-3.51529596326327	2	500	23	6
-2.19664128033614	-2.27140624451305	2	476	23	6
-2.48389592890854	-2.09419788292181	2	485	23	6
-2.45075792465221	-1.81510384110354	1	537	23	6
-2.40028582932212	-2.40398678846469	2	803	23	6
-1.77466086626725	-1.91837767026582	2	652	23	6
-2.04305568037553	-1.82177135409603	1	805	23	6
-2.1563801463614	-2.57103986701826	1	820	23	6
-3.72814002373101	-4.14901196356441	2	964	23	6
-3.55348480166729	-3.74177402986846	2	961	23	6
-2.04615748607343	-2.00789513324521	2	147	24	6
-2.81635417387705	-3.36231326361219	2	218	24	6
-4.06323682260567	-4.32852378315657	2	872	24	6
-2.80675494947524	-3.40876595116211	2	920	24	6
-2.78398307144361	-2.39566576001009	2	147	24	6
-3.67135708366724	-3.34299451345462	2	920	24	6
-3.94283148145398	-3.95634068607927	2	309	24	6
-4.10197891607227	-3.83510826166002	2	784	24	6
-3.91334835450923	-3.77056684687415	2	590	24	6
-3.60052742386323	-3.51822570218766	2	714	24	6
-2.2224343648567	-1.83743698272471	2	883	24	6
-3.70421960668382	-3.12675253599239	2	901	24	6
-3.47548144597432	-3.04232086296858	2	910	24	6
-3.20476952975916	-3.93299131186434	2	828	24	6
-3.04445292910884	-2.95047214214913	1	924	24	6
-1.39100776646126	-1.31028191790869	1	77	24	6
-2.83328574130291	-3.1212274716322	2	70	24	6
-4.79942522450342	-4.31751311384882	2	75	24	6
-2.51828873051498	-1.95888901128351	1	244	25	6
-4.16818671606682	-4.39571996180588	2	793	25	6
-4.18534227607472	-4.06996419349672	2	106	25	6
-4.13538138561044	-4.21725823712752	2	231	25	6
-3.24651490155954	-3.56126050559102	2	356	25	6
-3.78582663409189	-3.43055410432315	2	282	25	6
-2.16975357661016	-3.07551168256033	2	525	25	6
-1.68513956283084	-1.56818561050936	1	708	25	6
-2.6698508570956	-3.70631049584362	2	518	25	6
-4.63564023560299	-4.45597461962624	2	603	25	6
-4.17625352642283	-4.52830174173151	2	673	25	6
-4.31572517469112	-3.36514514436966	2	536	25	6
-3.56429154628154	-4.17410231050042	2	539	25	6
-4.14581826674555	-4.01079416752817	2	845	25	6
-3.11949607754168	-3.77152220564058	2	799	25	6
-2.34280047339956	-1.7976548126666	2	866	25	6
-1.88517277483705	-3.01318366716775	2	788	25	6
-2.63812766469442	-3.18691699238335	2	737	25	6
-3.292430736852	-3.18073742797715	2	1035	25	6
-2.30214290234259	-1.94450513654781	1	1043	25	6
-2.8565219850679	-2.84069627145446	2	1045	25	6
-2.99874199601429	-3.24547650666538	2	1037	25	6
-3.41138406300797	-2.91845646714683	2	1039	25	6
-1.88963114490876	-1.25166207470138	1	166	26	6
-3.48194848154465	-3.40057757378275	2	1001	26	6
-3.66030367026633	-4.15199486172385	2	133	26	6
-3.66559454528019	-2.37702850601715	2	1142	26	6
-3.05141913442266	-2.9573580724371	2	447	26	6
-2.3223316366251	-1.61885208704472	1	636	26	6
-1.17283505859508	-1.09452067076486	1	967	26	6
-2.7037695545796	-3.04370477210309	2	959	26	6
-2.944914083258	-3.48642852602482	2	879	26	6
-2.43240413775704	-2.36994358651886	2	963	26	6
-3.5009623878452	-3.4779380470828	2	974	26	6
-3.76208232290772	-3.31068962414085	2	193	27	6
-3.77995578671604	-3.88757432502584	2	858	27	6
-3.73885774563505	-3.30691500259137	2	193	27	6
-3.69903040671809	-2.60185403469775	2	223	27	6
-3.24379284586	-3.20351934154751	2	858	27	6
-1.7498429825455	-1.63541234620634	1	510	27	6
-1.25060147715397	-1.08334345290189	1	493	27	6
-3.53864157051692	-3.62432843305449	2	512	27	6
-2.85537818687168	-2.51751248953691	2	752	27	6
-2.75013552383949	-1.99135740696725	2	748	27	6
-3.91731803201055	-4.59314280577537	2	777	27	6
-2.79487664334226	-2.4652216764716	2	1003	27	6
-2.31464219636459	-1.94075147790918	2	678	28	6
-3.7066651326695	-4.21495408864267	2	137	28	6
-3.32996215810581	-3.57837618511045	2	125	28	6
-1.83078989274109	-1.72189018190568	2	271	28	6
-2.39695440296204	-3.23358345374048	2	344	28	6
-3.7301629822504	-3.99801671859512	2	137	28	6
-2.72915844646328	-3.2658364137317	2	678	28	6
-3.62239041453331	-4.31646363849012	2	125	28	6
-2.19482262625467	-2.48805961516341	2	451	28	6
-3.09318587079347	-3.46024699445673	2	429	28	6
-2.12353114635684	-2.57442006335315	2	480	28	6
-4.05912865783859	-4.60357146462439	2	468	28	6
-2.12558604119037	-1.98784004874258	1	684	28	6
-2.44552272523951	-2.7853254916095	2	563	28	6
-2.29914186021889	-3.05367923350884	2	586	28	6
-1.32688582730892	-1.05219350542977	1	998	28	6
-1.70935075032921	-1.69657657025086	2	958	28	6
-4.18676865347525	-3.58214388427658	2	1006	28	6
-2.81934209424435	-3.02518168177928	2	1004	28	6
-4.87483641889808	-4.35948267023899	2	978	28	6
-3.42082095470023	-3.79046930987557	2	138	29	6
-2.39016916545675	-1.73235724128951	1	151	29	6
-2.97804910080824	-3.51586776664576	2	74	29	6
-3.56049687067958	-3.27963483071376	2	164	29	6
-3.69883104560836	-4.23567773833874	2	98	29	6
-3.06390659786985	-3.06976640228036	2	203	29	6
-3.20760956418773	-3.77596356102105	2	473	29	6
-3.23660427737514	-3.47706382209228	2	472	29	6
-3.77728365050753	-3.70476496334416	2	437	29	6
-3.92079653558122	-4.13148583890278	2	461	29	6
-1.52272556016823	-1.03549102136046	1	599	29	6
-1.40161985319175	-1.06456454767861	1	1118	29	6
-4.02856105085436	-3.82534084929242	2	995	29	6
-3.52728106182937	-3.28983491380869	2	59	30	6
-1.66031153749141	-1.46298535872106	1	121	30	6
-3.31689809130969	-3.51143644477109	2	175	30	6
-3.40754833564212	-3.60479569174231	2	113	30	6
-2.7394546776311	-1.88548131110917	2	380	30	6
-3.89741978007772	-4.09462460142942	2	362	30	6
-4.42177714724642	-4.15811537812076	2	59	30	6
-2.48608860528078	-2.64283846912192	2	557	30	6
-1.7776078068052	-1.58230924504585	1	555	30	6
-2.88819914785978	-3.70667689314452	2	711	30	6
-1.69319597462412	-1.86761296392024	1	588	30	6
-4.66554681916201	-3.85370692860531	2	581	30	6
-3.53713560786875	-3.3330528699306	2	585	30	6
-3.84606956192854	-3.94702861462696	2	569	30	6
-3.42680722359273	-3.75015929053659	2	840	30	6
-2.74723801378496	-2.90728193237011	1	823	30	6
-3.80189629493019	-4.40804212187716	2	815	30	6
-2.15523736756934	-2.36967620254854	2	1011	30	6
-3.69154363238369	-4.03707615443171	2	1033	30	6
-2.51460380126975	-1.66509333867893	1	1047	30	6
-3.33446908925566	-4.45951261356573	2	1054	30	6
-2.07507708770626	-2.44308931078745	2	202	31	6
-2.66829774458213	-2.78537410806618	2	224	31	6
-1.10737069603274	-1.11250332390755	1	196	31	6
-4.54732313118341	-4.4952401266159	2	242	31	6
-2.64700697032751	-3.00667189359238	2	115	31	6
-3.50101541529275	-3.65901002051166	2	209	31	6
-3.22667572529788	-3.68146699439848	2	205	31	6
-3.47733822130109	-4.21144033409835	2	101	31	6
-4.83383275195594	-3.55291602129813	2	209	31	6
-3.66665835167219	-4.10372845353244	2	318	31	6
-3.35389212616378	-3.89871199136847	2	224	31	6
-4.97805558544033	-4.5067738641319	2	115	31	6
-3.74066088913896	-4.29079749828327	2	328	31	6
-3.91114192843211	-3.5806351007163	2	376	31	6
-3.05596829211277	-3.38945657545914	2	303	31	6
-2.41641874903846	-2.21682032603325	2	702	31	6
-3.65586322925145	-4.49541932202897	2	717	31	6
-2.74397325901206	-3.4147082436901	2	699	31	6
-4.01182713545662	-4.30210701149801	2	766	31	6
-3.26177743130769	-3.63662861831552	2	894	31	6
-4.19263054116943	-4.12800476371474	2	779	31	6
-2.14397758099897	-1.50018000149758	1	72	31	6
-2.84135917599306	-3.01945136017458	2	49	31	6
-3.05472290269188	-4.20143991517364	2	17	31	6
-3.79061673802092	-4.12126365157336	2	341	32	6
-3.40755487896901	-2.94934499400087	2	394	32	6
-3.50609911438289	-3.16578539629409	2	393	32	6
-2.12568575815691	-2.01984521308158	1	386	32	6
-3.77481222373108	-3.94289466909523	2	316	32	6
-3.36490618293517	-4.06564049409375	2	531	32	6
-4.14060341452841	-3.41064184049016	2	617	32	6
-3.31364531595316	-3.60682031925838	2	877	32	6
-2.71805111747668	-3.11516917609456	2	768	32	6
-2.16860946525412	-2.32698024982877	2	863	32	6
-3.55025063020136	-3.91829261844174	2	840	32	6
-1.38712801717489	-0.554074171096751	1	6	32	6
-2.54561260262488	-2.6693392332316	2	1063	32	6
-2.79966422701557	-3.2162293299273	2	1113	32	6
-4.01555702561087	-4.19983842010294	2	4	32	6
-3.31188916343723	-3.19824021126813	2	173	33	6
-1.92096947958794	-1.57699976434465	1	185	33	6
-3.78323063383301	-3.75224532973576	2	434	33	6
-3.52444112444762	-3.78923031684128	2	109	33	6
-2.63593271898109	-2.91256828829325	2	37	33	6
-4.43928007140927	-3.99388403190847	2	210	33	6
-1.62832028240477	-1.53548138031827	1	287	33	6
-4.48797070326458	-4.12620681537088	2	239	33	6
-4.93284756753863	-4.37080977946872	2	173	33	6
-3.49377721273707	-3.92972883254708	2	589	33	6
-1.47826450364856	-1.30443422903997	1	665	33	6
-2.17108931710513	-1.9576275302227	2	662	33	6
-4.0221553519644	-3.86033229002279	2	710	33	6
-3.60664800989226	-4.25191106935053	2	712	33	6
-3.45091328200882	-3.54908272973498	2	854	33	6
-5.00149064778175	-4.44033394353516	2	757	33	6
-2.31532899920645	-1.78849281057197	1	1018	33	6
-4.308156032942	-4.32021683310757	2	332	34	6
-2.98236222841798	-2.65866021686081	1	327	34	6
-4.30509452854358	-3.86232848840429	2	304	34	6
-3.81693453263471	-3.67892912326077	2	255	34	6
-3.38380226532693	-3.47631971425937	2	360	34	6
-1.57029663757105	-0.71731692986715	1	327	34	6
-3.12136369260251	-2.72184998158873	2	374	34	6
-4.74771464997012	-4.50306496305094	2	352	34	6
-3.82578502085535	-3.74511123858399	2	340	34	6
-3.40491601654591	-3.39138567427816	2	789	34	6
-1.3936527852038	-1.05599255105675	1	919	34	6
-3.40626417827088	-3.84839114518337	2	1122	34	6
-3.72541873687045	-4.46802034784086	2	1133	34	6
-4.27353821637122	-4.5474674758598	2	1114	34	6
-3.75614399417553	-3.85625722752229	2	10	34	6
-2.15835871893096	-2.24129245905328	2	190	35	6
-3.8620396718556	-3.91137321658665	2	32	35	6
-3.39885993904569	-3.59896562664514	2	981	35	6
-3.53222324659149	-3.47041885070411	2	223	35	6
-3.98366305811481	-4.26534642913336	2	319	35	6
-3.73670721465026	-3.35813789220171	2	313	35	6
-3.47589244906496	-2.75807062172687	1	301	35	6
-3.96971370381856	-4.435427411401	2	190	35	6
-1.60907284971734	-1.78029741032462	1	514	35	6
-2.07153143939282	-1.70421023690854	2	508	35	6
-2.37292962589334	-3.16659177144451	2	496	35	6
-3.4100075074892	-2.99429330935974	1	522	35	6
-2.15713089386849	-2.82889667429548	2	529	35	6
-3.20103692949357	-4.19107575118187	2	501	35	6
-3.62713326609685	-3.1430728614527	2	508	35	6
-3.70582235093484	-4.49461319542345	2	679	35	6
-2.07926117495174	-2.79560354311017	2	983	35	6
-2.68971992800103	-2.20607563261424	2	199	36	6
-4.14036353030855	-4.29511526268459	2	1021	36	6
-1.7571075567969	-1.80287704104198	2	199	36	6
-3.70203101123073	-3.76489694053785	2	471	36	6
-2.16510844558494	-1.78840908802843	1	513	36	6
-2.24770573901066	-1.63685535901505	1	487	36	6
-3.65974060919063	-3.35902909380161	2	712	36	6
-2.13939522779932	-2.09364594829582	2	736	36	6
-2.6191888898094	-2.69005803523213	2	1085	36	6
-2.23341044203373	-1.39321424840906	1	11	36	6
-3.57138573705381	-3.70659545991972	2	1066	36	6
-3.04796913123164	-3.10089280920915	2	1125	36	6
-3.61858612293784	-3.98933610853082	2	22	36	6
-2.55805363822137	-2.29355597840953	2	1059	36	6
-3.63069245765194	-3.35681692598142	2	1119	36	6
-2.74315806815381	-3.64451813041518	2	26	36	6
-4.24065030346973	-4.52000217361821	2	7	36	6
-2.41914262912011	-2.09027602327911	1	118	37	6
-3.57637939968163	-3.32118544369277	2	177	37	6
-1.47744377285746	-1.36826585566721	1	225	37	6
-2.97270190244595	-3.75548945261338	2	251	37	6
-2.56297224734835	-2.59932136461163	2	177	37	6
-2.14439109701148	-2.51712823408908	2	223	37	6
-3.65389380951277	-3.64169057131148	2	462	37	6
-3.13812307802955	-3.69328916260264	2	436	37	6
-1.02929327804248	-1.10290046978865	1	606	37	6
-2.83802824213755	-2.6057598937141	1	545	37	6
-4.59675747090562	-4.06168377998255	2	876	37	6
-2.78243090640512	-2.48122144849126	2	885	37	6
-2.6526882275223	-1.84091610053837	1	932	37	6
-1.60248172057237	-1.23542563243593	1	132	38	6
-1.78133002533226	-2.17471972199615	2	141	38	6
-1.93453492360089	-2.19405361017085	2	73	38	6
-2.34270086597431	-2.58980060763418	1	258	38	6
-2.88495271746805	-3.20460316558148	2	141	38	6
-2.03856121859612	-2.05912140125785	2	73	38	6
-3.18746460627115	-3.27862582927397	2	311	38	6
-4.04512474731274	-3.87088106209697	2	267	38	6
-3.60083431820471	-3.85088087048591	2	297	38	6
-1.02494283776201	-0.465898466966525	1	656	38	6
-3.54300261135965	-4.26934101323099	2	541	38	6
-3.03457068358891	-3.70789918795119	2	623	38	6
-3.85879691454791	-4.41844168737593	2	511	38	6
-3.67128044014343	-4.17605365754865	2	622	38	6
-1.83842741497886	-1.29780374541019	1	899	38	6
-1.81306825362343	-1.55603459571021	1	861	38	6
-2.64698519194811	-3.89526422161319	2	754	38	6
-3.26500683257216	-3.33765936085817	2	744	38	6
-3.53862339463376	-4.30781009698504	2	887	38	6
-3.01823055006585	-3.48979911350503	2	734	38	6
-3.12255365276925	-2.35492103601398	2	1095	38	6
-2.89248358213066	-2.96434989232532	2	1106	38	6
-2.55276843499519	-3.74443444823626	2	274	39	6
-4.27935392840586	-4.40943894228422	2	79	39	6
-3.99243831758882	-3.28341434600577	2	253	39	6
-3.33809428825163	-3.37781294142942	2	262	39	6
-3.06937222449184	-2.76183079678686	1	40	39	6
-3.48404098299978	-3.24370657199871	1	505	39	6
-4.42091051137119	-4.2410827823339	2	504	39	6
-3.15872753920608	-4.23367559745108	2	489	39	6
-2.60476568834961	-2.71872194210912	2	546	39	6
-1.36611942564091	-1.59288565992658	2	600	39	6
-2.9137914128244	-3.72587544380066	2	1016	39	6
-1.74159101713531	-2.15641762292907	2	1050	39	6
-2.59982373851673	-2.9966126609813	2	1070	39	6
-3.78696434849357	-3.56097888486187	2	120	40	6
-2.0017613501321	-2.0061464712698	2	136	40	6
-4.45311338962188	-4.1294330248946	2	101	40	6
-3.10450165503359	-3.56560043795377	2	101	40	6
-2.69109460259637	-2.78988952171869	2	136	40	6
-3.45749261341269	-2.76749770349563	1	227	40	6
-2.45874498776	-1.89572762134072	2	185	40	6
-1.84425385065305	-1.62355712099498	1	550	40	6
-2.57559961942314	-2.34456400648705	1	560	40	6
-3.65540566603728	-4.48818747050248	2	591	40	6
-2.3476603795101	-2.0715527402596	2	830	40	6
-2.69158890854154	-3.05718223587021	2	778	40	6
-2.78967871461755	-2.97797094397535	2	811	40	6
-2.79542728819215	-2.30361562380857	2	821	40	6
-3.61746481152135	-3.27756482121688	2	834	40	6
-2.77256491355267	-2.79593104687939	2	814	40	6
-3.23561032959735	-3.16114951675518	2	1060	40	6
-2.25611047744434	-2.79168184129647	2	201	41	6
-2.30768047980702	-3.1937442842306	1	281	41	6
-3.05175129642588	-2.69863961984805	2	267	41	6
-4.40262194730768	-4.47396650037275	2	795	41	6
-1.41618295817905	-1.46030264593487	1	320	41	6
-2.83356489927752	-2.62766447534303	2	267	41	6
-2.40497610889543	-1.96377273944066	1	281	41	6
-2.14651591376487	-2.02041820123037	1	688	41	6
-2.71583039192529	-2.90525192042562	2	547	41	6
-4.3207900856216	-4.39264278713707	2	549	41	6
-3.33836396169554	-3.03597110481367	2	694	41	6
-3.58363618459172	-3.7425756331178	2	517	41	6
-4.02215077634232	-4.5892968368318	2	650	41	6
-3.00303128541709	-2.80311391128267	1	989	41	6
-2.77325232087238	-2.87098686489763	2	942	41	6
-2.09626670295147	-2.12128906187183	1	95	41	6
-2.541798030492	-2.71957131498935	2	93	41	6
-3.33724194895309	-3.89644497546483	2	38	41	6
-2.94152412409725	-2.77862289127437	2	87	41	6
-3.17497513844629	-3.20620642176754	2	92	41	6
-2.84832668192821	-3.51846180182281	2	83	41	6
-1.17299685854777	-1.06079063065931	1	172	42	6
-3.06776754696423	-3.23709071328911	2	150	42	6
-2.01242201887695	-1.90339966084319	1	208	42	6
-2.87665741629924	-2.43517978160564	2	154	42	6
-2.61460029658786	-3.31456107500261	2	78	42	6
-3.70293801932793	-3.19155252921931	2	194	42	6
-3.76437443250923	-3.51157043914353	2	154	42	6
-2.75327498234869	-3.38024835291177	2	245	42	6
-3.715970956852	-4.20277645640441	2	261	42	6
-3.31125864986834	-3.38307263180361	2	776	42	6
-2.86004886940542	-2.34542996548636	1	764	42	6
-3.04664052440241	-3.22617741672972	2	529	42	6
-2.96777182308887	-2.95555048392116	2	776	42	6
-4.11617371436468	-3.79264124840807	2	800	42	6
-4.31743603495522	-4.55020862791412	2	791	42	6
-3.18343476964136	-3.02096803362225	2	897	42	6
-3.73631788258337	-4.31071112925729	2	903	42	6
-3.60118602506579	-2.79424554749903	2	904	42	6
-2.42257730123866	-2.41391896925625	2	1102	42	6
-1.47486044043984	-1.40322080858961	1	1087	42	6
-3.20386121031109	-2.53920656479603	2	1083	42	6
-4.71320512172462	-3.86399503641756	2	320	43	6
-3.60500101407563	-4.14187651826745	2	729	43	6
-3.39184875498566	-3.14588097200195	1	749	43	6
-3.36540999771951	-3.81263026155011	2	893	43	6
-1.74800266222904	-1.11393102365128	1	896	43	6
-3.53913335247819	-4.03509500301814	2	1078	43	6
-2.44198100445403	-2.97905216330279	2	1097	43	6
-4.05362616354394	-4.57154200500811	2	1129	43	6
-3.26673049992037	-4.20652830322805	2	1101	43	6
-3.56918934554255	-4.31691327878547	2	27	43	6
-2.2656868262391	-1.83149455464807	2	140	44	6
-2.99135178319971	-3.10682027107788	2	213	44	6
-3.02690511335049	-3.07503525489253	2	178	44	6
-2.68168098366526	-2.93262602763305	2	189	44	6
-3.90970457612863	-3.68640252423904	2	406	44	6
-3.51352040169908	-3.66348464909399	2	268	44	6
-2.42623739006928	-1.94038941638262	2	189	44	6
-2.74860272068913	-2.30239511104176	1	372	44	6
-3.35676972694887	-3.55546806868999	2	140	44	6
-4.36462704856381	-3.71839065748832	2	213	44	6
-4.6045463914223	-4.49712328190496	2	178	44	6
-3.44547549081512	-3.69332934018757	2	643	44	6
-3.89421982274456	-2.61577644475103	2	608	44	6
-2.83955071211465	-2.60539433972651	2	676	44	6
-1.65832225310197	-1.29071149122616	1	765	44	6
-2.97641814180995	-3.99009266085007	2	608	44	6
-3.30147749580272	-2.99873678257429	2	774	44	6
-2.00410383139342	-1.71579892842551	2	643	44	6
-3.7719616052634	-3.30016722850481	2	747	44	6
-3.27383583113542	-3.06086830649953	2	794	44	6
-3.31990243608228	-3.8853323901751	2	773	44	6
-4.05374115693725	-4.38515151202141	2	996	44	6
-4.14715007605152	-4.51158877236656	2	20	45	6
-2.6330940907645	-2.81936172225348	2	307	45	6
-4.13751576231077	-3.31425850730078	2	314	45	6
-3.26004497523762	-2.49850265805466	2	310	45	6
-3.4769331990015	-3.30247484874451	2	350	45	6
-2.20800710557295	-2.21170288401691	1	401	45	6
-1.54301779352122	-1.52019153491991	1	746	45	6
-1.70723833781591	-2.14618836599168	2	637	45	6
-2.7020433758103	-2.90300725057179	2	657	45	6
-2.40152446495408	-2.33923870397546	1	745	45	6
-3.37597398749343	-3.47599636173764	2	584	45	6
-3.89381771606796	-4.08322659648825	2	753	45	6
-4.03555044810574	-3.95227224733583	2	602	45	6
-4.09993953578936	-4.56566105289338	2	610	45	6
-3.26617652116264	-3.17936669177349	2	796	45	6
-2.12088707890505	-1.32833493484275	1	965	45	6
-2.86784524249541	-3.16566686653706	2	859	45	6
-2.9445669846897	-3.83325803679249	2	938	45	6
-3.18138763011273	-2.99667271563105	2	1135	45	6
-3.16631569912904	-2.79821016606036	1	1137	45	6
-3.13338906768169	-3.18636023319152	2	973	46	6
-2.97312118778391	-3.34528974972386	2	260	46	6
-3.5081614449427	-4.01095975328817	2	484	46	6
-3.1937321078922	-2.57568073325091	2	338	46	6
-3.4050606879637	-2.91153819475798	2	613	46	6
-2.61694574305415	-2.00960955568129	2	538	46	6
-3.3731334564728	-4.49237735851297	2	638	46	6
-4.12842144889546	-3.66680489979563	2	740	46	6
-3.05318581803565	-3.5874064851833	2	771	46	6
-3.12854413601897	-3.38127711422702	2	613	46	6
-1.83279221952419	-1.66913483969223	1	767	46	6
-2.92241940249472	-2.83199908157139	2	709	46	6
-2.13981940593298	-2.60658626726841	2	697	46	6
-2.77224119829345	-2.91047242960317	2	735	46	6
-4.03596775642416	-3.97203843783813	2	751	46	6
-3.47897557800244	-4.31736312134816	2	538	46	6
-3.78421750453541	-4.01416647909685	2	731	46	6
-1.64468606276372	-1.30485816326647	1	1029	46	6
-3.58770446053507	-3.92076107137143	2	1000	46	6
-3.6788052645657	-3.92374139838234	2	317	47	6
-3.85538469122719	-4.43720113541854	2	296	47	6
-3.75978962923667	-4.09097026158315	2	335	47	6
-2.44750015864252	-1.5882245160349	1	627	47	6
-3.1032461581656	-2.72457600305955	2	477	47	6
-2.57735865887578	-3.45694267677779	2	653	47	6
-3.06463304122062	-3.73136950573489	2	772	47	6
-2.57588496704878	-2.76040721893774	2	813	47	6
-1.99330244863794	-1.83338178391908	1	1007	47	6
-2.79439490769454	-2.58121492752639	2	249	48	6
-1.42657492110225	-1.53433043994729	1	207	48	6
-1.98009257275948	-2.19707258888705	2	1099	48	6
-3.22821072133224	-4.57697153162941	2	161	48	6
-2.92605460840615	-3.66068079975526	2	251	48	6
-2.07384726407797	-2.2868003304386	2	1099	48	6
-1.97989379756625	-1.99938898790093	2	249	48	6
-3.35234269611227	-3.49042211541058	2	251	48	6
-3.94889758281467	-4.4400795661225	2	309	48	6
-4.52368108057964	-3.76736004918759	2	459	48	6
-2.5984367167242	-2.31277685298888	2	707	48	6
-2.37957638143602	-2.24351461941706	1	765	48	6
-3.64637624237085	-4.37596504329529	2	722	48	6
-2.96982269242137	-4.03718948172104	2	769	48	6
-2.24675776187267	-2.23077619024761	2	886	48	6
-2.4687114452689	-3.09019681101461	1	1010	48	6
-2.46447244358778	-3.28240152574808	2	1004	48	6
-4.87371330593592	-4.39377538170843	2	857	48	6
-4.76341777561709	-3.974164401966	2	12	49	6
-2.35839757649434	-1.70149837828331	1	106	49	6
-2.84354581505381	-3.06817394245471	2	124	49	6
-3.50354523408635	-3.2128689026048	2	165	49	6
-3.46406324664109	-3.09976034397804	2	156	49	6
-2.9116086904364	-2.6818855018316	2	221	49	6
-3.12938478083138	-3.08912030187566	2	884	49	6
-2.22690897687145	-2.10413595427183	2	156	49	6
-2.83749269051025	-2.89820636846475	2	884	49	6
-2.08291147501527	-2.08041801827797	1	106	49	6
-3.23312206666904	-3.22295915030584	2	221	49	6
-2.90708063580104	-2.94346245612031	2	165	49	6
-2.64904838549937	-3.20034852025432	2	446	49	6
-2.56510860571379	-2.71263067547632	2	597	49	6
-3.85558072794839	-3.92815238735803	2	895	49	6
-3.72717205249826	-4.2547246043007	2	931	49	6
-3.61111331520605	-4.01777248561176	2	948	49	6
-3.14576787748787	-3.06770099707108	2	922	49	6
-4.66508149193769	-3.49918514299057	2	889	49	6
-2.36636725602281	-3.4898318934044	2	219	50	6
-3.59987526626759	-3.86848470341366	2	212	50	6
-1.31992084061124	-1.06585859553005	1	256	51	6
-3.86134035710628	-3.63921348309912	2	411	51	6
-3.99036266271966	-4.15645403588561	2	195	51	6
-3.82039912236974	-4.49488183209397	2	182	51	6
-1.18774164628235	-0.905232104517421	1	553	51	6
-2.6990867544924	-2.38077368726532	2	464	51	6
-2.56183393034987	-2.64345699395995	2	481	51	6
-3.3319282953416	-3.71769053596806	2	452	51	6
-3.23327922757712	-4.44765374811311	2	562	51	6
-3.67005704959832	-4.15072445565831	2	574	51	6
-2.87351552256986	-4.01721686830665	2	644	51	6
-2.80917676578262	-2.82120770106226	2	726	51	6
-4.09669607843731	-4.32014163100187	2	741	51	6
-3.60694819936074	-3.2062804802985	2	638	51	6
-1.41050421009534	-0.821537525332463	1	952	51	6
-3.10239235708985	-2.85045513309942	2	976	51	6
-4.27026049988578	-4.31257520167567	2	848	51	6
-3.83321561296144	-4.23037049219081	2	706	52	6
-3.55027092982286	-3.2825880208398	2	171	53	6
-2.40768803793149	-3.25590294570528	2	402	53	6
-3.03766585609554	-2.91941959070483	2	418	53	6
-3.75271880760653	-3.17366348204665	2	424	53	6
-3.98950979646468	-2.67443168947859	2	640	53	6
-1.16677012074987	-1.07613969948275	1	666	53	6
-3.14675619863943	-3.09103245340832	2	743	53	6
-2.15799412836188	-2.8528794606704	2	634	53	6
-4.15279523235158	-4.42018551177465	2	660	53	6
-2.3259238929349	-2.25270029006505	2	1127	53	6
-3.38848940972489	-3.66837119348259	2	1079	53	6
-4.57768714151829	-4.40812423379576	2	29	53	6
-2.98916789071956	-3.09614947200646	2	34	53	6
-2.91262876524474	-2.88394048295056	2	191	54	6
-1.60725680945554	-1.71983330405656	2	149	54	6
-4.29457787461373	-4.47133883835457	2	430	54	6
-3.1453825821279	-3.05988686840069	2	304	54	6
-4.14857419222855	-4.24686656905754	2	347	54	6
-1.8663605740729	-1.40538748017658	1	410	54	6
-2.13555633653111	-2.65326376484484	2	364	54	6
-2.46264111913281	-2.51150527767201	2	413	54	6
-1.83401358742008	-2.15535545124963	2	149	54	6
-3.92414418184832	-4.33331266388328	2	408	54	6
-3.89852440287037	-4.52211663085281	2	191	54	6
-1.84358646413054	-1.38769934765139	1	732	54	6
-3.25162287434793	-3.4192493422699	2	750	54	6
-4.21021471276094	-4.18225816427621	2	546	54	6
-3.62285701240779	-3.44948467229368	2	698	54	6
-3.81456154986724	-4.26101326660833	2	762	54	6
-1.90981720709309	-1.72572456822548	1	844	54	6
-3.72461608066538	-3.96552927295129	2	916	54	6
-3.17372503849065	-3.36150562562084	2	855	54	6
-2.90894532305907	-3.26636059143994	2	1076	54	6
-2.15211068255264	-2.10582658562455	1	47	54	6
-2.00969693669493	-3.15266682475787	2	212	55	6
-2.1761263189339	-2.65786101601907	2	238	55	6
-1.50530812984959	-0.802107501080888	1	294	55	6
-2.61501315626466	-2.40628032933281	2	376	55	6
-3.38327683868762	-3.34736281903375	2	369	55	6
-4.83088449951055	-4.55752353252074	2	349	55	6
-3.71553988340278	-4.47090156518306	2	818	55	6
-1.14446351986712	-0.953123298919737	1	917	55	6
-3.21519225779172	-4.18724963661258	2	841	55	6
-4.30519324576726	-4.14515376327542	2	914	55	6
-3.44750020918991	-3.47409070718248	2	911	55	6
-4.90344157440675	-4.50315526058136	2	930	55	6
-3.16341163006025	-1.90969876709274	2	96	55	6
-2.16012035621699	-3.07700740701897	2	57	55	6
-2.3981945109814	-2.47451285292399	2	21	55	6
-2.54595201314227	-3.36914654149702	2	68	55	6
-3.09904357495974	-2.96367174886231	2	48	55	6
-3.75916089764391	-3.63795822893555	2	661	56	6
-3.22668294801906	-2.07400037173045	2	253	56	6
-3.34311278370073	-3.55281128183744	2	939	56	6
-4.47192661970844	-3.90852911617389	2	306	56	6
-2.57372450216768	-1.87270708620855	1	389	56	6
-2.72705403813828	-2.67288095329292	2	253	56	6
-3.16313102446899	-3.48189780558361	2	532	56	6
-3.12922277266192	-3.52866718290808	2	838	56	6
-3.48600896876842	-3.48953691298568	2	867	56	6
-3.39702006401573	-4.13541658799757	2	869	56	6
-1.82127177911221	-1.42690387821507	1	1064	56	6
-3.99512707405724	-4.29350306828585	2	1065	57	6
-3.18011213005932	-4.46994023672799	2	135	57	6
-3.60704796759975	-3.14699712140279	2	943	57	6
-4.26436909182075	-3.36644818933534	2	252	57	6
-3.82947086037369	-3.51354894450884	2	943	57	6
-3.0786782905233	-3.30844501573102	2	230	57	6
-2.78993132876614	-3.68269859503886	2	163	57	6
[truncated: 1,477 more rows]
