# Supplementary material for: Early prediction of antigenic transitions for influenza A/H3N2
Source: PLoS Comput Biol. 2020 Feb 18;16(2):e1007683. doi: 10.1371/journal.pcbi.1007683 (PMC7048310; doi:10.1371/journal.pcbi.1007683)
Supplement: S1 Source — (GZ) [file pcbi.1007683.s016.tar.gz › S3_source_files/supplement_source_data/supplement_source_code.R]

#### Supplement 
library(tidyverse)
library(cowplot)
library(viridis)
########### Figure 1 -- Supplemental Figure 1
success.df = read.csv("../docs/Figure_1_figure_supplement_source_data_1.csv")
success.df %>%
  group_by(thres, day) %>%
  summarize(median.success.low = median(success.only.low),
            median.success = median(success.only.median),
            median.success.high = median(success.only.high),
            median.st.low = median(success.transient.low),
            median.st = median(success.transient.median),
            median.st.high = median(success.transient.high)) %>%
  ggplot(aes(x = day, y = thres, fill = median.success)) + geom_tile() +
  scale_x_continuous(breaks = c(30, 45, 60, 75,90)) + 
  labs(x = "Criteria for days above threshold", y = "Criteria for frequency threshold",
       fill = "Proportion of \ntotal disease activity") +
  scale_fill_continuous(low = "lightgrey", high = "black") + 
  #scale_fill_viridis(option = "A") +
  theme(axis.text = element_text(size = 20),
        axis.title = element_text(size = 22),
        legend.text = element_text(size = 18),
        legend.title = element_text(size = 18),
        legend.key.height=unit(3,"line")) + 
  guides(fill = guide_colorbar(reverse = TRUE, nbin = 25)) -> success.criteria.plot


############ Figure 1- Supplemental Figure  2
s1.data = read.csv("../docs/Figure_1_figure_supplement_source_data_2.csv")
s1.data %>%
  ggplot(aes(x = surveillance.thres, y=num.points)) + geom_point()+
  geom_line() + labs(x = "Surveillance Threshold (%)", y = "Number of Observations") + 
  scale_x_continuous(breaks = seq(1:10)) -> plot.number
s1.data %>%
  ggplot(aes(x = surveillance.thres, y=prop.success)) + geom_point()+
  geom_line() + labs(x = "Surveillance Threshold (%)", y = "Proportion Successful") + 
  scale_x_continuous(breaks = seq(1:10)) + coord_cartesian(ylim = c(.1, .7)) +
  scale_y_continuous(breaks = seq(.1, .7, .1))-> plot.success
s1.plot = plot_grid(plot.number, plot.success, labels = c("a","b"))

########### Table 2 Supplemental Figure 1 
at10.fold = read.csv("../docs/Table_2_supplemental_figure_source_data_1.csv")
at10.fold %>% ggplot(aes(x = ratio.meanR, y = time, color = success)) + geom_density2d() +
  scale_color_manual(values = c("black", "grey"), labels = c("Establish", "Transient")) +
  labs(color = "", y = expression(paste("Time: 6% - 10% (Days)  ", delta(t[1], t[2]))),
       x = expression(paste("Relative Growth Rate ",  italic(R[c]/R), " at 10%"))) +
  theme(axis.title = element_text(size = 20)) -> time.proxy

at10.fold %>% ggplot(aes(x = ratio.meanR, y = relative.fold, color = success)) + geom_density2d() +
  scale_color_manual(values = c("black", "grey"), labels = c("Establish", "Transient")) +
  labs(color = "", y = expression(paste("Relative Fold Change: 6% - 10%   ",
                                        chi(t[1],t[2]))), x = expression(paste("Relative Growth Rate ",  italic(R[c]/R), " at 10%"))) +
  theme(axis.title = element_text(size = 20)) +
  theme(legend.text = element_text(size = 20),
        legend.key.size = unit(2,'lines')) -> fold.proxy

proxy.legend = get_legend(fold.proxy)

proxy.variables = plot_grid(time.proxy +theme(legend.position = "NULL"),
                            fold.proxy + theme(legend.position = "NULL"), labels = c("a","b"), 
                            label_size = 20, nrow = 1)

proxy.variables.plus = plot_grid(proxy.variables, proxy.legend, rel_widths = c(1,.1))


########### Figure 5 Supplemental Figure 1
tradeoff.full = read.csv("../docs/Figure_5_figure_supplement_source_data_1.csv")
tradeoff.full %>%
  ggplot(aes(x = factor(freq), y = median.Recall, color = model)) +
  geom_point(size = 3) +
  geom_errorbar(aes(ymax = max.Recall, ymin = min.Recall)) + 
  scale_color_viridis(discrete = TRUE) + 
  scale_x_discrete(labels = c("1", "2", "3", "4", "5", "6", "7", "8", "9", "10")) + 
  coord_cartesian(ylim = c(.55, .95)) + scale_y_continuous(breaks = seq(.6, .95,.05)) + 
  labs(x = "Surveillance Threshold (%) ", y = "Sensitivity", color = "Candidate Predictor Data") -> sensitivity.compare

tradeoff.full %>%
  ggplot(aes(x = factor(freq), y = median.Precision, color = model)) +
  geom_point(size = 3) +
  geom_errorbar(aes(ymax = max.Precision, ymin = min.Precision)) + 
  scale_color_viridis(discrete = TRUE) + 
  scale_x_discrete(labels = c("1", "2", "3", "4", "5", "6", "7", "8", "9", "10")) + 
  coord_cartesian(ylim = c(.55, .95)) + scale_y_continuous(breaks = seq(.6, .95,.05)) + 
  labs(x = "Surveillance Threshold (%)", y = "Positive Predictive Value", color = "Candidate Predictor \n Data") -> ppv.compare

solo.multi.legend = get_legend(ppv.compare)
compare.rf = plot_grid(ppv.compare + theme(legend.position = "NULL"), sensitivity.compare + theme(legend.position = "NULL"),
                       solo.multi.legend, rel_widths = c(1,1,.5), nrow = 1) 


############# Figure 5 Supplemental Figure 2 
slice.data = read.csv("../docs/Figure_5_figure_supplement_source_data_2.csv")

slice.data %>%
  select(antigentype, success, variable, value, trial, group, nine.months, six.months, twelve.months, three.months) %>%
  spread(key = variable, value = value) %>%
  select(-netau) %>%
  ggplot(aes(frequency)) + geom_histogram(binwidth = .01) + 
  labs(x = "Frequency of antigenic clusters within random time sample", y = "Count") -> random.time.frequency 

##### Figure 5 Supplement Figure 3
perf.compare = read.csv("../docs/Figure_5_figure_supplement_source_data_3.csv")

# Threshold values corresponding to the optimal F1 score 
optimal.slice = perf.compare %>% filter(type == "slice" & thres == 0.37)
optimal.05 = perf.compare %>% filter(type == "freq5" & thres ==0.42)
optimal.10 = perf.compare %>% filter(type == "freq10" & thres == 0.51)
optimal.perf = data.frame(rbind(optimal.05, optimal.10, optimal.slice))

optimal.perf.short = optimal.perf %>% select(Sensitivity, Pos.Pred.Value)

perf.compare %>%
  ggplot(aes(x = Sensitivity, y= Pos.Pred.Value, 
             color = thres, shape = type)) + geom_point(size = 2.5) + 
  scale_color_viridis(breaks = seq(0,1,.2), option="C",  end = .9) +
  labs(color = "Probability \n Threshold", shape = "Model",
       y = "Positive Predictive Value") +
  scale_shape(labels = c("ST - 10%", "ST - 5%", "Time Sample")) -> model.type.compare
model.type.compare = model.type.compare + geom_point(data = optimal.perf, 
                                                     mapping = aes(x = Sensitivity, y = Pos.Pred.Value), 
                                                     shape=8, size = 6, color = "black")

##### Figure 5 Supplemental Figure 4 
predict.freq.data = read.csv("../docs/Figure_5_figure_supplement_source_data_4.csv")

predict.freq.data %>% as.data.frame %>% 
  filter(month == "3") %>% 
  ggplot(aes(x=actual, y = pred, color = as.factor(success))) + 
  geom_point(alpha = .8) + geom_abline(slope=1, intercept=0)  +
  labs(x = "Frequency in 12 Months (Log)", y = "Predicted Frequency in 3 months (Log)", color = "") + 
  scale_color_manual(values = c("black", "grey"), labels = c("Establish", "Transient")) +
  theme(legend.position = "bottom",
        axis.title = element_text(size = 14)) -> three.month

predict.freq.data %>% as.data.frame %>% 
  filter(month == "6") %>% 
  ggplot(aes(x=actual, y = pred, color = as.factor(success))) + 
  geom_point(alpha = .8) + geom_abline(slope=1, intercept=0) + 
  labs(x = "Frequency in 12 Months (Log)", y = "Predicted Frequency in 6 months (Log)", color = "") + 
  scale_color_manual(values = c("black", "grey"), labels = c("Establish", "Transient")) +
  theme(legend.position = "bottom",
        axis.title = element_text(size = 14)) -> six.month

predict.freq.data %>% as.data.frame %>% 
  filter(month == "9") %>% 
  ggplot(aes(x=actual, y = pred, color = as.factor(success))) + 
  geom_point(alpha = .8) + geom_abline(slope=1, intercept=0) + 
  labs(x = "Frequency in 12 Months (Log)", y = "Predicted Frequency in 9 months (Log)", color = "") + 
  scale_color_manual(values = c("black", "grey"), labels = c("Establish", "Transient")) +
  theme(legend.position = "bottom",
        axis.title = element_text(size = 14)) -> nine.month

predict.freq.data %>% as.data.frame %>% 
  filter(month == "12") %>% 
  ggplot(aes(x=actual, y = pred, color = as.factor(success))) + 
  geom_point(alpha = .8) + geom_abline(slope=1, intercept=0) + 
  labs(x = "Frequency in 12 Months (Log)", y = "Predicted Frequency in 12 months (Log)", color = "") + 
  scale_color_manual(values = c("black", "grey"), labels = c("Establish", "Transient")) +
  theme(legend.position = "bottom", legend.justification = "center",
        axis.title = element_text(size = 14),
        legend.text = element_text(size = 14)) -> twelve.month

legend = get_legend(twelve.month)

freq.plots = plot_grid(three.month + theme(legend.position = "NULL"), six.month + theme(legend.position = "NULL"), 
                       nine.month + theme(legend.position = "NULL"), twelve.month + theme(legend.position = "NULL"),
                       labels = c("a", "b", "c", "d"))

freq.plots.plus = plot_grid(freq.plots, legend, ncol = 1, rel_heights = c(1, .1))
