# Supplementary material for: Early prediction of antigenic transitions for influenza A/H3N2
Source: PLoS Comput Biol. 2020 Feb 18;16(2):e1007683. doi: 10.1371/journal.pcbi.1007683 (PMC7048310; doi:10.1371/journal.pcbi.1007683)
Supplement: S1 Source — (GZ) [file pcbi.1007683.s016.tar.gz › S3_source_files/supplement_source_data/Figure_5_figure_supplement_source_data_test_4.csv]

list	antigentype	success	variable	value	trial	group	time.stamp	nine.months	six.months	three.months	twelve.months
1	4886	Transient	individual.meanMut	10.283133	tropics_10	2	t1	0.088605	0.045409	0.026893	0.103734
1	4886	Transient	individual.varMut	4.227065	tropics_10	2	t1	0.088605	0.045409	0.026893	0.103734
1	4886	Transient	individual.meanR	-0.023661	tropics_10	2	t1	0.088605	0.045409	0.026893	0.103734
1	4886	Transient	individual.varR	0.000273	tropics_10	2	t1	0.088605	0.045409	0.026893	0.103734
1	4886	Transient	individual.meanBeta	-0.657605	tropics_10	2	t1	0.088605	0.045409	0.026893	0.103734
1	4886	Transient	individual.varBeta	0.000273	tropics_10	2	t1	0.088605	0.045409	0.026893	0.103734
1	4886	Transient	individual.meanSigma	0.471476	tropics_10	2	t1	0.088605	0.045409	0.026893	0.103734
1	4886	Transient	individual.varSigma	0.16129	tropics_10	2	t1	0.088605	0.045409	0.026893	0.103734
1	4886	Transient	frequency	0.041335	tropics_10	2	t1	0.088605	0.045409	0.026893	0.103734
1	4886	Transient	meanR	1.029898	tropics_10	2	t1	0.088605	0.045409	0.026893	0.103734
1	4886	Transient	varR	0.000866	tropics_10	2	t1	0.088605	0.045409	0.026893	0.103734
1	4886	Transient	meanBeta	0.522954	tropics_10	2	t1	0.088605	0.045409	0.026893	0.103734
1	4886	Transient	varBeta	0.00012	tropics_10	2	t1	0.088605	0.045409	0.026893	0.103734
1	4886	Transient	meanSigma	0.492609	tropics_10	2	t1	0.088605	0.045409	0.026893	0.103734
1	4886	Transient	varSigma	0.000177	tropics_10	2	t1	0.088605	0.045409	0.026893	0.103734
1	4886	Transient	covBetaSigma	-4.3e-05	tropics_10	2	t1	0.088605	0.045409	0.026893	0.103734
1	4886	Transient	diversity	4.8838	tropics_10	2	t1	0.088605	0.045409	0.026893	0.103734
1	4886	Transient	tmrca	5.8973	tropics_10	2	t1	0.088605	0.045409	0.026893	0.103734
1	4886	Transient	netau	16.116	tropics_10	2	t1	0.088605	0.045409	0.026893	0.103734
1	4886	Transient	serialInterval	0.0061	tropics_10	2	t1	0.088605	0.045409	0.026893	0.103734
1	4886	Transient	antigenicDiversity	0.0896	tropics_10	2	t1	0.088605	0.045409	0.026893	0.103734
1	4886	Transient	totalS	39995984	tropics_10	2	t1	0.088605	0.045409	0.026893	0.103734
1	4886	Transient	totalI	4016	tropics_10	2	t1	0.088605	0.045409	0.026893	0.103734
1	4886	Transient	meanLoad	9	tropics_10	2	t1	0.088605	0.045409	0.026893	0.103734
1	4886	Transient	antigenicTypes	21	tropics_10	2	t1	0.088605	0.045409	0.026893	0.103734
1	4886	Transient	entropy	1.97194917927424	tropics_10	2	t1	0.088605	0.045409	0.026893	0.103734
1	4886	Transient	ratio.mutation	1.14257033333333	tropics_10	2	t1	0.088605	0.045409	0.026893	0.103734
1	4886	Transient	ratio.meanR	0.948265485240016	tropics_10	2	t1	0.088605	0.045409	0.026893	0.103734
1	4886	Transient	ratio.varR	0.315242494226328	tropics_10	2	t1	0.088605	0.045409	0.026893	0.103734
1	4886	Transient	ratio.meanBeta	0.990700285222031	tropics_10	2	t1	0.088605	0.045409	0.026893	0.103734
1	4886	Transient	ratio.varBeta	2.275	tropics_10	2	t1	0.088605	0.045409	0.026893	0.103734
1	4886	Transient	ratio.meanSigma	0.95709984998244	tropics_10	2	t1	0.088605	0.045409	0.026893	0.103734
1	4886	Transient	ratio.varSigma	911.242937853107	tropics_10	2	t1	0.088605	0.045409	0.026893	0.103734
1	4949	Transient	individual.meanMut	5.616667	tropics_10	2	t1	0.041011	0.021272	0.009494	0.048548
1	4949	Transient	individual.varMut	2.369722	tropics_10	2	t1	0.041011	0.021272	0.009494	0.048548
1	4949	Transient	individual.meanR	-0.002184	tropics_10	2	t1	0.041011	0.021272	0.009494	0.048548
1	4949	Transient	individual.varR	0.000153	tropics_10	2	t1	0.041011	0.021272	0.009494	0.048548
1	4949	Transient	individual.meanBeta	-0.620123	tropics_10	2	t1	0.041011	0.021272	0.009494	0.048548
1	4949	Transient	individual.varBeta	0.000153	tropics_10	2	t1	0.041011	0.021272	0.009494	0.048548
1	4949	Transient	individual.meanSigma	0.46399	tropics_10	2	t1	0.041011	0.021272	0.009494	0.048548
1	4949	Transient	individual.varSigma	0.171552	tropics_10	2	t1	0.041011	0.021272	0.009494	0.048548
1	4949	Transient	frequency	0.01494	tropics_10	2	t1	0.041011	0.021272	0.009494	0.048548
1	4949	Transient	meanR	1.029898	tropics_10	2	t1	0.041011	0.021272	0.009494	0.048548
1	4949	Transient	varR	0.000866	tropics_10	2	t1	0.041011	0.021272	0.009494	0.048548
1	4949	Transient	meanBeta	0.522954	tropics_10	2	t1	0.041011	0.021272	0.009494	0.048548
1	4949	Transient	varBeta	0.00012	tropics_10	2	t1	0.041011	0.021272	0.009494	0.048548
1	4949	Transient	meanSigma	0.492609	tropics_10	2	t1	0.041011	0.021272	0.009494	0.048548
1	4949	Transient	varSigma	0.000177	tropics_10	2	t1	0.041011	0.021272	0.009494	0.048548
1	4949	Transient	covBetaSigma	-4.3e-05	tropics_10	2	t1	0.041011	0.021272	0.009494	0.048548
1	4949	Transient	diversity	4.8838	tropics_10	2	t1	0.041011	0.021272	0.009494	0.048548
1	4949	Transient	tmrca	5.8973	tropics_10	2	t1	0.041011	0.021272	0.009494	0.048548
1	4949	Transient	netau	16.116	tropics_10	2	t1	0.041011	0.021272	0.009494	0.048548
1	4949	Transient	serialInterval	0.0061	tropics_10	2	t1	0.041011	0.021272	0.009494	0.048548
1	4949	Transient	antigenicDiversity	0.0896	tropics_10	2	t1	0.041011	0.021272	0.009494	0.048548
1	4949	Transient	totalS	39995984	tropics_10	2	t1	0.041011	0.021272	0.009494	0.048548
1	4949	Transient	totalI	4016	tropics_10	2	t1	0.041011	0.021272	0.009494	0.048548
1	4949	Transient	meanLoad	9	tropics_10	2	t1	0.041011	0.021272	0.009494	0.048548
1	4949	Transient	antigenicTypes	21	tropics_10	2	t1	0.041011	0.021272	0.009494	0.048548
1	4949	Transient	entropy	1.97194917927424	tropics_10	2	t1	0.041011	0.021272	0.009494	0.048548
1	4949	Transient	ratio.mutation	0.624074111111111	tropics_10	2	t1	0.041011	0.021272	0.009494	0.048548
1	4949	Transient	ratio.meanR	0.968851656370553	tropics_10	2	t1	0.041011	0.021272	0.009494	0.048548
1	4949	Transient	ratio.varR	0.176674364896074	tropics_10	2	t1	0.041011	0.021272	0.009494	0.048548
1	4949	Transient	ratio.meanBeta	1.02853840777193	tropics_10	2	t1	0.041011	0.021272	0.009494	0.048548
1	4949	Transient	ratio.varBeta	1.275	tropics_10	2	t1	0.041011	0.021272	0.009494	0.048548
1	4949	Transient	ratio.meanSigma	0.941903213298986	tropics_10	2	t1	0.041011	0.021272	0.009494	0.048548
1	4949	Transient	ratio.varSigma	969.220338983051	tropics_10	2	t1	0.041011	0.021272	0.009494	0.048548
1	5644	Transient	individual.meanMut	8.569745	tropics_10	2	t1	0.001573	0.000487	0	0.007884
1	5644	Transient	individual.varMut	3.144939	tropics_10	2	t1	0.001573	0.000487	0	0.007884
1	5644	Transient	individual.meanR	0.03099	tropics_10	2	t1	0.001573	0.000487	0	0.007884
1	5644	Transient	individual.varR	0.000203	tropics_10	2	t1	0.001573	0.000487	0	0.007884
1	5644	Transient	individual.meanBeta	-0.643842	tropics_10	2	t1	0.001573	0.000487	0	0.007884
1	5644	Transient	individual.varBeta	0.000203	tropics_10	2	t1	0.001573	0.000487	0	0.007884
1	5644	Transient	individual.meanSigma	0.491154	tropics_10	2	t1	0.001573	0.000487	0	0.007884
1	5644	Transient	individual.varSigma	0.15295	tropics_10	2	t1	0.001573	0.000487	0	0.007884
1	5644	Transient	frequency	0.126743	tropics_10	2	t1	0.001573	0.000487	0	0.007884
1	5644	Transient	meanR	1.029898	tropics_10	2	t1	0.001573	0.000487	0	0.007884
1	5644	Transient	varR	0.000866	tropics_10	2	t1	0.001573	0.000487	0	0.007884
1	5644	Transient	meanBeta	0.522954	tropics_10	2	t1	0.001573	0.000487	0	0.007884
1	5644	Transient	varBeta	0.00012	tropics_10	2	t1	0.001573	0.000487	0	0.007884
1	5644	Transient	meanSigma	0.492609	tropics_10	2	t1	0.001573	0.000487	0	0.007884
1	5644	Transient	varSigma	0.000177	tropics_10	2	t1	0.001573	0.000487	0	0.007884
1	5644	Transient	covBetaSigma	-4.3e-05	tropics_10	2	t1	0.001573	0.000487	0	0.007884
1	5644	Transient	diversity	4.8838	tropics_10	2	t1	0.001573	0.000487	0	0.007884
1	5644	Transient	tmrca	5.8973	tropics_10	2	t1	0.001573	0.000487	0	0.007884
1	5644	Transient	netau	16.116	tropics_10	2	t1	0.001573	0.000487	0	0.007884
1	5644	Transient	serialInterval	0.0061	tropics_10	2	t1	0.001573	0.000487	0	0.007884
1	5644	Transient	antigenicDiversity	0.0896	tropics_10	2	t1	0.001573	0.000487	0	0.007884
1	5644	Transient	totalS	39995984	tropics_10	2	t1	0.001573	0.000487	0	0.007884
1	5644	Transient	totalI	4016	tropics_10	2	t1	0.001573	0.000487	0	0.007884
1	5644	Transient	meanLoad	9	tropics_10	2	t1	0.001573	0.000487	0	0.007884
1	5644	Transient	antigenicTypes	21	tropics_10	2	t1	0.001573	0.000487	0	0.007884
1	5644	Transient	entropy	1.97194917927424	tropics_10	2	t1	0.001573	0.000487	0	0.007884
1	5644	Transient	ratio.mutation	0.952193888888889	tropics_10	2	t1	0.001573	0.000487	0	0.007884
1	5644	Transient	ratio.meanR	1.00153140319047	tropics_10	2	t1	0.001573	0.000487	0	0.007884
1	5644	Transient	ratio.varR	0.234411085450346	tropics_10	2	t1	0.001573	0.000487	0	0.007884
1	5644	Transient	ratio.meanBeta	1.00442955449804	tropics_10	2	t1	0.001573	0.000487	0	0.007884
1	5644	Transient	ratio.varBeta	1.69166666666667	tropics_10	2	t1	0.001573	0.000487	0	0.007884
1	5644	Transient	ratio.meanSigma	0.997046338982844	tropics_10	2	t1	0.001573	0.000487	0	0.007884
1	5644	Transient	ratio.varSigma	864.124293785311	tropics_10	2	t1	0.001573	0.000487	0	0.007884
1	5769	Transient	individual.meanMut	7.773256	tropics_10	2	t1	0.001864	0	0	0.004288
1	5769	Transient	individual.varMut	7.623006	tropics_10	2	t1	0.001864	0	0	0.004288
1	5769	Transient	individual.meanR	0.016992	tropics_10	2	t1	0.001864	0	0	0.004288
1	5769	Transient	individual.varR	0.000492	tropics_10	2	t1	0.001864	0	0	0.004288
1	5769	Transient	individual.meanBeta	-0.637445	tropics_10	2	t1	0.001864	0	0	0.004288
1	5769	Transient	individual.varBeta	0.000492	tropics_10	2	t1	0.001864	0	0	0.004288
1	5769	Transient	individual.meanSigma	0.481238	tropics_10	2	t1	0.001864	0	0	0.004288
1	5769	Transient	individual.varSigma	0.16122	tropics_10	2	t1	0.001864	0	0	0.004288
1	5769	Transient	frequency	0.085657	tropics_10	2	t1	0.001864	0	0	0.004288
1	5769	Transient	meanR	1.029898	tropics_10	2	t1	0.001864	0	0	0.004288
1	5769	Transient	varR	0.000866	tropics_10	2	t1	0.001864	0	0	0.004288
1	5769	Transient	meanBeta	0.522954	tropics_10	2	t1	0.001864	0	0	0.004288
1	5769	Transient	varBeta	0.00012	tropics_10	2	t1	0.001864	0	0	0.004288
1	5769	Transient	meanSigma	0.492609	tropics_10	2	t1	0.001864	0	0	0.004288
1	5769	Transient	varSigma	0.000177	tropics_10	2	t1	0.001864	0	0	0.004288
1	5769	Transient	covBetaSigma	-4.3e-05	tropics_10	2	t1	0.001864	0	0	0.004288
1	5769	Transient	diversity	4.8838	tropics_10	2	t1	0.001864	0	0	0.004288
1	5769	Transient	tmrca	5.8973	tropics_10	2	t1	0.001864	0	0	0.004288
1	5769	Transient	netau	16.116	tropics_10	2	t1	0.001864	0	0	0.004288
1	5769	Transient	serialInterval	0.0061	tropics_10	2	t1	0.001864	0	0	0.004288
1	5769	Transient	antigenicDiversity	0.0896	tropics_10	2	t1	0.001864	0	0	0.004288
1	5769	Transient	totalS	39995984	tropics_10	2	t1	0.001864	0	0	0.004288
1	5769	Transient	totalI	4016	tropics_10	2	t1	0.001864	0	0	0.004288
1	5769	Transient	meanLoad	9	tropics_10	2	t1	0.001864	0	0	0.004288
1	5769	Transient	antigenicTypes	21	tropics_10	2	t1	0.001864	0	0	0.004288
1	5769	Transient	entropy	1.97194917927424	tropics_10	2	t1	0.001864	0	0	0.004288
1	5769	Transient	ratio.mutation	0.863695111111111	tropics_10	2	t1	0.001864	0	0	0.004288
1	5769	Transient	ratio.meanR	0.98760963240555	tropics_10	2	t1	0.001864	0	0	0.004288
1	5769	Transient	ratio.varR	0.568129330254042	tropics_10	2	t1	0.001864	0	0	0.004288
1	5769	Transient	ratio.meanBeta	1.0108754856876	tropics_10	2	t1	0.001864	0	0	0.004288
1	5769	Transient	ratio.varBeta	4.1	tropics_10	2	t1	0.001864	0	0	0.004288
1	5769	Transient	ratio.meanSigma	0.976916783899604	tropics_10	2	t1	0.001864	0	0	0.004288
1	5769	Transient	ratio.varSigma	910.847457627119	tropics_10	2	t1	0.001864	0	0	0.004288
1	5896	Transient	individual.meanMut	7.012048	tropics_10	2	t1	0.000583	0	0	0.006639
1	5896	Transient	individual.varMut	2.702666	tropics_10	2	t1	0.000583	0	0	0.006639
1	5896	Transient	individual.meanR	0.010849	tropics_10	2	t1	0.000583	0	0	0.006639
1	5896	Transient	individual.varR	0.000174	tropics_10	2	t1	0.000583	0	0	0.006639
1	5896	Transient	individual.meanBeta	-0.631331	tropics_10	2	t1	0.000583	0	0	0.006639
1	5896	Transient	individual.varBeta	0.000174	tropics_10	2	t1	0.000583	0	0	0.006639
1	5896	Transient	individual.meanSigma	0.475375	tropics_10	2	t1	0.000583	0	0	0.006639
1	5896	Transient	individual.varSigma	0.163139	tropics_10	2	t1	0.000583	0	0	0.006639
1	5896	Transient	frequency	0.124004	tropics_10	2	t1	0.000583	0	0	0.006639
1	5896	Transient	meanR	1.029898	tropics_10	2	t1	0.000583	0	0	0.006639
1	5896	Transient	varR	0.000866	tropics_10	2	t1	0.000583	0	0	0.006639
1	5896	Transient	meanBeta	0.522954	tropics_10	2	t1	0.000583	0	0	0.006639
1	5896	Transient	varBeta	0.00012	tropics_10	2	t1	0.000583	0	0	0.006639
1	5896	Transient	meanSigma	0.492609	tropics_10	2	t1	0.000583	0	0	0.006639
1	5896	Transient	varSigma	0.000177	tropics_10	2	t1	0.000583	0	0	0.006639
1	5896	Transient	covBetaSigma	-4.3e-05	tropics_10	2	t1	0.000583	0	0	0.006639
1	5896	Transient	diversity	4.8838	tropics_10	2	t1	0.000583	0	0	0.006639
1	5896	Transient	tmrca	5.8973	tropics_10	2	t1	0.000583	0	0	0.006639
1	5896	Transient	netau	16.116	tropics_10	2	t1	0.000583	0	0	0.006639
1	5896	Transient	serialInterval	0.0061	tropics_10	2	t1	0.000583	0	0	0.006639
1	5896	Transient	antigenicDiversity	0.0896	tropics_10	2	t1	0.000583	0	0	0.006639
1	5896	Transient	totalS	39995984	tropics_10	2	t1	0.000583	0	0	0.006639
1	5896	Transient	totalI	4016	tropics_10	2	t1	0.000583	0	0	0.006639
1	5896	Transient	meanLoad	9	tropics_10	2	t1	0.000583	0	0	0.006639
1	5896	Transient	antigenicTypes	21	tropics_10	2	t1	0.000583	0	0	0.006639
1	5896	Transient	entropy	1.97194917927424	tropics_10	2	t1	0.000583	0	0	0.006639
1	5896	Transient	ratio.mutation	0.779116444444445	tropics_10	2	t1	0.000583	0	0	0.006639
1	5896	Transient	ratio.meanR	0.981561342775351	tropics_10	2	t1	0.000583	0	0	0.006639
1	5896	Transient	ratio.varR	0.200923787528868	tropics_10	2	t1	0.000583	0	0	0.006639
1	5896	Transient	ratio.meanBeta	1.01707491073776	tropics_10	2	t1	0.000583	0	0	0.006639
1	5896	Transient	ratio.varBeta	1.45	tropics_10	2	t1	0.000583	0	0	0.006639
1	5896	Transient	ratio.meanSigma	0.965014849505389	tropics_10	2	t1	0.000583	0	0	0.006639
1	5896	Transient	ratio.varSigma	921.689265536723	tropics_10	2	t1	0.000583	0	0	0.006639
2	2046	Transient	individual.meanMut	2.890135	tropics_11	1	t1	0.045906	0.037926	0.022933	0.043596
2	2046	Transient	individual.varMut	3.90497	tropics_11	1	t1	0.045906	0.037926	0.022933	0.043596
2	2046	Transient	individual.meanR	0.105888	tropics_11	1	t1	0.045906	0.037926	0.022933	0.043596
2	2046	Transient	individual.varR	0.000252	tropics_11	1	t1	0.045906	0.037926	0.022933	0.043596
2	2046	Transient	individual.meanBeta	-0.598223	tropics_11	1	t1	0.045906	0.037926	0.022933	0.043596
2	2046	Transient	individual.varBeta	0.000252	tropics_11	1	t1	0.045906	0.037926	0.022933	0.043596
2	2046	Transient	individual.meanSigma	0.50624	tropics_11	1	t1	0.045906	0.037926	0.022933	0.043596
2	2046	Transient	individual.varSigma	0.209882	tropics_11	1	t1	0.045906	0.037926	0.022933	0.043596
2	2046	Transient	frequency	0.010376	tropics_11	1	t1	0.045906	0.037926	0.022933	0.043596
2	2046	Transient	meanR	1.059077	tropics_11	1	t1	0.045906	0.037926	0.022933	0.043596
2	2046	Transient	varR	0.001726	tropics_11	1	t1	0.045906	0.037926	0.022933	0.043596
2	2046	Transient	meanBeta	0.525775	tropics_11	1	t1	0.045906	0.037926	0.022933	0.043596
2	2046	Transient	varBeta	0.00052	tropics_11	1	t1	0.045906	0.037926	0.022933	0.043596
2	2046	Transient	meanSigma	0.503893	tropics_11	1	t1	0.045906	0.037926	0.022933	0.043596
2	2046	Transient	varSigma	4.7e-05	tropics_11	1	t1	0.045906	0.037926	0.022933	0.043596
2	2046	Transient	covBetaSigma	-6.8e-05	tropics_11	1	t1	0.045906	0.037926	0.022933	0.043596
2	2046	Transient	diversity	7.5458	tropics_11	1	t1	0.045906	0.037926	0.022933	0.043596
2	2046	Transient	tmrca	5.8904	tropics_11	1	t1	0.045906	0.037926	0.022933	0.043596
2	2046	Transient	netau	54.7945	tropics_11	1	t1	0.045906	0.037926	0.022933	0.043596
2	2046	Transient	serialInterval	0.00598	tropics_11	1	t1	0.045906	0.037926	0.022933	0.043596
2	2046	Transient	antigenicDiversity	0.0065	tropics_11	1	t1	0.045906	0.037926	0.022933	0.043596
2	2046	Transient	totalS	39957015	tropics_11	1	t1	0.045906	0.037926	0.022933	0.043596
2	2046	Transient	totalI	42985	tropics_11	1	t1	0.045906	0.037926	0.022933	0.043596
2	2046	Transient	meanLoad	8	tropics_11	1	t1	0.045906	0.037926	0.022933	0.043596
2	2046	Transient	antigenicTypes	58	tropics_11	1	t1	0.045906	0.037926	0.022933	0.043596
2	2046	Transient	entropy	0.74676637573861	tropics_11	1	t1	0.045906	0.037926	0.022933	0.043596
2	2046	Transient	ratio.mutation	0.361266875	tropics_11	1	t1	0.045906	0.037926	0.022933	0.043596
2	2046	Transient	ratio.meanR	1.04968511206404	tropics_11	1	t1	0.045906	0.037926	0.022933	0.043596
2	2046	Transient	ratio.varR	0.146002317497103	tropics_11	1	t1	0.045906	0.037926	0.022933	0.043596
2	2046	Transient	ratio.meanBeta	1.04567113572167	tropics_11	1	t1	0.045906	0.037926	0.022933	0.043596
2	2046	Transient	ratio.varBeta	0.484615384615385	tropics_11	1	t1	0.045906	0.037926	0.022933	0.043596
2	2046	Transient	ratio.meanSigma	1.00465773487625	tropics_11	1	t1	0.045906	0.037926	0.022933	0.043596
2	2046	Transient	ratio.varSigma	4465.57446808511	tropics_11	1	t1	0.045906	0.037926	0.022933	0.043596
2	4389	Transient	individual.meanMut	10.975498	tropics_11	2	t1	0.028081	0.021138	0.014245	0.041247
2	4389	Transient	individual.varMut	2.53845	tropics_11	2	t1	0.028081	0.021138	0.014245	0.041247
2	4389	Transient	individual.meanR	0.026156	tropics_11	2	t1	0.028081	0.021138	0.014245	0.041247
2	4389	Transient	individual.varR	0.000164	tropics_11	2	t1	0.028081	0.021138	0.014245	0.041247
2	4389	Transient	individual.meanBeta	-0.663166	tropics_11	2	t1	0.028081	0.021138	0.014245	0.041247
2	4389	Transient	individual.varBeta	0.000164	tropics_11	2	t1	0.028081	0.021138	0.014245	0.041247
2	4389	Transient	individual.meanSigma	0.498786	tropics_11	2	t1	0.028081	0.021138	0.014245	0.041247
2	4389	Transient	individual.varSigma	0.166561	tropics_11	2	t1	0.028081	0.021138	0.014245	0.041247
2	4389	Transient	frequency	0.015847	tropics_11	2	t1	0.028081	0.021138	0.014245	0.041247
2	4389	Transient	meanR	1.015883	tropics_11	2	t1	0.028081	0.021138	0.014245	0.041247
2	4389	Transient	varR	0.000715	tropics_11	2	t1	0.028081	0.021138	0.014245	0.041247
2	4389	Transient	meanBeta	0.517644	tropics_11	2	t1	0.028081	0.021138	0.014245	0.041247
2	4389	Transient	varBeta	0.000195	tropics_11	2	t1	0.028081	0.021138	0.014245	0.041247
2	4389	Transient	meanSigma	0.490887	tropics_11	2	t1	0.028081	0.021138	0.014245	0.041247
2	4389	Transient	varSigma	7e-05	tropics_11	2	t1	0.028081	0.021138	0.014245	0.041247
2	4389	Transient	covBetaSigma	-4.2e-05	tropics_11	2	t1	0.028081	0.021138	0.014245	0.041247
2	4389	Transient	diversity	4.4458	tropics_11	2	t1	0.028081	0.021138	0.014245	0.041247
2	4389	Transient	tmrca	3.1781	tropics_11	2	t1	0.028081	0.021138	0.014245	0.041247
2	4389	Transient	netau	136.9863	tropics_11	2	t1	0.028081	0.021138	0.014245	0.041247
2	4389	Transient	serialInterval	0.00627	tropics_11	2	t1	0.028081	0.021138	0.014245	0.041247
2	4389	Transient	antigenicDiversity	0.0152	tropics_11	2	t1	0.028081	0.021138	0.014245	0.041247
2	4389	Transient	totalS	39958794	tropics_11	2	t1	0.028081	0.021138	0.014245	0.041247
2	4389	Transient	totalI	41206	tropics_11	2	t1	0.028081	0.021138	0.014245	0.041247
2	4389	Transient	meanLoad	10	tropics_11	2	t1	0.028081	0.021138	0.014245	0.041247
2	4389	Transient	antigenicTypes	71	tropics_11	2	t1	0.028081	0.021138	0.014245	0.041247
2	4389	Transient	entropy	1.18424312094286	tropics_11	2	t1	0.028081	0.021138	0.014245	0.041247
2	4389	Transient	ratio.mutation	1.0975498	tropics_11	2	t1	0.028081	0.021138	0.014245	0.041247
2	4389	Transient	ratio.meanR	1.01045206008031	tropics_11	2	t1	0.028081	0.021138	0.014245	0.041247
2	4389	Transient	ratio.varR	0.229370629370629	tropics_11	2	t1	0.028081	0.021138	0.014245	0.041247
2	4389	Transient	ratio.meanBeta	0.995312552216063	tropics_11	2	t1	0.028081	0.021138	0.014245	0.041247
2	4389	Transient	ratio.varBeta	0.841025641025641	tropics_11	2	t1	0.028081	0.021138	0.014245	0.041247
2	4389	Transient	ratio.meanSigma	1.01609127966314	tropics_11	2	t1	0.028081	0.021138	0.014245	0.041247
2	4389	Transient	ratio.varSigma	2379.44285714286	tropics_11	2	t1	0.028081	0.021138	0.014245	0.041247
2	4366	Transient	individual.meanMut	12.44519	tropics_11	2	t1	0.006928	0.008976	0.012654	0
2	4366	Transient	individual.varMut	4.300687	tropics_11	2	t1	0.006928	0.008976	0.012654	0
2	4366	Transient	individual.meanR	0.004294	tropics_11	2	t1	0.006928	0.008976	0.012654	0
2	4366	Transient	individual.varR	0.000277	tropics_11	2	t1	0.006928	0.008976	0.012654	0
2	4366	Transient	individual.meanBeta	-0.674971	tropics_11	2	t1	0.006928	0.008976	0.012654	0
2	4366	Transient	individual.varBeta	0.000277	tropics_11	2	t1	0.006928	0.008976	0.012654	0
2	4366	Transient	individual.meanSigma	0.493795	tropics_11	2	t1	0.006928	0.008976	0.012654	0
2	4366	Transient	individual.varSigma	0.176896	tropics_11	2	t1	0.006928	0.008976	0.012654	0
2	4366	Transient	frequency	0.010848	tropics_11	2	t1	0.006928	0.008976	0.012654	0
2	4366	Transient	meanR	1.015883	tropics_11	2	t1	0.006928	0.008976	0.012654	0
2	4366	Transient	varR	0.000715	tropics_11	2	t1	0.006928	0.008976	0.012654	0
2	4366	Transient	meanBeta	0.517644	tropics_11	2	t1	0.006928	0.008976	0.012654	0
2	4366	Transient	varBeta	0.000195	tropics_11	2	t1	0.006928	0.008976	0.012654	0
2	4366	Transient	meanSigma	0.490887	tropics_11	2	t1	0.006928	0.008976	0.012654	0
2	4366	Transient	varSigma	7e-05	tropics_11	2	t1	0.006928	0.008976	0.012654	0
2	4366	Transient	covBetaSigma	-4.2e-05	tropics_11	2	t1	0.006928	0.008976	0.012654	0
2	4366	Transient	diversity	4.4458	tropics_11	2	t1	0.006928	0.008976	0.012654	0
2	4366	Transient	tmrca	3.1781	tropics_11	2	t1	0.006928	0.008976	0.012654	0
2	4366	Transient	netau	136.9863	tropics_11	2	t1	0.006928	0.008976	0.012654	0
2	4366	Transient	serialInterval	0.00627	tropics_11	2	t1	0.006928	0.008976	0.012654	0
2	4366	Transient	antigenicDiversity	0.0152	tropics_11	2	t1	0.006928	0.008976	0.012654	0
2	4366	Transient	totalS	39958794	tropics_11	2	t1	0.006928	0.008976	0.012654	0
2	4366	Transient	totalI	41206	tropics_11	2	t1	0.006928	0.008976	0.012654	0
2	4366	Transient	meanLoad	10	tropics_11	2	t1	0.006928	0.008976	0.012654	0
2	4366	Transient	antigenicTypes	71	tropics_11	2	t1	0.006928	0.008976	0.012654	0
2	4366	Transient	entropy	1.18424312094286	tropics_11	2	t1	0.006928	0.008976	0.012654	0
2	4366	Transient	ratio.mutation	1.244519	tropics_11	2	t1	0.006928	0.008976	0.012654	0
2	4366	Transient	ratio.meanR	0.988601278324327	tropics_11	2	t1	0.006928	0.008976	0.012654	0
2	4366	Transient	ratio.varR	0.387412587412587	tropics_11	2	t1	0.006928	0.008976	0.012654	0
2	4366	Transient	ratio.meanBeta	0.983631967834746	tropics_11	2	t1	0.006928	0.008976	0.012654	0
2	4366	Transient	ratio.varBeta	1.42051282051282	tropics_11	2	t1	0.006928	0.008976	0.012654	0
2	4366	Transient	ratio.meanSigma	1.00592397028237	tropics_11	2	t1	0.006928	0.008976	0.012654	0
2	4366	Transient	ratio.varSigma	2527.08571428571	tropics_11	2	t1	0.006928	0.008976	0.012654	0
2	4357	Transient	individual.meanMut	11.456113	tropics_11	2	t1	0.032514	0.026075	0.02233	0.031743
2	4357	Transient	individual.varMut	3.464375	tropics_11	2	t1	0.032514	0.026075	0.02233	0.031743
2	4357	Transient	individual.meanR	0.016758	tropics_11	2	t1	0.032514	0.026075	0.02233	0.031743
2	4357	Transient	individual.varR	0.000224	tropics_11	2	t1	0.032514	0.026075	0.02233	0.031743
2	4357	Transient	individual.meanBeta	-0.667026	tropics_11	2	t1	0.032514	0.026075	0.02233	0.031743
2	4357	Transient	individual.varBeta	0.000224	tropics_11	2	t1	0.032514	0.026075	0.02233	0.031743
2	4357	Transient	individual.meanSigma	0.496032	tropics_11	2	t1	0.032514	0.026075	0.02233	0.031743
2	4357	Transient	individual.varSigma	0.168531	tropics_11	2	t1	0.032514	0.026075	0.02233	0.031743
2	4357	Transient	frequency	0.015483	tropics_11	2	t1	0.032514	0.026075	0.02233	0.031743
2	4357	Transient	meanR	1.015883	tropics_11	2	t1	0.032514	0.026075	0.02233	0.031743
2	4357	Transient	varR	0.000715	tropics_11	2	t1	0.032514	0.026075	0.02233	0.031743
2	4357	Transient	meanBeta	0.517644	tropics_11	2	t1	0.032514	0.026075	0.02233	0.031743
2	4357	Transient	varBeta	0.000195	tropics_11	2	t1	0.032514	0.026075	0.02233	0.031743
2	4357	Transient	meanSigma	0.490887	tropics_11	2	t1	0.032514	0.026075	0.02233	0.031743
2	4357	Transient	varSigma	7e-05	tropics_11	2	t1	0.032514	0.026075	0.02233	0.031743
2	4357	Transient	covBetaSigma	-4.2e-05	tropics_11	2	t1	0.032514	0.026075	0.02233	0.031743
2	4357	Transient	diversity	4.4458	tropics_11	2	t1	0.032514	0.026075	0.02233	0.031743
2	4357	Transient	tmrca	3.1781	tropics_11	2	t1	0.032514	0.026075	0.02233	0.031743
2	4357	Transient	netau	136.9863	tropics_11	2	t1	0.032514	0.026075	0.02233	0.031743
2	4357	Transient	serialInterval	0.00627	tropics_11	2	t1	0.032514	0.026075	0.02233	0.031743
2	4357	Transient	antigenicDiversity	0.0152	tropics_11	2	t1	0.032514	0.026075	0.02233	0.031743
2	4357	Transient	totalS	39958794	tropics_11	2	t1	0.032514	0.026075	0.02233	0.031743
2	4357	Transient	totalI	41206	tropics_11	2	t1	0.032514	0.026075	0.02233	0.031743
2	4357	Transient	meanLoad	10	tropics_11	2	t1	0.032514	0.026075	0.02233	0.031743
2	4357	Transient	antigenicTypes	71	tropics_11	2	t1	0.032514	0.026075	0.02233	0.031743
2	4357	Transient	entropy	1.18424312094286	tropics_11	2	t1	0.032514	0.026075	0.02233	0.031743
2	4357	Transient	ratio.mutation	1.1456113	tropics_11	2	t1	0.032514	0.026075	0.02233	0.031743
2	4357	Transient	ratio.meanR	1.00100031493674	tropics_11	2	t1	0.032514	0.026075	0.02233	0.031743
2	4357	Transient	ratio.varR	0.313286713286713	tropics_11	2	t1	0.032514	0.026075	0.02233	0.031743
2	4357	Transient	ratio.meanBeta	0.991478051112682	tropics_11	2	t1	0.032514	0.026075	0.02233	0.031743
2	4357	Transient	ratio.varBeta	1.14871794871795	tropics_11	2	t1	0.032514	0.026075	0.02233	0.031743
2	4357	Transient	ratio.meanSigma	1.01048102720178	tropics_11	2	t1	0.032514	0.026075	0.02233	0.031743
2	4357	Transient	ratio.varSigma	2407.58571428571	tropics_11	2	t1	0.032514	0.026075	0.02233	0.031743
2	4344	Transient	individual.meanMut	12.985816	tropics_11	2	t1	0.004619	0.006552	0.00557	0.002851
2	4344	Transient	individual.varMut	5.304763	tropics_11	2	t1	0.004619	0.006552	0.00557	0.002851
2	4344	Transient	individual.meanR	0.002494	tropics_11	2	t1	0.004619	0.006552	0.00557	0.002851
2	4344	Transient	individual.varR	0.000342	tropics_11	2	t1	0.004619	0.006552	0.00557	0.002851
2	4344	Transient	individual.meanBeta	-0.679313	tropics_11	2	t1	0.004619	0.006552	0.00557	0.002851
2	4344	Transient	individual.varBeta	0.000342	tropics_11	2	t1	0.004619	0.006552	0.00557	0.002851
2	4344	Transient	individual.meanSigma	0.495052	tropics_11	2	t1	0.004619	0.006552	0.00557	0.002851
2	4344	Transient	individual.varSigma	0.175071	tropics_11	2	t1	0.004619	0.006552	0.00557	0.002851
2	4344	Transient	frequency	0.010265	tropics_11	2	t1	0.004619	0.006552	0.00557	0.002851
2	4344	Transient	meanR	1.015883	tropics_11	2	t1	0.004619	0.006552	0.00557	0.002851
2	4344	Transient	varR	0.000715	tropics_11	2	t1	0.004619	0.006552	0.00557	0.002851
2	4344	Transient	meanBeta	0.517644	tropics_11	2	t1	0.004619	0.006552	0.00557	0.002851
2	4344	Transient	varBeta	0.000195	tropics_11	2	t1	0.004619	0.006552	0.00557	0.002851
2	4344	Transient	meanSigma	0.490887	tropics_11	2	t1	0.004619	0.006552	0.00557	0.002851
2	4344	Transient	varSigma	7e-05	tropics_11	2	t1	0.004619	0.006552	0.00557	0.002851
2	4344	Transient	covBetaSigma	-4.2e-05	tropics_11	2	t1	0.004619	0.006552	0.00557	0.002851
2	4344	Transient	diversity	4.4458	tropics_11	2	t1	0.004619	0.006552	0.00557	0.002851
2	4344	Transient	tmrca	3.1781	tropics_11	2	t1	0.004619	0.006552	0.00557	0.002851
2	4344	Transient	netau	136.9863	tropics_11	2	t1	0.004619	0.006552	0.00557	0.002851
2	4344	Transient	serialInterval	0.00627	tropics_11	2	t1	0.004619	0.006552	0.00557	0.002851
2	4344	Transient	antigenicDiversity	0.0152	tropics_11	2	t1	0.004619	0.006552	0.00557	0.002851
2	4344	Transient	totalS	39958794	tropics_11	2	t1	0.004619	0.006552	0.00557	0.002851
2	4344	Transient	totalI	41206	tropics_11	2	t1	0.004619	0.006552	0.00557	0.002851
2	4344	Transient	meanLoad	10	tropics_11	2	t1	0.004619	0.006552	0.00557	0.002851
2	4344	Transient	antigenicTypes	71	tropics_11	2	t1	0.004619	0.006552	0.00557	0.002851
2	4344	Transient	entropy	1.18424312094286	tropics_11	2	t1	0.004619	0.006552	0.00557	0.002851
2	4344	Transient	ratio.mutation	1.2985816	tropics_11	2	t1	0.004619	0.006552	0.00557	0.002851
2	4344	Transient	ratio.meanR	0.986823396596926	tropics_11	2	t1	0.004619	0.006552	0.00557	0.002851
2	4344	Transient	ratio.varR	0.478321678321678	tropics_11	2	t1	0.004619	0.006552	0.00557	0.002851
2	4344	Transient	ratio.meanBeta	0.979370296614053	tropics_11	2	t1	0.004619	0.006552	0.00557	0.002851
2	4344	Transient	ratio.varBeta	1.75384615384615	tropics_11	2	t1	0.004619	0.006552	0.00557	0.002851
2	4344	Transient	ratio.meanSigma	1.00848464106811	tropics_11	2	t1	0.004619	0.006552	0.00557	0.002851
2	4344	Transient	ratio.varSigma	2501.01428571429	tropics_11	2	t1	0.004619	0.006552	0.00557	0.002851
2	4172	Transient	individual.meanMut	19.491304	tropics_11	2	t1	0.000277	0.000135	0.001232	0.00057
2	4172	Transient	individual.varMut	8.09775	tropics_11	2	t1	0.000277	0.000135	0.001232	0.00057
2	4172	Transient	individual.meanR	-0.014796	tropics_11	2	t1	0.000277	0.000135	0.001232	0.00057
2	4172	Transient	individual.varR	0.000522	tropics_11	2	t1	0.000277	0.000135	0.001232	0.00057
2	4172	Transient	individual.meanBeta	-0.731566	tropics_11	2	t1	0.000277	0.000135	0.001232	0.00057
2	4172	Transient	individual.varBeta	0.000522	tropics_11	2	t1	0.000277	0.000135	0.001232	0.00057
2	4172	Transient	individual.meanSigma	0.512667	tropics_11	2	t1	0.000277	0.000135	0.001232	0.00057
2	4172	Transient	individual.varSigma	0.165319	tropics_11	2	t1	0.000277	0.000135	0.001232	0.00057
2	4172	Transient	frequency	0.011163	tropics_11	2	t1	0.000277	0.000135	0.001232	0.00057
2	4172	Transient	meanR	1.015883	tropics_11	2	t1	0.000277	0.000135	0.001232	0.00057
2	4172	Transient	varR	0.000715	tropics_11	2	t1	0.000277	0.000135	0.001232	0.00057
2	4172	Transient	meanBeta	0.517644	tropics_11	2	t1	0.000277	0.000135	0.001232	0.00057
2	4172	Transient	varBeta	0.000195	tropics_11	2	t1	0.000277	0.000135	0.001232	0.00057
2	4172	Transient	meanSigma	0.490887	tropics_11	2	t1	0.000277	0.000135	0.001232	0.00057
2	4172	Transient	varSigma	7e-05	tropics_11	2	t1	0.000277	0.000135	0.001232	0.00057
2	4172	Transient	covBetaSigma	-4.2e-05	tropics_11	2	t1	0.000277	0.000135	0.001232	0.00057
2	4172	Transient	diversity	4.4458	tropics_11	2	t1	0.000277	0.000135	0.001232	0.00057
2	4172	Transient	tmrca	3.1781	tropics_11	2	t1	0.000277	0.000135	0.001232	0.00057
2	4172	Transient	netau	136.9863	tropics_11	2	t1	0.000277	0.000135	0.001232	0.00057
2	4172	Transient	serialInterval	0.00627	tropics_11	2	t1	0.000277	0.000135	0.001232	0.00057
2	4172	Transient	antigenicDiversity	0.0152	tropics_11	2	t1	0.000277	0.000135	0.001232	0.00057
2	4172	Transient	totalS	39958794	tropics_11	2	t1	0.000277	0.000135	0.001232	0.00057
2	4172	Transient	totalI	41206	tropics_11	2	t1	0.000277	0.000135	0.001232	0.00057
2	4172	Transient	meanLoad	10	tropics_11	2	t1	0.000277	0.000135	0.001232	0.00057
2	4172	Transient	antigenicTypes	71	tropics_11	2	t1	0.000277	0.000135	0.001232	0.00057
2	4172	Transient	entropy	1.18424312094286	tropics_11	2	t1	0.000277	0.000135	0.001232	0.00057
2	4172	Transient	ratio.mutation	1.9491304	tropics_11	2	t1	0.000277	0.000135	0.001232	0.00057
2	4172	Transient	ratio.meanR	0.969907876141588	tropics_11	2	t1	0.000277	0.000135	0.001232	0.00057
2	4172	Transient	ratio.varR	0.73006993006993	tropics_11	2	t1	0.000277	0.000135	0.001232	0.00057
2	4172	Transient	ratio.meanBeta	0.929509298300744	tropics_11	2	t1	0.000277	0.000135	0.001232	0.00057
2	4172	Transient	ratio.varBeta	2.67692307692308	tropics_11	2	t1	0.000277	0.000135	0.001232	0.00057
2	4172	Transient	ratio.meanSigma	1.04436866325651	tropics_11	2	t1	0.000277	0.000135	0.001232	0.00057
2	4172	Transient	ratio.varSigma	2361.7	tropics_11	2	t1	0.000277	0.000135	0.001232	0.00057
2	5223	Transient	individual.meanMut	13.976271	tropics_11	3	t1	0.033178	0.06463	0.102522	0.019686
2	5223	Transient	individual.varMut	2.572318	tropics_11	3	t1	0.033178	0.06463	0.102522	0.019686
2	5223	Transient	individual.meanR	-0.009167	tropics_11	3	t1	0.033178	0.06463	0.102522	0.019686
2	5223	Transient	individual.varR	0.000166	tropics_11	3	t1	0.033178	0.06463	0.102522	0.019686
2	5223	Transient	individual.meanBeta	-0.687268	tropics_11	3	t1	0.033178	0.06463	0.102522	0.019686
2	5223	Transient	individual.varBeta	0.000166	tropics_11	3	t1	0.033178	0.06463	0.102522	0.019686
2	5223	Transient	individual.meanSigma	0.492752	tropics_11	3	t1	0.033178	0.06463	0.102522	0.019686
2	5223	Transient	individual.varSigma	0.169542	tropics_11	3	t1	0.033178	0.06463	0.102522	0.019686
2	5223	Transient	frequency	0.092855	tropics_11	3	t1	0.033178	0.06463	0.102522	0.019686
2	5223	Transient	meanR	1.022875	tropics_11	3	t1	0.033178	0.06463	0.102522	0.019686
2	5223	Transient	varR	0.000548	tropics_11	3	t1	0.033178	0.06463	0.102522	0.019686
2	5223	Transient	meanBeta	0.503209	tropics_11	3	t1	0.033178	0.06463	0.102522	0.019686
2	5223	Transient	varBeta	0.000218	tropics_11	3	t1	0.033178	0.06463	0.102522	0.019686
2	5223	Transient	meanSigma	0.508614	tropics_11	3	t1	0.033178	0.06463	0.102522	0.019686
2	5223	Transient	varSigma	0.00017	tropics_11	3	t1	0.033178	0.06463	0.102522	0.019686
2	5223	Transient	covBetaSigma	-0.000128	tropics_11	3	t1	0.033178	0.06463	0.102522	0.019686
2	5223	Transient	diversity	4.9966	tropics_11	3	t1	0.033178	0.06463	0.102522	0.019686
2	5223	Transient	tmrca	4.937	tropics_11	3	t1	0.033178	0.06463	0.102522	0.019686
2	5223	Transient	netau	17.1233	tropics_11	3	t1	0.033178	0.06463	0.102522	0.019686
2	5223	Transient	serialInterval	0.00641	tropics_11	3	t1	0.033178	0.06463	0.102522	0.019686
2	5223	Transient	antigenicDiversity	0.0446	tropics_11	3	t1	0.033178	0.06463	0.102522	0.019686
2	5223	Transient	totalS	39996823	tropics_11	3	t1	0.033178	0.06463	0.102522	0.019686
2	5223	Transient	totalI	3177	tropics_11	3	t1	0.033178	0.06463	0.102522	0.019686
2	5223	Transient	meanLoad	13	tropics_11	3	t1	0.033178	0.06463	0.102522	0.019686
2	5223	Transient	antigenicTypes	12	tropics_11	3	t1	0.033178	0.06463	0.102522	0.019686
2	5223	Transient	entropy	1.33370011024078	tropics_11	3	t1	0.033178	0.06463	0.102522	0.019686
2	5223	Transient	ratio.mutation	1.07509776923077	tropics_11	3	t1	0.033178	0.06463	0.102522	0.019686
2	5223	Transient	ratio.meanR	0.968715521298714	tropics_11	3	t1	0.033178	0.06463	0.102522	0.019686
2	5223	Transient	ratio.varR	0.302919708029197	tropics_11	3	t1	0.033178	0.06463	0.102522	0.019686
2	5223	Transient	ratio.meanBeta	0.999481822523604	tropics_11	3	t1	0.033178	0.06463	0.102522	0.019686
2	5223	Transient	ratio.varBeta	0.761467889908257	tropics_11	3	t1	0.033178	0.06463	0.102522	0.019686
2	5223	Transient	ratio.meanSigma	0.96881328473066	tropics_11	3	t1	0.033178	0.06463	0.102522	0.019686
2	5223	Transient	ratio.varSigma	997.305882352941	tropics_11	3	t1	0.033178	0.06463	0.102522	0.019686
2	5393	Est.	individual.meanMut	9.346939	tropics_11	3	t1	0.353108	0.279014	0.219099	0.354656
2	5393	Est.	individual.varMut	1.459225	tropics_11	3	t1	0.353108	0.279014	0.219099	0.354656
2	5393	Est.	individual.meanR	0.038924	tropics_11	3	t1	0.353108	0.279014	0.219099	0.354656
2	5393	Est.	individual.varR	9.4e-05	tropics_11	3	t1	0.353108	0.279014	0.219099	0.354656
2	5393	Est.	individual.meanBeta	-0.650085	tropics_11	3	t1	0.353108	0.279014	0.219099	0.354656
2	5393	Est.	individual.varBeta	9.4e-05	tropics_11	3	t1	0.353108	0.279014	0.219099	0.354656
2	5393	Est.	individual.meanSigma	0.498156	tropics_11	3	t1	0.353108	0.279014	0.219099	0.354656
2	5393	Est.	individual.varSigma	0.16613	tropics_11	3	t1	0.353108	0.279014	0.219099	0.354656
2	5393	Est.	frequency	0.077117	tropics_11	3	t1	0.353108	0.279014	0.219099	0.354656
2	5393	Est.	meanR	1.022875	tropics_11	3	t1	0.353108	0.279014	0.219099	0.354656
2	5393	Est.	varR	0.000548	tropics_11	3	t1	0.353108	0.279014	0.219099	0.354656
2	5393	Est.	meanBeta	0.503209	tropics_11	3	t1	0.353108	0.279014	0.219099	0.354656
2	5393	Est.	varBeta	0.000218	tropics_11	3	t1	0.353108	0.279014	0.219099	0.354656
2	5393	Est.	meanSigma	0.508614	tropics_11	3	t1	0.353108	0.279014	0.219099	0.354656
2	5393	Est.	varSigma	0.00017	tropics_11	3	t1	0.353108	0.279014	0.219099	0.354656
2	5393	Est.	covBetaSigma	-0.000128	tropics_11	3	t1	0.353108	0.279014	0.219099	0.354656
2	5393	Est.	diversity	4.9966	tropics_11	3	t1	0.353108	0.279014	0.219099	0.354656
2	5393	Est.	tmrca	4.937	tropics_11	3	t1	0.353108	0.279014	0.219099	0.354656
2	5393	Est.	netau	17.1233	tropics_11	3	t1	0.353108	0.279014	0.219099	0.354656
2	5393	Est.	serialInterval	0.00641	tropics_11	3	t1	0.353108	0.279014	0.219099	0.354656
2	5393	Est.	antigenicDiversity	0.0446	tropics_11	3	t1	0.353108	0.279014	0.219099	0.354656
2	5393	Est.	totalS	39996823	tropics_11	3	t1	0.353108	0.279014	0.219099	0.354656
2	5393	Est.	totalI	3177	tropics_11	3	t1	0.353108	0.279014	0.219099	0.354656
2	5393	Est.	meanLoad	13	tropics_11	3	t1	0.353108	0.279014	0.219099	0.354656
2	5393	Est.	antigenicTypes	12	tropics_11	3	t1	0.353108	0.279014	0.219099	0.354656
2	5393	Est.	entropy	1.33370011024078	tropics_11	3	t1	0.353108	0.279014	0.219099	0.354656
2	5393	Est.	ratio.mutation	0.718995307692308	tropics_11	3	t1	0.353108	0.279014	0.219099	0.354656
2	5393	Est.	ratio.meanR	1.01644039017102	tropics_11	3	t1	0.353108	0.279014	0.219099	0.354656
2	5393	Est.	ratio.varR	0.171532846715328	tropics_11	3	t1	0.353108	0.279014	0.219099	0.354656
2	5393	Est.	ratio.meanBeta	1.03734512847709	tropics_11	3	t1	0.353108	0.279014	0.219099	0.354656
2	5393	Est.	ratio.varBeta	0.431192660550459	tropics_11	3	t1	0.353108	0.279014	0.219099	0.354656
2	5393	Est.	ratio.meanSigma	0.979438238035131	tropics_11	3	t1	0.353108	0.279014	0.219099	0.354656
2	5393	Est.	ratio.varSigma	977.235294117647	tropics_11	3	t1	0.353108	0.279014	0.219099	0.354656
2	5368	Transient	individual.meanMut	9.432836	tropics_11	3	t1	0.06735	0.063498	0.042786	0.069591
2	5368	Transient	individual.varMut	5.827579	tropics_11	3	t1	0.06735	0.063498	0.042786	0.069591
2	5368	Transient	individual.meanR	0.009386	tropics_11	3	t1	0.06735	0.063498	0.042786	0.069591
2	5368	Transient	individual.varR	0.000376	tropics_11	3	t1	0.06735	0.063498	0.042786	0.069591
2	5368	Transient	individual.meanBeta	-0.650775	tropics_11	3	t1	0.06735	0.063498	0.042786	0.069591
2	5368	Transient	individual.varBeta	0.000376	tropics_11	3	t1	0.06735	0.063498	0.042786	0.069591
2	5368	Transient	individual.meanSigma	0.48399	tropics_11	3	t1	0.06735	0.063498	0.042786	0.069591
2	5368	Transient	individual.varSigma	0.174108	tropics_11	3	t1	0.06735	0.063498	0.042786	0.069591
2	5368	Transient	frequency	0.084356	tropics_11	3	t1	0.06735	0.063498	0.042786	0.069591
2	5368	Transient	meanR	1.022875	tropics_11	3	t1	0.06735	0.063498	0.042786	0.069591
2	5368	Transient	varR	0.000548	tropics_11	3	t1	0.06735	0.063498	0.042786	0.069591
2	5368	Transient	meanBeta	0.503209	tropics_11	3	t1	0.06735	0.063498	0.042786	0.069591
2	5368	Transient	varBeta	0.000218	tropics_11	3	t1	0.06735	0.063498	0.042786	0.069591
2	5368	Transient	meanSigma	0.508614	tropics_11	3	t1	0.06735	0.063498	0.042786	0.069591
2	5368	Transient	varSigma	0.00017	tropics_11	3	t1	0.06735	0.063498	0.042786	0.069591
2	5368	Transient	covBetaSigma	-0.000128	tropics_11	3	t1	0.06735	0.063498	0.042786	0.069591
2	5368	Transient	diversity	4.9966	tropics_11	3	t1	0.06735	0.063498	0.042786	0.069591
2	5368	Transient	tmrca	4.937	tropics_11	3	t1	0.06735	0.063498	0.042786	0.069591
2	5368	Transient	netau	17.1233	tropics_11	3	t1	0.06735	0.063498	0.042786	0.069591
2	5368	Transient	serialInterval	0.00641	tropics_11	3	t1	0.06735	0.063498	0.042786	0.069591
2	5368	Transient	antigenicDiversity	0.0446	tropics_11	3	t1	0.06735	0.063498	0.042786	0.069591
2	5368	Transient	totalS	39996823	tropics_11	3	t1	0.06735	0.063498	0.042786	0.069591
2	5368	Transient	totalI	3177	tropics_11	3	t1	0.06735	0.063498	0.042786	0.069591
2	5368	Transient	meanLoad	13	tropics_11	3	t1	0.06735	0.063498	0.042786	0.069591
2	5368	Transient	antigenicTypes	12	tropics_11	3	t1	0.06735	0.063498	0.042786	0.069591
2	5368	Transient	entropy	1.33370011024078	tropics_11	3	t1	0.06735	0.063498	0.042786	0.069591
2	5368	Transient	ratio.mutation	0.725602769230769	tropics_11	3	t1	0.06735	0.063498	0.042786	0.069591
2	5368	Transient	ratio.meanR	0.98685585886355	tropics_11	3	t1	0.06735	0.063498	0.042786	0.069591
2	5368	Transient	ratio.varR	0.686131386861314	tropics_11	3	t1	0.06735	0.063498	0.042786	0.069591
2	5368	Transient	ratio.meanBeta	1.03662960722166	tropics_11	3	t1	0.06735	0.063498	0.042786	0.069591
2	5368	Transient	ratio.varBeta	1.72477064220183	tropics_11	3	t1	0.06735	0.063498	0.042786	0.069591
2	5368	Transient	ratio.meanSigma	0.951586075098208	tropics_11	3	t1	0.06735	0.063498	0.042786	0.069591
2	5368	Transient	ratio.varSigma	1024.16470588235	tropics_11	3	t1	0.06735	0.063498	0.042786	0.069591
2	5263	Transient	individual.meanMut	9.057143	tropics_11	3	t1	0.031496	0.023513	0.015709	0.023163
2	5263	Transient	individual.varMut	0.739592	tropics_11	3	t1	0.031496	0.023513	0.015709	0.023163
2	5263	Transient	individual.meanR	0.031764	tropics_11	3	t1	0.031496	0.023513	0.015709	0.023163
2	5263	Transient	individual.varR	4.8e-05	tropics_11	3	t1	0.031496	0.023513	0.015709	0.023163
2	5263	Transient	individual.meanBeta	-0.647757	tropics_11	3	t1	0.031496	0.023513	0.015709	0.023163
2	5263	Transient	individual.varBeta	4.8e-05	tropics_11	3	t1	0.031496	0.023513	0.015709	0.023163
2	5263	Transient	individual.meanSigma	0.493452	tropics_11	3	t1	0.031496	0.023513	0.015709	0.023163
2	5263	Transient	individual.varSigma	0.172645	tropics_11	3	t1	0.031496	0.023513	0.015709	0.023163
2	5263	Transient	frequency	0.011017	tropics_11	3	t1	0.031496	0.023513	0.015709	0.023163
2	5263	Transient	meanR	1.022875	tropics_11	3	t1	0.031496	0.023513	0.015709	0.023163
2	5263	Transient	varR	0.000548	tropics_11	3	t1	0.031496	0.023513	0.015709	0.023163
2	5263	Transient	meanBeta	0.503209	tropics_11	3	t1	0.031496	0.023513	0.015709	0.023163
2	5263	Transient	varBeta	0.000218	tropics_11	3	t1	0.031496	0.023513	0.015709	0.023163
2	5263	Transient	meanSigma	0.508614	tropics_11	3	t1	0.031496	0.023513	0.015709	0.023163
2	5263	Transient	varSigma	0.00017	tropics_11	3	t1	0.031496	0.023513	0.015709	0.023163
2	5263	Transient	covBetaSigma	-0.000128	tropics_11	3	t1	0.031496	0.023513	0.015709	0.023163
2	5263	Transient	diversity	4.9966	tropics_11	3	t1	0.031496	0.023513	0.015709	0.023163
2	5263	Transient	tmrca	4.937	tropics_11	3	t1	0.031496	0.023513	0.015709	0.023163
2	5263	Transient	netau	17.1233	tropics_11	3	t1	0.031496	0.023513	0.015709	0.023163
2	5263	Transient	serialInterval	0.00641	tropics_11	3	t1	0.031496	0.023513	0.015709	0.023163
2	5263	Transient	antigenicDiversity	0.0446	tropics_11	3	t1	0.031496	0.023513	0.015709	0.023163
2	5263	Transient	totalS	39996823	tropics_11	3	t1	0.031496	0.023513	0.015709	0.023163
2	5263	Transient	totalI	3177	tropics_11	3	t1	0.031496	0.023513	0.015709	0.023163
2	5263	Transient	meanLoad	13	tropics_11	3	t1	0.031496	0.023513	0.015709	0.023163
2	5263	Transient	antigenicTypes	12	tropics_11	3	t1	0.031496	0.023513	0.015709	0.023163
2	5263	Transient	entropy	1.33370011024078	tropics_11	3	t1	0.031496	0.023513	0.015709	0.023163
2	5263	Transient	ratio.mutation	0.696703307692308	tropics_11	3	t1	0.031496	0.023513	0.015709	0.023163
2	5263	Transient	ratio.meanR	1.00918866911905	tropics_11	3	t1	0.031496	0.023513	0.015709	0.023163
2	5263	Transient	ratio.varR	0.0875912408759124	tropics_11	3	t1	0.031496	0.023513	0.015709	0.023163
2	5263	Transient	ratio.meanBeta	1.03976288110831	tropics_11	3	t1	0.031496	0.023513	0.015709	0.023163
2	5263	Transient	ratio.varBeta	0.220183486238532	tropics_11	3	t1	0.031496	0.023513	0.015709	0.023163
2	5263	Transient	ratio.meanSigma	0.970189574018804	tropics_11	3	t1	0.031496	0.023513	0.015709	0.023163
2	5263	Transient	ratio.varSigma	1015.55882352941	tropics_11	3	t1	0.031496	0.023513	0.015709	0.023163
2	6805	Est.	individual.meanMut	13.241031	tropics_11	4	t1	0.457436	0.450064	0.309254	0.32146
2	6805	Est.	individual.varMut	5.728899	tropics_11	4	t1	0.457436	0.450064	0.309254	0.32146
2	6805	Est.	individual.meanR	0.040607	tropics_11	4	t1	0.457436	0.450064	0.309254	0.32146
2	6805	Est.	individual.varR	0.00037	tropics_11	4	t1	0.457436	0.450064	0.309254	0.32146
2	6805	Est.	individual.meanBeta	-0.681363	tropics_11	4	t1	0.457436	0.450064	0.309254	0.32146
2	6805	Est.	individual.varBeta	0.00037	tropics_11	4	t1	0.457436	0.450064	0.309254	0.32146
2	6805	Est.	individual.meanSigma	0.514967	tropics_11	4	t1	0.457436	0.450064	0.309254	0.32146
2	6805	Est.	individual.varSigma	0.134163	tropics_11	4	t1	0.457436	0.450064	0.309254	0.32146
2	6805	Est.	frequency	0.144946	tropics_11	4	t1	0.457436	0.450064	0.309254	0.32146
2	6805	Est.	meanR	0.977628	tropics_11	4	t1	0.457436	0.450064	0.309254	0.32146
2	6805	Est.	varR	0.001189	tropics_11	4	t1	0.457436	0.450064	0.309254	0.32146
2	6805	Est.	meanBeta	0.507461	tropics_11	4	t1	0.457436	0.450064	0.309254	0.32146
2	6805	Est.	varBeta	0.000167	tropics_11	4	t1	0.457436	0.450064	0.309254	0.32146
2	6805	Est.	meanSigma	0.481817	tropics_11	4	t1	0.457436	0.450064	0.309254	0.32146
2	6805	Est.	varSigma	0.000154	tropics_11	4	t1	0.457436	0.450064	0.309254	0.32146
2	6805	Est.	covBetaSigma	-7e-06	tropics_11	4	t1	0.457436	0.450064	0.309254	0.32146
2	6805	Est.	diversity	4.0776	tropics_11	4	t1	0.457436	0.450064	0.309254	0.32146
2	6805	Est.	tmrca	7.3945	tropics_11	4	t1	0.457436	0.450064	0.309254	0.32146
2	6805	Est.	netau	68.4932	tropics_11	4	t1	0.457436	0.450064	0.309254	0.32146
2	6805	Est.	serialInterval	0.00637	tropics_11	4	t1	0.457436	0.450064	0.309254	0.32146
2	6805	Est.	antigenicDiversity	0.0197	tropics_11	4	t1	0.457436	0.450064	0.309254	0.32146
2	6805	Est.	totalS	39987692	tropics_11	4	t1	0.457436	0.450064	0.309254	0.32146
2	6805	Est.	totalI	12308	tropics_11	4	t1	0.457436	0.450064	0.309254	0.32146
2	6805	Est.	meanLoad	12	tropics_11	4	t1	0.457436	0.450064	0.309254	0.32146
2	6805	Est.	antigenicTypes	44	tropics_11	4	t1	0.457436	0.450064	0.309254	0.32146
2	6805	Est.	entropy	1.25639491313162	tropics_11	4	t1	0.457436	0.450064	0.309254	0.32146
2	6805	Est.	ratio.mutation	1.10341925	tropics_11	4	t1	0.457436	0.450064	0.309254	0.32146
2	6805	Est.	ratio.meanR	1.06527507202532	tropics_11	4	t1	0.457436	0.450064	0.309254	0.32146
2	6805	Est.	ratio.varR	0.311185870479394	tropics_11	4	t1	0.457436	0.450064	0.309254	0.32146
2	6805	Est.	ratio.meanBeta	0.996976996813421	tropics_11	4	t1	0.457436	0.450064	0.309254	0.32146
2	6805	Est.	ratio.varBeta	2.21556886227545	tropics_11	4	t1	0.457436	0.450064	0.309254	0.32146
2	6805	Est.	ratio.meanSigma	1.06880205555221	tropics_11	4	t1	0.457436	0.450064	0.309254	0.32146
2	6805	Est.	ratio.varSigma	871.188311688312	tropics_11	4	t1	0.457436	0.450064	0.309254	0.32146
2	10517	Transient	individual.meanMut	13.12332	tropics_11	5	t1	0.147589	0.154932	0.173347	0.120581
2	10517	Transient	individual.varMut	9.119217	tropics_11	5	t1	0.147589	0.154932	0.173347	0.120581
2	10517	Transient	individual.meanR	0.033972	tropics_11	5	t1	0.147589	0.154932	0.173347	0.120581
2	10517	Transient	individual.varR	0.000588	tropics_11	5	t1	0.147589	0.154932	0.173347	0.120581
2	10517	Transient	individual.meanBeta	-0.680417	tropics_11	5	t1	0.147589	0.154932	0.173347	0.120581
2	10517	Transient	individual.varBeta	0.000588	tropics_11	5	t1	0.147589	0.154932	0.173347	0.120581
2	10517	Transient	individual.meanSigma	0.511034	tropics_11	5	t1	0.147589	0.154932	0.173347	0.120581
2	10517	Transient	individual.varSigma	0.136508	tropics_11	5	t1	0.147589	0.154932	0.173347	0.120581
2	10517	Transient	frequency	0.193618	tropics_11	5	t1	0.147589	0.154932	0.173347	0.120581
2	10517	Transient	meanR	1.047581	tropics_11	5	t1	0.147589	0.154932	0.173347	0.120581
2	10517	Transient	varR	0.000811	tropics_11	5	t1	0.147589	0.154932	0.173347	0.120581
2	10517	Transient	meanBeta	0.499474	tropics_11	5	t1	0.147589	0.154932	0.173347	0.120581
2	10517	Transient	varBeta	0.000161	tropics_11	5	t1	0.147589	0.154932	0.173347	0.120581
2	10517	Transient	meanSigma	0.524541	tropics_11	5	t1	0.147589	0.154932	0.173347	0.120581
2	10517	Transient	varSigma	3.4e-05	tropics_11	5	t1	0.147589	0.154932	0.173347	0.120581
2	10517	Transient	covBetaSigma	-4e-06	tropics_11	5	t1	0.147589	0.154932	0.173347	0.120581
2	10517	Transient	diversity	5.0553	tropics_11	5	t1	0.147589	0.154932	0.173347	0.120581
2	10517	Transient	tmrca	13.6452	tropics_11	5	t1	0.147589	0.154932	0.173347	0.120581
2	10517	Transient	netau	22.8311	tropics_11	5	t1	0.147589	0.154932	0.173347	0.120581
2	10517	Transient	serialInterval	0.00605	tropics_11	5	t1	0.147589	0.154932	0.173347	0.120581
2	10517	Transient	antigenicDiversity	0.0317	tropics_11	5	t1	0.147589	0.154932	0.173347	0.120581
2	10517	Transient	totalS	39991163	tropics_11	5	t1	0.147589	0.154932	0.173347	0.120581
2	10517	Transient	totalI	8837	tropics_11	5	t1	0.147589	0.154932	0.173347	0.120581
2	10517	Transient	meanLoad	14	tropics_11	5	t1	0.147589	0.154932	0.173347	0.120581
2	10517	Transient	antigenicTypes	31	tropics_11	5	t1	0.147589	0.154932	0.173347	0.120581
2	10517	Transient	entropy	1.4192090248584	tropics_11	5	t1	0.147589	0.154932	0.173347	0.120581
2	10517	Transient	ratio.mutation	0.93738	tropics_11	5	t1	0.147589	0.154932	0.173347	0.120581
2	10517	Transient	ratio.meanR	0.987566249067788	tropics_11	5	t1	0.147589	0.154932	0.173347	0.120581
2	10517	Transient	ratio.varR	0.725030826140567	tropics_11	5	t1	0.147589	0.154932	0.173347	0.120581
2	10517	Transient	ratio.meanBeta	1.0138781540605	tropics_11	5	t1	0.147589	0.154932	0.173347	0.120581
2	10517	Transient	ratio.varBeta	3.65217391304348	tropics_11	5	t1	0.147589	0.154932	0.173347	0.120581
2	10517	Transient	ratio.meanSigma	0.974249867979815	tropics_11	5	t1	0.147589	0.154932	0.173347	0.120581
2	10517	Transient	ratio.varSigma	4014.94117647059	tropics_11	5	t1	0.147589	0.154932	0.173347	0.120581
2	10549	Transient	individual.meanMut	15.046243	tropics_11	5	t1	0.012988	0.020221	0.020602	0.006951
2	10549	Transient	individual.varMut	1.535434	tropics_11	5	t1	0.012988	0.020221	0.020602	0.006951
2	10549	Transient	individual.meanR	0.061561	tropics_11	5	t1	0.012988	0.020221	0.020602	0.006951
2	10549	Transient	individual.varR	9.9e-05	tropics_11	5	t1	0.012988	0.020221	0.020602	0.006951
2	10549	Transient	individual.meanBeta	-0.695863	tropics_11	5	t1	0.012988	0.020221	0.020602	0.006951
2	10549	Transient	individual.varBeta	9.9e-05	tropics_11	5	t1	0.012988	0.020221	0.020602	0.006951
2	10549	Transient	individual.meanSigma	0.533505	tropics_11	5	t1	0.012988	0.020221	0.020602	0.006951
2	10549	Transient	individual.varSigma	0.129263	tropics_11	5	t1	0.012988	0.020221	0.020602	0.006951
2	10549	Transient	frequency	0.019577	tropics_11	5	t1	0.012988	0.020221	0.020602	0.006951
2	10549	Transient	meanR	1.047581	tropics_11	5	t1	0.012988	0.020221	0.020602	0.006951
2	10549	Transient	varR	0.000811	tropics_11	5	t1	0.012988	0.020221	0.020602	0.006951
2	10549	Transient	meanBeta	0.499474	tropics_11	5	t1	0.012988	0.020221	0.020602	0.006951
2	10549	Transient	varBeta	0.000161	tropics_11	5	t1	0.012988	0.020221	0.020602	0.006951
2	10549	Transient	meanSigma	0.524541	tropics_11	5	t1	0.012988	0.020221	0.020602	0.006951
2	10549	Transient	varSigma	3.4e-05	tropics_11	5	t1	0.012988	0.020221	0.020602	0.006951
2	10549	Transient	covBetaSigma	-4e-06	tropics_11	5	t1	0.012988	0.020221	0.020602	0.006951
2	10549	Transient	diversity	5.0553	tropics_11	5	t1	0.012988	0.020221	0.020602	0.006951
2	10549	Transient	tmrca	13.6452	tropics_11	5	t1	0.012988	0.020221	0.020602	0.006951
2	10549	Transient	netau	22.8311	tropics_11	5	t1	0.012988	0.020221	0.020602	0.006951
2	10549	Transient	serialInterval	0.00605	tropics_11	5	t1	0.012988	0.020221	0.020602	0.006951
2	10549	Transient	antigenicDiversity	0.0317	tropics_11	5	t1	0.012988	0.020221	0.020602	0.006951
2	10549	Transient	totalS	39991163	tropics_11	5	t1	0.012988	0.020221	0.020602	0.006951
2	10549	Transient	totalI	8837	tropics_11	5	t1	0.012988	0.020221	0.020602	0.006951
2	10549	Transient	meanLoad	14	tropics_11	5	t1	0.012988	0.020221	0.020602	0.006951
2	10549	Transient	antigenicTypes	31	tropics_11	5	t1	0.012988	0.020221	0.020602	0.006951
2	10549	Transient	entropy	1.4192090248584	tropics_11	5	t1	0.012988	0.020221	0.020602	0.006951
2	10549	Transient	ratio.mutation	1.07473164285714	tropics_11	5	t1	0.012988	0.020221	0.020602	0.006951
2	10549	Transient	ratio.meanR	1.01519153914365	tropics_11	5	t1	0.012988	0.020221	0.020602	0.006951
2	10549	Transient	ratio.varR	0.122071516646116	tropics_11	5	t1	0.012988	0.020221	0.020602	0.006951
2	10549	Transient	ratio.meanBeta	0.998338116760158	tropics_11	5	t1	0.012988	0.020221	0.020602	0.006951
2	10549	Transient	ratio.varBeta	0.614906832298137	tropics_11	5	t1	0.012988	0.020221	0.020602	0.006951
2	10549	Transient	ratio.meanSigma	1.01708922658095	tropics_11	5	t1	0.012988	0.020221	0.020602	0.006951
2	10549	Transient	ratio.varSigma	3801.85294117647	tropics_11	5	t1	0.012988	0.020221	0.020602	0.006951
2	10543	Est.	individual.meanMut	11.4	tropics_11	5	t1	0.266856	0.163048	0.081545	0.380677
2	10543	Est.	individual.varMut	3.928889	tropics_11	5	t1	0.266856	0.163048	0.081545	0.380677
2	10543	Est.	individual.meanR	0.091962	tropics_11	5	t1	0.266856	0.163048	0.081545	0.380677
2	10543	Est.	individual.varR	0.000253	tropics_11	5	t1	0.266856	0.163048	0.081545	0.380677
2	10543	Est.	individual.meanBeta	-0.666575	tropics_11	5	t1	0.266856	0.163048	0.081545	0.380677
2	10543	Est.	individual.varBeta	0.000253	tropics_11	5	t1	0.266856	0.163048	0.081545	0.380677
2	10543	Est.	individual.meanSigma	0.5341	tropics_11	5	t1	0.266856	0.163048	0.081545	0.380677
2	10543	Est.	individual.varSigma	0.129339	tropics_11	5	t1	0.266856	0.163048	0.081545	0.380677
2	10543	Est.	frequency	0.035646	tropics_11	5	t1	0.266856	0.163048	0.081545	0.380677
2	10543	Est.	meanR	1.047581	tropics_11	5	t1	0.266856	0.163048	0.081545	0.380677
2	10543	Est.	varR	0.000811	tropics_11	5	t1	0.266856	0.163048	0.081545	0.380677
2	10543	Est.	meanBeta	0.499474	tropics_11	5	t1	0.266856	0.163048	0.081545	0.380677
2	10543	Est.	varBeta	0.000161	tropics_11	5	t1	0.266856	0.163048	0.081545	0.380677
2	10543	Est.	meanSigma	0.524541	tropics_11	5	t1	0.266856	0.163048	0.081545	0.380677
2	10543	Est.	varSigma	3.4e-05	tropics_11	5	t1	0.266856	0.163048	0.081545	0.380677
2	10543	Est.	covBetaSigma	-4e-06	tropics_11	5	t1	0.266856	0.163048	0.081545	0.380677
2	10543	Est.	diversity	5.0553	tropics_11	5	t1	0.266856	0.163048	0.081545	0.380677
2	10543	Est.	tmrca	13.6452	tropics_11	5	t1	0.266856	0.163048	0.081545	0.380677
2	10543	Est.	netau	22.8311	tropics_11	5	t1	0.266856	0.163048	0.081545	0.380677
2	10543	Est.	serialInterval	0.00605	tropics_11	5	t1	0.266856	0.163048	0.081545	0.380677
2	10543	Est.	antigenicDiversity	0.0317	tropics_11	5	t1	0.266856	0.163048	0.081545	0.380677
2	10543	Est.	totalS	39991163	tropics_11	5	t1	0.266856	0.163048	0.081545	0.380677
2	10543	Est.	totalI	8837	tropics_11	5	t1	0.266856	0.163048	0.081545	0.380677
2	10543	Est.	meanLoad	14	tropics_11	5	t1	0.266856	0.163048	0.081545	0.380677
2	10543	Est.	antigenicTypes	31	tropics_11	5	t1	0.266856	0.163048	0.081545	0.380677
2	10543	Est.	entropy	1.4192090248584	tropics_11	5	t1	0.266856	0.163048	0.081545	0.380677
2	10543	Est.	ratio.mutation	0.814285714285714	tropics_11	5	t1	0.266856	0.163048	0.081545	0.380677
2	10543	Est.	ratio.meanR	1.04652829805919	tropics_11	5	t1	0.266856	0.163048	0.081545	0.380677
2	10543	Est.	ratio.varR	0.311960542540074	tropics_11	5	t1	0.266856	0.163048	0.081545	0.380677
2	10543	Est.	ratio.meanBeta	1.0280098351979	tropics_11	5	t1	0.266856	0.163048	0.081545	0.380677
2	10543	Est.	ratio.varBeta	1.57142857142857	tropics_11	5	t1	0.266856	0.163048	0.081545	0.380677
2	10543	Est.	ratio.meanSigma	1.01822355163848	tropics_11	5	t1	0.266856	0.163048	0.081545	0.380677
2	10543	Est.	ratio.varSigma	3804.08823529412	tropics_11	5	t1	0.266856	0.163048	0.081545	0.380677
2	10535	Transient	individual.meanMut	14.886878	tropics_11	5	t1	0.01901	0.02535	0.035169	0.01141
2	10535	Transient	individual.varMut	4.878606	tropics_11	5	t1	0.01901	0.02535	0.035169	0.01141
2	10535	Transient	individual.meanR	0.047442	tropics_11	5	t1	0.01901	0.02535	0.035169	0.01141
2	10535	Transient	individual.varR	0.000315	tropics_11	5	t1	0.01901	0.02535	0.035169	0.01141
2	10535	Transient	individual.meanBeta	-0.694583	tropics_11	5	t1	0.01901	0.02535	0.035169	0.01141
2	10535	Transient	individual.varBeta	0.000315	tropics_11	5	t1	0.01901	0.02535	0.035169	0.01141
2	10535	Transient	individual.meanSigma	0.525353	tropics_11	5	t1	0.01901	0.02535	0.035169	0.01141
2	10535	Transient	individual.varSigma	0.130629	tropics_11	5	t1	0.01901	0.02535	0.035169	0.01141
2	10535	Transient	frequency	0.025008	tropics_11	5	t1	0.01901	0.02535	0.035169	0.01141
2	10535	Transient	meanR	1.047581	tropics_11	5	t1	0.01901	0.02535	0.035169	0.01141
2	10535	Transient	varR	0.000811	tropics_11	5	t1	0.01901	0.02535	0.035169	0.01141
2	10535	Transient	meanBeta	0.499474	tropics_11	5	t1	0.01901	0.02535	0.035169	0.01141
2	10535	Transient	varBeta	0.000161	tropics_11	5	t1	0.01901	0.02535	0.035169	0.01141
2	10535	Transient	meanSigma	0.524541	tropics_11	5	t1	0.01901	0.02535	0.035169	0.01141
2	10535	Transient	varSigma	3.4e-05	tropics_11	5	t1	0.01901	0.02535	0.035169	0.01141
2	10535	Transient	covBetaSigma	-4e-06	tropics_11	5	t1	0.01901	0.02535	0.035169	0.01141
2	10535	Transient	diversity	5.0553	tropics_11	5	t1	0.01901	0.02535	0.035169	0.01141
2	10535	Transient	tmrca	13.6452	tropics_11	5	t1	0.01901	0.02535	0.035169	0.01141
2	10535	Transient	netau	22.8311	tropics_11	5	t1	0.01901	0.02535	0.035169	0.01141
2	10535	Transient	serialInterval	0.00605	tropics_11	5	t1	0.01901	0.02535	0.035169	0.01141
2	10535	Transient	antigenicDiversity	0.0317	tropics_11	5	t1	0.01901	0.02535	0.035169	0.01141
2	10535	Transient	totalS	39991163	tropics_11	5	t1	0.01901	0.02535	0.035169	0.01141
2	10535	Transient	totalI	8837	tropics_11	5	t1	0.01901	0.02535	0.035169	0.01141
2	10535	Transient	meanLoad	14	tropics_11	5	t1	0.01901	0.02535	0.035169	0.01141
2	10535	Transient	antigenicTypes	31	tropics_11	5	t1	0.01901	0.02535	0.035169	0.01141
2	10535	Transient	entropy	1.4192090248584	tropics_11	5	t1	0.01901	0.02535	0.035169	0.01141
2	10535	Transient	ratio.mutation	1.06334842857143	tropics_11	5	t1	0.01901	0.02535	0.035169	0.01141
2	10535	Transient	ratio.meanR	1.00095876252567	tropics_11	5	t1	0.01901	0.02535	0.035169	0.01141
2	10535	Transient	ratio.varR	0.388409371146732	tropics_11	5	t1	0.01901	0.02535	0.035169	0.01141
2	10535	Transient	ratio.meanBeta	0.999616807737252	tropics_11	5	t1	0.01901	0.02535	0.035169	0.01141
2	10535	Transient	ratio.varBeta	1.95652173913043	tropics_11	5	t1	0.01901	0.02535	0.035169	0.01141
2	10535	Transient	ratio.meanSigma	1.00154802007851	tropics_11	5	t1	0.01901	0.02535	0.035169	0.01141
2	10535	Transient	ratio.varSigma	3842.02941176471	tropics_11	5	t1	0.01901	0.02535	0.035169	0.01141
2	10529	Transient	individual.meanMut	16.433376	tropics_11	5	t1	0.021265	0.038458	0.072149	0.008446
2	10529	Transient	individual.varMut	2.574151	tropics_11	5	t1	0.021265	0.038458	0.072149	0.008446
2	10529	Transient	individual.meanR	0.034855	tropics_11	5	t1	0.021265	0.038458	0.072149	0.008446
2	10529	Transient	individual.varR	0.000166	tropics_11	5	t1	0.021265	0.038458	0.072149	0.008446
2	10529	Transient	individual.meanBeta	-0.707004	tropics_11	5	t1	0.021265	0.038458	0.072149	0.008446
2	10529	Transient	individual.varBeta	0.000166	tropics_11	5	t1	0.021265	0.038458	0.072149	0.008446
2	10529	Transient	individual.meanSigma	0.525266	tropics_11	5	t1	0.021265	0.038458	0.072149	0.008446
2	10529	Transient	individual.varSigma	0.134038	tropics_11	5	t1	0.021265	0.038458	0.072149	0.008446
2	10529	Transient	frequency	0.087473	tropics_11	5	t1	0.021265	0.038458	0.072149	0.008446
2	10529	Transient	meanR	1.047581	tropics_11	5	t1	0.021265	0.038458	0.072149	0.008446
2	10529	Transient	varR	0.000811	tropics_11	5	t1	0.021265	0.038458	0.072149	0.008446
2	10529	Transient	meanBeta	0.499474	tropics_11	5	t1	0.021265	0.038458	0.072149	0.008446
2	10529	Transient	varBeta	0.000161	tropics_11	5	t1	0.021265	0.038458	0.072149	0.008446
2	10529	Transient	meanSigma	0.524541	tropics_11	5	t1	0.021265	0.038458	0.072149	0.008446
2	10529	Transient	varSigma	3.4e-05	tropics_11	5	t1	0.021265	0.038458	0.072149	0.008446
2	10529	Transient	covBetaSigma	-4e-06	tropics_11	5	t1	0.021265	0.038458	0.072149	0.008446
2	10529	Transient	diversity	5.0553	tropics_11	5	t1	0.021265	0.038458	0.072149	0.008446
2	10529	Transient	tmrca	13.6452	tropics_11	5	t1	0.021265	0.038458	0.072149	0.008446
2	10529	Transient	netau	22.8311	tropics_11	5	t1	0.021265	0.038458	0.072149	0.008446
2	10529	Transient	serialInterval	0.00605	tropics_11	5	t1	0.021265	0.038458	0.072149	0.008446
2	10529	Transient	antigenicDiversity	0.0317	tropics_11	5	t1	0.021265	0.038458	0.072149	0.008446
2	10529	Transient	totalS	39991163	tropics_11	5	t1	0.021265	0.038458	0.072149	0.008446
2	10529	Transient	totalI	8837	tropics_11	5	t1	0.021265	0.038458	0.072149	0.008446
2	10529	Transient	meanLoad	14	tropics_11	5	t1	0.021265	0.038458	0.072149	0.008446
2	10529	Transient	antigenicTypes	31	tropics_11	5	t1	0.021265	0.038458	0.072149	0.008446
2	10529	Transient	entropy	1.4192090248584	tropics_11	5	t1	0.021265	0.038458	0.072149	0.008446
2	10529	Transient	ratio.mutation	1.17381257142857	tropics_11	5	t1	0.021265	0.038458	0.072149	0.008446
2	10529	Transient	ratio.meanR	0.988438655176328	tropics_11	5	t1	0.021265	0.038458	0.072149	0.008446
2	10529	Transient	ratio.varR	0.204685573366215	tropics_11	5	t1	0.021265	0.038458	0.072149	0.008446
2	10529	Transient	ratio.meanBeta	0.987277360152605	tropics_11	5	t1	0.021265	0.038458	0.072149	0.008446
2	10529	Transient	ratio.varBeta	1.03105590062112	tropics_11	5	t1	0.021265	0.038458	0.072149	0.008446
2	10529	Transient	ratio.meanSigma	1.00138216078438	tropics_11	5	t1	0.021265	0.038458	0.072149	0.008446
2	10529	Transient	ratio.varSigma	3942.29411764706	tropics_11	5	t1	0.021265	0.038458	0.072149	0.008446
2	10433	Transient	individual.meanMut	21.63	tropics_11	5	t1	1.5e-05	0.000766	0.003534	0
2	10433	Transient	individual.varMut	2.1131	tropics_11	5	t1	1.5e-05	0.000766	0.003534	0
2	10433	Transient	individual.meanR	-0.006902	tropics_11	5	t1	1.5e-05	0.000766	0.003534	0
2	10433	Transient	individual.varR	0.000136	tropics_11	5	t1	1.5e-05	0.000766	0.003534	0
2	10433	Transient	individual.meanBeta	-0.748745	tropics_11	5	t1	1.5e-05	0.000766	0.003534	0
2	10433	Transient	individual.varBeta	0.000136	tropics_11	5	t1	1.5e-05	0.000766	0.003534	0
2	10433	Transient	individual.meanSigma	0.525257	tropics_11	5	t1	1.5e-05	0.000766	0.003534	0
2	10433	Transient	individual.varSigma	0.132541	tropics_11	5	t1	1.5e-05	0.000766	0.003534	0
2	10433	Transient	frequency	0.011316	tropics_11	5	t1	1.5e-05	0.000766	0.003534	0
2	10433	Transient	meanR	1.047581	tropics_11	5	t1	1.5e-05	0.000766	0.003534	0
2	10433	Transient	varR	0.000811	tropics_11	5	t1	1.5e-05	0.000766	0.003534	0
2	10433	Transient	meanBeta	0.499474	tropics_11	5	t1	1.5e-05	0.000766	0.003534	0
2	10433	Transient	varBeta	0.000161	tropics_11	5	t1	1.5e-05	0.000766	0.003534	0
2	10433	Transient	meanSigma	0.524541	tropics_11	5	t1	1.5e-05	0.000766	0.003534	0
2	10433	Transient	varSigma	3.4e-05	tropics_11	5	t1	1.5e-05	0.000766	0.003534	0
2	10433	Transient	covBetaSigma	-4e-06	tropics_11	5	t1	1.5e-05	0.000766	0.003534	0
2	10433	Transient	diversity	5.0553	tropics_11	5	t1	1.5e-05	0.000766	0.003534	0
2	10433	Transient	tmrca	13.6452	tropics_11	5	t1	1.5e-05	0.000766	0.003534	0
2	10433	Transient	netau	22.8311	tropics_11	5	t1	1.5e-05	0.000766	0.003534	0
2	10433	Transient	serialInterval	0.00605	tropics_11	5	t1	1.5e-05	0.000766	0.003534	0
2	10433	Transient	antigenicDiversity	0.0317	tropics_11	5	t1	1.5e-05	0.000766	0.003534	0
2	10433	Transient	totalS	39991163	tropics_11	5	t1	1.5e-05	0.000766	0.003534	0
2	10433	Transient	totalI	8837	tropics_11	5	t1	1.5e-05	0.000766	0.003534	0
2	10433	Transient	meanLoad	14	tropics_11	5	t1	1.5e-05	0.000766	0.003534	0
2	10433	Transient	antigenicTypes	31	tropics_11	5	t1	1.5e-05	0.000766	0.003534	0
2	10433	Transient	entropy	1.4192090248584	tropics_11	5	t1	1.5e-05	0.000766	0.003534	0
2	10433	Transient	ratio.mutation	1.545	tropics_11	5	t1	1.5e-05	0.000766	0.003534	0
2	10433	Transient	ratio.meanR	0.948014295884807	tropics_11	5	t1	1.5e-05	0.000766	0.003534	0
2	10433	Transient	ratio.varR	0.167694204685573	tropics_11	5	t1	1.5e-05	0.000766	0.003534	0
2	10433	Transient	ratio.meanBeta	0.946915645088505	tropics_11	5	t1	1.5e-05	0.000766	0.003534	0
2	10433	Transient	ratio.varBeta	0.84472049689441	tropics_11	5	t1	1.5e-05	0.000766	0.003534	0
2	10433	Transient	ratio.meanSigma	1.00136500292637	tropics_11	5	t1	1.5e-05	0.000766	0.003534	0
2	10433	Transient	ratio.varSigma	3898.26470588235	tropics_11	5	t1	1.5e-05	0.000766	0.003534	0
3	2776	Est.	individual.meanMut	8.236025	tropics_13	1	t1	0.204644	0.10678	0.082236	0.328898
3	2776	Est.	individual.varMut	8.704541	tropics_13	1	t1	0.204644	0.10678	0.082236	0.328898
3	2776	Est.	individual.meanR	0.000861	tropics_13	1	t1	0.204644	0.10678	0.082236	0.328898
3	2776	Est.	individual.varR	0.000562	tropics_13	1	t1	0.204644	0.10678	0.082236	0.328898
3	2776	Est.	individual.meanBeta	-0.641162	tropics_13	1	t1	0.204644	0.10678	0.082236	0.328898
3	2776	Est.	individual.varBeta	0.000562	tropics_13	1	t1	0.204644	0.10678	0.082236	0.328898
3	2776	Est.	individual.meanSigma	0.475447	tropics_13	1	t1	0.204644	0.10678	0.082236	0.328898
3	2776	Est.	individual.varSigma	0.171684	tropics_13	1	t1	0.204644	0.10678	0.082236	0.328898
3	2776	Est.	frequency	0.04939	tropics_13	1	t1	0.204644	0.10678	0.082236	0.328898
3	2776	Est.	meanR	0.976497	tropics_13	1	t1	0.204644	0.10678	0.082236	0.328898
3	2776	Est.	varR	0.000838	tropics_13	1	t1	0.204644	0.10678	0.082236	0.328898
3	2776	Est.	meanBeta	0.528108	tropics_13	1	t1	0.204644	0.10678	0.082236	0.328898
3	2776	Est.	varBeta	0.000197	tropics_13	1	t1	0.204644	0.10678	0.082236	0.328898
3	2776	Est.	meanSigma	0.462488	tropics_13	1	t1	0.204644	0.10678	0.082236	0.328898
3	2776	Est.	varSigma	9.2e-05	tropics_13	1	t1	0.204644	0.10678	0.082236	0.328898
3	2776	Est.	covBetaSigma	-3.1e-05	tropics_13	1	t1	0.204644	0.10678	0.082236	0.328898
3	2776	Est.	diversity	4.3837	tropics_13	1	t1	0.204644	0.10678	0.082236	0.328898
3	2776	Est.	tmrca	3.2438	tropics_13	1	t1	0.204644	0.10678	0.082236	0.328898
3	2776	Est.	netau	273.9726	tropics_13	1	t1	0.204644	0.10678	0.082236	0.328898
3	2776	Est.	serialInterval	0.00644	tropics_13	1	t1	0.204644	0.10678	0.082236	0.328898
3	2776	Est.	antigenicDiversity	0.0596	tropics_13	1	t1	0.204644	0.10678	0.082236	0.328898
3	2776	Est.	totalS	39983701	tropics_13	1	t1	0.204644	0.10678	0.082236	0.328898
3	2776	Est.	totalI	16299	tropics_13	1	t1	0.204644	0.10678	0.082236	0.328898
3	2776	Est.	meanLoad	7	tropics_13	1	t1	0.204644	0.10678	0.082236	0.328898
3	2776	Est.	antigenicTypes	48	tropics_13	1	t1	0.204644	0.10678	0.082236	0.328898
3	2776	Est.	entropy	2.56640696188457	tropics_13	1	t1	0.204644	0.10678	0.082236	0.328898
3	2776	Est.	ratio.mutation	1.176575	tropics_13	1	t1	0.204644	0.10678	0.082236	0.328898
3	2776	Est.	ratio.meanR	1.02495078916464	tropics_13	1	t1	0.204644	0.10678	0.082236	0.328898
3	2776	Est.	ratio.varR	0.670644391408115	tropics_13	1	t1	0.204644	0.10678	0.082236	0.328898
3	2776	Est.	ratio.meanBeta	0.997296132789469	tropics_13	1	t1	0.204644	0.10678	0.082236	0.328898
3	2776	Est.	ratio.varBeta	2.85279187817259	tropics_13	1	t1	0.204644	0.10678	0.082236	0.328898
3	2776	Est.	ratio.meanSigma	1.0280201864697	tropics_13	1	t1	0.204644	0.10678	0.082236	0.328898
3	2776	Est.	ratio.varSigma	1866.13043478261	tropics_13	1	t1	0.204644	0.10678	0.082236	0.328898
3	2461	Transient	individual.meanMut	5.193758	tropics_13	1	t1	0.009188	0.026271	0.040076	0.014293
3	2461	Transient	individual.varMut	8.520325	tropics_13	1	t1	0.009188	0.026271	0.040076	0.014293
3	2461	Transient	individual.meanR	-0.031247	tropics_13	1	t1	0.009188	0.026271	0.040076	0.014293
3	2461	Transient	individual.varR	0.00055	tropics_13	1	t1	0.009188	0.026271	0.040076	0.014293
3	2461	Transient	individual.meanBeta	-0.616726	tropics_13	1	t1	0.009188	0.026271	0.040076	0.014293
3	2461	Transient	individual.varBeta	0.00055	tropics_13	1	t1	0.009188	0.026271	0.040076	0.014293
3	2461	Transient	individual.meanSigma	0.449309	tropics_13	1	t1	0.009188	0.026271	0.040076	0.014293
3	2461	Transient	individual.varSigma	0.187572	tropics_13	1	t1	0.009188	0.026271	0.040076	0.014293
3	2461	Transient	frequency	0.047181	tropics_13	1	t1	0.009188	0.026271	0.040076	0.014293
3	2461	Transient	meanR	0.976497	tropics_13	1	t1	0.009188	0.026271	0.040076	0.014293
3	2461	Transient	varR	0.000838	tropics_13	1	t1	0.009188	0.026271	0.040076	0.014293
3	2461	Transient	meanBeta	0.528108	tropics_13	1	t1	0.009188	0.026271	0.040076	0.014293
3	2461	Transient	varBeta	0.000197	tropics_13	1	t1	0.009188	0.026271	0.040076	0.014293
3	2461	Transient	meanSigma	0.462488	tropics_13	1	t1	0.009188	0.026271	0.040076	0.014293
3	2461	Transient	varSigma	9.2e-05	tropics_13	1	t1	0.009188	0.026271	0.040076	0.014293
3	2461	Transient	covBetaSigma	-3.1e-05	tropics_13	1	t1	0.009188	0.026271	0.040076	0.014293
3	2461	Transient	diversity	4.3837	tropics_13	1	t1	0.009188	0.026271	0.040076	0.014293
3	2461	Transient	tmrca	3.2438	tropics_13	1	t1	0.009188	0.026271	0.040076	0.014293
3	2461	Transient	netau	273.9726	tropics_13	1	t1	0.009188	0.026271	0.040076	0.014293
3	2461	Transient	serialInterval	0.00644	tropics_13	1	t1	0.009188	0.026271	0.040076	0.014293
3	2461	Transient	antigenicDiversity	0.0596	tropics_13	1	t1	0.009188	0.026271	0.040076	0.014293
3	2461	Transient	totalS	39983701	tropics_13	1	t1	0.009188	0.026271	0.040076	0.014293
3	2461	Transient	totalI	16299	tropics_13	1	t1	0.009188	0.026271	0.040076	0.014293
3	2461	Transient	meanLoad	7	tropics_13	1	t1	0.009188	0.026271	0.040076	0.014293
3	2461	Transient	antigenicTypes	48	tropics_13	1	t1	0.009188	0.026271	0.040076	0.014293
3	2461	Transient	entropy	2.56640696188457	tropics_13	1	t1	0.009188	0.026271	0.040076	0.014293
3	2461	Transient	ratio.mutation	0.741965428571429	tropics_13	1	t1	0.009188	0.026271	0.040076	0.014293
3	2461	Transient	ratio.meanR	0.992564382871027	tropics_13	1	t1	0.009188	0.026271	0.040076	0.014293
3	2461	Transient	ratio.varR	0.656324582338902	tropics_13	1	t1	0.009188	0.026271	0.040076	0.014293
3	2461	Transient	ratio.meanBeta	1.02196625305061	tropics_13	1	t1	0.009188	0.026271	0.040076	0.014293
3	2461	Transient	ratio.varBeta	2.79187817258883	tropics_13	1	t1	0.009188	0.026271	0.040076	0.014293
3	2461	Transient	ratio.meanSigma	0.971504125512446	tropics_13	1	t1	0.009188	0.026271	0.040076	0.014293
3	2461	Transient	ratio.varSigma	2038.82608695652	tropics_13	1	t1	0.009188	0.026271	0.040076	0.014293
3	2740	Transient	individual.meanMut	4.098425	tropics_13	1	t1	0.093385	0.105085	0.077215	0.087399
3	2740	Transient	individual.varMut	5.726533	tropics_13	1	t1	0.093385	0.105085	0.077215	0.087399
3	2740	Transient	individual.meanR	0.017028	tropics_13	1	t1	0.093385	0.105085	0.077215	0.087399
3	2740	Transient	individual.varR	0.000369	tropics_13	1	t1	0.093385	0.105085	0.077215	0.087399
3	2740	Transient	individual.meanBeta	-0.607928	tropics_13	1	t1	0.093385	0.105085	0.077215	0.087399
3	2740	Transient	individual.varBeta	0.000369	tropics_13	1	t1	0.093385	0.105085	0.077215	0.087399
3	2740	Transient	individual.meanSigma	0.467402	tropics_13	1	t1	0.093385	0.105085	0.077215	0.087399
3	2740	Transient	individual.varSigma	0.180161	tropics_13	1	t1	0.093385	0.105085	0.077215	0.087399
3	2740	Transient	frequency	0.046751	tropics_13	1	t1	0.093385	0.105085	0.077215	0.087399
3	2740	Transient	meanR	0.976497	tropics_13	1	t1	0.093385	0.105085	0.077215	0.087399
3	2740	Transient	varR	0.000838	tropics_13	1	t1	0.093385	0.105085	0.077215	0.087399
3	2740	Transient	meanBeta	0.528108	tropics_13	1	t1	0.093385	0.105085	0.077215	0.087399
3	2740	Transient	varBeta	0.000197	tropics_13	1	t1	0.093385	0.105085	0.077215	0.087399
3	2740	Transient	meanSigma	0.462488	tropics_13	1	t1	0.093385	0.105085	0.077215	0.087399
3	2740	Transient	varSigma	9.2e-05	tropics_13	1	t1	0.093385	0.105085	0.077215	0.087399
3	2740	Transient	covBetaSigma	-3.1e-05	tropics_13	1	t1	0.093385	0.105085	0.077215	0.087399
3	2740	Transient	diversity	4.3837	tropics_13	1	t1	0.093385	0.105085	0.077215	0.087399
3	2740	Transient	tmrca	3.2438	tropics_13	1	t1	0.093385	0.105085	0.077215	0.087399
3	2740	Transient	netau	273.9726	tropics_13	1	t1	0.093385	0.105085	0.077215	0.087399
3	2740	Transient	serialInterval	0.00644	tropics_13	1	t1	0.093385	0.105085	0.077215	0.087399
3	2740	Transient	antigenicDiversity	0.0596	tropics_13	1	t1	0.093385	0.105085	0.077215	0.087399
3	2740	Transient	totalS	39983701	tropics_13	1	t1	0.093385	0.105085	0.077215	0.087399
3	2740	Transient	totalI	16299	tropics_13	1	t1	0.093385	0.105085	0.077215	0.087399
3	2740	Transient	meanLoad	7	tropics_13	1	t1	0.093385	0.105085	0.077215	0.087399
3	2740	Transient	antigenicTypes	48	tropics_13	1	t1	0.093385	0.105085	0.077215	0.087399
3	2740	Transient	entropy	2.56640696188457	tropics_13	1	t1	0.093385	0.105085	0.077215	0.087399
3	2740	Transient	ratio.mutation	0.585489285714286	tropics_13	1	t1	0.093385	0.105085	0.077215	0.087399
3	2740	Transient	ratio.meanR	1.04165584000052	tropics_13	1	t1	0.093385	0.105085	0.077215	0.087399
3	2740	Transient	ratio.varR	0.440334128878282	tropics_13	1	t1	0.093385	0.105085	0.077215	0.087399
3	2740	Transient	ratio.meanBeta	1.03099718094373	tropics_13	1	t1	0.093385	0.105085	0.077215	0.087399
3	2740	Transient	ratio.varBeta	1.87309644670051	tropics_13	1	t1	0.093385	0.105085	0.077215	0.087399
3	2740	Transient	ratio.meanSigma	1.01062514054419	tropics_13	1	t1	0.093385	0.105085	0.077215	0.087399
3	2740	Transient	ratio.varSigma	1958.27173913043	tropics_13	1	t1	0.093385	0.105085	0.077215	0.087399
3	2540	Transient	individual.meanMut	9.989933	tropics_13	1	t1	0.085533	0.105226	0.099005	0.070478
3	2540	Transient	individual.varMut	6.93614	tropics_13	1	t1	0.085533	0.105226	0.099005	0.070478
3	2540	Transient	individual.meanR	0.005763	tropics_13	1	t1	0.085533	0.105226	0.099005	0.070478
3	2540	Transient	individual.varR	0.000447	tropics_13	1	t1	0.085533	0.105226	0.099005	0.070478
3	2540	Transient	individual.meanBeta	-0.65525	tropics_13	1	t1	0.085533	0.105226	0.099005	0.070478
3	2540	Transient	individual.varBeta	0.000447	tropics_13	1	t1	0.085533	0.105226	0.099005	0.070478
3	2540	Transient	individual.meanSigma	0.484562	tropics_13	1	t1	0.085533	0.105226	0.099005	0.070478
3	2540	Transient	individual.varSigma	0.172864	tropics_13	1	t1	0.085533	0.105226	0.099005	0.070478
3	2540	Transient	frequency	0.073133	tropics_13	1	t1	0.085533	0.105226	0.099005	0.070478
3	2540	Transient	meanR	0.976497	tropics_13	1	t1	0.085533	0.105226	0.099005	0.070478
3	2540	Transient	varR	0.000838	tropics_13	1	t1	0.085533	0.105226	0.099005	0.070478
3	2540	Transient	meanBeta	0.528108	tropics_13	1	t1	0.085533	0.105226	0.099005	0.070478
3	2540	Transient	varBeta	0.000197	tropics_13	1	t1	0.085533	0.105226	0.099005	0.070478
3	2540	Transient	meanSigma	0.462488	tropics_13	1	t1	0.085533	0.105226	0.099005	0.070478
3	2540	Transient	varSigma	9.2e-05	tropics_13	1	t1	0.085533	0.105226	0.099005	0.070478
3	2540	Transient	covBetaSigma	-3.1e-05	tropics_13	1	t1	0.085533	0.105226	0.099005	0.070478
3	2540	Transient	diversity	4.3837	tropics_13	1	t1	0.085533	0.105226	0.099005	0.070478
3	2540	Transient	tmrca	3.2438	tropics_13	1	t1	0.085533	0.105226	0.099005	0.070478
3	2540	Transient	netau	273.9726	tropics_13	1	t1	0.085533	0.105226	0.099005	0.070478
3	2540	Transient	serialInterval	0.00644	tropics_13	1	t1	0.085533	0.105226	0.099005	0.070478
3	2540	Transient	antigenicDiversity	0.0596	tropics_13	1	t1	0.085533	0.105226	0.099005	0.070478
3	2540	Transient	totalS	39983701	tropics_13	1	t1	0.085533	0.105226	0.099005	0.070478
3	2540	Transient	totalI	16299	tropics_13	1	t1	0.085533	0.105226	0.099005	0.070478
3	2540	Transient	meanLoad	7	tropics_13	1	t1	0.085533	0.105226	0.099005	0.070478
3	2540	Transient	antigenicTypes	48	tropics_13	1	t1	0.085533	0.105226	0.099005	0.070478
3	2540	Transient	entropy	2.56640696188457	tropics_13	1	t1	0.085533	0.105226	0.099005	0.070478
3	2540	Transient	ratio.mutation	1.42713328571429	tropics_13	1	t1	0.085533	0.105226	0.099005	0.070478
3	2540	Transient	ratio.meanR	1.02998743266062	tropics_13	1	t1	0.085533	0.105226	0.099005	0.070478
3	2540	Transient	ratio.varR	0.533412887828162	tropics_13	1	t1	0.085533	0.105226	0.099005	0.070478
3	2540	Transient	ratio.meanBeta	0.983344729302743	tropics_13	1	t1	0.085533	0.105226	0.099005	0.070478
3	2540	Transient	ratio.varBeta	2.26903553299492	tropics_13	1	t1	0.085533	0.105226	0.099005	0.070478
3	2540	Transient	ratio.meanSigma	1.04772880593659	tropics_13	1	t1	0.085533	0.105226	0.099005	0.070478
3	2540	Transient	ratio.varSigma	1878.95652173913	tropics_13	1	t1	0.085533	0.105226	0.099005	0.070478
3	2628	Transient	individual.meanMut	8.09707	tropics_13	1	t1	0.029736	0.04548	0.03477	0.01495
3	2628	Transient	individual.varMut	7.812922	tropics_13	1	t1	0.029736	0.04548	0.03477	0.01495
3	2628	Transient	individual.meanR	-0.005741	tropics_13	1	t1	0.029736	0.04548	0.03477	0.01495
3	2628	Transient	individual.varR	0.000504	tropics_13	1	t1	0.029736	0.04548	0.03477	0.01495
3	2628	Transient	individual.meanBeta	-0.640046	tropics_13	1	t1	0.029736	0.04548	0.03477	0.01495
3	2628	Transient	individual.varBeta	0.000504	tropics_13	1	t1	0.029736	0.04548	0.03477	0.01495
3	2628	Transient	individual.meanSigma	0.471792	tropics_13	1	t1	0.029736	0.04548	0.03477	0.01495
3	2628	Transient	individual.varSigma	0.173623	tropics_13	1	t1	0.029736	0.04548	0.03477	0.01495
3	2628	Transient	frequency	0.033499	tropics_13	1	t1	0.029736	0.04548	0.03477	0.01495
3	2628	Transient	meanR	0.976497	tropics_13	1	t1	0.029736	0.04548	0.03477	0.01495
3	2628	Transient	varR	0.000838	tropics_13	1	t1	0.029736	0.04548	0.03477	0.01495
3	2628	Transient	meanBeta	0.528108	tropics_13	1	t1	0.029736	0.04548	0.03477	0.01495
3	2628	Transient	varBeta	0.000197	tropics_13	1	t1	0.029736	0.04548	0.03477	0.01495
3	2628	Transient	meanSigma	0.462488	tropics_13	1	t1	0.029736	0.04548	0.03477	0.01495
3	2628	Transient	varSigma	9.2e-05	tropics_13	1	t1	0.029736	0.04548	0.03477	0.01495
3	2628	Transient	covBetaSigma	-3.1e-05	tropics_13	1	t1	0.029736	0.04548	0.03477	0.01495
3	2628	Transient	diversity	4.3837	tropics_13	1	t1	0.029736	0.04548	0.03477	0.01495
3	2628	Transient	tmrca	3.2438	tropics_13	1	t1	0.029736	0.04548	0.03477	0.01495
3	2628	Transient	netau	273.9726	tropics_13	1	t1	0.029736	0.04548	0.03477	0.01495
3	2628	Transient	serialInterval	0.00644	tropics_13	1	t1	0.029736	0.04548	0.03477	0.01495
3	2628	Transient	antigenicDiversity	0.0596	tropics_13	1	t1	0.029736	0.04548	0.03477	0.01495
3	2628	Transient	totalS	39983701	tropics_13	1	t1	0.029736	0.04548	0.03477	0.01495
3	2628	Transient	totalI	16299	tropics_13	1	t1	0.029736	0.04548	0.03477	0.01495
3	2628	Transient	meanLoad	7	tropics_13	1	t1	0.029736	0.04548	0.03477	0.01495
3	2628	Transient	antigenicTypes	48	tropics_13	1	t1	0.029736	0.04548	0.03477	0.01495
3	2628	Transient	entropy	2.56640696188457	tropics_13	1	t1	0.029736	0.04548	0.03477	0.01495
3	2628	Transient	ratio.mutation	1.15672428571429	tropics_13	1	t1	0.029736	0.04548	0.03477	0.01495
3	2628	Transient	ratio.meanR	1.01820635193899	tropics_13	1	t1	0.029736	0.04548	0.03477	0.01495
3	2628	Transient	ratio.varR	0.601431980906921	tropics_13	1	t1	0.029736	0.04548	0.03477	0.01495
3	2628	Transient	ratio.meanBeta	0.998409736548981	tropics_13	1	t1	0.029736	0.04548	0.03477	0.01495
3	2628	Transient	ratio.varBeta	2.55837563451777	tropics_13	1	t1	0.029736	0.04548	0.03477	0.01495
3	2628	Transient	ratio.meanSigma	1.02011727871858	tropics_13	1	t1	0.029736	0.04548	0.03477	0.01495
3	2628	Transient	ratio.varSigma	1887.20652173913	tropics_13	1	t1	0.029736	0.04548	0.03477	0.01495
3	2232	Transient	individual.meanMut	8.186782	tropics_13	1	t1	0.002673	0.002966	0.010706	0
3	2232	Transient	individual.varMut	6.157641	tropics_13	1	t1	0.002673	0.002966	0.010706	0
3	2232	Transient	individual.meanR	-0.026579	tropics_13	1	t1	0.002673	0.002966	0.010706	0
3	2232	Transient	individual.varR	0.000397	tropics_13	1	t1	0.002673	0.002966	0.010706	0
3	2232	Transient	individual.meanBeta	-0.640766	tropics_13	1	t1	0.002673	0.002966	0.010706	0
3	2232	Transient	individual.varBeta	0.000397	tropics_13	1	t1	0.002673	0.002966	0.010706	0
3	2232	Transient	individual.meanSigma	0.462395	tropics_13	1	t1	0.002673	0.002966	0.010706	0
3	2232	Transient	individual.varSigma	0.184542	tropics_13	1	t1	0.002673	0.002966	0.010706	0
3	2232	Transient	frequency	0.021351	tropics_13	1	t1	0.002673	0.002966	0.010706	0
3	2232	Transient	meanR	0.976497	tropics_13	1	t1	0.002673	0.002966	0.010706	0
3	2232	Transient	varR	0.000838	tropics_13	1	t1	0.002673	0.002966	0.010706	0
3	2232	Transient	meanBeta	0.528108	tropics_13	1	t1	0.002673	0.002966	0.010706	0
3	2232	Transient	varBeta	0.000197	tropics_13	1	t1	0.002673	0.002966	0.010706	0
3	2232	Transient	meanSigma	0.462488	tropics_13	1	t1	0.002673	0.002966	0.010706	0
3	2232	Transient	varSigma	9.2e-05	tropics_13	1	t1	0.002673	0.002966	0.010706	0
3	2232	Transient	covBetaSigma	-3.1e-05	tropics_13	1	t1	0.002673	0.002966	0.010706	0
3	2232	Transient	diversity	4.3837	tropics_13	1	t1	0.002673	0.002966	0.010706	0
3	2232	Transient	tmrca	3.2438	tropics_13	1	t1	0.002673	0.002966	0.010706	0
3	2232	Transient	netau	273.9726	tropics_13	1	t1	0.002673	0.002966	0.010706	0
3	2232	Transient	serialInterval	0.00644	tropics_13	1	t1	0.002673	0.002966	0.010706	0
3	2232	Transient	antigenicDiversity	0.0596	tropics_13	1	t1	0.002673	0.002966	0.010706	0
3	2232	Transient	totalS	39983701	tropics_13	1	t1	0.002673	0.002966	0.010706	0
3	2232	Transient	totalI	16299	tropics_13	1	t1	0.002673	0.002966	0.010706	0
3	2232	Transient	meanLoad	7	tropics_13	1	t1	0.002673	0.002966	0.010706	0
3	2232	Transient	antigenicTypes	48	tropics_13	1	t1	0.002673	0.002966	0.010706	0
3	2232	Transient	entropy	2.56640696188457	tropics_13	1	t1	0.002673	0.002966	0.010706	0
3	2232	Transient	ratio.mutation	1.16954028571429	tropics_13	1	t1	0.002673	0.002966	0.010706	0
3	2232	Transient	ratio.meanR	0.997208504356782	tropics_13	1	t1	0.002673	0.002966	0.010706	0
3	2232	Transient	ratio.varR	0.473747016706444	tropics_13	1	t1	0.002673	0.002966	0.010706	0
3	2232	Transient	ratio.meanBeta	0.997691140264372	tropics_13	1	t1	0.002673	0.002966	0.010706	0
3	2232	Transient	ratio.varBeta	2.01522842639594	tropics_13	1	t1	0.002673	0.002966	0.010706	0
3	2232	Transient	ratio.meanSigma	0.999798913701545	tropics_13	1	t1	0.002673	0.002966	0.010706	0
3	2232	Transient	ratio.varSigma	2005.89130434783	tropics_13	1	t1	0.002673	0.002966	0.010706	0
3	2851	Transient	individual.meanMut	8.707865	tropics_13	1	t1	0.044938	0.033898	0.021506	0.034171
3	2851	Transient	individual.varMut	3.959601	tropics_13	1	t1	0.044938	0.033898	0.021506	0.034171
3	2851	Transient	individual.meanR	0.024165	tropics_13	1	t1	0.044938	0.033898	0.021506	0.034171
3	2851	Transient	individual.varR	0.000255	tropics_13	1	t1	0.044938	0.033898	0.021506	0.034171
3	2851	Transient	individual.meanBeta	-0.644952	tropics_13	1	t1	0.044938	0.033898	0.021506	0.034171
3	2851	Transient	individual.varBeta	0.000255	tropics_13	1	t1	0.044938	0.033898	0.021506	0.034171
3	2851	Transient	individual.meanSigma	0.488504	tropics_13	1	t1	0.044938	0.033898	0.021506	0.034171
3	2851	Transient	individual.varSigma	0.165281	tropics_13	1	t1	0.044938	0.033898	0.021506	0.034171
3	2851	Transient	frequency	0.010921	tropics_13	1	t1	0.044938	0.033898	0.021506	0.034171
3	2851	Transient	meanR	0.976497	tropics_13	1	t1	0.044938	0.033898	0.021506	0.034171
3	2851	Transient	varR	0.000838	tropics_13	1	t1	0.044938	0.033898	0.021506	0.034171
3	2851	Transient	meanBeta	0.528108	tropics_13	1	t1	0.044938	0.033898	0.021506	0.034171
3	2851	Transient	varBeta	0.000197	tropics_13	1	t1	0.044938	0.033898	0.021506	0.034171
3	2851	Transient	meanSigma	0.462488	tropics_13	1	t1	0.044938	0.033898	0.021506	0.034171
3	2851	Transient	varSigma	9.2e-05	tropics_13	1	t1	0.044938	0.033898	0.021506	0.034171
3	2851	Transient	covBetaSigma	-3.1e-05	tropics_13	1	t1	0.044938	0.033898	0.021506	0.034171
3	2851	Transient	diversity	4.3837	tropics_13	1	t1	0.044938	0.033898	0.021506	0.034171
3	2851	Transient	tmrca	3.2438	tropics_13	1	t1	0.044938	0.033898	0.021506	0.034171
3	2851	Transient	netau	273.9726	tropics_13	1	t1	0.044938	0.033898	0.021506	0.034171
3	2851	Transient	serialInterval	0.00644	tropics_13	1	t1	0.044938	0.033898	0.021506	0.034171
3	2851	Transient	antigenicDiversity	0.0596	tropics_13	1	t1	0.044938	0.033898	0.021506	0.034171
3	2851	Transient	totalS	39983701	tropics_13	1	t1	0.044938	0.033898	0.021506	0.034171
3	2851	Transient	totalI	16299	tropics_13	1	t1	0.044938	0.033898	0.021506	0.034171
3	2851	Transient	meanLoad	7	tropics_13	1	t1	0.044938	0.033898	0.021506	0.034171
3	2851	Transient	antigenicTypes	48	tropics_13	1	t1	0.044938	0.033898	0.021506	0.034171
3	2851	Transient	entropy	2.56640696188457	tropics_13	1	t1	0.044938	0.033898	0.021506	0.034171
3	2851	Transient	ratio.mutation	1.24398071428571	tropics_13	1	t1	0.044938	0.033898	0.021506	0.034171
3	2851	Transient	ratio.meanR	1.04911673024801	tropics_13	1	t1	0.044938	0.033898	0.021506	0.034171
3	2851	Transient	ratio.varR	0.304295942720764	tropics_13	1	t1	0.044938	0.033898	0.021506	0.034171
3	2851	Transient	ratio.meanBeta	0.993523534036665	tropics_13	1	t1	0.044938	0.033898	0.021506	0.034171
3	2851	Transient	ratio.varBeta	1.29441624365482	tropics_13	1	t1	0.044938	0.033898	0.021506	0.034171
3	2851	Transient	ratio.meanSigma	1.05625227032918	tropics_13	1	t1	0.044938	0.033898	0.021506	0.034171
3	2851	Transient	ratio.varSigma	1796.53260869565	tropics_13	1	t1	0.044938	0.033898	0.021506	0.034171
3	2320	Transient	individual.meanMut	4.851007	tropics_13	1	t1	0.089709	0.094068	0.115775	0.029078
3	2320	Transient	individual.varMut	5.588088	tropics_13	1	t1	0.089709	0.094068	0.115775	0.029078
3	2320	Transient	individual.meanR	-0.031459	tropics_13	1	t1	0.089709	0.094068	0.115775	0.029078
3	2320	Transient	individual.varR	0.000361	tropics_13	1	t1	0.089709	0.094068	0.115775	0.029078
3	2320	Transient	individual.meanBeta	-0.613973	tropics_13	1	t1	0.089709	0.094068	0.115775	0.029078
3	2320	Transient	individual.varBeta	0.000361	tropics_13	1	t1	0.089709	0.094068	0.115775	0.029078
3	2320	Transient	individual.meanSigma	0.447979	tropics_13	1	t1	0.089709	0.094068	0.115775	0.029078
3	2320	Transient	individual.varSigma	0.186629	tropics_13	1	t1	0.089709	0.094068	0.115775	0.029078
3	2320	Transient	frequency	0.115713	tropics_13	1	t1	0.089709	0.094068	0.115775	0.029078
3	2320	Transient	meanR	0.976497	tropics_13	1	t1	0.089709	0.094068	0.115775	0.029078
3	2320	Transient	varR	0.000838	tropics_13	1	t1	0.089709	0.094068	0.115775	0.029078
3	2320	Transient	meanBeta	0.528108	tropics_13	1	t1	0.089709	0.094068	0.115775	0.029078
3	2320	Transient	varBeta	0.000197	tropics_13	1	t1	0.089709	0.094068	0.115775	0.029078
3	2320	Transient	meanSigma	0.462488	tropics_13	1	t1	0.089709	0.094068	0.115775	0.029078
3	2320	Transient	varSigma	9.2e-05	tropics_13	1	t1	0.089709	0.094068	0.115775	0.029078
3	2320	Transient	covBetaSigma	-3.1e-05	tropics_13	1	t1	0.089709	0.094068	0.115775	0.029078
3	2320	Transient	diversity	4.3837	tropics_13	1	t1	0.089709	0.094068	0.115775	0.029078
3	2320	Transient	tmrca	3.2438	tropics_13	1	t1	0.089709	0.094068	0.115775	0.029078
3	2320	Transient	netau	273.9726	tropics_13	1	t1	0.089709	0.094068	0.115775	0.029078
3	2320	Transient	serialInterval	0.00644	tropics_13	1	t1	0.089709	0.094068	0.115775	0.029078
3	2320	Transient	antigenicDiversity	0.0596	tropics_13	1	t1	0.089709	0.094068	0.115775	0.029078
3	2320	Transient	totalS	39983701	tropics_13	1	t1	0.089709	0.094068	0.115775	0.029078
3	2320	Transient	totalI	16299	tropics_13	1	t1	0.089709	0.094068	0.115775	0.029078
3	2320	Transient	meanLoad	7	tropics_13	1	t1	0.089709	0.094068	0.115775	0.029078
3	2320	Transient	antigenicTypes	48	tropics_13	1	t1	0.089709	0.094068	0.115775	0.029078
3	2320	Transient	entropy	2.56640696188457	tropics_13	1	t1	0.089709	0.094068	0.115775	0.029078
3	2320	Transient	ratio.mutation	0.693001	tropics_13	1	t1	0.089709	0.094068	0.115775	0.029078
3	2320	Transient	ratio.meanR	0.992353981525189	tropics_13	1	t1	0.089709	0.094068	0.115775	0.029078
3	2320	Transient	ratio.varR	0.430787589498807	tropics_13	1	t1	0.089709	0.094068	0.115775	0.029078
3	2320	Transient	ratio.meanBeta	1.02478360244731	tropics_13	1	t1	0.089709	0.094068	0.115775	0.029078
3	2320	Transient	ratio.varBeta	1.83248730964467	tropics_13	1	t1	0.089709	0.094068	0.115775	0.029078
3	2320	Transient	ratio.meanSigma	0.968628375222709	tropics_13	1	t1	0.089709	0.094068	0.115775	0.029078
3	2320	Transient	ratio.varSigma	2028.57608695652	tropics_13	1	t1	0.089709	0.094068	0.115775	0.029078
3	2735	Transient	individual.meanMut	6.016807	tropics_13	1	t1	0.043769	0.058475	0.045002	0.042878
3	2735	Transient	individual.varMut	3.903079	tropics_13	1	t1	0.043769	0.058475	0.045002	0.042878
3	2735	Transient	individual.meanR	0.005151	tropics_13	1	t1	0.043769	0.058475	0.045002	0.042878
3	2735	Transient	individual.varR	0.000252	tropics_13	1	t1	0.043769	0.058475	0.045002	0.042878
3	2735	Transient	individual.meanBeta	-0.623337	tropics_13	1	t1	0.043769	0.058475	0.045002	0.042878
3	2735	Transient	individual.varBeta	0.000252	tropics_13	1	t1	0.043769	0.058475	0.045002	0.042878
3	2735	Transient	individual.meanSigma	0.469055	tropics_13	1	t1	0.043769	0.058475	0.045002	0.042878
3	2735	Transient	individual.varSigma	0.17644	tropics_13	1	t1	0.043769	0.058475	0.045002	0.042878
3	2735	Transient	frequency	0.029204	tropics_13	1	t1	0.043769	0.058475	0.045002	0.042878
3	2735	Transient	meanR	0.976497	tropics_13	1	t1	0.043769	0.058475	0.045002	0.042878
3	2735	Transient	varR	0.000838	tropics_13	1	t1	0.043769	0.058475	0.045002	0.042878
3	2735	Transient	meanBeta	0.528108	tropics_13	1	t1	0.043769	0.058475	0.045002	0.042878
3	2735	Transient	varBeta	0.000197	tropics_13	1	t1	0.043769	0.058475	0.045002	0.042878
3	2735	Transient	meanSigma	0.462488	tropics_13	1	t1	0.043769	0.058475	0.045002	0.042878
3	2735	Transient	varSigma	9.2e-05	tropics_13	1	t1	0.043769	0.058475	0.045002	0.042878
3	2735	Transient	covBetaSigma	-3.1e-05	tropics_13	1	t1	0.043769	0.058475	0.045002	0.042878
3	2735	Transient	diversity	4.3837	tropics_13	1	t1	0.043769	0.058475	0.045002	0.042878
3	2735	Transient	tmrca	3.2438	tropics_13	1	t1	0.043769	0.058475	0.045002	0.042878
3	2735	Transient	netau	273.9726	tropics_13	1	t1	0.043769	0.058475	0.045002	0.042878
3	2735	Transient	serialInterval	0.00644	tropics_13	1	t1	0.043769	0.058475	0.045002	0.042878
3	2735	Transient	antigenicDiversity	0.0596	tropics_13	1	t1	0.043769	0.058475	0.045002	0.042878
3	2735	Transient	totalS	39983701	tropics_13	1	t1	0.043769	0.058475	0.045002	0.042878
3	2735	Transient	totalI	16299	tropics_13	1	t1	0.043769	0.058475	0.045002	0.042878
3	2735	Transient	meanLoad	7	tropics_13	1	t1	0.043769	0.058475	0.045002	0.042878
3	2735	Transient	antigenicTypes	48	tropics_13	1	t1	0.043769	0.058475	0.045002	0.042878
3	2735	Transient	entropy	2.56640696188457	tropics_13	1	t1	0.043769	0.058475	0.045002	0.042878
3	2735	Transient	ratio.mutation	0.859543857142857	tropics_13	1	t1	0.043769	0.058475	0.045002	0.042878
3	2735	Transient	ratio.meanR	1.0293572732003	tropics_13	1	t1	0.043769	0.058475	0.045002	0.042878
3	2735	Transient	ratio.varR	0.300715990453461	tropics_13	1	t1	0.043769	0.058475	0.045002	0.042878
3	2735	Transient	ratio.meanBeta	1.01523231770071	tropics_13	1	t1	0.043769	0.058475	0.045002	0.042878
3	2735	Transient	ratio.varBeta	1.27918781725888	tropics_13	1	t1	0.043769	0.058475	0.045002	0.042878
3	2735	Transient	ratio.meanSigma	1.01419928733286	tropics_13	1	t1	0.043769	0.058475	0.045002	0.042878
3	2735	Transient	ratio.varSigma	1917.82608695652	tropics_13	1	t1	0.043769	0.058475	0.045002	0.042878
3	2177	Transient	individual.meanMut	8.909047	tropics_13	1	t1	0.081691	0.097599	0.100616	0.083128
3	2177	Transient	individual.varMut	7.603982	tropics_13	1	t1	0.081691	0.097599	0.100616	0.083128
3	2177	Transient	individual.meanR	-0.034487	tropics_13	1	t1	0.081691	0.097599	0.100616	0.083128
3	2177	Transient	individual.varR	0.000491	tropics_13	1	t1	0.081691	0.097599	0.100616	0.083128
3	2177	Transient	individual.meanBeta	-0.646568	tropics_13	1	t1	0.081691	0.097599	0.100616	0.083128
3	2177	Transient	individual.varBeta	0.000491	tropics_13	1	t1	0.081691	0.097599	0.100616	0.083128
3	2177	Transient	individual.meanSigma	0.461422	tropics_13	1	t1	0.081691	0.097599	0.100616	0.083128
3	2177	Transient	individual.varSigma	0.180963	tropics_13	1	t1	0.081691	0.097599	0.100616	0.083128
3	2177	Transient	frequency	0.128167	tropics_13	1	t1	0.081691	0.097599	0.100616	0.083128
3	2177	Transient	meanR	0.976497	tropics_13	1	t1	0.081691	0.097599	0.100616	0.083128
3	2177	Transient	varR	0.000838	tropics_13	1	t1	0.081691	0.097599	0.100616	0.083128
3	2177	Transient	meanBeta	0.528108	tropics_13	1	t1	0.081691	0.097599	0.100616	0.083128
3	2177	Transient	varBeta	0.000197	tropics_13	1	t1	0.081691	0.097599	0.100616	0.083128
3	2177	Transient	meanSigma	0.462488	tropics_13	1	t1	0.081691	0.097599	0.100616	0.083128
3	2177	Transient	varSigma	9.2e-05	tropics_13	1	t1	0.081691	0.097599	0.100616	0.083128
3	2177	Transient	covBetaSigma	-3.1e-05	tropics_13	1	t1	0.081691	0.097599	0.100616	0.083128
3	2177	Transient	diversity	4.3837	tropics_13	1	t1	0.081691	0.097599	0.100616	0.083128
3	2177	Transient	tmrca	3.2438	tropics_13	1	t1	0.081691	0.097599	0.100616	0.083128
3	2177	Transient	netau	273.9726	tropics_13	1	t1	0.081691	0.097599	0.100616	0.083128
3	2177	Transient	serialInterval	0.00644	tropics_13	1	t1	0.081691	0.097599	0.100616	0.083128
3	2177	Transient	antigenicDiversity	0.0596	tropics_13	1	t1	0.081691	0.097599	0.100616	0.083128
3	2177	Transient	totalS	39983701	tropics_13	1	t1	0.081691	0.097599	0.100616	0.083128
3	2177	Transient	totalI	16299	tropics_13	1	t1	0.081691	0.097599	0.100616	0.083128
3	2177	Transient	meanLoad	7	tropics_13	1	t1	0.081691	0.097599	0.100616	0.083128
3	2177	Transient	antigenicTypes	48	tropics_13	1	t1	0.081691	0.097599	0.100616	0.083128
3	2177	Transient	entropy	2.56640696188457	tropics_13	1	t1	0.081691	0.097599	0.100616	0.083128
3	2177	Transient	ratio.mutation	1.272721	tropics_13	1	t1	0.081691	0.097599	0.100616	0.083128
3	2177	Transient	ratio.meanR	0.989353678420459	tropics_13	1	t1	0.081691	0.097599	0.100616	0.083128
3	2177	Transient	ratio.varR	0.585918854415274	tropics_13	1	t1	0.081691	0.097599	0.100616	0.083128
3	2177	Transient	ratio.meanBeta	0.991919296578644	tropics_13	1	t1	0.081691	0.097599	0.100616	0.083128
3	2177	Transient	ratio.varBeta	2.49238578680203	tropics_13	1	t1	0.081691	0.097599	0.100616	0.083128
3	2177	Transient	ratio.meanSigma	0.997695075331684	tropics_13	1	t1	0.081691	0.097599	0.100616	0.083128
3	2177	Transient	ratio.varSigma	1966.98913043478	tropics_13	1	t1	0.081691	0.097599	0.100616	0.083128
3	2432	Transient	individual.meanMut	7.212996	tropics_13	1	t1	0.013532	0.015819	0.013548	0.000329
3	2432	Transient	individual.varMut	6.434777	tropics_13	1	t1	0.013532	0.015819	0.013548	0.000329
3	2432	Transient	individual.meanR	-0.039446	tropics_13	1	t1	0.013532	0.015819	0.013548	0.000329
3	2432	Transient	individual.varR	0.000415	tropics_13	1	t1	0.013532	0.015819	0.013548	0.000329
3	2432	Transient	individual.meanBeta	-0.632945	tropics_13	1	t1	0.013532	0.015819	0.013548	0.000329
3	2432	Transient	individual.varBeta	0.000415	tropics_13	1	t1	0.013532	0.015819	0.013548	0.000329
3	2432	Transient	individual.meanSigma	0.452927	tropics_13	1	t1	0.013532	0.015819	0.013548	0.000329
3	2432	Transient	individual.varSigma	0.18769	tropics_13	1	t1	0.013532	0.015819	0.013548	0.000329
3	2432	Transient	frequency	0.016995	tropics_13	1	t1	0.013532	0.015819	0.013548	0.000329
3	2432	Transient	meanR	0.976497	tropics_13	1	t1	0.013532	0.015819	0.013548	0.000329
3	2432	Transient	varR	0.000838	tropics_13	1	t1	0.013532	0.015819	0.013548	0.000329
3	2432	Transient	meanBeta	0.528108	tropics_13	1	t1	0.013532	0.015819	0.013548	0.000329
3	2432	Transient	varBeta	0.000197	tropics_13	1	t1	0.013532	0.015819	0.013548	0.000329
3	2432	Transient	meanSigma	0.462488	tropics_13	1	t1	0.013532	0.015819	0.013548	0.000329
3	2432	Transient	varSigma	9.2e-05	tropics_13	1	t1	0.013532	0.015819	0.013548	0.000329
3	2432	Transient	covBetaSigma	-3.1e-05	tropics_13	1	t1	0.013532	0.015819	0.013548	0.000329
3	2432	Transient	diversity	4.3837	tropics_13	1	t1	0.013532	0.015819	0.013548	0.000329
3	2432	Transient	tmrca	3.2438	tropics_13	1	t1	0.013532	0.015819	0.013548	0.000329
3	2432	Transient	netau	273.9726	tropics_13	1	t1	0.013532	0.015819	0.013548	0.000329
3	2432	Transient	serialInterval	0.00644	tropics_13	1	t1	0.013532	0.015819	0.013548	0.000329
3	2432	Transient	antigenicDiversity	0.0596	tropics_13	1	t1	0.013532	0.015819	0.013548	0.000329
3	2432	Transient	totalS	39983701	tropics_13	1	t1	0.013532	0.015819	0.013548	0.000329
3	2432	Transient	totalI	16299	tropics_13	1	t1	0.013532	0.015819	0.013548	0.000329
3	2432	Transient	meanLoad	7	tropics_13	1	t1	0.013532	0.015819	0.013548	0.000329
3	2432	Transient	antigenicTypes	48	tropics_13	1	t1	0.013532	0.015819	0.013548	0.000329
3	2432	Transient	entropy	2.56640696188457	tropics_13	1	t1	0.013532	0.015819	0.013548	0.000329
3	2432	Transient	ratio.mutation	1.030428	tropics_13	1	t1	0.013532	0.015819	0.013548	0.000329
3	2432	Transient	ratio.meanR	0.984459618380467	tropics_13	1	t1	0.013532	0.015819	0.013548	0.000329
3	2432	Transient	ratio.varR	0.495226730310263	tropics_13	1	t1	0.013532	0.015819	0.013548	0.000329
3	2432	Transient	ratio.meanBeta	1.0055246757829	tropics_13	1	t1	0.013532	0.015819	0.013548	0.000329
3	2432	Transient	ratio.varBeta	2.10659898477157	tropics_13	1	t1	0.013532	0.015819	0.013548	0.000329
3	2432	Transient	ratio.meanSigma	0.979327031187836	tropics_13	1	t1	0.013532	0.015819	0.013548	0.000329
3	2432	Transient	ratio.varSigma	2040.10869565217	tropics_13	1	t1	0.013532	0.015819	0.013548	0.000329
3	2476	Transient	individual.meanMut	10.245427	tropics_13	1	t1	0.027731	0.038136	0.037991	0.026286
3	2476	Transient	individual.varMut	5.993119	tropics_13	1	t1	0.027731	0.038136	0.037991	0.026286
3	2476	Transient	individual.meanR	-0.011896	tropics_13	1	t1	0.027731	0.038136	0.037991	0.026286
3	2476	Transient	individual.varR	0.000387	tropics_13	1	t1	0.027731	0.038136	0.037991	0.026286
3	2476	Transient	individual.meanBeta	-0.657302	tropics_13	1	t1	0.027731	0.038136	0.037991	0.026286
3	2476	Transient	individual.varBeta	0.000387	tropics_13	1	t1	0.027731	0.038136	0.037991	0.026286
3	2476	Transient	individual.meanSigma	0.477058	tropics_13	1	t1	0.027731	0.038136	0.037991	0.026286
3	2476	Transient	individual.varSigma	0.172879	tropics_13	1	t1	0.027731	0.038136	0.037991	0.026286
3	2476	Transient	frequency	0.040248	tropics_13	1	t1	0.027731	0.038136	0.037991	0.026286
3	2476	Transient	meanR	0.976497	tropics_13	1	t1	0.027731	0.038136	0.037991	0.026286
3	2476	Transient	varR	0.000838	tropics_13	1	t1	0.027731	0.038136	0.037991	0.026286
3	2476	Transient	meanBeta	0.528108	tropics_13	1	t1	0.027731	0.038136	0.037991	0.026286
3	2476	Transient	varBeta	0.000197	tropics_13	1	t1	0.027731	0.038136	0.037991	0.026286
3	2476	Transient	meanSigma	0.462488	tropics_13	1	t1	0.027731	0.038136	0.037991	0.026286
3	2476	Transient	varSigma	9.2e-05	tropics_13	1	t1	0.027731	0.038136	0.037991	0.026286
3	2476	Transient	covBetaSigma	-3.1e-05	tropics_13	1	t1	0.027731	0.038136	0.037991	0.026286
3	2476	Transient	diversity	4.3837	tropics_13	1	t1	0.027731	0.038136	0.037991	0.026286
3	2476	Transient	tmrca	3.2438	tropics_13	1	t1	0.027731	0.038136	0.037991	0.026286
3	2476	Transient	netau	273.9726	tropics_13	1	t1	0.027731	0.038136	0.037991	0.026286
3	2476	Transient	serialInterval	0.00644	tropics_13	1	t1	0.027731	0.038136	0.037991	0.026286
3	2476	Transient	antigenicDiversity	0.0596	tropics_13	1	t1	0.027731	0.038136	0.037991	0.026286
3	2476	Transient	totalS	39983701	tropics_13	1	t1	0.027731	0.038136	0.037991	0.026286
3	2476	Transient	totalI	16299	tropics_13	1	t1	0.027731	0.038136	0.037991	0.026286
3	2476	Transient	meanLoad	7	tropics_13	1	t1	0.027731	0.038136	0.037991	0.026286
3	2476	Transient	antigenicTypes	48	tropics_13	1	t1	0.027731	0.038136	0.037991	0.026286
3	2476	Transient	entropy	2.56640696188457	tropics_13	1	t1	0.027731	0.038136	0.037991	0.026286
3	2476	Transient	ratio.mutation	1.46363242857143	tropics_13	1	t1	0.027731	0.038136	0.037991	0.026286
3	2476	Transient	ratio.meanR	1.01195853921082	tropics_13	1	t1	0.027731	0.038136	0.037991	0.026286
3	2476	Transient	ratio.varR	0.4618138424821	tropics_13	1	t1	0.027731	0.038136	0.037991	0.026286
3	2476	Transient	ratio.meanBeta	0.981328974789657	tropics_13	1	t1	0.027731	0.038136	0.037991	0.026286
3	2476	Transient	ratio.varBeta	1.96446700507614	tropics_13	1	t1	0.027731	0.038136	0.037991	0.026286
3	2476	Transient	ratio.meanSigma	1.03150352009133	tropics_13	1	t1	0.027731	0.038136	0.037991	0.026286
3	2476	Transient	ratio.varSigma	1879.11956521739	tropics_13	1	t1	0.027731	0.038136	0.037991	0.026286
3	2356	Transient	individual.meanMut	8.265101	tropics_13	1	t1	0.005346	0.008898	0.012411	0
3	2356	Transient	individual.varMut	3.604218	tropics_13	1	t1	0.005346	0.008898	0.012411	0
3	2356	Transient	individual.meanR	-0.054325	tropics_13	1	t1	0.005346	0.008898	0.012411	0
3	2356	Transient	individual.varR	0.000233	tropics_13	1	t1	0.005346	0.008898	0.012411	0
3	2356	Transient	individual.meanBeta	-0.641395	tropics_13	1	t1	0.005346	0.008898	0.012411	0
3	2356	Transient	individual.varBeta	0.000233	tropics_13	1	t1	0.005346	0.008898	0.012411	0
3	2356	Transient	individual.meanSigma	0.450025	tropics_13	1	t1	0.005346	0.008898	0.012411	0
3	2356	Transient	individual.varSigma	0.186216	tropics_13	1	t1	0.005346	0.008898	0.012411	0
3	2356	Transient	frequency	0.018283	tropics_13	1	t1	0.005346	0.008898	0.012411	0
3	2356	Transient	meanR	0.976497	tropics_13	1	t1	0.005346	0.008898	0.012411	0
3	2356	Transient	varR	0.000838	tropics_13	1	t1	0.005346	0.008898	0.012411	0
3	2356	Transient	meanBeta	0.528108	tropics_13	1	t1	0.005346	0.008898	0.012411	0
3	2356	Transient	varBeta	0.000197	tropics_13	1	t1	0.005346	0.008898	0.012411	0
3	2356	Transient	meanSigma	0.462488	tropics_13	1	t1	0.005346	0.008898	0.012411	0
3	2356	Transient	varSigma	9.2e-05	tropics_13	1	t1	0.005346	0.008898	0.012411	0
3	2356	Transient	covBetaSigma	-3.1e-05	tropics_13	1	t1	0.005346	0.008898	0.012411	0
3	2356	Transient	diversity	4.3837	tropics_13	1	t1	0.005346	0.008898	0.012411	0
3	2356	Transient	tmrca	3.2438	tropics_13	1	t1	0.005346	0.008898	0.012411	0
3	2356	Transient	netau	273.9726	tropics_13	1	t1	0.005346	0.008898	0.012411	0
3	2356	Transient	serialInterval	0.00644	tropics_13	1	t1	0.005346	0.008898	0.012411	0
3	2356	Transient	antigenicDiversity	0.0596	tropics_13	1	t1	0.005346	0.008898	0.012411	0
3	2356	Transient	totalS	39983701	tropics_13	1	t1	0.005346	0.008898	0.012411	0
3	2356	Transient	totalI	16299	tropics_13	1	t1	0.005346	0.008898	0.012411	0
3	2356	Transient	meanLoad	7	tropics_13	1	t1	0.005346	0.008898	0.012411	0
3	2356	Transient	antigenicTypes	48	tropics_13	1	t1	0.005346	0.008898	0.012411	0
3	2356	Transient	entropy	2.56640696188457	tropics_13	1	t1	0.005346	0.008898	0.012411	0
3	2356	Transient	ratio.mutation	1.18072871428571	tropics_13	1	t1	0.005346	0.008898	0.012411	0
3	2356	Transient	ratio.meanR	0.96992027737722	tropics_13	1	t1	0.005346	0.008898	0.012411	0
3	2356	Transient	ratio.varR	0.278042959427208	tropics_13	1	t1	0.005346	0.008898	0.012411	0
3	2356	Transient	ratio.meanBeta	0.997063789859532	tropics_13	1	t1	0.005346	0.008898	0.012411	0
3	2356	Transient	ratio.varBeta	1.18274111675127	tropics_13	1	t1	0.005346	0.008898	0.012411	0
3	2356	Transient	ratio.meanSigma	0.973052273788725	tropics_13	1	t1	0.005346	0.008898	0.012411	0
3	2356	Transient	ratio.varSigma	2024.08695652174	tropics_13	1	t1	0.005346	0.008898	0.012411	0
3	5311	Transient	individual.meanMut	6.130282	tropics_13	2	t1	0.174823	0.159984	0.125171	0.162823
3	5311	Transient	individual.varMut	1.944294	tropics_13	2	t1	0.174823	0.159984	0.125171	0.162823
3	5311	Transient	individual.meanR	0.051119	tropics_13	2	t1	0.174823	0.159984	0.125171	0.162823
3	5311	Transient	individual.varR	0.000125	tropics_13	2	t1	0.174823	0.159984	0.125171	0.162823
3	5311	Transient	individual.meanBeta	-0.624248	tropics_13	2	t1	0.174823	0.159984	0.125171	0.162823
3	5311	Transient	individual.varBeta	0.000125	tropics_13	2	t1	0.174823	0.159984	0.125171	0.162823
3	5311	Transient	individual.meanSigma	0.491418	tropics_13	2	t1	0.174823	0.159984	0.125171	0.162823
3	5311	Transient	individual.varSigma	0.141899	tropics_13	2	t1	0.174823	0.159984	0.125171	0.162823
3	5311	Transient	frequency	0.068649	tropics_13	2	t1	0.174823	0.159984	0.125171	0.162823
3	5311	Transient	meanR	1.011465	tropics_13	2	t1	0.174823	0.159984	0.125171	0.162823
3	5311	Transient	varR	0.001006	tropics_13	2	t1	0.174823	0.159984	0.125171	0.162823
3	5311	Transient	meanBeta	0.519179	tropics_13	2	t1	0.174823	0.159984	0.125171	0.162823
3	5311	Transient	varBeta	0.000196	tropics_13	2	t1	0.174823	0.159984	0.125171	0.162823
3	5311	Transient	meanSigma	0.487434	tropics_13	2	t1	0.174823	0.159984	0.125171	0.162823
3	5311	Transient	varSigma	0.000266	tropics_13	2	t1	0.174823	0.159984	0.125171	0.162823
3	5311	Transient	covBetaSigma	-0.000107	tropics_13	2	t1	0.174823	0.159984	0.125171	0.162823
3	5311	Transient	diversity	5.0304	tropics_13	2	t1	0.174823	0.159984	0.125171	0.162823
3	5311	Transient	tmrca	5.2767	tropics_13	2	t1	0.174823	0.159984	0.125171	0.162823
3	5311	Transient	netau	30.4414	tropics_13	2	t1	0.174823	0.159984	0.125171	0.162823
3	5311	Transient	serialInterval	0.00625	tropics_13	2	t1	0.174823	0.159984	0.125171	0.162823
3	5311	Transient	antigenicDiversity	0.0567	tropics_13	2	t1	0.174823	0.159984	0.125171	0.162823
3	5311	Transient	totalS	39995863	tropics_13	2	t1	0.174823	0.159984	0.125171	0.162823
3	5311	Transient	totalI	4137	tropics_13	2	t1	0.174823	0.159984	0.125171	0.162823
3	5311	Transient	meanLoad	10	tropics_13	2	t1	0.174823	0.159984	0.125171	0.162823
3	5311	Transient	antigenicTypes	27	tropics_13	2	t1	0.174823	0.159984	0.125171	0.162823
3	5311	Transient	entropy	1.90374391384977	tropics_13	2	t1	0.174823	0.159984	0.125171	0.162823
3	5311	Transient	ratio.mutation	0.6130282	tropics_13	2	t1	0.174823	0.159984	0.125171	0.162823
3	5311	Transient	ratio.meanR	1.04051858162049	tropics_13	2	t1	0.174823	0.159984	0.125171	0.162823
3	5311	Transient	ratio.varR	0.124254473161034	tropics_13	2	t1	0.174823	0.159984	0.125171	0.162823
3	5311	Transient	ratio.meanBeta	1.03175224055176	tropics_13	2	t1	0.174823	0.159984	0.125171	0.162823
3	5311	Transient	ratio.varBeta	0.637755102040816	tropics_13	2	t1	0.174823	0.159984	0.125171	0.162823
3	5311	Transient	ratio.meanSigma	1.00817341424685	tropics_13	2	t1	0.174823	0.159984	0.125171	0.162823
3	5311	Transient	ratio.varSigma	533.454887218045	tropics_13	2	t1	0.174823	0.159984	0.125171	0.162823
3	5272	Transient	individual.meanMut	8.433155	tropics_13	2	t1	0.029721	0.069304	0.115197	0.018419
3	5272	Transient	individual.varMut	6.013803	tropics_13	2	t1	0.029721	0.069304	0.115197	0.018419
3	5272	Transient	individual.meanR	0.011521	tropics_13	2	t1	0.029721	0.069304	0.115197	0.018419
3	5272	Transient	individual.varR	0.000388	tropics_13	2	t1	0.029721	0.069304	0.115197	0.018419
3	5272	Transient	individual.meanBeta	-0.642745	tropics_13	2	t1	0.029721	0.069304	0.115197	0.018419
3	5272	Transient	individual.varBeta	0.000388	tropics_13	2	t1	0.029721	0.069304	0.115197	0.018419
3	5272	Transient	individual.meanSigma	0.481157	tropics_13	2	t1	0.029721	0.069304	0.115197	0.018419
3	5272	Transient	individual.varSigma	0.149819	tropics_13	2	t1	0.029721	0.069304	0.115197	0.018419
3	5272	Transient	frequency	0.135606	tropics_13	2	t1	0.029721	0.069304	0.115197	0.018419
3	5272	Transient	meanR	1.011465	tropics_13	2	t1	0.029721	0.069304	0.115197	0.018419
3	5272	Transient	varR	0.001006	tropics_13	2	t1	0.029721	0.069304	0.115197	0.018419
3	5272	Transient	meanBeta	0.519179	tropics_13	2	t1	0.029721	0.069304	0.115197	0.018419
3	5272	Transient	varBeta	0.000196	tropics_13	2	t1	0.029721	0.069304	0.115197	0.018419
3	5272	Transient	meanSigma	0.487434	tropics_13	2	t1	0.029721	0.069304	0.115197	0.018419
3	5272	Transient	varSigma	0.000266	tropics_13	2	t1	0.029721	0.069304	0.115197	0.018419
3	5272	Transient	covBetaSigma	-0.000107	tropics_13	2	t1	0.029721	0.069304	0.115197	0.018419
3	5272	Transient	diversity	5.0304	tropics_13	2	t1	0.029721	0.069304	0.115197	0.018419
3	5272	Transient	tmrca	5.2767	tropics_13	2	t1	0.029721	0.069304	0.115197	0.018419
3	5272	Transient	netau	30.4414	tropics_13	2	t1	0.029721	0.069304	0.115197	0.018419
3	5272	Transient	serialInterval	0.00625	tropics_13	2	t1	0.029721	0.069304	0.115197	0.018419
3	5272	Transient	antigenicDiversity	0.0567	tropics_13	2	t1	0.029721	0.069304	0.115197	0.018419
3	5272	Transient	totalS	39995863	tropics_13	2	t1	0.029721	0.069304	0.115197	0.018419
3	5272	Transient	totalI	4137	tropics_13	2	t1	0.029721	0.069304	0.115197	0.018419
3	5272	Transient	meanLoad	10	tropics_13	2	t1	0.029721	0.069304	0.115197	0.018419
3	5272	Transient	antigenicTypes	27	tropics_13	2	t1	0.029721	0.069304	0.115197	0.018419
3	5272	Transient	entropy	1.90374391384977	tropics_13	2	t1	0.029721	0.069304	0.115197	0.018419
3	5272	Transient	ratio.mutation	0.8433155	tropics_13	2	t1	0.029721	0.069304	0.115197	0.018419
3	5272	Transient	ratio.meanR	1.00012123239718	tropics_13	2	t1	0.029721	0.069304	0.115197	0.018419
3	5272	Transient	ratio.varR	0.385685884691849	tropics_13	2	t1	0.029721	0.069304	0.115197	0.018419
3	5272	Transient	ratio.meanBeta	1.01284333746815	tropics_13	2	t1	0.029721	0.069304	0.115197	0.018419
3	5272	Transient	ratio.varBeta	1.97959183673469	tropics_13	2	t1	0.029721	0.069304	0.115197	0.018419
3	5272	Transient	ratio.meanSigma	0.987122359129646	tropics_13	2	t1	0.029721	0.069304	0.115197	0.018419
3	5272	Transient	ratio.varSigma	563.229323308271	tropics_13	2	t1	0.029721	0.069304	0.115197	0.018419
3	5627	Transient	individual.meanMut	12.582278	tropics_13	2	t1	0.014168	0.024164	0.027186	0.012376
3	5627	Transient	individual.varMut	2.597661	tropics_13	2	t1	0.014168	0.024164	0.027186	0.012376
3	5627	Transient	individual.meanR	0.018143	tropics_13	2	t1	0.014168	0.024164	0.027186	0.012376
3	5627	Transient	individual.varR	0.000168	tropics_13	2	t1	0.014168	0.024164	0.027186	0.012376
3	5627	Transient	individual.meanBeta	-0.676072	tropics_13	2	t1	0.014168	0.024164	0.027186	0.012376
3	5627	Transient	individual.varBeta	0.000168	tropics_13	2	t1	0.014168	0.024164	0.027186	0.012376
3	5627	Transient	individual.meanSigma	0.500768	tropics_13	2	t1	0.014168	0.024164	0.027186	0.012376
3	5627	Transient	individual.varSigma	0.133229	tropics_13	2	t1	0.014168	0.024164	0.027186	0.012376
3	5627	Transient	frequency	0.019096	tropics_13	2	t1	0.014168	0.024164	0.027186	0.012376
3	5627	Transient	meanR	1.011465	tropics_13	2	t1	0.014168	0.024164	0.027186	0.012376
3	5627	Transient	varR	0.001006	tropics_13	2	t1	0.014168	0.024164	0.027186	0.012376
3	5627	Transient	meanBeta	0.519179	tropics_13	2	t1	0.014168	0.024164	0.027186	0.012376
3	5627	Transient	varBeta	0.000196	tropics_13	2	t1	0.014168	0.024164	0.027186	0.012376
3	5627	Transient	meanSigma	0.487434	tropics_13	2	t1	0.014168	0.024164	0.027186	0.012376
3	5627	Transient	varSigma	0.000266	tropics_13	2	t1	0.014168	0.024164	0.027186	0.012376
3	5627	Transient	covBetaSigma	-0.000107	tropics_13	2	t1	0.014168	0.024164	0.027186	0.012376
3	5627	Transient	diversity	5.0304	tropics_13	2	t1	0.014168	0.024164	0.027186	0.012376
3	5627	Transient	tmrca	5.2767	tropics_13	2	t1	0.014168	0.024164	0.027186	0.012376
3	5627	Transient	netau	30.4414	tropics_13	2	t1	0.014168	0.024164	0.027186	0.012376
3	5627	Transient	serialInterval	0.00625	tropics_13	2	t1	0.014168	0.024164	0.027186	0.012376
3	5627	Transient	antigenicDiversity	0.0567	tropics_13	2	t1	0.014168	0.024164	0.027186	0.012376
3	5627	Transient	totalS	39995863	tropics_13	2	t1	0.014168	0.024164	0.027186	0.012376
3	5627	Transient	totalI	4137	tropics_13	2	t1	0.014168	0.024164	0.027186	0.012376
3	5627	Transient	meanLoad	10	tropics_13	2	t1	0.014168	0.024164	0.027186	0.012376
3	5627	Transient	antigenicTypes	27	tropics_13	2	t1	0.014168	0.024164	0.027186	0.012376
3	5627	Transient	entropy	1.90374391384977	tropics_13	2	t1	0.014168	0.024164	0.027186	0.012376
3	5627	Transient	ratio.mutation	1.2582278	tropics_13	2	t1	0.014168	0.024164	0.027186	0.012376
3	5627	Transient	ratio.meanR	1.00676601178105	tropics_13	2	t1	0.014168	0.024164	0.027186	0.012376
3	5627	Transient	ratio.varR	0.166998011928429	tropics_13	2	t1	0.014168	0.024164	0.027186	0.012376
3	5627	Transient	ratio.meanBeta	0.979644587661195	tropics_13	2	t1	0.014168	0.024164	0.027186	0.012376
3	5627	Transient	ratio.varBeta	0.857142857142857	tropics_13	2	t1	0.014168	0.024164	0.027186	0.012376
3	5627	Transient	ratio.meanSigma	1.02735549838542	tropics_13	2	t1	0.014168	0.024164	0.027186	0.012376
3	5627	Transient	ratio.varSigma	500.860902255639	tropics_13	2	t1	0.014168	0.024164	0.027186	0.012376
3	5935	Transient	individual.meanMut	12.691358	tropics_13	2	t1	0.010911	0.026288	0.043223	0.003432
3	5935	Transient	individual.varMut	3.163999	tropics_13	2	t1	0.010911	0.026288	0.043223	0.003432
3	5935	Transient	individual.meanR	-0.009828	tropics_13	2	t1	0.010911	0.026288	0.043223	0.003432
3	5935	Transient	individual.varR	0.000204	tropics_13	2	t1	0.010911	0.026288	0.043223	0.003432
3	5935	Transient	individual.meanBeta	-0.676948	tropics_13	2	t1	0.010911	0.026288	0.043223	0.003432
3	5935	Transient	individual.varBeta	0.000204	tropics_13	2	t1	0.010911	0.026288	0.043223	0.003432
3	5935	Transient	individual.meanSigma	0.487382	tropics_13	2	t1	0.010911	0.026288	0.043223	0.003432
3	5935	Transient	individual.varSigma	0.142629	tropics_13	2	t1	0.010911	0.026288	0.043223	0.003432
3	5935	Transient	frequency	0.039159	tropics_13	2	t1	0.010911	0.026288	0.043223	0.003432
3	5935	Transient	meanR	1.011465	tropics_13	2	t1	0.010911	0.026288	0.043223	0.003432
3	5935	Transient	varR	0.001006	tropics_13	2	t1	0.010911	0.026288	0.043223	0.003432
3	5935	Transient	meanBeta	0.519179	tropics_13	2	t1	0.010911	0.026288	0.043223	0.003432
3	5935	Transient	varBeta	0.000196	tropics_13	2	t1	0.010911	0.026288	0.043223	0.003432
3	5935	Transient	meanSigma	0.487434	tropics_13	2	t1	0.010911	0.026288	0.043223	0.003432
3	5935	Transient	varSigma	0.000266	tropics_13	2	t1	0.010911	0.026288	0.043223	0.003432
3	5935	Transient	covBetaSigma	-0.000107	tropics_13	2	t1	0.010911	0.026288	0.043223	0.003432
3	5935	Transient	diversity	5.0304	tropics_13	2	t1	0.010911	0.026288	0.043223	0.003432
3	5935	Transient	tmrca	5.2767	tropics_13	2	t1	0.010911	0.026288	0.043223	0.003432
3	5935	Transient	netau	30.4414	tropics_13	2	t1	0.010911	0.026288	0.043223	0.003432
3	5935	Transient	serialInterval	0.00625	tropics_13	2	t1	0.010911	0.026288	0.043223	0.003432
3	5935	Transient	antigenicDiversity	0.0567	tropics_13	2	t1	0.010911	0.026288	0.043223	0.003432
3	5935	Transient	totalS	39995863	tropics_13	2	t1	0.010911	0.026288	0.043223	0.003432
3	5935	Transient	totalI	4137	tropics_13	2	t1	0.010911	0.026288	0.043223	0.003432
3	5935	Transient	meanLoad	10	tropics_13	2	t1	0.010911	0.026288	0.043223	0.003432
3	5935	Transient	antigenicTypes	27	tropics_13	2	t1	0.010911	0.026288	0.043223	0.003432
3	5935	Transient	entropy	1.90374391384977	tropics_13	2	t1	0.010911	0.026288	0.043223	0.003432
3	5935	Transient	ratio.mutation	1.2691358	tropics_13	2	t1	0.010911	0.026288	0.043223	0.003432
3	5935	Transient	ratio.meanR	0.978995948417622	tropics_13	2	t1	0.010911	0.026288	0.043223	0.003432
3	5935	Transient	ratio.varR	0.202783300198807	tropics_13	2	t1	0.010911	0.026288	0.043223	0.003432
3	5935	Transient	ratio.meanBeta	0.978786794770544	tropics_13	2	t1	0.010911	0.026288	0.043223	0.003432
3	5935	Transient	ratio.varBeta	1.04081632653061	tropics_13	2	t1	0.010911	0.026288	0.043223	0.003432
3	5935	Transient	ratio.meanSigma	0.999893318890352	tropics_13	2	t1	0.010911	0.026288	0.043223	0.003432
3	5935	Transient	ratio.varSigma	536.199248120301	tropics_13	2	t1	0.010911	0.026288	0.043223	0.003432
3	5660	Transient	individual.meanMut	10.778894	tropics_13	2	t1	0.028744	0.030005	0.025817	0.033986
3	5660	Transient	individual.varMut	3.508901	tropics_13	2	t1	0.028744	0.030005	0.025817	0.033986
3	5660	Transient	individual.meanR	0.001467	tropics_13	2	t1	0.028744	0.030005	0.025817	0.033986
3	5660	Transient	individual.varR	0.000226	tropics_13	2	t1	0.028744	0.030005	0.025817	0.033986
3	5660	Transient	individual.meanBeta	-0.661587	tropics_13	2	t1	0.028744	0.030005	0.025817	0.033986
3	5660	Transient	individual.varBeta	0.000226	tropics_13	2	t1	0.028744	0.030005	0.025817	0.033986
3	5660	Transient	individual.meanSigma	0.485404	tropics_13	2	t1	0.028744	0.030005	0.025817	0.033986
3	5660	Transient	individual.varSigma	0.143648	tropics_13	2	t1	0.028744	0.030005	0.025817	0.033986
3	5660	Transient	frequency	0.048102	tropics_13	2	t1	0.028744	0.030005	0.025817	0.033986
3	5660	Transient	meanR	1.011465	tropics_13	2	t1	0.028744	0.030005	0.025817	0.033986
3	5660	Transient	varR	0.001006	tropics_13	2	t1	0.028744	0.030005	0.025817	0.033986
3	5660	Transient	meanBeta	0.519179	tropics_13	2	t1	0.028744	0.030005	0.025817	0.033986
3	5660	Transient	varBeta	0.000196	tropics_13	2	t1	0.028744	0.030005	0.025817	0.033986
3	5660	Transient	meanSigma	0.487434	tropics_13	2	t1	0.028744	0.030005	0.025817	0.033986
3	5660	Transient	varSigma	0.000266	tropics_13	2	t1	0.028744	0.030005	0.025817	0.033986
3	5660	Transient	covBetaSigma	-0.000107	tropics_13	2	t1	0.028744	0.030005	0.025817	0.033986
3	5660	Transient	diversity	5.0304	tropics_13	2	t1	0.028744	0.030005	0.025817	0.033986
3	5660	Transient	tmrca	5.2767	tropics_13	2	t1	0.028744	0.030005	0.025817	0.033986
3	5660	Transient	netau	30.4414	tropics_13	2	t1	0.028744	0.030005	0.025817	0.033986
3	5660	Transient	serialInterval	0.00625	tropics_13	2	t1	0.028744	0.030005	0.025817	0.033986
3	5660	Transient	antigenicDiversity	0.0567	tropics_13	2	t1	0.028744	0.030005	0.025817	0.033986
3	5660	Transient	totalS	39995863	tropics_13	2	t1	0.028744	0.030005	0.025817	0.033986
3	5660	Transient	totalI	4137	tropics_13	2	t1	0.028744	0.030005	0.025817	0.033986
3	5660	Transient	meanLoad	10	tropics_13	2	t1	0.028744	0.030005	0.025817	0.033986
3	5660	Transient	antigenicTypes	27	tropics_13	2	t1	0.028744	0.030005	0.025817	0.033986
3	5660	Transient	entropy	1.90374391384977	tropics_13	2	t1	0.028744	0.030005	0.025817	0.033986
3	5660	Transient	ratio.mutation	1.0778894	tropics_13	2	t1	0.028744	0.030005	0.025817	0.033986
3	5660	Transient	ratio.meanR	0.99011639213505	tropics_13	2	t1	0.028744	0.030005	0.025817	0.033986
3	5660	Transient	ratio.varR	0.224652087475149	tropics_13	2	t1	0.028744	0.030005	0.025817	0.033986
3	5660	Transient	ratio.meanBeta	0.993938009708723	tropics_13	2	t1	0.028744	0.030005	0.025817	0.033986
3	5660	Transient	ratio.varBeta	1.1530612244898	tropics_13	2	t1	0.028744	0.030005	0.025817	0.033986
3	5660	Transient	ratio.meanSigma	0.995835333604139	tropics_13	2	t1	0.028744	0.030005	0.025817	0.033986
3	5660	Transient	ratio.varSigma	540.03007518797	tropics_13	2	t1	0.028744	0.030005	0.025817	0.033986
3	5548	Transient	individual.meanMut	6.282927	tropics_13	2	t1	0.041039	0.067047	0.084491	0.028233
3	5548	Transient	individual.varMut	3.568733	tropics_13	2	t1	0.041039	0.067047	0.084491	0.028233
3	5548	Transient	individual.meanR	0.023129	tropics_13	2	t1	0.041039	0.067047	0.084491	0.028233
3	5548	Transient	individual.varR	0.00023	tropics_13	2	t1	0.041039	0.067047	0.084491	0.028233
3	5548	Transient	individual.meanBeta	-0.625474	tropics_13	2	t1	0.041039	0.067047	0.084491	0.028233
3	5548	Transient	individual.varBeta	0.00023	tropics_13	2	t1	0.041039	0.067047	0.084491	0.028233
3	5548	Transient	individual.meanSigma	0.47844	tropics_13	2	t1	0.041039	0.067047	0.084491	0.028233
3	5548	Transient	individual.varSigma	0.147139	tropics_13	2	t1	0.041039	0.067047	0.084491	0.028233
3	5548	Transient	frequency	0.049553	tropics_13	2	t1	0.041039	0.067047	0.084491	0.028233
3	5548	Transient	meanR	1.011465	tropics_13	2	t1	0.041039	0.067047	0.084491	0.028233
3	5548	Transient	varR	0.001006	tropics_13	2	t1	0.041039	0.067047	0.084491	0.028233
3	5548	Transient	meanBeta	0.519179	tropics_13	2	t1	0.041039	0.067047	0.084491	0.028233
3	5548	Transient	varBeta	0.000196	tropics_13	2	t1	0.041039	0.067047	0.084491	0.028233
3	5548	Transient	meanSigma	0.487434	tropics_13	2	t1	0.041039	0.067047	0.084491	0.028233
3	5548	Transient	varSigma	0.000266	tropics_13	2	t1	0.041039	0.067047	0.084491	0.028233
3	5548	Transient	covBetaSigma	-0.000107	tropics_13	2	t1	0.041039	0.067047	0.084491	0.028233
3	5548	Transient	diversity	5.0304	tropics_13	2	t1	0.041039	0.067047	0.084491	0.028233
3	5548	Transient	tmrca	5.2767	tropics_13	2	t1	0.041039	0.067047	0.084491	0.028233
3	5548	Transient	netau	30.4414	tropics_13	2	t1	0.041039	0.067047	0.084491	0.028233
3	5548	Transient	serialInterval	0.00625	tropics_13	2	t1	0.041039	0.067047	0.084491	0.028233
3	5548	Transient	antigenicDiversity	0.0567	tropics_13	2	t1	0.041039	0.067047	0.084491	0.028233
3	5548	Transient	totalS	39995863	tropics_13	2	t1	0.041039	0.067047	0.084491	0.028233
3	5548	Transient	totalI	4137	tropics_13	2	t1	0.041039	0.067047	0.084491	0.028233
3	5548	Transient	meanLoad	10	tropics_13	2	t1	0.041039	0.067047	0.084491	0.028233
3	5548	Transient	antigenicTypes	27	tropics_13	2	t1	0.041039	0.067047	0.084491	0.028233
3	5548	Transient	entropy	1.90374391384977	tropics_13	2	t1	0.041039	0.067047	0.084491	0.028233
3	5548	Transient	ratio.mutation	0.6282927	tropics_13	2	t1	0.041039	0.067047	0.084491	0.028233
3	5548	Transient	ratio.meanR	1.01179828214053	tropics_13	2	t1	0.041039	0.067047	0.084491	0.028233
3	5548	Transient	ratio.varR	0.228628230616302	tropics_13	2	t1	0.041039	0.067047	0.084491	0.028233
3	5548	Transient	ratio.meanBeta	1.03048808738907	tropics_13	2	t1	0.041039	0.067047	0.084491	0.028233
3	5548	Transient	ratio.varBeta	1.1734693877551	tropics_13	2	t1	0.041039	0.067047	0.084491	0.028233
3	5548	Transient	ratio.meanSigma	0.981548271150556	tropics_13	2	t1	0.041039	0.067047	0.084491	0.028233
3	5548	Transient	ratio.varSigma	553.154135338346	tropics_13	2	t1	0.041039	0.067047	0.084491	0.028233
3	7086	Est.	individual.meanMut	10.408537	tropics_13	3	t1	0.688333	0.426178	0.120289	0.746493
3	7086	Est.	individual.varMut	1.955049	tropics_13	3	t1	0.688333	0.426178	0.120289	0.746493
3	7086	Est.	individual.meanR	0.095439	tropics_13	3	t1	0.688333	0.426178	0.120289	0.746493
3	7086	Est.	individual.varR	0.000126	tropics_13	3	t1	0.688333	0.426178	0.120289	0.746493
3	7086	Est.	individual.meanBeta	-0.658612	tropics_13	3	t1	0.688333	0.426178	0.120289	0.746493
3	7086	Est.	individual.varBeta	0.000126	tropics_13	3	t1	0.688333	0.426178	0.120289	0.746493
3	7086	Est.	individual.meanSigma	0.531857	tropics_13	3	t1	0.688333	0.426178	0.120289	0.746493
3	7086	Est.	individual.varSigma	0.114058	tropics_13	3	t1	0.688333	0.426178	0.120289	0.746493
3	7086	Est.	frequency	0.016413	tropics_13	3	t1	0.688333	0.426178	0.120289	0.746493
3	7086	Est.	meanR	0.98365	tropics_13	3	t1	0.688333	0.426178	0.120289	0.746493
3	7086	Est.	varR	0.001302	tropics_13	3	t1	0.688333	0.426178	0.120289	0.746493
3	7086	Est.	meanBeta	0.508875	tropics_13	3	t1	0.688333	0.426178	0.120289	0.746493
3	7086	Est.	varBeta	0.000144	tropics_13	3	t1	0.688333	0.426178	0.120289	0.746493
3	7086	Est.	meanSigma	0.483437	tropics_13	3	t1	0.688333	0.426178	0.120289	0.746493
3	7086	Est.	varSigma	0.000197	tropics_13	3	t1	0.688333	0.426178	0.120289	0.746493
3	7086	Est.	covBetaSigma	-7e-06	tropics_13	3	t1	0.688333	0.426178	0.120289	0.746493
3	7086	Est.	diversity	4.49	tropics_13	3	t1	0.688333	0.426178	0.120289	0.746493
3	7086	Est.	tmrca	7.2699	tropics_13	3	t1	0.688333	0.426178	0.120289	0.746493
3	7086	Est.	netau	Inf	tropics_13	3	t1	0.688333	0.426178	0.120289	0.746493
3	7086	Est.	serialInterval	0.00654	tropics_13	3	t1	0.688333	0.426178	0.120289	0.746493
3	7086	Est.	antigenicDiversity	0.041	tropics_13	3	t1	0.688333	0.426178	0.120289	0.746493
3	7086	Est.	totalS	39980016	tropics_13	3	t1	0.688333	0.426178	0.120289	0.746493
3	7086	Est.	totalI	19984	tropics_13	3	t1	0.688333	0.426178	0.120289	0.746493
3	7086	Est.	meanLoad	12	tropics_13	3	t1	0.688333	0.426178	0.120289	0.746493
3	7086	Est.	antigenicTypes	84	tropics_13	3	t1	0.688333	0.426178	0.120289	0.746493
3	7086	Est.	entropy	2.08840143039995	tropics_13	3	t1	0.688333	0.426178	0.120289	0.746493
3	7086	Est.	ratio.mutation	0.867378083333333	tropics_13	3	t1	0.688333	0.426178	0.120289	0.746493
3	7086	Est.	ratio.meanR	1.11842800929466	tropics_13	3	t1	0.688333	0.426178	0.120289	0.746493
3	7086	Est.	ratio.varR	0.0967741935483871	tropics_13	3	t1	0.688333	0.426178	0.120289	0.746493
3	7086	Est.	ratio.meanBeta	1.01708518249633	tropics_13	3	t1	0.688333	0.426178	0.120289	0.746493
3	7086	Est.	ratio.varBeta	0.875	tropics_13	3	t1	0.688333	0.426178	0.120289	0.746493
3	7086	Est.	ratio.meanSigma	1.10015782821753	tropics_13	3	t1	0.688333	0.426178	0.120289	0.746493
3	7086	Est.	ratio.varSigma	578.97461928934	tropics_13	3	t1	0.688333	0.426178	0.120289	0.746493
3	6656	Transient	individual.meanMut	12.695238	tropics_13	3	t1	0.010264	0.027022	0.04575	0.001917
3	6656	Transient	individual.varMut	3.511882	tropics_13	3	t1	0.010264	0.027022	0.04575	0.001917
3	6656	Transient	individual.meanR	0.012276	tropics_13	3	t1	0.010264	0.027022	0.04575	0.001917
3	6656	Transient	individual.varR	0.000227	tropics_13	3	t1	0.010264	0.027022	0.04575	0.001917
3	6656	Transient	individual.meanBeta	-0.676979	tropics_13	3	t1	0.010264	0.027022	0.04575	0.001917
3	6656	Transient	individual.varBeta	0.000227	tropics_13	3	t1	0.010264	0.027022	0.04575	0.001917
3	6656	Transient	individual.meanSigma	0.498488	tropics_13	3	t1	0.010264	0.027022	0.04575	0.001917
3	6656	Transient	individual.varSigma	0.128819	tropics_13	3	t1	0.010264	0.027022	0.04575	0.001917
3	6656	Transient	frequency	0.042034	tropics_13	3	t1	0.010264	0.027022	0.04575	0.001917
3	6656	Transient	meanR	0.98365	tropics_13	3	t1	0.010264	0.027022	0.04575	0.001917
3	6656	Transient	varR	0.001302	tropics_13	3	t1	0.010264	0.027022	0.04575	0.001917
3	6656	Transient	meanBeta	0.508875	tropics_13	3	t1	0.010264	0.027022	0.04575	0.001917
3	6656	Transient	varBeta	0.000144	tropics_13	3	t1	0.010264	0.027022	0.04575	0.001917
3	6656	Transient	meanSigma	0.483437	tropics_13	3	t1	0.010264	0.027022	0.04575	0.001917
3	6656	Transient	varSigma	0.000197	tropics_13	3	t1	0.010264	0.027022	0.04575	0.001917
3	6656	Transient	covBetaSigma	-7e-06	tropics_13	3	t1	0.010264	0.027022	0.04575	0.001917
3	6656	Transient	diversity	4.49	tropics_13	3	t1	0.010264	0.027022	0.04575	0.001917
3	6656	Transient	tmrca	7.2699	tropics_13	3	t1	0.010264	0.027022	0.04575	0.001917
3	6656	Transient	netau	Inf	tropics_13	3	t1	0.010264	0.027022	0.04575	0.001917
3	6656	Transient	serialInterval	0.00654	tropics_13	3	t1	0.010264	0.027022	0.04575	0.001917
3	6656	Transient	antigenicDiversity	0.041	tropics_13	3	t1	0.010264	0.027022	0.04575	0.001917
3	6656	Transient	totalS	39980016	tropics_13	3	t1	0.010264	0.027022	0.04575	0.001917
3	6656	Transient	totalI	19984	tropics_13	3	t1	0.010264	0.027022	0.04575	0.001917
3	6656	Transient	meanLoad	12	tropics_13	3	t1	0.010264	0.027022	0.04575	0.001917
3	6656	Transient	antigenicTypes	84	tropics_13	3	t1	0.010264	0.027022	0.04575	0.001917
3	6656	Transient	entropy	2.08840143039995	tropics_13	3	t1	0.010264	0.027022	0.04575	0.001917
3	6656	Transient	ratio.mutation	1.0579365	tropics_13	3	t1	0.010264	0.027022	0.04575	0.001917
3	6656	Transient	ratio.meanR	1.02917873163133	tropics_13	3	t1	0.010264	0.027022	0.04575	0.001917
3	6656	Transient	ratio.varR	0.174347158218126	tropics_13	3	t1	0.010264	0.027022	0.04575	0.001917
3	6656	Transient	ratio.meanBeta	0.998574888596057	tropics_13	3	t1	0.010264	0.027022	0.04575	0.001917
3	6656	Transient	ratio.varBeta	1.57638888888889	tropics_13	3	t1	0.010264	0.027022	0.04575	0.001917
3	6656	Transient	ratio.meanSigma	1.03113332243912	tropics_13	3	t1	0.010264	0.027022	0.04575	0.001917
3	6656	Transient	ratio.varSigma	653.903553299492	tropics_13	3	t1	0.010264	0.027022	0.04575	0.001917
3	6379	Transient	individual.meanMut	13	tropics_13	3	t1	0.002276	0.010617	0.011169	0.000775
3	6379	Transient	individual.varMut	4.738739	tropics_13	3	t1	0.002276	0.010617	0.011169	0.000775
3	6379	Transient	individual.meanR	-0.026924	tropics_13	3	t1	0.002276	0.010617	0.011169	0.000775
3	6379	Transient	individual.varR	0.000306	tropics_13	3	t1	0.002276	0.010617	0.011169	0.000775
3	6379	Transient	individual.meanBeta	-0.679427	tropics_13	3	t1	0.002276	0.010617	0.011169	0.000775
3	6379	Transient	individual.varBeta	0.000306	tropics_13	3	t1	0.002276	0.010617	0.011169	0.000775
3	6379	Transient	individual.meanSigma	0.4805	tropics_13	3	t1	0.002276	0.010617	0.011169	0.000775
3	6379	Transient	individual.varSigma	0.136376	tropics_13	3	t1	0.002276	0.010617	0.011169	0.000775
3	6379	Transient	frequency	0.011109	tropics_13	3	t1	0.002276	0.010617	0.011169	0.000775
3	6379	Transient	meanR	0.98365	tropics_13	3	t1	0.002276	0.010617	0.011169	0.000775
3	6379	Transient	varR	0.001302	tropics_13	3	t1	0.002276	0.010617	0.011169	0.000775
3	6379	Transient	meanBeta	0.508875	tropics_13	3	t1	0.002276	0.010617	0.011169	0.000775
3	6379	Transient	varBeta	0.000144	tropics_13	3	t1	0.002276	0.010617	0.011169	0.000775
3	6379	Transient	meanSigma	0.483437	tropics_13	3	t1	0.002276	0.010617	0.011169	0.000775
3	6379	Transient	varSigma	0.000197	tropics_13	3	t1	0.002276	0.010617	0.011169	0.000775
3	6379	Transient	covBetaSigma	-7e-06	tropics_13	3	t1	0.002276	0.010617	0.011169	0.000775
3	6379	Transient	diversity	4.49	tropics_13	3	t1	0.002276	0.010617	0.011169	0.000775
3	6379	Transient	tmrca	7.2699	tropics_13	3	t1	0.002276	0.010617	0.011169	0.000775
3	6379	Transient	netau	Inf	tropics_13	3	t1	0.002276	0.010617	0.011169	0.000775
3	6379	Transient	serialInterval	0.00654	tropics_13	3	t1	0.002276	0.010617	0.011169	0.000775
3	6379	Transient	antigenicDiversity	0.041	tropics_13	3	t1	0.002276	0.010617	0.011169	0.000775
3	6379	Transient	totalS	39980016	tropics_13	3	t1	0.002276	0.010617	0.011169	0.000775
3	6379	Transient	totalI	19984	tropics_13	3	t1	0.002276	0.010617	0.011169	0.000775
3	6379	Transient	meanLoad	12	tropics_13	3	t1	0.002276	0.010617	0.011169	0.000775
3	6379	Transient	antigenicTypes	84	tropics_13	3	t1	0.002276	0.010617	0.011169	0.000775
3	6379	Transient	entropy	2.08840143039995	tropics_13	3	t1	0.002276	0.010617	0.011169	0.000775
3	6379	Transient	ratio.mutation	1.08333333333333	tropics_13	3	t1	0.002276	0.010617	0.011169	0.000775
3	6379	Transient	ratio.meanR	0.989615432104744	tropics_13	3	t1	0.002276	0.010617	0.011169	0.000775
3	6379	Transient	ratio.varR	0.235023041474654	tropics_13	3	t1	0.002276	0.010617	0.011169	0.000775
3	6379	Transient	ratio.meanBeta	0.996133366910593	tropics_13	3	t1	0.002276	0.010617	0.011169	0.000775
3	6379	Transient	ratio.varBeta	2.125	tropics_13	3	t1	0.002276	0.010617	0.011169	0.000775
3	6379	Transient	ratio.meanSigma	0.99392475131196	tropics_13	3	t1	0.002276	0.010617	0.011169	0.000775
3	6379	Transient	ratio.varSigma	692.263959390863	tropics_13	3	t1	0.002276	0.010617	0.011169	0.000775
3	5311	Transient	individual.meanMut	9.809524	tropics_13	3	t1	0.001245	0.010182	0.020845	0.000122
3	5311	Transient	individual.varMut	8.492137	tropics_13	3	t1	0.001245	0.010182	0.020845	0.000122
3	5311	Transient	individual.meanR	-0.033737	tropics_13	3	t1	0.001245	0.010182	0.020845	0.000122
3	5311	Transient	individual.varR	0.000548	tropics_13	3	t1	0.001245	0.010182	0.020845	0.000122
3	5311	Transient	individual.meanBeta	-0.6538	tropics_13	3	t1	0.001245	0.010182	0.020845	0.000122
3	5311	Transient	individual.varBeta	0.000548	tropics_13	3	t1	0.001245	0.010182	0.020845	0.000122
3	5311	Transient	individual.meanSigma	0.465163	tropics_13	3	t1	0.001245	0.010182	0.020845	0.000122
3	5311	Transient	individual.varSigma	0.145008	tropics_13	3	t1	0.001245	0.010182	0.020845	0.000122
3	5311	Transient	frequency	0.032576	tropics_13	3	t1	0.001245	0.010182	0.020845	0.000122
3	5311	Transient	meanR	0.98365	tropics_13	3	t1	0.001245	0.010182	0.020845	0.000122
3	5311	Transient	varR	0.001302	tropics_13	3	t1	0.001245	0.010182	0.020845	0.000122
3	5311	Transient	meanBeta	0.508875	tropics_13	3	t1	0.001245	0.010182	0.020845	0.000122
3	5311	Transient	varBeta	0.000144	tropics_13	3	t1	0.001245	0.010182	0.020845	0.000122
3	5311	Transient	meanSigma	0.483437	tropics_13	3	t1	0.001245	0.010182	0.020845	0.000122
3	5311	Transient	varSigma	0.000197	tropics_13	3	t1	0.001245	0.010182	0.020845	0.000122
3	5311	Transient	covBetaSigma	-7e-06	tropics_13	3	t1	0.001245	0.010182	0.020845	0.000122
3	5311	Transient	diversity	4.49	tropics_13	3	t1	0.001245	0.010182	0.020845	0.000122
3	5311	Transient	tmrca	7.2699	tropics_13	3	t1	0.001245	0.010182	0.020845	0.000122
3	5311	Transient	netau	Inf	tropics_13	3	t1	0.001245	0.010182	0.020845	0.000122
3	5311	Transient	serialInterval	0.00654	tropics_13	3	t1	0.001245	0.010182	0.020845	0.000122
3	5311	Transient	antigenicDiversity	0.041	tropics_13	3	t1	0.001245	0.010182	0.020845	0.000122
3	5311	Transient	totalS	39980016	tropics_13	3	t1	0.001245	0.010182	0.020845	0.000122
3	5311	Transient	totalI	19984	tropics_13	3	t1	0.001245	0.010182	0.020845	0.000122
3	5311	Transient	meanLoad	12	tropics_13	3	t1	0.001245	0.010182	0.020845	0.000122
3	5311	Transient	antigenicTypes	84	tropics_13	3	t1	0.001245	0.010182	0.020845	0.000122
3	5311	Transient	entropy	2.08840143039995	tropics_13	3	t1	0.001245	0.010182	0.020845	0.000122
3	5311	Transient	ratio.mutation	0.817460333333333	tropics_13	3	t1	0.001245	0.010182	0.020845	0.000122
3	5311	Transient	ratio.meanR	0.982896097569816	tropics_13	3	t1	0.001245	0.010182	0.020845	0.000122
3	5311	Transient	ratio.varR	0.420890937019969	tropics_13	3	t1	0.001245	0.010182	0.020845	0.000122
3	5311	Transient	ratio.meanBeta	1.02199119078375	tropics_13	3	t1	0.001245	0.010182	0.020845	0.000122
3	5311	Transient	ratio.varBeta	3.80555555555556	tropics_13	3	t1	0.001245	0.010182	0.020845	0.000122
3	5311	Transient	ratio.meanSigma	0.962199831622321	tropics_13	3	t1	0.001245	0.010182	0.020845	0.000122
3	5311	Transient	ratio.varSigma	736.081218274112	tropics_13	3	t1	0.001245	0.010182	0.020845	0.000122
3	6397	Transient	individual.meanMut	15.449438	tropics_13	3	t1	0	0.000261	0.004599	0
3	6397	Transient	individual.varMut	5.000252	tropics_13	3	t1	0	0.000261	0.004599	0
3	6397	Transient	individual.meanR	-0.045268	tropics_13	3	t1	0	0.000261	0.004599	0
3	6397	Transient	individual.varR	0.000323	tropics_13	3	t1	0	0.000261	0.004599	0
3	6397	Transient	individual.meanBeta	-0.699101	tropics_13	3	t1	0	0.000261	0.004599	0
3	6397	Transient	individual.varBeta	0.000323	tropics_13	3	t1	0	0.000261	0.004599	0
3	6397	Transient	individual.meanSigma	0.48114	tropics_13	3	t1	0	0.000261	0.004599	0
3	6397	Transient	individual.varSigma	0.136763	tropics_13	3	t1	0	0.000261	0.004599	0
3	6397	Transient	frequency	0.017814	tropics_13	3	t1	0	0.000261	0.004599	0
3	6397	Transient	meanR	0.98365	tropics_13	3	t1	0	0.000261	0.004599	0
3	6397	Transient	varR	0.001302	tropics_13	3	t1	0	0.000261	0.004599	0
3	6397	Transient	meanBeta	0.508875	tropics_13	3	t1	0	0.000261	0.004599	0
3	6397	Transient	varBeta	0.000144	tropics_13	3	t1	0	0.000261	0.004599	0
3	6397	Transient	meanSigma	0.483437	tropics_13	3	t1	0	0.000261	0.004599	0
3	6397	Transient	varSigma	0.000197	tropics_13	3	t1	0	0.000261	0.004599	0
3	6397	Transient	covBetaSigma	-7e-06	tropics_13	3	t1	0	0.000261	0.004599	0
3	6397	Transient	diversity	4.49	tropics_13	3	t1	0	0.000261	0.004599	0
3	6397	Transient	tmrca	7.2699	tropics_13	3	t1	0	0.000261	0.004599	0
3	6397	Transient	netau	Inf	tropics_13	3	t1	0	0.000261	0.004599	0
3	6397	Transient	serialInterval	0.00654	tropics_13	3	t1	0	0.000261	0.004599	0
3	6397	Transient	antigenicDiversity	0.041	tropics_13	3	t1	0	0.000261	0.004599	0
3	6397	Transient	totalS	39980016	tropics_13	3	t1	0	0.000261	0.004599	0
3	6397	Transient	totalI	19984	tropics_13	3	t1	0	0.000261	0.004599	0
3	6397	Transient	meanLoad	12	tropics_13	3	t1	0	0.000261	0.004599	0
3	6397	Transient	antigenicTypes	84	tropics_13	3	t1	0	0.000261	0.004599	0
3	6397	Transient	entropy	2.08840143039995	tropics_13	3	t1	0	0.000261	0.004599	0
3	6397	Transient	ratio.mutation	1.28745316666667	tropics_13	3	t1	0	0.000261	0.004599	0
3	6397	Transient	ratio.meanR	0.971627417106373	tropics_13	3	t1	0	0.000261	0.004599	0
3	6397	Transient	ratio.varR	0.248079877112135	tropics_13	3	t1	0	0.000261	0.004599	0
3	6397	Transient	ratio.meanBeta	0.97672696577752	tropics_13	3	t1	0	0.000261	0.004599	0
3	6397	Transient	ratio.varBeta	2.24305555555556	tropics_13	3	t1	0	0.000261	0.004599	0
3	6397	Transient	ratio.meanSigma	0.995248605299139	tropics_13	3	t1	0	0.000261	0.004599	0
3	6397	Transient	ratio.varSigma	694.228426395939	tropics_13	3	t1	0	0.000261	0.004599	0
3	10604	Est.	individual.meanMut	2.342857	tropics_13	4	t1	0.405428	0.24746	0.091415	0.53468
3	10604	Est.	individual.varMut	0.396735	tropics_13	4	t1	0.405428	0.24746	0.091415	0.53468
3	10604	Est.	individual.meanR	0.085016	tropics_13	4	t1	0.405428	0.24746	0.091415	0.53468
3	10604	Est.	individual.varR	2.6e-05	tropics_13	4	t1	0.405428	0.24746	0.091415	0.53468
3	10604	Est.	individual.meanBeta	-0.593827	tropics_13	4	t1	0.405428	0.24746	0.091415	0.53468
3	10604	Est.	individual.varBeta	2.6e-05	tropics_13	4	t1	0.405428	0.24746	0.091415	0.53468
3	10604	Est.	individual.meanSigma	0.49311	tropics_13	4	t1	0.405428	0.24746	0.091415	0.53468
3	10604	Est.	individual.varSigma	0.116685	tropics_13	4	t1	0.405428	0.24746	0.091415	0.53468
3	10604	Est.	frequency	0.013545	tropics_13	4	t1	0.405428	0.24746	0.091415	0.53468
3	10604	Est.	meanR	0.99775	tropics_13	4	t1	0.405428	0.24746	0.091415	0.53468
3	10604	Est.	varR	0.001049	tropics_13	4	t1	0.405428	0.24746	0.091415	0.53468
3	10604	Est.	meanBeta	0.523002	tropics_13	4	t1	0.405428	0.24746	0.091415	0.53468
3	10604	Est.	varBeta	0.000175	tropics_13	4	t1	0.405428	0.24746	0.091415	0.53468
3	10604	Est.	meanSigma	0.477128	tropics_13	4	t1	0.405428	0.24746	0.091415	0.53468
3	10604	Est.	varSigma	0.000115	tropics_13	4	t1	0.405428	0.24746	0.091415	0.53468
3	10604	Est.	covBetaSigma	-1.1e-05	tropics_13	4	t1	0.405428	0.24746	0.091415	0.53468
3	10604	Est.	diversity	5.2822	tropics_13	4	t1	0.405428	0.24746	0.091415	0.53468
3	10604	Est.	tmrca	14.2644	tropics_13	4	t1	0.405428	0.24746	0.091415	0.53468
3	10604	Est.	netau	17.1233	tropics_13	4	t1	0.405428	0.24746	0.091415	0.53468
3	10604	Est.	serialInterval	0.02435	tropics_13	4	t1	0.405428	0.24746	0.091415	0.53468
3	10604	Est.	antigenicDiversity	0.042	tropics_13	4	t1	0.405428	0.24746	0.091415	0.53468
3	10604	Est.	totalS	39997416	tropics_13	4	t1	0.405428	0.24746	0.091415	0.53468
3	10604	Est.	totalI	2584	tropics_13	4	t1	0.405428	0.24746	0.091415	0.53468
3	10604	Est.	meanLoad	9	tropics_13	4	t1	0.405428	0.24746	0.091415	0.53468
3	10604	Est.	antigenicTypes	24	tropics_13	4	t1	0.405428	0.24746	0.091415	0.53468
3	10604	Est.	entropy	1.88166011799454	tropics_13	4	t1	0.405428	0.24746	0.091415	0.53468
3	10604	Est.	ratio.mutation	0.260317444444444	tropics_13	4	t1	0.405428	0.24746	0.091415	0.53468
3	10604	Est.	ratio.meanR	1.09118966305269	tropics_13	4	t1	0.405428	0.24746	0.091415	0.53468
3	10604	Est.	ratio.varR	0.0247855100095329	tropics_13	4	t1	0.405428	0.24746	0.091415	0.53468
3	10604	Est.	ratio.meanBeta	1.05584668578986	tropics_13	4	t1	0.405428	0.24746	0.091415	0.53468
3	10604	Est.	ratio.varBeta	0.148571428571429	tropics_13	4	t1	0.405428	0.24746	0.091415	0.53468
3	10604	Est.	ratio.meanSigma	1.03349625257792	tropics_13	4	t1	0.405428	0.24746	0.091415	0.53468
3	10604	Est.	ratio.varSigma	1014.65217391304	tropics_13	4	t1	0.405428	0.24746	0.091415	0.53468
3	10582	Transient	individual.meanMut	11.344262	tropics_13	4	t1	0.001955	0.013788	0.051442	0.000224
3	10582	Transient	individual.varMut	8.91427	tropics_13	4	t1	0.001955	0.013788	0.051442	0.000224
3	10582	Transient	individual.meanR	-0.015047	tropics_13	4	t1	0.001955	0.013788	0.051442	0.000224
3	10582	Transient	individual.varR	0.000575	tropics_13	4	t1	0.001955	0.013788	0.051442	0.000224
3	10582	Transient	individual.meanBeta	-0.666128	tropics_13	4	t1	0.001955	0.013788	0.051442	0.000224
3	10582	Transient	individual.varBeta	0.000575	tropics_13	4	t1	0.001955	0.013788	0.051442	0.000224
3	10582	Transient	individual.meanSigma	0.479608	tropics_13	4	t1	0.001955	0.013788	0.051442	0.000224
3	10582	Transient	individual.varSigma	0.121426	tropics_13	4	t1	0.001955	0.013788	0.051442	0.000224
3	10582	Transient	frequency	0.023607	tropics_13	4	t1	0.001955	0.013788	0.051442	0.000224
3	10582	Transient	meanR	0.99775	tropics_13	4	t1	0.001955	0.013788	0.051442	0.000224
3	10582	Transient	varR	0.001049	tropics_13	4	t1	0.001955	0.013788	0.051442	0.000224
3	10582	Transient	meanBeta	0.523002	tropics_13	4	t1	0.001955	0.013788	0.051442	0.000224
3	10582	Transient	varBeta	0.000175	tropics_13	4	t1	0.001955	0.013788	0.051442	0.000224
3	10582	Transient	meanSigma	0.477128	tropics_13	4	t1	0.001955	0.013788	0.051442	0.000224
3	10582	Transient	varSigma	0.000115	tropics_13	4	t1	0.001955	0.013788	0.051442	0.000224
3	10582	Transient	covBetaSigma	-1.1e-05	tropics_13	4	t1	0.001955	0.013788	0.051442	0.000224
3	10582	Transient	diversity	5.2822	tropics_13	4	t1	0.001955	0.013788	0.051442	0.000224
3	10582	Transient	tmrca	14.2644	tropics_13	4	t1	0.001955	0.013788	0.051442	0.000224
3	10582	Transient	netau	17.1233	tropics_13	4	t1	0.001955	0.013788	0.051442	0.000224
3	10582	Transient	serialInterval	0.02435	tropics_13	4	t1	0.001955	0.013788	0.051442	0.000224
3	10582	Transient	antigenicDiversity	0.042	tropics_13	4	t1	0.001955	0.013788	0.051442	0.000224
3	10582	Transient	totalS	39997416	tropics_13	4	t1	0.001955	0.013788	0.051442	0.000224
3	10582	Transient	totalI	2584	tropics_13	4	t1	0.001955	0.013788	0.051442	0.000224
3	10582	Transient	meanLoad	9	tropics_13	4	t1	0.001955	0.013788	0.051442	0.000224
3	10582	Transient	antigenicTypes	24	tropics_13	4	t1	0.001955	0.013788	0.051442	0.000224
3	10582	Transient	entropy	1.88166011799454	tropics_13	4	t1	0.001955	0.013788	0.051442	0.000224
3	10582	Transient	ratio.mutation	1.26047355555556	tropics_13	4	t1	0.001955	0.013788	0.051442	0.000224
3	10582	Transient	ratio.meanR	0.987287036261529	tropics_13	4	t1	0.001955	0.013788	0.051442	0.000224
3	10582	Transient	ratio.varR	0.548141086749285	tropics_13	4	t1	0.001955	0.013788	0.051442	0.000224
3	10582	Transient	ratio.meanBeta	0.982202274983842	tropics_13	4	t1	0.001955	0.013788	0.051442	0.000224
3	10582	Transient	ratio.varBeta	3.28571428571429	tropics_13	4	t1	0.001955	0.013788	0.051442	0.000224
3	10582	Transient	ratio.meanSigma	1.00519776663704	tropics_13	4	t1	0.001955	0.013788	0.051442	0.000224
3	10582	Transient	ratio.varSigma	1055.87826086957	tropics_13	4	t1	0.001955	0.013788	0.051442	0.000224
3	10294	Est.	individual.meanMut	8.614458	tropics_13	4	t1	0.427826	0.412917	0.272158	0.348803
3	10294	Est.	individual.varMut	5.062201	tropics_13	4	t1	0.427826	0.412917	0.272158	0.348803
3	10294	Est.	individual.meanR	0.046399	tropics_13	4	t1	0.427826	0.412917	0.272158	0.348803
3	10294	Est.	individual.varR	0.000327	tropics_13	4	t1	0.427826	0.412917	0.272158	0.348803
3	10294	Est.	individual.meanBeta	-0.644201	tropics_13	4	t1	0.427826	0.412917	0.272158	0.348803
3	10294	Est.	individual.varBeta	0.000327	tropics_13	4	t1	0.427826	0.412917	0.272158	0.348803
3	10294	Est.	individual.meanSigma	0.498942	tropics_13	4	t1	0.427826	0.412917	0.272158	0.348803
3	10294	Est.	individual.varSigma	0.118182	tropics_13	4	t1	0.427826	0.412917	0.272158	0.348803
3	10294	Est.	frequency	0.128483	tropics_13	4	t1	0.427826	0.412917	0.272158	0.348803
3	10294	Est.	meanR	0.99775	tropics_13	4	t1	0.427826	0.412917	0.272158	0.348803
3	10294	Est.	varR	0.001049	tropics_13	4	t1	0.427826	0.412917	0.272158	0.348803
3	10294	Est.	meanBeta	0.523002	tropics_13	4	t1	0.427826	0.412917	0.272158	0.348803
3	10294	Est.	varBeta	0.000175	tropics_13	4	t1	0.427826	0.412917	0.272158	0.348803
3	10294	Est.	meanSigma	0.477128	tropics_13	4	t1	0.427826	0.412917	0.272158	0.348803
3	10294	Est.	varSigma	0.000115	tropics_13	4	t1	0.427826	0.412917	0.272158	0.348803
3	10294	Est.	covBetaSigma	-1.1e-05	tropics_13	4	t1	0.427826	0.412917	0.272158	0.348803
3	10294	Est.	diversity	5.2822	tropics_13	4	t1	0.427826	0.412917	0.272158	0.348803
3	10294	Est.	tmrca	14.2644	tropics_13	4	t1	0.427826	0.412917	0.272158	0.348803
3	10294	Est.	netau	17.1233	tropics_13	4	t1	0.427826	0.412917	0.272158	0.348803
3	10294	Est.	serialInterval	0.02435	tropics_13	4	t1	0.427826	0.412917	0.272158	0.348803
3	10294	Est.	antigenicDiversity	0.042	tropics_13	4	t1	0.427826	0.412917	0.272158	0.348803
3	10294	Est.	totalS	39997416	tropics_13	4	t1	0.427826	0.412917	0.272158	0.348803
3	10294	Est.	totalI	2584	tropics_13	4	t1	0.427826	0.412917	0.272158	0.348803
3	10294	Est.	meanLoad	9	tropics_13	4	t1	0.427826	0.412917	0.272158	0.348803
3	10294	Est.	antigenicTypes	24	tropics_13	4	t1	0.427826	0.412917	0.272158	0.348803
3	10294	Est.	entropy	1.88166011799454	tropics_13	4	t1	0.427826	0.412917	0.272158	0.348803
3	10294	Est.	ratio.mutation	0.957162	tropics_13	4	t1	0.427826	0.412917	0.272158	0.348803
3	10294	Est.	ratio.meanR	1.04985444951706	tropics_13	4	t1	0.427826	0.412917	0.272158	0.348803
3	10294	Est.	ratio.varR	0.311725452812202	tropics_13	4	t1	0.427826	0.412917	0.272158	0.348803
3	10294	Est.	ratio.meanBeta	1.00397687770772	tropics_13	4	t1	0.427826	0.412917	0.272158	0.348803
3	10294	Est.	ratio.varBeta	1.86857142857143	tropics_13	4	t1	0.427826	0.412917	0.272158	0.348803
3	10294	Est.	ratio.meanSigma	1.04571938766956	tropics_13	4	t1	0.427826	0.412917	0.272158	0.348803
3	10294	Est.	ratio.varSigma	1027.66956521739	tropics_13	4	t1	0.427826	0.412917	0.272158	0.348803
3	9989	Transient	individual.meanMut	6.435185	tropics_13	4	t1	0.003555	0.021771	0.042405	0.000318
3	9989	Transient	individual.varMut	3.190243	tropics_13	4	t1	0.003555	0.021771	0.042405	0.000318
3	9989	Transient	individual.meanR	0.020786	tropics_13	4	t1	0.003555	0.021771	0.042405	0.000318
3	9989	Transient	individual.varR	0.000206	tropics_13	4	t1	0.003555	0.021771	0.042405	0.000318
3	9989	Transient	individual.meanBeta	-0.626697	tropics_13	4	t1	0.003555	0.021771	0.042405	0.000318
3	9989	Transient	individual.varBeta	0.000206	tropics_13	4	t1	0.003555	0.021771	0.042405	0.000318
3	9989	Transient	individual.meanSigma	0.477886	tropics_13	4	t1	0.003555	0.021771	0.042405	0.000318
3	9989	Transient	individual.varSigma	0.122856	tropics_13	4	t1	0.003555	0.021771	0.042405	0.000318
3	9989	Transient	frequency	0.083591	tropics_13	4	t1	0.003555	0.021771	0.042405	0.000318
3	9989	Transient	meanR	0.99775	tropics_13	4	t1	0.003555	0.021771	0.042405	0.000318
3	9989	Transient	varR	0.001049	tropics_13	4	t1	0.003555	0.021771	0.042405	0.000318
3	9989	Transient	meanBeta	0.523002	tropics_13	4	t1	0.003555	0.021771	0.042405	0.000318
3	9989	Transient	varBeta	0.000175	tropics_13	4	t1	0.003555	0.021771	0.042405	0.000318
3	9989	Transient	meanSigma	0.477128	tropics_13	4	t1	0.003555	0.021771	0.042405	0.000318
3	9989	Transient	varSigma	0.000115	tropics_13	4	t1	0.003555	0.021771	0.042405	0.000318
3	9989	Transient	covBetaSigma	-1.1e-05	tropics_13	4	t1	0.003555	0.021771	0.042405	0.000318
3	9989	Transient	diversity	5.2822	tropics_13	4	t1	0.003555	0.021771	0.042405	0.000318
3	9989	Transient	tmrca	14.2644	tropics_13	4	t1	0.003555	0.021771	0.042405	0.000318
3	9989	Transient	netau	17.1233	tropics_13	4	t1	0.003555	0.021771	0.042405	0.000318
3	9989	Transient	serialInterval	0.02435	tropics_13	4	t1	0.003555	0.021771	0.042405	0.000318
3	9989	Transient	antigenicDiversity	0.042	tropics_13	4	t1	0.003555	0.021771	0.042405	0.000318
3	9989	Transient	totalS	39997416	tropics_13	4	t1	0.003555	0.021771	0.042405	0.000318
3	9989	Transient	totalI	2584	tropics_13	4	t1	0.003555	0.021771	0.042405	0.000318
3	9989	Transient	meanLoad	9	tropics_13	4	t1	0.003555	0.021771	0.042405	0.000318
3	9989	Transient	antigenicTypes	24	tropics_13	4	t1	0.003555	0.021771	0.042405	0.000318
3	9989	Transient	entropy	1.88166011799454	tropics_13	4	t1	0.003555	0.021771	0.042405	0.000318
3	9989	Transient	ratio.mutation	0.715020555555556	tropics_13	4	t1	0.003555	0.021771	0.042405	0.000318
3	9989	Transient	ratio.meanR	1.02330597193761	tropics_13	4	t1	0.003555	0.021771	0.042405	0.000318
3	9989	Transient	ratio.varR	0.196377502383222	tropics_13	4	t1	0.003555	0.021771	0.042405	0.000318
3	9989	Transient	ratio.meanBeta	1.02170519455823	tropics_13	4	t1	0.003555	0.021771	0.042405	0.000318
3	9989	Transient	ratio.varBeta	1.17714285714286	tropics_13	4	t1	0.003555	0.021771	0.042405	0.000318
3	9989	Transient	ratio.meanSigma	1.00158867222213	tropics_13	4	t1	0.003555	0.021771	0.042405	0.000318
3	9989	Transient	ratio.varSigma	1068.31304347826	tropics_13	4	t1	0.003555	0.021771	0.042405	0.000318
3	9830	Transient	individual.meanMut	11.111111	tropics_13	4	t1	0	0	0.006257	0
3	9830	Transient	individual.varMut	1.476543	tropics_13	4	t1	0	0	0.006257	0
3	9830	Transient	individual.meanR	-0.000619	tropics_13	4	t1	0	0	0.006257	0
3	9830	Transient	individual.varR	9.5e-05	tropics_13	4	t1	0	0	0.006257	0
3	9830	Transient	individual.meanBeta	-0.664255	tropics_13	4	t1	0	0	0.006257	0
3	9830	Transient	individual.varBeta	9.5e-05	tropics_13	4	t1	0	0	0.006257	0
3	9830	Transient	individual.meanSigma	0.485668	tropics_13	4	t1	0	0	0.006257	0
3	9830	Transient	individual.varSigma	0.119	tropics_13	4	t1	0	0	0.006257	0
3	9830	Transient	frequency	0.017415	tropics_13	4	t1	0	0	0.006257	0
3	9830	Transient	meanR	0.99775	tropics_13	4	t1	0	0	0.006257	0
3	9830	Transient	varR	0.001049	tropics_13	4	t1	0	0	0.006257	0
3	9830	Transient	meanBeta	0.523002	tropics_13	4	t1	0	0	0.006257	0
3	9830	Transient	varBeta	0.000175	tropics_13	4	t1	0	0	0.006257	0
3	9830	Transient	meanSigma	0.477128	tropics_13	4	t1	0	0	0.006257	0
3	9830	Transient	varSigma	0.000115	tropics_13	4	t1	0	0	0.006257	0
3	9830	Transient	covBetaSigma	-1.1e-05	tropics_13	4	t1	0	0	0.006257	0
3	9830	Transient	diversity	5.2822	tropics_13	4	t1	0	0	0.006257	0
3	9830	Transient	tmrca	14.2644	tropics_13	4	t1	0	0	0.006257	0
3	9830	Transient	netau	17.1233	tropics_13	4	t1	0	0	0.006257	0
3	9830	Transient	serialInterval	0.02435	tropics_13	4	t1	0	0	0.006257	0
3	9830	Transient	antigenicDiversity	0.042	tropics_13	4	t1	0	0	0.006257	0
3	9830	Transient	totalS	39997416	tropics_13	4	t1	0	0	0.006257	0
3	9830	Transient	totalI	2584	tropics_13	4	t1	0	0	0.006257	0
3	9830	Transient	meanLoad	9	tropics_13	4	t1	0	0	0.006257	0
3	9830	Transient	antigenicTypes	24	tropics_13	4	t1	0	0	0.006257	0
3	9830	Transient	entropy	1.88166011799454	tropics_13	4	t1	0	0	0.006257	0
3	9830	Transient	ratio.mutation	1.23456788888889	tropics_13	4	t1	0	0	0.006257	0
3	9830	Transient	ratio.meanR	1.00163486999847	tropics_13	4	t1	0	0	0.006257	0
3	9830	Transient	ratio.varR	0.0905624404194471	tropics_13	4	t1	0	0	0.006257	0
3	9830	Transient	ratio.meanBeta	0.984043663767163	tropics_13	4	t1	0	0	0.006257	0
3	9830	Transient	ratio.varBeta	0.542857142857143	tropics_13	4	t1	0	0	0.006257	0
3	9830	Transient	ratio.meanSigma	1.0178987609195	tropics_13	4	t1	0	0	0.006257	0
3	9830	Transient	ratio.varSigma	1034.78260869565	tropics_13	4	t1	0	0	0.006257	0
3	9848	Transient	individual.meanMut	14.390244	tropics_13	4	t1	0	0	0.010775	0
3	9848	Transient	individual.varMut	0.433076	tropics_13	4	t1	0	0	0.010775	0
3	9848	Transient	individual.meanR	-0.04154	tropics_13	4	t1	0	0	0.010775	0
3	9848	Transient	individual.varR	2.8e-05	tropics_13	4	t1	0	0	0.010775	0
3	9848	Transient	individual.meanBeta	-0.690594	tropics_13	4	t1	0	0	0.010775	0
3	9848	Transient	individual.varBeta	2.8e-05	tropics_13	4	t1	0	0	0.010775	0
3	9848	Transient	individual.meanSigma	0.478637	tropics_13	4	t1	0	0	0.010775	0
3	9848	Transient	individual.varSigma	0.121448	tropics_13	4	t1	0	0	0.010775	0
3	9848	Transient	frequency	0.015867	tropics_13	4	t1	0	0	0.010775	0
3	9848	Transient	meanR	0.99775	tropics_13	4	t1	0	0	0.010775	0
3	9848	Transient	varR	0.001049	tropics_13	4	t1	0	0	0.010775	0
3	9848	Transient	meanBeta	0.523002	tropics_13	4	t1	0	0	0.010775	0
3	9848	Transient	varBeta	0.000175	tropics_13	4	t1	0	0	0.010775	0
3	9848	Transient	meanSigma	0.477128	tropics_13	4	t1	0	0	0.010775	0
3	9848	Transient	varSigma	0.000115	tropics_13	4	t1	0	0	0.010775	0
3	9848	Transient	covBetaSigma	-1.1e-05	tropics_13	4	t1	0	0	0.010775	0
3	9848	Transient	diversity	5.2822	tropics_13	4	t1	0	0	0.010775	0
3	9848	Transient	tmrca	14.2644	tropics_13	4	t1	0	0	0.010775	0
3	9848	Transient	netau	17.1233	tropics_13	4	t1	0	0	0.010775	0
3	9848	Transient	serialInterval	0.02435	tropics_13	4	t1	0	0	0.010775	0
3	9848	Transient	antigenicDiversity	0.042	tropics_13	4	t1	0	0	0.010775	0
3	9848	Transient	totalS	39997416	tropics_13	4	t1	0	0	0.010775	0
3	9848	Transient	totalI	2584	tropics_13	4	t1	0	0	0.010775	0
3	9848	Transient	meanLoad	9	tropics_13	4	t1	0	0	0.010775	0
3	9848	Transient	antigenicTypes	24	tropics_13	4	t1	0	0	0.010775	0
3	9848	Transient	entropy	1.88166011799454	tropics_13	4	t1	0	0	0.010775	0
3	9848	Transient	ratio.mutation	1.598916	tropics_13	4	t1	0	0	0.010775	0
3	9848	Transient	ratio.meanR	0.961474279263872	tropics_13	4	t1	0	0	0.010775	0
3	9848	Transient	ratio.varR	0.0266920877025739	tropics_13	4	t1	0	0	0.010775	0
3	9848	Transient	ratio.meanBeta	0.958463297177754	tropics_13	4	t1	0	0	0.010775	0
3	9848	Transient	ratio.varBeta	0.16	tropics_13	4	t1	0	0	0.010775	0
3	9848	Transient	ratio.meanSigma	1.00316267332875	tropics_13	4	t1	0	0	0.010775	0
3	9848	Transient	ratio.varSigma	1056.06956521739	tropics_13	4	t1	0	0	0.010775	0
3	10525	Transient	individual.meanMut	12.448276	tropics_13	4	t1	0.001244	0.003084	0.02155	0.000935
3	10525	Transient	individual.varMut	2.074911	tropics_13	4	t1	0.001244	0.003084	0.02155	0.000935
3	10525	Transient	individual.meanR	0.019149	tropics_13	4	t1	0.001244	0.003084	0.02155	0.000935
3	10525	Transient	individual.varR	0.000134	tropics_13	4	t1	0.001244	0.003084	0.02155	0.000935
3	10525	Transient	individual.meanBeta	-0.674995	tropics_13	4	t1	0.001244	0.003084	0.02155	0.000935
3	10525	Transient	individual.varBeta	0.000134	tropics_13	4	t1	0.001244	0.003084	0.02155	0.000935
3	10525	Transient	individual.meanSigma	0.500713	tropics_13	4	t1	0.001244	0.003084	0.02155	0.000935
3	10525	Transient	individual.varSigma	0.115827	tropics_13	4	t1	0.001244	0.003084	0.02155	0.000935
3	10525	Transient	frequency	0.022446	tropics_13	4	t1	0.001244	0.003084	0.02155	0.000935
3	10525	Transient	meanR	0.99775	tropics_13	4	t1	0.001244	0.003084	0.02155	0.000935
3	10525	Transient	varR	0.001049	tropics_13	4	t1	0.001244	0.003084	0.02155	0.000935
3	10525	Transient	meanBeta	0.523002	tropics_13	4	t1	0.001244	0.003084	0.02155	0.000935
3	10525	Transient	varBeta	0.000175	tropics_13	4	t1	0.001244	0.003084	0.02155	0.000935
3	10525	Transient	meanSigma	0.477128	tropics_13	4	t1	0.001244	0.003084	0.02155	0.000935
3	10525	Transient	varSigma	0.000115	tropics_13	4	t1	0.001244	0.003084	0.02155	0.000935
3	10525	Transient	covBetaSigma	-1.1e-05	tropics_13	4	t1	0.001244	0.003084	0.02155	0.000935
3	10525	Transient	diversity	5.2822	tropics_13	4	t1	0.001244	0.003084	0.02155	0.000935
3	10525	Transient	tmrca	14.2644	tropics_13	4	t1	0.001244	0.003084	0.02155	0.000935
3	10525	Transient	netau	17.1233	tropics_13	4	t1	0.001244	0.003084	0.02155	0.000935
3	10525	Transient	serialInterval	0.02435	tropics_13	4	t1	0.001244	0.003084	0.02155	0.000935
3	10525	Transient	antigenicDiversity	0.042	tropics_13	4	t1	0.001244	0.003084	0.02155	0.000935
3	10525	Transient	totalS	39997416	tropics_13	4	t1	0.001244	0.003084	0.02155	0.000935
3	10525	Transient	totalI	2584	tropics_13	4	t1	0.001244	0.003084	0.02155	0.000935
3	10525	Transient	meanLoad	9	tropics_13	4	t1	0.001244	0.003084	0.02155	0.000935
3	10525	Transient	antigenicTypes	24	tropics_13	4	t1	0.001244	0.003084	0.02155	0.000935
3	10525	Transient	entropy	1.88166011799454	tropics_13	4	t1	0.001244	0.003084	0.02155	0.000935
3	10525	Transient	ratio.mutation	1.38314177777778	tropics_13	4	t1	0.001244	0.003084	0.02155	0.000935
3	10525	Transient	ratio.meanR	1.0216321904255	tropics_13	4	t1	0.001244	0.003084	0.02155	0.000935
3	10525	Transient	ratio.varR	0.127740705433746	tropics_13	4	t1	0.001244	0.003084	0.02155	0.000935
3	10525	Transient	ratio.meanBeta	0.973531585722457	tropics_13	4	t1	0.001244	0.003084	0.02155	0.000935
3	10525	Transient	ratio.varBeta	0.765714285714286	tropics_13	4	t1	0.001244	0.003084	0.02155	0.000935
3	10525	Transient	ratio.meanSigma	1.04943117989303	tropics_13	4	t1	0.001244	0.003084	0.02155	0.000935
3	10525	Transient	ratio.varSigma	1007.19130434783	tropics_13	4	t1	0.001244	0.003084	0.02155	0.000935
3	10549	Transient	individual.meanMut	11.0625	tropics_13	4	t1	0	0	0.00139	0
3	10549	Transient	individual.varMut	0.746094	tropics_13	4	t1	0	0	0.00139	0
3	10549	Transient	individual.meanR	-0.018922	tropics_13	4	t1	0	0	0.00139	0
3	10549	Transient	individual.varR	4.8e-05	tropics_13	4	t1	0	0	0.00139	0
3	10549	Transient	individual.meanBeta	-0.663865	tropics_13	4	t1	0	0	0.00139	0
3	10549	Transient	individual.varBeta	4.8e-05	tropics_13	4	t1	0	0	0.00139	0
3	10549	Transient	individual.meanSigma	0.476674	tropics_13	4	t1	0	0	0.00139	0
3	10549	Transient	individual.varSigma	0.123897	tropics_13	4	t1	0	0	0.00139	0
3	10549	Transient	frequency	0.012384	tropics_13	4	t1	0	0	0.00139	0
3	10549	Transient	meanR	0.99775	tropics_13	4	t1	0	0	0.00139	0
3	10549	Transient	varR	0.001049	tropics_13	4	t1	0	0	0.00139	0
3	10549	Transient	meanBeta	0.523002	tropics_13	4	t1	0	0	0.00139	0
3	10549	Transient	varBeta	0.000175	tropics_13	4	t1	0	0	0.00139	0
3	10549	Transient	meanSigma	0.477128	tropics_13	4	t1	0	0	0.00139	0
3	10549	Transient	varSigma	0.000115	tropics_13	4	t1	0	0	0.00139	0
3	10549	Transient	covBetaSigma	-1.1e-05	tropics_13	4	t1	0	0	0.00139	0
3	10549	Transient	diversity	5.2822	tropics_13	4	t1	0	0	0.00139	0
3	10549	Transient	tmrca	14.2644	tropics_13	4	t1	0	0	0.00139	0
3	10549	Transient	netau	17.1233	tropics_13	4	t1	0	0	0.00139	0
3	10549	Transient	serialInterval	0.02435	tropics_13	4	t1	0	0	0.00139	0
3	10549	Transient	antigenicDiversity	0.042	tropics_13	4	t1	0	0	0.00139	0
3	10549	Transient	totalS	39997416	tropics_13	4	t1	0	0	0.00139	0
3	10549	Transient	totalI	2584	tropics_13	4	t1	0	0	0.00139	0
3	10549	Transient	meanLoad	9	tropics_13	4	t1	0	0	0.00139	0
3	10549	Transient	antigenicTypes	24	tropics_13	4	t1	0	0	0.00139	0
3	10549	Transient	entropy	1.88166011799454	tropics_13	4	t1	0	0	0.00139	0
3	10549	Transient	ratio.mutation	1.22916666666667	tropics_13	4	t1	0	0	0.00139	0
3	10549	Transient	ratio.meanR	0.983468701796929	tropics_13	4	t1	0	0	0.00139	0
3	10549	Transient	ratio.varR	0.0457578646329838	tropics_13	4	t1	0	0	0.00139	0
3	10549	Transient	ratio.meanBeta	0.984427515642283	tropics_13	4	t1	0	0	0.00139	0
3	10549	Transient	ratio.varBeta	0.274285714285714	tropics_13	4	t1	0	0	0.00139	0
3	10549	Transient	ratio.meanSigma	0.999048473365638	tropics_13	4	t1	0	0	0.00139	0
3	10549	Transient	ratio.varSigma	1077.3652173913	tropics_13	4	t1	0	0	0.00139	0
3	13801	Transient	individual.meanMut	11.380544	tropics_13	5	t1	0.054573	0.12843	0.156575	0.014567
3	13801	Transient	individual.varMut	7.661001	tropics_13	5	t1	0.054573	0.12843	0.156575	0.014567
3	13801	Transient	individual.meanR	0.01678	tropics_13	5	t1	0.054573	0.12843	0.156575	0.014567
3	13801	Transient	individual.varR	0.000494	tropics_13	5	t1	0.054573	0.12843	0.156575	0.014567
3	13801	Transient	individual.meanBeta	-0.666419	tropics_13	5	t1	0.054573	0.12843	0.156575	0.014567
3	13801	Transient	individual.varBeta	0.000494	tropics_13	5	t1	0.054573	0.12843	0.156575	0.014567
3	13801	Transient	individual.meanSigma	0.495807	tropics_13	5	t1	0.054573	0.12843	0.156575	0.014567
3	13801	Transient	individual.varSigma	0.114818	tropics_13	5	t1	0.054573	0.12843	0.156575	0.014567
3	13801	Transient	frequency	0.115403	tropics_13	5	t1	0.054573	0.12843	0.156575	0.014567
3	13801	Transient	meanR	1.001793	tropics_13	5	t1	0.054573	0.12843	0.156575	0.014567
3	13801	Transient	varR	0.001185	tropics_13	5	t1	0.054573	0.12843	0.156575	0.014567
3	13801	Transient	meanBeta	0.503221	tropics_13	5	t1	0.054573	0.12843	0.156575	0.014567
3	13801	Transient	varBeta	0.000183	tropics_13	5	t1	0.054573	0.12843	0.156575	0.014567
3	13801	Transient	meanSigma	0.497921	tropics_13	5	t1	0.054573	0.12843	0.156575	0.014567
3	13801	Transient	varSigma	0.000159	tropics_13	5	t1	0.054573	0.12843	0.156575	0.014567
3	13801	Transient	covBetaSigma	-2.5e-05	tropics_13	5	t1	0.054573	0.12843	0.156575	0.014567
3	13801	Transient	diversity	7.8709	tropics_13	5	t1	0.054573	0.12843	0.156575	0.014567
3	13801	Transient	tmrca	8.5342	tropics_13	5	t1	0.054573	0.12843	0.156575	0.014567
3	13801	Transient	netau	91.3242	tropics_13	5	t1	0.054573	0.12843	0.156575	0.014567
3	13801	Transient	serialInterval	0.00643	tropics_13	5	t1	0.054573	0.12843	0.156575	0.014567
3	13801	Transient	antigenicDiversity	0.117	tropics_13	5	t1	0.054573	0.12843	0.156575	0.014567
3	13801	Transient	totalS	39953502	tropics_13	5	t1	0.054573	0.12843	0.156575	0.014567
3	13801	Transient	totalI	46498	tropics_13	5	t1	0.054573	0.12843	0.156575	0.014567
3	13801	Transient	meanLoad	13	tropics_13	5	t1	0.054573	0.12843	0.156575	0.014567
3	13801	Transient	antigenicTypes	92	tropics_13	5	t1	0.054573	0.12843	0.156575	0.014567
3	13801	Transient	entropy	2.2052082109569	tropics_13	5	t1	0.054573	0.12843	0.156575	0.014567
3	13801	Transient	ratio.mutation	0.875426461538462	tropics_13	5	t1	0.054573	0.12843	0.156575	0.014567
3	13801	Transient	ratio.meanR	1.01510149798156	tropics_13	5	t1	0.054573	0.12843	0.156575	0.014567
3	13801	Transient	ratio.varR	0.416877637130802	tropics_13	5	t1	0.054573	0.12843	0.156575	0.014567
3	13801	Transient	ratio.meanBeta	1.02051442822649	tropics_13	5	t1	0.054573	0.12843	0.156575	0.014567
3	13801	Transient	ratio.varBeta	2.69945355191257	tropics_13	5	t1	0.054573	0.12843	0.156575	0.014567
3	13801	Transient	ratio.meanSigma	0.995754346573051	tropics_13	5	t1	0.054573	0.12843	0.156575	0.014567
3	13801	Transient	ratio.varSigma	722.125786163522	tropics_13	5	t1	0.054573	0.12843	0.156575	0.014567
3	13828	Transient	individual.meanMut	15.640249	tropics_13	5	t1	0.016565	0.038862	0.056877	0.006652
3	13828	Transient	individual.varMut	8.010384	tropics_13	5	t1	0.016565	0.038862	0.056877	0.006652
3	13828	Transient	individual.meanR	0.011183	tropics_13	5	t1	0.016565	0.038862	0.056877	0.006652
3	13828	Transient	individual.varR	0.000517	tropics_13	5	t1	0.016565	0.038862	0.056877	0.006652
3	13828	Transient	individual.meanBeta	-0.700634	tropics_13	5	t1	0.016565	0.038862	0.056877	0.006652
3	13828	Transient	individual.varBeta	0.000517	tropics_13	5	t1	0.016565	0.038862	0.056877	0.006652
3	13828	Transient	individual.meanSigma	0.510201	tropics_13	5	t1	0.016565	0.038862	0.056877	0.006652
3	13828	Transient	individual.varSigma	0.110526	tropics_13	5	t1	0.016565	0.038862	0.056877	0.006652
3	13828	Transient	frequency	0.048303	tropics_13	5	t1	0.016565	0.038862	0.056877	0.006652
3	13828	Transient	meanR	1.001793	tropics_13	5	t1	0.016565	0.038862	0.056877	0.006652
3	13828	Transient	varR	0.001185	tropics_13	5	t1	0.016565	0.038862	0.056877	0.006652
3	13828	Transient	meanBeta	0.503221	tropics_13	5	t1	0.016565	0.038862	0.056877	0.006652
3	13828	Transient	varBeta	0.000183	tropics_13	5	t1	0.016565	0.038862	0.056877	0.006652
3	13828	Transient	meanSigma	0.497921	tropics_13	5	t1	0.016565	0.038862	0.056877	0.006652
3	13828	Transient	varSigma	0.000159	tropics_13	5	t1	0.016565	0.038862	0.056877	0.006652
3	13828	Transient	covBetaSigma	-2.5e-05	tropics_13	5	t1	0.016565	0.038862	0.056877	0.006652
3	13828	Transient	diversity	7.8709	tropics_13	5	t1	0.016565	0.038862	0.056877	0.006652
3	13828	Transient	tmrca	8.5342	tropics_13	5	t1	0.016565	0.038862	0.056877	0.006652
3	13828	Transient	netau	91.3242	tropics_13	5	t1	0.016565	0.038862	0.056877	0.006652
3	13828	Transient	serialInterval	0.00643	tropics_13	5	t1	0.016565	0.038862	0.056877	0.006652
3	13828	Transient	antigenicDiversity	0.117	tropics_13	5	t1	0.016565	0.038862	0.056877	0.006652
3	13828	Transient	totalS	39953502	tropics_13	5	t1	0.016565	0.038862	0.056877	0.006652
3	13828	Transient	totalI	46498	tropics_13	5	t1	0.016565	0.038862	0.056877	0.006652
3	13828	Transient	meanLoad	13	tropics_13	5	t1	0.016565	0.038862	0.056877	0.006652
3	13828	Transient	antigenicTypes	92	tropics_13	5	t1	0.016565	0.038862	0.056877	0.006652
3	13828	Transient	entropy	2.2052082109569	tropics_13	5	t1	0.016565	0.038862	0.056877	0.006652
3	13828	Transient	ratio.mutation	1.20309607692308	tropics_13	5	t1	0.016565	0.038862	0.056877	0.006652
3	13828	Transient	ratio.meanR	1.00943584501755	tropics_13	5	t1	0.016565	0.038862	0.056877	0.006652
3	13828	Transient	ratio.varR	0.436286919831224	tropics_13	5	t1	0.016565	0.038862	0.056877	0.006652
3	13828	Transient	ratio.meanBeta	0.986188113155927	tropics_13	5	t1	0.016565	0.038862	0.056877	0.006652
3	13828	Transient	ratio.varBeta	2.82513661202186	tropics_13	5	t1	0.016565	0.038862	0.056877	0.006652
3	13828	Transient	ratio.meanSigma	1.02466254686989	tropics_13	5	t1	0.016565	0.038862	0.056877	0.006652
3	13828	Transient	ratio.varSigma	695.132075471698	tropics_13	5	t1	0.016565	0.038862	0.056877	0.006652
3	13611	Transient	individual.meanMut	14.778598	tropics_13	5	t1	0.003014	0.012455	0.050352	0.000734
3	13611	Transient	individual.varMut	6.601904	tropics_13	5	t1	0.003014	0.012455	0.050352	0.000734
3	13611	Transient	individual.meanR	-0.01506	tropics_13	5	t1	0.003014	0.012455	0.050352	0.000734
3	13611	Transient	individual.varR	0.000426	tropics_13	5	t1	0.003014	0.012455	0.050352	0.000734
3	13611	Transient	individual.meanBeta	-0.693713	tropics_13	5	t1	0.003014	0.012455	0.050352	0.000734
3	13611	Transient	individual.varBeta	0.000426	tropics_13	5	t1	0.003014	0.012455	0.050352	0.000734
3	13611	Transient	individual.meanSigma	0.493558	tropics_13	5	t1	0.003014	0.012455	0.050352	0.000734
3	13611	Transient	individual.varSigma	0.115575	tropics_13	5	t1	0.003014	0.012455	0.050352	0.000734
3	13611	Transient	frequency	0.087423	tropics_13	5	t1	0.003014	0.012455	0.050352	0.000734
3	13611	Transient	meanR	1.001793	tropics_13	5	t1	0.003014	0.012455	0.050352	0.000734
3	13611	Transient	varR	0.001185	tropics_13	5	t1	0.003014	0.012455	0.050352	0.000734
3	13611	Transient	meanBeta	0.503221	tropics_13	5	t1	0.003014	0.012455	0.050352	0.000734
3	13611	Transient	varBeta	0.000183	tropics_13	5	t1	0.003014	0.012455	0.050352	0.000734
3	13611	Transient	meanSigma	0.497921	tropics_13	5	t1	0.003014	0.012455	0.050352	0.000734
3	13611	Transient	varSigma	0.000159	tropics_13	5	t1	0.003014	0.012455	0.050352	0.000734
3	13611	Transient	covBetaSigma	-2.5e-05	tropics_13	5	t1	0.003014	0.012455	0.050352	0.000734
3	13611	Transient	diversity	7.8709	tropics_13	5	t1	0.003014	0.012455	0.050352	0.000734
3	13611	Transient	tmrca	8.5342	tropics_13	5	t1	0.003014	0.012455	0.050352	0.000734
3	13611	Transient	netau	91.3242	tropics_13	5	t1	0.003014	0.012455	0.050352	0.000734
3	13611	Transient	serialInterval	0.00643	tropics_13	5	t1	0.003014	0.012455	0.050352	0.000734
3	13611	Transient	antigenicDiversity	0.117	tropics_13	5	t1	0.003014	0.012455	0.050352	0.000734
3	13611	Transient	totalS	39953502	tropics_13	5	t1	0.003014	0.012455	0.050352	0.000734
3	13611	Transient	totalI	46498	tropics_13	5	t1	0.003014	0.012455	0.050352	0.000734
3	13611	Transient	meanLoad	13	tropics_13	5	t1	0.003014	0.012455	0.050352	0.000734
3	13611	Transient	antigenicTypes	92	tropics_13	5	t1	0.003014	0.012455	0.050352	0.000734
3	13611	Transient	entropy	2.2052082109569	tropics_13	5	t1	0.003014	0.012455	0.050352	0.000734
3	13611	Transient	ratio.mutation	1.13681523076923	tropics_13	5	t1	0.003014	0.012455	0.050352	0.000734
3	13611	Transient	ratio.meanR	0.983289796055525	tropics_13	5	t1	0.003014	0.012455	0.050352	0.000734
3	13611	Transient	ratio.varR	0.359493670886076	tropics_13	5	t1	0.003014	0.012455	0.050352	0.000734
3	13611	Transient	ratio.meanBeta	0.993037194995417	tropics_13	5	t1	0.003014	0.012455	0.050352	0.000734
3	13611	Transient	ratio.varBeta	2.32786885245902	tropics_13	5	t1	0.003014	0.012455	0.050352	0.000734
3	13611	Transient	ratio.meanSigma	0.991237565798591	tropics_13	5	t1	0.003014	0.012455	0.050352	0.000734
3	13611	Transient	ratio.varSigma	726.88679245283	tropics_13	5	t1	0.003014	0.012455	0.050352	0.000734
3	14193	Est.	individual.meanMut	10.256881	tropics_13	5	t1	0.359828	0.229484	0.076522	0.391052
3	14193	Est.	individual.varMut	2.383554	tropics_13	5	t1	0.359828	0.229484	0.076522	0.391052
3	14193	Est.	individual.meanR	0.099876	tropics_13	5	t1	0.359828	0.229484	0.076522	0.391052
3	14193	Est.	individual.varR	0.000154	tropics_13	5	t1	0.359828	0.229484	0.076522	0.391052
3	14193	Est.	individual.meanBeta	-0.657394	tropics_13	5	t1	0.359828	0.229484	0.076522	0.391052
3	14193	Est.	individual.varBeta	0.000154	tropics_13	5	t1	0.359828	0.229484	0.076522	0.391052
3	14193	Est.	individual.meanSigma	0.533926	tropics_13	5	t1	0.359828	0.229484	0.076522	0.391052
3	14193	Est.	individual.varSigma	0.101808	tropics_13	5	t1	0.359828	0.229484	0.076522	0.391052
3	14193	Est.	frequency	0.014065	tropics_13	5	t1	0.359828	0.229484	0.076522	0.391052
3	14193	Est.	meanR	1.001793	tropics_13	5	t1	0.359828	0.229484	0.076522	0.391052
3	14193	Est.	varR	0.001185	tropics_13	5	t1	0.359828	0.229484	0.076522	0.391052
3	14193	Est.	meanBeta	0.503221	tropics_13	5	t1	0.359828	0.229484	0.076522	0.391052
3	14193	Est.	varBeta	0.000183	tropics_13	5	t1	0.359828	0.229484	0.076522	0.391052
3	14193	Est.	meanSigma	0.497921	tropics_13	5	t1	0.359828	0.229484	0.076522	0.391052
3	14193	Est.	varSigma	0.000159	tropics_13	5	t1	0.359828	0.229484	0.076522	0.391052
3	14193	Est.	covBetaSigma	-2.5e-05	tropics_13	5	t1	0.359828	0.229484	0.076522	0.391052
3	14193	Est.	diversity	7.8709	tropics_13	5	t1	0.359828	0.229484	0.076522	0.391052
3	14193	Est.	tmrca	8.5342	tropics_13	5	t1	0.359828	0.229484	0.076522	0.391052
3	14193	Est.	netau	91.3242	tropics_13	5	t1	0.359828	0.229484	0.076522	0.391052
3	14193	Est.	serialInterval	0.00643	tropics_13	5	t1	0.359828	0.229484	0.076522	0.391052
3	14193	Est.	antigenicDiversity	0.117	tropics_13	5	t1	0.359828	0.229484	0.076522	0.391052
3	14193	Est.	totalS	39953502	tropics_13	5	t1	0.359828	0.229484	0.076522	0.391052
3	14193	Est.	totalI	46498	tropics_13	5	t1	0.359828	0.229484	0.076522	0.391052
3	14193	Est.	meanLoad	13	tropics_13	5	t1	0.359828	0.229484	0.076522	0.391052
3	14193	Est.	antigenicTypes	92	tropics_13	5	t1	0.359828	0.229484	0.076522	0.391052
3	14193	Est.	entropy	2.2052082109569	tropics_13	5	t1	0.359828	0.229484	0.076522	0.391052
3	14193	Est.	ratio.mutation	0.788990846153846	tropics_13	5	t1	0.359828	0.229484	0.076522	0.391052
3	14193	Est.	ratio.meanR	1.10305610578034	tropics_13	5	t1	0.359828	0.229484	0.076522	0.391052
3	14193	Est.	ratio.varR	0.129957805907173	tropics_13	5	t1	0.359828	0.229484	0.076522	0.391052
3	14193	Est.	ratio.meanBeta	1.02976625702149	tropics_13	5	t1	0.359828	0.229484	0.076522	0.391052
3	14193	Est.	ratio.varBeta	0.841530054644809	tropics_13	5	t1	0.359828	0.229484	0.076522	0.391052
3	14193	Est.	ratio.meanSigma	1.07231066775653	tropics_13	5	t1	0.359828	0.229484	0.076522	0.391052
3	14193	Est.	ratio.varSigma	640.301886792453	tropics_13	5	t1	0.359828	0.229484	0.076522	0.391052
3	14068	Est.	individual.meanMut	7.703368	tropics_13	5	t1	0.369199	0.277387	0.09736	0.322124
3	14068	Est.	individual.varMut	2.335585	tropics_13	5	t1	0.369199	0.277387	0.09736	0.322124
3	14068	Est.	individual.meanR	0.095833	tropics_13	5	t1	0.369199	0.277387	0.09736	0.322124
3	14068	Est.	individual.varR	0.000151	tropics_13	5	t1	0.369199	0.277387	0.09736	0.322124
3	14068	Est.	individual.meanBeta	-0.636883	tropics_13	5	t1	0.369199	0.277387	0.09736	0.322124
3	14068	Est.	individual.varBeta	0.000151	tropics_13	5	t1	0.369199	0.277387	0.09736	0.322124
3	14068	Est.	individual.meanSigma	0.520976	tropics_13	5	t1	0.369199	0.277387	0.09736	0.322124
3	14068	Est.	individual.varSigma	0.106859	tropics_13	5	t1	0.369199	0.277387	0.09736	0.322124
3	14068	Est.	frequency	0.016603	tropics_13	5	t1	0.369199	0.277387	0.09736	0.322124
3	14068	Est.	meanR	1.001793	tropics_13	5	t1	0.369199	0.277387	0.09736	0.322124
3	14068	Est.	varR	0.001185	tropics_13	5	t1	0.369199	0.277387	0.09736	0.322124
3	14068	Est.	meanBeta	0.503221	tropics_13	5	t1	0.369199	0.277387	0.09736	0.322124
3	14068	Est.	varBeta	0.000183	tropics_13	5	t1	0.369199	0.277387	0.09736	0.322124
3	14068	Est.	meanSigma	0.497921	tropics_13	5	t1	0.369199	0.277387	0.09736	0.322124
3	14068	Est.	varSigma	0.000159	tropics_13	5	t1	0.369199	0.277387	0.09736	0.322124
3	14068	Est.	covBetaSigma	-2.5e-05	tropics_13	5	t1	0.369199	0.277387	0.09736	0.322124
3	14068	Est.	diversity	7.8709	tropics_13	5	t1	0.369199	0.277387	0.09736	0.322124
3	14068	Est.	tmrca	8.5342	tropics_13	5	t1	0.369199	0.277387	0.09736	0.322124
3	14068	Est.	netau	91.3242	tropics_13	5	t1	0.369199	0.277387	0.09736	0.322124
3	14068	Est.	serialInterval	0.00643	tropics_13	5	t1	0.369199	0.277387	0.09736	0.322124
3	14068	Est.	antigenicDiversity	0.117	tropics_13	5	t1	0.369199	0.277387	0.09736	0.322124
3	14068	Est.	totalS	39953502	tropics_13	5	t1	0.369199	0.277387	0.09736	0.322124
3	14068	Est.	totalI	46498	tropics_13	5	t1	0.369199	0.277387	0.09736	0.322124
3	14068	Est.	meanLoad	13	tropics_13	5	t1	0.369199	0.277387	0.09736	0.322124
3	14068	Est.	antigenicTypes	92	tropics_13	5	t1	0.369199	0.277387	0.09736	0.322124
3	14068	Est.	entropy	2.2052082109569	tropics_13	5	t1	0.369199	0.277387	0.09736	0.322124
3	14068	Est.	ratio.mutation	0.592566769230769	tropics_13	5	t1	0.369199	0.277387	0.09736	0.322124
3	14068	Est.	ratio.meanR	1.09860545300174	tropics_13	5	t1	0.369199	0.277387	0.09736	0.322124
3	14068	Est.	ratio.varR	0.127426160337553	tropics_13	5	t1	0.369199	0.277387	0.09736	0.322124
3	14068	Est.	ratio.meanBeta	1.05110589322956	tropics_13	5	t1	0.369199	0.277387	0.09736	0.322124
3	14068	Est.	ratio.varBeta	0.825136612021858	tropics_13	5	t1	0.369199	0.277387	0.09736	0.322124
3	14068	Est.	ratio.meanSigma	1.0463025259027	tropics_13	5	t1	0.369199	0.277387	0.09736	0.322124
3	14068	Est.	ratio.varSigma	672.069182389937	tropics_13	5	t1	0.369199	0.277387	0.09736	0.322124
3	13823	Transient	individual.meanMut	14.537585	tropics_13	5	t1	0.019878	0.056354	0.093103	0.00768
3	13823	Transient	individual.varMut	6.093449	tropics_13	5	t1	0.019878	0.056354	0.093103	0.00768
3	13823	Transient	individual.meanR	0.011676	tropics_13	5	t1	0.019878	0.056354	0.093103	0.00768
3	13823	Transient	individual.varR	0.000393	tropics_13	5	t1	0.019878	0.056354	0.093103	0.00768
3	13823	Transient	individual.meanBeta	-0.691777	tropics_13	5	t1	0.019878	0.056354	0.093103	0.00768
3	13823	Transient	individual.varBeta	0.000393	tropics_13	5	t1	0.019878	0.056354	0.093103	0.00768
3	13823	Transient	individual.meanSigma	0.505951	tropics_13	5	t1	0.019878	0.056354	0.093103	0.00768
3	13823	Transient	individual.varSigma	0.111237	tropics_13	5	t1	0.019878	0.056354	0.093103	0.00768
3	13823	Transient	frequency	0.107575	tropics_13	5	t1	0.019878	0.056354	0.093103	0.00768
3	13823	Transient	meanR	1.001793	tropics_13	5	t1	0.019878	0.056354	0.093103	0.00768
3	13823	Transient	varR	0.001185	tropics_13	5	t1	0.019878	0.056354	0.093103	0.00768
3	13823	Transient	meanBeta	0.503221	tropics_13	5	t1	0.019878	0.056354	0.093103	0.00768
3	13823	Transient	varBeta	0.000183	tropics_13	5	t1	0.019878	0.056354	0.093103	0.00768
3	13823	Transient	meanSigma	0.497921	tropics_13	5	t1	0.019878	0.056354	0.093103	0.00768
3	13823	Transient	varSigma	0.000159	tropics_13	5	t1	0.019878	0.056354	0.093103	0.00768
3	13823	Transient	covBetaSigma	-2.5e-05	tropics_13	5	t1	0.019878	0.056354	0.093103	0.00768
3	13823	Transient	diversity	7.8709	tropics_13	5	t1	0.019878	0.056354	0.093103	0.00768
3	13823	Transient	tmrca	8.5342	tropics_13	5	t1	0.019878	0.056354	0.093103	0.00768
3	13823	Transient	netau	91.3242	tropics_13	5	t1	0.019878	0.056354	0.093103	0.00768
3	13823	Transient	serialInterval	0.00643	tropics_13	5	t1	0.019878	0.056354	0.093103	0.00768
3	13823	Transient	antigenicDiversity	0.117	tropics_13	5	t1	0.019878	0.056354	0.093103	0.00768
3	13823	Transient	totalS	39953502	tropics_13	5	t1	0.019878	0.056354	0.093103	0.00768
3	13823	Transient	totalI	46498	tropics_13	5	t1	0.019878	0.056354	0.093103	0.00768
3	13823	Transient	meanLoad	13	tropics_13	5	t1	0.019878	0.056354	0.093103	0.00768
3	13823	Transient	antigenicTypes	92	tropics_13	5	t1	0.019878	0.056354	0.093103	0.00768
3	13823	Transient	entropy	2.2052082109569	tropics_13	5	t1	0.019878	0.056354	0.093103	0.00768
3	13823	Transient	ratio.mutation	1.11827576923077	tropics_13	5	t1	0.019878	0.056354	0.093103	0.00768
3	13823	Transient	ratio.meanR	1.00993361958049	tropics_13	5	t1	0.019878	0.056354	0.093103	0.00768
3	13823	Transient	ratio.varR	0.331645569620253	tropics_13	5	t1	0.019878	0.056354	0.093103	0.00768
3	13823	Transient	ratio.meanBeta	0.994961577205844	tropics_13	5	t1	0.019878	0.056354	0.093103	0.00768
3	13823	Transient	ratio.varBeta	2.14754098360656	tropics_13	5	t1	0.019878	0.056354	0.093103	0.00768
3	13823	Transient	ratio.meanSigma	1.0161270563001	tropics_13	5	t1	0.019878	0.056354	0.093103	0.00768
3	13823	Transient	ratio.varSigma	699.603773584906	tropics_13	5	t1	0.019878	0.056354	0.093103	0.00768
3	13912	Transient	individual.meanMut	14.638631	tropics_13	5	t1	0.009612	0.030453	0.058304	0.003128
3	13912	Transient	individual.varMut	4.374547	tropics_13	5	t1	0.009612	0.030453	0.058304	0.003128
3	13912	Transient	individual.meanR	0.011305	tropics_13	5	t1	0.009612	0.030453	0.058304	0.003128
3	13912	Transient	individual.varR	0.000282	tropics_13	5	t1	0.009612	0.030453	0.058304	0.003128
3	13912	Transient	individual.meanBeta	-0.692589	tropics_13	5	t1	0.009612	0.030453	0.058304	0.003128
3	13912	Transient	individual.varBeta	0.000282	tropics_13	5	t1	0.009612	0.030453	0.058304	0.003128
3	13912	Transient	individual.meanSigma	0.506175	tropics_13	5	t1	0.009612	0.030453	0.058304	0.003128
3	13912	Transient	individual.varSigma	0.110179	tropics_13	5	t1	0.009612	0.030453	0.058304	0.003128
3	13912	Transient	frequency	0.04398	tropics_13	5	t1	0.009612	0.030453	0.058304	0.003128
3	13912	Transient	meanR	1.001793	tropics_13	5	t1	0.009612	0.030453	0.058304	0.003128
3	13912	Transient	varR	0.001185	tropics_13	5	t1	0.009612	0.030453	0.058304	0.003128
3	13912	Transient	meanBeta	0.503221	tropics_13	5	t1	0.009612	0.030453	0.058304	0.003128
3	13912	Transient	varBeta	0.000183	tropics_13	5	t1	0.009612	0.030453	0.058304	0.003128
3	13912	Transient	meanSigma	0.497921	tropics_13	5	t1	0.009612	0.030453	0.058304	0.003128
3	13912	Transient	varSigma	0.000159	tropics_13	5	t1	0.009612	0.030453	0.058304	0.003128
3	13912	Transient	covBetaSigma	-2.5e-05	tropics_13	5	t1	0.009612	0.030453	0.058304	0.003128
3	13912	Transient	diversity	7.8709	tropics_13	5	t1	0.009612	0.030453	0.058304	0.003128
3	13912	Transient	tmrca	8.5342	tropics_13	5	t1	0.009612	0.030453	0.058304	0.003128
3	13912	Transient	netau	91.3242	tropics_13	5	t1	0.009612	0.030453	0.058304	0.003128
[truncated: 48,953 more rows]
