# Supplementary material for: Early prediction of antigenic transitions for influenza A/H3N2
Source: PLoS Comput Biol. 2020 Feb 18;16(2):e1007683. doi: 10.1371/journal.pcbi.1007683 (PMC7048310; doi:10.1371/journal.pcbi.1007683)
Supplement: S1 Source — (GZ) [file pcbi.1007683.s016.tar.gz › S3_source_files/supplement_source_data/Table_2_supplemental_figure_source_data_1.csv]

antigentype	name	begin	end	avg.fold.diff	cluster.variance	dom.cluster	num.above.zero	num.below.zero	avg.above.zero	var.above.zero	focal.cluster	relative.fold	dom.fold	time	above.zero.fold	individual.meanMut	individual.varMut	individual.meanR	individual.varR	individual.meanBeta	individual.varBeta	individual.meanSigma	individual.varSigma	day	meanLoad	antigenicTypes	dominant.freq	infected	diversity	tmrca	netau	serialInterval	antigenicDiversity	totalS	totalI	simDay	meanR	varR	meanBeta	varBeta	meanSigma	varSigma	covBetaSigma	entropy	success	ratio.mutation	ratio.meanR	ratio.varR	ratio.meanBeta
1334	tropics_10	2043	2099	1.13502607194025	0.130209626338452	0.880890090633218	6	4	1.35019860069271	0.0547589068497418	1.66666666666667	1.46839505088867	1.89202567311048	56	1.23438630865977	5.35122	5.655507	0.006846	0.000365	-0.617991	0.000365	0.467219	0.230582	2099	6	24	0.39159	5470	3.588	3.8712	30.4414	0.00654	0.0292	39994530	5470	0.753425	0.994546	0.000742	0.535311	0.00018	0.464695	7.8e-05	-2.9e-05	2.0039504336589	Est.	0.89187	1.01239106831229	0.491913746630728	1.00694036605042
1490	tropics_10	1959	1987	0.99061054366566	0.078770117671077	1.00991880450926	4	4	1.16192167057458	0.0398104354654241	1.66666666666667	1.68246408977167	1.65029768653187	28	1.43440535526159	4.036415	2.895033	0.032679	0.000187	-0.60743	0.000187	0.474426	0.229251	1987	6	38	0.463071	6878	2.9615	3.5753	54.7945	0.00642	0.0242	39993122	6878	0.446575	0.992654	0.000674	0.535218	0.000161	0.46385	3.9e-05	-7e-06	2.00107127945814	Est.	0.672735833333333	1.04086501717774	0.277448071216617	1.01780784042256
1560	tropics_10	2225	2309	1.16816515554873	0.104016070293848	1.12739805396656	6	2	1.30308770433023	0.0428074054037949	1.66666666666667	1.42673889796325	1.478330267471	84	1.27901342413733	9.206522	8.440268	0.043762	0.000545	-0.648957	0.000545	0.500047	0.208164	2309	6	23	0.245173	6318	4.8079	3.426	91.3242	0.00614	0.036	39993682	6318	1.328767	1.009638	0.000982	0.533234	0.000192	0.473627	0.000158	-5.2e-05	1.99756260617495	Est.	1.53442033333333	1.03476065548407	0.554989816700611	0.980039822213911
2187	tropics_10	2897	2925	1.06637581765628	0.186849817409483	0.960722967057251	0	3	1.70087528792366	0	1.66666666666667	1.56292616455776	1.73480464589263	28	0.979887636971461	6.732199	9.848257	0.068153	0.000635	-0.629083	0.000635	0.502385	0.189709	2925	8	36	0.686915	12281	5.3139	4.8247	91.3242	0.00642	0.0327	39987719	12281	3.016438	0.9899	0.001396	0.524397	0.000197	0.472103	0.000161	-5e-06	1.19013314760929	Est.	0.841524875	1.08145174957036	0.45487106017192	1.01655885079849
2592	tropics_10	3163	3205	1.03930057915094	0.212191161194689	0.994203985508131	0	2	1.52083240958335	0	1.66666666666667	1.60364258435058	1.6763830068684	42	1.09589107660013	5.875542	3.742575	0.04901	0.000241	-0.622202	0.000241	0.489824	0.179727	3205	6	69	0.813921	40370	2.712	5.589	91.3242	0.00599	0.011	39959630	40370	3.783562	1.010682	0.000783	0.532196	0.00015	0.474919	3.2e-05	1.2e-05	0.761456157367751	Est.	0.979257	1.03913085717965	0.30779054916986	1.00857801858697
3028	tropics_10	3555	3611	1.55566468162747	0.661013791489372	0.954509469339974	4	3	1.98805234478364	0.515355617968531	1.66666666666667	1.07135341333524	1.74609757179165	56	0.838341440576127	7.425056	9.676151	0.01954	0.000624	-0.634648	0.000624	0.481119	0.169229	3611	7	23	0.481068	4120	4.0222	3.937	54.7945	0.0066	0.033	39995880	4120	4.89589	0.970713	0.001188	0.53101	0.000158	0.457187	0.000157	-4e-06	1.76727151218483	Est.	1.06072228571429	1.05049809298021	0.525252525252525	0.99832782517066
3341	tropics_10	3667	3737	1.11459290023325	0.271030425034427	1.69109004308336	3	5	1.56987988995079	0.203077104218575	1.66666666666667	1.49531426794293	0.985557613258629	70	1.06165234508413	8.448413	1.85845	-0.009574	0.00012	-0.642868	0.00012	0.471152	0.173274	3737	7	20	0.297527	2467	4.2212	3.3493	13.0463	0.00679	0.0372	39997533	2467	5.241096	1.000927	0.001236	0.530985	0.000137	0.471387	0.000129	2.4e-05	1.9019509055317	Transient	1.20691614285714	0.989554367927177	0.0970873786407767	0.990201824724004
3645	tropics_10	3835	4521	1.57643992060559	0.0217865245075329	1.47206912845679	1	0	1.57643992060559	0.0217865245075329	1.66666666666667	1.05723449709801	1.13219320645211	686	1.05723449709801	5.404005	6.474	-0.027775	0.000418	-0.618415	0.000418	0.451544	0.178078	4521	7	37	0.694718	8330	5.4204	4.5726	91.3242	0.00636	0.0199	39991670	8330	7.389041	0.978735	0.000673	0.531036	0.000173	0.460961	4.5e-05	-1.4e-05	1.20449237543639	Transient	0.772000714285714	0.99373903947361	0.62109955423477	1.01461625126007
3892	tropics_10	4395	4521	1.39665706004413	0.236055589123835	0.881342213764668	2	1	1.56842867547062	0.177050456488402	1.66666666666667	1.19332563042642	1.89105507558463	126	1.06263465641278	8.396417	4.662563	-0.005027	0.000301	-0.64245	0.000301	0.473171	0.163091	4521	7	37	0.694718	8330	5.4204	4.5726	91.3242	0.00636	0.0199	39991670	8330	7.389041	0.978735	0.000673	0.531036	0.000173	0.460961	4.5e-05	-1.4e-05	1.20449237543639	Est.	1.19948814285714	1.01660369172291	0.447251114413076	0.990520678162907
4285	tropics_10	4619	4675	1.05554302651751	0.240502274922494	0.967298668964857	0	4	1.88314477783243	0	1.66666666666667	1.57896611014087	1.72301143394545	56	0.885044361052824	5.095238	4.572383	0.009184	0.000295	-0.615934	0.000295	0.467328	0.169389	4675	7	17	0.545481	3474	5.5615	4.9904	17.1233	0.006	0.0204	39996526	3474	7.810959	0.976598	0.000865	0.530589	0.000188	0.460385	0.000118	-3.7e-05	1.43132917138463	Transient	0.727891142857143	1.0334101670599	0.341040462427746	1.01799353634426
4798	tropics_10	5095	5123	1.0710028582311	0.0514097866820338	0.95130779370086	2	3	1.24264235379439	0.0375426228644955	1.66666666666667	1.55617387372745	1.75197415358373	28	1.34122795796999	2.772277	2.12636	0.061361	0.000137	-0.597276	0.000137	0.483277	0.17246	5123	7	18	0.451797	5093	6.4072	4.4548	27.3973	0.00612	0.0215	39994907	5093	9.038356	1.017872	0.001255	0.52889	0.000239	0.4814	0.000168	-4.7e-05	1.57556618740675	Est.	0.396039571428571	1.04461335999279	0.109163346613546	1.04049733778344
4871	tropics_10	5333	5403	0.894501905998827	0.248526789928058	1.08124224590425	1	3	1.38569597201341	0.185384142683505	1.66666666666667	1.86323433800358	1.54143687317066	70	1.20276503672376	5.570552	6.652305	0.040781	0.000429	-0.619752	0.000429	0.484732	0.164046	5403	5	88	0.679777	49453	4.0237	4.7781	68.4932	0.00604	0.0181	39950547	49453	9.805479	1.009074	0.000938	0.53836	0.000167	0.468794	0.00011	-2e-05	1.29982682183492	Est.	1.1141104	1.0322572625166	0.457356076759062	0.999475934986687
4886	tropics_10	5571	5641	1.11112388555422	0.109387837665469	0.867864709610226	2	2	1.30231201076834	0.0798080506822319	1.66666666666667	1.49998275470007	1.92042221352127	70	1.27977524040753	7.961509	4.7745	-0.014898	0.000308	-0.638957	0.000308	0.466943	0.157879	5641	5	59	0.5108	12917	4.2081	5.4301	Inf	0.00668	0.0332	39987083	12917	10.457534	0.953002	0.000897	0.537264	0.000157	0.443671	0.000141	-3.1e-05	1.69692763210849	Transient	1.5923018	1.03379890718553	0.343366778149387	0.982464257698883
5644	tropics_10	5809	5851	1.15299414396459	0.237826057985056	0.911446670690785	4	6	1.56099352335166	0.155375763886857	1.66666666666667	1.44551182275376	1.8285948265119	42	1.06769608056291	6.870968	1.813996	0.032405	0.000117	-0.630197	0.000117	0.485163	0.149132	5851	6	25	0.280855	2293	4.4895	3.9356	24.9066	0.00622	0.0433	39997707	2293	11.032877	0.989699	0.001236	0.534245	0.000138	0.463328	2e-04	-1.6e-05	2.09652127546172	Transient	1.14516133333333	1.0436867770762	0.0946601941747573	0.99670917042948
5769	tropics_10	5935	5991	1.08489058731771	0.224029061237257	1.82447531120907	4	4	1.43014585058358	0.0945897508702761	1.66666666666667	1.53625322788296	0.913504642363274	56	1.16538230418008	7.617391	4.827524	0.009401	0.000311	-0.636193	0.000311	0.47698	0.15845	5991	8	23	0.263228	2249	4.6925	5.7671	14.4196	0.00631	0.0761	39997751	2249	11.416438	1.018703	0.001388	0.527693	0.000117	0.482869	0.00029	-3.9e-05	2.26269807821178	Transient	0.952173875	0.990912295537968	0.224063400576369	1.00305225243685
5896	tropics_10	5823	6019	2.66444230059235	11.7645715570474	10.2914429714035	4	4	4.50372673116073	13.9867085205877	1.66666666666667	0.625521771027333	0.161946839845275	196	0.370063897335335	5.934545	2.664807	0.014828	0.000172	-0.622676	0.000172	0.473141	0.161404	6019	8	24	0.28179	2548	4.7922	5.8041	21.0748	0.00602	0.0827	39997452	2548	11.493151	1.025107	0.001439	0.526437	0.000121	0.487125	0.000356	-7.1e-05	2.25547754850059	Transient	0.741818125	0.990080528357817	0.11952744961779	1.01912825782827
5936	tropics_10	5879	5893	1.07871662817574	0.089401434386605	1.08277160506552	4	5	1.27424320576958	0.0790956898773561	1.66666666666667	1.54504586573883	1.53925967292596	14	1.30796590409135	7.570093	2.114246	0.047504	0.000136	-0.635813	0.000136	0.495314	0.140671	5893	6	20	0.315158	1999	4.6789	5.5808	19.5695	0.00635	0.0596	39998001	1999	11.147945	0.990977	0.001794	0.532507	0.000138	0.465473	0.000355	-3.3e-05	2.14429604280107	Est.	1.26168216666667	1.05819852096918	0.0758082497212932	0.994362188391099
6101	tropics_10	6481	6537	1.29038586329977	0.212127380502433	0.868044863812349	4	3	1.55392254091353	0.132411767540356	1.66666666666667	1.29160332119934	1.92002364871657	56	1.07255453395178	13.401539	8.219074	0.010452	0.00053	-0.682652	0.00053	0.500571	0.127762	6537	10	79	0.613423	32824	5.3659	4.1644	273.9726	0.00649	0.0863	39967176	32824	12.912329	0.974134	0.00107	0.517536	0.000184	0.470795	0.000155	-3.1e-05	1.56902333051754	Est.	1.3401539	1.03733861353149	0.495327102803738	0.976309327414888
6148	tropics_10	6523	6593	1.37888357324668	0.305825496860134	0.728972474794528	5	2	1.58180614319692	0.229826251136952	1.66666666666667	1.20870731873495	2.28632317994783	70	1.0536478656596	8.292208	5.341887	0.008133	0.000345	-0.641613	0.000345	0.479206	0.143202	6593	10	73	0.465559	22386	5.8729	4.3178	273.9726	0.00701	0.1066	39977614	22386	13.065753	0.973679	0.001239	0.51717	0.000208	0.470975	0.00024	-6.6e-05	1.9201674975453	Transient	0.8292208	1.03541943770748	0.278450363196126	1.01792947568681
6732	tropics_10	6705	6775	1.21204511773	0.374208208457408	1.24510479061367	5	4	1.58225713376613	0.229142920281694	1.66666666666667	1.37508632499433	1.33857541889725	70	1.05334754452939	6.99187	6.428796	0.036741	0.000415	-0.631169	0.000415	0.487829	0.137079	6775	10	40	0.383308	9238	6.6562	4.8164	68.4932	0.00632	0.134	39990762	9238	13.564384	1.001451	0.001638	0.516847	0.000265	0.484746	0.000312	-8.6e-05	2.14000364972812	Transient	0.699187	1.03592117152761	0.253357753357753	1.02925926813806
7451	tropics_10	7083	7111	1.00962815237552	0.0889868268648002	0.937902677268209	0	5	1.58479784366577	0	1.66666666666667	1.65077277485302	1.77701451020601	28	1.05165884300519	5.697894	4.846519	0.075132	0.000313	-0.620775	0.000313	0.502005	0.125001	7111	9	67	0.519841	35130	7.1715	5.737	136.9863	0.00628	0.1265	39964870	35130	14.484932	1.014441	0.001374	0.522736	0.000199	0.485306	0.000109	1.6e-05	1.68896873258088	Est.	0.633099333333333	1.06268027513033	0.227802037845706	1.02829667779769
7765	tropics_10	7293	7335	0.978948104491972	0.104485641902295	1.09668642832548	1	4	1.31775058858109	0.0977387258990401	1.66666666666667	1.70250768045727	1.51972945376144	42	1.26478157635374	6.493839	4.626076	0.04487	0.000298	-0.627168	0.000298	0.49038	0.120067	7335	7	120	0.614707	52643	5.0871	6.3507	273.9726	0.0063	0.076	39947357	52643	15.09863	0.989769	0.001145	0.531281	0.000165	0.465897	0.00011	1e-05	1.57994833993159	Est.	0.927691285714286	1.05670301365822	0.260262008733624	1.00531025720419
8294	tropics_10	7699	7755	1.37276683631225	0.48409588882304	0.920482307707712	4	4	1.84881408319087	0.302295959442586	1.66666666666667	1.21409304375676	1.81064497678091	56	0.901478781354894	10.395876	2.853591	0.007205	0.000184	-0.65851	0.000184	0.486704	0.119793	7755	8	27	0.367729	4642	4.5041	7.5014	68.4932	0.00625	0.0608	39995358	4642	16.249315	1.000841	0.0012	0.527223	0.000212	0.474847	0.000189	-4.9e-05	2.19651115053385	Transient	1.2994845	1.00638464897285	0.153333333333333	0.981789521693809
8838	tropics_10	7713	7755	1.23967119615355	0.264722302906173	0.90019118680248	4	5	1.68287144667789	0.0850606470809037	1.66666666666667	1.34444251978911	1.85145854691906	42	0.990370755863014	4.621993	3.166389	0.053798	0.000204	-0.612133	0.000204	0.486809	0.120113	7755	8	27	0.367729	4642	4.5041	7.5014	68.4932	0.00625	0.0608	39995358	4642	16.249315	1.000841	0.0012	0.527223	0.000212	0.474847	0.000189	-4.9e-05	2.19651115053385	Est.	0.577749125	1.05438467828356	0.17	1.02839431669549
9120	tropics_10	7797	7839	0.967339563237819	0.106390477700815	1.42923701795872	3	6	1.2958911777154	0.0636714785201277	1.66666666666667	1.72293859364968	1.16612335513605	42	1.28611622281813	4.837563	4.004071	0.048061	0.000258	-0.613865	0.000258	0.484875	0.121968	7839	7	26	0.284674	5631	4.6093	7.7315	18.2648	0.00577	0.0653	39994369	5631	16.479452	1.022584	0.001253	0.529553	0.000232	0.482959	0.000113	-1.3e-05	2.10267580864106	Est.	0.691080428571429	1.02606207087776	0.205905826017558	1.02209763912363
9461	tropics_10	8455	8539	1.24432065533938	0.173979190000473	0.825875585656631	4	2	1.42240034207339	0.12186925293643	1.66666666666667	1.3394189508267	2.01806022070691	84	1.17172825214399	11.648585	7.812828	0.014989	0.000504	-0.668572	0.000504	0.495453	0.115667	8539	7	22	0.445085	3469	6.493	4.2986	34.2466	0.00616	0.0667	39996531	3469	18.39726	0.98678	0.000932	0.531703	0.000235	0.46433	0.000207	-0.000101	1.78280969294222	Transient	1.66408357142857	1.02870133001624	0.540772532188841	0.963770788613245
9472	tropics_10	8371	8427	1.09342590332504	0.0863051325661526	0.955924689235071	3	2	1.20969038270113	0.0837519894481556	1.66666666666667	1.52426118825102	1.74351252293769	56	1.3777630131647	7.079787	5.746294	0.011319	0.000371	-0.631875	0.000371	0.475897	0.116908	8427	6	42	0.544228	7337	6.0455	4.2548	136.9863	0.00636	0.0594	39992663	7337	18.090411	0.972925	0.000774	0.534425	0.00019	0.455409	0.000141	-6.2e-05	1.6960373288728	Est.	1.1799645	1.03952853741442	0.479328165374677	0.994702955497377
9572	tropics_10	8469	8511	1.15392974525198	0.0447221833149948	0.923199506801831	4	2	1.25062253242403	0.026118714923162	1.66666666666667	1.44433980796874	1.80531581135737	42	1.33266962928953	3.769976	3.072997	0.014329	0.000198	-0.60529	0.000198	0.464771	0.126442	8511	6	28	0.476202	4013	6.3908	6.7096	68.4932	0.00647	0.064	39995987	4013	18.320548	0.976683	0.000967	0.532551	0.000211	0.458826	0.000212	-8.8e-05	1.7581430416978	Est.	0.628329333333333	1.03865036272876	0.204756980351603	1.02509635324353
10560	tropics_10	8735	8763	1.02871997206597	0.147425334128681	1.01761133024184	2	2	1.24897549160642	0.0933693387836069	1.66666666666667	1.62013639466872	1.63782243488835	28	1.33442703869475	10.831858	3.113321	0.043429	0.000201	-0.662012	0.000201	0.50639	0.113502	8763	8	12	0.320168	1671	7.1355	7.0562	10.5374	0.0056	0.0847	39998329	1671	19.010959	1.01018	0.000868	0.527455	0.000232	0.479283	0.000304	-0.000163	1.5578278038353	Est.	1.35398225	1.03386113394141	0.231566820276498	0.977926979647088
10623	tropics_10	9351	9407	1.14087424386577	0.148461309959526	0.999956721447696	1	3	1.46524921771947	0.233362970049695	1.66666666666667	1.4608679927941	1.66673880070903	56	1.13746292883929	11.92196	3.952167	0.048077	0.000255	-0.670768	0.000255	0.513511	0.120701	9407	13	49	0.346577	24061	9.0387	6.6767	273.9726	0.00619	0.0914	39975939	24061	20.775342	1.005585	0.000907	0.50645	0.000231	0.496806	0.000234	-0.00012	1.62417719893374	Est.	0.917073846153846	1.04342392197107	0.281146637265711	1.00960753572747
10952	tropics_10	9771	9827	1.1998471900584	0.258511029376106	0.968783707259195	2	4	1.72740197208132	0.0229118781616278	1.66666666666667	1.38906577477216	1.72037024794922	56	0.964840085633643	15.689603	6.775577	0.040892	0.000437	-0.70103	0.000437	0.52541	0.11062	9827	14	53	0.574822	17261	9.1756	7.8274	39.1389	0.00601	0.1071	39982739	17261	21.926027	0.992579	0.001164	0.501428	0.00018	0.495204	0.000263	-7.4e-05	1.72536119291383	Est.	1.12068592857143	1.04952813992029	0.375429553264605	0.989322662978061
12059	tropics_10	10289	10317	1.03681644408153	0.0564361463173887	0.972919687637191	2	4	1.23642157160172	0.0452900038773396	1.66666666666667	1.60748479268488	1.7130567793466	28	1.34797605035926	13.407011	5.246107	0.050993	0.000338	-0.682696	0.000338	0.521311	0.1093	10317	15	82	0.731334	33283	5.0584	9.1699	Inf	0.00633	0.0396	39966717	33283	23.268493	0.995712	0.000893	0.496641	0.00016	0.501413	7e-05	-4e-06	1.2948352188544	Est.	0.893800733333333	1.05684728822062	0.378499440089586	1.01734047823726
13069	tropics_10	10793	10821	1.16390835498843	0.151540937808223	0.866782410809857	4	3	1.37602807510853	0.109116016091002	1.66666666666667	1.43195695736993	1.92282012865196	28	1.21121559713468	11.213295	4.721658	0.085483	0.000305	-0.665076	0.000305	0.53003	0.107259	10821	13	57	0.501249	22023	5.2041	10.5507	273.9726	0.00631	0.0626	39977977	22023	24.649315	1.014419	0.00198	0.503826	0.000174	0.503444	0.000213	4.9e-05	1.83537425160904	Transient	0.862561153846154	1.07376049152758	0.154040404040404	1.02065880761158
13122	tropics_10	10765	10807	1.30857411990497	0.517929170532332	0.854492096100002	4	4	1.7578938080251	0.460585153745569	1.66666666666667	1.27365094671725	1.95047639910717	42	0.948104293364042	12.060669	4.818495	0.058749	0.000311	-0.671882	0.000311	0.51956	0.111382	10807	14	58	0.538659	21082	5.3207	10.5123	273.9726	0.00636	0.0615	39978918	21082	24.610959	1.01088	0.002357	0.503074	0.000171	0.502425	0.000293	5.5e-05	1.79585832275797	Transient	0.861476357142857	1.04909486740947	0.131947390750955	1.01525113182427
1970	tropics_11	2547	2589	1.004169575772	0.429424519292042	0.98106172541013	0	2	1.67072276792259	0	1.66666666666667	1.65974622900254	1.69883976053588	42	0.997572247572248	10.534091	1.544292	0.041786	1e-04	-0.65962	1e-04	0.504341	0.21003	2589	11	8	0.876457	858	5.0449	4.7397	8.3022	0.00585	0.0047	39999142	858	2.09589	1.031285	0.000507	0.513996	0.000105	0.50177	8e-06	7e-06	0.457558891378518	Est.	0.957644636363636	1.01104090839177	0.19723865877712	1.0059373522755
2159	tropics_11	3261	3345	1.97848429264328	2.78343118408265	0.881614296892946	1	2	3.04132154662966	3.82948498337879	1.66666666666667	0.84239570304598	1.89047145961728	84	0.548007384656068	4.368116	5.136954	-0.021526	0.000331	-0.610094	0.000331	0.450553	0.204363	3345	4	25	0.717679	3326	3.7048	6.811	45.6621	0.00648	0.0159	39996674	3326	4.167123	0.932153	0.000966	0.541384	0.000159	0.430603	0.000103	1e-06	1.17078887318567	Transient	1.092029	1.0499392597927	0.342650103519669	1.00353870172236
2422	tropics_11	3345	3387	1.22902701834534	0.274408510239007	0.845235822700678	1	2	1.68017417470267	1.68530727478341e-05	1.66666666666667	1.35608627132585	1.97183628746516	42	0.991960650128195	1.878788	1.833792	-0.006178	0.000118	-0.590099	0.000118	0.448449	0.197927	3387	4	19	0.606608	1937	3.9556	6.926	19.5695	0.00622	0.0206	39998063	1937	4.282192	0.941059	0.000966	0.540659	0.000176	0.435301	9.1e-05	1e-06	1.37089508231667	Est.	0.469697	1.05608792286417	0.122153209109731	1.02517928870084
3285	tropics_11	3527	3583	0.998784084811378	0.323939658276316	1.33166808038747	2	2	1.37522766328932	0.0018104654654528	1.66666666666667	1.66869565906371	1.25156312688799	56	1.21192055043474	8.914286	0.764082	-0.013111	4.9e-05	-0.64661	4.9e-05	0.471223	0.193058	3583	5	6	0.725309	324	4.2686	7.463	3.4247	0.00602	0.0207	39999676	324	4.819178	0.988492	0.001371	0.53843	0.000325	0.459116	4.7e-05	1.1e-05	0.894262760385497	Transient	1.7828572	0.99846490893402	0.0357403355215171	0.972862795605573
3341	tropics_11	4451	4521	1.34551767198968	0.114345793799358	0.917743334818393	2	1	1.48810911771344	0.0495247683374824	1.66666666666667	1.23868062186213	1.81604878339593	70	1.11998955374159	12.154657	7.172918	0.029065	0.000463	-0.672637	0.000463	0.504896	0.180983	4521	8	65	0.78278	32985	4.2853	2.6767	273.9726	0.00635	0.0159	39967015	32985	7.389041	1.01031	0.000608	0.524149	0.000169	0.48215	8.8e-05	-4.9e-05	0.904391959472498	Est.	1.519332125	1.01898576600101	0.761513157894737	0.973694464466589
3941	tropics_11	4899	4941	1.02554313060544	0.106878102173083	1.02926903468614	4	3	1.20355802474537	0.0676711067261142	1.66666666666667	1.62515511725259	1.61927213439866	42	1.38478297880094	11.742798	7.392695	0.024142	0.000477	-0.669329	0.000477	0.500397	0.172212	4941	11	24	0.419528	4281	5.6909	3.8274	24.9066	0.00596	0.0448	39995719	4281	8.539726	0.999134	0.001034	0.514061	0.000221	0.486331	0.000294	-0.00013	1.68547169607681	Est.	1.06752709090909	1.02532370777408	0.461315280464217	0.996091999712287
4172	tropics_11	4913	4969	1.21590161345547	0.190291759016926	0.988690614916279	2	4	1.67488996865641	0.00221290190420849	1.66666666666667	1.37072494042521	1.68573125052653	56	0.995090243452626	15.549889	3.462589	0.042711	0.000223	-0.699908	0.000223	0.525604	0.163612	4969	11	18	0.411496	4158	5.6168	10.8603	27.3973	0.00621	0.0438	39995842	4158	8.616438	1.005241	0.000973	0.512128	0.000223	0.491177	0.000303	-0.000144	1.69176439671181	Transient	1.41362627272727	1.03819506008029	0.229188078108941	0.969739970751398
5021	tropics_11	5655	5711	1.3041704532366	0.589751027613899	0.976080517557192	1	4	2.19949237754923	0.521505400083355	1.66666666666667	1.27795156110956	1.70750940797157	56	0.757750599037647	14.210634	4.714325	0.020781	0.000304	-0.689151	0.000304	0.508709	0.151436	5711	10	28	0.601086	4788	5.1848	4.137	27.3973	0.0066	0.0241	39995212	4788	10.649315	0.974094	0.00104	0.516723	0.000203	0.471631	0.000248	-9.1e-05	1.45510737583947	Est.	1.4210634	1.04815185033051	0.292307692307692	0.971511018414367
5223	tropics_11	5949	6005	1.12604148195187	0.285100066577291	1.22474338982886	3	3	1.49691590314761	0.136850024665627	1.66666666666667	1.48011125112166	1.36082928106234	56	1.11340033408832	12.320755	2.897116	0.002828	0.000187	-0.673971	0.000187	0.4921	0.168675	6005	13	15	0.504244	2356	5.1896	4.7068	17.1233	0.0064	0.0465	39997644	2356	11.454795	1.016495	0.000789	0.507049	0.000232	0.501689	0.000291	-0.000165	1.56476818922503	Transient	0.947750384615385	0.986558716534951	0.237008871989861	1.0051900550335
5368	tropics_11	5963	6033	1.1356484681672	0.337945014365848	1.29635196639048	2	3	1.60245629099014	0.151854716964114	1.66666666666667	1.46759029170045	1.28565907244101	70	1.04006997010624	8.235294	2.870127	0.037352	0.000185	-0.641156	0.000185	0.492944	0.175627	6033	13	13	0.555422	2499	4.8624	4.7836	13.6986	0.00653	0.0429	39997501	2499	11.531507	1.02143	0.000894	0.506226	0.000216	0.504992	0.000382	-0.00019	1.45310988577343	Transient	0.633484153846154	1.01627948373965	0.206935123042506	1.04041125146685
5393	tropics_11	6061	6117	1.03405668299229	0.184894124567254	0.985770199023163	1	4	1.51002178756378	0.180788991215216	1.66666666666667	1.61177495787152	1.69072535193114	56	1.10373683372848	9.621212	1.55854	0.038565	0.000101	-0.652288	0.000101	0.499081	0.166318	6117	14	11	0.568956	3640	5.0928	5.0137	16.116	0.00641	0.0455	39996360	3640	11.761644	1.02402	0.000639	0.502832	0.000218	0.509627	0.000253	-0.000159	1.38954404894011	Est.	0.687229428571429	1.01493943658404	0.158059467918623	1.03583841406762
5467	tropics_11	6523	6593	1.18728916517772	0.171998199872829	0.850330925396434	4	4	1.51803811827899	0.0167699989129781	1.66666666666667	1.40375800230367	1.9600212304282	70	1.09790831112738	12.660759	6.962674	0.046936	0.000449	-0.676702	0.000449	0.516017	0.157028	6593	14	52	0.320295	27075	6.7175	4.7863	136.9863	0.00634	0.0661	39972925	27075	13.065753	1.001193	0.00082	0.499122	0.000209	0.501778	0.000112	-5.9e-05	1.9525471690352	Est.	0.904339928571429	1.04680609175012	0.547560975609756	1.01836940352187
6005	tropics_11	6915	6943	0.998967378176945	0.109325071236275	1.01140203724839	2	6	1.33190533402453	0.0831704764577258	1.66666666666667	1.66838948205519	1.64787750596289	28	1.25134018468911	12.226037	4.007562	0.049408	0.000259	-0.67321	0.000259	0.515301	0.140502	6943	13	50	0.543221	12332	5.0046	5.737	68.4932	0.00648	0.05	39987668	12332	14.024658	1.001775	0.001373	0.503913	0.000207	0.497245	0.000203	-3.4e-05	1.83027858711207	Est.	0.940464384615385	1.04878733055522	0.188638018936635	1.01221565385572
6504	tropics_11	7349	7433	0.992497393823646	0.262594464782796	0.959327756207149	1	3	1.46597009586395	0.123816892557912	1.66666666666667	1.67926553463858	1.73732768168419	84	1.13690359125944	11.5678	8.154457	0.000226	0.000526	-0.667923	0.000526	0.488118	0.1427	7433	13	63	0.757537	23319	3.7999	3.0055	91.3242	0.00611	0.0137	39976681	23319	15.367123	0.978082	0.000824	0.504984	0.000163	0.484396	5.7e-05	-3e-06	1.0959951951117	Est.	0.889830769230769	1.02264025464115	0.638349514563107	1.01542326292396
6805	tropics_11	7475	7517	1.22384949213984	0.167568432252228	0.895404490890795	1	2	1.54256972108958	0.0961858169970492	1.66666666666667	1.36182322856758	1.86135616207216	42	1.08044819231214	13.357977	6.797923	0.050911	0.000439	-0.682302	0.000439	0.52081	0.13265	7517	13	49	0.628214	13922	4.0067	7.3178	91.3242	0.00621	0.0176	39986078	13922	15.59726	0.977986	0.001172	0.506819	0.00017	0.482598	0.000141	-4e-06	1.22856098436529	Est.	1.02753669230769	1.07591442077218	0.37457337883959	0.997302984602265
7514	tropics_11	7699	7727	1.18812482449334	0.145942229934096	1.05081066490992	2	2	1.40914059782761	0.108205604728192	1.66666666666667	1.40277067889512	1.58607703777877	28	1.18275399150097	16.024911	3.627137	0.087824	0.000234	-0.703723	0.000234	0.552078	0.115389	7727	13	34	0.459385	12680	3.7008	6.7781	30.4414	0.00627	0.0363	39987320	12680	16.172603	1.015181	0.001517	0.50356	0.000159	0.504472	0.00051	-0.000144	1.45479242830801	Est.	1.23268546153846	1.07546925034101	0.154251812788398	0.982484617435071
8594	tropics_11	8259	8301	1.30552471090658	0.154391901127925	0.932030077008766	2	2	1.54261718068009	0.0976668209595332	1.66666666666667	1.27662590584693	1.78821124744775	42	1.08041495164205	13.347032	3.76998	0.059007	0.000243	-0.682214	0.000243	0.524913	0.119913	8301	16	36	0.769745	7483	3.9851	9.463	45.6621	0.00632	0.0193	39992517	7483	17.745205	0.97689	0.001376	0.491408	0.000187	0.49717	0.000168	-2e-06	1.0281333921951	Est.	0.8341895	1.08587729037336	0.176598837209302	1.0286698285238
9313	tropics_11	8567	8665	0.921437456009338	0.274382275905623	1.05079903060468	1	2	1.29517905159417	0.11944318931765	1.66666666666667	1.80876808924704	1.58609459860996	98	1.28682336593944	16.125749	5.311818	0.040435	0.000343	-0.704533	0.000343	0.527086	0.118744	8665	15	40	0.758348	22760	3.425	10.4616	136.9863	0.00614	0.0233	39977240	22760	18.742466	1.040402	0.000753	0.496189	0.000205	0.524532	0.000112	-7.2e-05	1.00123809559264	Transient	1.07504993333333	1.00082816581201	0.455511288180611	0.99627234148385
9370	tropics_11	8875	9211	1.65989290343733	2.70043778254474	0.780270263088746	2	3	2.73696404295493	3.22792662963161	1.66666666666667	1.00408084353835	2.13601202751091	336	0.608947227844203	15.626667	6.873956	-0.030153	0.000443	-0.700525	0.000443	0.488954	0.133665	9211	14	19	0.528566	2853	5.5495	11.9575	22.8311	0.00633	0.024	39997147	2853	20.238356	0.972787	0.000919	0.499659	0.000219	0.487066	0.000183	-8.2e-05	1.706776726708	Transient	1.1161905	0.99744041269042	0.482045701849837	0.993326778724303
9443	tropics_11	8959	9141	1.15637262804334	0.168885209219673	0.902061938563172	2	3	1.4484406904349	0.157080792872215	1.66666666666667	1.44128858315055	1.84761887783601	182	1.15066269380091	14.490334	7.068887	-0.004198	0.000456	-0.691398	0.000456	0.497276	0.132728	9141	14	23	0.56094	4808	5.3159	11.7671	54.7945	0.00627	0.0221	39995192	4808	20.046575	0.969964	0.000877	0.499275	0.000217	0.486018	0.000166	-7.7e-05	1.58868743876293	Transient	1.03502385714286	1.02664717379672	0.519954389965793	1.00320535903923
10412	tropics_11	9323	9337	1.04239146727859	0.0468332415579377	0.929810722817626	2	5	1.27472942426947	0.0324957137589697	1.66666666666667	1.59888748036081	1.79247950767456	14	1.30746700824122	15.284916	4.572454	0.024265	0.000295	-0.69778	0.000295	0.514866	0.129528	9337	14	18	0.536339	1486	6.301	12.3041	13.6986	0.00625	0.0285	39998514	1486	20.583562	0.988167	0.000739	0.500074	0.00021	0.49444	0.000221	-0.000125	1.67267930886521	Est.	1.09177971428571	1.03683060737045	0.399188092016238	0.995230601385719
10433	tropics_11	9379	9547	1.57993746911364	1.00338981164573	2.84970515736289	3	2	2.15815381023833	0.334217883437043	1.66666666666667	1.05489406970118	0.584855827052997	168	0.772265006673743	18.318182	1.838154	0.014711	0.000119	-0.722143	0.000119	0.522543	0.132101	9547	15	14	0.418502	1135	6.208	12.8795	10.5374	0.00644	0.0368	39998865	1135	21.158904	1.015309	0.001112	0.499105	0.000221	0.508921	0.000206	-8.6e-05	1.65624835632517	Transient	1.22121213333333	0.999518116482362	0.107014388489209	0.973162486390494
10517	tropics_11	9547	9561	0.991353462317863	0.111789366306367	1.11522286631844	1	4	1.35893027258053	0.11878659973399	1.66666666666667	1.68120325395331	1.49446959617018	14	1.22645488167819	10.890756	2.618318	0.050496	0.000169	-0.662485	0.000169	0.510217	0.132237	9561	14	14	0.466723	1187	5.7244	12.9178	8.5616	0.00666	0.035	39998813	1187	21.19726	1.026796	0.001116	0.499179	0.000208	0.514522	0.000146	-4.6e-05	1.59955228802794	Transient	0.777911142857143	1.02434432562648	0.151433691756272	1.03283301869883
10543	tropics_11	9883	9939	0.97636550945952	0.0861550059740164	0.991523567698531	1	5	1.332298203366	0.0903061802399738	1.66666666666667	1.70701100204704	1.68091482740571	56	1.25097118832398	12.437481	6.716313	0.08418	0.000433	-0.674909	0.000433	0.534689	0.132055	9939	14	52	0.57949	30872	5.4649	13.9534	136.9863	0.00603	0.033	39969128	30872	22.232877	1.03955	0.000742	0.500573	0.000177	0.5194	2.6e-05	-1.5e-05	1.43025327212095	Est.	0.8883915	1.04643805938181	0.58355795148248	1.01723975514071
11383	tropics_11	10401	10597	2.2536670821168	11.6265129097342	0.785515399572299	1	4	5.49836218138046	26.5096543918057	1.66666666666667	0.739535435332009	2.12174919495422	196	0.303120567850301	12.19403	1.967328	0.008024	0.000127	-0.672953	0.000127	0.494153	0.138711	10597	12	18	0.469435	1734	7.1209	15.7562	8.8378	0.00909	0.0462	39998266	1734	24.035616	0.988221	0.000996	0.508579	0.000169	0.485977	0.000109	-1.3e-05	1.55506481465311	Transient	1.01616916666667	1.02007170315612	0.127510040160643	1.00318678369473
11719	tropics_11	10457	10527	1.15736482825346	0.130868345592325	0.989759054863141	3	2	1.34964006669068	0.0388581704763139	1.66666666666667	1.44005297722912	1.68391151207718	70	1.23489714613566	10.174419	4.097485	0.032524	0.000264	-0.656731	0.000264	0.498268	0.136586	10527	12	19	0.605205	2267	6.5769	15.5616	27.3973	0.00925	0.0382	39997733	2267	23.843836	0.985744	0.000735	0.510197	0.00017	0.483219	4.4e-05	-1.1e-05	1.43237000191554	Est.	0.84786825	1.04799895942042	0.359183673469388	1.01635973191893
1823	tropics_13	2239	2309	1.15280842903989	0.102727200113232	0.86871697967034	3	3	1.34844994925956	0.0847702934719377	1.66666666666667	1.44574469155707	1.91853814955837	70	1.23598704392539	7.577073	6.440951	0.050427	0.000416	-0.635869	0.000416	0.496951	0.198767	2309	8	45	0.515812	14767	4.2313	5.5753	91.3242	0.00144	0.0808	39985233	14767	1.328767	0.99523	0.000878	0.52685	0.00022	0.47256	0.000148	-7e-05	1.76053960562057	Est.	0.947134125	1.05676083416539	0.47380410022779	1.00498277387032
2177	tropics_13	2645	2701	1.0946502686962	0.185323479855199	0.913431029106982	5	4	1.3706341700412	0.0831505676167407	1.66666666666667	1.5225563034409	1.82462234537411	56	1.21598213666056	8.04952	4.500849	0.038974	0.00029	-0.639664	0.00029	0.493365	0.181686	2701	7	68	0.49803	31468	3.7397	6.6493	91.3242	0.00601	0.0644	39968532	31468	2.40274	1.020971	0.001015	0.529015	0.000155	0.482712	0.000146	-2.6e-05	1.92932731617384	Transient	1.14993142857143	1.01838685914587	0.285714285714286	0.997078767266455
2281	tropics_13	2603	2659	1.16014753999492	0.291193775772387	1.01576033180436	5	4	1.50067475949488	0.168289427996453	1.66666666666667	1.43659888868442	1.64080700385893	56	1.11061151400165	7.852871	4.219943	0.042143	0.000272	-0.638084	0.000272	0.494094	0.179141	2659	7	65	0.540997	26941	3.8316	6.5342	68.4932	0.00601	0.0682	39973059	26941	2.287671	1.014412	0.001302	0.529562	0.000155	0.479102	0.000198	-1.9e-05	1.85775678976576	Est.	1.12183871428571	1.02822484683226	0.208909370199693	0.99762385670792
2320	tropics_13	2813	2883	1.18912215715278	0.183551148012643	1.18042575398465	6	4	1.44835352082984	0.0666896931375995	1.66666666666667	1.40159415636264	1.41191994586755	70	1.15073194679137	4.672548	7.636583	-0.002719	0.000493	-0.612539	0.000493	0.460529	0.187739	2883	8	80	0.271433	29219	4.0136	7.1479	136.9863	0.00626	0.0589	39970781	29219	2.90137	0.980611	0.000995	0.527425	0.000181	0.465046	0.000145	-3.5e-05	2.3817106399388	Transient	0.5840685	1.0170033715026	0.495477386934673	1.02758316556481
2540	tropics_13	2967	3149	1.32268157689512	0.828999279746433	0.667897669584132	5	7	2.07330634522016	0.673865770616616	1.66666666666667	1.26006644061606	2.49539224729504	182	0.803868984681897	9.902411	5.539271	-0.014444	0.000357	-0.654547	0.000357	0.474433	0.171521	3149	7	35	0.194057	7673	4.902	3.6247	273.9726	0.00837	0.0627	39992327	7673	3.630137	0.984077	0.001005	0.528372	0.000207	0.465882	0.000155	-5e-05	2.63278995901899	Transient	1.41463014285714	1.00160842508918	0.355223880597015	0.983544591966535
2740	tropics_13	3065	3163	1.19433656704381	0.38462177552307	0.825591736215625	7	7	1.61096963062611	0.317194384241843	1.66666666666667	1.39547487086656	2.01875405670409	98	1.03457361019208	5.281292	4.186016	0.006922	0.00027	-0.617429	0.00027	0.467015	0.178623	3163	7	36	0.193096	7416	4.9504	3.6658	45.6621	0.0063	0.0636	39992584	7416	3.668493	0.987849	0.000908	0.528727	0.000215	0.467368	0.000139	-5.8e-05	2.62768489344902	Transient	0.754470285714286	1.01933191450786	0.297356828193833	1.02005245085986
2776	tropics_13	3051	3135	1.07763098735412	0.172224676707017	0.771891306446806	6	7	1.39142767753132	0.120154837729796	1.66666666666667	1.54660239564825	2.1591986497927	84	1.19781048888124	7.656455	14.328366	0.012939	0.000924	-0.636507	0.000924	0.478893	0.171371	3135	7	39	0.183873	8272	4.9112	3.589	68.4932	0.00332	0.0649	39991728	8272	3.591781	0.990638	0.000882	0.528215	0.000208	0.469101	1e-04	-3.7e-05	2.6511707098832	Est.	1.09377928571429	1.02259662063004	1.04761904761905	1.00174640437935
3459	tropics_13	3359	3429	0.963799431735898	0.134507314144138	1.19228059095787	3	6	1.30396182692995	0.0793648346806737	1.66666666666667	1.72926711905695	1.39788123643587	70	1.27815602592498	8.513953	4.391666	0.038254	0.000283	-0.643394	0.000283	0.494563	0.16697	3429	7	35	0.407785	8041	5.268	3.8932	91.3242	0.00628	0.0574	39991959	8041	4.39726	1.022521	0.000757	0.531986	0.000171	0.480718	5.1e-05	-1.2e-05	2.12409964051069	Transient	1.216279	1.01611126238178	0.373844121532365	0.987818903365566
3643	tropics_13	3569	3597	0.966639017034899	0.0494742879045605	0.970734267618603	2	7	1.19237907984684	0.0680461590187083	1.66666666666667	1.72418724807846	1.71691339459492	28	1.39776577334847	2.824341	3.857057	0.088995	0.000249	-0.597694	0.000249	0.497224	0.162325	3597	6	54	0.414289	21065	5.347	4.3534	91.3242	0.00848	0.0584	39978935	21065	4.857534	1.029341	0.001071	0.532628	0.000199	0.483314	6.7e-05	2e-06	2.01094731099286	Est.	0.4707235	1.06191747043663	0.23249299719888	1.03276330955074
3725	tropics_13	4283	4353	1.04408436830244	0.306314639877286	1.45816144839528	3	4	1.45782564083649	0.204675255222178	1.66666666666667	1.59629500954648	1.14299186040123	70	1.14325514655535	8.061674	2.286945	0.001258	0.000148	-0.639761	0.000148	0.474801	0.153241	4353	6	18	0.297271	2052	5.9362	5.811	14.4196	0.00767	0.0795	39997948	2052	6.928767	1.004913	0.001149	0.53256	0.000164	0.472021	0.000239	-6e-05	1.96415227803651	Transient	1.34361233333333	0.996363656967235	0.128807658833768	0.990345617382699
4080	tropics_13	4087	4199	3.06931192149608	4.79083734020995	0.61782577885589	6	1	3.41952422758754	4.44458940975791	1.66666666666667	0.543009869734673	2.69763212171732	112	0.48739723883825	5.032468	8.946998	-0.01406	0.000577	-0.61543	0.000577	0.456354	0.155851	4199	5	24	0.459469	2936	4.7	5.389	22.8311	0.00622	0.0438	39997064	2936	6.506849	0.975814	0.00115	0.537694	0.000187	0.453913	0.000165	-2.4e-05	1.8433936097154	Transient	1.0064936	1.01047779616315	0.501739130434783	1.00504835408136
4552	tropics_13	4185	4213	1.10171559500442	0.0488299843319949	0.889530534351145	4	3	1.21014263797	0.0458706153422529	1.66666666666667	1.51279211642636	1.87364750540283	28	1.37724811470363	7.233449	4.617975	0.020318	0.000298	-0.633109	0.000298	0.480737	0.144737	4213	5	26	0.466114	2774	4.8937	5.4274	17.1233	0.00807	0.0487	39997226	2774	6.545205	0.987475	0.001226	0.537931	0.000182	0.459126	0.000174	-1.9e-05	1.8379233604321	Est.	1.4466898	1.03347002773921	0.243066884176183	0.987001203530969
5056	tropics_13	4409	4493	0.965661451541342	0.1788282156564	1.28146321392485	3	5	1.35600401101382	0.079616666002123	1.66666666666667	1.72593268997785	1.30059657472493	84	1.22910157575461	5.87	2.639767	0.020813	0.00017	-0.622158	0.00017	0.475736	0.156397	4493	7	19	0.492087	2717	5.6847	6.1945	10.1471	0.00117	0.0759	39997283	2717	7.312329	1.027887	0.001146	0.529402	0.000138	0.485615	0.000183	-2e-05	1.73566742597114	Transient	0.838571428571429	0.993330104348354	0.148342059336824	1.01394555591354
5272	tropics_13	5067	5151	1.6165384598729	0.566900416823534	0.797172445372661	4	2	1.95168784260222	0.358757011770305	1.66666666666667	1.03100959738236	2.09072287475709	84	0.853961699348636	6.874832	6.467509	0.00657	0.000417	-0.630228	0.000417	0.47286	0.147545	5151	8	55	0.571021	7005	4.7676	7.9973	91.3242	0.00641	0.0355	39992995	7005	9.115068	0.975618	0.001407	0.523637	0.000185	0.466032	0.000248	-3.8e-05	1.84642952040639	Transient	0.859354	1.03174770227005	0.29637526652452	1.01686928906541
5311	tropics_13	5347	5431	1.23693688967864	0.332728225622432	1.16900990048299	5	3	1.54603933541973	0.171703257911989	1.66666666666667	1.34741447245516	1.42570791400318	84	1.0780234554732	7.21913	2.880678	0.036949	0.000186	-0.632994	0.000186	0.488769	0.142975	5431	10	22	0.456482	4929	5.1168	5.4685	17.1233	0.00611	0.06	39995071	4929	9.882192	1.01927	0.000825	0.517736	0.000198	0.492536	0.000193	-9.3e-05	1.82994645450095	Transient	0.721913	1.01802280047837	0.225454545454545	1.0256184732377
5526	tropics_13	5095	5151	1.34984135332979	0.331329163593957	0.86176109721847	3	2	1.61834902441899	0.262233366489343	1.66666666666667	1.23471299983167	1.93402402596986	56	1.02985613209426	11.294906	4.888902	0.024475	0.000315	-0.665731	0.000315	0.4988	0.130776	5151	8	55	0.571021	7005	4.7676	7.9973	91.3242	0.00641	0.0355	39992995	7005	9.115068	0.975618	0.001407	0.523637	0.000185	0.466032	0.000248	-3.8e-05	1.84642952040639	Est.	1.41186325	1.05038751987219	0.223880597014925	0.981400724410731
6318	tropics_13	5641	5683	1.00521992634938	0.0390058539571817	0.940621498909134	2	5	1.17285073029473	0.0602731156882779	1.66666666666667	1.6580119663161	1.77187813440321	42	1.42103903217747	11.51277	5.241978	0.065916	0.000338	-0.667481	0.000338	0.520972	0.131275	5683	11	51	0.526416	18947	5.3416	6.1589	91.3242	0.00615	0.0539	39981053	18947	10.572603	1.02695	0.000783	0.51124	0.000158	0.502461	0.000128	-4.7e-05	1.70478913925582	Est.	1.04661545454545	1.04010612969507	0.431673052362708	1.00344103854522
6454	tropics_13	5963	6005	1.12126211030634	0.229068711645282	0.998205117598121	1	5	1.78461095052313	0.0953238376509109	1.66666666666667	1.4864202146377	1.66966351632919	42	0.933910366390002	12.10547	5.092231	0.031082	0.000329	-0.672242	0.000329	0.505661	0.127193	6005	12	86	0.434345	28703	4.8293	7.0411	273.9726	0.00132	0.0444	39971297	28703	11.454795	0.984698	0.001038	0.509553	0.000149	0.48335	0.000169	-2.9e-05	2.03321611418618	Est.	1.00878916666667	1.04760047158194	0.316955684007707	1.00198136849851
7086	tropics_13	6145	6173	1.03139176956873	0.105340805334097	1.07363333397055	2	5	1.30651989866616	0.168908003831683	1.66666666666667	1.61593946727301	1.55236114037457	28	1.27565348860602	11.241807	3.680854	0.090334	0.000237	-0.665305	0.000237	0.532659	0.116518	6173	12	61	0.336977	16743	4.0376	5.0603	136.9863	0.00644	0.0452	39983257	16743	11.915068	0.993966	0.002217	0.508911	0.000143	0.488449	0.000392	5e-06	2.11925745197239	Est.	0.93681725	1.10118434529312	0.106901217861976	1.01022909349257
7388	tropics_13	6327	6397	0.960239101597248	0.323411970909395	1.1242900607749	2	2	1.36025197205891	0.0417753298930617	1.66666666666667	1.73567881571825	1.48241697121999	70	1.22526318719021	14.455506	5.711591	0.037003	0.000368	-0.691118	0.000368	0.518885	0.114932	6397	13	132	0.740155	69399	2.3892	5.674	Inf	0.0059	0.015	39930601	69399	12.528767	1.013497	0.001008	0.506784	0.000121	0.500169	0.00015	-1.1e-05	1.12860380789014	Transient	1.111962	1.0238768678367	0.365079365079365	0.988617676110606
7839	tropics_13	6537	6551	1.05289102996913	0.0222256906421397	0.948698922082791	2	3	1.13892077916925	0.0327178774876742	1.66666666666667	1.58294317192116	1.75679198939916	14	1.46337365789599	10.294786	3.525691	0.034797	0.000227	-0.657698	0.000227	0.500298	0.11222	6551	13	97	0.604732	35333	2.9513	3.0137	273.9726	0.00646	0.0218	39964667	35333	12.950685	0.970675	0.001128	0.506917	0.000159	0.47885	9.2e-05	2e-05	1.53827151753875	Est.	0.791906615384615	1.06669018913202	0.201241134751773	1.02194737356502
8902	tropics_13	6719	6775	1.18030566399703	0.458881632388372	1.16679358033123	3	3	1.64144494302725	0.23717428697755	1.66666666666667	1.41206360140864	1.42841604098776	56	1.01536556175494	11.027223	8.094238	0.06238	0.000522	-0.663581	0.000522	0.51708	0.110443	6775	11	40	0.683391	16503	2.7354	6.7096	91.3242	0.00607	0.0235	39983497	16503	13.564384	1.014595	0.001319	0.511658	0.000139	0.49589	0.000156	1.5e-05	1.38446578325766	Est.	1.00247481818182	1.04905575845223	0.395754359363154	1.00653913326479
8998	tropics_13	6817	6859	1.05483578311643	0.202601948419757	0.905996093133208	1	3	1.51998821175167	0.0032705227877749	1.66666666666667	1.58002477100523	1.83959586503605	42	1.09649973189329	9.980198	7.099909	0.054895	0.000458	-0.655171	0.000458	0.509011	0.110619	6859	11	46	0.602472	23143	2.8439	6.9397	68.4932	0.00626	0.0206	39976857	23143	13.794521	1.019798	0.00135	0.513073	0.000164	0.497041	0.00012	2.4e-05	1.27414651478138	Est.	0.907290727272727	1.03592052909981	0.339259259259259	1.01224045231072
10294	tropics_13	7503	7545	1.09826063911797	0.132833743733819	0.963186166675193	3	4	1.40159404779092	0.0407539059986015	1.66666666666667	1.51755112338834	1.73036815138221	42	1.18912224926578	8.614458	5.062201	0.046399	0.000327	-0.644201	0.000327	0.498942	0.118182	7545	9	24	0.376548	2584	5.2822	14.2644	17.1233	0.02435	0.042	39997416	2584	15.673973	0.99775	0.001049	0.523002	0.000175	0.477128	0.000115	-1.1e-05	1.88166011799454	Est.	0.957162	1.04985444951706	0.311725452812202	1.00397687770772
10604	tropics_13	7629	7643	1.00531145894051	0.0152747716440592	1.17965667002256	2	5	1.14826651731994	0.000980291408584188	1.66666666666667	1.65786100600421	1.41284045521041	14	1.45146326356069	3.755162	1.771913	0.087324	0.000114	-0.605171	0.000114	0.499896	0.11836	7643	8	22	0.321053	3230	5.1876	3.6082	21.0748	0.00598	0.0459	39996770	3230	15.942466	1.027542	0.001609	0.526599	0.000173	0.487953	0.000171	2.3e-05	1.80342478301707	Est.	0.46939525	1.06200056786747	0.0708514605344935	1.03680610083988
10714	tropics_13	8259	8287	1.04093604816252	0.125799485925839	0.805252095534484	7	6	1.2942760497686	0.0520977166980874	1.66666666666667	1.60112301769998	2.06974520887204	28	1.28772116811142	8.156156	5.423063	-0.016076	0.00035	-0.64052	0.00035	0.467006	0.120205	8287	8	38	0.286954	2882	6.0949	5.3726	39.1389	0.00656	0.0752	39997118	2882	17.706849	0.977181	0.001397	0.527809	0.000187	0.463185	0.000333	-8.9e-05	2.41113693236632	Transient	1.0195195	1.00703199225225	0.250536864710093	0.998501926378911
10817	tropics_13	8245	8301	1.20396958683304	0.348288550799221	0.613970414728662	6	7	1.67012949436264	0.215139719291739	1.66666666666667	1.38430960789527	2.71457162541494	56	0.9979266112552	8.784983	4.946942	-0.005056	0.000319	-0.645571	0.000319	0.474566	0.117489	8301	8	34	0.234172	2464	6.1572	5.4041	17.1233	0.00666	0.0814	39997536	2464	17.745205	0.980138	0.001192	0.527548	0.000185	0.464776	0.000252	-6.8e-05	2.43257032003648	Transient	1.098122875	1.01511905471882	0.26761744966443	0.993962720566703
10859	tropics_13	8203	8259	1.22946983049015	0.129072872796321	0.786574813925358	8	5	1.42599784342669	0.0854966122257678	1.66666666666667	1.35559785635588	2.11889147371661	56	1.16877222104463	10.451697	4.075343	0.009535	0.000263	-0.658958	0.000263	0.488047	0.113035	8259	7	37	0.356353	3707	5.9682	5.2945	30.4414	0.0083	0.0691	39996293	3707	17.630137	0.963879	0.001416	0.52934	0.00019	0.455579	0.000353	-9.9e-05	2.38039710884483	Est.	1.49309957142857	1.04741425317763	0.185734463276836	0.977425046792249
12264	tropics_13	8357	8385	0.934843886475607	0.279064807241881	0.96923566411317	3	7	1.51261240407908	0.110189377640867	1.66666666666667	1.78282886669993	1.71956803528441	28	1.10184648900944	9.483092	1.554062	0.053381	1e-04	-0.651178	1e-04	0.505944	0.111209	8385	8	23	0.237612	1675	6.3765	5.6411	11.9119	0.00649	0.0999	39998325	1675	17.975342	0.999399	0.001315	0.52405	0.000204	0.477173	0.000359	-0.000122	2.1410573894779	Est.	1.1853865	1.05546579429727	0.0760456273764259	0.995002707587231
12486	tropics_13	9197	9225	1.17440943281612	0.0640174832832627	0.885419502810149	5	3	1.29100457596971	0.0524791967987176	1.66666666666667	1.41915299732408	1.88234691169213	28	1.29098432158135	13.174207	4.652439	0.012641	3e-04	-0.680826	3e-04	0.500578	0.108368	9225	11	68	0.491051	18884	7.8807	6.8849	68.4932	0.0061	0.1068	39981116	18884	20.276712	0.972239	0.001168	0.51381	0.000179	0.473322	0.000219	-4.9e-05	1.98914937826617	Est.	1.19765518181818	1.0416381519033	0.256849315068493	0.98518654660016
13672	tropics_13	9421	9477	1.00421720750414	0.185194215223643	1.30978563842874	2	8	1.58047205175283	0.153905239805221	1.66666666666667	1.65966750441268	1.27247285186762	56	1.05453725981313	14.370616	4.747004	0.0541	0.000306	-0.690436	0.000306	0.526692	0.105309	9477	13	41	0.420563	10222	9.1447	7.5753	39.1389	0.00607	0.1501	39989778	10222	20.967123	1.010075	0.001397	0.50701	0.000173	0.498396	0.00033	-8.1e-05	2.14095513973687	Est.	1.105432	1.04506116465896	0.219040801717967	0.988851165789269
13801	tropics_13	9701	9799	1.5418020732269	0.400591182391974	0.702604249880173	5	2	1.7837950420838	0.274609380616729	1.66666666666667	1.08098613668254	2.37212722090837	98	0.934337537298956	11.335125	7.500116	0.017836	0.000484	-0.666054	0.000484	0.496145	0.113782	9799	13	90	0.285844	46109	7.7028	8.4575	68.4932	0.00626	0.1139	39953891	46109	21.849315	1.006878	0.001049	0.503084	0.000179	0.500592	0.000136	-2.9e-05	2.14042118741889	Transient	0.871932692307692	1.01104206403673	0.46139180171592	1.02116499225863
13823	tropics_13	9715	9799	1.33083151454944	0.152260974447691	0.724822752583907	5	2	1.49406259854659	0.0798605885247097	1.66666666666667	1.25234986431091	2.29941273328576	84	1.11552666420268	14.428394	5.784769	0.027976	0.000373	-0.6909	0.000373	0.51381	0.111661	9799	13	90	0.285844	46109	7.7028	8.4575	68.4932	0.00626	0.1139	39953891	46109	21.849315	1.006878	0.001049	0.503084	0.000179	0.500592	0.000136	-2.9e-05	2.14042118741889	Transient	1.10987646153846	1.02134618416648	0.355576739752145	0.996105727236955
14068	tropics_13	9897	9925	1.0334979052838	0.111778536030535	1.05107565459029	2	8	1.46722970223933	0.133257112057359	1.66666666666667	1.6126463906175	1.58567716737416	28	1.13592756752603	8.949784	4.665976	0.060731	0.000301	-0.646895	0.000301	0.508018	0.103818	9925	13	112	0.161132	42642	10.5858	8.8027	273.9726	0.00639	0.1901	39957358	42642	22.194521	1.002915	0.002569	0.506198	0.000221	0.495362	0.000273	6.9e-05	2.46471094646279	Est.	0.688444923076923	1.05952451885957	0.11716621253406	1.03451465243379
14193	tropics_13	9911	9939	0.970571032186223	0.0788581124453406	1.04512214593645	2	8	1.35260484135253	0.0712304957891188	1.66666666666667	1.71720215357394	1.59470993237187	28	1.23219037498054	11.494926	5.138357	0.05617	0.000332	-0.667338	0.000332	0.516148	0.101012	9939	13	110	0.16364	42398	10.6204	8.8411	Inf	0.00629	0.1937	39957602	42398	22.232877	1.004036	0.002628	0.507046	0.000224	0.49509	0.000291	6.7e-05	2.4623182201022	Est.	0.884225076923077	1.05352546186192	0.126331811263318	1.01188562906793
14451	tropics_13	10093	10149	1.21365609482621	0.397314728232546	1.04949545831234	2	2	1.5724405435499	0.260241850765531	1.66666666666667	1.37326106940148	1.5880646776183	56	1.05992348868342	11.523291	7.172255	0.025513	0.000463	-0.667566	0.000463	0.501053	0.10368	10149	11	144	0.387522	72223	4.2124	9.4164	136.9863	0.00645	0.0736	39927777	72223	22.808219	0.991952	0.001139	0.513693	0.000171	0.482987	0.000175	-2.9e-05	1.75037436055029	Est.	1.04757190909091	1.03416419556582	0.406496927129061	0.998564499549948
14841	tropics_13	10149	10219	1.27628910350239	0.229589740352593	0.931849030506655	1	2	1.68686300392265	0.00573814397293228	1.66666666666667	1.30586922829083	1.78855867431711	70	0.988027280692611	13.090645	6.511636	0.0097	0.00042	-0.680155	0.00042	0.499147	0.102551	10219	11	119	0.361112	48838	3.9115	9.6082	273.9726	0.00632	0.0661	39951162	48838	23	0.969103	0.001426	0.512954	0.000182	0.472591	0.000284	-5.3e-05	1.80886145722076	Est.	1.19005863636364	1.04194001822485	0.2945301542777	0.987492977571469
16102	tropics_13	10597	10751	1.15225372001009	0.0921514802919784	1.02255691199698	3	2	1.31739628944003	0.043565432100508	1.66666666666667	1.44644069072919	1.62990113030656	154	1.26512172535047	12.086076	6.984996	0.029548	0.000451	-0.672086	0.000451	0.504539	0.110519	10751	12	30	0.427937	7431	4.7332	10.4986	39.1389	0.00677	0.0409	39992569	7431	24.457534	1.008111	0.000585	0.510808	0.000208	0.493737	0.000112	-8.5e-05	1.76496091058092	Transient	1.007173	1.02170185004558	0.770940170940171	0.999675545885894
16236	tropics_13	10597	10751	1.15225372001009	0.0921514802919784	1.02255691199698	3	2	1.31739628944003	0.043565432100508	1.66666666666667	1.44644069072919	1.62990113030656	154	1.26512172535047	16.443548	5.171544	0.010528	0.000334	-0.707086	0.000334	0.512666	0.104877	10751	12	30	0.427937	7431	4.7332	10.4986	39.1389	0.00677	0.0409	39992569	7431	24.457534	1.008111	0.000585	0.510808	0.000208	0.493737	0.000112	-8.5e-05	1.76496091058092	Transient	1.37029566666667	1.00245272037512	0.570940170940171	0.965292121607659
1781	tropics_15	2603	2645	1.04922904777028	0.119481684686882	0.959469278571617	3	4	1.31015404952869	0.0680535163949893	1.66666666666667	1.58846790432318	1.73707142468164	42	1.27211503659911	5.108696	4.651229	0.058527	3e-04	-0.616043	3e-04	0.491127	0.222169	2645	6	27	0.654951	12320	5.8305	6.9918	45.6621	0.00628	0.0194	39987680	12320	2.249315	1.017861	0.000826	0.536183	0.000178	0.47475	3.2e-05	5e-06	1.36109200097079	Est.	0.851449333333333	1.04166837386998	0.36319612590799	1.00726300688595
1974	tropics_15	3149	3401	1.39650401797285	1.01184093448836	0.96681782181293	3	4	2.09078851472768	0.996808921044146	1.66666666666667	1.19345640629519	1.72386837423147	252	0.7971474182714	8.52449	5.804502	-0.006561	0.000374	-0.643479	0.000374	0.47289	0.212543	3401	6	21	0.622563	4822	5.0712	5.1699	34.2466	0.00652	0.0275	39995178	4822	4.320548	0.981829	0.000781	0.532572	0.000166	0.46114	0.000125	-4.4e-05	1.50781689595069	Transient	1.42074833333333	1.01184674354294	0.47887323943662	0.986648117116304
2188	tropics_15	3275	3597	1.6221425846064	0.286389475542526	1.0249723529563	4	0	1.6221425846064	0.286389475542526	1.66666666666667	1.02744769940866	1.62606011943594	322	1.02744769940866	6.037534	8.288135	-0.009494	0.000535	-0.623503	0.000535	0.462163	0.218453	3597	6	13	0.637664	3356	5.8761	5.7068	24.9066	0.00625	0.0258	39996644	3356	4.857534	0.99381	0.000756	0.532691	0.000206	0.466669	9.4e-05	-4.7e-05	1.22107049737292	Transient	1.00625566666667	0.996720626408091	0.707671957671958	1.00633071506693
2869	tropics_15	4087	4185	1.13886237926631	0.400445570070335	0.871432808857711	1	3	1.74194589165882	0.221226197991153	1.66666666666667	1.4634486984638	1.91255900595636	98	0.956784406821923	7.144547	4.600219	0.028745	0.000297	-0.632395	0.000297	0.484684	0.209994	4185	6	47	0.520004	21296	7.9846	7.3178	273.9726	0.00636	0.0269	39978704	21296	6.468493	1.003544	0.000811	0.533289	0.000175	0.470682	0.000101	-3.2e-05	1.52767339999652	Transient	1.19075783333333	1.02552765466174	0.366214549938348	0.996303636311118
2920	tropics_15	4073	4143	1.19125188121186	0.305417757891591	0.88751810427408	2	2	1.52018869613715	0.169112402764558	1.66666666666667	1.39908838168731	1.87789596475879	70	1.09635512413803	7.27074	4.944987	0.045491	0.000319	-0.633408	0.000319	0.493344	0.201947	4143	6	40	0.542925	19266	7.8465	7.2027	136.9863	0.0065	0.0263	39980734	19266	6.353425	1.010623	0.000801	0.533505	0.000167	0.473796	9e-05	-2.5e-05	1.43660057415766	Est.	1.21179	1.03554103330054	0.398252184769039	0.994891927016036
3120	tropics_15	4507	4549	1.13264529942644	0.148873684813196	1.00401526320354	4	4	1.41258368089905	0.0611109771488712	1.66666666666667	1.4714815551794	1.66000132443085	42	1.17987110371111	7.425651	5.928487	0.021401	0.000382	-0.634653	0.000382	0.482098	0.19572	4549	7	29	0.463092	10743	7.3255	8.3151	91.3242	0.00619	0.0491	39989257	10743	7.465753	0.989839	0.000876	0.529275	0.000164	0.467803	0.000151	-4.6e-05	1.88228245328136	Est.	1.06080728571429	1.03211900500786	0.436073059360731	1.00159540473328
3177	tropics_15	4703	4801	1.14624633905624	0.276396031150808	0.807676030206693	3	4	1.5465193102388	0.167102037445779	1.66666666666667	1.45402136510981	2.06353365004549	98	1.07768888214484	11.511323	6.319002	0.020518	0.000408	-0.66747	0.000408	0.497706	0.182858	4801	8	29	0.402679	7912	6.4945	6.3918	91.3242	0.00634	0.0632	39992088	7912	8.156164	1.010121	0.000861	0.527032	0.000197	0.479401	1e-04	-3.8e-05	1.65290490021838	Transient	1.438915375	1.01050264395729	0.473867595818815	0.973384613397402
3684	tropics_15	4885	4913	1.06669784791927	0.0648989124530388	1.02149409548421	3	3	1.23188395331421	0.0298232131556403	1.66666666666667	1.56245432567218	1.63159696569429	28	1.35294129141201	6.731028	5.992976	0.045016	0.000387	-0.629073	0.000387	0.490858	0.18481	4913	7	35	0.357336	9610	6.2252	6.6986	39.1389	0.00616	0.0695	39990390	9610	8.463014	1.023867	0.000975	0.5293	0.000199	0.48379	6.9e-05	-1e-05	1.73403547399235	Est.	0.961575428571429	1.02166062241323	0.396923076923077	1.00715235691091
3793	tropics_15	4955	5011	1.12010104391687	0.0544318258398401	0.928734109190582	3	3	1.29474833549623	0.00880015486156347	1.66666666666667	1.48796099755297	1.79455739826247	56	1.2872514456857	5.667284	9.163991	0.035202	0.000591	-0.620529	0.000591	0.482007	0.190925	5011	7	42	0.326633	16119	6.2101	6.9671	34.2466	0.00618	0.0731	39983881	16119	8.731507	1.027071	0.001098	0.530626	0.000204	0.484129	0.00013	-3e-05	1.91480915267407	Transient	0.809612	1.00852708830347	0.538251366120219	1.01325592836267
4052	tropics_15	5207	5263	0.928812732164281	0.208127791277578	1.07432613485242	2	6	1.44073528819921	0.109369804279408	1.66666666666667	1.79440549095733	1.55136006897534	56	1.15681671735121	3.948362	4.934496	0.024131	0.000318	-0.606723	0.000318	0.470462	0.176872	5263	6	84	0.433005	41473	5.5598	7.5205	136.9863	0.00618	0.0761	39958527	41473	9.421918	1.001259	0.001035	0.535609	0.000186	0.46752	8.8e-05	-2e-06	1.93468310420644	Est.	0.658060333333333	1.02313638000914	0.307246376811594	1.01778414946493
4260	tropics_15	5557	5655	1.18755831424875	0.467461921152714	1.03736839433474	4	3	1.58992735647068	0.264165650033734	1.66666666666667	1.40343985357973	1.60662950189021	98	1.04826592226599	6.429471	7.844522	0.018304	0.000506	-0.626651	0.000506	0.476739	0.165186	5655	5	30	0.510878	7538	4.0148	5.5397	91.3242	0.00646	0.0367	39992462	7538	10.49589	0.991768	0.000911	0.537413	0.000167	0.461542	8.7e-05	-6e-06	1.77685704152646	Transient	1.2858942	1.02692620147722	0.55543358946213	0.9943533948886
4654	tropics_15	5571	5641	1.05070251922456	0.240362662314343	1.01933296260086	4	5	1.45474339952084	0.110368499627982	1.66666666666667	1.58624028797104	1.63505618656157	70	1.14567742133467	6.160377	6.427109	0.044931	0.000415	-0.62449	0.000415	0.48855	0.160198	5641	5	32	0.507743	7878	4.1364	5.5014	68.4932	0.0064	0.0393	39992122	7878	10.457534	0.979312	0.001069	0.537537	0.000169	0.455677	0.000156	-2.6e-05	1.84312200348376	Est.	1.2320754	1.06805153666696	0.38821328344247	0.996274640573801
5344	tropics_15	6285	6383	1.27508094691684	0.517792802196688	0.6935966343676	3	4	1.78586040756164	0.470319011602015	1.66666666666667	1.30710655719285	2.40293361311691	98	0.933256966563408	4.842418	9.916694	-0.009871	0.00064	-0.613904	0.00064	0.457648	0.159314	6383	7	49	0.405075	9734	5.1352	5.1411	136.9863	0.00622	0.039	39990266	9734	12.490411	0.990506	0.001115	0.532041	0.000223	0.465703	0.000176	-5.6e-05	2.00189989644516	Transient	0.691774	0.999668410303204	0.573991031390135	1.01727829727875
5352	tropics_15	6159	6229	1.16657924280766	0.123270787969741	0.914493171474104	2	3	1.43022299453248	0.0990807659569166	1.66666666666667	1.42867848621703	1.82250312922524	70	1.16531944531592	8.692615	10.188947	0.024442	0.000657	-0.644829	0.000657	0.488619	0.146612	6229	6	64	0.637538	19511	4.5443	3.9205	273.9726	0.00621	0.0256	39980489	19511	12.068493	0.971137	0.001227	0.532331	0.000199	0.456335	0.000211	-4.9e-05	1.5083041867862	Est.	1.44876916666667	1.05519937380678	0.535452322738386	0.985763119323427
6132	tropics_15	6439	6509	1.11204085994334	0.149466046347209	1.29531739116404	3	4	1.42337529446911	0.0687747170676934	1.66666666666667	1.49874588848433	1.28668593352932	70	1.1709256674209	4.331081	5.397142	0.052994	0.000348	-0.609797	0.000348	0.485329	0.148322	6509	7	32	0.40138	8406	5.2437	3.9726	136.9863	0.00624	0.0426	39991594	8406	12.835616	1.003163	0.00131	0.531214	0.00023	0.472413	0.000233	-7e-05	1.84764439931015	Est.	0.618725857142857	1.05109869339326	0.265648854961832	1.02305507855055
6533	tropics_15	7069	7153	1.48635883627136	0.393541442406534	0.793840521495627	5	3	1.81179472622736	0.246434988665352	1.66666666666667	1.12130841220524	2.0994981001053	84	0.919898177503316	8.787825	6.204758	0.024307	4e-04	-0.645594	4e-04	0.488809	0.134983	7153	6	40	0.415023	9838	7.001	4.989	136.9863	0.00656	0.068	39990162	9838	14.6	0.974833	0.001258	0.535399	0.000177	0.455415	0.000203	-3.2e-05	2.04754471387152	Transient	1.4646375	1.05105676899769	0.317965023847377	0.979364894402443
7079	tropics_15	7209	7237	1.15704203252995	0.0731986628908237	0.797486697462764	6	5	1.33301166883355	0.0403531860547474	1.66666666666667	1.44045472835796	2.089899018967	28	1.25030163323708	4.592258	3.586005	0.060808	0.000231	-0.611894	0.000231	0.490152	0.13154	7237	6	33	0.243247	7515	7.246	5.2192	54.7945	0.00679	0.0895	39992485	7515	14.830137	0.999062	0.001614	0.53535	0.00017	0.466752	0.000256	-2e-05	2.40892933826482	Est.	0.765376333333333	1.06369260084536	0.143122676579926	1.01302463150722
7649	tropics_15	7909	7965	1.80283755859916	1.15404868520919	0.741271487287398	5	3	2.38714509396631	0.613787536089046	1.66666666666667	0.924468573841838	2.24838901165031	56	0.698184065509588	3.76873	5.923713	0.028648	0.000382	-0.60528	0.000382	0.471453	0.131365	7965	5	24	0.489658	2659	4.6297	7.3068	45.6621	0.00615	0.0314	39997341	2659	16.824658	0.983723	0.00146	0.538096	0.00017	0.45716	0.000156	2.4e-05	1.82132216209153	Est.	0.753746	1.0460894995698	0.261643835616438	1.0145430317348
7829	tropics_15	8077	8147	0.955808257812235	0.141765543830428	1.58215633585942	2	7	1.37249448233344	0.0990704806078583	1.66666666666667	1.74372490825882	1.05341465245363	70	1.21433396499569	2.951557	2.232947	0.047414	0.000144	-0.598716	0.000144	0.477243	0.13571	8147	5	20	0.262013	2851	5.0466	7.7123	22.8311	0.00661	0.0449	39997149	2851	17.323288	1.017776	0.000686	0.536885	0.000155	0.474122	5.3e-05	-1.2e-05	2.02124084242681	Est.	0.5903114	1.03024243195533	0.209912536443149	1.0235278743665
8201	tropics_15	7909	7951	1.58974001003081	0.509124935050037	0.767959247008243	5	3	2.00553580877574	0.190578720118002	1.66666666666667	1.0483894574902	2.17025405079702	42	0.831033113133028	3.123626	4.646804	0.031003	3e-04	-0.600098	3e-04	0.470125	0.132734	7951	5	26	0.507287	2882	4.6997	7.289	27.3973	0.00622	0.0328	39997118	2882	16.786301	0.986642	0.001377	0.538465	0.000169	0.458206	0.00014	2.3e-05	1.83658945172972	Transient	0.6247252	1.04545376980473	0.217864923747277	1.01911517961055
8254	tropics_15	7979	8007	1.01602208298935	0.145660708970815	0.891326125493962	3	4	1.31216014194844	0.0612143266348195	1.66666666666667	1.64038429338365	1.86987301168023	28	1.2701701670284	4.920168	3.443207	0.019943	0.000222	-0.614528	0.000222	0.471706	0.130403	8007	5	23	0.386151	2354	4.8042	7.3753	18.2648	0.00618	0.0384	39997646	2354	16.939726	0.997274	0.00129	0.53903	0.000153	0.462657	0.000131	2.3e-05	1.8528466113691	Transient	0.9840336	1.02293170202739	0.172093023255814	1.00346203002514
8828	tropics_15	8511	8553	0.918782264928037	0.0978006878988584	1.01232672262486	2	5	1.2169177211265	0.0883910804339194	1.66666666666667	1.81399525250654	1.64637229208488	42	1.36958040608023	5.588891	4.877934	0.053676	0.000315	-0.6199	0.000315	0.491003	0.126143	8553	5	84	0.423927	41986	5.8779	4.326	273.9726	0.00637	0.0419	39958014	41986	18.435616	1.016809	0.000851	0.53848	0.000153	0.472262	8.2e-05	-9e-06	1.71869255134463	Est.	1.1177782	1.03769998154843	0.370152761457109	0.999105323741357
9159	tropics_15	8945	9043	1.04942263628376	0.25556692306114	0.966782247585678	2	4	1.50286354456346	0.158761019478202	1.66666666666667	1.58817487734846	1.72393180659739	98	1.10899400860162	5.460165	4.572589	0.000997	0.000295	-0.618866	0.000295	0.464917	0.133611	9043	7	37	0.664424	6836	5.0031	8.7945	54.7945	0.0062	0.0375	39993164	6836	19.778082	0.979011	0.000636	0.52958	0.000172	0.462396	7.2e-05	-3.4e-05	1.474487488802	Est.	0.780023571428571	1.02245786530459	0.463836477987421	1.01694703841559
9831	tropics_15	9225	9281	1.08110608397429	0.128034607071525	0.947522244834296	3	4	1.37968110014606	0.0274440074187927	1.66666666666667	1.54163101232376	1.75897365550308	56	1.20800862350744	9.595978	3.604591	0.024089	0.000233	-0.652085	0.000233	0.491831	0.126343	9281	7	19	0.51029	5442	5.6972	9.1205	22.8311	0.00645	0.0469	39994558	5442	20.430137	1.014705	0.000787	0.531058	0.000219	0.477905	4.6e-05	-2.6e-05	1.54706306434497	Transient	1.370854	1.00953625318268	0.296060991105464	0.9809822001617
10118	tropics_15	9351	9449	1.16293377696259	0.146410140364457	0.885072553864556	1	3	1.50805677476894	0.185170727154466	1.66666666666667	1.43315698596334	1.88308479275443	98	1.10517501366753	4.954936	4.566639	0.045768	0.000295	-0.614808	0.000295	0.484255	0.132519	9449	6	27	0.449893	8422	6.1399	6.7795	39.1389	0.00615	0.0448	39991578	8422	20.890411	1.020509	0.000736	0.532641	0.000216	0.479224	4.9e-05	-3.4e-05	1.64174023380988	Est.	0.825822666666667	1.02579351859737	0.400815217391304	1.01521420305036
10352	tropics_15	9953	10037	1.22515206816481	0.252130965701381	0.859911132158899	5	4	1.540223930109	0.128845869690434	1.66666666666667	1.36037534439558	1.93818477786457	84	1.08209373590807	4.973221	5.60066	0.006849	0.000361	-0.614954	0.000361	0.465885	0.134962	10037	6	49	0.355894	12411	7.7513	11.0027	45.6621	0.00616	0.067	39987589	12411	22.50137	0.988374	0.000954	0.534363	0.000169	0.4626	0.000105	-1.3e-05	2.34816576032804	Transient	0.828870166666667	1.01871610143398	0.378406708595388	1.01179491349983
10518	tropics_15	9995	10135	1.6509716944621	3.26608963455087	0.632079993432743	5	5	2.49049974838946	4.60658829873159	1.66666666666667	1.00950650593055	2.63679705730792	140	0.669209730996542	5.082922	6.917112	0.024174	0.000446	-0.615836	0.000446	0.474412	0.132469	10135	6	37	0.238693	9640	8.1425	11.1425	136.9863	0.00665	0.0784	39990360	9640	22.769863	0.996296	0.000839	0.533769	0.000152	0.466837	0.000102	-1.9e-05	2.3571295388865	Transient	0.847153666666667	1.02827729902814	0.531585220500596	1.01202787796609
10594	tropics_15	10051	10247	1.55383151552742	3.42826874452867	6.56300975908727	3	6	2.90697065441368	6.06969737760798	1.66666666666667	1.07261736553268	0.253948527862383	196	0.573334534401354	7.858871	5.992179	-0.0023	0.000387	-0.638132	0.000387	0.472431	0.131117	10247	6	35	0.278416	9396	8.1951	6.1671	30.4414	0.00601	0.0864	39990604	9396	23.076712	1.012495	0.001008	0.532475	0.000149	0.475581	0.000138	-1.9e-05	2.17428535329923	Transient	1.30981183333333	0.985390192517822	0.383928571428571	0.992118553617888
10814	tropics_15	10093	10135	1.04924249705913	0.12740486947727	0.819980350125045	4	6	1.35340579381158	0.0840956472640046	1.66666666666667	1.58844754319242	2.03256903218779	42	1.23146115842526	7.004604	2.77438	0.017536	0.000179	-0.631271	0.000179	0.478603	0.123064	10135	6	37	0.238693	9640	8.1425	11.1425	136.9863	0.00665	0.0784	39990360	9640	22.769863	0.996296	0.000839	0.533769	0.000152	0.466837	0.000102	-1.9e-05	2.3571295388865	Est.	1.167434	1.02147419878732	0.213349225268176	0.996527162182397
11501	tropics_15	10443	10485	0.948626608292024	0.176888498307949	1.02324080051646	1	5	1.43733423895024	0.342946751507824	1.66666666666667	1.75692590962365	1.62881177707676	42	1.1595540003861	5.765903	4.381161	0.09878	0.000283	-0.621321	0.000283	0.514231	0.118094	10485	6	52	0.59913	29890	5.7694	6.8192	54.7945	0.00592	0.054	39970110	29890	23.728767	1.023915	0.001489	0.532878	0.000193	0.480541	0.000166	2e-06	1.43360991103931	Est.	0.960983833333333	1.07804205592205	0.190060443250504	1.00817500845137
11792	tropics_15	10835	10891	1.05838498020885	0.269462727398812	0.951224224924899	0	3	1.77141533932086	0	1.66666666666667	1.57472630265197	1.75212807137902	56	0.940867243085772	8.411996	5.07608	-0.012367	0.000327	-0.642575	0.000327	0.469783	0.118545	10891	6	46	0.782751	9496	3.2037	2.7644	68.4932	0.00653	0.0117	39990504	9496	24.841096	0.945878	0.000907	0.532686	0.000164	0.444144	0.000145	-3.4e-05	1.00115397947144	Transient	1.40199933333333	1.04422468550528	0.360529217199559	0.987329106998835
1538	tropics_18	2505	2645	1.07628127757618	0.195926900648788	0.790545544593048	3	2	1.30907522008418	0.0882082246803924	1.66666666666667	1.54854191129298	2.10824876323175	140	1.27316340657605	5.374527	4.965656	0.004416	0.00032	-0.618178	0.00032	0.466198	0.211399	2645	6	24	0.344783	7686	6.8439	4.174	39.1389	0.00647	0.0428	39992314	7686	2.249315	0.981499	0.000781	0.533104	0.000179	0.460479	7.1e-05	-1.9e-05	1.7776576378238	Transient	0.8957545	1.02335892843155	0.409731113956466	1.0109199439608
1547	tropics_18	2057	2169	1.1731669210183	0.398340922166583	0.625950186934736	3	2	1.48739461061737	0.264545561661201	1.66666666666667	1.42065603522132	2.66261868988057	112	1.1205275686557	7.762191	5.417061	0.023367	0.000349	-0.637356	0.000349	0.484401	0.206809	2169	6	34	0.322795	14613	4.4854	3.2589	54.7945	0.0062	0.0242	39985387	14613	0.945205	0.997883	0.000815	0.535577	0.000186	0.465965	3.5e-05	1e-06	1.5715101620889	Est.	1.2936985	1.02581379509124	0.428220858895706	0.987138039756612
1626	tropics_18	1959	2001	1.1626254039656	0.0806720714955473	0.90733264467125	4	2	1.28019677942428	0.0597860004521126	1.66666666666667	1.43353711434641	1.83688603783295	42	1.3018831897204	3.061053	4.930308	0.038827	0.000318	-0.599596	0.000318	0.473705	0.216841	2001	6	41	0.564781	13453	3.8995	3.789	45.6621	0.00117	0.018	39986547	13453	0.484932	1.004438	0.00093	0.533076	0.000178	0.471245	8.2e-05	-9e-06	1.44816147185456	Est.	0.5101755	1.03499730089387	0.341935483870968	1.02993456990834
2444	tropics_18	2729	2771	1.08696680268019	0.259004990043266	1.12299669398663	2	3	1.44754214826159	0.221165870610107	1.66666666666667	1.53331883048965	1.48412428602084	42	1.15137695207579	4.247632	4.029341	0.03769	0.00026	-0.609126	0.00026	0.477604	0.200154	2771	6	22	0.276502	5660	7.2829	4.5192	68.4932	0.00634	0.0468	39994340	5660	2.594521	0.999886	0.00102	0.534086	0.000193	0.468215	8.3e-05	-5e-06	1.83163576152303	Est.	0.707938666666667	1.03852766825637	0.254901960784314	1.018236698436
2904	tropics_18	3471	3527	1.26172899344627	0.0964977557574155	0.838057756155061	3	2	1.44649701674208	0.0223189572837409	1.66666666666667	1.32093870817247	1.98872530493983	56	1.152208851713	4.770149	8.378014	0.041907	0.000541	-0.613323	0.000541	0.48169	0.185543	3527	5	39	0.60859	9849	5.3221	6.4301	54.7945	0.00629	0.027	39990151	9849	4.665753	0.986675	0.001382	0.538603	0.000162	0.458095	0.000135	2.7e-05	1.56838819024438	Est.	0.9540298	1.05688042574718	0.391461649782923	1.00546842618019
3020	tropics_18	3471	3527	1.26172899344627	0.0964977557574155	0.838057756155061	3	2	1.44649701674208	0.0223189572837409	1.66666666666667	1.32093870817247	1.98872530493983	56	1.152208851713	5.14459	4.957639	0.042422	0.00032	-0.616331	0.00032	0.48339	0.186521	3527	5	39	0.60859	9849	5.3221	6.4301	54.7945	0.00629	0.027	39990151	9849	4.665753	0.986675	0.001382	0.538603	0.000162	0.458095	0.000135	2.7e-05	1.56838819024438	Est.	1.028918	1.05742485934606	0.231548480463097	1.00244852136811
3047	tropics_18	3569	3681	1.43973031720708	0.522902005957979	2.42230358219859	4	2	1.80962202807677	0.185308785856553	1.66666666666667	1.15762420694163	0.688050283587463	112	0.92100264077685	4.797863	5.790841	0.02885	0.000374	-0.613546	0.000374	0.475552	0.191783	3681	5	30	0.285156	10240	5.513	6.8521	54.7945	0.00627	0.0398	39989760	10240	5.087671	1.014258	0.001294	0.539723	0.000149	0.469955	0.000146	1.1e-05	1.87876888932034	Transient	0.9595726	1.0148011574633	0.28902627511592	1.00315821066911
3858	tropics_18	4227	4353	1.22506716693501	0.440795544547248	0.994229224637709	0	2	1.97359823545996	0	1.66666666666667	1.36046962293218	1.67634045083918	126	0.844481230638231	8.419137	3.925402	0.011856	0.000253	-0.642633	0.000253	0.481289	0.171929	4353	6	26	0.522374	6235	7.13	5.6301	45.6621	0.00681	0.0441	39993765	6235	6.928767	0.995194	0.000629	0.53597	0.000163	0.46444	8.2e-05	-3.7e-05	1.45941316283141	Transient	1.4031895	1.01681336598607	0.402225755166932	0.981222623028553
3948	tropics_18	4423	4605	1.11965167174105	0.232467005719057	0.543835932678946	2	3	1.52384353295993	0.0504211111323948	1.66666666666667	1.48855819066926	3.06464977122169	182	1.09372558968001	6.332822	6.427573	0.005295	0.000415	-0.625875	0.000415	0.470196	0.180932	4605	7	19	0.244997	6196	8.3369	6.8452	30.4414	0.00633	0.0666	39993804	6196	7.619178	1.008562	0.001018	0.530213	0.00018	0.475859	0.000216	-7.4e-05	1.93804740177075	Transient	0.904688857142857	0.996774658660511	0.407662082514735	1.00863856528235
4063	tropics_18	4367	4451	1.367047501879	0.424254181225906	0.826779707731396	3	2	1.65889386471232	0.365135954262089	1.66666666666667	1.21917246063201	2.01585337796913	84	1.00468553300467	8.450172	4.299064	0.018002	0.000277	-0.642882	0.000277	0.484364	0.169349	4451	6	24	0.425966	5099	7.3458	5.3589	34.2466	0.00662	0.049	39994901	5099	7.19726	0.998515	0.000957	0.533092	0.000177	0.468542	0.000177	-5.7e-05	1.72415366909667	Transient	1.408362	1.01967923638381	0.28944618599791	0.986274329759552
4307	tropics_18	4591	4647	1.14703610412004	0.105917241049312	0.753905703492981	4	3	1.31311620799219	0.0882895831179583	1.66666666666667	1.45302023247583	2.21070971998845	56	1.26924536954354	6.519062	3.252569	0.054883	0.00021	-0.627371	0.00021	0.494846	0.16498	4647	7	20	0.193992	6758	8.4771	6.9	54.7945	0.00121	0.0693	39993242	6758	7.734247	1.018363	0.001068	0.529195	0.000191	0.481369	0.000181	-5.5e-05	2.06535490248704	Est.	0.931294571428571	1.03736782135131	0.196629213483146	1.00906816392331
5101	tropics_18	5501	5515	1.09466738533543	0.0394985375743608	0.955713991910605	3	3	1.23603429554722	0.0149791323194386	1.66666666666667	1.52253249616636	1.74389689883557	14	1.34839840016639	7.829268	3.739143	0.009702	0.000241	-0.637895	0.000241	0.477929	0.161166	5515	7	16	0.669168	1599	6.6597	7.2192	15.2207	0.00699	0.0404	39998401	1599	10.112329	0.983444	0.001336	0.530815	0.000151	0.463387	0.00023	-2.2e-05	1.21797832772712	Transient	1.11846685714286	1.0267480578235	0.180389221556886	0.995457068166405
5316	tropics_18	5501	5529	1.23055321929433	0.153754490321577	0.875094262014122	3	3	1.51131500867764	0.0595892854933097	1.66666666666667	1.35440437726247	1.90455673064369	28	1.10279237425489	7.266667	4.737778	0.027409	0.000306	-0.633376	0.000306	0.484273	0.155175	5529	7	15	0.61272	1588	6.2779	6.5699	11.4155	0.00133	0.0412	39998412	1588	10.150685	0.99392	0.001204	0.530582	0.000152	0.468522	0.000189	-1.9e-05	1.33470171135278	Est.	1.03809528571429	1.03407525971516	0.254152823920266	1.00040484364078
5491	tropics_18	5445	6257	7.04231371052344	64.1597010304413	12.7062214176829	1	0	7.04231371052344	64.1597010304413	1.66666666666667	0.236664643918964	0.13116933916697	812	0.236664643918964	7.775988	12.963061	0.007162	0.000836	-0.637467	0.000836	0.477	0.15255	6257	10	100	0.382859	42530	5.1166	5.1397	273.9726	0.0064	0.0432	39957470	42530	12.145205	0.977388	0.000827	0.518671	0.000171	0.471302	7.7e-05	-1.5e-05	1.75839737628047	Est.	0.7775988	1.03048912863675	1.01088270858525	1.01920051200061
5585	tropics_18	5879	5963	1.05928546864934	0.259922152075095	1.05200132722725	3	3	1.39795816491397	0.0948651460319587	1.66666666666667	1.5733876428908	1.58428190490926	84	1.19221498074603	10.645455	3.984215	0.066433	0.000257	-0.660515	0.000257	0.517525	0.15156	5963	9	27	0.672151	11426	4.1719	7.7589	68.4932	0.001	0.0222	39988574	11426	11.339726	1.041041	0.000722	0.520596	0.000118	0.500152	1e-04	-2.2e-05	1.29133935671465	Transient	1.18282833333333	1.02655837713343	0.35595567867036	0.992295800550944
5590	tropics_18	5991	6047	1.11273519662205	0.0812936495227917	0.902455543260275	2	3	1.34841908661426	0.018049327147281	1.66666666666667	1.49781068463206	1.84681304149958	56	1.23601533322366	8.398058	3.990777	0.061861	0.000257	-0.642463	0.000257	0.506133	0.152445	6047	10	49	0.582295	26004	4.1067	7.989	273.9726	0.0062	0.0239	39973996	26004	11.569863	1.036338	0.000707	0.518906	0.000125	0.499483	6e-05	-6e-06	1.47121026181715	Est.	0.8398058	1.02651303362421	0.363507779349364	1.01366201367022
5979	tropics_18	6495	6537	0.974962504480366	0.149804619165253	1.12322110703318	3	5	1.32148118202674	0.0779780580882308	1.66666666666667	1.70946745029437	1.48382776661749	42	1.26121104812898	6.180441	6.40959	0.043082	0.000414	-0.624651	0.000414	0.487713	0.14358	6537	8	37	0.479876	6783	6.7297	5.9068	39.1389	0.00105	0.0653	39993217	6783	12.912329	0.998217	0.001397	0.527499	0.000208	0.47321	9.9e-05	2.8e-05	1.8008371834548	Est.	0.772555125	1.04588832014262	0.296349319971367	1.01506972972276
6488	tropics_18	6551	6593	0.99514174986406	0.103075086259758	0.996658868619497	2	4	1.27199502676711	0.0767331303084357	1.66666666666667	1.67480327992906	1.67225388660337	42	1.31027765957753	5.157706	5.100577	0.043432	0.000329	-0.616436	0.000329	0.483893	0.14401	6593	7	21	0.480561	6842	5.774	6.0603	34.2466	0.00669	0.0532	39993158	6842	13.065753	1.007334	0.001178	0.529161	0.000184	0.476061	9.3e-05	1.3e-05	1.68499543516414	Est.	0.736815142857143	1.0367851908574	0.279286926994907	1.0202284222451
6982	tropics_18	7125	7265	1.07053431300639	0.143690254388665	0.892129321850054	1	2	1.32359142152668	0.163773285221542	1.66666666666667	1.55685497084737	1.86818953916952	140	1.25920026343497	8.524146	8.228216	-0.020043	0.000531	-0.643476	0.000531	0.466598	0.139352	7265	7	43	0.356957	8452	5.7894	5.1959	136.9863	0.00696	0.0463	39991548	8452	14.906849	0.989464	0.000702	0.53053	2e-04	0.46647	3.9e-05	-2e-05	1.98476647937058	Est.	1.21773514285714	0.990593417921202	0.756410256410256	0.99044867851905
7290	tropics_18	7349	7629	2.37648879612368	5.76027369653249	8.26059975848652	6	2	2.95286618356159	5.92163265412506	1.66666666666667	0.70131475872522	0.20176097564277	280	0.564423364643102	7.395248	4.584599	0.007551	0.000296	-0.634409	0.000296	0.475277	0.148315	7629	7	31	0.246265	4552	7.18	7.5329	34.2466	0.00649	0.0618	39995448	4552	15.90411	1.011436	0.000964	0.529162	0.000183	0.478046	9e-05	-1.2e-05	2.326165738164	Transient	1.056464	0.99618718405595	0.307053941908714	1.0020537619058
7366	tropics_18	7391	7475	1.33835311923235	0.556691558765909	0.7429865602081	6	4	1.71307794827545	0.473876911726298	1.66666666666667	1.24531160178611	2.24319894319469	84	0.972907665027442	10.020408	3.026794	-0.019196	0.000195	-0.655494	0.000195	0.472591	0.142759	7475	7	26	0.164521	4273	6.6839	7.3219	39.1389	0.00124	0.0614	39995727	4273	15.482192	1.001044	0.000915	0.52877	0.000178	0.473492	9.3e-05	-1.6e-05	2.47057132819982	Transient	1.43148685714286	0.979963987530087	0.213114754098361	0.981874012479861
7755	tropics_18	7405	7461	1.23019764723425	0.316020562793976	0.768187289859284	5	6	1.68760376753271	0.163387707818853	1.66666666666667	1.35479584960489	2.16960979264831	56	0.987593592009663	6.098253	5.599517	0.036076	0.000361	-0.623991	0.000361	0.483958	0.144139	7461	7	30	0.185064	4285	6.4947	7.1288	39.1389	0.00626	0.0577	39995715	4285	15.443836	0.99752	0.000949	0.528991	0.000184	0.471637	0.000106	-2.1e-05	2.46759676242824	Est.	0.871179	1.03931212941013	0.380400421496312	1.01287503920062
8621	tropics_18	8539	8595	1.12678757328455	0.167345974093045	1.04811956847468	6	3	1.29303636212145	0.140357190887551	1.66666666666667	1.47913120998343	1.59014936539364	56	1.28895575986139	8.235	4.864775	0.00478	0.000314	-0.641154	0.000314	0.477162	0.145703	8595	7	24	0.419709	3917	8.1112	8.6822	24.9066	0.00614	0.0429	39996083	3917	18.550685	1.009896	0.000735	0.530529	0.000198	0.476142	8e-05	-4.1e-05	1.86681730853328	Est.	1.17642857142857	0.994945462131082	0.427210884353741	0.992753043759273
9104	tropics_18	8987	9085	0.940245163005648	0.0870930857547486	0.955735856031202	1	8	1.36410759956603	0.257993733941632	1.66666666666667	1.77258733385971	1.74385700415979	98	1.221800001112	5.496167	4.930125	0.030195	0.000318	-0.619155	0.000318	0.478897	0.150333	9085	8	35	0.253378	12432	8.329	7.0795	91.3242	0.00585	0.0416	39987568	12432	19.893151	1.013584	0.000842	0.525081	0.000228	0.482899	0.000133	-7.3e-05	2.32398690907839	Transient	0.687020875	1.01684270093098	0.377672209026128	1.02536407287911
9202	tropics_18	9211	9267	1.12687764376797	0.218505166003018	1.10162635322204	6	6	1.44232891583532	0.174845141024718	1.66666666666667	1.47901298413712	1.51291466638575	56	1.15553855182985	5.690093	4.901715	0.064067	0.000316	-0.620712	0.000316	0.496326	0.14505	9267	8	60	0.199347	25122	8.661	7.6918	136.9863	0.00134	0.0553	39974878	25122	20.391781	1.01674	0.001494	0.524049	0.000234	0.48539	0.000312	-9.1e-05	2.48130605877788	Est.	0.711261625	1.04861009633251	0.211512717536814	1.02578491224409
9235	tropics_18	9239	9295	1.02149322844518	0.164053103266382	1.14760922438945	4	7	1.41079829617946	0.0950760489679691	1.66666666666667	1.63159835058673	1.45229458882519	56	1.18136424688073	11.480892	7.188064	0.069503	0.000464	-0.667225	0.000464	0.522828	0.130859	9295	8	65	0.217519	27993	8.4827	7.6548	91.3242	0.00602	0.0574	39972007	27993	20.468493	1.014002	0.001387	0.524074	0.000239	0.484047	0.000271	-8.4e-05	2.45846899988051	Est.	1.4351115	1.05717274435926	0.334534967555876	0.97911848546497
10391	tropics_18	9757	9785	1.20144422559874	0.112397613584304	1.01765170793858	4	2	1.35730940873664	0.0603760287672806	1.66666666666667	1.38721934081966	1.63775745047661	28	1.22791948242514	7.776814	3.335835	0.070353	0.000215	-0.637473	0.000215	0.507736	0.123238	9785	9	39	0.597445	12366	5.9763	6.4521	273.9726	0.00631	0.0483	39987634	12366	21.810959	0.991773	0.001459	0.521698	0.000262	0.475535	0.000212	-5.2e-05	1.48339963455205	Est.	0.864090444444444	1.08178670267506	0.147361206305689	1.01328081953715
10773	tropics_18	10163	10247	1.01009537523016	0.270254006074568	0.898336136950973	1	2	1.37558912116588	0.14765690419978	1.66666666666667	1.65000920461288	1.8552817794055	84	1.21160209907307	10.445871	5.575314	-0.005035	0.00036	-0.658912	0.00036	0.481256	0.126951	10247	9	83	0.677155	27936	3.6598	7.7178	136.9863	0.00635	0.018	39972064	27936	23.076712	0.981006	0.000873	0.519947	0.000182	0.471911	0.000102	-2.7e-05	1.55094743003863	Transient	1.16065233333333	1.01424217014508	0.412371134020619	0.995128301085366
11245	tropics_18	10429	10499	1.47775200496963	0.556869026280108	0.732667061874098	7	4	1.82622705893474	0.456891312327804	1.66666666666667	1.12783921866573	2.27479404138011	70	0.912628393338369	9.509828	4.313785	0.012638	0.000278	-0.651393	0.000278	0.485924	0.123403	10499	9	48	0.323811	7841	4.7209	3.8685	45.6621	0.00624	0.0399	39992159	7841	23.767123	0.993025	0.001474	0.522179	0.000236	0.475762	0.000305	-8.6e-05	2.46309909475094	Transient	1.05664755555556	1.01983152187424	0.188602442333786	0.998353195476048
11787	tropics_18	10527	10555	1.06340042970589	0.0479164836518815	0.867322951919868	4	6	1.24456979880168	0.0408105736906861	1.66666666666667	1.56729922248351	1.9216217707342	28	1.33915082004352	12.202658	6.799461	0.051623	0.000439	-0.673022	0.000439	0.516293	0.112176	10555	9	41	0.24167	8193	4.8452	4.0205	27.3973	0.00598	0.0464	39991807	8193	23.920548	1.003776	0.001161	0.521739	0.000243	0.481378	0.000284	-0.000118	2.47626276564679	Est.	1.35585088888889	1.04901760423307	0.378122308354866	0.977815591124544
1971	tropics_19	2519	2547	1.0500980710417	0.0736451363653156	0.968300922695013	1	3	1.31018053110273	0.0445639257149676	1.66666666666667	1.58715334560449	1.72122800629781	28	1.27208932441081	10.072193	3.15789	0.06844	0.000204	-0.65591	0.000204	0.516081	0.193801	2547	11	14	0.801972	3550	6.5716	6.6192	18.2648	0.00616	0.0178	39996450	3550	1.980822	1.015117	0.00078	0.515091	0.000149	0.492861	4.1e-05	4e-06	0.821789701822554	Est.	0.915653909090909	1.05488960665723	0.261538461538462	1.00752990310422
2153	tropics_19	3065	3121	1.44606382450518	0.446711580032032	0.9033103541709	3	2	1.70940580870007	0.466951144899422	1.66666666666667	1.15255401485268	1.84506538530316	56	0.974997661868304	9.306358	3.607493	-0.020965	0.000233	-0.649759	0.000233	0.469118	0.185098	3121	10	47	0.693428	9404	3.5964	5.2767	68.4932	0.00667	0.0154	39990596	9404	3.553425	0.959012	0.001076	0.519015	0.000187	0.462099	9.5e-05	4e-06	1.26197898652308	Transient	0.9306358	1.02110634468912	0.216542750929368	1.00608191469399
2580	tropics_19	3177	3219	1.36607113516315	0.674197746621553	0.908565433194786	4	2	1.56633228523244	0.83490846966109	1.66666666666667	1.22004383502885	1.83439365594855	42	1.06405689417258	8.05483	5.926498	0.038165	0.000382	-0.639706	0.000382	0.492642	0.176481	3219	9	24	0.562879	3459	3.8352	3.4068	54.7945	0.00613	0.0241	39996541	3459	3.821918	0.977416	0.00117	0.520618	0.00016	0.469524	0.00014	0	1.50002888019609	Est.	0.894981111111111	1.06290733697057	0.326495726495727	1.01311800745743
3091	tropics_19	3233	3345	1.16093259140981	0.66727726887355	2.68699821587868	3	3	1.65465985439942	0.520436045785307	1.66666666666667	1.4356274248815	0.620270849759998	112	1.00725636283211	12.295082	2.208009	0.006245	0.000142	-0.673765	0.000142	0.493683	0.174499	3345	9	16	0.409649	2363	3.808	3.5795	14.4196	0.00613	0.0394	39997637	2363	4.167123	1.005864	0.001601	0.5206	0.00015	0.483202	0.000237	3e-06	1.62446832485852	Transient	1.36612022222222	1.0003982055909	0.0886945658963148	0.979227078824328
3579	tropics_19	4241	4269	1.04027939977259	0.110142902281873	0.930088054910727	1	2	1.27428661331798	0.0807304642048048	1.66666666666667	1.6021336835383	1.79194502914742	28	1.30792134928501	5.996785	4.659154	0.008753	0.000301	-0.623176	0.000301	0.470515	0.176667	4269	7	18	0.519257	2960	5.2851	4.8452	24.9066	0.00615	0.0206	39997040	2960	6.69863	1.001613	0.001249	0.531303	0.000169	0.471495	0.000167	-1.2e-05	1.20061884661824	Transient	0.856683571428571	1.00716685937386	0.240992794235388	1.00928968273694
3778	tropics_19	4087	4143	1.50934120716944	0.353648251765303	0.89740872003798	2	2	1.91990302524592	0.0751774393203894	1.66666666666667	1.10423452215438	1.85719909942053	56	0.868099401246155	7.05383	9.251761	0.001451	0.000597	-0.631666	0.000597	0.471094	0.169179	4143	7	26	0.731529	4656	5.0615	3.8164	45.6621	0.00641	0.013	39995344	4656	6.353425	0.972805	0.000972	0.529665	0.000179	0.459326	8.1e-05	1e-06	1.10206189623474	Est.	1.00769	1.02944788853865	0.614197530864197	1.00385194750515
4346	tropics_19	4339	4423	1.25900095678775	0.219934752662696	1.23320064804781	3	1	1.41897104688333	0.122643472049015	1.66666666666667	1.32380095319311	1.35149674897191	84	1.17456002384783	5.068027	10.779953	0.049784	0.000695	-0.615716	0.000695	0.486589	0.170564	4423	6	21	0.459752	3789	5.5364	5.0507	24.9066	0.00608	0.0319	39996211	3789	7.120548	1.015797	0.000953	0.532413	0.000152	0.477134	7.3e-05	9e-06	1.48212206366454	Est.	0.844671166666667	1.03469890769661	0.729275970619098	1.01472716664808
4576	tropics_19	4983	5067	1.41306395021673	0.33457339520337	0.66327381046694	6	2	1.62878488832219	0.201777235204005	1.66666666666667	1.17947009150651	2.51278829401291	84	1.02325769266161	5.964925	4.369665	-0.001131	0.000282	-0.62292	0.000282	0.465885	0.162099	5067	6	52	0.209306	12981	6.6256	5.3808	54.7945	0.00677	0.0671	39987019	12981	8.884932	0.98306	0.000865	0.533202	0.000183	0.461198	0.000154	-5.7e-05	2.34779482269023	Transient	0.994154166666667	1.01608206959844	0.326011560693642	1.00595258639511
4585	tropics_19	4913	4969	1.41202388497643	0.158943922672567	0.813265580831875	5	2	1.60811037979929	0.0379178170865601	1.66666666666667	1.18033886281923	2.04935104343388	56	1.03641310173913	8.97193	4.923773	-4.5e-05	0.000318	-0.647073	0.000318	0.477898	0.149973	4969	6	85	0.338338	21780	6.533	5.8014	136.9863	0.00635	0.0547	39978220	21780	8.616438	0.980418	0.001192	0.534565	0.000176	0.458734	0.000185	-2.9e-05	2.13748673924553	Est.	1.49532166666667	1.01992721575133	0.266778523489933	0.979443179411311
5037	tropics_19	5109	5179	1.08779397202697	0.17004224478749	1.33852559973784	6	3	1.28448226188689	0.09601564212184	1.66666666666667	1.53215287961289	1.24515113270384	70	1.29753965167129	8.113226	4.206619	0.027408	0.000271	-0.640175	0.000271	0.487669	0.14629	5179	7	47	0.236911	9130	6.6812	6.0918	45.6621	0.00639	0.0745	39990870	9130	9.191781	0.991353	0.001018	0.530237	0.00019	0.467721	0.000212	-7.4e-05	2.49420649190144	Est.	1.15903228571429	1.0367518475745	0.266208251473477	0.99427266664253
5647	tropics_19	5347	5417	1.02942197691134	0.121001259377588	0.979707024240645	5	6	1.28313383890776	0.0692288331304745	1.66666666666667	1.61903155756137	1.70118885077758	70	1.29890321346788	9.565767	4.308069	0.04828	0.000278	-0.651843	0.000278	0.503822	0.141155	5417	9	44	0.30029	11036	6.0666	6.3397	45.6621	0.00618	0.0674	39988964	11036	9.843836	1.017055	0.000937	0.523506	0.000192	0.485985	0.000161	-5.9e-05	2.27572023783639	Est.	1.062863	1.03186598978353	0.296691568836713	0.995374518063134
6433	tropics_19	6033	6061	1.10152152772566	0.0616988147887772	0.984742207989675	2	2	1.20943630945524	0.0776932637646045	1.66666666666667	1.51305864181146	1.69249033213385	28	1.37805244776996	4.901099	3.561647	0.038228	0.00023	-0.614375	0.00023	0.480447	0.144355	6061	8	48	0.689742	11542	4.8297	9.4027	136.9863	0.00612	0.0182	39988458	11542	11.608219	0.977674	0.001121	0.525838	0.000182	0.46494	6.7e-05	2.4e-05	1.25022291662209	Est.	0.612637375	1.06269379220512	0.205173951828724	1.02879385187988
7837	tropics_19	7293	7349	1.26411124202778	0.196563247673896	0.950612240694525	0	1	1.57761024336104	0	1.66666666666667	1.31844936683985	1.7532560546969	56	1.05645020605083	5.682119	6.882396	0.038276	0.000444	-0.620648	0.000444	0.483417	0.150131	7349	5	18	0.83076	5182	5.8042	11.1671	34.2466	0.00624	0.0087	39994818	5182	15.136986	1.014403	0.000638	0.536886	0.000158	0.472528	1.9e-05	-1e-06	0.669289244694867	Est.	1.1364238	1.02426546674804	0.695924764890282	1.00132237107548
7969	tropics_19	7909	8007	1.47146200093655	0.705184376145717	0.863110827097092	4	4	2.08114957070909	0.319041272300485	1.66666666666667	1.13266035113776	1.93099960554565	98	0.800839444758791	5.714225	8.503937	0.001576	0.000549	-0.620906	0.000549	0.466329	0.152018	8007	6	61	0.480833	23347	4.9034	6.0055	136.9863	0.00628	0.0297	39976653	23347	16.939726	0.993267	0.000882	0.532442	0.000198	0.466623	0.000118	-4.3e-05	1.96260153685315	Transient	0.952370833333333	1.00836657468804	0.622448979591837	1.00941939337925
8148	tropics_19	8035	8231	1.99685508333786	2.21549633378551	2.47596917307399	5	2	2.50338005576916	1.86897778375238	1.66666666666667	0.834645779042079	0.673137082961922	196	0.665766535459029	8.736724	7.493887	-0.011781	0.000483	-0.645184	0.000483	0.47133	0.146835	8231	7	46	0.275974	13244	5.406	6.2795	45.6621	0.00636	0.0443	39986756	13244	17.553425	0.993746	0.000688	0.530589	0.000182	0.468491	9.9e-05	-4.9e-05	2.31985276338974	Transient	1.24810342857143	0.99450777589367	0.70203488372093	0.988648488905326
8249	tropics_19	7965	8021	1.12153411412888	0.110085376155407	0.886685300862475	5	4	1.34579356643637	0.0292574816198809	1.66666666666667	1.48605971558985	1.87965974517172	56	1.23842668610756	6.754894	5.252263	0.013182	0.000339	-0.629265	0.000339	0.475724	0.144521	8021	6	68	0.459342	22628	4.9755	4.2164	Inf	0.00638	0.032	39977372	22628	16.978082	0.99001	0.000931	0.532264	0.000196	0.465263	0.000145	-5e-05	2.03007048221179	Est.	1.12581566666667	1.02349397034919	0.364124597207304	1.00135158469405
9073	tropics_19	8385	8399	0.970077859380146	0.010179770842861	0.987055808758086	2	8	1.0940582788946	0.00923344431293215	1.66666666666667	1.71807515298991	1.68852323432823	14	1.52338015151315	4.158124	3.847407	0.050816	0.000248	-0.608407	0.000248	0.483609	0.142354	8399	7	44	0.330488	9138	5.9827	10.5014	34.2466	0.00623	0.051	39990862	9138	18.013699	1.004016	0.001085	0.528499	0.000212	0.475163	0.000121	-2.8e-05	2.37426201042016	Est.	0.594017714285714	1.04792083361567	0.228571428571429	1.02974105304278
9684	tropics_19	8945	8987	1.05029868672425	0.134169906679785	0.94823039136737	1	3	1.36745277599875	0.179822187993528	1.66666666666667	1.58685018626919	1.75766003899463	42	1.21881113258144	4.323165	5.293	0.035583	0.000341	-0.609733	0.000341	0.477065	0.139098	8987	6	53	0.753608	20443	4.9525	5.2521	Inf	0.00662	0.0246	39979557	20443	19.624658	0.992609	0.000983	0.534502	0.000188	0.464411	4.9e-05	1.4e-05	1.06346532815777	Est.	0.7205275	1.04393940728115	0.346897253306206	1.01682680911528
9990	tropics_19	9225	9379	1.00283140770002	0.592636664281458	1.10773061283155	1	1	1.41128120223084	0.184285920649307	1.66666666666667	1.66196097755768	1.50457759978879	154	1.18096001281115	4.954902	5.998358	0.024672	0.000387	-0.614807	0.000387	0.474338	0.139582	9379	5	66	0.739871	24607	4.1232	7.8507	Inf	0.00634	0.0208	39975393	24607	20.69863	0.998896	0.000766	0.538608	0.000146	0.463804	4.6e-05	7e-06	1.13447538244131	Transient	0.9909804	1.02611169962901	0.505221932114883	1.00396809752533
10218	tropics_19	9449	9547	1.35403653534908	0.206274301237719	0.7976847455379	2	1	1.53948713195281	0.103059909172508	1.66666666666667	1.23088751533354	2.08938014170346	98	1.08261162569935	6.290302	5.072526	-0.000947	0.000327	-0.625533	0.000327	0.467221	0.140774	9547	5	61	0.565312	15602	4.8205	14.1767	273.9726	0.0062	0.0288	39984398	15602	21.158904	0.993357	0.000664	0.537057	0.000152	0.462597	5.2e-05	-1.1e-05	1.75037618726203	Transient	1.2580604	1.00573454283101	0.492469879518072	0.996125569902311
10935	tropics_19	9687	9715	1.03929068980392	0.0995792567680511	0.904533194264533	6	6	1.25432452106488	0.0724924962560879	1.66666666666667	1.60365784377527	1.84257103800576	28	1.32873641444219	6.433198	3.934606	0.067803	0.000254	-0.626681	0.000254	0.500979	0.127916	9715	6	55	0.322609	10226	5.5409	12.3055	91.3242	0.00636	0.0497	39989774	10226	21.619178	0.991817	0.001683	0.535147	0.000163	0.4636	0.000335	-5e-05	2.48155396832287	Est.	1.07219966666667	1.0789837916486	0.150920974450386	0.998533879278973
11213	tropics_19	9939	9995	0.993766864867431	0.119200312184973	1.05635756582909	1	3	1.29737515913127	0.116178960562348	1.66666666666667	1.67712038465783	1.57774859628953	56	1.28464511975293	8.748615	4.238904	0.05596	0.000273	-0.645279	0.000273	0.504962	0.121698	9995	7	115	0.728011	56745	3.4261	7.7	Inf	0.00629	0.0343	39943255	56745	22.386301	1.027595	0.00096	0.528196	0.000135	0.486594	0.000145	-2.5e-05	1.30687038360007	Est.	1.24980214285714	1.02915582566607	0.284375	0.99303323326109
11829	tropics_19	10359	10597	1.48912059789695	0.83649935440332	1.31682377936839	4	1	1.72569853029365	0.625855807275945	1.66666666666667	1.1192288045847	1.26567175713221	238	0.965792481948203	11.884848	2.501892	0.017874	0.000161	-0.67047	0.000161	0.497825	0.122954	10597	8	20	0.638383	3241	4.4049	13.5137	19.5695	0.00638	0.0321	39996759	3241	24.035616	0.99184	0.000596	0.524322	0.000164	0.473204	0.000116	-6.1e-05	1.3479345551909	Transient	1.485606	1.02641020319468	0.270134228187919	0.975484780849062
12676	tropics_19	10751	10849	1.0246038880072	0.439690591355095	0.952752352205148	1	4	1.8189186905785	0.140380812520887	1.66666666666667	1.6266448782546	1.7493178188531	98	0.916295310669762	10.108247	5.319898	0.05199	0.000343	-0.6562	0.000343	0.507821	0.125053	10849	9	24	0.603823	4551	4.9588	13.8575	39.1389	0.00619	0.0292	39995449	4551	24.726027	1.022373	0.001203	0.522006	0.000193	0.489833	0.000124	-9e-06	1.45917900775346	Transient	1.12313855555556	1.03031399382477	0.285120532003325	0.993894909178581
12716	tropics_19	10821	10863	1.06796776826094	0.170288723830605	0.91670252385121	3	4	1.39758853736213	0.0524979181736077	1.66666666666667	1.56059641142601	1.81811069927542	42	1.19253029207896	5.708006	2.187895	0.076586	0.000141	-0.620856	0.000141	0.502397	0.126144	10863	9	20	0.556047	4969	4.8675	9.8822	19.5695	0.00617	0.0304	39995031	4969	24.764384	1.028286	0.001177	0.522303	0.000192	0.492375	0.000107	-4e-06	1.51833873115133	Transient	0.634222888888889	1.04989762723372	0.119796091758709	1.02906579932625
1043	tropics_21	1861	1945	1.29998924599867	0.139568672464664	0.873178245848559	4	2	1.47242563689825	0.0792562481291888	1.66666666666667	1.28206188766301	1.9087359019658	84	1.13191907618343	8.1	6.31	0.003094	0.000407	-0.640069	0.000407	0.475889	0.22657	1945	7	30	0.394529	7860	3.2985	5.263	91.3242	0.00613	0.0284	39992140	7860	0.331507	0.988312	0.000742	0.530296	0.000205	0.466229	0.000133	-7.1e-05	1.86929803528311	Transient	1.15714285714286	1.01496166327861	0.548517520215633	0.99426743200209
1371	tropics_21	2001	2141	1.27186293338125	0.20415703763791	0.854188946750418	5	2	1.45822628049086	0.111110226182217	1.66666666666667	1.31041374264744	1.95116861791194	140	1.14294104348856	11.763889	6.035301	0.013177	0.000389	-0.669498	0.000389	0.495048	0.219105	2141	8	33	0.195687	6214	4.1032	5.8	68.4932	0.00126	0.0428	39993786	6214	0.868493	0.991996	0.000636	0.525478	0.000231	0.472348	0.000174	-0.00012	2.22222734762652	Transient	1.470486125	1.02143980343846	0.611635220125786	0.974285355390113
1423	tropics_21	2113	2225	1.01904750710745	0.173466664515819	0.89379894437184	3	6	1.44744483416826	0.0615419296451215	1.66666666666667	1.63551419834927	1.8646997483735	112	1.15145436103918	11.122857	4.716335	0.032834	0.000304	-0.664349	0.000304	0.502285	0.216077	2225	8	27	0.176452	6387	4.8888	6.0301	34.2466	0.00104	0.046	39993613	6387	1.09863	1.005749	0.000916	0.524628	0.00024	0.479671	0.000227	-0.00012	2.25419512692793	Est.	1.390357125	1.02747204729138	0.331877729257642	0.980901569820212
1636	tropics_21	2449	2491	1.06615196503521	0.121330129939107	1.16288012076149	3	5	1.34049901926169	0.118057638445113	1.66666666666667	1.56325432145278	1.43322311295104	42	1.24331807984807	3.277154	3.426931	0.037472	0.000221	-0.601331	0.000221	0.473848	0.236318	2491	8	34	0.228028	10354	5.9722	6.7589	136.9863	0.00609	0.0552	39989646	10354	1.827397	1.017101	0.000942	0.52491	0.000282	0.484832	0.000204	-0.000125	2.19991646402044	Transient	0.40964425	1.02072746713737	0.234607218683652	1.04414405082285
1713	tropics_21	2491	2561	0.994689272232602	0.185918410466756	1.12895784728191	3	5	1.35948698908014	0.0824775788871607	1.66666666666667	1.67556513696564	1.47628777343578	70	1.22595264247021	8.448321	3.42047	0.066998	0.000221	-0.642867	0.000221	0.508794	0.207985	2561	8	35	0.257434	14124	6.1062	6.9479	273.9726	0.00104	0.0568	39985876	14124	2.019178	1.015244	0.001201	0.52593	0.000273	0.482947	0.000212	-9.3e-05	2.10271959285087	Est.	1.056040125	1.05323778282441	0.184013322231474	0.999720194101219
1868	tropics_21	2841	2897	1.09067945699619	0.213043705176632	1.07147256485889	2	3	1.44673980893129	0.127939545411478	1.66666666666667	1.52809943927685	1.55549168623479	56	1.15201548777305	9.342449	6.436831	0.028904	0.000415	-0.650049	0.000415	0.493418	0.192775	2897	9	62	0.511461	23122	5.8572	7.4219	273.9726	0.00645	0.0449	39976878	23122	2.939726	0.981755	0.001101	0.52283	0.000188	0.469744	0.00022	-6.8e-05	1.71898153358417	Est.	1.03804988888889	1.04845483288346	0.376930063578565	0.998451116318231
2913	tropics_21	3527	3555	1.00676846770972	0.148657684160798	0.963735272768209	0	3	1.56284689608061	0	1.66666666666667	1.65546172741995	1.7293822419505	28	1.06642990483996	3.884458	4.667977	0.068392	0.000301	-0.606209	0.000301	0.491291	0.184514	3555	6	47	0.821832	24432	4.4463	9.2247	136.9863	0.00604	0.0121	39975568	24432	4.742466	1.009989	0.001075	0.533341	0.000231	0.473586	4.2e-05	6e-06	0.774664431131482	Est.	0.647409666666667	1.06019468917855	0.28	1.02263771506489
3117	tropics_21	3779	3849	1.16310126618394	0.294308410392376	1.12124427225526	1	1	1.42328180540181	0.182453342858515	1.66666666666667	1.4329506081056	1.48644386233015	70	1.17100258033309	5.95764	8.239255	0.00977	0.000532	-0.622861	0.000532	0.471034	0.17953	3849	5	48	0.606601	18968	3.4856	3.5959	Inf	0.00655	0.0141	39981032	18968	5.547945	0.979887	0.00083	0.538315	0.000144	0.455249	8.8e-05	-6e-06	1.20552651342923	Est.	1.191528	1.03054523864437	0.640963855421687	0.996456680725138
4308	tropics_21	5193	6075	7.64424723382358	141.836887698719	21.368852934354	1	1	11.4506607248665	196.741073408676	1.66666666666667	0.218028880501425	0.0779951395513244	882	0.145552008457232	6.850968	9.232628	-0.011398	0.000596	-0.630037	0.000596	0.464447	0.182563	6075	6	32	0.736969	15310	6.282	6.1699	136.9863	0.00637	0.0116	39984690	15310	11.646575	0.986792	0.000622	0.534504	0.000169	0.46173	2.6e-05	-9e-06	1.04096460065544	Transient	1.141828	1.00189980371707	0.958199356913183	0.99638561259563
4448	tropics_21	5263	5375	1.1234759988478	0.100023801668799	0.916015222096671	3	2	1.25297773057422	0.0978524429991476	1.66666666666667	1.48349111897	1.81947485856384	112	1.3301646358095	2.466543	3.698695	0.045904	0.000239	-0.59482	0.000239	0.474693	0.18355	5375	6	18	0.595027	4746	6.8717	5.5808	27.3973	0.00622	0.0181	39995254	4746	9.728767	0.991663	0.001028	0.536128	0.000184	0.462628	0.000126	-2.2e-05	1.47783600307837	Est.	0.4110905	1.05577590031921	0.232490272373541	1.02897415554781
4924	tropics_21	5823	6103	1.10554113055107	0.520530867751333	0.989275667358778	1	2	1.64735178683211	0.0251800314933487	1.66666666666667	1.50755735866281	1.68473431790395	280	1.01172480583015	6.992497	8.016997	0.010522	0.000517	-0.631174	0.000517	0.475262	0.182344	6103	6	37	0.730403	13854	6.297	6.2452	136.9863	0.00652	0.0115	39986146	13854	11.723288	0.996464	0.000578	0.534492	0.000164	0.466257	8e-06	-4e-06	1.03629956403425	Est.	1.16541616666667	1.0141636335147	0.894463667820069	0.995275710615267
5682	tropics_21	6607	6677	1.07957641154498	0.172676909277969	0.925370725521636	1	3	1.46463551800269	0.174231747605561	1.66666666666667	1.54381537873868	1.801079957146	70	1.13793953934661	5.828523	5.208287	0.05713	0.000336	-0.621824	0.000336	0.4932	0.177777	6677	6	20	0.441499	5470	9.4295	7.6425	34.2466	0.00633	0.0242	39994530	5470	13.29589	1.012198	0.00081	0.533114	0.000151	0.474844	6.6e-05	-4e-06	1.53602968495369	Est.	0.9714205	1.04603392280649	0.414814814814815	1.00722194738984
5973	tropics_21	7153	7195	0.982027847126173	0.0816655531754991	1.00116704583844	2	5	1.20730832803679	0.125489285409604	1.66666666666667	1.69716843727399	1.66472385761648	42	1.38048137991132	3.677814	4.565038	0.041993	0.000295	-0.604549	0.000295	0.477669	0.178238	7195	7	57	0.423785	21997	7.014	8.4384	68.4932	0.00639	0.0272	39978003	21997	14.715068	1.002054	0.000746	0.530931	0.000216	0.472076	5.7e-05	-3.5e-05	1.80361309951173	Est.	0.525402	1.04074947908492	0.39544235924933	1.02898636875699
6211	tropics_21	7685	8007	2.14369133143874	7.34975989538371	0.977782684246807	1	2	3.74412098325751	11.4261623975443	1.66666666666667	0.777475116041116	1.7045369012139	322	0.445142310870685	6.660194	9.102979	0.012662	0.000587	-0.628504	0.000587	0.474939	0.178511	8007	6	34	0.580139	7774	10.2668	8.1205	27.3973	0.00666	0.0449	39992226	7774	16.939726	1.011096	0.00072	0.536291	0.000171	0.471526	4e-05	-9e-06	1.47867511512445	Transient	1.11003233333333	1.0016284334401	0.815277777777778	0.994589047015507
6829	tropics_21	7783	7881	0.850137592628757	0.217229488230064	1.07352592730583	1	5	1.39618765630018	0.208221182715254	1.66666666666667	1.96046696572148	1.55251645467885	98	1.19372683116483	4.710894	6.708317	0.034901	0.000433	-0.612847	0.000433	0.478061	0.176943	7881	6	31	0.656956	6591	9.4663	7.7753	19.5695	0.00615	0.0402	39993409	6591	16.594521	1.004414	0.00063	0.535672	0.000171	0.46897	4e-05	-1.9e-05	1.39168566320292	Est.	0.785149	1.03096650138622	0.687301587301587	1.01145131554852
7054	tropics_21	8049	8105	1.17976755294873	0.116383556507011	0.868154496883348	2	1	1.28363857163719	0.109840203620247	1.66666666666667	1.41270766643902	1.91978118255444	56	1.29839247860942	4.152679	3.986511	0.034027	0.000257	-0.608364	0.000257	0.475558	0.176244	8105	5	38	0.46797	10943	10.8695	8.389	136.9863	0.00601	0.0511	39989057	10943	17.208219	1.017385	0.000698	0.53688	0.000169	0.47392	1.9e-05	0	1.66753242206931	Transient	0.8305358	1.01693315793884	0.368194842406877	1.01370980224857
7120	tropics_21	8329	8371	1.18942110442424	0.171461122383178	1.0100430377283	2	3	1.4800909638606	0.171180122233566	1.66666666666667	1.40124188184254	1.6500947033061	42	1.12605691633939	5.971502	4.460277	0.034424	0.000288	-0.622973	0.000288	0.482916	0.164744	8371	5	62	0.373623	24870	11.4747	9.1178	68.4932	0.00627	0.0602	39975130	24870	17.936986	1.005661	0.000683	0.538617	0.000153	0.466958	4.2e-05	-5e-06	1.86743820195176	Est.	1.1943004	1.02919707894734	0.421669106881406	0.995786437858497
7326	tropics_21	8595	8651	1.19232158488708	0.34222054020456	1.12047639432659	4	4	1.56653611566242	0.28891523566667	1.66666666666667	1.397833175036	1.48746254281273	56	1.06391844401359	8.009793	5.982494	0.014762	0.000386	-0.639345	0.000386	0.481246	0.156741	8651	6	60	0.395229	17858	7.7243	9.8849	68.4932	0.00641	0.0528	39982142	17858	18.70411	0.992492	0.001512	0.535346	0.000172	0.463759	0.000303	-5.8e-05	2.22369672630267	Transient	1.3349655	1.02254879279036	0.255291005291005	0.985601673901202
7583	tropics_21	8707	8777	1.04124242767573	0.28785328746568	1.01829697033696	5	7	1.50090245920495	0.15447673369231	1.66666666666667	1.60065189658763	1.63671965567682	70	1.11044302475827	6.718935	11.112127	0.018607	0.000717	-0.628976	0.000717	0.478094	0.159097	8777	6	68	0.395365	15965	5.7683	10.2301	68.4932	0.00599	0.0479	39984035	15965	19.049315	0.991148	0.001191	0.532357	0.000216	0.465754	0.000221	-7e-05	2.35306384597353	Est.	1.1198225	1.02787998253034	0.602015113350126	1.00146603564517
7876	tropics_21	8889	8973	1.10774887492444	0.237562252547579	1.39045476987218	5	6	1.4576517755932	0.208545748242465	1.66666666666667	1.50455279566892	1.19864860244241	84	1.14339151131512	7.14022	7.458881	0.034936	0.000481	-0.63236	0.000481	0.48764	0.149089	8973	6	54	0.253466	18247	4.4581	10.7671	273.9726	0.00615	0.0493	39981753	18247	19.586301	1.0134	0.001143	0.532289	0.000222	0.476222	0.000156	-4.6e-05	2.42365145361229	Transient	1.19003666666667	1.02186050055177	0.42082239720035	0.998210307468504
8054	tropics_21	8945	8987	0.987447386955829	0.0586464043067037	1.08818368070263	3	9	1.26636188061641	0.0565045641974469	1.66666666666667	1.6878536402884	1.53160417328673	42	1.31610615589235	6.143382	5.799294	0.066126	0.000374	-0.624353	0.000374	0.499085	0.140813	8987	6	52	0.25176	18891	4.6313	10.8055	68.4932	0.00612	0.0513	39981109	18891	19.624658	1.008265	0.001495	0.532349	0.000216	0.473751	0.000235	-4.3e-05	2.42376412668737	Est.	1.023897	1.05960369765121	0.250167224080268	1.00612165087195
8454	tropics_21	9169	9225	1.0802470668266	0.140787749870013	1.20807055957319	2	2	1.30387774397748	0.0905780973111848	1.66666666666667	1.54285692398385	1.37961036585106	56	1.2782384501652	7.378288	3.234769	0.046299	0.000209	-0.634272	0.000209	0.494483	0.136042	9225	7	89	0.548429	44684	3.2971	4.0247	68.4932	0.00669	0.0287	39955316	44684	20.276712	1.006393	0.001222	0.531986	0.000138	0.473162	0.000206	-2.6e-05	1.55288120022887	Est.	1.05404114285714	1.04073411978743	0.171031096563011	0.996871011296937
8649	tropics_21	9603	9631	0.980473967088971	0.100732905589171	0.977686505627243	1	3	1.22715767658178	0.0845291017438436	1.66666666666667	1.69985815290436	1.70470458278178	28	1.35815201132843	2.975309	2.63725	0.028214	0.00017	-0.598907	0.00017	0.468278	0.14314	9631	7	24	0.435136	4679	4.4942	4.1836	22.8311	0.00641	0.0285	39995321	4679	21.389041	0.989508	0.001075	0.528489	0.000216	0.468238	5.5e-05	8e-06	1.61480617752487	Est.	0.425044142857143	1.03952245423764	0.158139534883721	1.03958987821957
9672	tropics_21	9785	9813	1.00306367536911	0.0691842582529216	1.10212430786593	3	3	1.16782528934951	0.031950390150962	1.66666666666667	1.66157613678251	1.51223111111111	28	1.42715411446092	4.871495	2.892365	0.055958	0.000187	-0.614137	0.000187	0.488832	0.138603	9813	6	16	0.375	3936	4.6668	3.3041	27.3973	0.00617	0.0312	39996064	3936	21.887671	1.021893	0.000877	0.535691	0.000186	0.477059	2.7e-05	1e-05	1.64451893103655	Est.	0.811915833333333	1.03489628128061	0.213226909920182	1.01011155644987
9791	tropics_21	10121	10149	1.09095685761511	0.0814455587911666	0.976524061206989	1	3	1.33126436609788	0.129209472994986	1.66666666666667	1.5277108852041	1.70673384597063	28	1.25194267127565	2.602607	2.857886	0.098896	0.000184	-0.595913	0.000184	0.501416	0.136558	10149	6	59	0.299497	32017	5.5856	4.2904	54.7945	0.00612	0.0415	39967983	32017	22.808219	1.031436	0.001188	0.535598	0.000165	0.481607	0.000116	5e-06	1.78481482669898	Est.	0.433767833333333	1.07030536323564	0.154882154882155	1.02886720835025
9918	tropics_21	10247	10275	0.951418175036209	0.0705147745789002	1.24295550893564	1	5	1.32477027185154	0.0133873108619679	1.66666666666667	1.75177089359601	1.34089004367811	28	1.25807976075526	4.319261	4.144856	0.05652	0.000267	-0.609702	0.000267	0.487557	0.132543	10275	5	100	0.428361	54349	5.4397	4.2822	136.9863	0.00599	0.0479	39945651	54349	23.153425	1.010553	0.001766	0.539626	0.000166	0.468226	0.000146	6.3e-05	1.78452150008542	Est.	0.8638522	1.04709775493631	0.15118912797282	1.00720278815651
10383	tropics_21	10681	10709	1.09475777532015	0.0673348683552462	0.916748885603168	5	3	1.20968606608688	0.0530821758137806	1.66666666666667	1.52240678645033	1.81801875392529	28	1.37776792954062	9.422764	5.100403	0.015745	0.000329	-0.650694	0.000329	0.487042	0.123357	10709	6	32	0.335432	3494	3.6934	5.6589	24.9066	0.00623	0.0345	39996506	3494	24.342466	0.977366	0.001184	0.534013	0.000165	0.457853	0.000261	-6.9e-05	1.92991725391628	Transient	1.57046066666667	1.0393952783557	0.277871621621622	0.976911803047653
10524	tropics_21	10709	10737	1.13828804908583	0.0515554909216837	0.918663097140404	6	3	1.24151724327759	0.035779284098741	1.66666666666667	1.4641870904339	1.81423056162225	28	1.34244343015864	5.981651	2.544006	0.029872	0.000164	-0.623054	0.000164	0.4805	0.129518	10737	6	28	0.308149	3031	3.8081	5.6986	27.3973	0.00662	0.0369	39996969	3031	24.419178	0.987022	0.001115	0.533607	0.000161	0.462684	0.000208	-4.6e-05	2.02069160453934	Est.	0.996941833333333	1.04386998893064	0.147085201793722	1.00505439660961
10828	tropics_21	10821	10891	1.05349074907772	0.353520193605617	1.62204093049275	2	4	1.66605242268209	0.0065417989083042	1.66666666666667	1.58204205222092	1.02751209006813	70	1.00036868226726	9.4	5.149091	0.017558	0.000332	-0.650511	0.000332	0.487821	0.127981	10891	8	17	0.347944	2213	4.2093	13.4178	10.9589	0.02132	0.0519	39997787	2213	24.841096	0.999005	0.000721	0.526509	0.000149	0.474618	0.000131	-4.9e-05	1.78528176402582	Transient	1.175	1.01872668084321	0.460471567267684	0.991016448942071
1219	tropics_22	1861	1931	1.34142984782479	0.580198181285386	0.969562136885362	5	4	1.7211531428683	0.572563845542854	1.66666666666667	1.24245533180082	1.7189890191264	70	0.968343039997688	6.872703	6.149214	0.0421	0.000397	-0.630211	0.000397	0.490047	0.217368	1931	9	46	0.410532	14603	4.1451	5.1973	136.9863	0.0061	0.0451	39985397	14603	0.293151	0.99775	0.001252	0.523721	0.000226	0.47644	8.5e-05	7e-06	1.99360706932871	Transient	0.763633666666667	1.04535081274195	0.317092651757188	1.0167234767974
1377	tropics_22	1945	1987	1.08027680368431	0.119025419083578	0.941076949439707	2	6	1.51347185987633	0.0252355184474378	1.66666666666667	1.54281445364971	1.77102060321311	42	1.10122078305629	5.280905	5.065608	0.062429	0.000327	-0.617426	0.000327	0.493763	0.21031	1987	8	39	0.389923	14985	4.2881	5.3507	68.4932	0.00587	0.0484	39985015	14985	0.446575	1.00277	0.001363	0.526063	0.000216	0.476684	9.8e-05	1.8e-05	1.95311916608276	Est.	0.660113125	1.06147858680881	0.23991195891416	1.02522110503119
1639	tropics_22	2449	2617	1.47325338290128	1.18420150807417	0.86955870115374	2	2	2.01570671537153	1.22085061565513	1.66666666666667	1.13128310853392	1.91668102964793	168	0.826839864131458	7.760529	8.824724	-0.014583	0.000569	-0.637343	0.000569	0.46628	0.20049	2617	6	29	0.609205	8017	4.4318	5.0027	136.9863	0.00634	0.0249	39991983	8017	2.172603	0.986027	0.000814	0.536308	0.000174	0.459873	0.000114	-3.7e-05	1.42783251397439	Transient	1.2934215	0.99948867215994	0.699017199017199	0.985805363546675
2157	tropics_22	2505	2575	1.10620731937171	0.158664459204756	0.946023100677425	2	2	1.31862390410816	0.123022455655397	1.66666666666667	1.50664946568359	1.76176106637693	70	1.26394392022941	5.133733	4.361357	0.020675	0.000281	-0.616244	0.000281	0.472949	0.196468	2575	5	36	0.640574	9760	4.2118	4.8863	68.4932	0.00648	0.024	39990240	9760	2.057534	0.987	0.000749	0.53678	0.000169	0.459889	7.3e-05	-2e-05	1.35692159082874	Est.	1.0267466	1.03433658399006	0.375166889185581	1.00594052720437
2559	tropics_22	2771	2855	1.2106975824093	0.314092783566466	1.19530029552301	4	2	1.47163762645243	0.172195602582894	1.66666666666667	1.37661682891113	1.39434974868588	84	1.13252517923477	4.105563	7.472451	0.035635	0.000482	-0.607985	0.000482	0.476089	0.190944	2855	5	23	0.417008	6350	4.5741	4.189	21.0748	0.00612	0.0362	39993650	6350	2.824658	1.008912	0.001049	0.53772	0.000158	0.469231	9.8e-05	5e-06	1.80126086023631	Est.	0.8211126	1.02712380876904	0.459485224022879	1.01250990270092
2974	tropics_22	3471	3513	0.982479655324721	0.0886090762120328	1.02598414169261	3	7	1.28790432325083	0.0628847158037566	1.66666666666667	1.69638796857917	1.62445655730808	42	1.29409198849477	4.405063	5.976973	0.00252	0.000386	-0.610391	0.000386	0.46168	0.181559	3513	5	36	0.534785	5419	5.282	4.3425	91.3242	0.00614	0.0279	39994581	5419	4.627397	0.987923	0.001069	0.538478	0.00016	0.458798	8.5e-05	1.8e-05	1.90188310802942	Transient	0.8810126	1.01477865974256	0.361085126286249	1.00865487617561
3165	tropics_22	3527	3555	1.15308925490253	0.14588527908838	0.85924133210143	5	5	1.41793067839225	0.0826946940216946	1.66666666666667	1.44539259175348	1.93969564125894	28	1.17542182566812	3.468627	4.405879	0.024972	0.000284	-0.602869	0.000284	0.468617	0.18223	3555	5	32	0.459414	4780	5.3764	5.3548	30.4414	0.00656	0.0323	39995220	4780	4.742466	0.989871	0.000851	0.537845	0.00016	0.460266	5.8e-05	6e-06	2.04759387239739	Est.	0.6937254	1.03577780549483	0.333725029377203	1.01746665308786
3240	tropics_22	3625	3723	1.2540245274071	0.324871747538914	0.63143919936672	3	5	1.83793212148821	0.0284150309544929	1.66666666666667	1.32905428102971	2.63947291891	98	0.906816224158016	3.975369	2.255551	0.041292	0.000146	-0.60694	0.000146	0.478255	0.179795	3723	6	21	0.254458	3533	6.0919	5.8904	34.2466	0.00661	0.0498	39996467	3533	5.20274	0.99836	0.000722	0.535694	0.000168	0.466119	5.9e-05	-1.6e-05	2.03851964629619	Est.	0.6625615	1.04386831481716	0.202216066481994	1.01740185477286
3347	tropics_22	3583	3723	1.60532462435656	0.721939317967395	0.570506769860612	4	3	2.11914152225456	0.366508202079358	1.66666666666667	1.03821161239254	2.9213792976968	140	0.786482001869084	8.375959	2.28065	-0.005179	0.000147	-0.642286	0.000147	0.472964	0.181663	3723	6	21	0.254458	3533	6.0919	5.8904	34.2466	0.00661	0.0498	39996467	3533	5.20274	0.99836	0.000722	0.535694	0.000168	0.466119	5.9e-05	-1.6e-05	2.03851964629619	Transient	1.39599316666667	0.996468596396644	0.203601108033241	0.982068886852853
3585	tropics_22	3611	3695	1.15625767982146	0.161457403785375	0.730551704006422	7	3	1.32970955493196	0.0901633856605594	1.66666666666667	1.44143186743981	2.28138084892074	84	1.25340655068989	6.664122	8.024591	0.022788	0.000518	-0.628536	0.000518	0.479736	0.178117	3695	6	22	0.320344	3490	5.7548	5.8507	17.1233	0.00682	0.043	39996510	3490	5.126027	1.004163	0.000856	0.53602	0.000165	0.46851	5.9e-05	2e-06	2.04647236194062	Transient	1.110687	1.0188083309523	0.605140186915888	0.995060047074994
3763	tropics_22	4241	4423	1.53055298736314	1.30695294323831	0.853728214121266	3	3	2.07669528698449	1.66054452379489	1.66666666666667	1.08893104677024	1.95222160764846	182	0.802557157572589	6.422819	9.502432	0.013204	0.000613	-0.626598	0.000613	0.474392	0.174809	4423	6	53	0.435713	16302	8.2175	5.9589	45.6621	0.00655	0.0598	39983698	16302	7.120548	0.990432	0.000737	0.533282	0.000192	0.464514	4.9e-05	-1.9e-05	1.96268633419242	Est.	1.07046983333333	1.02308039093492	0.831750339213026	1.00210913515774
3851	tropics_22	4451	4535	1.12892819477983	0.225569133533483	0.872290714947352	3	4	1.53284092606564	0.0612650239942444	1.66666666666667	1.47632654970736	1.91067798625744	84	1.08730569384295	5.330421	7.789154	0.00876	0.000503	-0.617824	0.000503	0.468111	0.175382	4535	6	48	0.358788	11851	8.5416	6.2658	68.4932	0.00656	0.0623	39988149	11851	7.427397	0.990515	0.000934	0.534209	0.00019	0.463755	0.000103	-2.3e-05	2.08293443921431	Est.	0.8884035	1.01845856052931	0.538543897216274	1.00918606611299
4126	tropics_22	4633	4871	1.09842748894355	0.316081891748753	1.90387585760983	3	3	1.49673059151219	0.112116409812205	1.66666666666667	1.51732060918253	0.87540721733771	238	1.11353818524066	10.740776	5.051062	0.005591	0.000326	-0.66128	0.000326	0.487328	0.164027	4871	6	30	0.318012	9616	10.086	7.1863	27.3973	0.00619	0.0861	39990384	9616	8.347945	1.008211	0.00091	0.532619	0.000204	0.473516	0.000148	-6e-05	2.08802857097513	Transient	1.79012933333333	0.997416868899169	0.358241758241758	0.969154664042342
4449	tropics_22	4857	4941	1.14529657142396	0.447260903137095	1.25696313604859	3	5	1.65213470100773	0.559161894101411	1.66666666666667	1.45522715098543	1.32594713310848	84	1.00879587218286	10.307626	4.632403	0.024842	0.000299	-0.657801	0.000299	0.495096	0.157393	4941	6	33	0.38247	11329	10.1774	7.3781	54.7945	0.00652	0.0886	39988671	11329	8.539726	1.007123	0.000921	0.532316	0.000206	0.473254	0.000128	-4.9e-05	2.0331919142759	Transient	1.71793766666667	1.01790261321874	0.324647122692725	0.973085800795306
4637	tropics_22	4955	5011	0.938410141590887	0.119155151859353	1.07178048780488	2	6	1.29648413028825	0.16343484611071	1.66666666666667	1.77605355355726	1.55504479287562	56	1.28552801205219	6.726545	4.495016	0.039741	0.00029	-0.629037	0.00029	0.488307	0.163122	5011	7	37	0.395487	13606	10.4728	7.5699	39.1389	0.00607	0.0927	39986394	13606	8.731507	1.013372	0.000816	0.531562	0.00022	0.476904	0.00013	-6.9e-05	1.97286719738075	Est.	0.960935	1.02681072607904	0.355392156862745	1.00290264154533
4985	tropics_22	5277	5305	0.995878080241165	0.0616066208367571	1.01428326081978	2	4	1.22566232748393	0.0366209049303506	1.66666666666667	1.67356496717255	1.64319646300738	28	1.35980900227882	10.581439	4.003216	0.068033	0.000258	-0.660001	0.000258	0.518267	0.138122	5305	8	65	0.460655	25251	9.1491	8.3753	91.3242	0.00621	0.0955	39974749	25251	9.536986	1.00454	0.00158	0.525954	0.000234	0.477958	0.000454	-0.000158	1.69797590598046	Est.	1.322679875	1.06556297520932	0.163291139240506	0.982692056036504
5294	tropics_22	5403	5431	1.00360370647176	0.0773796208184373	1.21999021272225	2	4	1.25971587116248	0.0519003026198944	1.66666666666667	1.66068205599394	1.36613117817373	28	1.32304966923109	11.875037	6.248993	0.089052	0.000403	-0.670391	0.000403	0.534909	0.124876	5431	10	70	0.403868	33142	6.1366	8.7205	91.3242	0.00608	0.0868	39966858	33142	9.882192	1.020585	0.001967	0.517944	0.00022	0.493187	0.000645	-0.000204	1.7999858067348	Est.	1.1875037	1.07108912829243	0.204880528723945	0.987574986567641
5800	tropics_22	5823	5879	1.07962722874087	0.331349991616007	0.923558749111774	1	2	1.50622445256781	0.119737606466084	1.66666666666667	1.54374271257537	1.80461358659595	56	1.10651945918507	12.863316	6.192076	-0.000456	0.000399	-0.678329	0.000399	0.492723	0.12846	5879	12	45	0.695352	9982	3.4221	3.2479	136.9863	0.00644	0.0153	39990018	9982	11.109589	0.972924	0.000688	0.508487	0.000153	0.478536	5e-05	-1e-05	1.33853086910268	Est.	1.071943	1.02736092845094	0.579941860465116	0.997988654680122
6067	tropics_22	6019	6201	1.61625437565088	1.91004797989224	1.68290671606227	4	4	2.48615100681052	1.66730581261242	1.66666666666667	1.03119081487125	0.990350000246236	182	0.670380303570069	13.301587	6.509045	3e-04	0.00042	-0.681849	0.00042	0.494748	0.133898	6201	13	21	0.406114	2977	4.7545	5.4616	22.8311	0.00641	0.0349	39997023	2977	11.991781	1.003077	0.000676	0.506384	0.000156	0.495441	5.9e-05	-2.3e-05	1.88599961715771	Transient	1.023199	0.997231563483661	0.621301775147929	0.998611968436089
6820	tropics_22	6103	6159	0.967628539507315	0.0877194923619215	1.33371921823345	2	7	1.3572920694167	0.0136646037752646	1.66666666666667	1.72242404871117	1.24963833757619	56	1.2279351690185	10.789644	4.612708	0.027378	0.000298	-0.661673	0.000298	0.498176	0.128643	6159	12	19	0.343322	3070	4.6086	5.4068	27.3973	0.00673	0.0326	39996930	3070	11.876712	1.004312	0.001046	0.507096	0.000157	0.495367	0.00016	-2.9e-05	1.89364803537129	Est.	0.899137	1.02334356375249	0.284894837476099	1.01753388928524
6941	tropics_22	6257	6369	0.989566957830596	0.314074361012859	1.75260174391231	1	4	1.69463450108861	0.00672040248116577	1.66666666666667	1.68423839688469	0.950967139257881	112	0.983496243936983	10.809695	4.240265	0.038309	0.000274	-0.661834	0.000274	0.503763	0.131236	6369	12	18	0.465307	5491	4.8678	5.6918	21.0748	0.00644	0.0356	39994509	5491	12.452055	1.027061	0.000781	0.507937	0.000148	0.505706	5.8e-05	-8e-06	1.5017236533653	Est.	0.900807916666667	1.01167530499563	0.350832266325224	1.0156856024316
7216	tropics_22	6621	6789	1.06397202975905	0.385379823833883	0.951158832633421	1	2	1.51960731299214	0.0906714607479026	1.66666666666667	1.56645721884635	1.75224853040817	168	1.09677457617979	13.007625	7.098219	-0.018507	0.000458	-0.679488	0.000458	0.48476	0.132432	6789	12	80	0.591831	33910	5.4114	5.7411	Inf	0.00631	0.032	39966090	33910	13.60274	0.982018	0.000667	0.510485	0.000173	0.481129	3.6e-05	-1.5e-05	1.44943328604708	Transient	1.08396875	0.999638706139114	0.686656671664168	0.992931127614558
7369	tropics_22	7013	7125	1.27679162696023	0.183844962955306	0.854631258244865	3	2	1.46669138225044	0.160964308487103	1.66666666666667	1.30535526038391	1.95015879724486	112	1.13634448721543	9.836207	10.386965	0.008155	0.00067	-0.654015	0.00067	0.484976	0.134784	7125	11	27	0.435356	4169	7.1847	6.7301	30.4414	0.00676	0.0405	39995831	4169	14.523288	0.987413	0.000928	0.513957	0.000202	0.480484	5.1e-05	-5e-06	1.77956218774479	Est.	0.894200636363636	1.0210401752733	0.72198275862069	1.01166822339085
8310	tropics_22	7251	7363	1.3128648799471	0.941716655342236	0.82947990021568	3	4	1.8582161721182	1.34788661431299	1.66666666666667	1.26948834729574	2.00929120311813	112	0.896917533963133	13.640288	2.539672	0.010211	0.000164	-0.68457	0.000164	0.501033	0.131477	7363	11	12	0.255367	2655	8.5579	5.8493	21.0748	0.00636	0.0506	39997345	2655	15.175342	1.005842	0.000527	0.514441	0.000156	0.489049	5e-05	-3.5e-05	1.81119797462689	Transient	1.24002618181818	1.00439563087963	0.311195445920304	0.980301016021983
8413	tropics_22	7517	7573	1.09000252757948	0.189997670817439	0.982167573021869	3	4	1.44743079692701	0.0640518954854453	1.66666666666667	1.52904844208734	1.69692699336303	56	1.15146552788921	11.809524	5.058957	0.019113	0.000326	-0.669865	0.000326	0.498146	0.139244	7573	12	16	0.32997	3667	9.006	6.4247	24.9066	0.00603	0.0555	39996333	3667	15.750685	1.018723	0.000712	0.510457	0.000146	0.499144	6.7e-05	-1.8e-05	1.88229464093561	Transient	0.984127	1.00056327642638	0.457865168539326	1.0025872171558
8425	tropics_22	7517	7587	1.14529074711317	0.272113098818767	0.879432434121818	2	5	1.72956017193677	0.0976597454398539	1.66666666666667	1.45523455146013	1.89516169975123	70	0.963636127675353	12.42093	3.360027	0.052748	0.000217	-0.674776	0.000217	0.517726	0.132181	7587	12	17	0.295455	3916	9.071	6.463	21.0748	0.00632	0.0574	39996084	3916	15.789041	1.016689	8e-04	0.510499	0.000138	0.498108	9.9e-05	-1.9e-05	1.95910014164628	Est.	1.0350775	1.03685980897425	0.27125	0.997593500517014
8546	tropics_22	7979	8007	1.01784332937651	0.0648584065295661	0.96827797788371	2	5	1.25118301303333	0.0766410522651817	1.66666666666667	1.63744912263422	1.72126879339895	28	1.33207264589219	14.844491	4.375997	0.074853	0.000282	-0.694242	0.000282	0.540436	0.112933	8007	12	103	0.498668	58189	7.438	7.6137	Inf	0.0065	0.0728	39941811	58189	16.939726	0.994268	0.001869	0.50767	0.000145	0.489937	0.000461	-6.9e-05	1.79392547576242	Est.	1.23704091666667	1.08393885105412	0.150882825040128	0.983814071794763
8677	tropics_22	8091	8119	0.926835205966004	0.127881594497415	1.24763786120359	1	5	1.40544684416491	0.0498073502065716	1.66666666666667	1.79823409376165	1.33585771840784	28	1.18586247042091	15.990682	3.93578	0.05493	0.000254	-0.703449	0.000254	0.53456	0.109542	8119	14	107	0.439579	49577	6.0144	7.9205	Inf	0.00607	0.0881	39950423	49577	17.246575	0.995937	0.002681	0.501302	0.000148	0.497213	0.000876	-0.000179	1.8011937054269	Est.	1.14219157142857	1.0607765947253	0.0947407683700112	0.987180444674533
9341	tropics_22	8497	8651	1.562383724356	1.12235392524556	0.779876962629694	3	2	2.04265552418573	0.926814458121684	1.66666666666667	1.0667460500804	2.13708924167573	154	0.815931343749726	17.765286	7.741754	0.00046	0.000499	-0.717702	0.000499	0.512917	0.117741	8651	17	26	0.424682	5032	4.0746	9.0575	27.3973	0.00604	0.0291	39994968	5032	18.70411	0.988465	0.000875	0.489446	0.000177	0.505162	0.000131	-4.4e-05	1.96394840444911	Transient	1.04501682352941	1.01213508401028	0.570285714285714	0.996784321152575
9541	tropics_22	8413	8623	2.51993522371965	10.6724777254462	0.773403677923141	2	3	4.46139263268917	15.3392612951059	1.66666666666667	0.661392662390154	2.15497639103844	210	0.373575428993807	18.29053	8.106604	0.001958	0.000523	-0.721921	0.000523	0.515864	0.115345	8623	17	27	0.423215	5574	4.014	8.9822	34.2466	0.00658	0.031	39994426	5574	18.627397	0.990826	0.000828	0.488639	0.000169	0.507202	0.000123	-4.2e-05	2.01687922040348	Est.	1.07591352941176	1.01123700643069	0.631642512077295	0.994227031444524
10225	tropics_22	8567	8609	1.08832774107262	0.0592572091545081	0.895531993392532	4	5	1.27759850488746	0.0397946826810681	1.66666666666667	1.53140143705613	1.86109114913121	42	1.30453085244764	18.817881	3.788025	0.013063	0.000244	-0.726157	0.000244	0.523841	0.112694	8609	17	26	0.427201	5735	3.977	8.9438	91.3242	0.0063	0.0302	39994265	5735	18.589041	0.98491	0.000942	0.488578	0.000166	0.504263	0.000183	-5.5e-05	1.99084725058286	Est.	1.10693417647059	1.02867134430249	0.259023354564756	0.990147999857537
10642	tropics_22	8847	8931	0.98337650761447	0.126867438044003	0.929873678710379	1	6	1.46942269590671	0.0176558178306824	1.66666666666667	1.69484084047295	1.79235815017168	84	1.13423228816964	12.774936	5.369636	0.056305	0.000346	-0.677619	0.000346	0.521146	0.119204	8931	16	32	0.263383	11246	4.9358	9.826	45.6621	0.00605	0.0351	39988754	11246	19.471233	1.021525	0.000912	0.493239	0.00017	0.517996	9.2e-05	-2.2e-05	2.03150736952041	Est.	0.7984335	1.03562839893949	0.379385964912281	1.02957123141414
10822	tropics_22	9169	9267	1.56059562427899	3.1899950555067	0.932149402398754	2	5	2.82342259213145	7.3100040476989	1.66666666666667	1.06796830693196	1.78798233671312	98	0.590300109984058	15.239034	12.405652	0.005285	8e-04	-0.697411	8e-04	0.505487	0.123781	9267	15	96	0.223288	40020	5.6168	4.0548	273.9726	0.00635	0.0484	39959980	40020	20.391781	0.988923	0.001258	0.496495	0.000185	0.498182	0.000184	-2.4e-05	2.42087572548399	Transient	1.0159356	1.0165594189313	0.635930047694754	1.00277470843848
10885	tropics_22	9267	9309	1.10542817386901	0.0832862046016766	0.865814553401885	3	6	1.4235530697883	0.018736421062185	1.66666666666667	1.50771140637145	1.92496956781119	42	1.17077944056875	11.539589	5.701512	0.037791	0.000368	-0.667697	0.000368	0.506844	0.12212	9309	15	105	0.193326	35629	5.688	4.1685	136.9863	0.00649	0.0545	39964371	35629	20.506849	0.98617	0.001324	0.497282	0.000203	0.496045	0.00022	-4.2e-05	2.54694884543235	Est.	0.769305933333333	1.05307823269381	0.277945619335347	1.03138340154237
11051	tropics_22	9491	9575	1.04064780961249	0.231779899353945	1.02150499493735	6	7	1.40337320261983	0.121432193267559	1.66666666666667	1.60156649662992	1.6315795565629	84	1.1876147154266	14.897928	8.960779	0.016924	0.000578	-0.694671	0.000578	0.509742	0.117483	9575	15	83	0.316783	19335	6.8405	11.5863	273.9726	0.0065	0.1012	39980665	19335	21.235616	0.993724	0.001085	0.495546	0.000357	0.502088	5e-04	-0.000286	2.6409803659753	Transient	0.9931952	1.02349145458717	0.532718894009217	1.00745172091318
11317	tropics_22	9505	9575	1.02036286632476	0.149023277973731	0.963077025975289	6	7	1.31999605522703	0.0461057297084246	1.66666666666667	1.63340584185489	1.73056424534566	70	1.26263003595114	23.181298	5.851673	0.024357	0.000378	-0.761205	0.000378	0.548875	0.101255	9575	15	83	0.316783	19335	6.8405	11.5863	273.9726	0.0065	0.1012	39980665	19335	21.235616	0.993724	0.001085	0.495546	0.000357	0.502088	5e-04	-0.000286	2.6409803659753	Est.	1.54541986666667	1.0311274104422	0.348387096774194	0.942603165721642
11880	tropics_22	9729	9799	1.21548534668474	0.226214100463286	1.1172540231014	5	4	1.50340812776103	0.142257628183622	1.66666666666667	1.37119437203626	1.49175266519976	70	1.10859229499363	13.910645	6.340889	0.039966	0.000409	-0.686741	0.000409	0.517573	0.114743	9799	18	75	0.375394	24742	7.8798	12.2014	273.9726	0.00635	0.1441	39975258	24742	21.849315	1.012026	0.001087	0.484411	0.000398	0.523192	0.000557	-0.000341	2.37535891775764	Transient	0.772813611111111	1.02840775555929	0.376264949402024	1.03881491545636
12158	tropics_22	9827	9869	0.976969576916168	0.0694906962715056	1.02885739687327	2	6	1.24683036936839	0.0866548500391359	1.66666666666667	1.70595554462151	1.61991999253902	42	1.33672286753085	14.119072	10.506508	0.057923	0.000678	-0.688415	0.000678	0.527895	0.111848	9869	18	71	0.403879	29338	8.0714	12.3959	Inf	0.00627	0.1475	39970662	29338	22.041096	1.008316	0.001212	0.484523	0.000391	0.52099	0.000422	-0.000261	2.22933954138631	Est.	0.784392888888889	1.05089416492157	0.559405940594059	1.03683766819015
12685	tropics_22	10373	10415	1.13734551043514	0.108513761475406	0.930764461565073	3	4	1.39550105643968	0.0700437413128593	1.66666666666667	1.46540048857186	1.79064278395866	42	1.19431415617757	11.424469	7.10472	0.033479	0.000458	-0.666772	0.000458	0.503945	0.108407	10415	13	58	0.478896	15684	8.7989	6.8466	136.9863	0.00628	0.1352	39984316	15684	23.536986	0.987063	0.001071	0.506793	0.000284	0.487259	0.000157	-8.4e-05	1.90516985889576	Est.	0.878805307692308	1.04759851046789	0.427637721755369	1.01296395558771
13009	tropics_22	10415	10499	1.21906941239354	0.339910341998552	0.774477130734022	5	4	1.54887320087365	0.278131492775661	1.66666666666667	1.36716305874192	2.15198951722055	84	1.07605107101509	11.677642	9.648765	-0.008068	0.000622	-0.668805	0.000622	0.484387	0.11813	10499	12	38	0.370894	12877	9.2171	14.1233	136.9863	0.00651	0.1409	39987123	12877	23.767123	0.992987	0.000951	0.508513	0.000251	0.488485	0.00012	-6.4e-05	2.01257848189944	Transient	0.973136833333333	0.9989702372341	0.654048370136698	1.00748738979908
13556	tropics_22	10569	10653	0.971294407963208	0.142690438403053	1.44961229933102	3	5	1.32366880484424	0.0363160739244601	1.66666666666667	1.71592325972683	1.14973270262388	84	1.25912664902819	11.28219	8.239567	0.010966	0.000532	-0.665629	0.000532	0.49213	0.112439	10653	12	34	0.433163	12942	9.6385	7.4986	68.4932	0.00635	0.1464	39987058	12942	24.189041	1.006141	0.000672	0.511066	0.00018	0.492422	5.8e-05	-3.4e-05	1.92962648798893	Transient	0.9401825	1.00485552915997	0.791666666666667	1.00564340294644
1473	tropics_23	1945	2029	0.892498086626883	0.151553321561027	1.35213488421974	2	7	1.39702113164588	0.0656275808055115	1.66666666666667	1.8674176355556	1.23261864338958	84	1.19301464302341	8.800078	7.087467	0.034196	0.000457	-0.645692	0.000457	0.493897	0.197348	2029	9	67	0.466496	24564	4.1228	4.4055	273.9726	0.00619	0.0428	39975436	24564	0.561644	0.9964	0.000979	0.520974	0.000155	0.478311	8.9e-05	3e-06	1.94187361691969	Est.	0.977786444444444	1.03852609914155	0.466802860061287	1.00638343030455
2296	tropics_23	2519	2547	1.06330936350912	0.0531745991342456	0.939968610479139	5	5	1.23056566630939	0.0245591947762985	1.66666666666667	1.56743345244921	1.77310885500432	28	1.35439067763461	8.240109	2.870042	0.065355	0.000185	-0.641195	0.000185	0.507019	0.178172	2547	9	33	0.439597	6945	4.8077	5.3425	34.2466	0.00609	0.06	39993055	6945	1.980822	1.010172	0.001112	0.522548	0.000166	0.483456	0.000102	6e-06	1.93406855081053	Est.	0.915567666666667	1.05678828267876	0.16636690647482	1.00787427363567
2422	tropics_23	2631	2729	1.08486773870329	0.331803943763793	1.8868553579695	4	3	1.44390142759391	0.142772454882409	1.66666666666667	1.53628558321661	0.883303884225769	98	1.15428008783395	8.695187	2.907089	0.041949	0.000188	-0.64485	0.000188	0.497171	0.187733	2729	9	36	0.403521	12438	5.0415	5.0918	91.3242	0.00971	0.068	39987562	12438	2.479452	1.0251	0.001127	0.520842	0.000128	0.492272	2e-04	-2.8e-05	1.82544596013796	Transient	0.966131888888889	1.01730688956064	0.16681455190772	1.00748643041586
2632	tropics_23	3303	3373	1.14548631186092	0.141634299009273	0.979356593095869	1	3	1.53522289517316	0.0432142965609398	1.66666666666667	1.45498610451229	1.70179756629618	70	1.08561868892574	8.979452	5.275833	0.03406	0.00034	-0.647133	0.00034	0.494286	0.169698	3373	10	19	0.732546	3810	5.4458	5.1397	34.2466	0.00672	0.0209	39996190	3810	4.243836	0.983875	0.000794	0.519158	0.000152	0.473957	5.9e-05	0	1.06295620495743	Est.	0.8979452	1.05160379485891	0.428211586901763	1.00844950782196
3689	tropics_23	4115	4255	1.04412819885876	0.217965356581518	0.919853647469964	0	3	1.71930759875381	0	1.66666666666667	1.59622800005626	1.81188243504909	140	0.96938248157264	9.994657	6.219028	-0.002701	0.000401	-0.655287	0.000401	0.480431	0.170008	4255	9	32	0.762268	10882	5.1558	7.5562	68.4932	0.00635	0.0082	39989118	10882	6.660274	0.989965	0.000656	0.520165	0.000173	0.475987	2.7e-05	-1.1e-05	1.06100525372745	Transient	1.11051744444444	1.00741202408022	0.611280487804878	0.998323616748533
4156	tropics_23	4381	4423	1.17973407137634	0.213168398937445	0.91076506364286	3	5	1.53760231049235	0.259645510278652	1.66666666666667	1.41274775994411	1.82996332775476	42	1.0839387111307	6.311828	4.168508	0.021528	0.000269	-0.625706	0.000269	0.477807	0.172	4423	9	28	0.546735	5895	5.3155	3.8849	54.7945	0.00637	0.0145	39994105	5895	7.120548	0.984868	0.001242	0.523035	0.000168	0.4709	0.000129	9e-06	1.62440386751725	Est.	0.701314222222222	1.0374602477246	0.21658615136876	1.02265367961198
4590	tropics_23	4955	5025	1.00544801733488	0.136292564822019	0.978943155600697	1	7	1.63486853715087	0.00184354368840397	1.66666666666667	1.65763583788693	1.70251628721381	70	1.01944996113951	9.850498	4.009764	0.031453	0.000259	-0.65413	0.000259	0.496633	0.165734	5025	9	50	0.582154	17741	6.7309	5.1808	54.7945	0.00605	0.0281	39982259	17741	8.769863	0.999745	0.000774	0.520808	0.000157	0.480118	8.8e-05	-2.2e-05	1.73115235216506	Est.	1.09449977777778	1.0322160877732	0.334625322997416	0.998245368391747
4845	tropics_23	5263	5291	1.05435317203915	0.06522859307356	0.895322345994513	4	4	1.21780687039904	0.0340367707366685	1.66666666666667	1.58074799874058	1.86152693956874	28	1.36858044340031	8.933333	3.525115	0.053128	0.000227	-0.646763	0.000227	0.503748	0.154623	5291	9	59	0.419711	14398	7.6809	5.9096	91.3242	0.00617	0.0459	39985602	14398	9.49863	0.999635	0.001083	0.519511	0.000162	0.481275	0.000163	-2.8e-05	1.95746665735486	Est.	0.992592555555555	1.05494967738443	0.209602954755309	1.0081372231499
5019	tropics_23	5361	5403	1.05045714950545	0.121793124306354	1.42077202644935	3	4	1.30369877073896	0.112539859543671	1.66666666666667	1.58661080792427	1.17307114416648	42	1.27841392818217	9.528009	5.679055	0.076888	0.000366	-0.651539	0.000366	0.518354	0.148067	5403	9	55	0.26622	16276	7.3194	6.2151	136.9863	0.00625	0.057	39983724	16276	9.805479	1.008708	0.001542	0.519782	0.000156	0.485364	0.000249	-1.5e-05	2.06292297557244	Est.	1.05866766666667	1.07059834803909	0.237354085603113	1.00281072878965
5405	tropics_23	5655	5725	1.13000855907948	0.101745572844563	1.08619732423356	2	1	1.23926700261382	0.0809939143655631	1.66666666666667	1.47491508208076	1.53440505650545	70	1.34488101688449	8.372911	7.49102	0.01474	0.000483	-0.642261	0.000483	0.482895	0.151799	5725	10	105	0.481281	38892	3.5067	6.5123	Inf	0.00634	0.0219	39961108	38892	10.687671	0.978183	0.000684	0.519387	0.000153	0.471008	3.4e-05	-1e-06	1.53750752064925	Est.	0.8372911	1.03748395701701	0.706140350877193	1.01292786043627
6368	tropics_23	5921	5949	1.06859592274346	0.0552835056886521	0.928364570897043	2	4	1.27659040011367	0.0449848379606967	1.66666666666667	1.55967904349453	1.79527172720113	28	1.30556102138811	7.355705	2.749984	0.074701	0.000177	-0.634091	0.000177	0.508152	0.134019	5949	9	28	0.387245	6523	4.1911	2.4959	34.2466	0.00611	0.0368	39993477	6523	11.30137	0.978965	0.001652	0.521821	0.000166	0.469123	0.000185	3.2e-05	1.79480641672933	Est.	0.817300555555556	1.1007154614319	0.107142857142857	1.01647388411086
7438	tropics_23	6663	6691	1.06001525483151	0.0608870645585822	0.963102105439267	3	2	1.18587270696817	0.0221423256881396	1.66666666666667	1.57230441644123	1.73051918094033	28	1.40543471223628	5.61474	4.260285	0.038326	0.000275	-0.620107	0.000275	0.483182	0.134961	6691	7	24	0.708064	5419	4.3292	2.5644	68.4932	0.00642	0.0174	39994581	5419	13.334247	0.98305	0.000811	0.529624	0.000182	0.464232	7.1e-05	-1.7e-05	1.20821840331757	Est.	0.802105714285714	1.05698582418241	0.339087546239211	1.01560140896033
7891	tropics_23	6971	7027	0.985216757945848	0.255461445515556	0.98992500028139	0	3	1.69679717617971	0	1.66666666666667	1.6916751092842	1.68362923069213	56	0.982242715902627	4.801347	2.897686	0.096268	0.000187	-0.613574	0.000187	0.50882	0.126899	7027	7	33	0.791547	17083	3.296	3.263	39.1389	0.00598	0.0152	39982917	17083	14.254795	1.036663	0.001132	0.531881	0.000156	0.487388	6.7e-05	2.8e-05	0.875076923285996	Est.	0.685906714285714	1.06211382769243	0.165194346289753	1.01792017232717
8174	tropics_23	7601	8133	2.20224175070061	11.2415597861991	9.71277461350692	2	4	4.32572241599722	21.7684623793855	1.66666666666667	0.756804590656969	0.171595319873782	532	0.385292098379467	9.069364	5.636807	0.027887	0.000364	-0.647855	0.000364	0.491572	0.140458	8133	9	15	0.525228	1645	5.1367	4.6603	10.5374	0.00612	0.0267	39998355	1645	17.284932	1.035985	0.000996	0.521203	0.000132	0.497165	0.000175	-3.4e-05	1.64396201374438	Transient	1.00770711111111	0.992562133886717	0.365461847389558	1.00376775802165
8275	tropics_23	7923	7937	1.03608724421415	0.100275468527216	0.972282636705664	3	5	1.29744688854668	0.0767230014747988	1.66666666666667	1.60861614306506	1.7141791941423	14	1.28457409808394	9.028302	1.782218	-0.001519	0.000115	-0.647526	0.000115	0.477162	0.136787	7937	7	15	0.377304	1031	5.1834	4.9014	9.1324	0.00646	0.0298	39998969	1031	16.747945	1.008917	0.000475	0.527788	0.000126	0.47811	4.2e-05	-1.9e-05	1.75662745710453	Transient	1.28975742857143	0.989657378254678	0.242105263157895	0.991570321734454
9194	tropics_23	7629	7671	1.18143526832403	0.1830840105513	0.985455038595354	4	4	1.47484262050344	0.0928856600100997	1.66666666666667	1.41071348668217	1.69126606632637	42	1.13006407836095	6.502463	3.34359	0.012135	0.000216	-0.627238	0.000216	0.474016	0.129863	7671	6	19	0.632197	1789	4.2344	3.5849	14.4196	0.00644	0.0175	39998211	1789	16.019178	0.984158	0.000808	0.53494	0.000154	0.460121	7.9e-05	-8e-06	1.42923692468295	Est.	1.08374383333333	1.0285024638808	0.267326732673267	0.998364027572264
9396	tropics_23	8119	8175	1.04714068247903	0.140241959168082	0.9587894360619	2	6	1.52106052150145	0.00517373934718288	1.66666666666667	1.5916358656995	1.73830311847435	56	1.09572672691648	7.484375	3.023193	0.097923	0.000195	-0.635124	0.000195	0.520571	0.127533	8175	9	15	0.496279	2150	4.868	4.7753	10.5374	0.00627	0.0261	39997850	2150	17.4	1.027501	0.001057	0.52125	0.000134	0.492983	0.00012	2e-06	1.64258650748573	Est.	0.831597222222222	1.07335940329372	0.184484389782403	1.01653674895154
9749	tropics_23	8833	8861	1.23664191807012	0.486791417776316	0.878469366257139	4	4	1.5746458049037	0.61880075204106	1.66666666666667	1.34773586623009	1.89723936961828	28	1.05843908609568	10.191781	4.657284	-0.001539	3e-04	-0.656871	3e-04	0.481641	0.126739	8861	9	28	0.608774	1664	3.8817	2.1397	34.2466	0.00634	0.0238	39998336	1664	19.279452	0.959372	0.000952	0.522504	0.000142	0.459232	0.000147	-2e-05	1.64823889933054	Est.	1.13242011111111	1.04074559571596	0.315126050420168	0.992281580832438
10798	tropics_23	8903	8945	2.02916860065342	2.40067274527083	0.770690548658098	5	2	2.45929104619424	2.47250954563104	1.66666666666667	0.821354453311558	2.16256274268397	42	0.677702083795993	6.058824	0.549481	0.045636	3.5e-05	-0.623674	3.5e-05	0.488408	0.130296	8945	9	14	0.42236	644	4.1126	6.2822	7.6104	0.00596	0.039	39999356	644	19.509589	0.976854	0.00143	0.520252	0.000178	0.46959	0.000195	-3e-06	1.7885878925548	Est.	0.673202666666667	1.07149414879759	0.0244755244755245	1.03021546471696
10919	tropics_23	8945	8987	1.04855627904923	0.431156621711393	1.56778834996519	2	5	1.80842244317367	0.0493591991091256	1.66666666666667	1.58948708807305	1.06306866402195	42	0.921613571518041	12.065789	1.087777	0.006867	7e-05	-0.671923	7e-05	0.49306	0.129124	8987	9	12	0.270224	581	4.1778	6.3397	3.8052	0.00624	0.0516	39999419	581	19.624658	1.000651	0.001733	0.521753	0.000155	0.479584	0.000219	3e-05	1.80076862683491	Transient	1.34064322222222	1.00623557254924	0.0403923831506059	0.978864534973973
10958	tropics_23	9253	9323	1.32284618501704	0.839591370629785	0.911758654734615	1	2	2.07804584374808	0.000641699808574196	1.66666666666667	1.25990964448009	1.827969121008	70	0.802035562247545	9.677419	1.516909	0.061315	9.8e-05	-0.652739	9.8e-05	0.510774	0.12925	9323	10	9	0.748945	1896	2.5129	6.8	6.2267	0.00655	0.0156	39998104	1896	20.545205	1.031286	0.000601	0.516242	8.8e-05	0.499594	5.2e-05	4e-06	0.87566410874942	Est.	0.9677419	1.03097858410157	0.1630615640599	1.00847635375875
10960	tropics_23	9309	9351	1.26288516176697	0.139164838039164	0.876133706186864	2	2	1.53083079128782	0.0088689121095998	1.66666666666667	1.31972939197001	1.90229716639985	42	1.08873343556447	11.574899	3.515645	0.045663	0.000227	-0.66798	0.000227	0.51057	0.127326	9351	10	10	0.692723	2405	2.5802	6.8384	13.6986	0.00623	0.0169	39997595	2405	20.621918	1.039263	0.000493	0.515348	9.5e-05	0.504354	4.1e-05	-7e-06	1.00517579108764	Transient	1.1574899	1.00717682274012	0.460446247464503	0.994945694569143
10986	tropics_23	9757	9911	1.37446320353674	0.987338823855361	0.958218204285442	2	3	2.0099868001539	1.20779934870065	1.66666666666667	1.21259460593636	1.7393393897265	154	0.829192841733616	12.960933	5.919255	-0.032611	0.000382	-0.679113	0.000382	0.47759	0.136992	9911	12	56	0.41719	17033	4.3988	4.863	136.9863	0.00646	0.0271	39982967	17033	22.156164	0.969114	0.000694	0.510734	0.000162	0.474576	5.4e-05	-1.5e-05	1.95092696992382	Transient	1.08007775	0.998762792924936	0.550432276657061	0.992819277729754
11398	tropics_23	10051	10135	1.26223758268078	0.709803968284975	0.741680048137691	4	5	1.86609966872469	0.62570208800093	1.66666666666667	1.32040646668668	2.24715046717457	84	0.89312842963296	13.595668	2.349151	0.003026	0.000152	-0.684211	0.000152	0.497297	0.132262	10135	11	36	0.208309	5055	5.0424	5.274	68.4932	0.00614	0.0465	39994945	5055	22.769863	0.999971	0.000848	0.514901	0.00019	0.485736	7.3e-05	-2.2e-05	2.45984437499771	Transient	1.23596981818182	1.00305967168999	0.179245283018868	0.979776915777228
11639	tropics_23	10121	10163	1.17272216692141	0.158061877593034	0.755265446767072	5	6	1.50704639989916	0.0723621503589484	1.66666666666667	1.42119481807182	2.20672966544526	42	1.10591596037002	7.556391	4.758098	0.026443	0.000307	-0.635703	0.000307	0.484973	0.137153	10163	11	37	0.181485	4904	5.118	5.3493	30.4414	0.00618	0.0494	39995096	4904	22.846575	1.001797	0.000978	0.515356	0.000194	0.486197	0.000105	-2.4e-05	2.49383167792199	Est.	0.686944636363636	1.02495387612229	0.313905930470348	1.02756749623182
11701	tropics_23	10065	10107	1.16442518639514	0.383334106021694	0.988958175960042	4	7	1.78185731310965	0.190571809961247	1.66666666666667	1.43132138169081	1.68527517864821	42	0.935353607948576	8.164902	3.901703	0.019186	0.000252	-0.640591	0.000252	0.483829	0.137708	10107	11	32	0.256603	5187	5.0111	5.1959	30.4414	0.00621	0.044	39994813	5187	22.693151	0.989701	0.001118	0.513719	0.000185	0.481824	0.000116	-7e-06	2.4416533132139	Est.	0.742263818181818	1.02997898762853	0.225402504472272	1.02581544830717
12159	tropics_23	10471	10513	0.952399199740156	0.0759583895741773	0.963912831820395	2	8	1.26032811216325	0.164437673319646	1.66666666666667	1.74996647111987	1.72906367842317	42	1.32240695941153	14.020873	4.278502	0.065852	0.000276	-0.687627	0.000276	0.531601	0.123248	10513	11	55	0.336608	23618	6.1057	4.6932	68.4932	0.00623	0.0621	39976382	23618	23.805479	1.01434	0.000806	0.515135	0.000207	0.492623	0.000176	-9e-05	2.0595395515843	Est.	1.27462481818182	1.05296905506092	0.342431761786601	0.975992162084604
12290	tropics_23	10709	10751	0.985636416119224	0.0890269283839423	1.12181432088167	3	6	1.291510819852	0.0407550442054955	1.66666666666667	1.69095483832556	1.48568852763155	42	1.29047828407482	7.341811	5.497929	0.030356	0.000355	-0.633979	0.000355	0.486348	0.13442	10751	12	77	0.344968	30542	7.1571	4.5863	Inf	0.00646	0.0917	39969458	30542	24.457534	0.993609	0.000971	0.511092	0.000326	0.486544	0.000276	-0.000176	2.23116219977399	Transient	0.611817583333333	1.03745179549823	0.365602471678682	1.03792825706215
12557	tropics_23	10849	10891	0.972204128418605	0.0797510491117616	0.972345372989972	3	5	1.21659370645164	0.0523751398373921	1.66666666666667	1.71431761905566	1.71406859431197	42	1.36994516561138	17.768621	5.295909	0.032944	0.000342	-0.717729	0.000342	0.530111	0.114358	10891	12	82	0.335781	23557	7.4775	4.9699	91.3242	0.00658	0.1066	39976443	23557	24.841096	0.997133	0.001496	0.509087	0.000401	0.490354	0.000491	-0.000258	2.32159523017403	Transient	1.48071841666667	1.03646420490715	0.228609625668449	0.958301678263248
1063	tropics_24	1889	1931	1.03612804433944	0.0854912564533727	1.02443184491601	2	6	1.36089518117328	0.0955595048715572	1.66666666666667	1.6085527997934	1.62691805700682	42	1.22468408274454	8.448549	9.48394	0.000942	0.000612	-0.642869	0.000612	0.476233	0.226528	1931	9	41	0.435445	10890	4.9788	4.9589	136.9863	0.00615	0.0448	39989110	10890	0.293151	0.978953	0.000846	0.520248	0.000236	0.470775	0.000169	-9.2e-05	2.0053455279099	Est.	0.938727666666667	1.02246220586826	0.723404255319149	1.01063683112481
1402	tropics_24	2225	2351	1.20350636081122	0.266821166679563	0.890755491189959	3	3	1.53898763819596	0.141917076005673	1.66666666666667	1.38484242454959	1.87107088662476	126	1.08296299807864	8.455598	6.124476	0.026242	0.000395	-0.642925	0.000395	0.488417	0.224248	2351	9	23	0.4613	7093	5.3158	6.1096	27.3973	0.00739	0.0268	39992907	7093	1.443836	1.020685	0.000735	0.523334	0.000184	0.487807	4.9e-05	-2.2e-05	1.58387733858862	Transient	0.939510888888889	1.00578469658975	0.537414965986395	1.00462103964808
1520	tropics_24	2337	2379	0.956340183849061	0.0683651593454761	0.923544557738191	2	4	1.19584387506331	0.0215346686471519	1.66666666666667	1.74275503091243	1.8046413166555	42	1.39371593685542	11.891892	4.361286	0.045094	0.000281	-0.670526	0.000281	0.511643	0.206253	2379	9	25	0.440105	7271	5.304	6.1863	24.9066	0.00619	0.0285	39992729	7271	1.520548	1.015926	0.000677	0.523145	0.00018	0.485764	9.7e-05	-5.1e-05	1.55180450829708	Est.	1.32132133333333	1.02972676272587	0.41506646971935	0.977624730908177
1842	tropics_24	2771	2827	1.24736628137073	0.282921513555558	1.01732219507215	3	3	1.58971341090156	0.19785629358343	1.66666666666667	1.33614856482666	1.63828792366853	56	1.04840699917193	8.080046	4.659486	0.029134	0.000301	-0.639909	0.000301	0.488458	0.211797	2827	11	46	0.453391	15437	5.7277	3.9753	273.9726	0.00612	0.0535	39984563	15437	2.747945	1.005363	0.001258	0.511751	0.00033	0.491832	0.000509	-0.000263	1.82212321923615	Est.	0.734549636363636	1.02407045675381	0.239268680445151	1.03046288104363
1978	tropics_24	2897	2953	1.02440328041795	0.104810388846783	0.859839758357651	3	5	1.29800299337501	0.0785791419973036	1.66666666666667	1.62696342204867	1.93834566320835	56	1.28402374661176	22.253158	5.346964	0.041097	0.000345	-0.75375	0.000345	0.553958	0.160488	2953	12	48	0.335905	16722	5.9417	4.3205	91.3242	0.00639	0.0723	39983278	16722	3.093151	1.002437	0.000942	0.508564	0.000532	0.493866	0.000637	-0.000462	2.03895564091613	Est.	1.85442983333333	1.0394201033095	0.36624203821656	0.925347636379669
2318	tropics_24	3163	3191	1.06189150275273	0.0814912936173065	0.909110707996802	3	4	1.30507456358189	0.0253126637405917	1.66666666666667	1.56952632387224	1.83329340640934	28	1.27706624063866	6.771008	5.16605	0.054811	0.000333	-0.629395	0.000333	0.495954	0.199191	3191	13	60	0.342292	18084	6.1264	4.9726	136.9863	0.00639	0.0969	39981916	18084	3.745205	1.003469	0.000949	0.504458	0.000859	0.499084	0.001003	-0.000808	1.94758347164893	Est.	0.520846769230769	1.05268916864245	0.350895679662803	1.05640928786365
2564	tropics_24	3429	3667	0.783879725251826	0.45602046470099	1.56936692424912	1	4	1.62444622129521	0.00606745792618385	1.66666666666667	2.12617652042377	1.06199935841269	238	1.02599066981595	9.624627	6.816558	0.010284	0.00044	-0.652315	0.00044	0.485294	0.190803	3667	8	41	0.69619	13255	4.8436	5.2164	68.4932	0.00609	0.0299	39986745	13255	5.049315	0.995366	0.000746	0.524464	0.000304	0.47485	0.000116	-0.00011	1.31671249817098	Est.	1.203078375	1.01504076095505	0.589812332439678	0.993087492352875
3250	tropics_24	3989	4087	1.56221578679473	1.03602740353137	0.894432674471093	1	3	2.50990597398619	1.14448884268872	1.66666666666667	1.06686072484663	1.86337855742158	98	0.664035499313822	6.750742	7.908197	0.03978	0.00051	-0.629232	0.00051	0.488331	0.192214	4087	8	22	0.542926	6255	5.9757	6.3671	54.7945	0.00648	0.0222	39993745	6255	6.2	1.008874	0.000531	0.526667	0.000163	0.479117	2.9e-05	-2.5e-05	1.37784883832297	Est.	0.84384275	1.03142892076497	0.96045197740113	1.01202655305535
3892	tropics_24	4773	4829	1.24342168015771	0.174908444289964	0.917550323143916	4	3	1.44247619403193	0.170667744943743	1.66666666666667	1.34038733059188	1.81643079908245	56	1.15542057024047	5.708312	6.562069	0.023295	0.000423	-0.620859	0.000423	0.476471	0.180494	4829	6	61	0.678912	17176	4.9292	5.6055	91.3242	0.0063	0.0172	39982824	17176	8.232877	0.977218	0.001009	0.534642	0.000182	0.457137	0.000106	-1.1e-05	1.41828602061915	Est.	0.951385333333333	1.04743102123134	0.419226957383548	1.00531297903168
4357	tropics_24	5053	5137	1.09085812929999	0.194965893164102	1.18858643035943	4	2	1.31166139870568	0.0790870314438264	1.66666666666667	1.52784915095803	1.40222589127377	84	1.27065313373657	5.065079	4.532273	0.029187	0.000292	-0.615692	0.000292	0.476762	0.178921	5137	5	41	0.5451	12572	4.5117	6.2233	68.4932	0.00651	0.0334	39987428	12572	9.076712	1.006943	0.001105	0.538007	0.000157	0.468103	0.000145	-1.5e-05	1.645434602492	Transient	1.0130158	1.02251777396972	0.264253393665158	1.0042005052474
4405	tropics_24	5291	5375	1.33099611164288	0.68823843447587	0.917504325273879	2	3	1.84821943458092	0.901243990233787	1.66666666666667	1.25219499297369	1.81652186344643	84	0.901768824352062	5.853353	6.029628	0.02046	0.000389	-0.622024	0.000389	0.475717	0.174679	5375	5	64	0.552589	20565	5.3494	6.6452	136.9863	0.00613	0.0453	39979435	20565	9.728767	0.999306	0.001214	0.537461	0.000153	0.46499	0.000142	3e-06	1.654931635228	Transient	1.1706706	1.02137957802417	0.320428336079077	0.998875712237917
4733	tropics_24	5361	5389	1.04720656494185	0.0538430290231614	0.917594773489212	2	4	1.26595208325811	0.022975297790653	1.66666666666667	1.59153573178679	1.81634280710761	28	1.3165321884674	3.925176	4.162401	0.054961	0.000269	-0.606536	0.000269	0.484855	0.168784	5389	5	62	0.533719	21116	5.3606	3.9836	54.7945	0.00601	0.0449	39978884	21116	9.767123	1.008359	0.000866	0.537496	0.000155	0.469174	6.5e-05	2e-06	1.70899983671412	Est.	0.7850352	1.04774134052952	0.310623556581986	1.01440066561668
5131	tropics_24	5711	5753	1.07604106690309	0.225449648292612	1.00456250344564	3	5	1.51055375125482	0.119510287597399	1.66666666666667	1.54888760097552	1.65909703074723	42	1.10334813659041	5.362138	6.092133	0.040918	0.000393	-0.618078	0.000393	0.483617	0.155336	5753	5	57	0.528427	18873	4.9887	7.1384	68.4932	0.00648	0.0457	39981127	18873	10.764384	1.001596	0.001053	0.537544	0.000154	0.465986	0.000109	2e-06	1.87420882612225	Est.	1.0724276	1.04010666693501	0.373219373219373	1.00267022057093
5169	tropics_24	5739	5795	1.1142493976146	0.289909798629855	0.830409194381212	3	6	1.67020788689452	0.131402159655694	1.66666666666667	1.4957752458603	2.00704264589532	56	0.997879772778205	4.163186	5.25846	0.013601	0.000339	-0.608448	0.000339	0.466077	0.162487	5795	5	59	0.448695	19082	4.9733	7.1973	Inf	0.00636	0.048	39980918	19082	10.879452	1.006447	0.000911	0.537501	0.000149	0.468289	8.9e-05	-2e-06	1.96980679440919	Transient	0.8326372	1.00720049278838	0.37211855104281	1.01245356631462
5976	tropics_24	6103	6145	1.05206727189547	0.0656295166816093	0.925403780184907	3	7	1.26967868253256	0.11163278608114	1.66666666666667	1.58418260047562	1.80101562404861	42	1.31266807074548	2.887446	3.796855	0.054825	0.000245	-0.598201	0.000245	0.480691	0.151683	6145	6	46	0.410585	14964	4.8611	7.5918	273.9726	0.00635	0.0464	39985036	14964	11.838356	0.983472	0.001126	0.533604	0.000201	0.460954	0.000111	-9e-06	2.04951883047929	Est.	0.481241	1.0741086032396	0.217584369449378	1.0303517905552
6200	tropics_24	6327	6383	0.972771436952286	0.170963179058956	1.09125123156352	3	4	1.30992928334773	0.0868724755608997	1.66666666666667	1.71331784975962	1.52729877269298	56	1.27233331436583	7.377646	6.447733	0.0606	0.000416	-0.634267	0.000416	0.501288	0.139636	6383	5	52	0.590344	19553	3.9657	8.0041	136.9863	0.0061	0.034	39980447	19553	12.490411	1.013777	0.001097	0.536839	0.000165	0.4723	0.000135	-1.3e-05	1.55474544805966	Est.	1.4755292	1.04803506061204	0.379216043755697	0.987864282270011
6630	tropics_24	6817	6915	1.07903641395498	0.342735240006015	1.11556603773585	4	3	1.45663584478674	0.117543003288602	1.66666666666667	1.54458797229823	1.49400986610289	98	1.14418896983184	6.934891	10.780402	0.024091	0.000696	-0.630711	0.000696	0.481503	0.138972	6915	8	33	0.634766	11379	4.6042	3.6027	91.3242	0.00615	0.0333	39988621	11379	13.947945	0.9907	0.000968	0.527398	0.000239	0.469863	9.9e-05	-4e-05	1.49677308267505	Est.	0.866861375	1.03399973004013	0.71900826446281	1.00913022579276
7518	tropics_24	7195	7209	1.07254859399389	0.0264806921830742	0.956263470907556	3	3	1.16686867492718	0.0252133058146455	1.66666666666667	1.55393114680282	1.74289483742895	14	1.42832411434018	3.770575	5.524835	0.104193	0.000356	-0.605295	0.000356	0.50867	0.127872	7209	6	34	0.405515	19474	4.7902	4.4068	91.3242	0.00584	0.0298	39980526	19474	14.753425	1.034593	0.00148	0.536215	0.000194	0.482483	0.000112	2.8e-05	1.48332046379684	Est.	0.628429166666667	1.0727064927662	0.240540540540541	1.01808669739298
7937	tropics_24	7629	7657	1.3509954109093	0.202785896738531	0.85214250877087	4	2	1.54114163306959	0.145722329496399	1.66666666666667	1.23365827389814	1.95585438997835	28	1.0814493820059	5.503049	4.182918	0.001734	0.00027	-0.61921	0.00027	0.465433	0.122974	7657	5	52	0.578321	7980	2.9628	9.2521	45.6621	0.00653	0.0263	39992020	7980	15.980822	0.955318	0.001098	0.53918	0.000139	0.44314	0.000171	-1.6e-05	1.707389597655	Est.	1.1006098	1.04858853726961	0.245901639344262	0.998496942783763
8466	tropics_24	7741	7797	1.33054863182264	0.815524188593262	1.25407706952787	3	5	2.07314467919845	0.808948512045679	1.66666666666667	1.25261612150441	1.32899859758549	56	0.803931671238236	7.321875	18.099521	0.02279	0.001168	-0.633819	0.001168	0.482267	0.120927	7797	6	25	0.33989	2542	3.3849	3.9521	17.1233	0.00615	0.0486	39997458	2542	16.364384	0.986803	0.001315	0.536287	0.000169	0.460232	0.000208	-2.6e-05	2.00864619168035	Est.	1.2203125	1.03673344744124	0.888212927756654	0.989324208570181
9341	tropics_24	8567	8595	1.17296181571692	0.109636138103276	0.914476895603479	4	2	1.29265113708653	0.100950189499146	1.66666666666667	1.42090445258697	1.82253556615753	28	1.28933988363103	3.227414	7.904669	0.014898	0.00051	-0.600932	0.00051	0.463031	0.1212	8595	6	38	0.603242	5613	4.6714	10.9534	68.4932	0.0064	0.0382	39994387	5613	18.550685	0.966087	0.000945	0.535893	0.000168	0.450828	6.3e-05	1.4e-05	1.62239810599949	Est.	0.537902333333333	1.05063987856535	0.53968253968254	1.02315272252228
10585	tropics_24	8973	9029	1.12508411722052	0.139530320699778	0.950087614001683	1	2	1.41827678992616	0.0468025198235077	1.66666666666667	1.48137071811493	1.75422418112243	56	1.1751349796491	4.075237	4.561907	0.081337	0.000294	-0.607742	0.000294	0.498313	0.118436	9029	5	28	0.826314	13012	3.9855	5.0795	34.2466	0.00632	0.0192	39986988	13012	19.739726	1.036231	0.000721	0.53952	0.000136	0.480323	3.3e-05	8e-06	0.718127553714245	Est.	0.8150474	1.04680943837936	0.407766990291262	1.00937711583372
10655	tropics_24	9281	9351	1.32268000011262	0.265338626498947	1.07594619371932	4	2	1.58307078097991	0.100116092942314	1.66666666666667	1.26006794275619	1.54902417648353	70	1.05280615793756	4.871638	8.389399	0.013392	0.000541	-0.614138	0.000541	0.468871	0.120381	9351	5	104	0.437767	38870	4.2523	5.9616	273.9726	0.00656	0.0292	39961130	38870	20.621918	0.988269	0.001053	0.537108	0.000162	0.460155	0.000102	4e-06	1.87721609443733	Est.	0.9743276	1.02551235997013	0.513770180436847	1.00744566954651
10749	tropics_24	9393	9477	1.12237572570931	0.314047685727491	0.752598508848329	4	5	1.53665306424279	0.24065446994011	1.66666666666667	1.48494539617148	2.21454952019118	84	1.08460829932874	3.719268	4.44267	0.013236	0.000287	-0.604882	0.000287	0.464283	0.121629	9477	5	74	0.314535	22077	3.9552	6.3068	Inf	0.00609	0.0335	39977923	22077	20.967123	0.987182	0.00108	0.538017	0.000167	0.458893	0.000125	-7e-06	2.33729510982563	Transient	0.7438536	1.02648142247642	0.265740740740741	1.01509593047055
10813	tropics_24	9477	9589	1.25556778152163	0.456172661013783	1.0736023102462	7	3	1.53102206715712	0.306653874287789	1.66666666666667	1.32742070256599	1.55240599872076	112	1.08859741633994	7.468635	5.832042	0.011671	0.000376	-0.634998	0.000376	0.477639	0.116804	9589	5	59	0.233472	14460	3.895	6.6096	34.2466	0.00657	0.0341	39985540	14460	21.273973	0.992229	0.001063	0.538372	0.000179	0.460945	0.000121	-1.2e-05	2.41181628938725	Transient	1.493727	1.01966317437899	0.353715898400753	0.984331555485064
11022	tropics_24	9533	9589	0.990659930322746	0.0825291980068054	1.06596050679146	4	7	1.24208595540251	0.0487294654629229	1.66666666666667	1.68238021509933	1.56353509914108	56	1.34182876749989	3.343183	6.574636	0.030928	0.000424	-0.601862	0.000424	0.471055	0.119251	9589	5	59	0.233472	14460	3.895	6.6096	34.2466	0.00657	0.0341	39985540	14460	21.273973	0.992229	0.001063	0.538372	0.000179	0.460945	0.000121	-1.2e-05	2.41181628938725	Est.	0.6686366	1.03948910947351	0.398871119473189	1.01749477984451
11852	tropics_24	9785	9813	1.01051831456764	0.0564483544625869	1.05835792269106	7	5	1.16026999981634	0.0274171488493992	1.66666666666667	1.64931861465546	1.57476656141892	28	1.43644726393898	2.493066	2.957194	0.058642	0.000191	-0.595033	0.000191	0.480963	0.119299	9813	5	49	0.286942	11633	4.6794	3.863	273.9726	0.00622	0.0478	39988367	11633	21.887671	1.001135	0.00095	0.537738	0.000191	0.465638	9.1e-05	-1.7e-05	2.36199695587943	Est.	0.4986132	1.05919336670126	0.201052631578947	1.02567489112445
12118	tropics_24	9967	10079	1.21866794784677	1.56171167743845	1.15176781230528	3	6	2.19579506379439	2.52980540107333	1.66666666666667	1.36761344188255	1.4470509150024	112	0.759026511238541	5.293189	4.375031	0.018595	0.000282	-0.617524	0.000282	0.472803	0.120595	10079	5	81	0.373387	29369	5.2489	3.411	136.9863	0.00606	0.064	39970631	29369	22.616438	1.024941	0.001363	0.538799	0.000156	0.475763	0.000193	-1.2e-05	2.14307122743575	Transient	1.0586378	0.99397815447335	0.206896551724138	1.00088908542623
12151	tropics_24	10009	10037	0.950369859186648	0.0555617489448515	1.03288180778816	3	7	1.20035829936294	0.0333739396200338	1.66666666666667	1.75370320360648	1.61360830842371	28	1.38847431433698	4.480325	2.86868	0.081097	0.000185	-0.610995	0.000185	0.499949	0.113347	10037	5	68	0.392084	23523	5.1171	3.2959	Inf	0.00612	0.0605	39976477	23523	22.50137	1.019505	0.001048	0.538903	0.000172	0.473161	0.000126	-1.9e-05	2.14213351974332	Est.	0.896065	1.06372806964685	0.176526717557252	1.00725084817872
12577	tropics_24	10331	10387	1.48283140249156	1.43178417986314	0.894033732014241	5	3	1.86156076436191	1.76120651085689	1.66666666666667	1.12397583694695	1.86421004821787	56	0.8953060778749	8.639249	6.01035	0.010318	0.000388	-0.644401	0.000388	0.481719	0.108562	10387	6	100	0.435938	32734	4.7618	13.4151	136.9863	0.00637	0.0772	39967266	32734	23.460274	0.992994	0.002164	0.532923	0.000157	0.466052	0.00041	-3.1e-05	2.21607494597944	Transient	1.43987483333333	1.01750001924772	0.179297597042514	0.985089607903644
12966	tropics_24	10387	10401	1.03378807174847	0.027419825005899	0.9304235923457	5	3	1.11396925697473	0.0180685014677357	1.66666666666667	1.612193748616	1.7912988023711	14	1.49615140295068	5.9343	4.278107	0.100479	0.000276	-0.622674	0.000276	0.515826	0.100187	10401	6	90	0.405607	31676	4.7513	4.2932	273.9726	0.00604	0.0808	39968324	31676	23.49863	0.992845	0.002443	0.532755	0.000155	0.466128	0.000471	-3e-05	2.26846734542685	Est.	0.98905	1.11366872145341	0.112975849365534	1.00704431808441
13956	tropics_24	10863	10919	1.3239110656806	0.359857100396913	0.838685035854345	6	5	1.7037360692171	0.253831454911518	1.66666666666667	1.25889624301151	1.98723787287904	56	0.978242285750591	4.888	15.731456	0.015212	0.001015	-0.61427	0.001015	0.46938	0.107305	10919	6	42	0.467712	4274	3.8025	5.7123	45.6621	0.00652	0.0402	39995726	4274	24.917808	0.970143	0.001543	0.535075	0.000205	0.453432	0.00018	4e-06	2.2380645660347	Transient	0.814666666666667	1.04657590829254	0.657809462086844	1.01113994720687
1702	tropics_25	2323	2337	0.973544215937994	0.0777511364673113	0.976476465349603	1	3	1.25027384028884	7.74985620858905e-05	1.66666666666667	1.71195785397468	1.70681703636345	14	1.33304130100141	10.969799	5.22392	0.040119	0.000337	-0.66312	0.000337	0.505287	0.212286	2337	11	15	0.746693	2495	5.7324	3.9918	27.3973	0.00704	0.0125	39997505	2495	1.405479	1.003585	0.000741	0.513559	0.000183	0.488768	5.6e-05	-2.4e-05	0.982639687657665	Est.	0.997254454545455	1.03721621790309	0.454790823211876	1.00327571190982
1704	tropics_25	2351	2379	1.08935548036952	0.162996153981664	0.924168302837312	2	2	1.30750243352373	0.121282183755861	1.66666666666667	1.52995665482981	1.80342331753837	28	1.27469488693416	12.982405	1.41318	0.015806	9.1e-05	-0.679286	9.1e-05	0.50119	0.216989	2379	11	11	0.672155	2733	5.8441	4.1068	24.9066	0.00582	0.0143	39997267	2733	1.520548	1.017766	0.000623	0.513726	0.000161	0.495479	1e-05	-6e-06	1.08613754647881	Transient	1.18021863636364	0.99819759705217	0.146067415730337	0.986866240105692
1857	tropics_25	3023	3205	1.97008559510691	5.50162861729215	0.881590290097699	1	3	3.92757738549711	9.15249684640053	1.66666666666667	0.845986931129368	1.89052293949604	182	0.424349797109273	14.644898	6.209957	-0.01327	0.000401	-0.692639	0.000401	0.493416	0.203069	3205	12	15	0.564514	6363	6.0026	5.6301	91.3242	0.00617	0.0211	39993637	6363	3.783562	0.984117	0.001007	0.510319	0.000148	0.482336	0.000161	-2.6e-05	1.51470832613823	Transient	1.22040816666667	1.00274424512513	0.398212512413108	0.980277345842073
2300	tropics_25	3149	3247	1.37304935485484	0.392294919706762	0.88740500169116	4	2	1.63245501351599	0.280779675858298	1.66666666666667	1.213843232054	1.87813530855747	98	1.02095717974916	13.069291	4.414096	0.0222	0.000285	-0.679983	0.000285	0.504796	0.199909	3247	12	19	0.514237	5830	5.9027	5.7452	45.6621	0.00608	0.0238	39994170	5830	3.89863	0.99368	0.000663	0.509562	0.000151	0.487745	7.2e-05	-2.6e-05	1.65572945929296	Est.	1.08910758333333	1.02895122541821	0.429864253393665	0.994237413558441
2381	tropics_25	3219	3359	1.22670268038257	0.698489054590586	0.728902238884623	4	4	1.72416166064332	0.679109099730834	1.66666666666667	1.35865576338912	2.28654348656827	140	0.966653362449087	11.341253	3.736678	0.031992	0.000241	-0.666104	0.000241	0.502721	0.205502	3359	13	18	0.387292	4627	5.516	6.0521	30.4414	0.00616	0.0284	39995373	4627	4.205479	0.984709	0.000695	0.507048	0.000151	0.485746	8.7e-05	-3e-05	1.73455813139578	Est.	0.872404076923077	1.04854250869863	0.346762589928058	1.01313107046896
2728	tropics_25	3877	4087	1.03632853340171	0.267864295415907	1.12289730022538	2	2	1.35643769598375	0.0901084796570243	1.66666666666667	1.6082416077032	1.48425565395174	210	1.22870860313117	13.084946	13.228273	0.008664	0.000853	-0.680109	0.000853	0.498256	0.195077	4087	12	54	0.696504	20623	4.6411	4.0658	273.9726	0.00639	0.0214	39979377	20623	6.2	1.000945	0.000744	0.510919	0.000197	0.490001	4.2e-05	-2.4e-05	1.31199861967711	Est.	1.09041216666667	1.00774931797142	1.14650537634409	0.991471787353515
2858	tropics_25	4213	4283	1.23846624716239	0.113924429011114	0.740954035769733	4	1	1.33796868944092	0.0681500161184501	1.66666666666667	1.34575057696194	2.24935230285272	70	1.24566940902264	10.632219	7.047108	0.007885	0.000455	-0.660408	0.000455	0.488048	0.195958	4283	11	40	0.420464	11806	4.9089	4.6027	91.3242	0.00627	0.0297	39988194	11806	6.736986	0.987844	0.000847	0.51297	0.000166	0.48164	8.6e-05	-1.6e-05	1.76299129357136	Transient	0.966565363636364	1.02031916828952	0.537190082644628	1.00715539341472
2891	tropics_25	4227	4409	2.05381347839508	3.33093524245699	1.69116951853675	3	2	2.74313376288493	3.62811730879021	1.66666666666667	0.811498553397875	0.985511297595239	182	0.607577614047465	12.038806	7.764663	-0.003407	0.000501	-0.671706	0.000501	0.488025	0.195415	4409	11	29	0.347006	9703	5.2518	7.0795	54.7945	0.0064	0.0341	39990297	9703	7.082192	1.000779	0.00073	0.513985	0.000163	0.486979	5.4e-05	-1.4e-05	1.72856020639352	Transient	1.09443690909091	0.995823051082107	0.686301369863014	0.993874037524628
3576	tropics_25	4633	4675	1.09587736996826	0.156638180097549	0.838482868226671	2	5	1.53179371611581	0.0679247179198484	1.66666666666667	1.5208514313193	1.98771701822787	42	1.08804902979551	10.627742	7.422642	0.045529	0.000479	-0.660373	0.000479	0.506771	0.184272	4675	10	38	0.250075	13268	6.0309	5.0055	91.3242	0.00633	0.0641	39986732	13268	7.810959	1.025273	0.001817	0.516778	0.000168	0.496155	0.00025	1e-05	2.08570514077971	Transient	1.0627742	1.0207831036545	0.263621353880022	0.999768923781524
3614	tropics_25	4605	4633	1.09818773373379	0.0504928728130178	0.941462983481223	4	4	1.2614620764664	0.0224454785203593	1.66666666666667	1.51765186904799	1.77029442039652	28	1.32121821001177	9.106331	4.082038	0.087476	0.000263	-0.648152	0.000263	0.522033	0.173321	4633	10	33	0.298247	11125	6.1808	7.6932	91.3242	0.00619	0.0573	39988875	11125	7.69589	1.011946	0.001616	0.516076	0.000183	0.490379	2e-04	6e-06	2.04986855885671	Est.	0.9106331	1.07853192773422	0.162747524752475	1.01343873639958
3726	tropics_25	4871	4955	0.963959634101831	0.266987736264997	1.01191275138231	4	4	1.3623804695922	0.0828456535527082	1.66666666666667	1.72897972872026	1.64704581930601	84	1.22334891307239	8.454675	8.391772	0.029501	0.000541	-0.642918	0.000541	0.490574	0.165951	4955	10	127	0.574474	53280	3.7445	5.3959	91.3242	0.00647	0.0349	39946720	53280	8.578082	0.993063	0.00096	0.518208	0.000149	0.47925	8.7e-05	5e-06	1.6665178206778	Est.	0.8454675	1.03713507140216	0.563541666666667	1.01456563280092
3734	tropics_25	4815	4899	1.02660133221461	0.461596035431108	1.15974247324217	4	5	1.59807962915365	0.204746594194987	1.66666666666667	1.62347993750534	1.43710065391271	84	1.0429184104858	8.023423	5.552881	0.002473	0.000358	-0.639454	0.000358	0.475933	0.177999	4899	10	107	0.583819	60935	3.9318	4.5781	273.9726	0.00622	0.041	39939065	60935	8.424658	1.000082	0.000911	0.518149	0.000141	0.482697	8.5e-05	2e-06	1.66302105723683	Transient	0.8023423	1.0023938640899	0.392974753018661	1.01820210850168
4739	tropics_25	5333	5543	1.35443976343902	0.479954990553818	1.00127173131957	2	2	1.67770560988004	0.568025966086451	1.66666666666667	1.23052106978526	1.66454980654469	210	0.993420214399734	9.675079	3.701997	0.002836	0.000239	-0.652721	0.000239	0.481765	0.166259	5543	8	22	0.635375	3036	4.8151	10.1808	13.0463	0.00636	0.025	39996964	3036	10.189041	1.010686	0.000707	0.524656	0.000183	0.481826	6.3e-05	-2.9e-05	1.24094777315851	Transient	1.209384875	0.992236980874679	0.338048090523338	0.992321103776114
5030	tropics_25	5291	5445	1.52475105016735	1.27101872901389	1.05723058089484	3	2	2.06137217317306	0.953735782198066	1.66666666666667	1.09307461469447	1.57644576006873	154	0.808522928734977	9.759582	2.447426	0.013558	0.000158	-0.653399	0.000158	0.487285	0.161852	5445	8	20	0.642534	2652	4.5712	9.9164	22.8311	0.00607	0.0257	39997348	2652	9.920548	0.998199	0.000815	0.524528	0.000179	0.475963	6.8e-05	-1.6e-05	1.34536404913002	Est.	1.21994775	1.01547920451154	0.193865030674847	0.991890529012504
5181	tropics_25	5753	5809	1.03779129320561	0.199049504169415	0.962299659359886	0	4	1.80208350422443	0	1.66666666666667	1.60597480204189	1.73196223281978	56	0.924855403625682	6.404207	3.451943	0.086009	0.000223	-0.626448	0.000223	0.510089	0.163048	5809	8	28	0.611042	12117	5.6498	6.3616	91.3242	0.00608	0.0221	39987883	12117	10.917808	1.03785	0.000825	0.526257	0.000214	0.493235	2e-05	-1.1e-05	1.25133874340466	Est.	0.800525875	1.05007095110683	0.27030303030303	1.0156386154334
5421	tropics_25	6243	6313	1.124985890974	0.168711674120152	1.02694690098023	2	1	1.26951780551836	0.127730665249078	1.66666666666667	1.48150006150182	1.62293363471453	70	1.31283441588764	9.61163	4.827362	0.005995	0.000311	-0.652211	0.000311	0.483122	0.150095	6313	7	42	0.651224	9519	5.8556	5.0192	54.7945	0.00625	0.0285	39990481	9519	12.29863	0.98012	0.00099	0.531483	0.000189	0.461273	0.00015	-4e-05	1.35021367910102	Est.	1.37309	1.02641819978825	0.314141414141414	0.980074261311396
6285	tropics_25	6579	6649	1.17884562487563	0.26171904076092	0.863946641654943	1	2	1.50857764614032	0.349824260858355	1.66666666666667	1.41381248867298	1.92913148371532	70	1.10479342639792	9.299242	5.603636	0.019214	0.000362	-0.649702	0.000362	0.488263	0.154513	6649	9	25	0.48082	4536	7.0586	7.2904	21.0748	0.00627	0.0564	39995464	4536	13.219178	1.002244	0.000813	0.523108	0.000237	0.479412	0.000231	-0.000132	1.46013182968928	Est.	1.03324911111111	1.017117365461	0.445264452644526	0.99826683894085
6399	tropics_25	7097	7223	0.883516699650643	0.197131314026841	1.02420566259437	1	4	1.3243452791378	0.180167578837676	1.66666666666667	1.88640086523061	1.62727734041706	126	1.25848348834809	10.954675	6.324729	-0.000315	0.000408	-0.662998	0.000408	0.485557	0.150492	7223	9	73	0.682503	31509	5.5951	8.3329	Inf	0.00663	0.0372	39968491	31509	14.791781	0.987717	0.000794	0.521792	0.000215	0.473498	9.3e-05	-4.8e-05	1.29947764669542	Transient	1.21718611111111	1.01211688125981	0.513853904282116	0.987566184614521
6502	tropics_25	7349	7517	1.14199636853776	0.307996859455704	0.995529514946281	1	3	1.71361073735335	0.000137862998437961	1.66666666666667	1.45943254513209	1.67415093339207	168	0.972605172421371	7.934936	7.14711	-0.020345	0.000461	-0.638743	0.000461	0.464232	0.156721	7517	8	36	0.653816	6433	5.3996	8.737	136.9863	0.00629	0.0265	39993567	6433	15.59726	0.981375	0.000761	0.527043	0.000227	0.465764	7.4e-05	-4.5e-05	1.40076926928259	Transient	0.991867	0.998456821390223	0.605781865965834	1.00173163739696
6638	tropics_25	7573	7657	1.73085492373781	1.90096454865486	0.927713820171919	2	2	2.28846094330505	2.63485556845763	1.66666666666667	0.962915287589483	1.79653103190573	84	0.728291505932205	6.133017	4.196083	0.011742	0.000271	-0.62427	0.000271	0.472453	0.15573	7657	7	29	0.574484	4021	5.127	8.0493	19.5695	0.00634	0.0244	39995979	4021	15.980822	1.004833	0.000708	0.52909	0.000193	0.475019	5.4e-05	-2.8e-05	1.47368760901225	Est.	0.876145285714286	1.00694464442991	0.382768361581921	1.01240301653202
7381	tropics_25	7657	7671	1.12939514801064	0.0796783919737084	0.932795343299378	2	2	1.24265557418191	0.11053868891628	1.66666666666667	1.47571615621193	1.78674419704061	14	1.34121368888873	9.668269	3.221685	0.032425	0.000208	-0.652666	0.000208	0.496218	0.14657	7671	7	27	0.535876	3986	4.8387	9.1192	24.9066	0.00621	0.0244	39996014	3986	16.019178	1.005982	0.000719	0.529112	0.000185	0.47555	7.1e-05	-3.2e-05	1.53005772844308	Est.	1.38118128571429	1.02681401705729	0.289290681502086	0.984018234905616
7525	tropics_25	7979	8035	0.984428888166057	0.118142553958768	1.09856586449661	3	4	1.26768980108411	0.059771892164386	1.66666666666667	1.69302901073087	1.51712948720682	56	1.31472751870478	7.63167	5.298068	0.050542	0.000342	-0.636308	0.000342	0.497186	0.150407	8035	9	38	0.328313	11553	5.406	9.4493	54.7945	0.00618	0.0444	39988447	11553	17.016438	1.023279	0.001056	0.522254	0.000187	0.49011	0.000168	-4.9e-05	1.80381766855927	Transient	0.847963333333333	1.02791227001723	0.323863636363636	1.01338196706016
7618	tropics_25	8287	8357	1.29032318997622	0.657233878887012	0.937602321942813	2	4	2.01202314125961	0.517811721489428	1.66666666666667	1.29166605670117	1.77758376623167	70	0.828353626998177	8.792642	7.427546	0.031623	0.000479	-0.645633	0.000479	0.492735	0.145184	8357	9	85	0.413492	35621	6.4732	4.8027	136.9863	0.00651	0.0641	39964379	35621	17.89863	0.992971	0.000982	0.521915	0.000159	0.475822	0.000104	-6e-06	1.92995245344263	Est.	0.976960222222222	1.03943450470531	0.487780040733198	1.00462821687156
7728	tropics_25	8343	8427	1.15805562105613	0.180072750599055	0.881538271593213	2	3	1.52778966264239	0.0111021178480334	1.66666666666667	1.43919396992927	1.89063449696232	84	1.09090060459244	10.362761	6.308212	0.0198	0.000407	-0.658244	0.000407	0.49305	0.140577	8427	9	88	0.371281	29646	6.5217	4.9945	Inf	0.00619	0.0654	39970354	29646	18.090411	0.982934	0.001051	0.521265	0.000161	0.471623	0.000143	-1.8e-05	2.05000912560405	Est.	1.15141788888889	1.03770682483403	0.387250237868697	0.993275441026256
7752	tropics_25	8469	8595	1.20055998232173	0.343905660739925	0.696640576769754	3	3	1.61661175023157	0.147731892731493	1.66666666666667	1.38824106351067	2.39243409333808	126	1.03096285575552	9.48172	7.915616	-0.007641	0.000511	-0.651167	0.000511	0.476134	0.143453	8595	9	51	0.22456	13925	7.5321	10.2151	136.9863	0.00641	0.0823	39986075	13925	18.550685	0.980061	0.000741	0.519976	0.000156	0.471445	0.00011	-3.6e-05	2.1860523182424	Est.	1.05352444444444	1.01257790915991	0.689608636977058	1.00280956175957
7865	tropics_25	8637	8735	1.0024191607432	0.277932385241079	0.95812106883169	1	6	1.80649148761895	0.00049123376412756	1.66666666666667	1.6626444624532	1.73951572602298	98	0.922598682633937	12.032609	4.425265	0.000787	0.000285	-0.671657	0.000285	0.490023	0.138516	8735	10	39	0.214782	7347	7.8541	10.4082	34.2466	0.00642	0.089	39992653	7347	18.934247	0.983948	0.00097	0.517339	0.000169	0.475713	0.000136	-2.8e-05	2.1462898729713	Transient	1.2032609	1.01711402408029	0.293814432989691	0.987478962095216
8706	tropics_25	8833	8917	0.932712891684332	0.0982843946597874	1.03933477946493	2	6	1.28960052692711	0.104395921062368	1.66666666666667	1.78690214483573	1.60358981494365	84	1.29238987722659	12.262857	1.73662	0.03408	0.000112	-0.673506	0.000112	0.507521	0.134226	8917	10	32	0.28748	5096	7.5929	9.1767	27.3973	0.00635	0.085	39994904	5096	19.432877	1.007582	0.000941	0.51679	0.000212	0.487701	0.00013	-5.2e-05	2.07383129613477	Transient	1.2262857	1.02688156081333	0.119022316684378	0.986701888215233
8932	tropics_25	9197	9267	1.09057374689335	0.140746495088726	0.853201116054596	2	5	1.48153783845643	0.0952061836958399	1.66666666666667	1.52824755906182	1.95342766823106	70	1.12495720555009	10.243048	10.563996	0.069868	0.000682	-0.657283	0.000682	0.51773	0.13679	9267	10	50	0.339429	19138	6.2495	7.2959	45.6621	0.00612	0.0593	39980862	19138	20.391781	1.022512	0.000913	0.518618	0.000205	0.49314	8.5e-05	-3.1e-05	2.06343780434371	Est.	1.0243048	1.048757001891	0.746987951807229	0.999304939315108
8962	tropics_25	9197	9253	1.08007066052359	0.109886442210539	0.857127416233064	2	5	1.41524896234573	0.0763607728813719	1.66666666666667	1.54310891646544	1.94447947306527	56	1.17764909991824	8.927643	3.65672	0.036831	0.000236	-0.646717	0.000236	0.49562	0.145481	9253	10	43	0.340991	17455	6.3245	10.9822	273.9726	0.00617	0.0632	39982545	17455	20.353425	1.030703	0.000761	0.518488	0.000207	0.497254	8.4e-05	-5e-05	2.03294731178881	Transient	0.8927643	1.00661166750808	0.31011826544021	1.01017278983369
9175	tropics_25	9533	9589	0.950973146376658	0.0816606513128663	1.13294636232706	4	6	1.19587738168246	0.0518222419186191	1.66666666666667	1.75259067305623	1.47109053180889	56	1.3936768871085	6.931881	5.336646	0.0068	0.000344	-0.630687	0.000344	0.473437	0.143866	9589	9	82	0.389388	28270	5.6837	11.5342	273.9726	0.00625	0.0507	39971730	28270	21.273973	0.98628	0.000973	0.521245	2e-04	0.473287	0.000128	-3.8e-05	2.26139975443771	Transient	0.770209	1.02082894562857	0.353545734840699	1.02106693799315
10304	tropics_25	9967	9981	1.07421414928783	0.0414218465723672	0.845629475491576	8	7	1.20963079454529	0.026095514097304	1.66666666666667	1.55152179644219	1.97091836906207	14	1.37783088375588	6.885609	3.154196	0.107991	0.000203	-0.630315	0.000203	0.523386	0.125204	9981	9	50	0.297473	7557	6.4293	12.1151	54.7945	0.00652	0.0567	39992443	7557	22.347945	1.005966	0.001686	0.523484	0.000167	0.480574	0.000221	1e-05	2.58724660332881	Est.	0.765067666666667	1.10743078692707	0.120403321470937	1.01707800240316
10440	tropics_25	10317	10401	1.27188921951151	0.325150806998329	0.868682816413589	0	1	1.67509562260943	0	1.66666666666667	1.31038666033098	1.91861360116182	84	0.994968074760032	9.399638	5.530163	-0.047831	0.000357	-0.650508	0.000357	0.457164	0.12723	10401	8	104	0.738383	21585	3.1564	5.9219	Inf	0.00648	0.0193	39978415	21585	23.49863	0.929999	0.001171	0.523877	0.000147	0.443936	0.000131	1.7e-05	1.29145231670786	Transient	1.17495475	1.02504936059019	0.304867634500427	0.995998382932687
10844	tropics_25	10429	10457	1.18988762765118	0.078371688137274	0.8793086743953	2	2	1.37625202702286	0.0255365341930735	1.66666666666667	1.40069249224538	1.89542843736056	28	1.21101850092968	5.645856	5.856283	0.019609	0.000378	-0.620357	0.000378	0.474383	0.122212	10457	8	61	0.608078	8938	3.2194	12.7274	136.9863	0.00668	0.0249	39991062	8938	23.652055	0.944559	0.001804	0.524669	0.00017	0.450154	0.000204	4.4e-05	1.53932572921292	Est.	0.705732	1.07965994636369	0.209534368070953	1.02493653275992
1791	tropics_27	2099	2183	0.976477502986996	0.0879991224343103	1.05937205985007	1	5	1.33209368422666	0.148754168805209	1.66666666666667	1.70681522264304	1.57325903696435	84	1.25116325255625	10.421781	4.305254	0.039372	0.000278	-0.658718	0.000278	0.502865	0.20095	2183	7	38	0.279242	16244	5.9031	4.2082	91.3242	0.00626	0.0427	39983756	16244	0.983562	1.016765	0.000979	0.530778	0.000213	0.479205	0.000166	-6.8e-05	2.01236023341825	Transient	1.48882585714286	1.02300664383884	0.283963227783452	0.975010951495471
1858	tropics_27	2211	2267	0.973770791140639	0.0924838844581656	1.05943393844522	2	7	1.31536580225698	0.108484054619969	1.66666666666667	1.71155951875944	1.57316714727167	56	1.26707465239472	3.50362	5.054512	0.066951	0.000326	-0.60315	0.000326	0.489023	0.208536	2267	7	45	0.293727	19290	5.9191	4.4384	136.9863	0.00167	0.0428	39980710	19290	1.213699	1.006802	0.000949	0.531713	0.000232	0.473589	6.2e-05	-2.1e-05	2.06616748145116	Est.	0.500517142857143	1.06201922918294	0.343519494204426	1.02891146045964
2143	tropics_27	2505	2547	1.02957185321232	0.142050797040666	1.03318576034146	3	6	1.38727496128338	0.120571905165181	1.66666666666667	1.61879587273736	1.61313360156633	42	1.20139605570681	4.27946	4.217198	0.027119	0.000272	-0.609382	0.000272	0.472869	0.197064	2547	5	48	0.455077	19678	5.0774	5.1795	Inf	0.00625	0.0394	39980322	19678	1.980822	1.003977	0.001091	0.538072	0.000187	0.46663	8.6e-05	5e-06	1.9646299742879	Est.	0.855892	1.02341992576183	0.249312557286893	1.01043496723921
2174	tropics_27	2547	2575	0.894818992640975	0.0777183342448142	1.0148326546936	3	6	1.17498428229449	0.0324232066497078	1.66666666666667	1.86257408523221	1.64230689558356	28	1.41845869070864	2.913643	3.218398	0.040958	0.000208	-0.598412	0.000208	0.474225	0.199045	2575	5	47	0.461827	19464	4.8531	5.0904	273.9726	0.0064	0.0379	39980536	19464	2.057534	0.997067	0.001212	0.538728	0.000179	0.462846	0.000112	1e-05	1.8951279691911	Est.	0.5827286	1.04487296107077	0.171617161716172	1.02033649878938
2822	tropics_27	3065	3121	1.04570442399317	0.177983632409326	1.036353808826	3	4	1.38112672516043	0.0635510654117482	1.66666666666667	1.59382195238523	1.60820238462258	56	1.20674420116884	6.610572	3.38772	0.049488	0.000219	-0.628106	0.000219	0.492566	0.177699	3121	5	42	0.431403	8375	5.0106	2.9562	91.3242	0.00642	0.0389	39991625	8375	3.553425	0.992705	0.00083	0.53662	0.000146	0.462694	0.000117	-2.5e-05	1.84208523752406	Est.	1.3221144	1.05845440825157	0.263855421686747	0.994374950146514
3206	tropics_27	3303	3387	1.10883466591449	0.17852359663279	1.29410920452319	2	4	1.53883689111132	0.045701723610486	1.66666666666667	1.50307951031827	1.28788718976831	84	1.08306908697973	8.947313	4.113136	0.058509	0.000265	-0.646875	0.000265	0.506459	0.173744	3387	7	36	0.46887	9380	5.0548	5.8877	22.8311	0.00114	0.0473	39990620	9380	4.282192	1.018405	0.001045	0.529244	0.000152	0.481404	0.000265	-8.6e-05	1.84881424774398	Transient	1.27818757142857	1.04109320745912	0.253588516746411	0.989486364554679
3232	tropics_27	3597	3849	3.04285063481348	6.35117035003942	0.841686032882981	3	2	4.13302191297211	5.83110121545524	1.66666666666667	0.54773200090672	1.98015245774951	252	0.403256189239061	7.826524	5.852692	0.018391	0.000378	-0.637873	0.000378	0.482246	0.181433	3849	9	44	0.542183	14615	6.4708	4.9507	91.3242	0.00621	0.0538	39985385	14615	5.547945	0.993808	0.000738	0.522347	0.000228	0.475909	6.6e-05	-4.7e-05	1.6652103042385	Transient	0.869613777777778	1.02490738246482	0.51219512195122	1.01161712165397
3272	tropics_27	3821	3989	1.2193638261836	0.306171458595678	0.854047130781488	3	2	1.52684614633513	0.0905548579075604	1.66666666666667	1.36683295902179	1.95149261275733	168	1.09157472785791	6.441503	7.092009	-0.028798	0.000458	-0.626748	0.000458	0.454894	0.184744	3989	8	35	0.478099	11575	7.3016	5.3342	68.4932	0.00613	0.0657	39988425	11575	5.931507	0.991657	0.001062	0.524043	0.000211	0.473318	0.000133	-3.4e-05	1.85551748020148	Transient	0.805187875	0.979787073970738	0.431261770244821	1.01962359732387
3283	tropics_27	3975	4101	1.71204627647088	3.69261068324216	0.661134814874729	3	4	2.73245551219068	5.75624874257259	1.66666666666667	0.973493935048442	2.5209180172768	126	0.609951986127839	10.914842	7.951386	0.024716	0.000513	-0.662679	0.000513	0.497458	0.166901	4101	8	30	0.326951	11647	7.4773	5.6411	34.2466	0.00632	0.0785	39988353	11647	6.238356	1.006995	0.001193	0.524711	0.000176	0.480064	0.000226	-5.5e-05	2.00043056944074	Transient	1.36435525	1.01790373574367	0.430008382229673	0.982385623406101
3781	tropics_27	4171	4311	0.949941865504846	0.333725042983749	1.93064976865822	1	6	1.80905532283601	0.0295704185096191	1.66666666666667	1.75449332973752	0.863267224186903	140	0.921291154354459	9.731906	4.910567	0.008119	0.000317	-0.653177	0.000317	0.484778	0.167071	4311	9	53	0.479863	22794	6.7121	6.2164	273.9726	0.00618	0.076	39977206	22794	6.813699	1.013396	0.000865	0.519942	0.000172	0.487514	0.00012	-3.8e-05	1.86587666125718	Transient	1.08132288888889	0.994825367832617	0.366473988439306	1.0008613828664
3936	tropics_27	4017	4059	1.07154356745178	0.0584277990042622	0.862640930287468	4	3	1.20363232878861	0.0326899753597971	1.66666666666667	1.55538861628384	1.9320514575065	42	1.38469749175321	8.551581	3.167473	0.051164	0.000204	-0.643696	0.000204	0.501188	0.158949	4059	8	30	0.36535	11827	7.7817	5.526	91.3242	0.00607	0.0786	39988173	11827	6.123288	1.003514	0.0013	0.525067	0.000192	0.478018	0.000178	-2.1e-05	1.98433392248315	Est.	1.068947625	1.04880997015499	0.156923076923077	1.00053354777152
4806	tropics_27	4829	4941	1.51287348706712	1.37841358192492	0.804745257769261	2	2	2.11758677605199	1.34595625515717	1.66666666666667	1.10165633869207	2.07104875807114	112	0.787059442151405	10.832356	4.950794	0.006043	0.000319	-0.662016	0.000319	0.487891	0.150164	4941	8	35	0.571584	8291	4.5762	5.289	34.2466	0.00607	0.0212	39991709	8291	8.539726	0.993978	0.000952	0.527859	0.000174	0.470966	0.00011	-1.9e-05	1.71245041720434	Transient	1.3540445	1.01215650221604	0.335084033613445	0.977174608757227
4950	tropics_27	4885	4955	1.20323554499396	0.280475710076102	0.8716937234559	3	3	1.55084261104424	0.161415682015997	1.66666666666667	1.38515411516956	1.91198654047781	70	1.07468459713294	5.404181	4.04802	0.022904	0.000261	-0.618416	0.000261	0.475017	0.160207	4955	8	35	0.570996	8247	4.6413	5.3288	68.4932	0.00622	0.022	39991753	8247	8.578082	1.003135	0.000723	0.527795	0.000175	0.475363	5.6e-05	-1.9e-05	1.68431288323641	Transient	0.675522625	1.01997070252208	0.360995850622407	1.02084562530273
5113	tropics_27	4997	5053	1.03478741744162	0.0736927311617306	0.917458606112476	2	5	1.30973612208959	0.0631722544891609	1.66666666666667	1.61063677290094	1.81661238508492	56	1.27252095941862	5.11195	5.32709	0.030115	0.000344	-0.616069	0.000344	0.477329	0.155909	5053	7	29	0.495257	7907	4.8477	3.2082	45.6621	0.00633	0.0218	39992093	7907	8.846575	1.006406	0.000882	0.528475	0.000188	0.47629	7.1e-05	-1.4e-05	1.7540343043672	Est.	0.730278571428571	1.0240132143877	0.390022675736961	1.02192773356138
5618	tropics_27	5739	5851	1.40902775799602	0.129244633849091	0.888727311546864	2	1	1.58246124014574	0.0133919143901768	1.66666666666667	1.18284871054427	1.8753408891708	112	1.05321168341107	5.844937	6.760766	-0.006356	0.000436	-0.621956	0.000436	0.46293	0.157246	5851	5	32	0.682651	6006	4.8078	6.1726	39.1389	0.0062	0.0136	39993994	6006	11.032877	0.975287	0.000722	0.536396	0.00015	0.454742	7.1e-05	-1.1e-05	1.32309516788437	Transient	1.1689874	1.01884281923187	0.60387811634349	1.00092701413621
5920	tropics_27	5991	6047	1.18882331240139	0.146864957818327	0.748271307729564	4	3	1.43433324032331	0.0551920456565792	1.66666666666667	1.40194648715296	2.22735610660221	56	1.16198008929291	4.884131	7.971461	0.014587	0.000514	-0.614239	0.000514	0.469067	0.160832	6047	6	26	0.418678	3812	5.3995	4.2068	27.3973	-0.00385	0.0329	39996188	3812	11.569863	1.00354	0.000857	0.533257	0.000187	0.470776	0.00017	-6.8e-05	1.81425062024318	Transient	0.814021833333333	1.01111456392523	0.599766627771295	1.0146186165744
6301	tropics_27	5949	6005	1.56727511451383	0.404431526720504	0.752801292386897	5	2	1.82296484354854	0.251494517477587	1.66666666666667	1.06341678702891	2.21395298270835	56	0.914261551760028	9.183962	3.805781	0.03276	0.000246	-0.648776	0.000246	0.494453	0.142214	6005	6	26	0.481369	3623	5.2489	4.1479	19.5695	0.00111	0.0292	39996377	3623	11.454795	0.997954	0.001146	0.534234	0.000161	0.467263	0.000219	-4.8e-05	1.74124877292829	Est.	1.53066033333333	1.03542098821766	0.214659685863874	0.978382416711776
6431	tropics_27	6257	6369	0.91762917798514	0.127443410116458	1.16120734122775	2	5	1.25446787548267	0.0761213048879368	1.66666666666667	1.81627470731282	1.43528774534313	112	1.32858457298111	5.115698	6.694381	0.028182	0.000432	-0.616099	0.000432	0.476546	0.158897	6369	9	49	0.52002	18357	5.7459	6.8781	91.3242	0.00633	0.0522	39981643	18357	12.452055	1.026497	0.000921	0.522238	0.000254	0.491808	0.000217	-0.000123	1.80310709273106	Transient	0.568410888888889	1.00203202685377	0.469055374592834	1.0341014199256
6481	tropics_27	6551	6691	0.985959615919205	0.213599993596027	1.0274640355906	2	2	1.25168804850484	0.162352187203317	1.66666666666667	1.69040053949151	1.62211679332274	140	1.33153517656218	11.162011	6.919605	-0.013831	0.000446	-0.664664	0.000446	0.479728	0.145727	6691	9	76	0.612946	22493	5.8051	5.1288	Inf	0.00648	0.0458	39977507	22493	13.334247	0.980975	0.000688	0.521954	0.000225	0.470189	0.000126	-8.4e-05	1.56496038059442	Est.	1.24022344444444	1.00539178758949	0.648255813953488	0.985616266270409
7558	tropics_27	7139	7167	1.08443669163524	0.262874479581789	1.03362625024346	4	5	1.47142991938621	0.178212633814982	1.66666666666667	1.53689623333702	1.61244614895771	28	1.13268504650354	12.17037	12.008011	0.037137	0.000775	-0.672763	0.000775	0.508657	0.135818	7167	10	18	0.360872	1973	7.1587	5.9973	14.4196	0.00167	0.0537	39998027	1973	14.638356	1.008946	0.001025	0.519064	0.000194	0.486232	0.00018	-5.7e-05	1.85802686980167	Est.	1.217037	1.02863304331519	0.75609756097561	0.98310936305217
7697	tropics_27	7811	7993	1.55600115306858	1.63216043793616	0.530603016555706	3	4	2.52031070967158	1.29274843135159	1.66666666666667	1.07112174266699	3.14108027030353	182	0.661294125470684	10.40113	7.14418	-0.032529	0.000461	-0.658552	0.000461	0.46773	0.143564	7993	9	18	0.360237	1685	3.9175	5.9479	15.2207	0.00664	0.0404	39998315	1685	16.90137	0.979423	0.000892	0.52244	0.000193	0.468941	0.000142	-4.9e-05	2.03373944530925	Transient	1.15568111111111	0.988331270132834	0.516816143497758	0.99073630910305
7714	tropics_27	7853	7979	1.57145397242631	1.78333502502101	0.608981425733789	5	3	2.13140896795998	1.71711107726318	1.66666666666667	1.06058891695908	2.73681034632284	126	0.781955359914749	9.416244	2.425726	-0.014589	0.000156	-0.650642	0.000156	0.472446	0.138498	7979	9	19	0.365141	1813	3.8866	16.3507	19.5695	0.0219	0.0396	39998187	1813	16.863014	0.977962	0.000862	0.52243	0.000198	0.468346	0.000222	-9.9e-05	2.10302313022583	Transient	1.04624933333333	1.00772515069572	0.180974477958237	0.998623224036816
7887	tropics_27	7853	7909	1.19022395922684	0.23361298776523	0.826510649724063	4	4	1.48456424120993	0.213669785066273	1.66666666666667	1.40029668680953	2.01650960846433	56	1.1226638904547	8.530488	7.875087	-0.019988	0.000508	-0.643527	0.000508	0.46659	0.135398	7909	8	35	0.49557	3499	3.5331	16.2548	22.8311	0.00626	0.0293	39996501	3499	16.671233	0.97221	0.000699	0.523718	0.000201	0.464328	6.8e-05	-3.6e-05	1.93418624439551	Est.	1.066311	1.00822912309214	0.726752503576538	1.00328027583252
8436	tropics_27	8021	8105	1.23835921763772	0.375515465772642	1.9178572980894	2	3	1.75663872636941	0.0213411994735224	1.66666666666667	1.34586688816028	0.869025379691714	84	0.948781694065976	8.588235	1.889273	-0.026119	0.000122	-0.643991	0.000122	0.46392	0.145572	8105	9	12	0.308869	654	4.107	16.5233	6.5232	0.01751	0.0389	39999346	654	17.208219	0.986959	0.001581	0.520983	0.000205	0.473749	0.000173	1.4e-05	1.83653327191449	Transient	0.954248333333333	0.987091814990888	0.0771663504111322	1.00807933037337
9116	tropics_27	8091	8119	1.23830230447375	0.687893011651625	1.07794437326346	3	4	1.86956911851218	0.534163712495635	1.66666666666667	1.34592874506114	1.5461527589043	28	0.891471008032598	5.12844	0.699099	0.075609	4.5e-05	-0.616201	4.5e-05	0.499521	0.132147	8119	9	13	0.299509	611	3.8775	6.1219	3.8588	0.00609	0.0397	39999389	611	17.246575	0.993575	0.001891	0.521672	0.000219	0.476237	0.000172	4.5e-05	1.90324610050727	Est.	0.569826666666667	1.0855152175291	0.0237969328397673	1.03511780457545
9160	tropics_27	8679	8763	1.4233390815019	0.25401595680408	0.901792491120095	1	1	1.68411237669281	0.100015644699824	1.66666666666667	1.17095545841965	1.84817092965205	84	0.989641005987735	8.471778	7.373804	-0.030987	0.000476	-0.643055	0.000476	0.461323	0.133812	8763	8	50	0.786538	8156	3.4861	17.4233	68.4932	0.02707	0.0106	39991844	8156	19.010959	0.952665	0.000849	0.525521	0.000178	0.453359	5.5e-05	3e-06	0.965739519807047	Est.	1.05897225	1.01765906834028	0.560659599528857	1.00031017561709
9611	tropics_27	8875	8973	1.47295172516387	0.262394131942797	1.36007173199705	4	1	1.6541119990771	0.0818498285961361	1.66666666666667	1.13151479318254	1.22542556209108	98	1.00758997431648	9.127962	4.073673	0.015402	0.000263	-0.648326	0.000263	0.485702	0.134342	8973	7	22	0.320811	1677	4.225	17.7123	14.4196	0.00606	0.0333	39998323	1677	19.586301	0.99028	0.001211	0.52948	0.000237	0.467766	0.000113	-1.3e-05	1.85576429612627	Transient	1.30399457142857	1.02548897493825	0.217175887696119	0.987611266257109
10470	tropics_27	8903	9001	1.22666299148318	0.431494565205987	1.54505548546253	2	2	1.69729192791109	0.0248036554817633	1.66666666666667	1.35869972293814	1.07870991194063	98	0.981956397281569	10.458333	1.18874	0.013567	7.7e-05	-0.659012	7.7e-05	0.490018	0.125606	9001	7	20	0.383302	1581	4.0979	17.7507	13.0463	0.02703	0.036	39998419	1581	19.663014	1.00889	0.00187	0.530974	0.000277	0.475145	0.000156	2.5e-05	1.7963343327606	Transient	1.49404757142857	1.00472742257154	0.0411764705882353	0.974364537536565
10506	tropics_27	9071	9099	1.04722959549248	0.0960137586453588	1.04826514387579	4	4	1.24450963608038	0.0820383588451966	1.66666666666667	1.59150073091936	1.58992853707263	28	1.33921555795733	1.92803	1.771336	0.101535	0.000114	-0.590495	0.000114	0.499655	0.128586	9099	6	14	0.555113	2513	3.5451	7.4644	9.1324	0.00581	0.0312	39997487	2513	19.931507	1.027142	0.001391	0.535948	0.000277	0.479354	0.000138	-3e-05	1.56220233082662	Est.	0.321338333333333	1.07761989882316	0.0819554277498203	1.0337811889015
10528	tropics_27	9281	9323	1.04968145933561	0.180833981502827	1.12398359486448	2	2	1.32485452690334	0.067165805827856	1.66666666666667	1.58778327638708	1.48282116774811	42	1.2579997522915	3.580853	3.527633	0.121644	0.000228	-0.603771	0.000228	0.517184	0.127176	9323	4	67	0.567297	46302	2.2626	3.3562	39.1389	0.00591	0.0205	39953698	46302	20.545205	1.062951	0.001314	0.541861	0.000138	0.490553	0.000126	2.3e-05	1.2227400340545	Est.	0.89521325	1.06246852479733	0.17351598173516	1.00901516198001
10640	tropics_27	9645	9701	1.11785532929743	0.175155076103803	0.919056395893613	2	2	1.38008660947666	0.0545915668727493	1.66666666666667	1.49095023567509	1.81345418421918	56	1.2076536756622	5.93501	8.463282	-0.006474	0.000546	-0.62268	0.000546	0.463189	0.126008	9701	5	32	0.535536	4207	3.0353	8.2904	34.2466	0.00683	0.0284	39995793	4207	21.580822	0.954995	0.001226	0.538102	0.000139	0.443849	0.000172	0	1.81514429787928	Transient	1.187002	1.04036870474434	0.445350734094617	0.997031560268017
10642	tropics_27	9715	9757	1.23038586805574	0.136452896172415	0.939841562563182	4	2	1.41236291583964	0.0462849905403657	1.66666666666667	1.35458859690931	1.77334854411126	42	1.18005552820384	6.901818	4.226724	-0.029281	0.000273	-0.630445	0.000273	0.456257	0.126555	9757	5	23	0.4602	2701	3.2863	4.5973	22.8311	0.00678	0.0379	39997299	2701	21.734247	0.974345	0.001351	0.536547	0.00013	0.45415	0.000201	2e-06	1.80738805115662	Transient	1.3803636	0.996714238579256	0.202072538860104	0.992186798884112
11206	tropics_27	9785	9827	1.18843983333862	0.332624509456784	0.938804046960008	2	4	1.68091142138992	0.348311943553961	1.66666666666667	1.40239885933863	1.77530835328585	42	0.991525576813874	4.243902	1.875471	0.044934	0.000121	-0.609096	0.000121	0.481018	0.124571	9827	6	18	0.393434	1980	3.5487	18.8795	13.0463	0.02737	0.047	39998020	1980	21.926027	0.988368	0.001146	0.534552	0.000132	0.462396	0.000146	7e-06	1.74113347192554	Est.	0.707317	1.05826860475871	0.105584642233857	1.01737956334383
11810	tropics_27	9743	9813	1.63421213682497	1.25949303481019	0.804160805446448	3	2	2.03851686701711	1.44499929603952	1.66666666666667	1.01985943508213	2.07255396604586	70	0.817587871669386	5.952991	4.506337	0.012235	0.000291	-0.622824	0.000291	0.47198	0.125055	9813	6	19	0.385304	2123	3.507	18.8603	10.1471	0.00616	0.047	39997877	2123	21.887671	0.979323	0.001062	0.534352	0.000131	0.458351	0.000142	-1e-06	1.76245673658743	Transient	0.992165166666667	1.03368363022414	0.274011299435028	1.00388400442427
12178	tropics_27	10037	10051	0.986219343840061	0.063652692428027	0.944982764657009	2	5	1.23670311692847	0.0271425450732385	1.66666666666667	1.68995536041418	1.76370059751471	14	1.34766917286185	4.380556	3.280177	0.072015	0.000212	-0.610194	0.000212	0.494782	0.124257	10051	6	19	0.542525	3351	3.7737	8.7671	14.4196	0.0061	0.0658	39996649	3351	22.539726	1.032763	0.000877	0.533739	0.000113	0.48388	7e-05	1.9e-05	1.48645048353152	Est.	0.730092666666667	1.04057897505514	0.241733181299886	1.01781108225184
12194	tropics_27	10065	10205	1.04610773140895	0.493698180629352	0.964425361406749	1	3	1.75005466093085	0.00226575575088399	1.66666666666667	1.59320748391938	1.72814479311867	140	0.952351205864718	7.939194	4.968464	0.042949	0.000321	-0.638778	0.000321	0.494655	0.125748	10205	7	32	0.517962	12387	4.2036	8.9795	30.4414	0.00608	0.0664	39987613	12387	22.961644	1.034556	0.00064	0.530301	0.000127	0.487897	3.4e-05	1e-06	1.39929870044865	Transient	1.13417057142857	1.00901706178843	0.5015625	0.995542473509035
12247	tropics_27	10401	10485	1.02130629010438	0.17982062281245	1.14468606566164	2	3	1.32227677508334	0.17695379296798	1.66666666666667	1.63189699585256	1.45600328043071	84	1.26045219735605	7.206266	8.009848	0.02133	0.000517	-0.632891	0.000517	0.481713	0.12198	10485	6	109	0.469857	52069	5.5292	4.0082	Inf	0.00613	0.0838	39947931	52069	23.728767	0.982659	0.00078	0.532264	0.000203	0.461762	6.4e-05	-2.5e-05	1.72555813973969	Est.	1.20104433333333	1.03958658143489	0.662820512820513	0.997727258721949
1822	tropics_28	2085	2141	1.40599914023758	0.43308874785213	0.967341140473892	3	4	1.97388658562171	0.136963291384957	1.66666666666667	1.18539664710253	1.72293578442263	56	0.844357866762503	11.157895	4.029399	0.031533	0.00026	-0.664631	0.00026	0.501823	0.178067	2141	12	41	0.531138	10357	5.495	5.1041	30.4414	0.00643	0.0608	39989643	10357	0.868493	0.987728	0.001161	0.510508	0.000165	0.483896	0.000151	-1.1e-05	1.79886315920234	Est.	0.929824583333333	1.04485792870403	0.223944875107666	1.00774783089523
1945	tropics_28	2197	2239	1.11789381941881	0.348338714206306	0.935641793756257	3	5	1.56660092917988	0.381718932918008	1.66666666666667	1.49089890087519	1.78130848556435	42	1.06387442750923	12.680135	6.715868	0.03482	0.000433	-0.676858	0.000433	0.509649	0.172372	2239	12	36	0.494424	8788	4.8353	5.374	54.7945	0.00633	0.0403	39991212	8788	1.136986	1.007202	0.000855	0.510461	0.000143	0.493475	8.6e-05	-8e-06	1.79518547988986	Transient	1.05667791666667	1.02802944595828	0.506432748538012	0.995592780407803
2320	tropics_28	2435	2519	1.24622104153211	0.176198254211543	1.01094067223099	4	3	1.49289529919104	0.0866809534366576	1.66666666666667	1.33737644536771	1.64862955111756	84	1.11639889787971	11.819277	4.963323	0.016494	0.00032	-0.669943	0.00032	0.497022	0.181173	2519	12	36	0.421261	14891	5.4191	5.9671	136.9863	0.00599	0.0458	39985109	14891	1.90411	1.008946	0.000703	0.508478	0.000137	0.496273	7.1e-05	-1.5e-05	1.8288289047267	Transient	0.98493975	1.00761663853476	0.455192034139403	1.00641079064731
2383	tropics_28	2477	2561	1.30584002734335	0.260782385345384	0.960925821635414	4	2	1.53209952745988	0.142840752337542	1.66666666666667	1.27631764363771	1.73443842296811	84	1.08783185217078	13.438348	7.695028	0.030303	0.000496	-0.682948	0.000496	0.510545	0.168142	2561	12	38	0.414627	16135	5.6601	6.0822	91.3242	0.0065	0.051	39983865	16135	2.019178	1.011433	0.000688	0.508182	0.000133	0.49778	6.4e-05	-1.3e-05	1.86075855409437	Est.	1.11986233333333	1.01911526416933	0.720930232558139	0.993985786075814
2691	tropics_28	2841	2925	1.09678471426626	0.278548166255184	1.35377476173844	3	5	1.61949281550308	0.0704066682497265	1.66666666666667	1.51959326656157	1.2311255267652	84	1.02912878075902	14.155211	6.108947	0.021581	0.000394	-0.688706	0.000394	0.508995	0.163318	2925	13	36	0.325572	13057	6.9263	7.0795	273.9726	0.00638	0.0658	39986943	13057	3.016438	0.995618	0.000873	0.504309	0.00017	0.493784	0.000101	-2.5e-05	1.98106614149418	Est.	1.08886238461538	1.02631285698459	0.451317296678121	0.995868661096923
3404	tropics_28	3667	3765	1.17120989565329	0.173468254170782	1.18268777626105	2	2	1.44196626855833	0.0504220876789895	1.66666666666667	1.42302987094983	1.40921949150068	98	1.15582916397413	13.639895	5.466769	0.031814	0.000353	-0.684567	0.000353	0.512133	0.159539	3765	13	34	0.582223	15154	8.7613	6.389	136.9863	0.00605	0.0698	39984846	15154	5.317808	1.018025	0.000811	0.505485	0.000151	0.503695	7.3e-05	-1.2e-05	1.29512082142443	Est.	1.04922269230769	1.014047272816	0.435265104808878	0.997672627094255
4204	tropics_28	4465	4535	1.29772965119396	0.362306849910409	0.714883796676954	5	3	1.61433972288729	0.216761480578309	1.66666666666667	1.28429420190351	2.33138123204632	70	1.03241383646671	12.302902	5.685155	0.054014	0.000367	-0.673828	0.000367	0.518032	0.150635	4535	14	43	0.359954	14813	8.851	8.4986	91.3242	0.00599	0.0985	39985187	14813	7.427397	1.021178	0.001072	0.502685	0.000172	0.508211	0.00026	-8.3e-05	2.00123810552645	Est.	0.878778714285714	1.03360959503921	0.342350746268657	1.01406149328846
4424	tropics_28	4465	4535	1.29772965119396	0.362306849910409	0.714883796676954	5	3	1.61433972288729	0.216761480578309	1.66666666666667	1.28429420190351	2.33138123204632	70	1.03241383646671	15.144874	5.398287	0.015511	0.000348	-0.696655	0.000348	0.509975	0.150591	4535	14	43	0.359954	14813	8.851	8.4986	91.3242	0.00599	0.0985	39985187	14813	7.427397	1.021178	0.001072	0.502685	0.000172	0.508211	0.00026	-8.3e-05	2.00123810552645	Transient	1.08177671428571	0.994568938958717	0.324626865671642	0.991175712196532
4471	tropics_28	4465	4493	1.10297321757327	0.0280835399887283	0.915952684533101	5	3	1.19606453302295	0.0112435283650731	1.66666666666667	1.51106721370227	1.81959908498574	28	1.39345881484698	17.089087	5.946035	0.06157	0.000384	-0.712271	0.000384	0.542387	0.137467	4493	13	39	0.461195	12550	8.9274	8.3836	45.6621	0.00628	0.0868	39987450	12550	7.312329	1.011261	0.001456	0.503943	0.000168	0.502023	0.000367	-8.4e-05	1.8778657034546	Est.	1.31454515384615	1.05166217155514	0.263736263736264	0.973381791873907
4754	tropics_28	5333	5403	1.00702830597528	0.259935510067647	0.995394030674213	0	4	1.86759350107262	0	1.66666666666667	1.65503457725803	1.674378804078	70	0.892414042836112	11.325368	10.381268	0.032187	0.00067	-0.665976	0.00067	0.502758	0.143898	5403	13	15	0.761354	4844	8.9336	10.8767	39.1389	0.00619	0.0777	39995156	4844	9.805479	1.00281	0.000952	0.504066	0.000205	0.497577	7e-05	-1.8e-05	0.966863792197014	Est.	0.871182153846154	1.02981681887176	0.703781512605042	1.0192551007333
6034	tropics_28	5543	5585	1.07860511398637	0.13598438232003	0.92143172304291	2	3	1.32992224138518	0.123713091546163	1.66666666666667	1.54520560402955	1.80877934304531	42	1.25320610093019	12.093669	4.601807	0.061369	0.000297	-0.672147	0.000297	0.520929	0.135117	5585	12	29	0.582648	10950	10.0689	11.3753	68.4932	0.00582	0.1051	39989050	10950	10.30411	1.036306	0.000915	0.508996	0.000202	0.509221	5.9e-05	-2e-05	1.3943455775274	Est.	1.00780575	1.02603979544471	0.324590163934426	1.00317314480796
7002	tropics_28	6187	6229	0.998457200377991	0.0876626694649961	1.06768741764668	2	4	1.25005140121493	0.0544578092714829	1.66666666666667	1.66924197255096	1.56100618881528	42	1.33327850762523	15.547231	7.672308	0.041901	0.000495	-0.699887	0.000495	0.525233	0.120016	6229	11	44	0.475643	9135	12.9565	13.1397	273.9726	0.00628	0.1518	39990865	9135	12.068493	0.99115	0.001291	0.512811	0.000255	0.48361	0.000323	-0.000123	1.62957933387487	Est.	1.41338463636364	1.05210234304384	0.383423702556158	0.968468736242604
7636	tropics_28	6621	6649	1.10166566368849	0.189261233347313	0.983308309546987	0	2	1.58363848202397	0	1.66666666666667	1.51286068142171	1.69495838739988	28	1.05242874910225	14.17611	4.486744	0.078183	0.000289	-0.688874	0.000289	0.539109	0.111466	6649	14	92	0.715168	41428	4.2976	14.2904	Inf	0.00607	0.0383	39958572	41428	13.219178	1.024308	0.001329	0.501573	0.000178	0.510884	0.000296	-7.6e-05	1.15932964165623	Est.	1.01257928571429	1.05565954988205	0.217456734386757	1.00113275995185
8135	tropics_28	7027	7069	1.17432143980452	0.266871546174013	0.887695962557432	4	3	1.44984252944558	0.200357831125381	1.66666666666667	1.4192593357949	1.8775197105381	42	1.14955012893986	13.12781	7.214879	0.020419	0.000465	-0.680453	0.000465	0.504235	0.116177	7069	14	51	0.600102	13791	3.3383	14.3658	273.9726	0.0062	0.0266	39986209	13791	14.369863	0.973624	0.001299	0.500525	0.000188	0.486528	0.000197	-2.5e-05	1.65623239451339	Est.	0.937700714285714	1.0482782819184	0.35796766743649	1.01171279524776
8289	tropics_28	7279	7363	1.0052986986048	0.159785434944629	1.28064560398025	2	3	1.31643109476051	0.0661837849750634	1.66666666666667	1.65788204936478	1.30142692208263	84	1.2660493004914	11.531659	5.334151	0.020345	0.000344	-0.667633	0.000344	0.497715	0.124067	7363	14	33	0.550579	8976	4.1083	15.1712	34.2466	0.00627	0.0332	39991024	8976	15.175342	1.009019	0.001132	0.502348	0.000171	0.502402	0.000177	-3.4e-05	1.50781475171842	Transient	0.823689928571429	1.01143127157247	0.303886925795053	1.02104761359427
8533	tropics_28	7111	7307	1.34672942900875	1.00706012096409	2.62485997012696	2	2	2.02079356225203	0.294944210694719	1.66666666666667	1.2375660847431	0.634954506386888	196	0.824758499729821	17.4828	5.367142	-0.001112	0.000346	-0.715434	0.000346	0.510987	0.115713	7307	14	27	0.44988	7911	4.0352	15.0164	54.7945	0.00614	0.034	39992089	7911	15.021918	1.00233	0.00089	0.502494	0.000182	0.498947	0.000129	-4.4e-05	1.6708286978204	Transient	1.24877142857143	0.996566617823363	0.38876404494382	0.973105845013637
9600	tropics_28	7853	7923	1.14576644941006	0.243548864492986	0.904717458199737	1	3	1.67004192915329	0.0384343393937781	1.66666666666667	1.45463036339109	1.84219576129668	70	0.997978935481974	13.315919	6.91706	0.002405	0.000446	-0.681964	0.000446	0.496105	0.124672	7923	11	62	0.67269	23742	5.3994	16.6973	68.4932	0.00627	0.0199	39976258	23742	16.709589	0.994057	0.000885	0.51112	0.000185	0.486471	0.000124	-4e-05	1.47959636275379	Transient	1.21053809090909	1.00840082040801	0.503954802259887	0.989245134291519
9737	tropics_28	8119	8343	1.66080079377831	0.837229696899185	0.452564226809357	6	2	1.99191425436386	0.539905152078379	1.66666666666667	1.00353195453081	3.68271853570245	224	0.836716069989133	10.09898	5.148366	0.001553	0.000332	-0.656125	0.000332	0.482866	0.135299	8343	12	31	0.196135	9417	6.7196	5.1452	136.9863	0.00618	0.0445	39990583	9417	17.860274	0.9986	0.000919	0.509144	0.000188	0.490628	0.000162	-5.9e-05	2.38037931258617	Transient	0.841581666666667	1.0029583482165	0.361262241566921	1.0190791187814
9869	tropics_28	7951	8077	1.53869321092065	0.876001304796109	0.78644715088897	2	4	2.44403166558978	0.46896550332671	1.66666666666667	1.08317022187252	2.11923543086491	126	0.681933335861456	12.095383	6.527354	-0.009284	0.000421	-0.672161	0.000421	0.485467	0.12944	8077	12	59	0.50329	16414	5.9261	4.4219	91.3242	0.00588	0.0263	39983586	16414	17.131507	0.991538	0.000864	0.510864	0.000186	0.485494	0.00013	-4.7e-05	1.91774701215374	Transient	1.00794858333333	0.999214314800043	0.487268518518519	0.999490998600526
9955	tropics_28	8077	8133	1.13079073092339	0.090825734004786	0.818589679906217	5	5	1.36380064306126	0.0278270355553034	1.66666666666667	1.47389487823772	2.03602208478564	56	1.2220749969186	12.192946	5.22764	0.019938	0.000337	-0.672944	0.000337	0.500218	0.124853	8133	12	42	0.411988	13464	5.9677	4.5753	68.4932	0.00656	0.0291	39986536	13464	17.284932	0.986995	0.00096	0.51058	0.000189	0.483567	0.000178	-6.1e-05	2.08190628299878	Transient	1.01607883333333	1.03357979473499	0.351041666666667	0.999264215368654
10000	tropics_28	8175	8357	1.78773772476072	1.55996481628066	0.50344427149637	7	2	2.11340931394298	1.39950391267287	1.66666666666667	0.932276946211305	3.31052861464267	182	0.788615180065224	11.934783	9.452268	-0.000443	0.00061	-0.670871	0.00061	0.489064	0.130582	8357	12	36	0.184684	9611	6.8243	4.4137	68.4932	0.00627	0.0446	39990389	9611	17.89863	1.0024	0.00096	0.509186	0.000188	0.492429	0.000148	-4.7e-05	2.39689271212046	Transient	0.99456525	0.997163904738639	0.635416666666667	1.00407920418178
10446	tropics_28	8427	8539	1.21937929258938	0.562672595274419	2.43998360546357	4	6	1.92901420025383	0.225462565646306	1.66666666666667	1.36681562233804	0.683064698850719	112	0.86399916934119	15.441785	4.522161	0.017035	0.000292	-0.69904	0.000292	0.51198	0.124252	8539	13	43	0.255986	15411	6.4185	4.9123	273.9726	0.00601	0.0652	39984589	15411	18.39726	1.023962	0.001182	0.506091	0.000154	0.506123	0.000256	-6e-05	2.38663557193359	Transient	1.18782961538462	0.99337760877311	0.247038917089678	0.982159838018853
10550	tropics_28	8399	8469	1.12123900312415	0.348363262126954	2.13081837541831	4	7	1.68939603750503	0.222990599949135	1.66666666666667	1.48645084769863	0.782172092137826	70	0.986545859979681	12.782278	7.458083	0.031164	0.000481	-0.677678	0.000481	0.508244	0.127444	8469	12	39	0.147084	11796	6.4831	4.7205	54.7945	0.00609	0.059	39988204	11796	18.205479	1.013602	0.001297	0.507785	0.000168	0.49933	0.000269	-6e-05	2.50509420634094	Transient	1.06518983333333	1.01781042399417	0.370855821125675	1.00001914951986
10687	tropics_28	8399	8427	1.06157214667502	0.0690966696367409	0.874574022306772	6	6	1.25511596140763	0.0386706538732429	1.66666666666667	1.5699984893979	1.9056896547998	28	1.32789855114063	12.320478	3.049728	0.066378	0.000197	-0.673969	0.000197	0.524492	0.121297	8427	12	34	0.154239	10380	6.7372	8.2247	68.4932	0.0063	0.0538	39989620	10380	18.090411	1.014373	0.001037	0.508325	0.000174	0.499152	0.000172	-4.6e-05	2.48436157002081	Est.	1.0267065	1.05348878882911	0.189971070395371	1.00266882718129
10842	tropics_28	8483	8595	0.928867048477559	0.326866056622841	2.13285098041664	3	7	1.53096359250723	0.236228563220579	1.66666666666667	1.79430056152641	0.781426682862342	112	1.08863899495951	14.013242	7.203021	0.050962	0.000465	-0.687565	0.000465	0.523676	0.121356	8595	13	55	0.341655	20828	6.0297	5.0658	136.9863	0.00622	0.0657	39979172	20828	18.550685	1.024363	0.000959	0.504837	0.000154	0.507558	0.00018	-5e-05	2.24223807467353	Est.	1.07794169230769	1.02725587098814	0.484880083420229	0.995962845394814
11037	tropics_28	8959	9015	1.25151295840687	0.160631176006607	0.879566327860308	5	3	1.45377411099501	0.102603257497613	1.66666666666667	1.33172146198811	1.89487320498172	56	1.14644128964847	12.434946	6.547919	-0.007542	0.000422	-0.674888	0.000422	0.487668	0.125022	9015	13	62	0.421862	18544	6.4552	6.2164	136.9863	0.00653	0.0764	39981456	18544	19.70137	0.972543	0.000943	0.506467	0.000206	0.480364	0.000169	-6.5e-05	1.87806181599894	Transient	0.956534307692308	1.02050641412897	0.447507953340403	1.00542276065411
11319	tropics_28	9085	9127	1.16201333056569	0.0841665260859216	0.911106739362599	4	2	1.26824876896138	0.0767658968729488	1.66666666666667	1.43429220889858	1.82927707003095	42	1.31414806578647	13.160494	5.380699	0.02151	0.000347	-0.680716	0.000347	0.504872	0.119481	9127	12	47	0.356609	10168	7.0622	6.5205	91.3242	0.00641	0.0851	39989832	10168	20.008219	0.985118	0.001073	0.507724	0.000198	0.485327	0.000163	-4.3e-05	1.95071590207459	Est.	1.09670783333333	1.03717829510411	0.323392357875116	0.997105483349593
13053	tropics_28	9953	9967	0.994871280740381	0.0226032214061058	0.975820690617165	2	7	1.17215116028432	0.0242366544536877	1.66666666666667	1.67525859770154	1.7079640580408	14	1.42188714488189	7.645044	3.4163	0.063521	0.00022	-0.636415	0.00022	0.503827	0.1195	9967	11	76	0.531672	18865	5.5657	7.6548	273.9726	0.00642	0.0495	39981135	18865	22.309589	0.984033	0.00122	0.515233	0.000274	0.47776	0.000162	-6e-05	1.99014119750664	Est.	0.695004	1.08287208130787	0.180327868852459	1.02708126202417
13574	tropics_28	10219	10303	0.979758736317647	0.394994786391939	0.98234299204977	0	2	1.60694873039991	0	1.66666666666667	1.70109906131658	1.6966239695862	84	1.03716231584557	10.083701	12.189961	0.049224	0.000786	-0.656003	0.000786	0.506904	0.121167	10303	9	104	0.783504	50777	3.0432	8.5753	136.9863	0.0064	0.0171	39949223	50777	23.230137	1.002362	0.001054	0.520677	0.000155	0.48148	0.000135	-1.4e-05	0.993200563820635	Est.	1.12041122222222	1.04798029698701	0.74573055028463	0.996628088800994
13694	tropics_28	10359	10415	1.34121018808119	0.132669501054947	0.824081825216688	2	1	1.51358630903602	0.0207230891298093	1.66666666666667	1.24265881774362	2.02245288716133	56	1.10113751473356	9.932716	4.385285	0.025371	0.000283	-0.65479	0.000283	0.494167	0.119135	10415	9	102	0.572933	35512	3.3765	8.8795	Inf	0.00617	0.0247	39964488	35512	23.536986	0.984375	0.001238	0.521074	0.000175	0.472468	0.000155	-8e-06	1.41542554332709	Transient	1.10363511111111	1.0419764652755	0.22859450726979	0.997077491632073
1867	tropics_29	2029	2113	1.40952191372128	0.454759435494364	0.932678419745344	0	1	1.88636540769722	0	1.66666666666667	1.18243402280032	1.78696818901603	84	0.883533306890549	4.683128	2.767905	0.031315	0.000179	-0.612624	0.000179	0.476189	0.217237	2113	6	6	0.868526	2008	5.2409	3.4	9.1324	0.00639	0.0047	39997992	2008	0.791781	1.006802	0.000687	0.536016	0.00013	0.469726	3e-05	1.1e-05	0.43761848477628	Est.	0.780521333333333	1.02483951462174	0.260553129548763	1.01102762855306
2457	tropics_29	3065	3121	1.22486481625574	0.268576248971662	0.93302856263843	1	2	1.65800481241592	0.0153542265071585	1.66666666666667	1.36069437585893	1.78629758338121	56	1.00522426363656	6.401442	2.58644	0.027875	0.000167	-0.626426	0.000167	0.481168	0.209068	3121	6	18	0.776374	3640	6.5131	6.1014	19.5695	0.00635	0.0156	39996360	3640	3.553425	0.995703	0.000768	0.532904	0.000147	0.467281	5.6e-05	1e-06	0.91240463147904	Transient	1.066907	1.03270467498328	0.217447916666667	1.00299245208135
2707	tropics_29	3905	4017	1.21512910474925	0.234127667355883	0.939168772273867	1	3	1.72802974909551	0.0337223159904431	1.66666666666667	1.37159636795186	1.77461891394815	112	0.96448956827221	9.969144	4.110509	0.027457	0.000265	-0.655083	0.000265	0.495099	0.205898	4017	8	26	0.796911	15732	7.0943	6.9753	91.3242	0.0062	0.0114	39984268	15732	6.008219	1.00358	0.000677	0.526749	0.000159	0.476513	5.4e-05	-1.7e-05	0.825184897367023	Transient	1.246143	1.02417088537841	0.391432791728213	0.986046391516685
3180	tropics_29	4549	5389	0.972133398264686	0.295563386658047	0.620135343240368	0	3	1.76702639986013	0	1.66666666666667	1.7144423487988	2.68758535509023	840	0.943204168765441	8.926903	9.740701	0.04214	0.000628	-0.646711	0.000628	0.498186	0.207634	5389	10	33	0.382959	11936	11.751	7.6521	39.1389	0.00622	0.0364	39988064	11936	9.767123	1.017775	0.00072	0.518199	0.000205	0.491327	0.000113	-6.9e-05	1.97360510145338	Est.	0.8926903	1.02482424327443	0.872222222222222	1.01074222844802
3233	tropics_29	4521	4773	1.04934578515422	0.167388219443611	0.972056801854501	1	3	1.4336443331328	0.0560357232413595	1.66666666666667	1.58829119080296	1.71457744391787	252	1.16253845402832	8.952756	1.798293	0.003364	0.000116	-0.646919	0.000116	0.47924	0.213019	4773	9	18	0.626477	3724	8.6353	7.4438	21.0748	0.00599	0.0206	39996276	3724	8.079452	1.001638	0.000596	0.52348	0.00018	0.478601	5.4e-05	-3.7e-05	1.29351525586341	Transient	0.994750666666667	1.00172883277004	0.194630872483222	1.00033751073879
3694	tropics_29	4997	5249	1.1918677358077	0.550393119567063	0.887124520553182	2	3	1.69977599336418	0.565617641496864	1.66666666666667	1.39836545330863	1.87872911643496	252	0.980521358798589	9.191656	4.569526	0.020415	0.000295	-0.648838	0.000295	0.488456	0.218991	5249	10	18	0.487325	6864	10.9784	7.2685	68.4932	0.00632	0.0288	39993136	6864	9.383562	1.014073	0.000724	0.518435	0.000203	0.48934	0.00014	-8e-05	1.66625064546049	Transient	0.9191656	1.00646088737902	0.407458563535912	1.00813553586227
3712	tropics_29	5305	5445	1.31079792578606	0.840877272553216	0.771941884305122	3	6	2.13308234758542	0.998819898643052	1.66666666666667	1.27149016174038	2.15905717846486	140	0.781341924540923	8.817651	5.786995	0.044247	0.000373	-0.645834	0.000373	0.49884	0.214059	5445	10	29	0.322295	15219	11.6746	7.8055	68.4932	0.00614	0.0386	39984781	15219	9.920548	1.019282	0.001115	0.518855	0.000205	0.491386	0.000159	-4.5e-05	1.97772452669251	Transient	0.8817651	1.02546743434044	0.334529147982063	1.01035001293589
3837	tropics_29	5501	5599	0.888501186172282	0.203891665209315	1.4977227299906	1	6	1.57000285633288	0.0104488333281101	1.66666666666667	1.87581816727423	1.11280054264592	98	1.061569193931	9.846424	6.714843	0.013834	0.000433	-0.654097	0.000433	0.48805	0.204649	5599	9	61	0.438346	26438	10.8336	8.2274	54.7945	0.00644	0.0413	39973562	26438	10.342466	1.003732	0.000883	0.520861	0.000205	0.481961	4.7e-05	-1e-05	1.83840923416086	Est.	1.09404711111111	1.01016021464473	0.490373725934315	0.998176731627422
4090	tropics_29	5991	6103	1.28032872404301	0.0703899603028847	0.923679786288233	3	1	1.36949095848171	0.0408539200698414	1.66666666666667	1.30174902380045	1.80437711359268	112	1.2169972034824	9.089027	5.874062	-0.007771	0.000379	-0.648013	0.000379	0.474464	0.199085	6103	8	20	0.657648	4805	7.8931	8.2	45.6621	0.00656	0.0319	39995195	4805	11.723288	0.998654	0.000627	0.524854	0.000163	0.475867	2e-05	-6e-06	1.13551041435362	Transient	1.136128375	0.993596497044138	0.604465709728868	0.996627848820494
4678	tropics_29	6299	6411	1.0529711252409	0.377532506998234	0.817060083064462	1	3	1.70670892728232	0.0189791180535008	1.66666666666667	1.58282276381071	2.03983366855431	112	0.976538318880527	10.923933	3.216848	0.018763	0.000208	-0.662752	0.000208	0.494461	0.195022	6411	7	16	0.474314	5178	10.2864	9.0438	39.1389	0.00644	0.0429	39994822	5178	12.567123	1.00933	0.000625	0.529661	0.000216	0.476713	9.7e-05	-7.2e-05	1.31661807607702	Transient	1.56056185714286	1.00952129748212	0.3328	0.973133598684524
5064	tropics_29	6705	6747	1.04794490079735	0.180517939458616	0.979359800899966	1	5	1.64996499505425	0.00931706108855256	1.66666666666667	1.59041440575602	1.70179199221278	42	1.01012243996841	2.683171	2.790023	0.077414	0.00018	-0.59656	0.00018	0.491105	0.186817	6747	5	58	0.64379	34387	8.845	9.9644	Inf	0.00632	0.043	39965613	34387	13.487671	1.010962	0.001415	0.537236	0.000185	0.47055	9.6e-05	3.6e-05	1.33801812508853	Est.	0.5366342	1.0687734122375	0.127208480565371	1.02506682176464
5106	tropics_29	6803	6831	1.14113772843214	0.137061730404628	0.86803477713118	3	3	1.38040039540621	0.0948861944543901	1.66666666666667	1.46053068366828	1.9200459596503	28	1.20737915767998	3.183743	3.656918	0.093159	0.000236	-0.600581	0.000236	0.500988	0.173734	6831	5	72	0.474039	40676	6.0074	10.1945	Inf	0.00617	0.0437	39959324	40676	13.717808	1.009584	0.001498	0.540412	0.000165	0.46714	0.000129	4e-05	1.58240656249337	Est.	0.6367486	1.08721636392533	0.157543391188251	1.01495316377916
5648	tropics_29	7069	7111	1.16779541653331	0.154767316541201	1.0294332647584	3	2	1.36987068996145	0.0794392775055235	1.66666666666667	1.42719062180796	1.61901380470527	42	1.21665984890411	3.026174	4.075527	0.049637	0.000263	-0.599315	0.000263	0.478856	0.159657	7111	4	74	0.591465	24862	2.8252	10.9616	Inf	0.00659	0.0319	39975138	24862	14.484932	0.978265	0.001367	0.541193	0.000136	0.452025	0.000158	2.3e-05	1.60512220167516	Est.	0.7565435	1.07423811975501	0.19239209948793	1.01477236559273
5791	tropics_29	7209	7251	0.987611718331546	0.100116099031805	1.29822817435904	2	5	1.34354466692106	0.0381214281776679	1.66666666666667	1.68757279377193	1.28380102942191	42	1.24049963332152	5.337374	8.575068	0.040714	0.000553	-0.617879	0.000553	0.483372	0.151203	7251	4	61	0.400937	14723	3.0087	11.3397	273.9726	0.00649	0.0421	39985277	14723	14.868493	0.993908	0.000949	0.54183	0.000128	0.458751	0.000107	2e-06	1.80227489848899	Est.	1.3343435	1.0479382180734	0.582718651211802	0.994936841098121
6882	tropics_29	7923	8063	1.15871912998733	0.474793397520777	0.946648275280025	2	4	1.7550389944171	0.414946164261638	1.66666666666667	1.43836985472475	1.76059758432841	140	0.949646516099328	5.837956	7.849654	0.009387	0.000506	-0.6219	0.000506	0.470257	0.153628	8063	6	27	0.717868	6699	5.3493	10.1082	68.4932	0.00624	0.0209	39993301	6699	17.093151	0.984016	0.000735	0.535337	0.000155	0.459737	8.4e-05	-2.1e-05	1.17790969725252	Est.	0.972992666666667	1.02582803131834	0.68843537414966	1.00296320549166
7633	tropics_29	8735	8819	1.50535610087519	1.46666821049425	0.737893278780235	5	3	1.88932668495921	1.81466029931416	1.66666666666667	1.10715774539838	2.25868254203606	84	0.882148481750074	4.343515	3.982835	0.018479	0.000257	-0.609897	0.000257	0.469077	0.152398	8819	5	62	0.357451	22694	7.0182	5.3836	273.9726	0.00636	0.047	39977306	22694	19.164384	0.990899	0.001238	0.536464	0.000157	0.461944	0.000156	-2e-06	2.26246455299721	Transient	0.868703	1.02800668209202	0.207592891760905	1.01294185089087
7814	tropics_29	8791	8833	1.09398715897735	0.0686542233383199	0.826065320963506	5	3	1.21865951893576	0.0517131186630664	1.66666666666667	1.52347918619506	2.01759670133919	42	1.36762290103978	4.174709	4.85966	0.042073	0.000314	-0.608541	0.000314	0.47962	0.144396	8833	5	53	0.335328	22226	7.1296	5.4219	68.4932	0.00625	0.0487	39977774	22226	19.20274	0.991322	0.00117	0.536491	0.000158	0.462115	0.000137	0	2.31167419024104	Est.	0.8349418	1.05210074307498	0.268376068376068	1.01426528419707
8629	tropics_29	9421	9463	1.05952133993947	0.0418840456555816	0.964471765474933	2	2	1.14791480501169	0.0530585254221139	1.66666666666667	1.57303737436933	1.72806164610319	42	1.45190798079278	6.017857	6.040648	0.029855	0.00039	-0.623345	0.00039	0.480708	0.145037	9463	5	31	0.767218	9365	4.6149	7.1452	91.3242	0.00624	0.0103	39990635	9365	20.928767	0.988102	0.000646	0.53651	0.000164	0.460628	4.8e-05	-1.6e-05	1.01094159020435	Est.	1.2035714	1.04271130802106	0.603715170278638	0.999325305464896
9434	tropics_29	10275	10331	1.12466872869464	0.138012106604351	0.949068832916393	3	4	1.4438666620212	0.0284628658153444	1.66666666666667	1.48191785202484	1.75610725888571	56	1.1543078807108	3.69559	5.99698	0.064044	0.000387	-0.604692	0.000387	0.48836	0.147983	10331	6	46	0.515575	19679	7.5461	4.811	91.3242	0.00601	0.029	39980321	19679	23.306849	1.023874	0.000995	0.532811	0.000211	0.480616	7.7e-05	-1.6e-05	1.79652292473521	Est.	0.615931666666667	1.04127979405576	0.38894472361809	1.02520902058549
9607	tropics_29	10415	10457	0.92761561827432	0.125365150011644	0.876191495720205	3	6	1.26376578146995	0.082829157124585	1.66666666666667	1.79672122141198	1.90217169968845	42	1.3188097755963	3.829379	4.403092	0.063917	0.000284	-0.605767	0.000284	0.48897	0.141888	10457	5	65	0.392872	31649	7.7674	5.1562	68.4932	0.00646	0.0431	39968351	31649	23.652055	1.01967	0.001229	0.536478	0.000211	0.475338	9.8e-05	2e-06	1.90829326442557	Est.	0.7658758	1.04544010980461	0.231082180634662	1.01710740820352
1494	tropics_32	2323	2379	1.13734789602902	0.240444523472843	0.932675651132089	3	5	1.5956100831691	0.0581823218376033	1.66666666666667	1.46539741488575	1.78697349356516	56	1.04453254855123	6.687243	6.515352	0.038295	0.00042	-0.628722	0.00042	0.48734	0.222384	2379	6	17	0.488875	4854	4.2515	6.0932	30.4414	0.00628	0.0292	39995146	4854	1.520548	1.019427	0.000781	0.532212	0.000154	0.479056	6.5e-05	-1e-05	1.69630448613451	Est.	1.1145405	1.01923698685088	0.537772087067862	1.00199335687801
2036	tropics_32	3429	3583	1.52501644280791	0.201499923383636	0.902647872642501	3	1	1.68060858534926	0.107273799040793	1.66666666666667	1.09288439119906	1.84641953654364	154	0.991704244043421	7.662818	3.193467	0.040049	0.000206	-0.636558	0.000206	0.492025	0.208109	3583	7	19	0.734323	3907	5.3172	6.6658	27.3973	0.00624	0.0137	39996093	3907	4.819178	1.01326	0.000659	0.530808	0.00016	0.477445	6.3e-05	-2.4e-05	1.00327782633371	Est.	1.09468828571429	1.0272405652743	0.312594840667678	0.996802029483433
3004	tropics_32	4353	4395	1.20311933844995	0.0849659883010405	0.936341665751906	4	2	1.32286848759395	0.0641808770116518	1.66666666666667	1.38528790403613	1.77997704003516	42	1.25988840334237	9.814181	3.290655	0.063232	0.000212	-0.653838	0.000212	0.512391	0.188754	4395	8	33	0.520326	7724	8.7061	5.6411	45.6621	0.0066	0.0316	39992276	7724	7.043836	0.986845	0.001256	0.527625	0.000241	0.468006	0.000329	-0.000131	1.67577530079953	Est.	1.226772625	1.0794744403855	0.168789808917197	0.985635641007175
3346	tropics_32	4675	4731	0.875894649894447	0.195430921148776	1.03797181954647	2	4	1.29412959088556	0.114292494301938	1.66666666666667	1.90281635681587	1.60569548737353	56	1.28786690174219	13.994089	6.434249	0.069901	0.000415	-0.687412	0.000415	0.533704	0.165287	4731	10	46	0.715666	28150	4.6985	6.0575	91.3242	0.00595	0.0377	39971850	28150	7.964384	1.031885	0.001173	0.518003	0.000199	0.498402	0.000299	-0.000109	1.1663144569959	Est.	1.3994089	1.03926504232538	0.353793691389599	0.970797136496938
4672	tropics_32	5375	5431	1.11367183084067	0.214323213259426	0.967118020828966	0	2	1.63216182958672	0	1.66666666666667	1.49655097714787	1.72333327553764	56	1.02114057347407	11.442831	6.005352	0.050409	0.000387	-0.666919	0.000387	0.512554	0.157065	5431	10	32	0.807442	10132	4.0309	3.5151	91.3242	0.00602	0.0126	39989868	10132	9.882192	1.007272	0.000763	0.516451	0.000175	0.487808	5.9e-05	-1.9e-05	0.842471496945431	Est.	1.1442831	1.04410839792556	0.507208387942333	0.993874700839687
5360	tropics_32	6299	6383	1.15017829671399	0.171992196814236	0.929277151095149	5	4	1.38025486107388	0.135507620090641	1.66666666666667	1.44905070059856	1.79350871233895	84	1.20750646396561	9.328804	6.63917	0.031845	0.000428	-0.649939	0.000428	0.494619	0.163554	6383	11	37	0.459272	7194	6.9526	6.1219	54.7945	0.00686	0.0387	39992806	7194	12.490411	1.00645	0.001091	0.51186	0.000172	0.491802	0.000158	-3e-05	2.07391687024868	Transient	0.848073090909091	1.02574144517291	0.392300641613199	1.01996175228516
5609	tropics_32	6425	6467	1.07572652422851	0.117623232826334	0.799603328633713	5	4	1.30834605160664	0.0324899992286182	1.66666666666667	1.54934049605401	2.08436684413822	42	1.27387296703347	11.71875	3.148577	0.070119	0.000203	-0.669136	0.000203	0.523899	0.148536	6467	11	38	0.3193	8741	6.8151	4.9151	45.6621	0.00625	0.0529	39991259	8741	12.720548	1.02104	0.001181	0.511835	0.000159	0.498923	0.000158	-1.3e-05	2.25502541412423	Est.	1.06534090909091	1.0505326111827	0.171888230313294	1.00061716187242
5638	tropics_32	6411	6467	1.15973938086905	0.215258884648519	0.749752274146813	4	5	1.55064871769327	0.064277343286785	1.66666666666667	1.43710448585246	2.22295646727216	56	1.07481897585804	12.540241	3.773532	0.049849	0.000243	-0.675734	0.000243	0.516785	0.146783	6467	11	38	0.3193	8741	6.8151	4.9151	45.6621	0.00625	0.0529	39991259	8741	12.720548	1.02104	0.001181	0.511835	0.000159	0.498923	0.000158	-1.3e-05	2.25502541412423	Est.	1.14002190909091	1.02945268199569	0.20575783234547	0.994036822250941
5758	tropics_32	6803	6845	1.07597752009988	0.289485400306334	1.00626645088684	2	6	1.63386823624831	0.425514137935361	1.66666666666667	1.5489790776595	1.65628762163124	42	1.02007409758676	12.185836	6.76472	0.037111	0.000436	-0.672887	0.000436	0.509142	0.144423	6845	13	80	0.432763	36126	6.6059	5.9507	273.9726	0.00626	0.0664	39963874	36126	13.756164	0.994929	0.001101	0.506738	0.000168	0.491032	0.000111	-2e-06	1.9078472286077	Est.	0.937372	1.04309775989685	0.396003633060854	1.00689785561412
6039	tropics_32	6873	6901	0.981353901492722	0.0849198019329594	0.957423129289634	1	5	1.36375912386136	0.0457525226227572	1.66666666666667	1.69833396915377	1.74078379316286	28	1.22211220259165	9.436289	5.194781	0.035259	0.000335	-0.650803	0.000335	0.497025	0.143784	6901	12	83	0.412073	30150	6.606	6.1041	136.9863	0.00614	0.069	39969850	30150	13.909589	0.985262	0.001055	0.507579	0.000176	0.48547	0.000111	-9e-06	1.96118620470442	Est.	0.786357416666667	1.05138325546139	0.317535545023697	1.02767597214846
6732	tropics_32	7209	7363	1.01179302490776	0.224505795161562	0.936547391330796	0	2	1.51873382146291	0	1.66666666666667	1.64724071587527	1.77958604347656	154	1.09740538013519	13.142933	7.2702	-0.004266	0.000469	-0.680575	0.000469	0.492057	0.138103	7363	10	60	0.554245	18398	5.5506	6.3342	Inf	0.00647	0.058	39981602	18398	15.175342	1.010456	0.00074	0.516027	0.000201	0.489807	8.5e-05	-4.8e-05	1.84794629910032	Transient	1.3142933	0.985439332788832	0.633783783783784	0.981200152955274
6861	tropics_32	7475	7713	1.52156047355617	0.914318016834158	0.507102038231829	5	4	2.05042116796382	0.78925938796356	1.66666666666667	1.09536669467455	3.28664951235066	238	0.812841133669021	13.795837	8.838221	0.010918	0.00057	-0.685819	0.00057	0.502137	0.136355	7713	12	46	0.224239	12393	6.4183	6.4247	45.6621	0.00619	0.0706	39987607	12393	16.134247	0.991752	0.000956	0.511118	0.00025	0.485608	0.000339	-0.000175	2.61498043526948	Transient	1.14965308333333	1.01938571221895	0.596234309623431	0.985442791474166
7151	tropics_32	7503	7601	1.38675642024543	0.316105528538088	0.786055759418722	6	4	1.73336570605312	0.129182127080145	1.66666666666667	1.20184528611859	2.12029063675985	98	0.961520503634329	10.593085	8.394261	0.00506	0.000542	-0.660094	0.000542	0.486555	0.141663	7601	11	59	0.322602	14879	5.7012	9.4603	273.9726	0.00606	0.059	39985121	14879	15.827397	0.995015	0.000738	0.513966	0.000234	0.484371	0.00017	-0.000106	2.40117817240513	Transient	0.963007727272727	1.01010821286082	0.734417344173442	1.00551933931356
7157	tropics_32	7601	8091	2.69603308393986	38.6872636580161	19.2368135083173	1	7	10.4331622360835	155.008551446207	1.66666666666667	0.618192216035819	0.0866394356812816	490	0.159747028652773	9.837681	14.758194	-0.003341	0.000952	-0.654027	0.000952	0.479507	0.148376	8091	14	37	0.46026	9927	7.5762	7.4603	54.7945	0.00598	0.0939	39990073	9927	17.169863	1.01407	0.001366	0.500703	0.000315	0.506865	0.000379	-0.000179	2.08801136754447	Transient	0.7026915	0.982836071405483	0.69692532942899	1.03843541117019
7242	tropics_32	7727	7811	1.10145643162306	0.183491683164713	0.826966606976327	8	5	1.30646218283308	0.14061548871162	1.66666666666667	1.51314806361495	2.0153977834251	84	1.27570984339744	15.290351	7.506047	0.01559	0.000484	-0.697823	0.000484	0.510562	0.128205	7811	12	52	0.18888	10917	6.9715	6.6932	91.3242	0.00634	0.0795	39989083	10917	16.40274	0.994407	0.000868	0.509535	0.000278	0.488465	0.000337	-0.000198	2.67450017418119	Est.	1.27419591666667	1.02142498799689	0.557603686635945	0.976709249791899
8369	tropics_32	8609	8693	1.38908911030684	0.20577629942824	0.90750526219565	1	1	1.62988103436244	0.0636680947141081	1.66666666666667	1.19982703362962	1.83653664181988	84	1.0225695198169	11.251781	5.340407	-0.015841	0.000345	-0.665385	0.000345	0.478929	0.139349	8693	12	29	0.764418	7352	4.1747	5.4521	68.4932	0.00602	0.0117	39992648	7352	18.819178	0.966878	0.000938	0.510976	0.000154	0.473238	0.000104	-6e-06	0.977611626097174	Est.	0.937648416666667	1.01800207341536	0.367803837953092	1.00606598060901
9052	tropics_32	8931	9029	1.56969045814767	1.89302481046092	1.48826939872119	3	3	2.28665599932617	2.18622219122357	1.66666666666667	1.0617804663433	1.11986893508579	98	0.728866373935476	9.990421	4.178069	0.043629	0.00027	-0.655253	0.00027	0.503124	0.135801	9029	12	20	0.424319	5173	4.8212	9.326	39.1389	0.00592	0.0451	39994827	5173	19.739726	1.021228	0.00096	0.50777	0.00019	0.503167	0.00023	-9.3e-05	1.67779904284991	Transient	0.832535083333333	1.02288102004851	0.28125	1.02272812566378
9128	tropics_32	8749	8777	1.25611975456696	0.0796999702769126	0.850634742085811	3	1	1.35749100768724	0.0377590873080353	1.66666666666667	1.32683739795275	1.9593211800636	28	1.22775521696174	13.127021	2.415736	0.031805	0.000156	-0.680447	0.000156	0.509883	0.12507	8777	12	21	0.550524	4196	4.3828	5.6795	27.3973	0.00633	0.0236	39995804	4196	19.049315	0.985699	0.00101	0.510704	0.000148	0.482755	0.00017	-3.1e-05	1.43696129560592	Est.	1.09391841666667	1.04729352877607	0.154455445544554	0.991553982690128
9698	tropics_32	9645	9757	1.43361335528653	1.04943174536854	4.12409129332206	6	4	1.87809903295702	1.09804497881749	1.66666666666667	1.16256357442594	0.404129430734334	112	0.887422141974346	13.539609	4.153371	0.004725	0.000268	-0.683761	0.000268	0.497971	0.12909	9757	13	48	0.219546	9260	6.2363	8.3671	54.7945	0.00648	0.0701	39990740	9260	21.734247	1.004276	0.001756	0.505196	0.000148	0.497201	0.000334	-2.4e-05	2.59375939984118	Transient	1.04150838461538	1.00045822106146	0.152619589977221	0.999048259386188
9968	tropics_32	9659	9701	1.11410508040374	0.0682553763010354	0.770326138065885	7	3	1.23236201891007	0.0352138629601674	1.66666666666667	1.49596900326734	2.16358576492197	42	1.35241644994926	12.803939	4.818319	0.053789	0.000311	-0.677852	0.000311	0.519945	0.118956	9701	13	49	0.299804	10230	6.6238	8.2137	91.3242	0.00603	0.0665	39989770	10230	21.580822	0.989735	0.001698	0.506175	0.000154	0.489067	0.000326	-3e-05	2.51117937085461	Est.	0.984918384615385	1.06620652841214	0.183156654888104	1.00302538695815
10555	tropics_32	10037	10205	1.29081385401219	1.02309224206572	0.882023148780311	1	4	2.46220278174516	0.924127445119356	1.66666666666667	1.29117506872601	1.88959515288389	168	0.676900651328712	15.32466	7.836486	-0.018103	0.000506	-0.698099	0.000506	0.494045	0.126522	10205	15	102	0.658866	32178	4.3652	9.5932	Inf	0.00646	0.0298	39967822	32178	22.961644	0.977688	0.000638	0.497958	0.000169	0.491157	0.000126	-6.4e-05	1.47484751674277	Transient	1.021644	1.00447164635514	0.793103448275862	0.999140912090975
10601	tropics_32	10149	10261	1.21626840064031	0.325656171441201	0.848473803195638	2	3	1.71051106250896	0.058412742349388	1.66666666666667	1.37031157414699	1.96431128502664	112	0.974367663090125	19.482774	6.786421	-0.021843	0.000438	-0.731498	0.000438	0.508779	0.119274	10261	15	78	0.598247	21334	4.4916	9.7479	Inf	0.00624	0.0308	39978666	21334	23.115068	0.970727	0.000696	0.497115	0.000182	0.488532	0.000174	-8.7e-05	1.61362968757409	Transient	1.2988516	1.00789802985295	0.629310344827586	0.967960393180669
11448	tropics_32	10471	10597	1.38912592191938	1.70821207341474	4.46288079900496	5	8	2.55595261317237	1.52077778270207	1.66666666666667	1.19979523840705	0.373450858700565	126	0.652072600281134	19.005	3.881642	0.024055	0.00025	-0.72766	0.00025	0.530425	0.116947	10597	17	32	0.240402	5574	5.4181	10.6685	22.8311	0.00622	0.0865	39994426	5574	24.035616	1.018841	0.001465	0.489896	0.000145	0.520334	0.000444	-0.000107	2.56430420343534	Transient	1.11794117647059	1.00540384162727	0.170648464163823	0.986001064567087
11631	tropics_32	10471	10555	1.32574955190618	0.640304082194004	3.02465331278891	8	5	1.74920492221847	0.471185795021205	1.66666666666667	1.25715046576505	0.551027339106809	84	0.952813844448184	16.011364	7.03775	0.030008	0.000454	-0.703615	0.000454	0.520906	0.121936	10555	16	30	0.162929	4861	5.4418	10.5534	45.6621	0.0061	0.0795	39995139	4861	23.920548	1.012824	0.001779	0.491399	0.000168	0.515655	0.000474	-9.4e-05	2.76088180916513	Transient	1.00071025	1.01741544199462	0.255199550309162	1.00690760208315
11761	tropics_32	10499	10527	1.0925134596804	0.0993610042246042	0.729167465011219	10	5	1.25456267427871	0.0478142007317375	1.66666666666667	1.52553421827336	2.28571178315124	28	1.32848418085202	16.889091	3.404063	0.064645	0.00022	-0.710665	0.00022	0.54308	0.113418	10527	16	33	0.171253	4870	5.5285	10.4753	54.7945	0.00656	0.074	39995130	4870	23.843836	1.000633	0.00151	0.492118	0.000168	0.50872	0.00042	-0.000101	2.7412717626029	Est.	1.0555681875	1.06610540544529	0.145695364238411	0.998373078721441
11815	tropics_32	10611	10667	0.851912824960746	0.123862978905985	1.47893599987916	2	9	1.33386236210785	0.02559756230568	1.66666666666667	1.95638170694691	1.1269363020461	56	1.24950423223045	19.931734	3.194602	0.069618	0.000206	-0.735104	0.000206	0.55935	0.107453	10667	18	29	0.39164	9187	4.9057	10.8603	39.1389	0.00633	0.0823	39990813	9187	24.227397	1.041257	0.001394	0.486788	0.00013	0.535136	0.000404	-8.9e-05	2.12301238568385	Est.	1.10731855555556	1.02961954769222	0.147776183644189	0.984937165666032
1680	tropics_33	1973	2029	0.971273149158768	0.165335407104461	1.12776663661619	2	3	1.27492027163346	0.128840915540067	1.66666666666667	1.71596081710916	1.47784711176367	56	1.30727128884012	4.52359	3.402493	0.032449	0.00022	-0.611343	0.00022	0.476192	0.209326	2029	6	22	0.367785	8195	4.3726	4.189	34.2466	0.00253	0.0259	39991805	8195	0.561644	1.014224	0.001011	0.535324	0.000149	0.47378	6.4e-05	2.3e-05	1.4944639856542	Est.	0.753931666666667	1.01849414898372	0.217606330365974	1.01363219030937
2426	tropics_33	2771	2799	1.10236574790139	0.127067141134402	0.953527890837278	1	2	1.39390019287119	0.000507460587965165	1.66666666666667	1.51189990240495	1.7478950355644	28	1.19568579959346	3.063532	3.95022	0.046137	0.000255	-0.599615	0.000255	0.47712	0.195244	2799	5	30	0.768184	7644	4.783	4.8384	45.6621	0.00638	0.0152	39992356	7644	2.671233	0.997278	0.000755	0.53793	0.000182	0.463643	2.4e-05	3e-06	1.01921837049688	Est.	0.6127064	1.05007617733266	0.337748344370861	1.02062158506301
2745	tropics_33	3331	3555	1.02151544975162	0.181480099612529	0.90687696066031	0	3	1.63456503214811	0	1.66666666666667	1.6315628579792	1.83780902919084	224	1.0196392519644	6.435272	3.634178	-0.031041	0.000234	-0.626698	0.000234	0.453778	0.191781	3555	5	24	0.742082	5052	5.8011	4.7849	39.1389	0.00632	0.0211	39994948	5052	4.742466	0.977467	0.000561	0.537807	0.000158	0.454555	2.3e-05	-7e-06	1.10746478463965	Transient	1.2870544	0.99178368721641	0.417112299465241	0.993578227525397
3403	tropics_33	3807	3905	1.23444367094111	0.323868918435408	0.813351419919582	2	2	1.57981392044898	0.191033704933091	1.66666666666667	1.35013585949696	2.04913476001733	98	1.05497656723585	7.454545	2.569612	0.021383	0.000166	-0.634885	0.000166	0.482087	0.188839	3905	6	12	0.619385	1269	6.9247	5.7068	8.8378	0.00602	0.0291	39998731	1269	5.70137	0.996634	0.000859	0.532901	0.000135	0.467684	5.7e-05	2e-05	1.32116817199766	Transient	1.24242416666667	1.02506361873455	0.193247962747381	0.994549521211365
3632	tropics_33	3947	3989	1.22667613812262	0.294597795460261	0.851385494546375	1	4	1.90031732513456	0.108998926489425	1.66666666666667	1.35868516136413	1.95759344896366	42	0.877046504087759	4.29798	3.047572	0.037956	0.000197	-0.609531	0.000197	0.477874	0.18446	3989	7	12	0.494334	1412	6.6305	5.937	8.3022	-0.00088	0.0304	39998588	1412	5.931507	1.013263	0.00117	0.530844	0.000139	0.477318	0.000105	2.7e-05	1.57581890183355	Est.	0.613997142857143	1.02508976416757	0.168376068376068	1.02404050982857
3669	tropics_33	4745	4759	1.00115236451769	0.0354875534372075	1.00763018687651	4	3	1.12023380524472	0.00962429973283511	1.66666666666667	1.66474826982963	1.65404598668592	14	1.48778465608131	6.488372	5.253187	0.000987	0.000339	-0.627124	0.000339	0.468721	0.174352	4759	7	18	0.375442	2826	5.4454	6.1493	22.8311	0.00158	0.053	39997174	2826	8.041096	0.978414	0.000964	0.531959	0.000163	0.460015	0.000125	-1.7e-05	1.86762015120569	Transient	0.926910285714286	1.02307150883449	0.351659751037344	1.00407313302947
3673	tropics_33	4605	4815	3.64043392662487	12.6974357491969	1.70826912648257	5	1	4.20413364439765	12.5677609757725	1.66666666666667	0.457820880768429	0.975646425278686	210	0.396435224861997	5.069444	6.96277	-0.011209	0.000449	-0.615727	0.000449	0.457784	0.182234	4815	7	19	0.31816	2131	6.2848	6.226	30.4414	0.00762	0.0693	39997869	2131	8.194521	0.983236	0.000987	0.531049	0.00014	0.463052	0.000126	-4e-06	1.90501528118676	Transient	0.724206285714286	1.00571336563874	0.454913880445795	1.01732230399832
3674	tropics_33	4381	4451	1.15091776907173	0.0987283475378111	0.94303759749499	2	2	1.33273348750778	0.0692884447498471	1.66666666666667	1.44811967584002	1.76733851449175	70	1.25056260857026	7.120154	5.850711	0.012922	0.000377	-0.632199	0.000377	0.477373	0.17641	4451	6	115	0.759547	54073	3.4264	5.0521	273.9726	0.00633	0.0147	39945927	54073	7.19726	0.979234	0.000654	0.532231	0.000146	0.460138	3.9e-05	-2e-06	1.09773428204045	Est.	1.18669233333333	1.03448802821581	0.576452599388379	0.998479829987054
3706	tropics_33	4619	4843	3.75151194241459	17.3413941224689	1.29700110172217	5	1	4.34579983642479	17.8429768988391	1.66666666666667	0.444265323488201	1.28501561367501	224	0.383512064383941	5.971292	1.712095	0.003996	0.00011	-0.622971	0.00011	0.468173	0.177284	4843	7	18	0.246045	1833	6.4385	6.2644	15.2207	0.00805	0.0738	39998167	1833	8.271233	0.996196	0.000971	0.529809	0.000136	0.47031	0.000178	-3.5e-05	1.93418839486824	Transient	0.853041714285714	1.00783780968136	0.113285272914521	1.01234327181326
4225	tropics_33	4717	4773	1.19227376104014	0.235940246429481	1.13111432706223	3	3	1.52321504990375	0.122942241067105	1.66666666666667	1.39788924417213	1.47347321733197	56	1.09417686410857	7.523636	3.79126	0.031581	0.000245	-0.63544	0.000245	0.487313	0.161991	4773	7	18	0.3908	2500	5.5859	6.1658	27.3973	-0.00295	0.0547	39997500	2500	8.079452	0.985117	0.001412	0.531822	0.000156	0.463339	0.000276	-4.5e-05	1.79376457067143	Est.	1.07480514285714	1.04767755616099	0.173512747875354	0.996014395780809
4918	tropics_33	5263	5333	1.2169534466633	0.169032024459634	0.98115869640819	0	2	1.69168783118553	0	1.66666666666667	1.36954019994471	1.69867185886236	70	0.985209348877727	5.285259	3.894618	0.074316	0.000251	-0.617461	0.000251	0.500187	0.157791	5333	6	73	0.840749	55196	2.43	6.1068	273.9726	0.00618	0.0071	39944804	55196	9.613699	1.053179	0.00082	0.534216	0.000166	0.493029	2.6e-05	7e-06	0.654196083639342	Est.	0.8808765	1.02275788846457	0.30609756097561	1.00953923866976
5217	tropics_33	5725	5753	1.10176435048056	0.17845143423437	1.04584392650945	4	3	1.35261938727978	0.0860952312466443	1.66666666666667	1.51272517207488	1.59360935644503	28	1.23217712413428	3.367089	4.282967	0.02543	0.000276	-0.602054	0.000276	0.46841	0.151826	5753	6	23	0.501045	1435	3.7276	3.7397	14.4196	0.00616	0.0285	39998565	1435	10.764384	0.969183	0.001161	0.535963	0.000224	0.452231	9.3e-05	5e-06	1.7498802461196	Transient	0.5611815	1.05837194918836	0.237726098191214	1.02187190887497
6256	tropics_33	5851	5991	1.0343538959816	0.27423960287235	1.34933654652751	1	3	1.55379496302252	0.0836064881512884	1.66666666666667	1.61131182774248	1.23517492426615	140	1.07264259849613	5.283019	1.259523	0.027313	8.1e-05	-0.617443	8.1e-05	0.47656	0.160397	5991	5	9	0.645022	462	4.0239	4.0658	5.372	-0.02916	0.0161	39999538	462	11.416438	0.999272	0.001398	0.537879	0.000372	0.464663	8.8e-05	-2.4e-05	1.13486194702791	Transient	1.0566038	1.02843812216904	0.0579399141630901	1.00268224197045
6836	tropics_33	7167	7209	1.26889964101966	0.486943654961709	0.897201404828406	4	5	1.80203709221259	0.353090809697849	1.66666666666667	1.31347398390575	1.85762824010003	42	0.924879223557095	6.404858	5.285482	0.015123	0.000341	-0.626454	0.000341	0.47507	0.160649	7209	6	23	0.648874	2398	6.2062	5.7342	13.6986	0.00133	0.0185	39997602	2398	14.753425	0.977614	0.001049	0.533634	0.000173	0.458201	0.000139	-1.9e-05	1.4569424101958	Est.	1.06747633333333	1.038485466863	0.325071496663489	1.00159233469039
7172	tropics_33	7265	7293	1.0493506051169	0.199340456537362	0.980466409162495	4	4	1.3397505778645	0.0864589456783501	1.66666666666667	1.58828389533448	1.69987125626294	28	1.24401264996896	7.015957	0.622086	0.046783	4e-05	-0.631362	4e-05	0.492757	0.157419	7293	6	20	0.466301	1825	6.3773	5.8493	13.6986	-0.00365	0.028	39998175	1825	14.983562	1.002019	0.001229	0.533111	0.000159	0.470073	0.000159	-5e-06	1.60898325261443	Est.	1.16932616666667	1.04578315508928	0.032546786004882	0.997666348547193
7244	tropics_33	7545	7629	1.18038773091867	0.192277581986813	0.92271263699377	3	2	1.41021946691573	0.0819725925756459	1.66666666666667	1.41196542713091	1.80626838719444	84	1.18184914175934	9.239219	4.216167	0.058875	0.000272	-0.64922	0.000272	0.507862	0.152381	7629	9	27	0.431573	11567	6.4036	6.3082	39.1389	0.00597	0.0501	39988433	11567	15.90411	1.028872	0.000795	0.523211	0.000128	0.49183	0.000105	-1.9e-05	1.40559055982693	Est.	1.02657988888889	1.03087911044525	0.342138364779874	0.998551504678825
7397	tropics_33	7909	7937	1.03505387879116	0.0384311805279368	1.01073805678701	1	3	1.19084817397492	0.0648793086268895	1.66666666666667	1.61022213511549	1.64896004011639	28	1.39956268405191	8.070861	4.322028	0.031753	0.000279	-0.639835	0.000279	0.490038	0.142323	7937	9	104	0.417452	42769	6.1437	5.4384	273.9726	0.00606	0.0552	39957231	42769	16.747945	0.980924	0.000918	0.522372	0.000165	0.469644	9.4e-05	-9e-06	1.84791416062892	Est.	0.896762333333333	1.05233688336216	0.303921568627451	1.00958595497304
8609	tropics_33	8343	8483	1.11785305099857	0.289831455844674	0.892843224779723	5	4	1.45477142531106	0.153445411719552	1.66666666666667	1.49095327438418	1.86669576518079	140	1.14565535015942	10.688288	8.236169	0.030762	0.000531	-0.660859	0.000531	0.499527	0.140092	8483	10	36	0.575058	8620	4.406	3.0027	136.9863	0.00612	0.0295	39991380	8620	18.243836	1.002171	0.000743	0.518511	0.00019	0.483428	6.3e-05	-2.9e-05	1.72232624880659	Est.	1.0688288	1.02900606737574	0.714670255720054	0.995943287274855
8880	tropics_33	8707	8847	1.24463472471022	0.219625213733102	1.50595833828095	2	3	1.64569244272784	0.0469594546005033	1.66666666666667	1.33908096373794	1.10671498958542	140	1.01274492328837	14.702827	7.669742	0.02342	0.000495	-0.693104	0.000495	0.512204	0.132596	8847	10	46	0.355111	14939	5.6945	4	136.9863	0.00621	0.0412	39985061	14939	19.241096	1.019284	0.000826	0.516022	0.000216	0.494121	0.000117	-6.3e-05	1.74970987158861	Transient	1.4702827	1.00432892281108	0.599273607748184	0.968992776947726
9052	tropics_33	9001	9057	1.2109124539398	0.399803226347218	0.995361640332054	3	5	1.68417290195045	0.50977795663046	1.66666666666667	1.37637255380769	1.67443329050802	56	0.989605440591338	11.591197	5.605063	0.046616	0.000362	-0.668111	0.000362	0.511396	0.130545	9057	11	50	0.413307	23687	5.1483	4.5753	136.9863	0.00613	0.0419	39976313	23687	19.816438	1.007918	0.001204	0.513354	0.000205	0.491213	0.000279	-9.5e-05	1.85340489948615	Est.	1.05374518181818	1.0394889341139	0.300664451827243	0.998679485959692
9257	tropics_33	9127	9169	1.02490317650483	0.112784989527286	0.899481964696853	1	5	1.45017273732003	0.0851376726368056	1.66666666666667	1.62616987133399	1.85291838200266	42	1.14928837356764	12.008299	5.528977	0.04495	0.000357	-0.671461	0.000357	0.512306	0.128841	9169	11	59	0.328167	27419	4.7115	7.5493	54.7945	0.00633	0.0442	39972581	27419	20.123288	1.004883	0.001117	0.511437	0.000197	0.491517	0.000217	-6.8e-05	1.83834171202638	Est.	1.09166354545455	1.04089287989073	0.319606087735004	0.999070300769953
10137	tropics_33	9813	9855	1.24385336372884	0.105033505772438	0.860835577348177	6	3	1.43003348447445	0.021474394496839	1.66666666666667	1.33992214457684	1.9361033750497	42	1.16547387509544	10.713855	5.748443	0.033904	0.000371	-0.661064	0.000371	0.501217	0.128602	9855	11	43	0.428369	9877	5.4279	6.7616	30.4414	0.0063	0.0414	39990123	9877	22.00274	1.007079	0.001196	0.513503	0.000162	0.490492	0.000151	-8e-06	2.08869274901046	Transient	0.973986818181818	1.02721364597324	0.310200668896321	1.00545020599827
10325	tropics_33	9701	9757	1.26323200715469	0.285688274845746	0.899782002078772	3	4	1.66555754201557	0.22456055075141	1.66666666666667	1.31936703410538	1.8523005159207	56	1.00066591794226	10.756852	2.829473	0.026589	0.000183	-0.66141	0.000183	0.497749	0.126909	9757	11	47	0.560099	10907	5.044	6.4932	136.9863	0.00627	0.0333	39989093	10907	21.734247	0.998083	0.000952	0.513517	0.000161	0.486098	9.8e-05	-8e-06	1.83853416423373	Est.	0.977895636363636	1.02891807731087	0.192226890756303	1.00507497832544
10728	tropics_33	10079	10331	1.1797120056536	1.4595863486546	2.69044057066042	1	2	2.15507303647486	0.57323679331986	1.66666666666667	1.41277418444451	0.619477227946184	252	0.773368994209542	9.595892	8.001023	-0.044124	0.000516	-0.652085	0.000516	0.459878	0.129143	10331	10	116	0.744531	46992	4.6821	4.2493	Inf	0.00626	0.0407	39953008	46992	23.306849	0.974892	0.000959	0.519376	0.000164	0.469435	9.2e-05	-1e-06	1.16587711012871	Transient	0.9595892	0.981478258657449	0.538060479666319	1.00304682013314
10745	tropics_33	9981	10023	1.07923801555576	0.15168122163532	0.929102973744458	5	5	1.31048128802966	0.151882805294226	1.66666666666667	1.54429944335161	1.79384493835994	42	1.27179737848264	8.917949	4.578815	0.066608	0.000295	-0.646639	0.000295	0.510554	0.123329	10023	11	52	0.22361	16976	5.7953	7.2219	68.4932	0.0062	0.06	39983024	16976	22.463014	1.026188	0.001349	0.514353	0.000165	0.49893	0.000135	1.4e-05	2.24359502135384	Est.	0.810722636363636	1.04159900183254	0.218680504077094	1.01837322718296
11709	tropics_33	10695	10723	1.07560643769209	0.25611287194199	1.0060476071699	2	4	1.51539174008104	0.210068179758297	1.66666666666667	1.54951347283008	1.65664791088281	28	1.09982562434815	8.416	10.386944	0.002191	0.00067	-0.642607	0.00067	0.476586	0.132683	10723	8	15	0.67357	1014	4.4306	9.689	11.9119	0.00125	0.0149	39998986	1014	24.380822	0.981973	0.000833	0.5245	0.000206	0.468277	7.7e-05	-2.8e-05	1.11964818306988	Est.	1.052	1.02059160689188	0.804321728691477	1.00270650714107
11780	tropics_33	10653	10667	0.951363381790461	0.0693499193372489	0.993852902495463	3	3	1.12067842640143	0.0134303566791136	1.66666666666667	1.75187178586799	1.67697519671355	14	1.4871943881515	9.762195	3.571498	-0.001036	0.00023	-0.65342	0.00023	0.48022	0.126339	10667	8	19	0.716397	1421	4.695	9.6123	17.1233	0.00676	0.0186	39998579	1421	24.227397	0.981404	0.000891	0.524125	0.000222	0.468314	5.4e-05	-1.5e-05	1.15506453695486	Transient	1.220274375	1.01789327989567	0.258136924803591	0.992632348686147
1746	tropics_35	1889	1917	1.08479015910347	0.0615752669912747	0.973993873866321	1	2	1.25460865146644	0.0624052777120916	1.66666666666667	1.5363954518578	1.71116750462787	28	1.32843549637459	11.334728	2.136214	0.070059	0.000138	-0.666051	0.000138	0.522233	0.186513	1917	11	20	0.650587	7152	6.7843	4.2904	22.8311	0.0061	0.0185	39992848	7152	0.254795	1.022806	0.000948	0.51476	0.000154	0.497006	0.000168	-4.4e-05	1.09524104607172	Est.	1.03042981818182	1.04865581655138	0.145569620253165	0.998005498024436
1847	tropics_35	2309	2463	1.351904172528	0.963978866773891	1.02266601133842	2	1	1.73212317298512	0.578569370309177	1.66666666666667	1.23282899819007	1.62972725033211	154	0.962210247319972	17.074713	9.018843	0.00502	0.000582	-0.712156	0.000582	0.512519	0.169039	2463	13	44	0.661669	13472	3.9686	5.6521	273.9726	0.00636	0.0255	39986528	13472	1.750685	0.985903	0.000998	0.506536	0.000264	0.486959	0.000189	-9.7e-05	1.18393466741102	Transient	1.31343946153846	1.01940314748086	0.583166332665331	0.968510341642447
1895	tropics_35	2295	2393	1.06023284512562	0.267246601855534	1.05533006405564	2	2	1.39248111550487	0.107159242378412	1.66666666666667	1.57198173432289	1.57928474079631	98	1.19690432287291	14.692308	5.70726	0.004132	0.000368	-0.69302	0.000368	0.502429	0.176101	2393	13	63	0.671859	19132	4.4223	5.5945	91.3242	0.00647	0.0265	39980868	19132	1.558904	0.979819	0.000992	0.505399	0.000247	0.485003	0.000161	-7.6e-05	1.2623816056211	Transient	1.13017753846154	1.02482249117649	0.370967741935484	0.989443181177382
3013	tropics_35	3261	3331	1.29875936708899	0.387958807661366	0.95717213805041	1	3	1.94987895707736	0.0716668748577085	1.66666666666667	1.28327595465379	1.74124026432839	70	0.854753912091448	12.977437	3.146603	0.032225	0.000203	-0.679246	0.000203	0.509559	0.178669	3331	11	26	0.738778	10003	6.2645	4.2	54.7945	0.00632	0.0177	39989997	10003	4.128767	1.00468	0.000595	0.512109	0.000251	0.490884	0.000152	-0.000125	0.995394989449639	Transient	1.179767	1.02793909292648	0.341176470588235	0.990021900853075
3373	tropics_35	3821	3877	1.33424957816399	0.366100077319958	0.913012756879405	2	2	1.69874918122163	0.218221893713399	1.66666666666667	1.24914161034258	1.82545824700542	56	0.981114036780941	4.633906	5.150524	0.01971	0.000332	-0.612229	0.000332	0.470729	0.185348	3877	6	56	0.740394	20743	3.7621	5.6918	91.3242	0.00613	0.0129	39979257	20743	5.624658	0.975751	0.000747	0.536022	0.000178	0.455306	8.2e-05	-2.7e-05	1.12363246526535	Est.	0.772317666666667	1.0452518363122	0.444444444444444	1.01141574186947
3627	tropics_35	4031	4129	1.53184598990438	0.833007571619425	0.806641410814679	4	2	1.91173002297513	0.592945528062003	1.66666666666667	1.08801190044614	2.06618039232996	98	0.871810688034767	8.651436	10.623934	0.00544	0.000685	-0.644498	0.000685	0.479115	0.17885	4129	6	25	0.453105	7069	4.3958	5.4247	27.3973	0.00607	0.0249	39992931	7069	6.315068	0.99562	0.000733	0.53545	0.000177	0.465103	0.000103	-4.4e-05	1.51107008529763	Est.	1.441906	1.00987808970095	0.934515688949522	0.980345482906571
4401	tropics_35	4829	4913	1.30380825832178	0.140351288945094	0.789741055126298	5	1	1.38948612552103	0.106759692540495	1.66666666666667	1.27830657309377	2.11039638353375	84	1.19948420934517	5.032051	6.550255	-0.027923	0.000423	-0.615427	0.000423	0.45014	0.17495	4913	5	44	0.522499	9156	4.6676	6.5027	45.6621	0.00638	0.0234	39990844	9156	8.463014	0.958304	0.001007	0.537144	0.000172	0.446228	0.000142	-2.5e-05	1.82910642044227	Transient	1.0064102	1.01477531512778	0.420059582919563	1.00608047549123
4425	tropics_35	4801	4885	1.29729639249096	0.156543266214752	0.798055443120591	5	2	1.49249001467698	0.0332960994985873	1.66666666666667	1.28472311825864	2.0884096224563	84	1.11670205514064	3.687606	6.977113	0.009297	0.00045	-0.604628	0.00045	0.462216	0.173149	4885	5	48	0.569806	11267	4.5744	6.4055	91.3242	0.00634	0.021	39988733	11267	8.386301	0.977131	0.00073	0.537509	0.000172	0.454661	5.6e-05	-1.2e-05	1.77980566163369	Est.	0.7375212	1.03296318645726	0.616438356164384	1.01631340891983
4428	tropics_35	4843	4969	1.40861972629277	0.359181500084795	0.707463028199376	5	2	1.65049736552404	0.221791462659905	1.66666666666667	1.18319134366592	2.35583571187973	126	1.00979662341811	8.613008	8.12666	-0.015395	0.000524	-0.64419	0.000524	0.469079	0.167981	4969	5	34	0.451256	6052	4.9039	6.5808	54.7945	0.00676	0.0251	39993948	6052	8.616438	0.984567	0.000733	0.537358	0.000183	0.458276	7.1e-05	-2.7e-05	1.83331359485041	Transient	1.7226016	1.000158340903	0.714870395634379	0.977165485444949
5438	tropics_35	5515	5725	1.08233269156503	0.265904099309723	1.04484992387875	1	1	1.33028008145305	0.162940749705773	1.66666666666667	1.53988388196674	1.59512541330297	210	1.25286899345752	6.812298	7.105005	0.029617	0.000458	-0.629726	0.000458	0.483777	0.172305	5725	6	38	0.788566	18261	4.3001	4.8534	136.9863	0.00592	0.0082	39981739	18261	10.687671	1.015286	0.000521	0.534749	0.000141	0.474843	1.8e-05	-8e-06	0.87238111284655	Est.	1.135383	1.01455151103781	0.879078694817658	0.996238891806493
5497	tropics_35	6411	6481	1.07135526170161	0.100764261790343	0.761413710900816	6	3	1.22798754109651	0.0527956543392608	1.66666666666667	1.55566199770143	2.18891076271119	70	1.35723418266805	7.042323	3.591713	0.029461	0.000232	-0.631574	0.000232	0.484494	0.169611	6481	6	39	0.210805	9829	7.0579	4.874	136.9863	0.00599	0.0401	39990171	9829	12.758904	1.009339	0.000804	0.534572	0.000154	0.472242	9.3e-05	-2.1e-05	2.16827655919919	Transient	1.1737205	1.0203700328801	0.288557213930348	0.994728794077891
6075	tropics_35	6397	6523	1.24159691682573	0.568558159775058	0.738582988098042	4	4	1.77363878175934	0.288559546519869	1.66666666666667	1.34235728526749	2.25657332151472	126	0.939687767208965	7.096635	9.554078	0.035656	0.000616	-0.63201	0.000616	0.487734	0.165637	6523	6	37	0.213223	11223	7.2583	4.989	45.6621	0.00634	0.0418	39988777	11223	12.873973	1.00793	0.000911	0.534384	0.000159	0.471777	0.00014	-3.6e-05	2.17200199759737	Est.	1.1827725	1.02814609963941	0.676180021953897	0.994644986804387
6098	tropics_35	6285	6327	1.24961521337376	0.162977768246145	1.0293129315848	6	3	1.42366869317923	0.121796846609171	1.66666666666667	1.3337438987854	1.6192030776302	42	1.17068435560298	4.005602	6.576999	0.024957	0.000424	-0.607182	0.000424	0.470661	0.175157	6327	6	34	0.317647	6970	6.5642	8.4411	39.1389	0.0062	0.0315	39993030	6970	12.336986	1.010215	0.000655	0.534559	0.000177	0.472675	5.3e-05	-2.7e-05	2.07291356701223	Transient	0.667600333333333	1.01490379070013	0.647328244274809	1.019315344536
6134	tropics_35	6271	6341	1.5825357289043	0.705639569116382	0.983826141018815	5	3	1.98460192464546	0.53439702170956	1.66666666666667	1.05316210953456	1.69406625538607	70	0.839798977300907	3.855696	2.422214	0.02806	0.000156	-0.605978	0.000156	0.471555	0.173523	6341	6	31	0.319652	6895	6.5747	7.6274	136.9863	0.00608	0.0314	39993105	6895	12.375342	1.005128	0.001179	0.534839	0.000174	0.470019	0.000144	-1.1e-05	2.0515798396995	Transient	0.642616	1.02321036725038	0.132315521628499	1.02000906239273
7066	tropics_35	7125	7223	1.45874652437172	0.302543622996983	0.899739747241584	5	2	1.69451365999438	0.147951070561506	1.66666666666667	1.1425334277211	1.8523875062498	98	0.983566380144845	4.41954	4.878584	0.023216	0.000315	-0.610507	0.000315	0.471402	0.158694	7223	5	37	0.614686	6496	7.5578	6.9068	54.7945	0.00657	0.0447	39993504	6496	14.791781	0.979948	0.000839	0.536928	0.000155	0.456446	7.4e-05	-2e-06	1.6321908633558	Est.	0.883908	1.04443050957014	0.375446960667461	1.01144931910047
7634	tropics_35	8007	8133	1.58217862240148	0.289184300057327	0.839394587112075	3	2	1.91428157768649	0.0366879940031142	1.66666666666667	1.05339981407216	1.98555803463161	126	0.87064864756256	7.621965	6.537553	-0.021662	0.000422	-0.63623	0.000422	0.462587	0.155946	8133	6	60	0.659744	17719	6.4658	10.0932	136.9863	0.00668	0.0318	39982281	17719	17.284932	0.968289	0.000749	0.536355	0.000163	0.451567	0.000116	-4e-05	1.52413819087379	Est.	1.2703275	1.01061866460942	0.563417890520694	0.986816694861299
7719	tropics_35	8315	8469	1.88991015025562	0.925663724173041	0.527548511187398	5	1	2.11697042343366	0.677722980699898	1.66666666666667	0.881876139159972	3.15926712202326	154	0.78728859327349	9.629921	5.11501	-0.010774	0.00033	-0.652358	0.00033	0.475073	0.160646	8469	7	17	0.281684	2375	7.9939	11.374	24.9066	0.00621	0.0544	39997625	2375	18.205479	0.99472	0.00081	0.530213	0.00017	0.469246	0.000102	-3e-05	2.01212393911226	Transient	1.375703	0.994534976333939	0.407407407407407	0.982277392311029
7875	tropics_35	8329	8455	1.43661167290731	0.254936154351828	0.600707659310825	5	1	1.57592900850672	0.142885097234628	1.66666666666667	1.16013721599087	2.77450543676901	126	1.05757724978102	7.251724	3.864221	-0.006953	0.000249	-0.633256	0.000249	0.467869	0.158874	8455	7	20	0.29184	2402	7.7073	11.3562	24.9066	0.00649	0.0533	39997598	2402	18.167123	0.998359	0.00065	0.531111	0.000171	0.470153	5.3e-05	-2.3e-05	1.98263481980681	Est.	1.03596057142857	0.994703424498468	0.383076923076923	0.999528351299132
7929	tropics_35	8441	8525	1.3703563830206	0.270140093921589	0.63394451501261	5	2	1.59160190632071	0.141125460322579	1.66666666666667	1.21622863024356	2.62904185965473	84	1.04716302490456	8.17551	3.671237	0.018977	0.000237	-0.640676	0.000237	0.483733	0.150783	8525	7	16	0.206619	2236	8.6061	11.4521	14.4196	0.00592	0.0646	39997764	2236	18.358904	0.999728	0.000784	0.528775	0.000162	0.472905	0.000115	-3.7e-05	2.06352960365355	Est.	1.16793	1.01943549416347	0.302295918367347	0.996522329567856
8345	tropics_35	8371	8623	1.90300082010733	4.85149162389878	2.81565113033042	3	3	2.9476966914394	6.2701358345284	1.66666666666667	0.875809746930463	0.591929393777943	252	0.565413216192474	7.837838	3.618491	-0.022831	0.000233	-0.637964	0.000233	0.462672	0.164042	8623	8	14	0.215845	2474	11.1632	11.5863	16.116	0.00611	0.0926	39997526	2474	18.627397	1.007795	0.000743	0.526731	0.00015	0.47858	0.000122	-4.2e-05	1.97815096981526	Transient	0.97972975	0.969867537633763	0.313593539703903	1.00310611118783
8614	tropics_35	8497	8553	1.13843441445395	0.208319986663839	0.952267868739009	2	5	1.62706268141173	0.114586064102598	1.66666666666667	1.46399884394402	1.75020781586767	56	1.02434078644135	9.785441	3.279635	0.016074	0.000212	-0.653607	0.000212	0.488609	0.15109	8553	7	14	0.200899	2225	9.259	11.489	12.4533	0.00638	0.072	39997775	2225	18.435616	1.011302	0.000699	0.529102	0.000154	0.478081	9.9e-05	-3.6e-05	2.05451238551825	Transient	1.39792014285714	1.00484709978923	0.303290414878398	0.983111289675226
8705	tropics_35	9057	9169	1.23418259116929	0.200240405970344	0.848848753596158	2	3	1.64075298462035	0.00245196659674436	1.66666666666667	1.35042146809706	1.9634436165522	112	1.0157937741325	9.407249	7.235085	0.001609	0.000467	-0.650569	0.000467	0.480681	0.148094	9169	9	104	0.535228	47987	8.6664	12.2384	273.9726	0.00628	0.0642	39952013	47987	20.123288	0.994525	0.000819	0.522431	0.000156	0.47611	8.3e-05	-1.3e-05	1.6720323581962	Transient	1.04524988888889	1.00712430068126	0.57020757020757	0.998694214560476
8710	tropics_35	9015	9085	1.02598370720001	0.123243308961292	0.949018517108553	3	4	1.29920764215608	0.0363844272494835	1.66666666666667	1.62445724524723	1.75620036555728	70	1.28283317661277	9.879306	8.209716	0.045722	0.00053	-0.654361	0.00053	0.504183	0.146274	9085	9	72	0.610757	41221	9.6146	12.0082	273.9726	0.00613	0.0712	39958779	41221	19.893151	1.016119	0.000845	0.522171	0.000152	0.486683	8e-05	-1e-05	1.46303941287394	Est.	1.09770066666667	1.03017792672708	0.627218934911243	0.995409726195412
8951	tropics_35	9379	9449	1.07496261731305	0.114655268384099	0.962653204090628	3	5	1.39686014690507	0.0439306443037917	1.66666666666667	1.55044151287105	1.73132615108375	70	1.19315213506477	11.611502	7.00752	0.007361	0.000452	-0.668274	0.000452	0.491603	0.137245	9449	9	38	0.2599	8434	10.2979	13.0055	136.9863	0.00625	0.0856	39991566	8434	20.890411	0.980928	0.001061	0.521015	0.000225	0.471043	0.000242	-9.9e-05	2.32023768389393	Est.	1.29016688888889	1.02697461868572	0.426013195098963	0.98383453343932
10023	tropics_35	9953	9981	1.09571651793917	0.0894840842393901	0.957113650499681	3	4	1.33391663478025	0.0473224696572837	1.66666666666667	1.52107469348125	1.74134666849287	28	1.24945339402056	7.899606	5.43021	0.078609	0.00035	-0.63846	0.00035	0.512484	0.136946	9981	11	31	0.686306	15021	4.0928	4.6219	136.9863	0.00625	0.0141	39984979	15021	22.347945	1.033656	0.000988	0.512809	0.000206	0.504112	4.6e-05	-5e-06	1.27575964962556	Est.	0.718146	1.0465582968549	0.354251012145749	1.02982802556219
11324	tropics_35	10695	10723	1.26306203627942	0.181413330727777	0.942365221391329	3	2	1.45423803023437	0.153628268314082	1.66666666666667	1.31954458197171	1.76859950774283	28	1.14607556123261	5.568063	2.761074	0.087983	0.000178	-0.619732	0.000178	0.507604	0.129463	10723	7	25	0.630971	6490	4.5262	14.4014	27.3973	0.0062	0.024	39993510	6490	24.380822	1.015878	0.001413	0.531378	0.000165	0.478158	0.000216	-2.1e-05	1.37991505426656	Est.	0.795437571428572	1.07490226029889	0.125973106864827	1.01262872385446
11343	tropics_35	10737	10793	1.27007024595621	0.397814938068536	0.725450369566125	1	3	1.95556871311112	0.0124797076142045	1.66666666666667	1.31226337438672	2.2974234166611	56	0.852266992968589	8.249531	5.269817	0.079666	0.00034	-0.64127	0.00034	0.514397	0.128305	10793	7	29	0.434309	9362	4.499	4.2178	34.2466	0.00615	0.0399	39990638	9362	24.572603	1.030574	0.002051	0.53087	0.000141	0.485495	0.000333	2e-06	1.53241442770383	Transient	1.17850442857143	1.0507982058651	0.165772793759142	0.992000278259329
1493	tropics_36	2477	2631	3.18180783406537	34.3853961341267	0.76081655602059	2	4	6.5356005383128	73.6037886437491	1.66666666666667	0.52381122732267	2.19062880989877	154	0.255013545717242	8.982558	6.214812	-0.00483	0.000401	-0.647158	0.000401	0.475437	0.218524	2631	6	17	0.506083	3288	6.6872	6.2658	21.0748	0.00608	0.0396	39996712	3288	2.210959	1.004831	0.001405	0.534173	0.000202	0.470427	0.000133	1e-05	1.49769645332719	Transient	1.497093	0.990397037604224	0.285409252669039	0.980078628327714
1559	tropics_36	2379	2561	1.30215455643686	0.432456801581959	0.884993259258607	3	2	1.59873589182587	0.348268392959432	1.66666666666667	1.27992998866988	1.88325351547073	182	1.04249030448877	8.289216	10.798707	0.01003	0.000697	-0.641589	0.000697	0.479881	0.216606	2561	6	17	0.602622	3737	6.1275	6.074	15.2207	0.00622	0.0307	39996263	3737	2.019178	0.989358	0.001145	0.532684	0.000206	0.464483	8.2e-05	7e-06	1.40511302295365	Transient	1.381536	1.02094536966771	0.608733624454148	0.988306804249142
1956	tropics_36	2547	2575	1.01953464700751	0.113006960482497	0.944957134551467	2	5	1.37103524176879	0.0656330769827713	1.66666666666667	1.63473273964605	1.76374843442794	28	1.21562642293314	3.369159	3.616058	0.050197	0.000233	-0.60207	0.000233	0.48019	0.210756	2575	6	15	0.562361	3608	6.0378	6.1123	30.4414	0.00611	0.0324	39996392	3608	2.057534	0.995439	0.001575	0.532834	0.000206	0.467204	0.00017	8e-06	1.45916344459865	Est.	0.5615265	1.05629598316194	0.147936507936508	1.02785627605956
2185	tropics_36	3079	3219	1.32654120166282	0.277402590642854	0.790196836400335	2	2	1.68564153102065	0.0712259385123882	1.66666666666667	1.25640022682861	2.10917911828021	140	0.988743238698861	6.733836	8.633898	-0.028116	0.000557	-0.629096	0.000557	0.456343	0.197842	3219	5	76	0.609158	17603	4.3728	4.7096	273.9726	0.00635	0.0235	39982397	17603	3.821918	0.964871	0.000617	0.537454	0.000158	0.449001	4.4e-05	-1.2e-05	1.6595170645466	Transient	1.3467672	1.00767416192701	0.902755267423014	0.991849500946815
2226	tropics_36	3107	3205	1.24105244496673	0.128482628291531	0.837367079243887	2	2	1.47554602937793	0.0480648204522962	1.66666666666667	1.3429462013681	1.99036564486343	98	1.12952536449799	5.014648	8.180449	-0.005103	0.000528	-0.615287	0.000528	0.460596	0.194745	3205	5	80	0.633912	20465	4.3734	7.8356	273.9726	0.00665	0.0236	39979535	20465	3.783562	0.960655	0.000867	0.537401	0.00016	0.447093	0.000106	-1.7e-05	1.56918180206876	Est.	1.0029296	1.03565796064684	0.608996539792388	1.00574013378512
2421	tropics_36	3345	3401	1.29015103505256	0.263532569300113	0.805681578466255	6	3	1.51483050086936	0.197072139278371	1.66666666666667	1.291838413786	2.06864189428215	56	1.10023310575683	4.797403	5.517396	0.018759	0.000356	-0.613542	0.000356	0.470699	0.192856	3401	5	29	0.286448	3697	4.9268	5.2082	27.3973	0.00679	0.0431	39996303	3697	4.320548	0.974287	0.001289	0.537003	0.000166	0.453813	0.000228	-3.9e-05	2.22451770002006	Est.	0.9594806	1.04582741577714	0.276183087664856	1.00824338905282
2497	tropics_36	3401	3793	2.56292906250503	11.5661540711674	7.58620292304442	1	2	4.64146021510319	17.3430192319462	1.66666666666667	0.650297618864899	0.21969708477002	392	0.359082398518332	7.633609	10.226639	0.031671	0.00066	-0.636323	0.00066	0.4878	0.193282	3793	6	14	0.790012	3424	4.2128	3.8603	17.1233	0.00638	0.0253	39996576	3424	5.394521	1.024079	0.000643	0.535381	0.000159	0.478373	1.5e-05	1e-06	0.79144668930635	Transient	1.27226816666667	1.00790843569696	1.02643856920684	0.988520039453756
3347	tropics_36	4199	4577	3.21749996935706	20.6304237530313	0.690767332424994	1	2	5.83892139542298	34.3859381533686	1.66666666666667	0.51800052293387	2.41277574724864	378	0.28544084665588	8.831014	7.277607	-0.000328	0.00047	-0.645941	0.00047	0.477019	0.189849	4577	6	26	0.558694	4779	6.3435	6.0082	68.4932	0.00594	0.0218	39995221	4779	7.542466	0.977159	0.001203	0.533042	0.000182	0.458466	0.000136	-3e-06	1.4515312458803	Transient	1.47183566666667	1.02303929430739	0.390689941812136	0.983354157591677
3395	tropics_36	4353	4479	1.40852986613547	0.305851911922813	0.894292217798393	2	2	1.74568770093984	0.185348787723221	1.66666666666667	1.18326682787312	1.86367121785957	126	0.95473357907567	6.268973	6.042609	-0.018094	0.00039	-0.625362	0.00039	0.459112	0.190272	4479	6	34	0.685974	8028	6.0475	5.7397	45.6621	0.00602	0.0165	39991972	8028	7.273973	0.981876	0.000764	0.532652	0.000165	0.461022	5.6e-05	-6e-06	1.25218867162323	Transient	1.04482883333333	1.00019627077178	0.510471204188482	1.00453522928485
3640	tropics_36	4535	4563	1.17014545090788	0.0963689052583497	0.947190601331413	2	2	1.35657684123552	0.0591863135305531	1.66666666666667	1.4243243567486	1.75958953174147	28	1.22858257343442	5.181992	8.256151	0.016217	0.000533	-0.616631	0.000533	0.470971	0.186008	4563	6	26	0.586777	4961	6.2516	5.9699	68.4932	0.00618	0.0208	39995039	4961	7.50411	0.987389	0.000937	0.532741	0.000172	0.463524	7.9e-05	-1e-06	1.38807041611513	Est.	0.863665333333333	1.02933009103484	0.568836712913554	1.01317493625268
4198	tropics_36	5109	5165	0.913270760503088	0.200055369441445	0.995706281721706	0	4	1.61626564858386	0	1.66666666666667	1.82494254578846	1.67385372299227	56	1.03118362264704	3.441873	3.911201	0.06369	0.000252	-0.602654	0.000252	0.487363	0.181931	5165	5	57	0.755293	33628	4.6488	5.3151	91.3242	0.00604	0.0149	39966372	33628	9.153425	1.030194	0.000888	0.538465	0.00016	0.478454	4.5e-05	1.2e-05	0.914464523553515	Est.	0.6883746	1.03452549843848	0.283783783783784	1.016513647386
4860	tropics_36	5543	5585	1.2320260449484	0.574480853119338	0.991202548569263	3	4	1.69968562478985	0.696979007548852	1.66666666666667	1.35278525441926	1.68145922250946	42	0.980573490978798	5.778195	4.616216	0.031329	0.000298	-0.62142	0.000298	0.48044	0.167235	5585	6	27	0.559741	5097	4.4101	5.3973	24.9066	0.00631	0.0292	39994903	5097	10.30411	0.973519	0.001039	0.534474	0.000165	0.455589	0.000165	-3.2e-05	1.53007109061788	Est.	0.9630325	1.05989191628303	0.286814244465833	1.00506497714061
4899	tropics_36	5669	5697	1.25789858418509	0.360748079362845	0.910252181800034	3	3	1.54936153717414	0.454482145641935	1.66666666666667	1.32496108002728	1.83099442109638	28	1.0757119153135	4.417098	4.041055	0.018733	0.000261	-0.610488	0.000261	0.469253	0.177108	5697	6	17	0.419497	3857	4.7099	5.7041	17.1233	0.00633	0.0413	39996143	3857	10.610959	1.001369	0.000872	0.532878	0.000172	0.470036	0.00013	-3.9e-05	1.6725706958316	Transient	0.736183	1.01751658323976	0.299311926605505	1.01915593914131
5182	tropics_36	5893	5949	0.984253756350108	0.131110653969814	0.961770007352302	1	5	1.44929362281273	0.00961023696041269	1.66666666666667	1.69333025748069	1.73291603390181	56	1.14998551048066	7.206704	4.063419	0.04432	0.000262	-0.632894	0.000262	0.492385	0.163523	5949	7	25	0.486621	8857	4.2337	4.2959	34.2466	0.00617	0.0338	39991143	8857	11.30137	1.024384	0.000711	0.530148	0.000144	0.483325	0.000121	-4.5e-05	1.69428936896889	Est.	1.02952914285714	1.02043452723863	0.368495077355837	1.00170652058645
5301	tropics_36	6019	6117	1.06215864530363	0.128960062208476	0.90906784982991	2	4	1.40440745830393	0.0589525570068289	1.66666666666667	1.56913157373985	1.83337983735593	98	1.18674011364156	7.331106	6.122101	0.031128	0.000395	-0.633893	0.000395	0.486591	0.165195	6117	8	37	0.444406	23051	4.5773	4.7562	136.9863	0.00625	0.0306	39976949	23051	11.761644	1.015544	0.00088	0.527727	0.000152	0.481326	0.000126	-3e-05	1.71786402209684	Est.	0.91638825	1.01582751951792	0.448863636363636	1.00529715502038
5314	tropics_36	6369	6495	1.32336088653246	0.675269205972543	1.04861437581278	4	2	1.68588132696929	0.436249507357722	1.66666666666667	1.25941962138065	1.58939902514194	126	0.988602602095862	10.272727	5.633237	-0.007689	0.000363	-0.657521	0.000363	0.479124	0.158176	6495	7	40	0.343503	12128	4.8745	5.7918	54.7945	0.00644	0.0276	39987872	12128	12.79726	0.988382	0.000893	0.528806	0.000204	0.467461	6e-05	-1.1e-05	2.01329134620068	Transient	1.46753242857143	1.00400501500706	0.406494960806271	0.979819061059711
5474	tropics_36	6593	6691	1.18487314585257	0.404604244442408	0.947679152208082	3	5	1.77259932235924	0.226451186881578	1.66666666666667	1.40662033948573	1.75868242198148	98	0.940238803909966	3.717472	7.164292	0.042944	0.000462	-0.604868	0.000462	0.478108	0.164334	6691	6	28	0.217662	8017	5.3238	4.8534	273.9726	0.00607	0.0311	39991983	8017	13.334247	1.007716	0.000914	0.53398	0.000231	0.471997	5e-05	-1.6e-05	2.09369116848214	Est.	0.619578666666667	1.03588653545777	0.5054704595186	1.02278458598007
5645	tropics_36	6579	6621	1.05737801755208	0.0953984355229432	0.942313790684489	2	6	1.41333730634324	0.0832814898682369	1.66666666666667	1.57622594663462	1.76869603644027	42	1.1792419680613	3.721436	3.778768	0.034097	0.000244	-0.6049	0.000244	0.473917	0.16364	6621	7	28	0.29418	8454	5.2054	4.663	45.6621	0.00624	0.0302	39991546	8454	13.142466	0.993121	0.001114	0.531175	0.000248	0.467591	5.8e-05	-2e-06	2.05644990071145	Est.	0.531633714285714	1.04185186528362	0.21903052064632	1.02815274968294
6363	tropics_36	7237	7391	0.939404126482081	0.151796413614663	0.968212148461264	0	4	1.53730276868116	0	1.66666666666667	1.77417430867381	1.72138582367038	154	1.08414991543695	5.461085	7.404146	0.004431	0.000478	-0.618873	0.000478	0.466535	0.162417	7391	5	35	0.399464	8211	8.0022	5.1699	54.7945	0.00645	0.0407	39991789	8211	15.252055	0.989601	0.000644	0.537174	0.000152	0.460735	3.7e-05	-5e-06	1.77587929733182	Transient	1.092217	1.01499577243365	0.742236024844721	1.00256349475893
6794	tropics_36	7391	7447	1.03440557527502	0.0994872457559311	0.939856908257065	2	5	1.28395728607427	0.186373522636924	1.66666666666667	1.61123132599469	1.77331958942287	56	1.29807018095013	6.304038	4.37787	0.005749	0.000282	-0.625644	0.000282	0.470311	0.157843	7447	5	35	0.375439	7117	8.1452	5.2712	54.7945	0.00634	0.0417	39992883	7117	15.405479	0.996526	0.000621	0.536489	0.000142	0.464548	3.4e-05	-3e-06	1.85788111220444	Est.	1.2608076	1.00927176733415	0.454106280193237	0.997069522639407
6861	tropics_36	7839	7909	1.10360919783126	0.155964203975342	1.00515551865143	2	2	1.31347228274024	0.145683056299802	1.66666666666667	1.5101964263635	1.65811820732254	70	1.26890128445617	3.74804	5.722631	0.061232	0.000369	-0.605114	0.000369	0.487049	0.165419	7909	7	22	0.353475	7828	9.7176	6.537	27.3973	0.00592	0.0546	39992172	7828	16.671233	1.011028	0.001028	0.530061	0.000203	0.477077	0.000119	-3.1e-05	1.73875116427532	Est.	0.535434285714286	1.05154905239245	0.358949416342412	1.03009309815913
7298	tropics_36	7965	8007	1.10048215649757	0.155827453419023	0.813073096323517	1	4	1.57564186717645	0.0889456713645176	1.66666666666667	1.51448767871989	2.04983620070921	42	1.05776998021342	4.518031	2.895999	0.09556	0.000187	-0.611298	0.000187	0.507233	0.153719	8007	6	25	0.234535	11461	10.0464	6.8055	91.3242	0.00617	0.0601	39988539	11461	16.939726	1.017944	0.001488	0.532256	0.000223	0.478289	0.000135	7e-06	1.83449347929581	Est.	0.753005166666667	1.08087953418231	0.125672043010753	1.01952078918476
7478	tropics_36	8441	8567	1.14843996264419	0.212900299613253	0.875828020596869	1	2	1.53437547418602	0.0172315597575771	1.66666666666667	1.45124405356751	1.90296111504956	126	1.0862182658067	5.888668	5.876273	0.011853	0.000379	-0.622307	0.000379	0.471589	0.148593	8567	6	33	0.668622	4943	4.3583	8.3397	54.7945	0.00669	0.027	39995057	4943	18.473973	0.964379	0.000882	0.536146	0.000165	0.449922	0.00015	-4.1e-05	1.43673931495374	Est.	0.981444666666667	1.04930066413102	0.429705215419501	1.00104230977019
7631	tropics_36	8567	8861	2.38610565936804	3.73484788201366	0.654241110821959	2	1	2.96339384221673	3.60270194668001	1.66666666666667	0.698488208233026	2.5474807973665	294	0.562418212160398	9.381356	5.405415	0.018223	0.000349	-0.650361	0.000349	0.488059	0.146147	8861	6	10	0.43744	1047	5.1356	8.6575	6.5232	0.00588	0.0363	39998953	1047	19.279452	1.002065	0.001169	0.532651	0.000186	0.470616	0.000239	-6.7e-05	1.50673880948334	Transient	1.56355933333333	1.01629141028928	0.298545765611634	0.979735985191572
7880	tropics_36	8833	8861	1.14778089740955	0.160828732240907	1.00246583127847	2	2	1.3845715440348	0.109543753924214	1.66666666666667	1.45207736984315	1.66256705681541	28	1.20374181734936	8.206107	1.949886	0.032236	0.000126	-0.640922	0.000126	0.490296	0.144299	8861	6	10	0.43744	1047	5.1356	8.6575	6.5232	0.00588	0.0363	39998953	1047	19.279452	1.002065	0.001169	0.532651	0.000186	0.470616	0.000239	-6.7e-05	1.50673880948334	Est.	1.3676845	1.03063295114806	0.107784431137725	0.989027495453202
8380	tropics_36	8679	8721	1.16596698651185	0.119583209140943	0.982765072618283	3	2	1.33608802398778	0.0670996042105524	1.66666666666667	1.42942869390559	1.69589529899179	42	1.24742280204879	3.403727	2.799738	0.026521	0.000181	-0.602348	0.000181	0.469061	0.152871	8721	6	18	0.55676	1568	4.7199	8.7575	13.0463	0.00653	0.0261	39998432	1568	18.89589	0.980817	0.001039	0.533549	0.000194	0.459776	0.000123	-2e-05	1.47811702650013	Est.	0.567287833333333	1.04695963816624	0.174205967276227	1.02619354176832
8747	tropics_36	9337	9365	1.02125751823127	0.0417324840535072	0.965954765681013	2	3	1.15265756132701	0.0423378395977093	1.66666666666667	1.63197492984257	1.72540860698755	28	1.44593392052006	8.734257	3.077995	0.09644	0.000199	-0.645164	0.000199	0.525217	0.140593	9365	9	38	0.31122	15285	6.579	4.2904	Inf	0.0059	0.0579	39984715	15285	20.660274	1.043289	0.001103	0.52011	0.000186	0.501771	0.000196	-5.9e-05	1.65576529223653	Est.	0.970473	1.05554980887486	0.180417044424297	1.00858761512942
9021	tropics_36	9813	9939	2.15563529966087	2.80304785873031	0.695221045225345	6	3	2.82785213375143	2.40809576561306	1.66666666666667	0.773167273206589	2.39731906580366	126	0.589375465136385	10.126829	9.540012	-0.007935	0.000615	-0.656349	0.000615	0.478346	0.143949	9939	11	23	0.444646	3857	4.7273	8.6589	91.3242	0.0066	0.0388	39996143	3857	22.232877	0.975117	0.00077	0.51439	0.000186	0.474233	0.000159	-7.2e-05	1.99736663623276	Transient	0.920620818181818	1.01741267869111	0.798701298701299	1.00846013272566
9036	tropics_36	9883	9925	1.28712869666046	0.101204301026486	0.830160264221664	7	2	1.38912356867185	0.0699886741754403	1.66666666666667	1.29487181118014	2.00764447359967	42	1.19979727092254	14.455102	4.929617	0.010169	0.000318	-0.691115	0.000318	0.504322	0.128354	9925	11	26	0.493908	4268	4.606	5.8247	68.4932	0.00633	0.0361	39995732	4268	22.194521	0.970753	0.000923	0.514727	0.000185	0.471823	0.00022	-8.3e-05	1.94837204681656	Est.	1.31410018181818	1.04065697452106	0.344528710725894	0.973364761163011
9384	tropics_36	9939	9981	1.18711075614226	0.171764827668386	0.799390976192297	5	5	1.49312485065252	0.084046853562745	1.66666666666667	1.40396897091794	2.08492054114174	42	1.11622726387436	10.179104	2.606728	0.014785	0.000168	-0.656769	0.000168	0.489537	0.139446	9981	11	24	0.355446	3241	4.6168	5.9781	21.0748	0.00603	0.0411	39996759	3241	22.347945	0.98927	0.000853	0.512734	0.00019	0.482727	0.000233	-0.000103	2.0635371819618	Transient	0.925373090909091	1.02590277554858	0.196951934349355	1.01129236965006
9560	tropics_36	10037	10275	0.956725973228022	0.56694509760801	1.89884232008355	1	4	1.87167474933037	0.00147615380125812	1.66666666666667	1.74205228383555	0.877727786577525	238	0.890468104708337	14.974576	14.448506	-0.008806	0.000932	-0.695287	0.000932	0.496872	0.14087	10275	13	11	0.514535	1032	5.0144	9.1205	7.0249	0.00594	0.0392	39998968	1032	23.153425	1.012107	0.001354	0.502821	0.000207	0.503675	0.000409	-0.00014	1.33735261069666	Transient	1.15189046153846	0.979375361752235	0.688330871491876	0.992264114209092
10248	tropics_36	10653	10723	1.27851534095063	0.231000953164477	0.938661730432454	0	1	1.6183689514688	0	1.66666666666667	1.30359536040251	1.77557751917596	70	1.02984345142931	17.451783	8.382418	0.069026	0.000541	-0.715184	0.000541	0.548051	0.127354	10723	17	25	0.855455	13373	3.6625	4.9014	68.4932	0.00627	0.0082	39986627	13373	24.380822	1.029168	0.000559	0.488575	0.000118	0.526825	2.6e-05	-8e-06	0.552605112861625	Transient	1.02657547058824	1.04109733964905	0.967799642218247	1.00107886962758
1932	tropics_38	1847	1903	0.838857716692101	0.210079519234203	1.06078043719065	1	3	1.28923183827754	0.104380085317125	1.66666666666667	1.98682879527996	1.5711702518578	56	1.29275946899775	8.029282	5.463562	0.051424	0.000352	-0.639501	0.000352	0.49976	0.171722	1903	9	76	0.756538	55105	3.1762	3.5699	Inf	0.00586	0.0322	39944895	55105	0.216438	1.021443	0.000982	0.522502	0.000193	0.48895	1e-04	-2.3e-05	0.977682680480352	Est.	0.892142444444444	1.03066854713824	0.358452138492872	1.00967194120164
2200	tropics_38	2155	2225	1.19221108333738	0.287823371390888	0.733237114455457	2	3	1.59052367086147	0.232608102009326	1.66666666666667	1.39796273492202	2.27302551086005	70	1.04787290953297	8.233596	5.173779	0.040612	0.000334	-0.641142	0.000334	0.494588	0.153012	2225	8	34	0.401855	5823	3.7083	4.2055	91.3242	0.00622	0.0349	39994177	5823	1.09863	0.973234	0.001228	0.527552	0.000206	0.461422	0.000168	-2.7e-05	1.84455745500854	Est.	1.0291995	1.07008997357334	0.271986970684039	0.998367174803317
2901	tropics_38	2337	2393	0.794800730407883	0.162925587100245	1.29659452026301	1	5	1.34095626753201	0.00393592924151775	1.66666666666667	2.09696166963932	1.28541856426216	56	1.24289412490246	5.0499	2.031442	0.002632	0.000131	-0.61557	0.000131	0.46412	0.16979	2393	8	22	0.561017	4679	3.499	4.3055	34.2466	0.00118	0.04	39995321	4679	1.558904	1.022064	0.001176	0.527159	0.000145	0.48494	0.000203	-3.2e-05	1.55108978878579	Transient	0.6312375	0.980990883890667	0.111394557823129	1.02499021701122
3400	tropics_38	2939	3107	1.63679953949176	0.889095197261699	0.853818841235697	2	2	2.2159435703649	0.513060562757573	1.66666666666667	1.01824727246941	1.95201439248467	168	0.752125049101416	11.289077	6.294024	0.00019	0.000406	-0.665684	0.000406	0.486853	0.150129	3107	9	40	0.594199	10515	5.6583	3.7534	68.4932	0.00624	0.034	39989485	10515	3.515068	0.986018	0.00067	0.522947	0.000228	0.471718	0.000133	-8.9e-05	1.58767776972893	Transient	1.25434188888889	1.0143729810725	0.605970149253731	0.98274181683657
3459	tropics_38	3051	3149	1.21893264943247	0.0814285861076279	0.880436449648756	4	1	1.28663188938922	0.0674118294541293	1.66666666666667	1.36731645299899	1.89300053096572	98	1.29537180013303	14.95838	3.918403	0.015413	0.000253	-0.695157	0.000253	0.509085	0.140171	3149	9	33	0.556847	8778	5.8168	3.8685	45.6621	0.00142	0.0357	39991222	8778	3.630137	0.992612	0.000655	0.522778	0.000236	0.475064	0.00016	-0.00011	1.64002259788928	Transient	1.66204222222222	1.02309098912439	0.386259541984733	0.954508604890266
4029	tropics_38	3205	3303	1.1093386284156	0.188237683361149	0.833756270525639	3	4	1.44104217964576	0.0899851373459352	1.66666666666667	1.50239667489724	1.99898546563964	98	1.15657035596027	6.565766	6.487116	0.005828	0.000419	-0.627746	0.000419	0.471315	0.158595	3303	9	20	0.411026	5097	6.6135	5.4767	68.4932	0.00139	0.0481	39994903	5097	4.052055	0.992529	0.000578	0.520345	0.000286	0.477349	0.000195	-0.000163	1.82564709060632	Transient	0.729529555555556	1.01341624862551	0.724913494809689	1.02584557719209
4189	tropics_38	3415	3471	1.22746574042719	0.496418618743453	0.768602591075185	4	6	1.70649500225091	0.710600564842596	1.66666666666667	1.35781114842897	2.16843748124137	56	0.976660737047747	6.72541	5.502469	0.034896	0.000355	-0.629028	0.000355	0.485835	0.15605	3471	9	22	0.27765	4765	7.1891	4.7507	27.3973	0.00111	0.0545	39995235	4765	4.512329	1.009717	0.001048	0.521471	0.000307	0.484436	0.000158	-9.8e-05	2.16863442251023	Transient	0.747267777777778	1.02554677196714	0.338740458015267	1.02231903962275
4324	tropics_38	3471	3485	0.954962790424546	0.0449058150557674	1.02686115613182	4	6	1.12567815289435	0.0116433338680331	1.66666666666667	1.74526869882094	1.62306915274212	14	1.48058897863596	6.666667	1.947269	0.068567	0.000126	-0.628556	0.000126	0.502237	0.143423	3485	9	23	0.285108	4949	7.1175	4.789	34.2466	0.0012	0.0534	39995051	4949	4.550685	1.017989	0.001192	0.52202	0.000298	0.487848	0.000155	-7.6e-05	2.11806728604487	Est.	0.740740777777778	1.05204710237197	0.105704697986577	1.02172602409502
4432	tropics_38	3751	3835	0.873612987001279	0.284614899234881	1.05105310507876	1	3	1.37855208485225	0.214511163505359	1.66666666666667	1.90778604652798	1.58571118682132	84	1.20899796604007	8.654239	5.360106	0.029358	0.000346	-0.644521	0.000346	0.491395	0.144378	3835	8	107	0.653075	61754	3.5228	5.7479	273.9726	0.00641	0.0189	39938246	61754	5.509589	1.000996	0.001047	0.525542	0.000152	0.476356	0.000119	-5e-06	1.28002853566527	Transient	1.081779875	1.02876854098859	0.330468003820439	0.998804882699047
4550	tropics_38	3877	3905	1.08134894238783	0.120702667748724	0.923377161355652	1	3	1.41237352767721	0.111111565770136	1.66666666666667	1.54128477990309	1.80496847487516	28	1.18004666188247	5.037154	4.413972	0.043864	0.000285	-0.615468	0.000285	0.484169	0.141305	3905	8	104	0.601848	51096	3.3508	5.3479	136.9863	0.00625	0.0177	39948904	51096	5.70137	0.987567	0.001096	0.526295	0.000164	0.469246	7.9e-05	2e-05	1.37236031707225	Est.	0.62964425	1.0579942899588	0.260036496350365	1.02677763339523
5199	tropics_38	4045	4073	0.987419610767771	0.0968863626277521	1.10109631634867	1	4	1.33523448567414	0.109641364670162	1.66666666666667	1.68790111973849	1.51364294105848	28	1.24822020742311	2.919742	4.284149	0.073875	0.000276	-0.598461	0.000276	0.490102	0.127984	4073	6	53	0.46532	18123	3.1549	5.0425	273.9726	0.00629	0.0309	39981877	18123	6.161644	0.987524	0.002469	0.533807	0.000195	0.462462	0.000209	0.000105	1.67927017783191	Est.	0.486623666666667	1.09027447743826	0.111786148238153	1.02969220611843
6145	tropics_38	4493	4521	1.11715190679237	0.10373089490033	0.950580087765797	0	2	1.48839834611827	0	1.66666666666667	1.49188902291014	1.75331535776636	28	1.11977191523581	5.378481	4.827638	0.030334	0.000311	-0.61821	0.000311	0.478535	0.116916	4521	5	66	0.805167	14438	3.2232	2.7685	91.3242	0.00637	0.017	39985562	14438	7.389041	0.959783	0.001031	0.539741	0.000126	0.444729	0.000146	-5e-06	0.90422805727017	Est.	1.0756962	1.07399147854354	0.30164888457808	0.998457075646099
7063	tropics_38	4745	4885	1.42235003079421	0.125515838093903	1.01501174879594	2	0	1.42235003079421	0.125515838093903	1.66666666666667	1.17176969844479	1.64201711817006	140	1.17176969844479	8.880693	5.885494	0.045571	0.00038	-0.64634	0.00038	0.49993	0.116997	4885	6	56	0.843626	29308	3.0479	2.7068	54.7945	0.00598	0.0074	39970692	29308	8.386301	1.038072	0.000656	0.5363	0.00017	0.484096	2.1e-05	-8e-06	0.679371259981979	Transient	1.4801155	1.0082396137967	0.579268292682927	0.976990425381078
7298	tropics_38	5151	5221	1.26068438612041	0.128212705514254	0.850938622890753	2	2	1.49028873964783	0.0544630988222121	1.66666666666667	1.3220332424324	1.95862148201098	70	1.11835151291589	5.640986	3.966641	0.014366	0.000256	-0.620318	0.000256	0.471922	0.120463	5221	6	60	0.588961	12247	4.7217	6.6151	91.3242	0.00648	0.022	39987753	12247	9.306849	0.969163	0.000992	0.534795	0.000165	0.453243	0.000122	-1.3e-05	1.67664403458061	Est.	0.940164333333333	1.04674826309407	0.258064516129032	1.0055692339311
7347	tropics_38	5711	5823	1.19808288327693	0.296333946326745	1.0195896344398	4	5	1.57944391343341	0.29568133014414	1.66666666666667	1.39111132454217	1.63464457696493	112	1.05522371037769	4.320877	5.534731	0.030312	0.000357	-0.609715	0.000357	0.474572	0.130694	5823	7	46	0.300834	22411	6.8595	4.2658	Inf	0.00616	0.0578	39977589	22411	10.956164	1.018483	0.000782	0.529477	0.000198	0.481141	8.3e-05	-3.9e-05	2.06488391048006	Transient	0.617268142857143	1.01206999618807	0.456521739130435	1.02649547787934
8081	tropics_38	5557	5795	1.27840363521998	0.464210948480365	1.57065098496765	5	4	1.7091026149432	0.191533513857574	1.66666666666667	1.30370926736287	1.06113113773713	238	0.975170625856225	6.213885	5.740369	0.024011	0.00037	-0.62492	0.00037	0.478781	0.129049	5795	7	46	0.301543	19513	6.5802	4.189	68.4932	0.00616	0.0557	39980487	19513	10.879452	1.012613	0.000736	0.529081	0.000199	0.478708	5.7e-05	-3e-05	2.01487957429807	Transient	0.887697857142857	1.0115429933707	0.502717391304348	1.01176237881563
8191	tropics_38	5431	5473	1.15055817950276	0.228899048202925	1.02050496639505	6	6	1.49623888750167	0.131590077860128	1.66666666666667	1.44857226375719	1.63317839848854	42	1.1139041235919	5.701342	3.427582	0.043455	0.000221	-0.620803	0.000221	0.486005	0.122056	5473	7	37	0.343155	5464	5.4423	3.3068	27.3973	-0.00382	0.0492	39994536	5464	9.99726	1.009139	0.001065	0.53076	0.000154	0.47553	0.000144	-1.6e-05	2.4138010625729	Est.	0.814477428571429	1.03495454508228	0.207511737089202	1.0127225894954
8406	tropics_38	5907	5949	1.07028941880528	0.0410971437870281	0.918876187107981	3	5	1.21625569337164	0.0574743707923408	1.66666666666667	1.55721119669398	1.81380983646147	42	1.37032589096987	7.527066	5.634599	0.039988	0.000364	-0.635467	0.000364	0.491785	0.11917	5949	7	78	0.265014	30421	7.0068	4.611	273.9726	0.00621	0.0587	39969579	30421	11.30137	1.003239	9e-04	0.530259	0.000197	0.473234	0.000107	-3.5e-05	2.14285881785422	Est.	1.07529514285714	1.03743802278224	0.404444444444444	0.998923292621304
8771	tropics_38	6159	6229	1.164080096246	0.428241321445762	1.12096143728827	4	5	1.71848320630958	0.192217101710968	1.66666666666667	1.43174569519868	1.48681891385891	70	0.969847514684658	7.878583	5.369414	0.00995	0.000346	-0.638291	0.000346	0.478507	0.119989	6229	8	71	0.455969	24199	6.0638	5.3781	136.9863	0.00629	0.058	39975801	24199	12.068493	0.997763	0.001065	0.527494	0.000171	0.473137	0.000184	-4.6e-05	2.10643406505299	Transient	0.984822875	1.01226410063147	0.324882629107981	1.00132766867693
8999	tropics_38	6327	6397	1.09777258182026	0.249613639512945	0.832825062378708	4	5	1.46759495054254	0.187267031960164	1.66666666666667	1.51822580948697	2.00122059476254	70	1.1356448630806	9.289695	9.619021	0.018627	0.000621	-0.649625	0.000621	0.488103	0.118634	6397	8	66	0.402536	17981	5.2606	5.8384	68.4932	0.00607	0.0556	39982019	17981	12.528767	1.002625	0.001237	0.52465	0.000191	0.478035	0.000221	-5.4e-05	2.29189334741128	Transient	1.161211875	1.01613421244485	0.502021018593371	0.995409474198482
9413	tropics_38	6453	6495	1.05563327700321	0.15482854544567	0.864924950997803	3	9	1.58019525063434	0.0525306290185152	1.66666666666667	1.57883111775151	1.92694945930737	42	1.05472198198141	5.230769	4.103888	0.056433	0.000265	-0.617023	0.000265	0.490648	0.118642	6495	9	69	0.262996	17852	5.3392	8.7986	91.3242	0.00127	0.0692	39982148	17852	12.79726	1.008005	0.001788	0.523326	0.00022	0.48186	0.000369	-7.7e-05	2.5705961492104	Est.	0.581196555555555	1.0496532484382	0.14821029082774	1.03099842990171
9469	tropics_38	6467	6495	1.01412992655454	0.065546244487046	0.878037706116644	2	10	1.43193663513421	0.0175679783729289	1.66666666666667	1.64344491078091	1.89817208880236	28	1.16392487333104	11.982662	5.755292	0.054924	0.000371	-0.671255	0.000371	0.517211	0.109567	6495	9	69	0.262996	17852	5.3392	8.7986	91.3242	0.00127	0.0692	39982148	17852	12.79726	1.008005	0.001788	0.523326	0.00022	0.48186	0.000369	-7.7e-05	2.5705961492104	Transient	1.33140688888889	1.04807051615814	0.207494407158837	0.976574422692157
9733	tropics_38	6565	6607	0.936117453002318	0.120658660213331	1.30182162246576	2	7	1.39083104759834	0.0640251469756999	1.66666666666667	1.78040336853173	1.28025732397182	42	1.19832431807201	12.57726	3.336864	0.069531	0.000215	-0.676031	0.000215	0.527478	0.10464	6607	9	80	0.28343	28769	4.6576	6.4137	136.9863	0.00596	0.0694	39971231	28769	13.10411	1.023573	0.001262	0.521883	0.000255	0.490748	0.000308	-0.000127	2.38773381636518	Est.	1.39747333333333	1.0473168917642	0.170364500792393	0.974608774096181
9929	tropics_38	6985	7433	1.52562624773754	3.7479395368417	1.66405123083995	1	2	2.93905507387826	3.2512695995249	1.66666666666667	1.09244755662685	1.00157172794818	448	0.567075684113466	8.285256	9.857731	-0.000313	0.000636	-0.641557	0.000636	0.474918	0.126638	7433	8	14	0.455922	2972	5.2213	5.1822	10.9589	0.00611	0.0614	39997028	2972	15.367123	1.018832	0.000627	0.525479	0.000369	0.485222	0.000148	-0.000174	1.68854778678505	Transient	1.035657	0.981208922549929	1.01435406698565	1.00188983489596
10643	tropics_38	7097	7167	1.30730940836743	0.365566789521708	0.980304097085034	6	5	1.66071402532908	0.302065435323196	1.66666666666667	1.27488309653336	1.70015270937106	70	1.00358438674377	16.743034	3.850377	0.019313	0.000248	-0.709492	0.000248	0.51838	0.108292	7167	12	36	0.430229	3189	5.227	4.8178	45.6621	0.00655	0.0632	39996811	3189	14.638356	0.98411	0.000989	0.507533	0.000387	0.48529	0.000244	-0.000184	2.25308473914004	Transient	1.39525283333333	1.03596214082037	0.250758341759353	0.969186271950499
10971	tropics_38	7167	7349	2.30541206369098	5.30621297095233	7.63298554542618	4	3	3.24032587613984	6.35118276574248	1.66666666666667	0.722936559982393	0.218350559783958	182	0.514351559187048	5.785978	3.312128	0.042046	0.000214	-0.621483	0.000214	0.485612	0.125101	7349	10	19	0.220204	2257	5.9016	5.0644	18.2648	0.00125	0.0765	39997743	2257	15.136986	1.009373	0.001165	0.515726	0.000524	0.489864	0.000181	-2e-04	2.23020988914043	Transient	0.5785978	1.03325772831271	0.183690987124464	1.04153612043808
11126	tropics_38	7209	7237	1.05497216729766	0.280528097957101	0.831882028400386	4	8	1.55415332516011	0.286935947367043	1.66666666666667	1.57982050932764	2.00348920852573	28	1.07239526479472	5.280702	4.587873	0.040166	0.000296	-0.617424	0.000296	0.48274	0.119806	7237	12	25	0.335033	2549	5.5416	4.9137	12.4533	-0.00397	0.0762	39997451	2549	14.830137	0.998769	0.00089	0.508818	0.000461	0.491333	0.000206	-0.000216	2.32263954288525	Est.	0.4400585	1.04226659329834	0.332584269662921	1.05997030144154
11389	tropics_38	7867	7909	1.22817584191948	0.276940077705003	0.932968962896117	0	2	1.83575727181545	0	1.66666666666667	1.35702609494572	1.78641169529693	42	0.907890543186268	6.785275	3.326461	0.03682	0.000215	-0.629509	0.000215	0.487369	0.119164	7909	6	95	0.786755	34669	3.9786	5.1726	Inf	0.00649	0.0193	39965331	34669	16.671233	0.977633	0.001001	0.532146	0.000168	0.459486	0.000125	-1.6e-05	0.961592588132419	Est.	1.13087916666667	1.06124307680287	0.214785214785215	1.00132927390337
12071	tropics_38	8161	8273	1.50876451293134	1.23791245832893	0.870423340077533	3	3	2.14703304493244	1.13582166180682	1.66666666666667	1.10465659311442	1.91477708596165	112	0.776265027965191	7.437573	5.048903	0.022719	0.000326	-0.634749	0.000326	0.482852	0.122464	8273	8	43	0.563573	16713	4.3337	3.011	91.3242	0.00642	0.0499	39983287	16713	17.668493	1.010144	0.0012	0.527194	0.00016	0.479241	0.000184	-2.5e-05	1.67718037140117	Transient	0.929696625	1.01270615085067	0.271666666666667	1.00545248773652
12088	tropics_38	8231	8273	1.24539141946377	0.414344790116587	0.924714827649576	4	4	1.66547705032514	0.303085301679471	1.66666666666667	1.33826734359892	1.80235745857236	42	1.00071427963615	8.128995	4.354075	0.046629	0.000281	-0.640302	0.000281	0.49729	0.11735	8273	8	43	0.563573	16713	4.3337	3.011	91.3242	0.00642	0.0499	39983287	16713	17.668493	1.010144	0.0012	0.527194	0.00016	0.479241	0.000184	-2.5e-05	1.67718037140117	Est.	1.016124375	1.03721175192611	0.234166666666667	0.999884683388195
12271	tropics_38	8273	8469	1.37967682562786	1.09631231126716	3.24754792471886	2	4	2.36973412245223	0.635329810471125	1.66666666666667	1.20801236616278	0.513207720194291	196	0.703313781438898	9.262734	8.331035	0.021512	0.000537	-0.649409	0.000537	0.489554	0.121388	8469	8	67	0.334413	29936	4.9255	3.5479	136.9863	0.0063	0.0608	39970064	29936	18.205479	1.003995	0.001041	0.526194	0.000184	0.477219	0.000119	-2e-05	1.90015295109925	Transient	1.15784175	1.01767942191389	0.515850144092219	0.992703065795848
12778	tropics_38	8581	8623	1.03225688201042	0.0877560407031083	1.03718118457116	4	3	1.16456938374398	0.0828031948938964	1.66666666666667	1.61458518292527	1.60691949628433	42	1.43114415502534	6.562787	5.728957	0.055467	0.00037	-0.627722	0.00037	0.495652	0.117028	8623	8	90	0.480218	34374	5.0794	6.1767	273.9726	0.00646	0.0629	39965626	34374	18.627397	0.997039	0.001083	0.527758	0.000174	0.472482	0.000113	-6e-06	1.94061275131796	Est.	0.820348375	1.06017330753404	0.341643582640813	1.01146060896198
13863	tropics_38	9015	9043	1.1435432710377	0.127487338790474	0.968208599101055	1	3	1.52854763098853	6.94580121140844e-05	1.66666666666667	1.45745833050485	1.72139213410633	28	1.09035965440528	6.940134	2.981144	0.042629	0.000192	-0.630753	0.000192	0.490591	0.116813	9043	7	44	0.740149	16140	3.7036	5.1205	136.9863	0.0063	0.0181	39983860	16140	19.778082	0.985091	0.001171	0.531152	0.000169	0.463834	0.000138	-4e-06	1.09813044045842	Est.	0.991447714285714	1.05934443186169	0.163962425277541	1.00195595674123
14120	tropics_38	9169	9197	1.25823480520049	0.0789776032950742	0.837238039114582	3	1	1.36348399672197	0.0314541889539357	1.66666666666667	1.3246070286548	1.99067241190957	28	1.22235880338427	6.546906	7.365564	0.084484	0.000475	-0.627595	0.000475	0.509931	0.111913	9197	7	39	0.454637	14869	3.7358	2.8411	91.3242	0.00617	0.0269	39985131	14869	20.2	1.002946	0.001778	0.531207	0.000153	0.472231	0.000317	-2.5e-05	1.51426152626056	Est.	0.935272285714286	1.08495914396765	0.267154105736783	1.00502106671408
14394	tropics_38	9379	9435	1.18792769739906	0.592368005529827	1.04402854102475	2	2	1.65441956917168	0.349217558562724	1.66666666666667	1.40300345746276	1.59638036813705	56	1.00740265512038	10.154786	6.34004	0.0387	0.000409	-0.656574	0.000409	0.502172	0.111509	9435	7	130	0.525873	73746	2.8376	3.1548	136.9863	0.00629	0.0328	39926254	73746	20.852055	1.026763	0.001663	0.529418	0.000168	0.485157	0.000357	-6.6e-05	1.57801882418529	Transient	1.45068371428571	1.01236468327166	0.245941070354781	0.97961365857544
14472	tropics_38	9379	9407	1.01382909242888	0.13974236324188	1.0598694450621	2	3	1.31180703357626	0.0736259288047587	1.66666666666667	1.6439325711928	1.5725207235963	28	1.27051206771089	8.665035	3.185493	0.096335	0.000206	-0.644608	0.000206	0.525487	0.107284	9407	7	100	0.533852	62285	2.8974	7.211	136.9863	0.00608	0.031	39937715	62285	20.775342	1.030431	0.001752	0.530186	0.000166	0.486155	0.00035	-5.1e-05	1.54120796322249	Est.	1.23786214285714	1.06860903840593	0.117579908675799	0.989970029648536
15207	tropics_38	9841	9925	1.32007617931791	0.373522886856256	0.825953406197728	4	3	1.71512859366835	0.113382951613337	1.66666666666667	1.26255339864389	2.01787008100028	84	0.971744435268245	5.265625	5.007568	0.00772	0.000323	-0.617303	0.000323	0.467277	0.119449	9925	9	22	0.491809	2991	4.1598	8.5945	30.4414	0.00614	0.0453	39997009	2991	22.194521	0.990168	0.000761	0.522065	0.000199	0.474409	8.6e-05	-4e-05	1.83258946424062	Transient	0.585069444444444	1.01775645752186	0.424441524310118	1.03319937547135
15405	tropics_38	9897	9953	1.01322106520333	0.105067636592201	0.894482272295553	3	4	1.25272812961	0.0779975815529664	1.66666666666667	1.64491908420025	1.86327523561693	56	1.33042966568136	10.828571	4.580136	0.017994	0.000295	-0.661986	0.000295	0.493673	0.117385	9953	9	20	0.468062	2771	4.2601	8.6342	19.5695	0.00605	0.0465	39997229	2771	22.271233	0.988556	0.000935	0.521614	0.000188	0.474009	1e-04	-2.1e-05	1.81383077929348	Transient	1.20317455555556	1.0299435413171	0.315508021390374	0.988903454179628
16042	tropics_38	9967	9995	1.03655957585045	0.0621543674058779	0.901833626130098	3	4	1.24389207746879	0.016652922194518	1.66666666666667	1.60788314101409	1.84808662970196	28	1.33988044208642	8.226619	1.6285	0.037491	0.000105	-0.641086	0.000105	0.492979	0.116708	9995	9	20	0.414269	2607	4.4517	8.6918	18.2648	0.00619	0.0472	39997393	2607	22.386301	0.992612	0.001003	0.522061	0.00019	0.475563	0.000129	-2.9e-05	1.82944859754584	Est.	0.914068777777778	1.04592998393723	0.10468594217348	1.00892442703304
16639	tropics_38	10849	10863	1.03698816098267	0.0177248417775124	0.959342440590267	2	3	1.12283714884644	0.0219082198106691	1.66666666666667	1.60721860612883	1.73730108890126	14	1.48433516683958	7.606168	3.985948	0.072985	0.000257	-0.636103	0.000257	0.508464	0.123257	10863	9	65	0.421985	19259	7.0932	5.126	136.9863	0.00633	0.034	39980741	19259	24.764384	0.986756	0.001239	0.522385	0.000237	0.472551	0.000223	-7.5e-05	1.75553928660896	Transient	0.845129777777778	1.09015237918763	0.207425343018563	1.01333555082479
1805	tropics_39	2085	2127	1.27938347013295	0.183903493605111	0.853753585495781	3	2	1.47594488316007	0.151255793738505	1.66666666666667	1.30271080217526	1.95216359261182	42	1.12922012582086	7.391572	5.777812	0.004044	0.000373	-0.634379	0.000373	0.473656	0.20001	2127	7	40	0.408364	9374	8.2998	5.7945	273.9726	0.00652	0.0848	39990626	9374	0.830137	0.997753	0.000795	0.528943	0.000152	0.471774	7.9e-05	-1.3e-05	1.8638741385844	Transient	1.05593885714286	1.00631337415343	0.469182389937107	1.00249872001216
1915	tropics_39	2127	2197	1.10214202045853	0.138866118736398	1.19907780497818	4	3	1.33303587219688	0.06509960458918	1.66666666666667	1.51220680795137	1.38995706512722	70	1.25027893204401	6.903084	5.213074	0.034692	0.000336	-0.630455	0.000336	0.486472	0.198327	2197	7	33	0.315439	8252	8.5148	5.9863	91.3242	0.0061	0.0907	39991748	8252	1.021918	0.990746	0.000916	0.529725	0.000162	0.46774	7.4e-05	3e-06	1.93481025896625	Est.	0.986154857142857	1.04497094820043	0.366812227074236	1.00495450820518
2149	tropics_39	2337	2365	0.984325299622017	0.0649310429605941	1.18489181786818	1	5	1.3104422116526	0.0315258027588429	1.66666666666667	1.69320718192113	1.40659817338032	28	1.27183530250055	6.647239	3.332615	0.023194	0.000215	-0.6284	0.000215	0.479941	0.196095	2365	7	31	0.336578	9760	8.4105	6.4466	30.4414	0.00631	0.0953	39990240	9760	1.482192	1.008373	0.000896	0.529905	0.000141	0.475927	0.000106	-1.1e-05	1.98236080717812	Transient	0.949605571428571	1.0149667558661	0.239955357142857	1.0066797444254
2361	tropics_39	2575	2687	0.920357179481448	0.257821993043909	1.00107478189631	2	3	1.28304958466032	0.154095931297603	1.66666666666667	1.81089114511576	1.66487728669934	112	1.29898850877841	11.541997	6.525574	0.028299	0.000421	-0.667716	0.000421	0.501921	0.176544	2687	8	58	0.532773	24136	7.086	7.3288	91.3242	0.00618	0.073	39975864	24136	2.364384	1.012275	0.000794	0.526191	0.000178	0.481163	7.3e-05	-2.3e-05	1.60937857878377	Est.	1.442749625	1.01622900961246	0.530226700251889	0.974700547707493
2566	tropics_39	2813	2841	1.07189325782164	0.0493238795484519	0.908089457479885	2	2	1.16752294008964	0.0639393734493494	1.66666666666667	1.55488119223155	1.8353551546474	28	1.42752369948183	6.168071	5.56244	0.0491	0.000359	-0.624552	0.000359	0.49077	0.177349	2841	8	67	0.41794	19967	6.857	7.6027	273.9726	0.00636	0.0741	39980033	19967	2.786301	0.989878	0.001064	0.525577	0.000219	0.471131	0.000166	-5.6e-05	1.79614964519525	Est.	0.771008875	1.06106548284372	0.337406015037594	1.01888263634357
3234	tropics_39	3429	3667	1.08287812450263	0.132395836732153	0.829141083721015	1	2	1.30940080193431	0.190456173488108	1.66666666666667	1.53910826061998	2.0101122708659	238	1.27284683513603	7.996727	5.908336	0.003813	0.000381	-0.63924	0.000381	0.475814	0.17115	3667	6	28	0.679933	6005	5.4134	9.8658	34.2466	0.00632	0.0237	39993995	6005	5.049315	1.006941	0.000615	0.534229	0.000161	0.471384	1.1e-05	0	1.36793287784573	Transient	1.33278783333333	0.99690079034703	0.619512195121951	0.98776614262041
3729	tropics_39	3737	3765	1.12833707423821	0.101005116023545	0.952476917747353	3	3	1.33367743732952	0.0654390084558086	1.66666666666667	1.47709997723145	1.74982368140574	28	1.24967748573741	5.015009	2.769005	0.013488	0.000179	-0.61529	0.000179	0.469062	0.173637	3765	6	21	0.632378	5269	5.6486	10.1342	39.1389	0.00628	0.0236	39994731	5269	5.317808	0.996247	0.000642	0.534717	0.000145	0.465969	4.8e-05	-9e-06	1.39347114535532	Est.	0.835834833333333	1.0173976668685	0.278816199376947	1.01078539149013
4095	tropics_39	3947	4031	0.972750900530228	0.260724422836948	1.62446723183553	1	6	1.7676564983046	0.0410063320639022	1.66666666666667	1.71335402080656	1.02597739985402	84	0.942867954416033	4.847319	5.374125	0.04358	0.000347	-0.613943	0.000347	0.482764	0.177703	4031	6	23	0.451649	7187	5.8513	5.8219	34.2466	0.00621	0.0301	39992813	7187	6.046575	1.014153	0.000652	0.533326	0.000144	0.47557	3.6e-05	-3e-06	1.68038262903816	Transient	0.8078865	1.02996643943659	0.532208588957055	1.01478768118814
4792	tropics_39	4759	4787	1.16917259935708	0.176190026824461	0.930639031051092	3	5	1.55521307391928	0.0861478666263517	1.66666666666667	1.4255095163735	1.79088412484084	28	1.07166451633956	3.507042	2.350554	0.038509	0.000152	-0.603178	0.000152	0.475149	0.169047	4787	6	21	0.692455	4705	6.2729	7.8932	30.4414	0.00633	0.0181	39995295	4705	8.117808	0.99212	0.000681	0.534648	0.000182	0.464087	1.9e-05	-3e-06	1.28071219832783	Est.	0.584507	1.0475144958842	0.223201174743025	1.02323450418416
5096	tropics_39	5039	5151	0.967867341505941	0.23076389065039	1.21218398876405	2	3	1.35161515367211	0.0574364592191604	1.66666666666667	1.72199907486644	1.37492879143373	112	1.23309261673977	8.738916	10.058929	0.035285	0.000649	-0.645201	0.000649	0.49401	0.163366	5151	6	24	0.621414	9760	5.7369	4.411	54.7945	0.00621	0.0219	39990240	9760	9.115068	1.032942	0.000979	0.535867	0.000193	0.482103	8.2e-05	-1.3e-05	1.24775015923449	Est.	1.456486	1.00287809236117	0.662921348314607	0.978894194890458
5651	tropics_39	5669	5697	1.12686556962829	0.0719626361890248	1.04935928746877	3	2	1.25153551942351	0.0542556319749003	1.66666666666667	1.47902883146606	1.58827075394448	28	1.33169745548603	4.304681	3.432276	0.095777	0.000221	-0.609585	0.000221	0.506464	0.147278	5697	6	43	0.449003	10677	7.2248	5.9068	136.9863	0.00614	0.0459	39989323	10677	10.610959	0.996959	0.001398	0.536095	0.000157	0.465057	0.000157	1.5e-05	1.69454382281699	Est.	0.717446833333333	1.10387049225745	0.158082975679542	1.01395537447829
6146	tropics_39	6159	6243	2.12017141656617	2.15708485820678	0.864526026674145	1	1	2.74799411151218	1.94920169867792	1.66666666666667	0.786099960429615	1.92783862514629	84	0.606502997835583	5.558935	5.345386	0.002534	0.000345	-0.619659	0.000345	0.465975	0.143594	6243	6	30	0.733712	4574	3.7138	7.6699	68.4932	0.00656	0.0116	39995426	4574	12.106849	0.952055	0.000933	0.53637	0.000168	0.443884	6.6e-05	1.4e-05	1.11008191669583	Transient	0.926489166666667	1.05302447158157	0.369774919614148	1.00327741657402
6210	tropics_39	6243	6285	1.1457902839462	0.144332805666368	0.930831170813616	0	2	1.58444538373287	0	1.66666666666667	1.45460010441572	1.79051445517223	42	1.05189278455285	4.712329	7.184369	-0.015568	0.000464	-0.612859	0.000464	0.454494	0.147295	6285	6	24	0.682962	2782	3.9025	4.189	34.2466	0.00618	0.0141	39997218	2782	12.221918	0.946258	0.001066	0.536175	0.00017	0.441356	0.000109	7e-06	1.23649101915921	Est.	0.785388166666667	1.04046946488343	0.435272045028143	1.01049032026433
6480	tropics_39	6397	6411	1.20512512888445	0.170443138078961	1.12987162987163	4	3	1.42475285299413	0.126864804450072	1.66666666666667	1.3829822536432	1.47509382712444	14	1.16979352816466	4.787037	0.926869	-0.001856	6e-05	-0.613459	6e-05	0.461024	0.14541	6411	6	15	0.273908	847	4.2921	7.9027	6.0883	0.00703	0.0299	39999153	847	12.567123	0.974755	0.000984	0.533547	0.000152	0.456856	7.7e-05	2.3e-05	1.83613014108436	Est.	0.7978395	1.02399651328069	0.0609756097560976	1.01485841956506
7377	tropics_39	6495	6607	0.927033447802924	0.616663789209576	1.98136405138019	1	4	1.88539051790096	0.0184218382569764	1.66666666666667	1.79784954967556	0.841171346328654	112	0.883990160575432	4.27451	0.826605	0.046845	5.3e-05	-0.609342	5.3e-05	0.482037	0.143042	6607	7	12	0.475248	404	4.2926	8.174	4.029	0.00588	0.0387	39999596	404	13.10411	0.996989	0.00193	0.529347	0.000223	0.470842	0.000101	9.9e-05	1.61443194477612	Est.	0.610644285714286	1.05112449862352	0.0274611398963731	1.02713061866382
7379	tropics_39	6579	6621	1.13873642576672	0.572465650908268	0.988888344999755	1	4	2.06658853011947	0.00204666755626512	1.66666666666667	1.46361056777866	1.68539418539419	42	0.80648210438404	7.773585	1.45817	0.001062	9.4e-05	-0.637447	9.4e-05	0.473591	0.148089	6621	7	11	0.444444	414	4.5152	8.1932	3.4247	0.00636	0.043	39999586	414	13.142466	1.013341	0.002071	0.529913	0.000207	0.478056	0.000143	9.9e-05	1.560128754766	Est.	1.11051214285714	0.987883214161552	0.0453887011105746	0.997598325499794
7387	tropics_39	6957	6985	1.12669458981404	0.177639052355892	1.00319129340909	1	1	1.29965647946367	0.175783213084761	1.66666666666667	1.47925327922427	1.66136476424444	28	1.28239014924501	6.410169	2.44532	0.065707	0.000158	-0.626496	0.000158	0.499742	0.143341	6985	8	15	0.702578	2599	3.8023	8.3479	13.0463	0.00626	0.0245	39997401	2599	14.139726	1.045106	0.00083	0.524314	0.000109	0.498451	4.3e-05	2.7e-05	0.924637614005611	Est.	0.801271125	1.02182340603392	0.190361445783133	1.01935343341047
7418	tropics_39	7517	7629	1.80855882380829	1.99349732052129	0.586277605158531	5	2	2.24031375209245	1.89398648148679	1.66666666666667	0.921544074058458	2.8427943554419	112	0.743943416456737	8.034759	6.878471	-0.015877	0.000444	-0.639545	0.000444	0.466648	0.147714	7629	9	26	0.280766	3291	4.697	2.937	45.6621	0.00636	0.0373	39996709	3291	15.90411	0.970926	0.000933	0.521445	0.000185	0.465746	0.000144	-4.1e-05	2.19657096639385	Transient	0.892751	1.01372130848323	0.47588424437299	1.01167409158324
7509	tropics_39	7475	7559	1.48886011005665	0.775095213272986	0.812251968867286	4	2	1.80303986681272	0.724868087927979	1.66666666666667	1.11942462250752	2.05190843549557	84	0.92436484480672	7.399425	6.05023	-0.011813	0.00039	-0.634442	0.00039	0.466196	0.145505	7559	9	32	0.422449	6067	4.3433	9.1329	68.4932	0.00662	0.0277	39993933	6067	15.712329	0.966787	0.000891	0.522016	0.000174	0.463239	0.000129	-3.4e-05	2.05922509025416	Transient	0.822158333333333	1.02220706272349	0.437710437710438	1.01573759202173
7554	tropics_39	7713	7783	1.00842375770824	0.286266912103292	1.58692375522927	3	4	1.48320505221831	0.0508888897740672	1.66666666666667	1.6527443487194	1.0502499954233	70	1.12369268441607	7.416667	2.198611	0.03021	0.000142	-0.634581	0.000142	0.486217	0.145227	7783	9	14	0.309539	1583	5.2289	6.2452	17.1233	0.0062	0.0504	39998417	1583	16.326027	0.995188	0.00082	0.520309	0.000168	0.478481	0.00018	-7e-05	1.85085663075017	Est.	0.824074111111111	1.03565452168712	0.173170731707317	1.01892832492168
8100	tropics_39	7573	7615	1.19206634010068	0.12287684856544	0.898546262686891	3	4	1.4981817358065	0.0189514925250106	1.66666666666667	1.39813247853798	1.85484792033177	42	1.11245960809252	11.304	5.950251	0.014361	0.000384	-0.665804	0.000384	0.493775	0.134079	7615	9	23	0.347307	3602	4.6555	9.211	54.7945	0.00645	0.0347	39996398	3602	15.865753	0.971192	0.001049	0.521723	0.000185	0.465577	0.000125	-1.6e-05	2.11391923706762	Est.	1.256	1.04455618926977	0.36606291706387	0.984929201823835
8719	tropics_39	8231	8329	1.24194537816498	0.212318578434598	0.919444054072405	1	1	1.40319604021127	0.268626500806998	1.66666666666667	1.34198065065408	1.81268959137281	98	1.18776465932424	14.502188	5.624617	0.024555	0.000363	-0.691493	0.000363	0.512126	0.138207	8329	12	40	0.582283	27928	5.9554	4.5342	273.9726	0.00608	0.0472	39972072	27928	17.821918	1.013496	0.000691	0.510729	0.000156	0.496415	0.000148	-6.7e-05	1.06380151062515	Transient	1.20851566666667	1.0112116444463	0.525325615050651	0.980613544043233
8877	tropics_39	8875	8973	1.271481035176	0.75353894903328	0.754530131088756	3	5	2.03647003806863	0.574513085276971	1.66666666666667	1.31080733456316	2.20888019973667	98	0.818409618364587	8.230047	8.294496	0.00975	0.000535	-0.641114	0.000535	0.479524	0.147483	8973	10	28	0.351396	4226	8.8805	7.389	45.6621	0.00609	0.0785	39995774	4226	19.586301	1.008089	0.000965	0.51689	0.000193	0.487864	0.000166	-5.8e-05	2.07285751944469	Transient	0.8230047	1.00169497544744	0.55440414507772	1.01898923822302
8949	tropics_39	8735	8833	1.31273395994583	0.464844974500097	0.86123839875422	2	3	1.89625452397401	0.0999138202063889	1.66666666666667	1.26961495437769	1.93519781407506	98	0.878925611301277	9.526578	5.106436	0.026509	0.000329	-0.651528	0.000329	0.492749	0.143337	8833	10	28	0.511027	5532	8.3379	6.2342	68.4932	0.00604	0.0615	39994468	5532	19.20274	0.994463	0.00084	0.516182	0.000203	0.481898	9.7e-05	-4.1e-05	1.81443922968264	Est.	0.9526578	1.03258088937597	0.391666666666667	1.00981572378716
9676	tropics_39	9057	9155	1.13870610180552	0.352474958335049	1.04037734981052	3	5	1.58680349523718	0.422016997075468	1.66666666666667	1.4636495440079	1.60198284494584	98	1.05032959132571	9.147666	3.298499	0.048955	0.000213	-0.648484	0.000213	0.502445	0.143761	9155	10	24	0.361837	8841	9.0979	7.1151	45.6621	0.00629	0.0868	39991159	8841	20.084932	1.028696	0.000727	0.51687	0.000174	0.497843	0.00011	-5.2e-05	1.94909983732652	Est.	0.9147666	1.02087797744676	0.292984869325997	1.01154603354667
9714	tropics_39	9029	9099	1.21335918201783	0.340210507331908	1.15437024640462	4	5	1.63038972951523	0.30943399662508	1.66666666666667	1.37359711070466	1.44378865607256	70	1.02225046962374	8.452312	2.64368	0.0522	0.000171	-0.642899	0.000171	0.501241	0.145752	9099	10	27	0.339371	6515	9.1299	6.963	30.4414	0.0061	0.0894	39993485	6515	19.931507	1.030255	0.000696	0.51682	0.000176	0.498631	8.6e-05	-4.5e-05	2.06710784428435	Transient	0.8452312	1.02264627566067	0.245689655172414	1.01730973434062
9768	tropics_39	9379	9463	1.11246138596974	0.560223173435732	1.14411021358838	3	6	1.74025490774515	0.78848475433722	1.66666666666667	1.49817934149132	1.45673611411906	84	0.957714102255378	10.2089	7.07107	0.033399	0.000456	-0.657008	0.000456	0.499292	0.140117	9463	10	68	0.369392	38382	10.0858	7.9616	273.9726	0.00606	0.1041	39961618	38382	20.928767	1.003896	0.001466	0.516204	0.000172	0.486358	0.000179	5e-06	2.11784774793828	Transient	1.02089	1.02995032173507	0.311050477489768	1.00425426660121
9857	tropics_39	9435	9463	0.972508084579788	0.0508876651208621	1.01193306961505	2	7	1.23058910580559	0.0653890813103736	1.66666666666667	1.71378181127082	1.64701274887743	28	1.35436488004305	8.743284	4.824366	0.053386	0.000311	-0.645236	0.000311	0.503411	0.13326	9463	10	68	0.369392	38382	10.0858	7.9616	273.9726	0.00606	0.1041	39961618	38382	20.928767	1.003896	0.001466	0.516204	0.000172	0.486358	0.000179	5e-06	2.11784774793828	Est.	0.8743284	1.05074303864681	0.212141882673943	1.01614620645386
11090	tropics_39	9925	9981	0.98788732959955	0.170783417603048	0.959702933202899	0	5	1.78790931232522	0	1.66666666666667	1.68710197684413	1.73664850757969	56	0.932187474597983	5.992235	4.701406	0.03945	0.000303	-0.623139	0.000303	0.485247	0.131323	9981	8	36	0.737739	9746	4.9611	9.0603	68.4932	0.00632	0.0309	39990254	9746	22.347945	0.99492	0.001182	0.525476	0.00021	0.473486	7e-05	1.5e-05	1.13383610625892	Est.	0.749029375	1.04554987904591	0.256345177664975	1.02051944808856
11512	tropics_39	10457	10569	1.21022285603154	0.332137495411798	0.97961729027849	1	2	1.67966728429214	0.000812196847943735	1.66666666666667	1.37715682558818	1.70134468144479	112	0.992260004259742	7.160477	6.707669	-0.003959	0.000433	-0.632523	0.000433	0.469162	0.135346	10569	6	69	0.688044	22391	4.4929	3.6096	273.9726	0.00627	0.0152	39977609	22391	23.958904	0.979334	0.000704	0.535599	0.000159	0.457313	6.2e-05	-1.4e-05	1.38369696315209	Est.	1.19341283333333	1.01706754438089	0.615056818181818	0.99187968159489
1604	tropics_41	2141	2183	1.14084485366897	0.071458719419745	0.963514538687521	2	2	1.28231886456047	0.0666449164209339	1.66666666666667	1.46090562735734	1.72977843067834	42	1.29972872795405	9.745409	4.558723	0.044368	0.000294	-0.653285	0.000294	0.502582	0.19613	2183	8	26	0.756964	11200	4.198	3.9836	34.2466	0.00111	0.0153	39988800	11200	0.983562	1.029687	0.000715	0.524459	0.000171	0.491029	3e-05	-9e-06	0.980535645096546	Est.	1.218176125	1.01522790824937	0.411188811188811	0.992134123085422
1803	tropics_41	2477	2659	1.22453631162689	0.54278924989725	0.755214797261902	2	2	1.67797272181921	0.270110735519117	1.66666666666667	1.36105940741959	2.20687766276471	182	0.99326207452271	8.081667	10.566664	-0.019078	0.000682	-0.639922	0.000682	0.465409	0.20134	2659	8	38	0.429613	9874	5.7246	5.2863	91.3242	0.00613	0.0275	39990126	9874	2.287671	0.980725	0.000825	0.525095	0.000232	0.467226	0.000125	-6.8e-05	1.65915889704933	Transient	1.010208375	1.0003852591065	0.826666666666667	1.00426314182422
2311	tropics_41	2757	2827	1.10098550003027	0.217453134565097	1.11308817018931	3	2	1.34536158972138	0.109702129847358	1.66666666666667	1.51379529214584	1.49733571095559	70	1.23882432752658	9.76912	4.668195	0.057252	0.000301	-0.653476	0.000301	0.509137	0.178317	2827	8	32	0.379651	6585	6.3014	4.3041	34.2466	0.00649	0.0367	39993415	6585	2.747945	0.998924	0.001111	0.525432	0.000191	0.475573	0.000206	-6e-05	1.79195408770291	Est.	1.22114	1.06006325333757	0.270927092709271	0.990107750991219
2591	tropics_41	2967	3023	1.09993561443613	0.235843290198921	1.35560564491676	2	4	1.59720412007731	0.0535121613710939	1.66666666666667	1.51524020569246	1.22946276663595	56	1.04349008728202	4.93	5.0531	0.067771	0.000326	-0.614607	0.000326	0.494941	0.191768	3023	8	28	0.371074	9424	6.0878	5.0877	54.7945	0.00598	0.0439	39990576	9424	3.284932	1.019117	0.000978	0.523636	0.000182	0.486814	0.000143	-4.1e-05	1.70749125692892	Est.	0.61625	1.05004648424715	0.333333333333333	1.03288049129045
2725	tropics_41	3527	3597	1.0496778514711	0.0899276356876574	1.04110109787491	2	2	1.21163737114119	0.0814854842520304	1.66666666666667	1.58778873378235	1.60086918558501	70	1.37554907628584	9.09126	14.193471	-0.012685	0.000916	-0.648031	0.000916	0.472176	0.176143	3597	8	34	0.50392	7271	6.1945	6.2616	68.4932	0.00634	0.0349	39992729	7271	4.857534	0.97084	0.000826	0.527723	0.00023	0.460173	9e-05	-4.5e-05	1.49848312716895	Est.	1.1364075	1.01705236238687	1.1089588377724	0.991191775866387
2895	tropics_41	3709	3863	1.13458044488296	0.263446203989046	0.908210559532967	2	5	1.72938823244278	0.0439510236764311	1.66666666666667	1.46897178968971	1.83511042585072	154	0.963731934449721	7.479167	4.103733	0.002028	0.000265	-0.635083	0.000265	0.472967	0.177651	3863	8	24	0.46049	3594	6.614	6.2397	30.4414	0.00614	0.0321	39996406	3594	5.586301	0.998353	0.000706	0.527439	0.000171	0.473446	8.4e-05	-3.5e-05	1.71814698407624	Transient	0.934895875	1.00368312388787	0.375354107648725	1.00464983722734
3614	tropics_41	3933	3989	1.11310481829344	0.267575075486183	0.92689792884972	2	4	1.58532947648022	0.184800696620551	1.66666666666667	1.49731331611871	1.79811240784085	56	1.05130617413803	10.426471	3.66056	0.026382	0.000236	-0.658756	0.000236	0.496248	0.173348	3989	8	18	0.370419	4557	6.3215	5.7397	17.1233	0.00617	0.0295	39995443	4557	5.931507	1.015708	0.000566	0.525545	0.000122	0.483376	5.6e-05	-1.6e-05	1.76066094430752	Transient	1.303308875	1.01085458183768	0.416961130742049	0.984681992295078
3719	tropics_41	3989	4031	0.99091844773506	0.127478897934094	0.907877295711073	3	3	1.21259670772038	0.0498588897180618	1.66666666666667	1.68194130453032	1.83578405863899	42	1.37446082119085	7.580705	3.712874	0.067767	0.00024	-0.635898	0.00024	0.505538	0.16775	4031	8	19	0.336295	5290	6.1792	5.8548	136.9863	0.0061	0.0275	39994710	5290	6.046575	1.02252	0.000547	0.524081	0.000123	0.487973	4.5e-05	-1.4e-05	1.78312411009543	Est.	0.947588125	1.04654768846983	0.438756855575868	1.01026333688144
3921	tropics_41	4395	4437	0.879882577043694	0.113853467505245	1.03266460943934	1	6	1.33714284396272	0.185413990596947	1.66666666666667	1.89419214580482	1.61394769553644	42	1.24643875872482	7.527491	4.83988	0.067915	0.000312	-0.635471	0.000312	0.505777	0.160193	4437	9	74	0.688367	35407	4.6964	6.9671	91.3242	0.00615	0.0257	39964593	35407	7.158904	1.019538	0.001121	0.522101	0.000158	0.488329	8.2e-05	2e-05	1.32561859856811	Est.	0.836387888888889	1.04976404145224	0.278322925958965	1.01452773979374
4595	tropics_41	4717	4731	1.05509097474879	0.0282983398169	0.993459980353726	1	2	1.16174568023491	0.0353398455205571	1.66666666666667	1.57964261523845	1.67763845512251	14	1.43462265022553	7.507491	3.02897	0.078699	0.000195	-0.63531	0.000195	0.510993	0.135784	4731	8	60	0.644228	20887	3.3565	7.7726	54.7945	0.00633	0.0258	39979113	20887	7.964384	0.990186	0.002193	0.527128	0.000161	0.469748	0.000331	2e-05	1.29789509052531	Est.	0.938436375	1.09260141790416	0.0889192886456908	1.00501440594497
6354	tropics_41	5655	5683	0.95036330909435	0.480092638000043	1.0175193311504	1	1	1.31237332697806	0.173877757711081	1.66666666666667	1.75371529047656	1.63797051873437	28	1.26996383757998	4.580645	1.533819	0.059246	9.9e-05	-0.611801	9.9e-05	0.48926	0.138806	5683	6	7	0.868235	850	4.8453	8.7329	6.3715	0.0065	0.0093	39999150	850	10.572603	1.004988	0.001071	0.532816	0.000163	0.471655	5.6e-05	3.3e-05	0.470435773070611	Est.	0.763440833333333	1.05577004257658	0.092436974789916	1.01793710180856
6389	tropics_41	6061	6117	1.11600900599419	0.331507519678289	1.0062476982678	1	1	1.37250170865449	0.268284000248668	1.66666666666667	1.49341686107804	1.65631848851505	56	1.21432757143928	6.519346	3.647446	0.083566	0.000235	-0.627373	0.000235	0.50957	0.138755	6117	7	48	0.773244	32083	2.4799	4.0356	45.6621	0.00565	0.01	39967917	32083	11.761644	1.0551	0.000715	0.528494	0.000119	0.499279	4.5e-05	5e-06	0.78152405564699	Est.	0.931335142857143	1.03038286919231	0.328671328671329	1.01040458173756
6766	tropics_41	6467	6495	1.15820100205163	0.184972280072567	0.95973356307131	0	2	1.65168120132444	0	1.66666666666667	1.43901331782164	1.7365930824937	28	1.00907285578489	3.956204	3.965965	0.009368	0.000256	-0.606786	0.000256	0.463191	0.137028	6495	7	38	0.606018	6447	3.4838	2.8822	45.6621	0.00644	0.0177	39993553	6447	12.79726	0.968665	0.00119	0.531667	0.000189	0.455613	9e-05	2e-05	1.30415016607847	Est.	0.565172	1.04206512783596	0.215126050420168	1.02526583016903
7783	tropics_41	7013	7069	1.33193754556278	0.162930945177265	0.931423137715252	1	1	1.53219474948655	0.0852442040143417	1.66666666666667	1.25130992231505	1.78937649192926	56	1.08776424617378	6.0062	7.553937	0.054812	0.000487	-0.623251	0.000487	0.493016	0.135606	7069	5	44	0.806143	26112	3.8052	3.1808	Inf	0.00623	0.0108	39973888	26112	14.369863	1.028967	0.000646	0.537098	0.000146	0.47914	4.2e-05	-1e-05	0.839571987190376	Est.	1.20124	1.02660435534857	0.753869969040248	0.998325109975448
8266	tropics_41	7447	7489	1.26271567582368	0.160771388499772	0.966598046718467	1	2	1.60377460985355	0.0129899377963084	1.66666666666667	1.31990653048596	1.72426032964259	42	1.03921502212762	4.274702	6.340797	0.034866	0.000409	-0.609344	0.000409	0.476456	0.133749	7489	5	54	0.668158	13630	3.988	3.4137	136.9863	0.00643	0.018	39986370	13630	15.520548	0.984236	0.001238	0.537224	0.000164	0.458172	0.000137	8e-06	1.28595182228934	Est.	0.8549404	1.05206570889098	0.330371567043619	1.01206838149804
8975	tropics_41	7755	7797	1.04009526338071	0.0661965606417921	1.14159517147284	4	2	1.17744598193759	0.0159731862870499	1.66666666666667	1.60241732209159	1.45994544153196	42	1.41549310306704	2.839849	3.285827	0.073625	0.000212	-0.597819	0.000212	0.489633	0.131892	7797	5	48	0.592392	15510	3.8565	3.9219	68.4932	0.0063	0.0263	39984490	15510	16.364384	1.015542	0.001026	0.53925	0.000155	0.470958	7.9e-05	1.4e-05	1.41521488871888	Est.	0.5679698	1.05992965199635	0.206627680311891	1.01995345480705
9250	tropics_41	8021	8049	1.08588216164424	0.0995596568257015	0.98930620191072	3	6	1.38024250698301	0.0885923903640777	1.66666666666667	1.53485039678984	1.68468231923313	28	1.2075172719537	4.625852	4.076326	0.100681	0.000263	-0.612164	0.000263	0.510662	0.115881	8049	5	93	0.361815	41477	4.3424	3.3973	91.3242	0.00612	0.0596	39958523	41477	17.054795	1.016601	0.002558	0.539774	0.000133	0.47097	0.000402	2.5e-05	1.90584145031598	Est.	0.9251704	1.08786416282949	0.102814698983581	1.00445062026779
9771	tropics_41	8399	8455	1.13830069153022	0.120167196250987	0.907733106074573	1	2	1.35663646421549	0.169520315729367	1.66666666666667	1.46417082855863	1.83607566531758	56	1.22852857831037	6.313043	5.026641	-0.010594	0.000324	-0.625716	0.000324	0.462716	0.10917	8455	6	41	0.743467	6658	4.1942	3.9808	Inf	0.00638	0.0602	39993342	6658	18.167123	0.952539	0.000806	0.53568	0.000141	0.444718	9e-05	-5e-06	1.22257462935142	Est.	1.05217383333333	1.03876263205596	0.401985111662531	0.998503432097376
10408	tropics_41	8791	8805	0.945186510889388	0.0838266162251351	1.05244365895021	2	5	1.23655237051329	0.0306743663416957	1.66666666666667	1.76332041080272	1.5836160468002	14	1.34783346537506	8.12069	1.037158	-0.012578	6.7e-05	-0.640235	6.7e-05	0.468481	0.125518	8805	8	15	0.412078	563	5.6657	13.0096	3.653	0.00746	0.1059	39999437	563	19.126027	1.005233	0.001739	0.526266	0.00017	0.477695	0.000268	5e-06	1.70008333127852	Transient	1.01508625	0.982360082119843	0.0385278895917194	1.0017149595112
10711	tropics_41	8581	8623	1.30796813652989	0.4411269471403	1.43000374249768	4	4	1.79788142065277	0.204631042309609	1.66666666666667	1.27424103089271	1.16549811523963	42	0.927017014315405	8.450382	2.629217	-0.00752	0.00017	-0.642884	0.00017	0.472111	0.116291	8623	7	20	0.3095	1021	5.9874	12.7603	14.4196	0.00645	0.1246	39998979	1021	18.627397	0.977816	0.001165	0.530506	0.000166	0.460989	0.000171	-1.4e-05	1.94954810929635	Est.	1.20719742857143	1.01502553083254	0.145922746781116	0.991080031990817
11202	tropics_41	8721	8833	2.01751805759056	5.63941191063757	1.54975761599359	3	2	2.75376090658495	7.20132294031977	1.66666666666667	0.826097521356064	1.07543699057619	112	0.605232888113575	8.836066	0.891158	-0.039039	5.7e-05	-0.645981	5.7e-05	0.458877	0.127432	8833	8	13	0.494881	586	5.5122	13.0479	3.8052	0.00637	0.1075	39999414	586	19.20274	1.005706	0.001412	0.524394	0.000151	0.479595	0.000181	2.1e-05	1.53376414255961	Transient	1.10450825	0.956256800297614	0.0403682719546742	0.999531078783581
11509	tropics_41	8833	8847	1.06917926509627	0.151262166634651	0.9086305596699	3	3	1.30327193706708	0.104142115553405	1.66666666666667	1.55882808531326	1.83426217501661	14	1.27883262062511	10.513889	0.527585	0.04804	3.4e-05	-0.659458	3.4e-05	0.507419	0.112196	8847	9	13	0.449664	596	5.5842	13.0671	2.6599	0.00655	0.1165	39999404	596	19.241096	1.008551	0.001499	0.52342	0.000149	0.481857	0.000209	1.6e-05	1.57944737220571	Est.	1.16820988888889	1.04031687340554	0.0226817878585724	0.987985831349335
11510	tropics_41	8903	8931	1.15496290474533	0.286107839122864	0.835892595740392	1	3	1.65498569384835	0.297905860303192	1.66666666666667	1.44304778951681	1.99387657596179	28	1.00705805062952	6.769231	0.965976	0.008907	6.2e-05	-0.62938	6.2e-05	0.47349	0.126913	8931	9	14	0.364883	729	5.0461	13.1822	6.5232	0.00608	0.0946	39999271	729	19.471233	1.019941	0.001065	0.520371	0.000142	0.490248	0.000203	-3.3e-05	1.61559385967512	Transient	0.752136777777778	0.989220734689069	0.0582159624413146	1.02411954222819
11641	tropics_41	9799	9869	1.01741519021489	0.131281817833182	0.905970436961684	1	3	1.38745984592494	0.0384450005355955	1.66666666666667	1.63813817868657	1.83964796054063	70	1.20123596481857	11.872727	7.688347	-0.006428	0.000496	-0.670372	0.000496	0.485839	0.128463	9869	13	25	0.620385	4307	5.6525	5.5096	30.4414	0.00649	0.0218	39995693	4307	22.041096	0.984718	0.000692	0.505969	0.00017	0.486769	5.2e-05	-2.1e-05	1.52773932612547	Transient	0.913286692307692	1.00901234200698	0.716763005780347	1.01096758417483
11685	tropics_41	10275	10401	1.02576318747991	0.314943506657488	0.936112779825813	2	4	1.57062651151211	0.0729039781780819	1.66666666666667	1.62480647288711	1.7804122564984	126	1.06114767225093	18.136752	2.938564	-0.000738	0.00019	-0.720686	0.00019	0.513782	0.131878	10401	15	14	0.353728	1046	7.9075	6.9671	7.2098	0.0058	0.042	39998954	1046	23.49863	1.013288	0.000722	0.497445	0.000275	0.509726	0.000195	-0.000147	1.89983045068666	Transient	1.2091168	0.986158202065969	0.263157894736842	0.977833646771061
11780	tropics_41	9785	9869	1.20759701026695	0.225825652907975	0.865572164847768	2	3	1.62269689295968	0.0433540054771973	1.66666666666667	1.38015136879002	1.92550862233398	84	1.02709672638048	12.886105	7.18065	0.004154	0.000463	-0.678512	0.000463	0.49502	0.128606	9869	13	25	0.620385	4307	5.6525	5.5096	30.4414	0.00649	0.0218	39995693	4307	22.041096	0.984718	0.000692	0.505969	0.00017	0.486769	5.2e-05	-2.1e-05	1.52773932612547	Transient	0.991238846153846	1.01974640436869	0.66907514450867	1.00277171050007
12168	tropics_41	9981	10163	1.59363117151939	1.07371949618928	0.784541573318679	4	4	2.30156290597937	0.704705077232983	1.66666666666667	1.04582961004562	2.12438285407429	182	0.724145606594862	13.764706	7.297578	0.03603	0.000471	-0.685569	0.000471	0.514638	0.126647	10163	14	16	0.371198	1611	6.975	6.3151	10.1471	0.00612	0.0406	39998389	1611	22.846575	0.999855	0.000727	0.501067	0.00019	0.499189	0.000138	-7.2e-05	1.91513543017792	Est.	0.983193285714286	1.03683728803958	0.647867950481431	1.00546131319983
12597	tropics_41	10009	10037	1.12765733965992	0.106767333938843	0.931760392643841	4	5	1.42398835389288	0.00984798707294339	1.66666666666667	1.4779903504812	1.78872881893761	28	1.17042155724824	17.188341	1.982465	0.013803	0.000128	-0.713068	0.000128	0.517366	0.122511	10037	14	15	0.393925	2140	6.1564	5.9685	13.0463	0.00613	0.0377	39997860	2140	22.50137	0.994643	0.000498	0.502923	0.00014	0.494711	8.9e-05	-5e-05	1.94234750403456	Transient	1.22773864285714	1.01935940957596	0.257028112449799	0.974578900805247
12785	tropics_41	10513	10709	1.04303276893728	0.536079000413394	2.13587439597912	2	3	1.66030390296555	0.178382538735386	1.66666666666667	1.59790441518418	0.780320542164952	196	1.0038322885887	15.465957	5.257352	0.02264	0.000339	-0.699234	0.000339	0.514818	0.136797	10709	16	16	0.528646	4608	7.8251	7.8082	27.3973	0.00613	0.0377	39995392	4608	24.342466	1.027632	0.000437	0.493228	0.000131	0.521136	4.5e-05	-3.7e-05	1.45912121475228	Transient	0.9666223125	0.995393516251631	0.775743707093822	1.007578308325
1515	tropics_42	2127	2155	1.00617615487812	0.0566499023001127	0.96413035163322	0	5	1.48727643257448	0	1.66666666666667	1.65643625978054	1.72867358012676	28	1.12061660506626	9.380094	4.412643	0.032592	0.000285	-0.650351	0.000285	0.495438	0.188209	2155	8	48	0.756206	26990	3.3531	5.4712	Inf	0.00616	0.022	39973010	26990	0.906849	0.992086	0.000998	0.527763	0.00017	0.470195	0.000163	-4e-05	1.03632906842919	Est.	1.17251175	1.04137034151684	0.285571142284569	0.988819926459209
2290	tropics_42	2687	2743	1.11886924911421	0.199619113419955	0.912440851316655	2	2	1.38073326557786	0.107357472790068	1.66666666666667	1.48959913590094	1.82660241950112	56	1.20708808009282	8.302019	4.819499	0.037368	0.000311	-0.641692	0.000311	0.493334	0.184316	2743	10	31	0.645009	12082	4.6457	3.4466	54.7945	0.00623	0.0405	39987918	12082	2.517808	1.010281	0.001422	0.515743	0.000174	0.489874	0.000152	1.3e-05	1.2380375011685	Transient	0.8302019	1.02751112031476	0.218706047819972	1.02066533063813
2311	tropics_42	2631	2687	1.13176982319968	0.479230893117211	0.960111317254174	1	4	1.97402077854113	0.126177035588129	1.66666666666667	1.47261981411976	1.73590982286634	56	0.844300467748063	10.363719	5.759231	0.045135	0.000372	-0.658252	0.000372	0.505456	0.178753	2687	11	27	0.706905	10007	4.3103	3.2932	45.6621	0.00612	0.0329	39989993	10007	2.364384	1.015784	0.000983	0.514669	0.000169	0.493586	6.7e-05	5e-06	1.19219921786065	Est.	0.942156272727273	1.02991293739827	0.378433367243133	1.00599721511367
2388	tropics_42	2855	2897	1.12465669368451	0.066008600457582	1.17738581479936	4	2	1.22774171064762	0.0471057943933091	1.66666666666667	1.48193371010531	1.41556543803842	42	1.35750594136573	7.903888	4.800741	0.058447	0.00031	-0.638494	0.00031	0.50241	0.177169	2897	10	42	0.315935	26037	5.3349	3.7836	91.3242	0.00621	0.0715	39973963	26037	2.939726	1.021186	0.001315	0.517378	0.000181	0.493598	0.000119	1.3e-05	1.68332287816367	Est.	0.7903888	1.03819362407969	0.23574144486692	1.02069884048616
3353	tropics_42	3569	3681	1.30406096681022	0.400823472827338	0.849461796876733	2	2	1.71830546425575	0.130341132431805	1.66666666666667	1.27805885544093	1.96202663003163	112	0.969947836014446	7.794805	3.48257	0.006494	0.000225	-0.637618	0.000225	0.476337	0.169138	3681	6	17	0.497884	7562	5.7153	5.9315	91.3242	0.00632	0.0436	39992438	7562	5.087671	1.009198	0.000912	0.532596	0.000151	0.473908	0.000102	-1e-05	1.4521425076104	Transient	1.29913416666667	0.997341583848165	0.246710526315789	0.992403119238875
3411	tropics_42	3471	3527	1.20427580351011	0.130745025600049	0.973145292522278	1	2	1.51024445567119	0.00656631763052532	1.66666666666667	1.38395761320524	1.71265964031626	56	1.10357410047631	5.444444	3.541358	0.027415	0.000228	-0.618739	0.000228	0.477295	0.169364	3527	6	24	0.627922	6246	6.1706	5.5096	45.6621	0.00624	0.0619	39993754	6246	4.665753	1.000014	0.000849	0.532168	0.000179	0.469936	3.4e-05	9e-06	1.2152527815597	Est.	0.907407333333333	1.02777985996505	0.268551236749117	1.01213002925521
3722	tropics_42	3807	3877	1.1106481740593	0.165562057716233	0.911485323975487	1	4	1.60560643588326	0.0442305536692024	1.66666666666667	1.500625225516	1.82851728143841	70	1.03802938840976	8.094212	5.522528	0.051616	0.000356	-0.640023	0.000356	0.499612	0.157623	3877	7	34	0.441302	14711	5.6318	6.4685	39.1389	0.00613	0.0345	39985289	14711	5.624658	1.012351	0.00071	0.529988	0.000162	0.47777	8.7e-05	-3.3e-05	1.585847909572	Est.	1.156316	1.04012474317859	0.501408450704225	0.994891009714868
3918	tropics_42	4031	4087	1.01671033016854	0.127239558553533	1.1985586006326	1	5	1.46960944801396	0.146937123732299	1.66666666666667	1.63927385924208	1.39055918149267	56	1.13408815445424	7.198331	3.176819	0.040003	0.000205	-0.632827	0.000205	0.490421	0.153872	4087	8	53	0.338763	24374	5.6941	7.0438	91.3242	0.0062	0.0419	39975626	24374	6.2	1.008461	0.001139	0.526455	0.000173	0.479148	0.000191	-4.3e-05	1.9426470027208	Est.	0.899791375	1.03208145543496	0.179982440737489	1.00880092353441
4625	tropics_42	4745	4801	1.21387364141224	0.384387093888977	0.945693008978681	3	4	1.68030014003773	0.287829013995142	1.66666666666667	1.37301495790586	1.76237600452034	56	0.991886286832803	9.871605	3.583515	0.010546	0.000231	-0.654299	0.000231	0.486271	0.154675	4801	9	20	0.63712	3847	5.252	8.2315	27.3973	0.00638	0.0238	39996153	3847	8.156164	1.014144	0.00068	0.522416	0.000188	0.485541	4.5e-05	-2.6e-05	1.3969446232773	Est.	1.096845	0.996507207121335	0.339705882352941	0.995004592374513
4978	tropics_42	4885	4969	1.13524172141235	0.488749199526065	1.01682254196643	3	4	1.70804408020683	0.24930647087748	1.66666666666667	1.46811611591685	1.6390929566171	84	0.975774973245918	8.47234	4.130086	0.046125	0.000266	-0.64306	0.000266	0.498258	0.155905	4969	9	18	0.593621	4358	5.3924	3.9726	19.5695	0.00608	0.0192	39995642	4358	8.616438	1.016659	0.00071	0.523757	0.000188	0.485492	4.4e-05	-2.2e-05	1.44615471171874	Est.	0.941371111111111	1.03004577094081	0.374647887323944	1.00367417597669
5713	tropics_42	5809	5893	1.0905524566944	0.226766121868579	1.02318916102137	3	2	1.32482902766679	0.0953761209421031	1.66666666666667	1.5282773941187	1.62889398183516	84	1.25802396525225	5.748212	3.701982	0.033611	0.000239	-0.621179	0.000239	0.481433	0.162075	5893	7	32	0.514437	6061	7.8726	5.5178	68.4932	0.00648	0.0327	39993939	6061	11.147945	1.002018	0.000751	0.529253	0.000168	0.473501	4.6e-05	-6e-06	1.56883619184678	Est.	0.821173142857143	1.03209945488319	0.318242343541944	1.01522442922056
6100	tropics_42	6033	6131	1.59145474350313	1.73177431498528	1.22135652411056	3	3	2.27391896458858	2.01311099004925	1.66666666666667	1.04725985672579	1.36460290976904	98	0.732949015607606	6.5319	6.271921	0.049933	0.000405	-0.627474	0.000405	0.492515	0.149643	6131	7	21	0.322454	11735	8.3537	6.0438	30.4414	0.00602	0.0498	39988265	11735	11.8	1.031417	0.001213	0.530394	0.000144	0.48631	0.000128	1.2e-05	1.88425293556619	Transient	0.933128571428571	1.01918105244735	0.333882934872218	1.00668338720967
6132	tropics_42	6173	6201	1.09843684699022	0.110506850280301	0.966685146917998	4	4	1.31648424383211	0.0800013530430116	1.66666666666667	1.51730768248847	1.72410497045534	28	1.26599818757817	8.529795	3.993991	0.090293	0.000258	-0.643521	0.000258	0.5212	0.140364	6201	7	41	0.26852	19749	8.5386	6.2356	30.4414	0.00611	0.0613	39980251	19749	11.991781	1.028035	0.001484	0.530224	0.000143	0.48492	0.000238	-1.4e-05	2.03479665647654	Est.	1.21854214285714	1.06464753023176	0.173854447439353	0.990975685980928
6144	tropics_42	6117	6173	1.19425521743856	0.29511564899834	0.874052863436123	3	4	1.64566253345572	0.09636393000682	1.66666666666667	1.39556992703899	1.90682593283269	56	1.01276332953078	6.085714	3.611701	0.060036	0.000233	-0.62389	0.000233	0.495787	0.151084	6173	7	28	0.277774	15833	8.4165	6.1589	91.3242	0.00612	0.0558	39984167	15833	11.915068	1.031225	0.00152	0.530569	0.000145	0.486049	0.000186	1.7e-05	1.98626546692565	Transient	0.869387714285714	1.02972171286491	0.153289473684211	1.00996458250386
6247	tropics_42	6285	6327	0.948502326524091	0.0923584893361902	1.2052633175454	2	5	1.26722117840988	0.0452044712973156	1.66666666666667	1.75715611871442	1.38282368873629	42	1.31521370938419	4.913669	4.71711	0.056005	0.000304	-0.614476	0.000304	0.489642	0.147863	6327	7	85	0.278135	54700	7.8278	6.5808	Inf	0.00606	0.07	39945300	54700	12.336986	1.024294	0.00124	0.528514	0.00016	0.484806	0.000255	-6e-05	2.00465120236553	Est.	0.701952714285714	1.03251895621594	0.245161290322581	1.02348143166488
6420	tropics_42	6523	6551	1.10620631153666	0.10765553577757	0.963139005818567	1	5	1.57694779158759	0.00570017677540752	1.66666666666667	1.50665083835171	1.73045288021554	28	1.05689400470814	10.394084	4.357964	0.008977	0.000281	-0.658496	0.000281	0.487776	0.125716	6551	8	80	0.350755	22386	5.4667	7.1945	273.9726	0.00637	0.056	39977614	22386	12.950685	0.962892	0.001377	0.525851	0.00021	0.458125	0.000322	-9.5e-05	1.98538923075796	Est.	1.2992605	1.04790299857768	0.204066811909949	0.984364893772076
7693	tropics_42	6929	6971	1.32429308845929	0.0686826092748022	0.935756142935609	2	1	1.45380540363384	0.00238327522095758	1.66666666666667	1.25853308545596	1.78109081008871	42	1.14641661291172	6.92779	5.444822	0.068962	0.000351	-0.630654	0.000351	0.503767	0.124422	6971	10	61	0.761538	26889	3.3807	3.1425	273.9726	0.00611	0.0158	39973111	26889	14.10137	1.029049	0.000832	0.519257	0.000173	0.495644	5.6e-05	-1.1e-05	1.09445808044416	Est.	0.692779	1.04115109712557	0.421875	1.02500996586128
7790	tropics_42	7237	7321	1.21297907564807	0.543094034911067	1.03007578536665	2	3	1.70328198537488	0.544192383980969	1.66666666666667	1.37402754930146	1.61800392781142	84	0.978503078748785	6.26403	8.081324	-0.021276	0.000521	-0.625322	0.000521	0.45784	0.130139	7321	8	83	0.60933	25917	3.6547	5.0301	273.9726	0.00652	0.0323	39974083	25917	15.060274	0.972118	0.000951	0.525742	0.000193	0.462506	0.00014	-4.1e-05	1.72130739561407	Transient	0.78300375	1.0070266546122	0.547844374342797	1.01777887649275
8187	tropics_42	7405	7475	1.12077538645554	0.247239443728897	0.91620256770376	3	5	1.5535155673237	0.189227428165166	1.66666666666667	1.48706572860911	1.81910281133981	70	1.07283551045317	9.012195	6.498109	0.015487	0.000419	-0.647396	0.000419	0.485404	0.120764	7475	8	45	0.50818	10941	4.1927	2.9151	136.9863	0.00655	0.0393	39989059	10941	15.482192	0.979609	0.001055	0.527248	0.000194	0.464721	0.000145	-3.2e-05	1.90617854856417	Est.	1.126524375	1.03674787091013	0.397156398104265	0.992714918689488
8574	tropics_42	7699	7741	1.09527012818234	0.1226891754969	1.17849808339587	5	7	1.39606954893983	0.0760176980470514	1.66666666666667	1.52169462471563	1.41422942484906	42	1.19382782034916	7.927412	5.20008	0.034056	0.000335	-0.638683	0.000335	0.490198	0.125223	7741	8	35	0.26225	9796	5.1691	5.8726	91.3242	0.00638	0.0641	39990204	9796	16.210959	1.017133	0.001157	0.524273	0.000205	0.485353	0.000237	-8.2e-05	2.34549441436485	Transient	0.9909265	1.01721460722281	0.289541918755402	1.00708471666057
9123	tropics_42	7769	7867	1.14520338257285	1.79868182265528	1.04417724891217	2	10	2.71291615549679	5.87056170495429	1.66666666666667	1.45534556745918	1.5961530175102	98	0.614345070447437	10.417241	5.714087	0.044835	0.000369	-0.658682	0.000369	0.505649	0.120205	7867	8	52	0.293962	20091	5.2561	5.7781	54.7945	0.00611	0.0664	39979909	20091	16.556164	1.034492	0.001461	0.525498	0.000254	0.492364	0.00014	-1.9e-05	2.30009975406778	Transient	1.302155125	1.01098440543774	0.252566735112936	0.984842936919413
9227	tropics_42	7797	7825	0.981180245126419	0.0525375283519807	1.08152266567392	5	7	1.13811536731353	0.0497728595398995	1.66666666666667	1.69863455256575	1.54103720575115	28	1.46440924578741	3.923629	3.481765	0.100279	0.000225	-0.606524	0.000225	0.507253	0.11786	7825	8	36	0.310848	15284	5.2471	3.874	54.7945	0.00621	0.0641	39984716	15284	16.441096	1.025785	0.001683	0.524159	0.000227	0.489457	0.000202	-1.3e-05	2.33711575621005	Est.	0.490453625	1.07769104030532	0.133689839572193	1.04022413626622
9409	tropics_42	8343	8385	1.40413914583211	0.327569134238593	0.807451782302737	4	2	1.63044513637139	0.266812598419784	1.66666666666667	1.18696688402558	2.06410674073141	42	1.0222157308377	13.08254	5.777314	0.003971	0.000373	-0.68009	0.000373	0.495696	0.101466	8385	6	30	0.420533	3039	5.0876	6.4863	22.8311	0.00651	0.0683	39996961	3039	17.975342	0.967742	0.001276	0.533637	0.000235	0.453832	0.000389	-0.000158	1.85314030494594	Est.	2.18042333333333	1.03744478886647	0.292319749216301	0.949280876116187
9484	tropics_42	8175	8231	1.28305852578996	0.273960935596295	0.902083684543418	2	2	1.63607694628403	0.0585214203954783	1.66666666666667	1.29897945663899	1.84757433841655	56	1.01869699371543	5.573028	5.039976	-0.032889	0.000325	-0.619772	0.000325	0.449958	0.119863	8231	5	75	0.711689	17828	3.8832	4.9863	Inf	0.00643	0.0339	39982172	17828	17.553425	0.94866	0.001022	0.536799	0.000193	0.44209	0.000201	-6.2e-05	1.38136171145938	Transient	1.1146056	1.02001345300728	0.318003913894325	1.00236234216115
9742	tropics_42	8427	8469	1.34793043407724	0.329960561989699	0.607339242395456	6	3	1.60991154620011	0.214239696858167	1.66666666666667	1.23646341423222	2.74421040223423	42	1.03525356445857	5.118943	3.435192	-0.005106	0.000222	-0.616125	0.000222	0.46077	0.121484	8469	7	24	0.220568	2217	6.5616	6.6014	11.4155	0.00655	0.1158	39997783	2217	18.205479	0.994896	0.001348	0.530982	0.000283	0.469017	0.000489	-0.000225	2.17890211641922	Transient	0.731277571428571	1.00001106996075	0.164688427299703	1.01704580625737
9972	tropics_42	8497	8595	1.29641491485618	0.477150708203714	1.07950140756717	4	4	1.78794278026633	0.203696064253654	1.66666666666667	1.28559664623386	1.54392264334584	98	0.932170025272509	4.88102	2.206807	0.033161	0.000142	-0.614214	0.000142	0.477839	0.123442	8595	8	20	0.278778	2945	7.4444	6.774	15.2207	0.00595	0.1409	39997055	2945	18.550685	1.018054	0.000748	0.525724	0.000321	0.484772	0.000363	-0.00025	2.0852833343375	Est.	0.6101275	1.01538519005296	0.189839572192513	1.02918262453242
10393	tropics_42	8427	8497	1.59643864525421	1.02959406665551	2.17149319745052	5	3	2.09735830568452	0.726416600887834	1.66666666666667	1.04399042933546	0.767521016701065	70	0.794650423892505	6.03719	4.581262	0.026645	0.000296	-0.6235	0.000296	0.479154	0.118927	8497	7	24	0.258247	2122	6.9064	6.637	12.4533	0.00597	0.1258	39997878	2122	18.282192	0.996988	0.001207	0.528736	0.000301	0.472058	0.000497	-0.000257	2.10599102361727	Transient	0.862455714285714	1.03010583068489	0.245236122618061	1.01386121454199
11052	tropics_42	8525	8595	1.13999966774704	0.2158705261145	0.969942626914901	4	3	1.39416480640923	0.0927543020211446	1.66666666666667	1.46198873019013	1.71831469245541	70	1.1954588575215	7.491582	4.088313	0.029039	0.000264	-0.635182	0.000264	0.485957	0.120299	8595	8	20	0.278778	2945	7.4444	6.774	15.2207	0.00595	0.1409	39997055	2945	18.550685	1.018054	0.000748	0.525724	0.000321	0.484772	0.000363	-0.00025	2.0852833343375	Transient	0.93644775	1.01120838660543	0.352941176470588	1.00782739390812
11377	tropics_42	9309	9351	1.06643016632831	0.0663999410707555	0.966304859430363	2	5	1.28169014480362	0.118900697977796	1.66666666666667	1.56284651287103	1.72478348877306	42	1.30036629635006	13.517062	9.367118	0.02354	0.000604	-0.68358	0.000604	0.507428	0.10023	9351	9	64	0.404444	16425	10.6235	8.0548	273.9726	0.00655	0.1484	39983575	16425	20.621918	0.983611	0.001067	0.52216	0.000416	0.471726	0.000497	-0.000325	2.1729110310395	Est.	1.50189577777778	1.04087820560943	0.566073102155576	0.96676602222544
12438	tropics_42	9813	9855	1.36038759180314	0.194236381179905	0.853323125108753	1	1	1.61391982515034	0.00280120228370922	1.66666666666667	1.22514103826657	1.95314836505135	42	1.03268244227151	12.933267	5.856408	0.050282	0.000378	-0.678891	0.000378	0.519301	0.099172	9855	11	90	0.613006	59404	4.2769	9.4356	Inf	0.00614	0.0355	39940596	59404	22.00274	1.016926	0.001851	0.512046	0.000172	0.496693	0.000292	-5e-06	1.32921727153228	Est.	1.17575154545455	1.03406501223272	0.204213938411669	0.990495272425968
12451	tropics_42	9771	9813	1.20155968792929	0.264190618492735	0.909166269061326	1	3	1.70947858943593	0.151168569796252	1.66666666666667	1.3870860377639	1.83318136999014	42	0.974956151522559	10.419137	2.890036	0.079115	0.000186	-0.658697	0.000186	0.523671	0.099915	9813	12	101	0.718375	49044	4.5473	9.3205	91.3242	0.00608	0.0359	39950956	49044	21.887671	1.018877	0.001761	0.510916	0.000193	0.498737	0.000238	-1e-06	1.19836079435667	Est.	0.868261416666667	1.06227619499086	0.105621805792164	1.01293604179277
12634	tropics_42	9995	10037	1.21553893618075	0.120246595045085	1.00594749794914	5	1	1.31121769227022	0.0673987493727542	1.66666666666667	1.37113392015509	1.65681277607883	42	1.2710831134234	12.743785	5.434046	0.024671	0.000351	-0.677369	0.000351	0.505255	0.100585	10037	12	117	0.446355	47926	4.0666	9.9342	Inf	0.0065	0.0542	39952074	47926	22.50137	0.974619	0.001065	0.509924	0.000141	0.478078	0.000208	-4e-05	1.69441510204852	Est.	1.06198208333333	1.05167029098987	0.329577464788732	0.996132083709489
14052	tropics_42	10443	10513	1.08458189985462	0.105689658660016	0.999544499613847	2	4	1.39748171159631	0.0118182630999305	1.66666666666667	1.53669046744194	1.66742617993551	70	1.19262145102627	18.281818	5.179669	0.035639	0.000334	-0.721851	0.000334	0.533481	0.099996	10513	14	18	0.684649	4319	4.9439	4.1068	54.7945	0.00638	0.0465	39995681	4319	23.805479	1.011477	0.000796	0.502917	0.000216	0.503142	0.000138	-7.7e-05	1.25950707985419	Transient	1.30584414285714	1.02452322818139	0.419597989949749	0.966068179988889
14459	tropics_42	10709	10765	1.01418157931535	0.127493090615799	1.00889446480779	1	3	1.32132663772285	0.19522772534486	1.66666666666667	1.64336120933274	1.65197324874232	56	1.26135856122523	11.315789	5.191944	0.054787	0.000335	-0.665899	0.000335	0.514254	0.107484	10765	13	13	0.718122	8266	5.1883	4.7973	34.2466	0.00605	0.0211	39991734	8266	24.49589	1.022882	0.000838	0.504204	0.00023	0.50749	0.000102	-6.5e-05	1.03203651461142	Transient	0.870445307692308	1.03268568172083	0.399761336515513	1.01905459607847
1347	tropics_43	1861	1889	1.13886398505038	0.105660716391163	0.769403889891196	2	2	1.30927248570136	0.089463750901939	1.66666666666667	1.46344663501932	2.16617915319138	28	1.27297158144575	7.825092	3.549797	0.079223	0.000229	-0.637861	0.000229	0.512711	0.185209	1889	9	73	0.291274	32121	3.8026	3.2575	136.9863	0.00614	0.0654	39967879	32121	0.178082	1.009423	0.002111	0.521128	0.000174	0.484485	0.00039	-3.1e-05	1.895117801044	Est.	0.869454666666667	1.07234101119611	0.108479393652297	1.01399562039394
2149	tropics_43	2477	2491	1.02587560537867	0.0177883393742466	0.991781118035872	3	3	1.11019776452061	0.00546052244543968	1.66666666666667	1.62462842271356	1.68047831961889	14	1.50123403228644	6.301961	4.846075	0.038198	0.000313	-0.625627	0.000313	0.485759	0.177144	2491	9	14	0.651503	2528	4.1315	4.0521	17.1233	0.00637	0.0135	39997472	2528	1.827397	0.969714	0.000952	0.522378	0.000181	0.464267	8.6e-05	-6e-06	1.26633443150315	Est.	0.700217888888889	1.07138488464141	0.328781512605042	1.02402077574997
2153	tropics_43	2463	2547	1.57485886242514	1.40284505300268	0.644450216551289	4	3	2.08987697090122	1.5680953423218	1.66666666666667	1.05829589332225	2.58618373283458	84	0.797495110895425	6.867299	5.280969	0.011103	0.000341	-0.630168	0.000341	0.47492	0.179835	2547	9	12	0.441634	2056	4.2178	4.1301	10.1471	0.00645	0.0219	39997944	2056	1.980822	0.987478	0.001129	0.523162	0.000204	0.472045	8.6e-05	4e-06	1.55143122895957	Transient	0.763033222222222	1.02398723522194	0.302037201062888	1.01785361532344
2737	tropics_43	2463	2505	1.24059843776435	0.186352803944215	0.881109839950503	4	3	1.44418829702142	0.185888719615575	1.66666666666667	1.3434376635764	1.89155380078413	42	1.15405080494289	10.639405	2.676663	-0.028832	0.000173	-0.660466	0.000173	0.470369	0.182115	2505	9	14	0.603814	2360	4.1826	4.0712	30.4414	0.00624	0.0174	39997640	2360	1.865753	0.977945	0.000902	0.522287	0.000192	0.468299	7.3e-05	-1.1e-05	1.38288699503855	Transient	1.18215611111111	0.993491122856635	0.19179600886918	0.989131527071886
2890	tropics_43	2687	2743	1.1684207044289	0.0688711623501415	0.971702763916083	1	2	1.39176343656153	0.00566782400694571	1.66666666666667	1.42642685151775	1.71520214674474	56	1.19752152045631	8.942238	4.725905	0.030748	0.000305	-0.646834	0.000305	0.492491	0.173883	2743	8	10	0.417873	2764	4.7011	2.8959	13.6986	0.00611	0.0203	39997236	2764	2.517808	1.030441	0.000625	0.526213	0.000151	0.489727	5e-06	3e-06	1.2316909309665	Transient	1.11777975	1.00076142378702	0.488	0.995226634140771
3145	tropics_43	3709	3821	1.09171241441507	0.44384986341788	1.41455696202532	2	3	1.65861545417532	0.129544688177528	1.66666666666667	1.52665358079641	1.17822520507084	112	1.00485417669965	5.61477	2.616069	0.025563	0.000169	-0.620107	0.000169	0.477049	0.177373	3821	8	23	0.39783	4977	7.7218	5.8712	21.0748	0.00616	0.065	39995023	4977	5.471233	1.027379	0.00079	0.525279	0.00016	0.48926	0.000151	-6e-05	1.64961851768053	Transient	0.70184625	0.998553148803254	0.213924050632911	1.02400225521905
3166	tropics_43	3401	3485	1.0453567315914	0.232456813468657	1.04290744982734	2	2	1.31480243407516	0.189659244400884	1.66666666666667	1.59435206786244	1.59809642451263	84	1.2676175701173	9.806941	4.49852	-0.003041	0.00029	-0.65378	0.00029	0.479462	0.165853	3485	7	32	0.671088	4071	5.5754	4.9288	54.7945	0.00658	0.0245	39995929	4071	4.550685	0.987412	0.000762	0.530471	0.000209	0.465581	7.1e-05	-3.4e-05	1.33328252278596	Est.	1.40099157142857	1.00967338776218	0.380577427821522	0.980404524713773
3901	tropics_43	3639	3681	1.00132636426177	0.0796595023882286	0.89332892998679	3	3	1.20424164117906	0.0121950062049663	1.66666666666667	1.66445898775013	1.86568083795441	42	1.3839968737793	7.730375	2.538224	0.0495	0.000164	-0.6371	0.000164	0.496954	0.163161	3681	7	20	0.36247	2883	7.2637	5.6836	27.3973	0.00624	0.0528	39997117	2883	5.087671	1.01284	0.00092	0.529693	0.000185	0.478321	0.000166	-6.1e-05	1.74166824273338	Est.	1.10433928571429	1.03742505451485	0.178260869565217	0.99835903340676
3997	tropics_43	4353	4549	1.82904216948697	1.49730370067301	0.694752990317068	2	2	2.56389447739526	0.968553036180433	1.66666666666667	0.911223751136451	2.39893413903269	196	0.650052754261511	13.349716	8.855014	-0.005502	0.000571	-0.682236	0.000571	0.492096	0.152844	4549	9	28	0.457408	4637	7.7692	7.8438	45.6621	0.00656	0.0622	39995363	4637	7.465753	0.984779	0.000753	0.521896	0.000219	0.472048	0.000132	-7.6e-05	1.92020742414827	Transient	1.48330177777778	1.00988456118653	0.758300132802125	0.968555923580031
4861	tropics_43	4717	4815	0.995984806944196	0.674264780669193	2.60115572033259	2	5	1.86398071737045	0.519411336929605	1.66666666666667	1.67338563304013	0.640740826717427	98	0.894143727526251	8.120178	4.194756	0.051561	0.000271	-0.640231	0.000271	0.499575	0.154344	4815	8	25	0.43078	5627	6.3282	8.5726	27.3973	0.0061	0.0552	39994373	5627	8.194521	1.037251	0.001374	0.525151	0.000149	0.493953	0.000167	7e-06	1.69901147433469	Est.	1.01502225	1.01509992475434	0.197234352256186	1.00384581493787
4954	tropics_43	4675	4689	1.01879979763819	0.0528507165481562	0.907865751801889	4	6	1.21758217783183	0.0162654535839174	1.66666666666667	1.63591185484173	1.83580740143435	14	1.36883300118151	5.942308	1.889529	0.060097	0.000122	-0.622738	0.000122	0.495091	0.149005	4689	9	22	0.409245	3245	7.8193	8.2274	34.2466	0.0062	0.0614	39996755	3245	7.849315	1.001566	0.001361	0.523283	0.000202	0.478727	0.000187	-2.7e-05	2.01759346261851	Est.	0.660256444444444	1.06027915253308	0.0896399706098457	1.0252073166422
6241	tropics_43	5991	6033	1.35044122540896	0.511959014137139	0.918261772660334	0	2	2.17634625546428	0	1.66666666666667	1.23416453475192	1.81502346747823	42	0.765809513298753	7.580311	1.16583	0.062027	7.5e-05	-0.635895	7.5e-05	0.502594	0.1507	6033	8	11	0.560563	1420	8.6113	8.9041	6.3715	0.0061	0.0461	39998580	1420	11.531507	1.021256	0.00079	0.527244	1e-04	0.484409	8.6e-05	5e-06	1.06082430731481	Est.	0.947538875	1.0418456019834	0.0949367088607595	1.00420565855279
6282	tropics_43	6411	6551	1.75903703025497	2.71887613113846	0.85445984512965	3	2	2.34138481110592	3.12983675389415	1.66666666666667	0.947488107413569	1.95055001843156	140	0.711829451853087	12.206449	7.65294	-0.022228	0.000494	-0.673053	0.000494	0.480012	0.147055	6551	10	129	0.580526	46420	3.8452	9.6096	273.9726	0.00652	0.021	39953580	46420	12.950685	0.962342	0.001072	0.517263	0.000162	0.465291	0.000126	-4e-06	1.76594743110793	Transient	1.2206449	1.01628861849748	0.460820895522388	0.986246288333923
6337	tropics_43	6523	6551	1.09834934565745	0.0599183840985369	0.935604900706225	5	3	1.20348656887681	0.0499543959898559	1.66666666666667	1.51742856064528	1.78137872664905	28	1.38486519897113	7.686848	6.478136	0.024942	0.000418	-0.636751	0.000418	0.485257	0.148708	6551	10	129	0.580526	46420	3.8452	9.6096	273.9726	0.00652	0.021	39953580	46420	12.950685	0.962342	0.001072	0.517263	0.000162	0.465291	0.000126	-4e-06	1.76594743110793	Est.	0.7686848	1.06537556707697	0.389925373134328	1.02270679169965
6382	tropics_43	6663	6803	1.25636117322888	0.295081946049101	1.65194537293477	4	2	1.54574847197127	0.0664657802676999	1.66666666666667	1.3265824367871	1.00891148943124	140	1.07822630711786	8.501838	5.897055	-0.014062	0.00038	-0.643297	0.00038	0.469277	0.149755	6803	9	40	0.432438	5321	4.0106	2.3288	54.7945	0.00685	0.0335	39994679	5321	13.641096	0.982097	0.000836	0.521057	0.000165	0.471367	5.1e-05	5e-06	2.04563262642108	Est.	0.944648666666667	1.00401122099992	0.454545454545455	1.00863591442661
7592	tropics_43	7167	7195	1.17220344165186	0.103494122187435	0.956458094092918	2	3	1.45314409567491	0.0164662893314187	1.66666666666667	1.42182372738815	1.74254018755238	28	1.14693833297556	12.307692	1.050625	0.006455	6.8e-05	-0.673866	6.8e-05	0.493834	0.148059	7195	10	12	0.530554	2111	5.2258	10.4959	21.0748	0.00611	0.0282	39997889	2111	14.715068	1.006409	0.00055	0.517403	0.000151	0.486481	2.1e-05	-1.3e-05	1.37696110691378	Transient	1.2307692	1.00006645251752	0.123636363636364	0.985178152211484
7657	tropics_43	7713	7797	1.12361224918873	0.0849249506641942	0.949223878534321	2	2	1.2824052485959	0.0712222548583612	1.66666666666667	1.48331122935873	1.7558204174553	84	1.2996411769926	6.631502	3.882034	0.05454	0.00025	-0.628274	0.00025	0.495378	0.160976	7797	10	57	0.453318	27248	7.6217	5.0521	273.9726	0.00622	0.0358	39972752	27248	16.364384	1.014093	0.000846	0.516355	0.000175	0.491186	5.9e-05	-1.1e-05	1.55903701552242	Est.	0.6631502	1.04137856957656	0.295508274231679	1.03322684631267
7660	tropics_43	7671	8021	2.39389157675244	9.07342340707051	6.82791160220994	1	2	4.27619319855364	13.0225336231166	1.66666666666667	0.696216438059267	0.244096110753283	350	0.389754763005187	13.303171	7.116967	-0.009955	0.000459	-0.681862	0.000459	0.489935	0.15112	8021	9	65	0.308963	21679	8.9241	5.6658	136.9863	0.00635	0.0438	39978321	21679	16.978082	0.98294	0.000789	0.519712	0.000228	0.473071	6e-05	-3.6e-05	1.92812420962624	Transient	1.47813011111111	1.00727855921432	0.581749049429658	0.972989942915829
7997	tropics_43	8091	8133	1.1164167683689	0.114158772068991	1.01018480234889	2	2	1.24276815923188	0.165181396328137	1.66666666666667	1.49287140240798	1.64986313671649	42	1.34109218544575	6.052895	3.814214	0.024421	0.000246	-0.623627	0.000246	0.478282	0.154483	8133	9	55	0.38603	13157	8.4796	5.9726	91.3242	0.00636	0.0443	39986843	13157	17.284932	0.989051	0.000921	0.522792	0.000248	0.47318	4.8e-05	-2.2e-05	1.99599748010332	Est.	0.672543888888889	1.0360655162376	0.267100977198697	1.02525831919721
8785	tropics_43	8665	8721	0.99288235003973	0.125520892113166	0.867809756360307	3	5	1.33462549520406	0.0287846690126393	1.66666666666667	1.67861445678833	1.92054382248116	56	1.24878977110492	3.694437	3.982542	0.035945	0.000257	-0.604683	0.000257	0.474991	0.155877	8721	6	69	0.483344	33742	5.9483	7.5836	136.9863	0.00615	0.0381	39966258	33742	18.89589	1.006949	0.001088	0.536207	0.000204	0.469645	7.8e-05	2e-06	1.76842691966472	Transient	0.6157395	1.02944521717314	0.236213235294118	1.01872515590638
8796	tropics_43	8791	8889	1.10461840151649	0.126234995440129	1.20176516631188	2	2	1.33310735100568	0.0397568051335349	1.66666666666667	1.50881667766765	1.38684887313013	98	1.25021189434546	7.677083	8.66135	-0.008442	0.000559	-0.636672	0.000559	0.469057	0.148226	8889	5	65	0.328565	26704	6.3599	8.0438	Inf	0.00631	0.0483	39973296	26704	19.356164	0.984528	0.000806	0.536989	0.000177	0.458551	7.3e-05	-1.6e-05	1.9336483739562	Transient	1.5354166	1.00717656950345	0.693548387096774	0.985216040753202
8829	tropics_43	8581	8623	1.12237200571767	0.153064954715475	0.953830749598858	3	5	1.49811398215605	0.0485662100322613	1.66666666666667	1.48495031787697	1.74734004682445	42	1.11250992015176	3.116653	3.62356	0.055414	0.000234	-0.600042	0.000234	0.481967	0.153714	8623	6	66	0.603958	23750	5.8182	7.3151	136.9863	0.00619	0.0331	39976250	23750	18.627397	1.020117	0.000978	0.534051	0.000198	0.47771	5.5e-05	1e-06	1.6611755821653	Est.	0.519442166666667	1.03613420131797	0.239263803680982	1.02759584101398
9024	tropics_43	9099	9183	1.19138044543587	0.281807220107022	1.69275652001382	4	4	1.56659610903369	0.151481361116409	1.66666666666667	1.39893740328843	0.984587356162164	84	1.06387770086746	6	6.140575	0.009274	0.000396	-0.623202	0.000396	0.470807	0.14672	9183	5	30	0.230352	5904	6.9983	8.8493	45.6621	0.0065	0.0609	39994096	5904	20.161644	0.994851	0.001131	0.536698	0.000169	0.463591	0.000128	-5e-06	2.13548699274421	Transient	1.2	1.01454100843751	0.350132625994695	0.999118115371933
9282	tropics_43	8987	9043	1.08968036932565	0.128091930501276	0.92333696378493	3	4	1.32952215706013	0.133802115161651	1.66666666666667	1.52950049719449	1.80504705436539	56	1.25358321996832	4.9025	7.372994	0.005918	0.000476	-0.614386	0.000476	0.465163	0.148985	9043	5	44	0.350977	10391	6.4866	8.4658	273.9726	0.00645	0.0522	39989609	10391	19.778082	0.979772	0.000844	0.537781	0.000155	0.455654	8.7e-05	-1e-05	2.03965478676546	Est.	0.9805	1.02670370857429	0.563981042654028	1.0059354100454
10137	tropics_43	9883	9967	1.53253436551357	1.348930559981	0.636097014122572	4	5	2.3489692420484	1.35038518749997	1.66666666666667	1.08752319306598	2.62014540182311	84	0.709531072962567	10.071331	5.909042	0.023245	0.000381	-0.655903	0.000381	0.49348	0.133242	9967	7	57	0.337043	20395	8.0993	5.4082	273.9726	0.00636	0.0959	39979605	20395	22.309589	0.997962	0.00137	0.5299	0.000221	0.471182	0.000303	-9.8e-05	2.29463512936694	Transient	1.43876157142857	1.02560745856325	0.278102189781022	0.979379539761591
10203	tropics_43	9911	10023	1.57366711507888	1.67454399183798	0.422736172810914	5	4	2.27946617105101	1.50493514887365	1.66666666666667	1.05909734701619	3.94256932304714	112	0.731165343813023	6.204642	5.554521	0.012475	0.000358	-0.624845	0.000358	0.473267	0.144693	10023	7	64	0.200787	20574	7.8564	8.6904	273.9726	0.00627	0.1071	39979426	20574	22.463014	1.005706	0.001414	0.52821	0.000222	0.476404	0.000358	-0.000124	2.33075601037707	Transient	0.886377428571429	1.00680828929704	0.253182461103253	1.01350675010047
10306	tropics_43	9897	9953	1.26086730305665	0.275498075622649	0.729246863504568	5	5	1.62503492613686	0.189055007563491	1.66666666666667	1.32184145201185	2.28546292082369	56	1.02561898200476	10.986774	5.465106	0.036118	0.000353	-0.663256	0.000353	0.503567	0.131394	9953	7	57	0.366949	20744	8.0312	5.3699	273.9726	0.00625	0.0884	39979256	20744	22.271233	0.994302	0.00169	0.530542	0.000222	0.468944	0.000429	-0.000128	2.28851136087079	Est.	1.56953914285714	1.04271959535261	0.20887573964497	0.971028124605649
10483	tropics_43	9939	9981	1.06544531045054	0.117684479209792	0.768952752118941	5	5	1.3128713322388	0.0723586768796615	1.66666666666667	1.56429114692137	2.16745003132373	42	1.26948210821585	5.820902	3.369889	0.065704	0.000217	-0.621763	0.000217	0.497602	0.132626	9981	7	63	0.307009	20374	8.0505	5.4466	54.7945	0.00619	0.0983	39979626	20374	22.347945	1.000637	0.001593	0.529325	0.00022	0.472979	0.000374	-0.000109	2.32428222178014	Est.	0.831557428571429	1.06723074286677	0.136220966729441	1.01449369871294
11230	tropics_43	10485	10527	1.22757385089951	0.159897499673537	0.915967932020688	3	3	1.48434914937703	0.114151589642668	1.66666666666667	1.35769156816545	1.81956879537244	42	1.12282657174436	6.682687	6.775977	0.028409	0.000437	-0.628685	0.000437	0.482639	0.130878	10527	7	64	0.48809	14022	7.6954	6.9425	136.9863	0.00619	0.096	39985978	14022	23.843836	0.989901	0.000907	0.528763	0.00022	0.46827	9.9e-05	-3.9e-05	1.86357411231284	Est.	0.954669571428571	1.03931240021337	0.48180815876516	1.0085664464281
11580	tropics_43	10583	10625	1.12130541465704	0.0937623639274862	0.845496223580452	3	4	1.37378708831647	0.0419812552353615	1.66666666666667	1.48636280970464	1.97122898977452	42	1.2131913895836	5.659167	4.104666	0.048985	0.000265	-0.620464	0.000265	0.488607	0.131539	10625	7	49	0.370871	11384	6.7852	7.211	68.4932	0.00644	0.0805	39988616	11384	24.112329	0.994583	0.001547	0.530329	0.000226	0.469087	0.000225	-3.4e-05	2.00400184311785	Transient	0.808452428571429	1.05592454079038	0.171299288946348	1.01388928245545
11941	tropics_43	10793	10863	1.23560041400336	0.715957951624798	0.963220864898108	2	5	2.08167056819511	0.721314926246393	1.66666666666667	1.34887189076495	1.73030581811885	70	0.800639011825839	4.977302	7.549027	0.039119	0.000487	-0.614987	0.000487	0.48128	0.13138	10863	7	39	0.344573	20701	5.3401	7.863	68.4932	0.0059	0.0639	39979299	20701	24.764384	1.018586	0.001434	0.531878	0.000151	0.478946	0.000197	-2e-06	1.98904604394371	Transient	0.711043142857143	1.02091941544465	0.339609483960948	1.01648860018019
12019	tropics_43	10765	10821	1.29153098204811	0.655222783533608	1.03713699212457	4	3	1.66614409343177	0.677575582735078	1.66666666666667	1.29045813831246	1.60698796718503	56	1.00031364228158	7.100748	4.502803	0.050296	0.000291	-0.632043	0.000291	0.495015	0.12523	10821	6	35	0.370847	16945	5.6641	7.7479	68.4932	0.00621	0.0686	39983055	16945	24.649315	1.01587	0.001311	0.532524	0.00016	0.477117	0.000189	-1.6e-05	1.94927283140545	Transient	1.183458	1.0351544180645	0.221967963386728	0.998086145750778
12085	tropics_43	10849	10891	1.04649646249476	0.136562252455423	0.898892418174285	2	4	1.40650873232133	0.0432604113160181	1.66666666666667	1.59261567181362	1.85413363487011	42	1.18496716612343	6.539326	4.918865	0.070482	0.000317	-0.627534	0.000317	0.502922	0.121309	10891	7	47	0.325444	23746	5.3753	9.6603	91.3242	0.00625	0.0698	39976254	23746	24.841096	1.018631	0.001569	0.531432	0.00015	0.47939	0.000249	-1.3e-05	2.01852001354567	Transient	0.934189428571429	1.05339937111898	0.202039515615041	1.00465683870571
1039	tropics_45	1959	2043	1.61470173933933	0.848539224062932	0.880922361519941	2	1	1.85929486527913	0.913854052552391	1.66666666666667	1.03218236907864	1.89195636240974	84	0.896397176042574	9.812431	5.295561	-0.011	0.000342	-0.653824	0.000342	0.47574	0.22233	2043	10	27	0.703583	8876	3.7775	4.9753	91.3242	0.00644	0.0167	39991124	8876	0.6	0.986378	0.000904	0.518272	0.000189	0.475981	5.9e-05	-3e-06	1.15204488243277	Transient	0.9812431	1.00271932137109	0.378318584070796	1.00343697089838
1129	tropics_45	2001	2043	1.23875691969707	0.125776798825874	0.927492729894831	2	1	1.34251164963115	0.124074934336649	1.66666666666667	1.34543479851902	1.79695927843623	42	1.24145415581651	10.819656	4.986726	0.024012	0.000322	-0.661914	0.000322	0.496693	0.210943	2043	10	27	0.703583	8876	3.7775	4.9753	91.3242	0.00644	0.0167	39991124	8876	0.6	0.986378	0.000904	0.518272	0.000189	0.475981	5.9e-05	-3e-06	1.15204488243277	Transient	1.0819656	1.03844835291155	0.356194690265487	0.99535191395507
1667	tropics_45	2141	2197	1.16192322333874	0.126664998764804	0.925724326285834	2	2	1.3434062596855	0.128521802727514	1.66666666666667	1.43440343835934	1.80039199504848	56	1.24062743838698	7.910739	4.985059	0.057141	0.000322	-0.638549	0.000322	0.501532	0.209941	2197	9	23	0.53317	6105	4.4959	2.6329	91.3242	0.01088	0.0246	39993895	6105	1.021918	0.991941	0.001659	0.519491	0.000186	0.477654	0.000342	-6.2e-05	1.42322989043291	Est.	0.878971	1.06740732703742	0.194092827004219	1.01649129763539
2732	tropics_45	3359	3471	1.18137796439157	0.150684668869916	0.911450344719063	2	3	1.53114824360649	0.0046440382133588	1.66666666666667	1.41078191476597	1.82858745550245	112	1.0885077089211	7.47216	3.491987	0.048753	0.000225	-0.635026	0.000225	0.495572	0.203398	3471	10	17	0.527089	4356	6.9516	4.9315	34.2466	0.01076	0.0281	39995644	4356	4.512329	0.998981	0.000659	0.518927	0.000169	0.481587	0.000142	-7.2e-05	1.49957154125327	Est.	0.747216	1.05103197993476	0.341426403641882	1.02118739278162
2755	tropics_45	3303	3331	1.10620250228328	0.037190268091319	0.936822981449432	5	2	1.17457695623658	0.0291150098829539	1.66666666666667	1.50665602656525	1.77906253333798	28	1.41895059137442	8.735465	2.409672	0.040801	0.000155	-0.645173	0.000155	0.49665	0.196543	3331	9	22	0.631162	3408	6.3444	5.7397	16.116	0.0109	0.0246	39996592	3408	4.128767	0.998393	0.000662	0.521953	0.000161	0.478455	9.4e-05	-4.2e-05	1.47285284688178	Est.	0.970607222222222	1.0433214151184	0.234138972809668	1.00501727806463
2995	tropics_45	4017	4045	1.15163561568886	0.195105539406595	0.944117123505534	2	4	1.50486230625217	0.254284214468846	1.66666666666667	1.44721702243442	1.7653176975313	28	1.1075210401259	8.886389	4.742998	0.049493	0.000306	-0.646386	0.000306	0.501767	0.189536	4045	10	37	0.323531	17309	8.4401	5.6822	273.9726	0.00638	0.0384	39982691	17309	6.084932	0.998033	0.000926	0.515729	0.000167	0.483969	6.6e-05	2e-06	1.76629005632011	Est.	0.8886389	1.0528091125458	0.330453563714903	1.01591313175683
3284	tropics_45	4633	4717	1.48484106683739	0.216111453927178	0.872381304453339	3	2	1.7595270245035	0.0557228708924126	1.66666666666667	1.12245458715427	1.91047957832046	84	0.947224250299288	8.997205	7.15443	0.01494	0.000462	-0.647276	0.000462	0.485113	0.181333	4717	8	35	0.693797	13638	5.335	7.5233	54.7945	0.00601	0.0306	39986362	13638	7.926027	0.980749	0.001263	0.525186	0.000173	0.467027	0.000149	0	1.31501143805569	Transient	1.124650625	1.03497649210859	0.365795724465558	0.996732144521236
3848	tropics_45	4913	5039	1.31340933498903	0.383441169554083	0.975117292675455	5	4	1.69035770439487	0.235204871999052	1.66666666666667	1.26896209907065	1.70919609280417	126	0.985984600971378	8.066525	4.029545	0.021022	0.00026	-0.6398	0.00026	0.484434	0.180614	5039	8	44	0.181443	13332	6.9026	5.0356	54.7945	0.00634	0.063	39986668	13332	8.808219	1.00425	0.000853	0.5244	0.000176	0.478961	7.2e-05	-1.3e-05	2.34097666576817	Transient	1.008315625	1.01692259772945	0.304806565064478	1.00571680601527
3992	tropics_45	4913	5011	1.26732390484719	0.180148435273936	0.582197225428491	6	3	1.4685637129499	0.0995930591239749	1.66666666666667	1.31510710110659	2.86271832614801	98	1.13489571611356	10.109963	7.461709	0.013969	0.000481	-0.656214	0.000481	0.488989	0.178391	5011	8	46	0.213862	13331	6.9501	6.8027	136.9863	0.00643	0.0619	39986669	13331	8.731507	0.998842	0.000973	0.524802	0.000176	0.476062	0.000144	-3.7e-05	2.33276552770274	Transient	1.263745375	1.01524267338932	0.494347379239466	0.988585871517324
4036	tropics_45	4829	4941	1.49947175962142	0.393090318316957	0.602830803365355	7	2	1.69976190232119	0.273562029475842	1.66666666666667	1.11150253812546	2.76473374844543	112	0.980529487330357	9.362416	6.116231	0.013188	0.000395	-0.650209	0.000395	0.485676	0.176188	4941	8	40	0.317344	12800	6.4718	4.7671	54.7945	0.00624	0.0555	39987200	12800	8.539726	0.999717	0.000991	0.525136	0.000156	0.476132	0.000123	-1.4e-05	2.22124635744194	Transient	1.170302	1.01356218331711	0.398587285570131	0.993907636487728
4118	tropics_45	4955	5039	1.11464240521231	0.16176705019547	0.985273275230105	5	4	1.37754134026449	0.0635733316036652	1.66666666666667	1.49524785605946	1.69157807135023	84	1.20988504515346	5.676244	6.328258	0.027656	0.000408	-0.620601	0.000408	0.478385	0.184629	5039	8	44	0.181443	13332	6.9026	5.0356	54.7945	0.00634	0.063	39986668	13332	8.808219	1.00425	0.000853	0.5244	0.000176	0.478961	7.2e-05	-1.3e-05	2.34097666576817	Est.	0.7095305	1.02369128916816	0.47831184056272	1.02521210930827
4502	tropics_45	5207	5263	1.0309207481203	0.0818185667497913	1.11225014394999	5	7	1.27255809692842	0.0501213129426613	1.66666666666667	1.61667778023241	1.49846388038913	56	1.30969789960042	7.128304	6.768193	0.034118	0.000437	-0.632264	0.000437	0.487155	0.17033	5263	8	46	0.216346	14976	7.2087	5.6493	54.7945	0.00612	0.0597	39985024	14976	9.421918	1.001566	0.000948	0.526979	0.000184	0.475365	0.000108	-2.5e-05	2.40101692693243	Est.	0.891038	1.03308887773224	0.460970464135021	1.00836537526495
4745	tropics_45	5599	5683	0.909960193959518	0.232925304768228	1.07703653685865	2	7	1.52008027260825	0.171253849791316	1.66666666666667	1.8315819502109	1.5474560143779	84	1.09643332441049	11.063185	4.375482	0.027018	0.000282	-0.66387	0.000282	0.499372	0.151915	5683	7	80	0.510413	25544	6.8064	6.8	91.3242	0.00637	0.0703	39974456	25544	10.572603	0.996376	0.000897	0.528958	0.00021	0.471192	0.000137	-5.6e-05	2.01670203281066	Transient	1.580455	1.03112308561263	0.31438127090301	0.973338119953915
4822	tropics_45	5627	5697	0.863064800851398	0.1796931172611	1.07725262749126	2	7	1.40814175789899	0.0999798393047748	1.66666666666667	1.93110258351694	1.54714560367149	70	1.18359295668741	5.614875	6.511472	0.005712	0.00042	-0.620108	0.00042	0.467914	0.167927	5697	7	76	0.515976	25538	6.709	6.8384	Inf	0.0063	0.0657	39974462	25538	10.610959	0.987555	0.000897	0.529045	0.000214	0.466988	0.000178	-7.9e-05	1.94821473924952	Transient	0.802125	1.018402361972	0.468227424749164	1.01671189167763
5232	tropics_45	5907	5949	1.18185218489976	0.284978568316322	0.88140029929089	4	4	1.52673528141789	0.202746427047793	1.66666666666667	1.41021583575447	1.89093045238077	42	1.09165399329661	5.074594	5.639192	0.047415	0.000364	-0.615769	0.000364	0.485567	0.159035	5949	7	46	0.387557	12393	6.696	8.6699	54.7945	0.00618	0.0701	39987607	12393	11.30137	0.992652	0.001259	0.53006	0.000236	0.468512	0.000249	-8.6e-05	2.1047711885419	Est.	0.724942	1.05631890126884	0.289118347895155	1.01917764456255
5349	tropics_45	5963	6005	1.0263064060722	0.100571793591103	0.868886016788731	2	5	1.37229917320962	0.0284964514863534	1.66666666666667	1.62394647135178	1.91816490824241	42	1.21450679210755	6.792345	3.555414	0.052276	0.000229	-0.629566	0.000229	0.4947	0.152832	6005	7	42	0.332779	11416	6.069	7.6822	45.6621	0.00615	0.0642	39988584	11416	11.454795	0.994877	0.001272	0.529989	0.000223	0.469583	0.000222	-6.4e-05	2.13833965322033	Est.	0.970335	1.05909224390851	0.180031446540881	1.00534727327213
5751	tropics_45	6117	6187	1.00288160265348	0.123359542041434	1.12617744173952	3	5	1.31582531965481	0.061829118878106	1.66666666666667	1.66187779520225	1.47993256204128	70	1.26663215988571	7.597222	4.006962	0.037234	0.000259	-0.636031	0.000259	0.490528	0.152455	6187	7	52	0.365966	15690	4.6874	8.8685	68.4932	0.00636	0.0467	39984310	15690	11.953425	1.018522	0.001204	0.528915	0.000204	0.481685	0.000188	-4.7e-05	2.0787253810163	Transient	1.08531742857143	1.01906082481989	0.215116279069767	1.00089694257626
5871	tropics_45	6369	6495	1.32545223542922	0.221361939612315	0.969384432798042	3	3	1.61298470099061	0.18492734945025	1.66666666666667	1.2574324612512	1.71930413804561	126	1.03328113753533	11.025769	6.12637	0.02087	0.000395	-0.66357	0.000395	0.496119	0.145392	6495	7	62	0.46149	22085	4.6266	6.9945	68.4932	0.00617	0.0324	39977915	22085	12.79726	0.992717	0.000716	0.528477	0.00029	0.470083	0.000216	-0.000158	1.80331087665037	Transient	1.57510985714286	1.02858045283779	0.551675977653631	0.974516326956426
5888	tropics_45	6411	6523	1.26238590527674	0.159407960141693	0.955245623027327	2	3	1.6177625751229	0.0143570839140287	1.66666666666667	1.32025132703086	1.74475195330886	112	1.03022946153891	13.841458	5.509261	0.011887	0.000355	-0.686186	0.000355	0.502914	0.136391	6523	7	54	0.46033	20872	4.7607	7.0699	136.9863	0.00634	0.0332	39979128	20872	12.873973	0.980597	0.000713	0.528058	3e-04	0.464805	0.000295	-0.000205	1.75291500560344	Est.	1.97735114285714	1.03198146757411	0.497896213183731	0.953479983161103
6671	tropics_45	6817	6887	1.14224611333213	0.325327177274031	0.997601027165833	3	5	1.62261919347413	0.273753187028152	1.66666666666667	1.4591134495566	1.67067456957381	70	1.02714590913856	16.170792	3.639147	0.01425	0.000235	-0.704895	0.000235	0.513455	0.13269	6887	10	25	0.29525	7685	5.9659	3.611	27.3973	0.00589	0.0682	39992315	7685	13.871233	1.004738	0.001079	0.516438	0.000382	0.487077	0.000421	-0.000269	2.18706083128366	Transient	1.6170792	1.00956867884607	0.217794253938832	0.956863085947021
6681	tropics_45	6873	6929	1.17235982453352	0.244712047153554	0.858485223350302	3	6	1.66677801889479	0.168003106375647	1.66666666666667	1.42163406813248	1.94140402342905	56	0.999933193126583	5.15738	5.147274	0.059711	0.000332	-0.616434	0.000332	0.491851	0.146214	6929	10	31	0.271344	8281	6.1791	3.726	54.7945	0.00641	0.0755	39991719	8281	13.986301	1.006397	0.001228	0.516739	0.000392	0.487557	0.000408	-0.000249	2.25907054554479	Est.	0.515738	1.0547822778903	0.270358306188925	1.04475600230465
6814	tropics_45	6915	7027	1.12524869284968	0.319480487917189	2.29274085153258	5	4	1.44562750234677	0.232229965719034	1.66666666666667	1.48115405710524	0.726931988651307	112	1.15290188099014	10.125389	3.743623	0.055257	0.000242	-0.656338	0.000242	0.509651	0.139021	7027	10	31	0.226869	12267	6.3735	3.9589	136.9863	0.00613	0.0827	39987733	12267	14.254795	1.022472	0.001337	0.517318	0.000402	0.494597	0.000231	-0.000153	2.17490636266002	Est.	1.0125389	1.03358544831368	0.181002243829469	1.00276331746435
6881	tropics_45	7195	7307	1.08526406342343	0.166385629740129	1.02364120538378	4	2	1.29019276590823	0.0619027917830498	1.66666666666667	1.53572455113755	1.62817465524144	112	1.2917966297024	7.320543	6.433405	0.012127	0.000415	-0.633809	0.000415	0.47755	0.145343	7307	9	80	0.396316	36317	6.736	4.726	136.9863	0.00638	0.0787	39963683	36317	15.021918	1.00036	0.000747	0.523384	0.000295	0.478217	0.000125	-0.00011	1.97949703980125	Est.	0.813393666666667	1.01183656904411	0.555555555555555	1.01372418240742
7013	tropics_45	7461	7517	1.05045609840925	0.107509624759452	0.820277922995021	4	3	1.24200703633265	0.0595284335680721	1.66666666666667	1.58661239550188	2.03183167551467	56	1.34191402939868	11.401635	6.949022	-0.007168	0.000448	-0.666589	0.000448	0.483782	0.133442	7517	8	49	0.299691	15526	7.4953	5.3014	273.9726	0.00639	0.079	39984474	15526	15.59726	0.97276	0.000806	0.524364	0.000252	0.464192	0.000211	-0.000127	1.92833573417303	Est.	1.425204375	1.02066041864345	0.555831265508685	0.979199555990441
8028	tropics_45	7811	7853	1.09896968324589	0.106558175856056	1.0356229275225	5	2	1.18868251819562	0.106108010313651	1.66666666666667	1.51657201474753	1.60933735858262	42	1.40211254153599	10.386555	2.164301	0.055629	0.00014	-0.658435	0.00014	0.510794	0.127845	7853	9	21	0.240482	3073	8.865	6.2219	21.0748	0.00652	0.0888	39996927	3073	16.517808	1.00183	0.001292	0.52273	0.000198	0.479497	0.000312	-9.8e-05	1.9927354042365	Est.	1.15406166666667	1.05527423591961	0.108359133126935	0.990302527314479
9181	tropics_45	8819	8861	1.19371870021899	0.235569975993957	0.938191940784226	2	4	1.68880769704315	0.0204267911194834	1.66666666666667	1.3961971663516	1.77646662075728	42	0.986889549108967	10.25537	2.906147	0.040138	0.000187	-0.657382	0.000187	0.50242	0.137645	8861	12	18	0.705738	3660	5.5514	8.9822	21.0748	0.00617	0.0145	39996340	3660	19.279452	0.989244	0.001158	0.508292	2e-04	0.486717	8.4e-05	7e-06	1.20682142330918	Est.	0.854614166666667	1.05227266072908	0.161485319516408	1.01950497757586
9252	tropics_45	8917	8945	1.12176656332903	0.167505058275836	0.913578461522378	2	2	1.30389853007874	0.206388636252919	1.66666666666667	1.48575177862367	1.82432788957103	28	1.27821807312416	7.895377	1.811438	0.058065	0.000117	-0.638426	0.000117	0.501901	0.139233	8945	12	17	0.524331	3473	5.6395	9.2137	39.1389	0.00644	0.02	39996527	3473	19.509589	1.008154	0.001383	0.510965	0.000215	0.49341	0.000101	1.5e-05	1.38717358049405	Est.	0.657948083333333	1.05121229437537	0.0845986984815618	1.03357966952431
9507	tropics_45	10009	10121	1.06913814613954	0.0538434517428311	0.994045439744742	2	3	1.2501800467328	0.0232799505218041	1.66666666666667	1.55888803770092	1.67665038239564	112	1.33314131114338	11.072464	3.284604	0.00694	0.000212	-0.663945	0.000212	0.489228	0.14447	10121	9	23	0.638039	4774	6.9819	12.4356	54.7945	0.0063	0.0208	39995226	4774	22.731507	0.997588	0.000529	0.523404	2e-04	0.476817	0.000102	-8e-05	1.33206625466165	Transient	1.23027377777778	1.00939880752978	0.400756143667297	0.983592736354102
9733	tropics_45	9925	10065	1.18698072670613	0.454527005219046	0.998797257683966	2	4	1.77680206686633	0.398577180521187	1.66666666666667	1.4041227706297	1.66867365107847	140	0.938014817602106	12.854508	5.525963	-0.001487	0.000357	-0.678258	0.000357	0.492116	0.140594	10065	9	22	0.628638	4707	6.7148	12.2822	24.9066	0.00606	0.022	39995293	4707	22.578082	1.004377	0.000652	0.522535	0.000214	0.48082	7.9e-05	-5.9e-05	1.39970669753403	Est.	1.42827866666667	0.99416265509535	0.547546012269939	0.971227359494916
10454	tropics_45	10639	10765	1.08649832808472	0.16620557435346	1.30919166722848	3	3	1.38367926888696	0.0547663384405277	1.66666666666667	1.53397996442817	1.27305016399543	126	1.2045180585869	7.049143	8.684442	0.0133	0.00056	-0.631629	0.00056	0.476947	0.156586	10765	9	58	0.485481	26069	7.7317	6.8699	273.9726	0.00618	0.0303	39973931	26069	24.49589	1.001469	0.000889	0.520812	0.000211	0.480959	8.2e-05	-3.1e-05	1.69973949080672	Transient	0.783238111111111	1.01190235385558	0.62992125984252	1.02095365550951
1429	tropics_49	1847	1875	1.16234365824689	0.0439093660291627	1.04778902181373	7	1	1.20750029439244	0.0292083084998031	1.66666666666667	1.43388459586937	1.5906510108129	28	1.38026191331511	6.648221	3.216173	0.043059	0.000207	-0.628408	0.000207	0.489486	0.208226	1875	7	18	0.311449	2498	4.6317	3.3616	21.0748	0.00681	0.0363	39997502	2498	0.139726	1.003056	0.00065	0.529197	0.000169	0.474044	2.4e-05	-7e-06	1.93261071934231	Transient	0.949745857142857	1.04081874691285	0.318461538461538	1.00801849298044
1443	tropics_49	1931	1959	1.21292206886919	0.336330144719024	1.04162320941891	4	4	1.49753028153666	0.4295963848798	1.66666666666667	1.37409212796376	1.60006675311743	28	1.11294354926596	6.300366	4.188168	0.047073	0.00027	-0.625614	0.00027	0.490081	0.203876	1959	7	16	0.304605	2367	4.8947	3.5918	16.116	0.00656	0.046	39997633	2367	0.369863	1.010045	0.00131	0.528916	0.000146	0.477516	0.000111	3.7e-05	2.04927460432619	Est.	0.900052285714286	1.03777408410428	0.206106870229008	1.01137586852533
2531	tropics_49	2911	3121	1.36326003147937	0.370201238420763	1.0807117316263	4	1	1.55676380923691	0.181923707977649	1.66666666666667	1.22255962045484	1.54219355438901	210	1.07059700179158	4.304918	9.402107	0.031258	0.000607	-0.609586	0.000607	0.474764	0.203755	3121	7	22	0.544629	5949	7.3706	6.7753	68.4932	0.00635	0.038	39994051	5949	3.553425	1.010584	0.000825	0.53164	0.000193	0.475492	0.000125	-5.3e-05	1.51615274146953	Est.	0.614988285714286	1.02094596933989	0.735757575757576	1.02245102495073
2669	tropics_49	3093	3135	1.0839109210582	0.0469781695455401	0.921072360125063	3	3	1.23700473286994	0.0180122761742157	1.66666666666667	1.53764173262461	1.80948505114231	42	1.34734057387144	5.993808	6.151664	0.062747	0.000397	-0.623152	0.000397	0.496649	0.190525	3135	7	25	0.533218	6382	7.5566	6.8137	39.1389	0.00638	0.0387	39993618	6382	3.591781	1.017664	0.001048	0.53172	0.000193	0.478712	0.000134	-3.2e-05	1.5543467457169	Est.	0.856258285714286	1.04627600222053	0.37881679389313	1.00852235422571
2895	tropics_49	3765	3947	1.39648261995157	0.685803344318214	0.746103990482701	2	2	1.87998307601027	0.489353272789901	1.66666666666667	1.19347469338678	2.23382623324182	182	0.886532803371663	6.914634	4.411412	-0.009076	0.000285	-0.630548	0.000285	0.465614	0.186405	3947	5	13	0.554406	2417	5.111	8.2932	27.3973	0.00685	0.0238	39997583	2417	5.816438	1.00184	0.000798	0.536829	0.000171	0.466725	4.6e-05	0	1.48522176782758	Transient	1.3829268	0.98914503570046	0.357142857142857	0.991563459975269
2973	tropics_49	3723	3849	1.55926462968948	1.32276237801736	0.920123502172599	2	2	2.1578349698109	1.23501742896285	1.66666666666667	1.06887992899485	1.81135104443189	126	0.77237911609743	5.878345	7.586173	0.017904	0.000489	-0.622225	0.000489	0.474399	0.182006	3849	5	21	0.683338	3799	4.3734	8.0247	45.6621	0.0063	0.0164	39996201	3799	5.547945	0.99026	0.000737	0.536879	0.000181	0.461284	2.5e-05	2e-06	1.2372146298195	Est.	1.175669	1.0280787242094	0.663500678426052	0.999757565139589
3734	tropics_49	4045	4087	1.17678515020252	0.111383752606651	0.827419719305625	3	2	1.37882416599438	0.0203648862865631	1.66666666666667	1.41628798288273	2.01429410948212	42	1.20875939642725	5.315556	4.429314	0.038951	0.000286	-0.617704	0.000286	0.482286	0.182336	4087	6	12	0.369826	2247	4.776	8.6767	14.4196	0.00682	0.0269	39997753	2247	6.2	1.01706	0.000828	0.536261	0.000139	0.474349	0.000107	-1.7e-05	1.59339531386593	Est.	0.885926	1.02227944874902	0.345410628019324	1.00544506691228
3805	tropics_49	3975	4087	1.37270812591958	0.854003196581868	0.713143046669212	2	3	2.10958621666088	0.476774592669522	1.66666666666667	1.21414497022093	2.33707202846744	112	0.790044347798554	8.262712	3.473355	0.032903	0.000224	-0.641376	0.000224	0.490861	0.169501	4087	6	12	0.369826	2247	4.776	8.6767	14.4196	0.00682	0.0269	39997753	2247	6.2	1.01706	0.000828	0.536261	0.000139	0.474349	0.000107	-1.7e-05	1.59339531386593	Est.	1.37711866666667	1.01611536163174	0.270531400966184	0.981923668922589
3911	tropics_49	4423	4451	1.06453585674644	0.078897061300415	0.985966198034093	2	3	1.25699511904809	0.0762841764721792	1.66666666666667	1.56562755129784	1.6903892547126	28	1.32591339569307	10.044776	2.786151	0.098898	0.00018	-0.65569	0.00018	0.532132	0.152509	4451	7	39	0.352477	19153	5.7957	3.9425	91.3242	0.00604	0.0488	39980847	19153	7.19726	1.033128	0.001536	0.528712	0.000244	0.488895	0.000344	-0.000109	1.68630321899325	Est.	1.434968	1.06855461330976	0.1171875	0.981789275046927
3923	tropics_49	4675	4843	0.755426119432709	0.345274204461184	0.931041047961335	0	4	1.52867217714416	0	1.66666666666667	2.20626031294531	1.79011083379847	168	1.09027081907143	6.243815	8.190667	-0.0495	0.000528	-0.62516	0.000528	0.444983	0.159893	4843	10	72	0.596599	22055	6.0997	5.0164	91.3242	0.0063	0.0973	39977945	22055	8.271233	0.968559	0.001362	0.518581	0.000261	0.467148	0.000146	-2.6e-05	1.48906083693228	Transient	0.6243815	0.98259905502552	0.387665198237886	1.03200038864017
4283	tropics_49	4787	4815	1.00154554103469	0.141624039179019	0.947658498757946	1	4	1.3753332053587	0.257933581121349	1.66666666666667	1.66409473996045	1.75872075104174	28	1.21182754853358	6.790982	5.990772	0.036754	0.000386	-0.629555	0.000386	0.487264	0.141471	4815	10	75	0.648912	26885	5.7769	4.9397	91.3242	0.006	0.0858	39973115	26885	8.194521	0.97271	0.001208	0.517566	0.000255	0.470164	2e-04	-7.5e-05	1.45605424152125	Est.	0.6790982	1.06654375893223	0.31953642384106	1.02948968266736
5225	tropics_49	5151	5249	1.48793454445386	0.416261986146569	0.793104270014576	4	2	1.82440461779414	0.118381580678136	1.66666666666667	1.12012095752398	2.10144709804177	98	0.913540039534545	6.123683	5.506959	0.028466	0.000355	-0.624195	0.000355	0.480679	0.140748	5249	7	57	0.599061	28548	3.5898	6.1288	136.9863	0.00636	0.0197	39971452	28548	9.383562	0.998123	0.000915	0.528668	0.000172	0.472182	7.8e-05	-6e-06	1.59595826067258	Transient	0.874811857142857	1.03080985859344	0.387978142076503	1.01328714324848
5286	tropics_49	5193	5277	1.49556659987074	0.174979177157329	0.764225817728271	4	1	1.64183475629923	0.0582661695592354	1.66666666666667	1.11440484617049	2.18085627049474	84	1.01512448818139	6.350377	7.042987	0.01257	0.000454	-0.626016	0.000454	0.473952	0.13913	5277	7	63	0.531234	27822	3.7111	6.2055	273.9726	0.00644	0.0225	39972178	27822	9.460274	0.998153	0.001043	0.528955	0.000178	0.471924	8.8e-05	2e-06	1.75201047724045	Transient	0.907196714285714	1.0145231587874	0.435282837967402	1.01089483808167
5473	tropics_49	5263	5347	1.5416977780556	0.508366318459941	0.65400638626952	5	2	1.81798135049391	0.343931416338507	1.66666666666667	1.08105926491551	2.54839509469227	84	0.916767746937484	5.737179	6.728646	0.024178	0.000434	-0.621091	0.000434	0.477103	0.137594	5347	7	59	0.367031	25551	3.8782	6.3959	Inf	0.00661	0.0249	39974449	25551	9.652055	0.99294	0.000969	0.529883	0.000192	0.468642	6.7e-05	0	2.04851745621772	Est.	0.819597	1.0317568612353	0.447884416924665	1.01410662400829
5546	tropics_49	5291	5431	1.50368134169128	0.802056818705655	0.397309591477065	5	2	1.87839514011023	0.448783174591274	1.66666666666667	1.10839086743742	4.19488152921391	140	0.887282250191972	6.010648	8.937387	-0.01742	0.000577	-0.623287	0.000577	0.458618	0.140421	5431	7	57	0.20019	21035	4.2147	6.626	273.9726	0.00632	0.0294	39978965	21035	9.882192	0.988492	0.001234	0.531843	0.00019	0.464783	9.1e-05	2.2e-05	2.26966621382227	Transient	0.858664	0.99417177983079	0.467585089141005	1.008153002149
5907	tropics_49	5501	5557	1.07388549005672	0.120168189224121	0.977919000430849	3	6	1.42516851660325	0.0482332529882885	1.66666666666667	1.55199663474234	1.70429929874803	56	1.16945234703823	4.877033	5.806017	0.041134	0.000375	-0.614182	0.000375	0.481817	0.131992	5557	6	59	0.226975	16927	4.6756	2.6959	91.3242	0.00666	0.0396	39983073	16927	10.227397	0.996171	0.001372	0.53449	0.000194	0.466064	0.000107	2.7e-05	2.40587064529324	Est.	0.812838833333333	1.0459968450013	0.27332361516035	1.01233572281784
5995	tropics_49	5501	5571	1.0729951172676	0.16329593373771	0.941167600172339	3	7	1.50119601775645	0.0994351385581007	1.66666666666667	1.55328448363387	1.77085002327054	70	1.11022587786871	4.952916	7.195215	0.035205	0.000464	-0.614791	0.000464	0.47926	0.134264	5571	6	52	0.218445	16828	4.6672	2.7342	136.9863	0.00625	0.0386	39983172	16828	10.265753	0.998966	0.001258	0.53488	0.00019	0.46705	0.000101	1.7e-05	2.4094871402042	Est.	0.825486	1.03690419153642	0.368839427662957	1.01098171751631
6977	tropics_49	6159	6243	1.2240318687388	0.197554365614274	0.93560291361555	5	4	1.4730249803396	0.159338424169813	1.66666666666667	1.36162032152312	1.78138251005011	84	1.13145852168944	6.566441	4.495586	0.019809	0.00029	-0.627751	0.00029	0.477996	0.131069	6243	6	40	0.387392	8645	6.8157	4.5753	68.4932	0.00607	0.0573	39991355	8645	12.106849	0.991441	0.000692	0.536102	0.000161	0.462565	8.9e-05	-3.2e-05	2.10041702396144	Est.	1.09440683333333	1.02881210296791	0.419075144508671	0.995689155986371
7409	tropics_49	6369	6467	0.912413307358531	0.151055219582363	1.49717065875089	1	8	1.59612614960035	0.0195843783385145	1.66666666666667	1.82665756102542	1.11321088008576	98	1.04419482575608	12.281853	4.00164	0.017498	0.000258	-0.673659	0.000258	0.499283	0.122859	6467	7	38	0.328343	7614	7.1393	7.1274	39.1389	0.00641	0.0653	39992386	7614	12.720548	1.002848	0.000815	0.530879	0.000206	0.472597	0.000179	-8.9e-05	1.99720210428799	Transient	1.75455042857143	1.01476194482589	0.316564417177914	0.960368855003587
7819	tropics_49	6985	7041	1.12763110432999	0.0810004435237949	0.926568758344459	3	4	1.31599823892312	0.0907273783087009	1.66666666666667	1.4780247372273	1.79875120076849	56	1.26646572721138	6.503125	9.354678	0.029896	0.000604	-0.627243	0.000604	0.482778	0.130398	7041	8	75	0.497598	23726	7.5674	6.7616	91.3242	0.00637	0.0672	39976274	23726	14.293151	0.987272	0.00085	0.527897	0.000303	0.467893	0.000114	-9.1e-05	1.91745445739859	Est.	0.812890625	1.04363070385313	0.710588235294118	1.0116787604247
8558	tropics_49	7293	7335	1.06860190644686	0.167552961029857	1.02774441167064	7	7	1.34397092892674	0.13491749386545	1.66666666666667	1.55967030997389	1.62167426817475	42	1.24010618890218	7.223995	5.039169	0.05579	0.000325	-0.633033	0.000325	0.498193	0.119912	7335	7	62	0.289197	13579	9.2718	7.5671	68.4932	0.00617	0.1112	39986421	13579	15.09863	1.014486	0.001328	0.531056	0.000249	0.477902	0.000237	-7.9e-05	2.75871552810959	Est.	1.03199928571429	1.04227718425037	0.244728915662651	0.999854812447996
8661	tropics_49	7377	7461	1.08581252977611	0.24914762713173	1.6289215212256	5	6	1.54009748751241	0.0169328399803617	1.66666666666667	1.53494882492314	1.02317186245576	84	1.08218257622035	10.484398	4.907957	0.03067	0.000317	-0.659221	0.000317	0.498889	0.119929	7461	7	72	0.235832	26697	10.006	7.9123	54.7945	0.00614	0.1358	39973303	26697	15.443836	1.025461	0.000992	0.530025	0.000208	0.484008	0.00019	-7.8e-05	2.67412376951353	Transient	1.49777114285714	1.00554303852457	0.319556451612903	0.975905133805553
8932	tropics_49	7629	7685	1.0238094286763	0.127122745070877	1.03445148524181	3	7	1.37813859248604	0.116371714107111	1.66666666666667	1.62790712801066	1.61115981797549	56	1.20936070998502	7.657614	6.828898	0.026903	0.000441	-0.636516	0.000441	0.486072	0.113098	7685	8	146	0.351308	44508	11.2218	8.526	Inf	0.00645	0.1619	39955492	44508	16.057534	0.993675	0.00112	0.527401	0.00021	0.471309	0.00019	-6e-05	2.48767339431392	Est.	0.95720175	1.03380698208138	0.39375	1.00328348784582
9328	tropics_49	7769	7797	0.970443459156557	0.0754396741288283	0.881585320288391	2	9	1.3464345765022	0.0720478959025212	1.66666666666667	1.71742789437235	1.89053359704476	28	1.23783709639749	9.174611	5.647749	0.064859	0.000364	-0.648701	0.000364	0.510952	0.103182	7797	8	110	0.254824	35601	10.2707	8.8329	54.7945	0.00624	0.1602	39964399	35601	16.364384	0.993844	0.001734	0.527459	0.000184	0.471331	0.000346	-5.7e-05	2.44275954029504	Est.	1.146826375	1.07361775647823	0.209919261822376	0.991023671728207
9997	tropics_49	7881	7895	0.96138918850161	0.036615662018448	1.08891066928031	1	8	1.26524656053988	0.0621886930926095	1.66666666666667	1.73360246464211	1.53058162959153	14	1.31726630891255	7.815185	2.906902	0.119734	0.000188	-0.637782	0.000188	0.533952	0.092821	7895	8	89	0.326634	38609	7.6271	9.1014	273.9726	0.0062	0.1319	39961391	38609	16.632877	1.011628	0.002658	0.525411	0.000153	0.481617	0.000558	-4.8e-05	2.15592559001078	Est.	0.976898125	1.11424058774757	0.0707298720842739	1.00580927428794
10533	tropics_49	8259	8287	1.0975033166787	0.141528040581064	0.960080501116835	2	4	1.42037527958969	0.139898571753516	1.66666666666667	1.5185982960948	1.73596554114773	28	1.17339881270542	9.791444	3.728697	0.001383	0.000241	-0.653655	0.000241	0.481589	0.103194	8287	9	55	0.733706	9114	2.8848	1.9726	136.9863	0.00675	0.0153	39990886	9114	17.706849	0.956632	0.000889	0.521363	0.000161	0.458881	7.9e-05	1e-06	1.28596943458439	Est.	1.08793822222222	1.04678074409546	0.271091113610799	0.997656493103237
11278	tropics_49	8385	8413	1.18870125938447	0.0858842611262839	0.761108801543663	3	2	1.37035481555832	0.00839330689792779	1.66666666666667	1.40209043568247	2.18978766673881	28	1.21623002141064	7.523438	2.882263	0.008089	0.000186	-0.635438	0.000186	0.475996	0.104679	8413	9	26	0.388132	2275	3.4745	9.7466	27.3973	0.00611	0.0365	39997725	2275	18.052055	0.975022	0.001249	0.520418	0.000175	0.468586	0.000181	-1.7e-05	1.84949960868198	Est.	0.835937555555555	1.03394775128388	0.148919135308247	1.0178422487284
12211	tropics_49	8525	8553	0.921165262172468	0.268160734258319	1.0629614895451	3	5	1.4266923878573	0.0735781153714575	1.66666666666667	1.80930255960371	1.56794642426786	28	1.16820323767885	7.089109	1.348495	0.040467	8.7e-05	-0.63195	8.7e-05	0.489932	0.102939	8553	9	15	0.352697	964	3.6287	6.7603	6.8493	0.00605	0.0459	39999036	964	18.435616	1.007658	0.001193	0.520447	0.000173	0.484174	0.000101	1.9e-05	1.70766609236204	Est.	0.787678777777778	1.03338329704751	0.0729253981559095	1.02134176760983
12426	tropics_49	9267	9295	1.06051517959363	0.0530822722439727	0.922768226847903	3	6	1.23972296198516	0.0858450215228509	1.66666666666667	1.57156323524318	1.80615957309221	28	1.34438638129106	11.838553	6.267131	0.006531	0.000404	-0.670098	0.000404	0.492206	0.113278	9295	10	70	0.59279	17782	4.6608	4.2247	Inf	0.0066	0.0318	39982218	17782	20.468493	0.966638	0.001017	0.517866	0.000202	0.466887	0.000143	-3.7e-05	1.78740001550219	Transient	1.1838553	1.0412919557117	0.39724680432645	0.988013178704653
12446	tropics_49	9337	9449	2.18563321789432	6.98219976304647	0.566502399242013	5	2	2.69406529579346	8.53074244291477	1.66666666666667	0.762555516186914	2.94202931690437	112	0.618643753463963	10.074627	7.79667	-0.014586	0.000503	-0.65593	0.000503	0.474994	0.117773	9449	10	42	0.306126	5354	5.1786	4.6466	19.5695	0.00633	0.0474	39994646	5354	20.890411	0.984644	0.000998	0.51756	0.000219	0.47589	0.000143	-5.1e-05	2.42972183561505	Transient	1.0074627	1.0008895198466	0.504008016032064	1.0027034663265
13113	tropics_49	9407	9449	1.21774624545372	0.155568941956173	0.814511494252874	7	5	1.44687661439329	0.10219499230362	1.66666666666667	1.36864857755787	2.04621626389134	42	1.15190656209862	6.402235	5.413626	0.02879	0.000349	-0.626433	0.000349	0.481632	0.116232	9449	10	42	0.306126	5354	5.1786	4.6466	19.5695	0.00633	0.0474	39994646	5354	20.890411	0.984644	0.000998	0.51756	0.000219	0.47589	0.000143	-5.1e-05	2.42972183561505	Est.	0.6402235	1.04525944199885	0.349699398797595	1.03272074388714
13626	tropics_49	9799	9827	1.10375271173766	0.154107138687662	0.944948720455351	4	4	1.34253439107505	0.139207375245778	1.66666666666667	1.51000006518018	1.76376413935302	28	1.24143312658982	5.057036	2.173107	0.113481	0.00014	-0.615628	0.00014	0.518797	0.111952	9827	8	50	0.647631	23132	3.5739	5.1384	Inf	0.00606	0.0345	39976868	23132	21.926027	1.049108	0.001876	0.526793	0.000284	0.4981	0.000207	-2.3e-05	1.46607658393162	Est.	0.6321295	1.06773621538363	0.0746268656716418	1.02564286050651
13987	tropics_49	10443	10485	0.880848464625919	0.356848512393484	1.73693873693874	1	4	1.56772956772957	0.0572634858889145	1.66666666666667	1.89211508403375	0.959542574082998	42	1.06310852392762	12.040816	0.447314	-0.034187	2.9e-05	-0.671723	2.9e-05	0.473131	0.123586	10485	12	10	0.450317	473	2.8353	4.8315	2.3218	0.00585	0.0472	39999527	473	23.728767	1.023439	0.002352	0.510724	0.000129	0.501258	0.000546	-5.2e-05	1.45553564760469	Transient	1.00340133333333	0.944258302317095	0.0123299319727891	1.00020297270739
15104	tropics_49	10303	10317	1.14514998400352	0.135384253982614	0.898025352466218	2	4	1.50964307025409	0.0473520133741355	1.66666666666667	1.45541343050968	1.85592384679292	14	1.1040137231817	11.590426	2.922674	0.028115	0.000189	-0.668105	0.000189	0.501745	0.108659	10317	7	27	0.686896	1862	3.5047	4.6	22.8311	0.0065	0.0302	39998138	1862	23.268493	0.950302	0.00159	0.528545	0.000167	0.449908	0.000476	-0.000135	1.37036632126359	Est.	1.65577514285714	1.08230221206065	0.118867924528302	0.969982092160995
15355	tropics_49	10373	10387	1.11791707267248	0.125472867052012	0.898825169593825	6	3	1.29210839131001	0.0612387637535723	1.66666666666667	1.49086788940645	1.85427235801577	14	1.28988146650523	12.340909	1.588326	-0.019692	0.000102	-0.674133	0.000102	0.481201	0.119439	10387	9	17	0.528662	785	3.5564	4.6973	6.0883	0.00616	0.0436	39999215	785	23.460274	0.98052	0.00201	0.52204	0.000204	0.470035	0.000588	-0.000158	1.59790508193189	Transient	1.37121211111111	0.999980235992831	0.0507462686567164	0.97616667428391
15412	tropics_49	10373	10401	1.37144502858003	0.52221607122369	0.71549552000272	5	3	1.74191738886473	0.324871565947991	1.66666666666667	1.21526319461182	2.32938798367365	28	0.956800062575235	10.4	3.2	0.067951	0.000206	-0.658543	0.000206	0.517152	0.107535	10401	9	16	0.420833	720	3.5147	4.7137	5.5913	0.00633	0.0554	39999280	720	23.49863	0.982723	0.003005	0.520626	0.000202	0.472415	0.000857	-0.000181	1.71628745355393	Est.	1.15555555555556	1.08912975666959	0.0685524126455907	0.994197246682371
1737	tropics_52	2253	2337	0.960364446477071	0.217658241300713	1.03441190138913	1	4	1.44753549856996	0.341342213095251	1.66666666666667	1.73545227833094	1.61122147224763	84	1.15138224127366	10.510843	5.148678	0.052141	0.000332	-0.659434	0.000332	0.509671	0.191415	2337	8	42	0.554241	14620	6.2887	5.0849	136.9863	0.00692	0.0518	39985380	14620	1.405479	0.999156	0.000856	0.524207	0.000196	0.476822	0.000167	-7.4e-05	1.640512592946	Est.	1.313855375	1.05441420455328	0.38785046728972	0.986526229430084
2454	tropics_52	2813	2897	0.904859935923355	0.171813988347034	1.11924330107475	1	3	1.31440878983199	0.0761791360037107	1.66666666666667	1.84190569225052	1.48910131073937	84	1.26799720114448	9.501827	3.528925	0.017605	0.000228	-0.651329	0.000228	0.488315	0.195648	2897	10	23	0.575375	8073	6.9915	6.6192	91.3242	0.00627	0.0527	39991927	8073	2.939726	1.013055	0.00114	0.51923	0.000181	0.48799	0.000147	-2.4e-05	1.22678359916412	Transient	0.9501827	1.00464523785293	0.2	1.00408766586842
2625	tropics_52	2981	3023	1.1481307355525	0.178736191758519	1.01905435428022	2	2	1.40022439610009	0.118561799460334	1.66666666666667	1.45163491844388	1.63550320909414	42	1.19028540804508	7.683509	3.225447	0.07948	0.000208	-0.636724	0.000208	0.512027	0.177599	3023	9	36	0.610972	13963	6.4139	6.9616	68.4932	0.00595	0.0448	39986037	13963	3.284932	1.026269	0.001351	0.521226	0.000175	0.492408	0.000144	5e-06	1.38782019287269	Est.	0.853723222222222	1.05500985105737	0.153960029607698	1.01495832252057
3327	tropics_52	3737	3751	1.10802861858645	0.16328793984001	0.878528837447102	2	3	1.40478089914483	0.135812585436389	1.66666666666667	1.50417294166363	1.89711093776932	14	1.18642463581421	10.184834	2.738348	0.006286	0.000177	-0.656815	0.000177	0.485399	0.173354	3751	8	13	0.570485	1816	4.5112	4.7589	14.4196	0.00604	0.0205	39998184	1816	5.279452	0.987505	0.001384	0.525267	0.000162	0.470123	0.00014	2.6e-05	1.29186662368018	Transient	1.27310425	1.01903868675138	0.127890173410405	0.987117276176832
3633	tropics_52	3653	3695	1.02483083265922	0.226861005603785	1.03908676541303	3	2	1.29259746999987	0.0911259699717177	1.66666666666667	1.6262846643109	1.60397256720344	42	1.28939341546664	6.686441	2.130494	0.039514	0.000137	-0.628715	0.000137	0.487899	0.167992	3695	8	12	0.767111	2177	4.2806	4.6041	24.9066	0.006	0.0129	39997823	2177	5.126027	0.992175	0.001099	0.52477	0.000166	0.472803	7.8e-05	2.2e-05	0.926382521031859	Est.	0.835805125	1.04850965107354	0.124658780709736	1.01621018993853
3938	tropics_52	4213	4297	1.30361483707743	0.259828341520239	0.943178752923635	0	1	1.66405092123122	0	1.66666666666667	1.27849623927506	1.76707401592793	84	1.00157191429786	9.878143	6.113455	0.01166	0.000394	-0.654352	0.000394	0.487323	0.158671	4297	8	93	0.828691	43623	3.343	3.9562	91.3242	0.00628	0.0091	39956377	43623	6.775342	0.99017	0.000718	0.523866	0.000155	0.472728	6.4e-05	-1.4e-05	0.789485810020357	Est.	1.234767875	1.02177226413546	0.54874651810585	0.992197947805478
5112	tropics_52	5403	5487	1.41968630250407	0.350702628473237	0.898190490991614	2	2	1.8355155967094	0.042523069702384	1.66666666666667	1.17396826589576	1.85558262237518	84	0.908010081556681	10.329902	6.531386	-0.003497	0.000421	-0.65798	0.000421	0.481672	0.154018	5487	7	90	0.733986	38201	3.8545	4.0822	91.3242	0.00656	0.0158	39961799	38201	10.035616	0.973175	0.000732	0.531244	0.000216	0.458217	7.8e-05	-4.3e-05	1.18942307487505	Transient	1.47570028571429	1.02397729841319	0.575136612021858	0.974874877415727
5771	tropics_52	5711	5739	1.03924069692394	0.0602922505476721	0.943196608802656	2	4	1.25669665756252	0.0501071245828963	1.66666666666667	1.60373498805412	1.76704056303004	28	1.32622829593525	9.006993	5.930021	0.035117	0.000383	-0.647354	0.000383	0.494931	0.147234	5739	7	35	0.451462	4924	4.9501	4.7699	45.6621	0.0061	0.0366	39995076	4924	10.726027	0.980564	0.000921	0.528881	0.000271	0.463924	0.000229	-0.00013	1.90508044904278	Est.	1.28671328571429	1.05627055795861	0.41585233441911	0.989691327544335
6152	tropics_52	5837	5893	1.10334912231973	0.188448660033337	1.46949903581832	4	6	1.50955830247775	0.0530300432554297	1.66666666666667	1.51055240172993	1.13417336523705	56	1.10407571799714	12.705329	2.753294	0.042104	0.000178	-0.67706	0.000178	0.513405	0.137384	5893	9	28	0.358161	3088	4.9308	5.1932	11.9119	0.00656	0.0512	39996912	3088	11.147945	1.008441	0.001004	0.521917	0.000228	0.483511	0.000318	-0.000151	2.20630649726446	Est.	1.41170322222222	1.03427264997826	0.177290836653386	0.973542992406355
6345	tropics_52	6229	6299	1.0849000829007	0.083473658448967	0.977997745871515	0	3	1.51410630319624	0	1.66666666666667	1.53623978183364	1.70416207368808	70	1.10075934770787	11.385112	3.983232	0.060194	0.000257	-0.666456	0.000257	0.517598	0.141	6299	12	63	0.439076	28913	3.7634	4.4822	91.3242	0.00611	0.0288	39971087	28913	12.260274	1.017712	0.000657	0.509929	0.000216	0.499318	0.000138	-9.6e-05	1.36218475070732	Est.	0.948759333333333	1.04355904501305	0.39117199391172	1.00705253142949
6521	tropics_52	6593	6691	1.27025856875099	0.291821492634001	1.20530606407323	4	2	1.47962650336054	0.232375985700088	1.66666666666667	1.31206882414929	1.38277464649461	98	1.12641038997431	13.330444	5.280839	-0.005116	0.000341	-0.682081	0.000341	0.492262	0.14248	6691	12	45	0.3371	8849	4.968	3.2192	136.9863	0.00644	0.0391	39991151	8849	13.334247	0.984197	0.000767	0.509732	0.00022	0.482975	8e-05	-4.9e-05	1.97084362355613	Transient	1.11087033333333	1.01087187264265	0.444589308996089	0.991822798277991
7247	tropics_52	6845	6873	1.02335848117567	0.0737212576183205	0.923770303694826	2	6	1.33381300927995	0.045290873220027	1.66666666666667	1.62862447258163	1.8042003082373	28	1.2495504655232	11.257851	4.697149	0.027339	0.000303	-0.665434	0.000303	0.500067	0.141893	6873	11	26	0.28982	5776	5.8998	3.7178	30.4414	0.00611	0.0477	39994224	5776	13.832877	1.001752	0.000816	0.513228	0.000229	0.488256	9.8e-05	-5.8e-05	2.16301505260041	Transient	1.023441	1.02591872987363	0.371323529411765	1.00160237052899
7370	tropics_52	7111	7195	1.2212465640404	0.366870141925622	2.12908773678963	4	4	1.61273801728056	0.273453256311638	1.66666666666667	1.36472577753065	0.78280788427243	84	1.03343918777152	9.843565	6.845924	0.050067	0.000442	-0.654074	0.000442	0.505975	0.142097	7195	10	50	0.256257	20897	7.0233	4.6	39.1389	0.00599	0.0598	39979103	20897	14.715068	1.037628	0.001249	0.519066	0.000227	0.499954	9.6e-05	-7e-06	2.32255546585201	Transient	0.9843565	1.01321623346624	0.353883106485188	1.0016515986605
7383	tropics_52	7055	7097	0.986287035253219	0.091905286391492	1.03959074938479	4	9	1.31464610365701	0.0388148835947902	1.66666666666667	1.68983937443603	1.60319497615093	42	1.26776830816326	6.694981	6.727427	0.064384	0.000434	-0.628784	0.000434	0.500313	0.143074	7097	10	38	0.225166	9624	7.0383	4.3315	45.6621	0.00598	0.0601	39990376	9624	14.446575	1.019122	0.001264	0.515802	0.000216	0.494148	0.000117	-1e-05	2.49224837540647	Est.	0.6694981	1.04649085865436	0.343354430379747	1.03380721004689
[truncated: 1,055 more rows]
[truncated: 5 more columns]
