# Supplementary material for: Early prediction of antigenic transitions for influenza A/H3N2
Source: PLoS Comput Biol. 2020 Feb 18;16(2):e1007683. doi: 10.1371/journal.pcbi.1007683 (PMC7048310; doi:10.1371/journal.pcbi.1007683)
Supplement: S1 Source — (GZ) [file pcbi.1007683.s016.tar.gz › S3_source_files/supplement_source_data/Figure_1_figure_supplement_source_data_1.csv]

trial	success.only.low	success.only.median	success.only.high	success.transient.low	success.transient.median	success.transient.high	thres	day
tropics_10	0.69464375	0.860175	0.96608895	0.945959725	0.9771975	0.9982333	0.1	30
tropics_11	0.722673075	0.911078	0.9964507	0.9532665	0.9857065	0.999911375	0.1	30
tropics_13	0.57915265	0.8293525	0.961947075	0.9251784	0.9754145	0.997537975	0.1	30
tropics_15	0.741140175	0.8771295	0.953561475	0.95428815	0.980376	0.99779875	0.1	30
tropics_18	0.600063225	0.88147	0.958458975	0.94954145	0.9795865	0.99782935	0.1	30
tropics_19	0.57686985	0.856954	0.970615025	0.95004925	0.975007	0.996521325	0.1	30
tropics_21	0.726116425	0.905001	0.96674135	0.95377915	0.978484	0.997698975	0.1	30
tropics_22	0.69430065	0.8630935	0.9486061	0.940889725	0.974089	0.998525225	0.1	30
tropics_23	0.7077641	0.853927	0.988666075	0.94925525	0.9779755	0.999999	0.1	30
tropics_24	0.66017645	0.861542	0.9566804	0.939175825	0.9758865	0.995972725	0.1	30
tropics_25	0.651028925	0.882298	0.9677841	0.947638625	0.980991	0.998161425	0.1	30
tropics_27	0.685421575	0.8487955	0.9719424	0.957679675	0.978255	0.99755095	0.1	30
tropics_28	0.667159925	0.877768	0.932530575	0.947234725	0.972135	0.9926454	0.1	30
tropics_29	0.6827438	0.8723485	0.9929378	0.9444922	0.985508	0.998662925	0.1	30
tropics_32	0.561795775	0.852088	0.94326185	0.9472235	0.977067	0.994462	0.1	30
tropics_33	0.717515125	0.875081	0.9818783	0.950618925	0.9805295	0.998791575	0.1	30
tropics_35	0.752833675	0.864671	0.9851101	0.95769945	0.9844335	0.9981811	0.1	30
tropics_36	0.726425475	0.876152	0.9886585	0.951367275	0.9832435	0.999354675	0.1	30
tropics_38	0.690018575	0.86337	0.964571425	0.944908975	0.9708585	0.99764365	0.1	30
tropics_39	0.68827935	0.8805815	0.992688475	0.938591525	0.975962	0.998031725	0.1	30
tropics_41	0.757906125	0.8922925	0.99399885	0.943862375	0.9828595	0.999218975	0.1	30
tropics_42	0.540539975	0.8680655	0.9504985	0.94826165	0.976639	0.997578775	0.1	30
tropics_43	0.704883325	0.8624585	0.985838475	0.9385325	0.978896	0.9989086	0.1	30
tropics_45	0.796945375	0.874986	0.9562273	0.955623625	0.9775485	0.9962628	0.1	30
tropics_49	0.55950155	0.8651035	0.982493475	0.946194925	0.9758745	0.998365425	0.1	30
tropics_52	0.70761185	0.881155	0.9750306	0.9454106	0.981376	0.99999745	0.1	30
tropics_55	0.651345175	0.8587405	0.9546171	0.946134725	0.9794585	0.997689725	0.1	30
tropics_56	0.681476075	0.8765745	0.99318195	0.95426445	0.9757835	1	0.1	30
tropics_58	0.58787275	0.850305	0.979109775	0.937915975	0.9753145	0.9972211	0.1	30
tropics_59	0.756215575	0.895036	0.943665075	0.9489021	0.979497	0.9967725	0.1	30
tropics_60	0.66372845	0.8576535	0.94752565	0.949942725	0.98146	0.9976116	0.1	30
tropics_61	0.70606615	0.855763	0.953627	0.93833125	0.969093	0.996897575	0.1	30
tropics_62	0.73874035	0.8380495	0.949508875	0.94173395	0.974878	0.996762025	0.1	30
tropics_63	0.5690027	0.852804	0.9494512	0.9500068	0.9730285	0.99246025	0.1	30
tropics_66	0.69064505	0.875747	0.982123475	0.9522257	0.975154	0.99779415	0.1	30
tropics_67	0.741417375	0.8848525	0.9573575	0.9547771	0.9811445	0.99697835	0.1	30
tropics_68	0.5142884	0.858159	0.97103865	0.948409475	0.973865	0.996403075	0.1	30
tropics_69	0.80250615	0.9362695	0.99627975	0.96178815	0.986339	1	0.1	30
tropics_72	0.718025175	0.88982	0.9518115	0.938850925	0.979023	0.998234775	0.1	30
tropics_74	0.68214725	0.887669	0.991618525	0.946374825	0.9772455	0.999062175	0.1	30
tropics_75	0.70608445	0.892879	0.9927329	0.946833725	0.976574	0.99937065	0.1	30
tropics_76	0.591068125	0.8267365	0.92642075	0.931284625	0.9764465	0.99034895	0.1	30
tropics_77	0.6260921	0.8444245	0.97886735	0.9447671	0.9772325	0.994950275	0.1	30
tropics_78	0.54084185	0.867213	0.966142175	0.9225482	0.981173	0.997873425	0.1	30
tropics_79	0.801495875	0.9314185	0.994720125	0.96142785	0.9813025	0.9962489	0.1	30
tropics_8	0.68495025	0.8761975	0.9961303	0.94821385	0.980962	0.998784775	0.1	30
tropics_80	0.65829725	0.8925355	0.95574095	0.95967375	0.9834125	0.998658725	0.1	30
tropics_82	0.72360475	0.9130135	0.992841775	0.9563987	0.9831985	1	0.1	30
tropics_83	0.565987925	0.86802	0.953618075	0.944408525	0.9765515	0.99793005	0.1	30
tropics_84	0.670681475	0.853587	0.9459146	0.95329895	0.977821	0.9959477	0.1	30
tropics_85	0.6525409	0.821654	0.9757735	0.938930425	0.975112	0.998387025	0.1	30
tropics_87	0.720696575	0.863494	0.953606375	0.9479755	0.9776875	0.99661045	0.1	30
tropics_88	0.7202375	0.909972	0.983624125	0.94815965	0.985696	1.000000725	0.1	30
tropics_89	0.710795675	0.870899	0.98705435	0.939931975	0.9749855	0.9986506	0.1	30
tropics_91	0.683159675	0.8623845	0.9540975	0.9375825	0.9758075	0.9952405	0.1	30
tropics_92	0.706312775	0.870305	0.96411215	0.943559725	0.977971	0.997562925	0.1	30
tropics_93	0.684869825	0.8579375	0.9974219	0.9491975	0.9744755	1	0.1	30
tropics_94	0.631565675	0.8837435	0.96649435	0.945948725	0.9756085	0.997788325	0.1	30
tropics_95	0.6381048	0.8676475	0.9725161	0.947596525	0.977989	0.995620325	0.1	30
tropics_96	0.70147085	0.902602	0.9724689	0.944401275	0.974818	0.9934352	0.1	30
tropics_97	0.598602025	0.8614955	0.9940753	0.92913995	0.968824	0.998240575	0.1	30
tropics_98	0.7416366	0.874455	0.95862845	0.9411587	0.97916	0.9980525	0.1	30
tropics_10	0.69464375	0.860175	0.96608895	0.945959725	0.9771975	0.9982333	0.1	45
tropics_11	0.722673075	0.911078	0.9964507	0.9532665	0.9857065	0.999911375	0.1	45
tropics_13	0.57915265	0.8293525	0.961947075	0.9251784	0.9754145	0.997537975	0.1	45
tropics_15	0.74072355	0.874978	0.952843975	0.95428815	0.980376	0.99779875	0.1	45
tropics_18	0.600063225	0.88147	0.958458975	0.94954145	0.9795865	0.99782935	0.1	45
tropics_19	0.57686985	0.8555835	0.970615025	0.95004925	0.975007	0.996521325	0.1	45
tropics_21	0.726116425	0.905001	0.96674135	0.95377915	0.978484	0.997698975	0.1	45
tropics_22	0.69430065	0.8630935	0.9486061	0.940889725	0.974089	0.998525225	0.1	45
tropics_23	0.65988825	0.853927	0.988666075	0.94925525	0.9779755	0.999999	0.1	45
tropics_24	0.66017645	0.861542	0.9566804	0.939175825	0.9758865	0.995972725	0.1	45
tropics_25	0.651028925	0.882298	0.9677841	0.947638625	0.980991	0.998161425	0.1	45
tropics_27	0.64207915	0.8470875	0.9719424	0.957679675	0.978255	0.99755095	0.1	45
tropics_28	0.667159925	0.8662355	0.932530575	0.947234725	0.972135	0.9926454	0.1	45
tropics_29	0.6827438	0.8723485	0.9929378	0.9444922	0.985508	0.998662925	0.1	45
tropics_32	0.561795775	0.852088	0.94326185	0.9472235	0.977067	0.994462	0.1	45
tropics_33	0.717515125	0.875081	0.9818783	0.950618925	0.9805295	0.998791575	0.1	45
tropics_35	0.752833675	0.864671	0.9851101	0.95769945	0.9844335	0.9981811	0.1	45
tropics_36	0.726425475	0.876152	0.9886585	0.951367275	0.9832435	0.999354675	0.1	45
tropics_38	0.690018575	0.86337	0.964571425	0.944908975	0.9708585	0.99764365	0.1	45
tropics_39	0.68827935	0.8805815	0.992688475	0.938591525	0.975962	0.998031725	0.1	45
tropics_41	0.757906125	0.8922925	0.99399885	0.943862375	0.9828595	0.999218975	0.1	45
tropics_42	0.540539975	0.8607205	0.94488145	0.94826165	0.976639	0.997578775	0.1	45
tropics_43	0.70365295	0.8601885	0.9675864	0.9385325	0.978896	0.9989086	0.1	45
tropics_45	0.796945375	0.874986	0.9562273	0.955623625	0.9775485	0.9962628	0.1	45
tropics_49	0.55950155	0.8581865	0.98190525	0.946194925	0.9758745	0.998365425	0.1	45
tropics_52	0.70761185	0.881155	0.9750306	0.9454106	0.981376	0.99999745	0.1	45
tropics_55	0.651345175	0.8587405	0.9546171	0.946134725	0.9794585	0.997689725	0.1	45
tropics_56	0.681476075	0.8765745	0.99318195	0.95426445	0.9757835	1	0.1	45
tropics_58	0.58787275	0.843692	0.979109775	0.937915975	0.9753145	0.9972211	0.1	45
tropics_59	0.737920075	0.8923815	0.943665075	0.9489021	0.979497	0.9967725	0.1	45
tropics_60	0.66372845	0.8576535	0.94752565	0.949942725	0.98146	0.9976116	0.1	45
tropics_61	0.70606615	0.8452195	0.953627	0.93833125	0.969093	0.996897575	0.1	45
tropics_62	0.73874035	0.8380495	0.949508875	0.94173395	0.974878	0.996762025	0.1	45
tropics_63	0.5690027	0.852804	0.9494512	0.9500068	0.9730285	0.99246025	0.1	45
tropics_66	0.69064505	0.875747	0.982123475	0.9522257	0.975154	0.99779415	0.1	45
tropics_67	0.741417375	0.8848525	0.9573575	0.9547771	0.9811445	0.99697835	0.1	45
tropics_68	0.5142884	0.858159	0.97103865	0.948409475	0.973865	0.996403075	0.1	45
tropics_69	0.80250615	0.9362695	0.99627975	0.96178815	0.986339	1	0.1	45
tropics_72	0.718025175	0.88982	0.9518115	0.938850925	0.979023	0.998234775	0.1	45
tropics_74	0.68214725	0.884384	0.99137945	0.946374825	0.9772455	0.999062175	0.1	45
tropics_75	0.70608445	0.892879	0.9927329	0.946833725	0.976574	0.99937065	0.1	45
tropics_76	0.591068125	0.8267365	0.92642075	0.931284625	0.9764465	0.99034895	0.1	45
tropics_77	0.6260921	0.8444245	0.97886735	0.9447671	0.9772325	0.994950275	0.1	45
tropics_78	0.54084185	0.867213	0.966142175	0.9225482	0.981173	0.997873425	0.1	45
tropics_79	0.785805225	0.9305505	0.994720125	0.96142785	0.9813025	0.9962489	0.1	45
tropics_8	0.68495025	0.8761975	0.9961303	0.94821385	0.980962	0.998784775	0.1	45
tropics_80	0.65829725	0.8925355	0.95574095	0.95967375	0.9834125	0.998658725	0.1	45
tropics_82	0.72360475	0.908542	0.992841775	0.9563987	0.9831985	1	0.1	45
tropics_83	0.553992225	0.8577505	0.953618075	0.944408525	0.9765515	0.99793005	0.1	45
tropics_84	0.670681475	0.853587	0.9459146	0.95329895	0.977821	0.9959477	0.1	45
tropics_85	0.6525409	0.821654	0.9757735	0.938930425	0.975112	0.998387025	0.1	45
tropics_87	0.720696575	0.863494	0.953606375	0.9479755	0.9776875	0.99661045	0.1	45
tropics_88	0.7202375	0.909972	0.983624125	0.94815965	0.985696	1.000000725	0.1	45
tropics_89	0.710795675	0.870899	0.98705435	0.939931975	0.9749855	0.9986506	0.1	45
tropics_91	0.653019225	0.8623845	0.9540975	0.9375825	0.9758075	0.9952405	0.1	45
tropics_92	0.706312775	0.870305	0.96411215	0.943559725	0.977971	0.997562925	0.1	45
tropics_93	0.684869825	0.8579375	0.9974219	0.9491975	0.9744755	1	0.1	45
tropics_94	0.631565675	0.8837435	0.96649435	0.945948725	0.9756085	0.997788325	0.1	45
tropics_95	0.6381048	0.8676475	0.9725161	0.947596525	0.977989	0.995620325	0.1	45
tropics_96	0.70147085	0.902602	0.9724689	0.944401275	0.974818	0.9934352	0.1	45
tropics_97	0.598602025	0.8536865	0.981363425	0.92913995	0.968824	0.998240575	0.1	45
tropics_98	0.7182102	0.8733495	0.958559775	0.9411587	0.97916	0.9980525	0.1	45
tropics_10	0.614380425	0.860161	0.96608895	0.945959725	0.9771975	0.9982333	0.1	60
tropics_11	0.722673075	0.911078	0.9964507	0.9532665	0.9857065	0.999911375	0.1	60
tropics_13	0.57915265	0.8232235	0.961947075	0.9251784	0.9754145	0.997537975	0.1	60
tropics_15	0.74072355	0.874978	0.952843975	0.95428815	0.980376	0.99779875	0.1	60
tropics_18	0.600063225	0.8742975	0.958330275	0.94954145	0.9795865	0.99782935	0.1	60
tropics_19	0.57686985	0.8555835	0.970615025	0.95004925	0.975007	0.996521325	0.1	60
tropics_21	0.726116425	0.905001	0.96674135	0.95377915	0.978484	0.997698975	0.1	60
tropics_22	0.69430065	0.8630935	0.9486061	0.940889725	0.974089	0.998525225	0.1	60
tropics_23	0.65988825	0.853927	0.988666075	0.94925525	0.9779755	0.999999	0.1	60
tropics_24	0.66017645	0.861542	0.9566804	0.939175825	0.9758865	0.995972725	0.1	60
tropics_25	0.651028925	0.882298	0.9677841	0.947638625	0.980991	0.998161425	0.1	60
tropics_27	0.64207915	0.837327	0.9719424	0.957679675	0.978255	0.99755095	0.1	60
tropics_28	0.640951125	0.86542	0.932530575	0.947234725	0.972135	0.9926454	0.1	60
tropics_29	0.6827438	0.8723485	0.9929378	0.9444922	0.985508	0.998662925	0.1	60
tropics_32	0.561795775	0.852088	0.94326185	0.9472235	0.977067	0.994462	0.1	60
tropics_33	0.717515125	0.875081	0.9818783	0.950618925	0.9805295	0.998791575	0.1	60
tropics_35	0.70922195	0.863619	0.9851101	0.95769945	0.9844335	0.9981811	0.1	60
tropics_36	0.726425475	0.876152	0.9886585	0.951367275	0.9832435	0.999354675	0.1	60
tropics_38	0.690018575	0.86337	0.964571425	0.944908975	0.9708585	0.99764365	0.1	60
tropics_39	0.68827935	0.8805815	0.992688475	0.938591525	0.975962	0.998031725	0.1	60
tropics_41	0.757906125	0.8922925	0.99399885	0.943862375	0.9828595	0.999218975	0.1	60
tropics_42	0.540539975	0.8607205	0.94488145	0.94826165	0.976639	0.997578775	0.1	60
tropics_43	0.69997205	0.8579265	0.9675864	0.9385325	0.978896	0.9989086	0.1	60
tropics_45	0.796945375	0.874986	0.9562273	0.955623625	0.9775485	0.9962628	0.1	60
tropics_49	0.55950155	0.8581865	0.98190525	0.946194925	0.9758745	0.998365425	0.1	60
tropics_52	0.70761185	0.881155	0.9750306	0.9454106	0.981376	0.99999745	0.1	60
tropics_55	0.651345175	0.8587405	0.9546171	0.946134725	0.9794585	0.997689725	0.1	60
tropics_56	0.681476075	0.8765745	0.99318195	0.95426445	0.9757835	1	0.1	60
tropics_58	0.58787275	0.843692	0.979109775	0.937915975	0.9753145	0.9972211	0.1	60
tropics_59	0.737920075	0.8923815	0.943665075	0.9489021	0.979497	0.9967725	0.1	60
tropics_60	0.5746388	0.8571445	0.94752565	0.949942725	0.98146	0.9976116	0.1	60
tropics_61	0.70606615	0.8452195	0.953627	0.93833125	0.969093	0.996897575	0.1	60
tropics_62	0.73874035	0.8380495	0.949508875	0.94173395	0.974878	0.996762025	0.1	60
tropics_63	0.5690027	0.852804	0.9494512	0.9500068	0.9730285	0.99246025	0.1	60
tropics_66	0.69064505	0.875747	0.982123475	0.9522257	0.975154	0.99779415	0.1	60
tropics_67	0.741417375	0.8848525	0.9573575	0.9547771	0.9811445	0.99697835	0.1	60
tropics_68	0.5142884	0.8484105	0.97103865	0.948409475	0.973865	0.996403075	0.1	60
tropics_69	0.80250615	0.9362695	0.99627975	0.96178815	0.986339	1	0.1	60
tropics_72	0.718025175	0.88982	0.9518115	0.938850925	0.979023	0.998234775	0.1	60
tropics_74	0.68214725	0.884384	0.99137945	0.946374825	0.9772455	0.999062175	0.1	60
tropics_75	0.70608445	0.892879	0.9927329	0.946833725	0.976574	0.99937065	0.1	60
tropics_76	0.591068125	0.8267365	0.92642075	0.931284625	0.9764465	0.99034895	0.1	60
tropics_77	0.6260921	0.8444245	0.97886735	0.9447671	0.9772325	0.994950275	0.1	60
tropics_78	0.54084185	0.867213	0.966142175	0.9225482	0.981173	0.997873425	0.1	60
tropics_79	0.776175925	0.928878	0.994720125	0.96142785	0.9813025	0.9962489	0.1	60
tropics_8	0.68495025	0.8761975	0.9961303	0.94821385	0.980962	0.998784775	0.1	60
tropics_80	0.62224315	0.891799	0.95574095	0.95967375	0.9834125	0.998658725	0.1	60
tropics_82	0.72360475	0.908542	0.992841775	0.9563987	0.9831985	1	0.1	60
tropics_83	0.553992225	0.8577505	0.953618075	0.944408525	0.9765515	0.99793005	0.1	60
tropics_84	0.670681475	0.853587	0.9459146	0.95329895	0.977821	0.9959477	0.1	60
tropics_85	0.6525409	0.821654	0.9757735	0.938930425	0.975112	0.998387025	0.1	60
tropics_87	0.720696575	0.863494	0.953606375	0.9479755	0.9776875	0.99661045	0.1	60
tropics_88	0.668279025	0.909972	0.983624125	0.94815965	0.985696	1.000000725	0.1	60
tropics_89	0.710795675	0.870899	0.98705435	0.939931975	0.9749855	0.9986506	0.1	60
tropics_91	0.653019225	0.8623845	0.9540975	0.9375825	0.9758075	0.9952405	0.1	60
tropics_92	0.706312775	0.8616865	0.96411215	0.943559725	0.977971	0.997562925	0.1	60
tropics_93	0.684869825	0.8579375	0.9974219	0.9491975	0.9744755	1	0.1	60
tropics_94	0.6052574	0.877946	0.96649435	0.945948725	0.9756085	0.997788325	0.1	60
tropics_95	0.6381048	0.8676475	0.9725161	0.947596525	0.977989	0.995620325	0.1	60
tropics_96	0.70147085	0.8927715	0.9724689	0.944401275	0.974818	0.9934352	0.1	60
tropics_97	0.598602025	0.8536865	0.981363425	0.92913995	0.968824	0.998240575	0.1	60
tropics_98	0.71313015	0.8647525	0.958559775	0.9411587	0.97916	0.9980525	0.1	60
tropics_10	0.568675575	0.855995	0.9653347	0.945959725	0.9771975	0.9982333	0.1	75
tropics_11	0.722673075	0.911078	0.9964507	0.9532665	0.9857065	0.999911375	0.1	75
tropics_13	0.57915265	0.8232235	0.961947075	0.9251784	0.9754145	0.997537975	0.1	75
tropics_15	0.74072355	0.874978	0.952843975	0.95428815	0.980376	0.99779875	0.1	75
tropics_18	0.600063225	0.8742975	0.958330275	0.94954145	0.9795865	0.99782935	0.1	75
tropics_19	0.57686985	0.8555835	0.970615025	0.95004925	0.975007	0.996521325	0.1	75
tropics_21	0.726116425	0.905001	0.96674135	0.95377915	0.978484	0.997698975	0.1	75
tropics_22	0.684987125	0.8614145	0.9486061	0.940889725	0.974089	0.998525225	0.1	75
tropics_23	0.65988825	0.853927	0.988666075	0.94925525	0.9779755	0.999999	0.1	75
tropics_24	0.66017645	0.861542	0.9566804	0.939175825	0.9758865	0.995972725	0.1	75
tropics_25	0.651028925	0.882298	0.9677841	0.947638625	0.980991	0.998161425	0.1	75
tropics_27	0.64207915	0.837327	0.9719424	0.957679675	0.978255	0.99755095	0.1	75
tropics_28	0.640936825	0.857789	0.932457325	0.947234725	0.972135	0.9926454	0.1	75
tropics_29	0.6827438	0.8723485	0.9929378	0.9444922	0.985508	0.998662925	0.1	75
tropics_32	0.561795775	0.852088	0.94326185	0.9472235	0.977067	0.994462	0.1	75
tropics_33	0.717515125	0.875081	0.9818783	0.950618925	0.9805295	0.998791575	0.1	75
tropics_35	0.70922195	0.857927	0.9851101	0.95769945	0.9844335	0.9981811	0.1	75
tropics_36	0.67454165	0.8719555	0.9886585	0.951367275	0.9832435	0.999354675	0.1	75
tropics_38	0.65436465	0.86337	0.964571425	0.944908975	0.9708585	0.99764365	0.1	75
tropics_39	0.68827935	0.8805815	0.992688475	0.938591525	0.975962	0.998031725	0.1	75
tropics_41	0.757906125	0.8922925	0.99399885	0.943862375	0.9828595	0.999218975	0.1	75
tropics_42	0.540539975	0.8607205	0.94488145	0.94826165	0.976639	0.997578775	0.1	75
tropics_43	0.685253925	0.856838	0.9675864	0.9385325	0.978896	0.9989086	0.1	75
tropics_45	0.796945375	0.874986	0.9562273	0.955623625	0.9775485	0.9962628	0.1	75
tropics_49	0.55950155	0.8581865	0.98190525	0.946194925	0.9758745	0.998365425	0.1	75
tropics_52	0.70761185	0.881155	0.9750306	0.9454106	0.981376	0.99999745	0.1	75
tropics_55	0.651345175	0.8587405	0.9546171	0.946134725	0.9794585	0.997689725	0.1	75
tropics_56	0.681476075	0.8765745	0.99318195	0.95426445	0.9757835	1	0.1	75
tropics_58	0.58601755	0.81695	0.979109775	0.937915975	0.9753145	0.9972211	0.1	75
tropics_59	0.737920075	0.8923815	0.943665075	0.9489021	0.979497	0.9967725	0.1	75
tropics_60	0.5746388	0.8571445	0.94752565	0.949942725	0.98146	0.9976116	0.1	75
tropics_61	0.70606615	0.8452195	0.953627	0.93833125	0.969093	0.996897575	0.1	75
tropics_62	0.73874035	0.8380495	0.949508875	0.94173395	0.974878	0.996762025	0.1	75
tropics_63	0.54437125	0.852804	0.9494512	0.9500068	0.9730285	0.99246025	0.1	75
tropics_66	0.6322159	0.872681	0.982123475	0.9522257	0.975154	0.99779415	0.1	75
tropics_67	0.741417375	0.8848525	0.9573575	0.9547771	0.9811445	0.99697835	0.1	75
tropics_68	0.5142884	0.8484105	0.97103865	0.948409475	0.973865	0.996403075	0.1	75
tropics_69	0.80250615	0.9252325	0.995141	0.96178815	0.986339	1	0.1	75
tropics_72	0.718025175	0.88982	0.9518115	0.938850925	0.979023	0.998234775	0.1	75
tropics_74	0.68214725	0.884384	0.99137945	0.946374825	0.9772455	0.999062175	0.1	75
tropics_75	0.70608445	0.892879	0.9927329	0.946833725	0.976574	0.99937065	0.1	75
tropics_76	0.591068125	0.8267365	0.92642075	0.931284625	0.9764465	0.99034895	0.1	75
tropics_77	0.6260921	0.840244	0.97886735	0.9447671	0.9772325	0.994950275	0.1	75
tropics_78	0.54084185	0.867213	0.966142175	0.9225482	0.981173	0.997873425	0.1	75
tropics_79	0.776175925	0.928878	0.994720125	0.96142785	0.9813025	0.9962489	0.1	75
tropics_8	0.68495025	0.8761975	0.9961303	0.94821385	0.980962	0.998784775	0.1	75
tropics_80	0.62224315	0.891799	0.95574095	0.95967375	0.9834125	0.998658725	0.1	75
tropics_82	0.72360475	0.9052005	0.992841775	0.9563987	0.9831985	1	0.1	75
tropics_83	0.553992225	0.853976	0.953618075	0.944408525	0.9765515	0.99793005	0.1	75
tropics_84	0.670681475	0.853587	0.9459146	0.95329895	0.977821	0.9959477	0.1	75
tropics_85	0.6525409	0.821654	0.9757735	0.938930425	0.975112	0.998387025	0.1	75
tropics_87	0.720696575	0.863494	0.953606375	0.9479755	0.9776875	0.99661045	0.1	75
tropics_88	0.5891503	0.909972	0.983624125	0.94815965	0.985696	1.000000725	0.1	75
tropics_89	0.710795675	0.870899	0.98705435	0.939931975	0.9749855	0.9986506	0.1	75
tropics_91	0.653019225	0.8623845	0.9540975	0.9375825	0.9758075	0.9952405	0.1	75
tropics_92	0.706312775	0.8616865	0.96411215	0.943559725	0.977971	0.997562925	0.1	75
tropics_93	0.684869825	0.8579375	0.9974219	0.9491975	0.9744755	1	0.1	75
tropics_94	0.6052574	0.877946	0.96649435	0.945948725	0.9756085	0.997788325	0.1	75
tropics_95	0.6381048	0.8645565	0.9725161	0.947596525	0.977989	0.995620325	0.1	75
tropics_96	0.70147085	0.8927715	0.9724689	0.944401275	0.974818	0.9934352	0.1	75
tropics_97	0.5386508	0.843753	0.981363425	0.92913995	0.968824	0.998240575	0.1	75
tropics_98	0.71313015	0.8647525	0.958559775	0.9411587	0.97916	0.9980525	0.1	75
tropics_10	0.515834975	0.8558005	0.965273075	0.945959725	0.9771975	0.9982333	0.1	90
tropics_11	0.722673075	0.911078	0.9964507	0.9532665	0.9857065	0.999911375	0.1	90
tropics_13	0.57915265	0.8232235	0.961947075	0.9251784	0.9754145	0.997537975	0.1	90
tropics_15	0.74072355	0.874978	0.952843975	0.95428815	0.980376	0.99779875	0.1	90
tropics_18	0.600063225	0.86155	0.958330275	0.94954145	0.9795865	0.99782935	0.1	90
tropics_19	0.5470299	0.851665	0.970615025	0.95004925	0.975007	0.996521325	0.1	90
tropics_21	0.726116425	0.905001	0.96674135	0.95377915	0.978484	0.997698975	0.1	90
tropics_22	0.684987125	0.8614145	0.9486061	0.940889725	0.974089	0.998525225	0.1	90
tropics_23	0.65821405	0.8337275	0.988666075	0.94925525	0.9779755	0.999999	0.1	90
tropics_24	0.66017645	0.861542	0.9566804	0.939175825	0.9758865	0.995972725	0.1	90
tropics_25	0.651028925	0.882298	0.9677841	0.947638625	0.980991	0.998161425	0.1	90
tropics_27	0.64207915	0.837327	0.9719424	0.957679675	0.978255	0.99755095	0.1	90
tropics_28	0.640936825	0.857789	0.932457325	0.947234725	0.972135	0.9926454	0.1	90
tropics_29	0.6827438	0.8723485	0.9929378	0.9444922	0.985508	0.998662925	0.1	90
tropics_32	0.561795775	0.852088	0.94326185	0.9472235	0.977067	0.994462	0.1	90
tropics_33	0.71552225	0.8697935	0.9818783	0.950618925	0.9805295	0.998791575	0.1	90
tropics_35	0.703637325	0.854948	0.9851101	0.95769945	0.9844335	0.9981811	0.1	90
tropics_36	0.6496772	0.8688275	0.988485325	0.951367275	0.9832435	0.999354675	0.1	90
tropics_38	0.624195225	0.8504725	0.964571425	0.944908975	0.9708585	0.99764365	0.1	90
tropics_39	0.68827935	0.8805815	0.992688475	0.938591525	0.975962	0.998031725	0.1	90
tropics_41	0.757906125	0.8922925	0.99399885	0.943862375	0.9828595	0.999218975	0.1	90
tropics_42	0.540539975	0.8607205	0.94488145	0.94826165	0.976639	0.997578775	0.1	90
tropics_43	0.685253925	0.856838	0.9675864	0.9385325	0.978896	0.9989086	0.1	90
tropics_45	0.796945375	0.874986	0.9562273	0.955623625	0.9775485	0.9962628	0.1	90
tropics_49	0.468891825	0.8581865	0.98190525	0.946194925	0.9758745	0.998365425	0.1	90
tropics_52	0.70761185	0.881155	0.9750306	0.9454106	0.981376	0.99999745	0.1	90
tropics_55	0.58527735	0.8587405	0.9546171	0.946134725	0.9794585	0.997689725	0.1	90
tropics_56	0.681476075	0.8765745	0.99318195	0.95426445	0.9757835	1	0.1	90
tropics_58	0.584642325	0.81695	0.979109775	0.937915975	0.9753145	0.9972211	0.1	90
tropics_59	0.737920075	0.8923815	0.943665075	0.9489021	0.979497	0.9967725	0.1	90
tropics_60	0.5746388	0.8571445	0.94752565	0.949942725	0.98146	0.9976116	0.1	90
tropics_61	0.6382094	0.841747	0.953627	0.93833125	0.969093	0.996897575	0.1	90
tropics_62	0.73874035	0.8380495	0.949508875	0.94173395	0.974878	0.996762025	0.1	90
tropics_63	0.54437125	0.852804	0.9494512	0.9500068	0.9730285	0.99246025	0.1	90
tropics_66	0.6322159	0.872681	0.982123475	0.9522257	0.975154	0.99779415	0.1	90
tropics_67	0.740518625	0.883179	0.9544862	0.9547771	0.9811445	0.99697835	0.1	90
tropics_68	0.514252575	0.841853	0.97103865	0.948409475	0.973865	0.996403075	0.1	90
tropics_69	0.80250615	0.9252325	0.995141	0.96178815	0.986339	1	0.1	90
tropics_72	0.718025175	0.88982	0.9518115	0.938850925	0.979023	0.998234775	0.1	90
tropics_74	0.68214725	0.884384	0.99137945	0.946374825	0.9772455	0.999062175	0.1	90
tropics_75	0.70608445	0.892879	0.9927329	0.946833725	0.976574	0.99937065	0.1	90
tropics_76	0.591068125	0.8267365	0.92642075	0.931284625	0.9764465	0.99034895	0.1	90
tropics_77	0.6260921	0.840244	0.97886735	0.9447671	0.9772325	0.994950275	0.1	90
tropics_78	0.54084185	0.867213	0.966142175	0.9225482	0.981173	0.997873425	0.1	90
tropics_79	0.776175925	0.928878	0.994720125	0.96142785	0.9813025	0.9962489	0.1	90
tropics_8	0.68495025	0.8710095	0.9961303	0.94821385	0.980962	0.998784775	0.1	90
tropics_80	0.62224315	0.891799	0.95574095	0.95967375	0.9834125	0.998658725	0.1	90
tropics_82	0.704873275	0.904753	0.992841775	0.9563987	0.9831985	1	0.1	90
tropics_83	0.553992225	0.853976	0.953618075	0.944408525	0.9765515	0.99793005	0.1	90
tropics_84	0.670681475	0.853587	0.9459146	0.95329895	0.977821	0.9959477	0.1	90
tropics_85	0.625110975	0.818989	0.9757735	0.938930425	0.975112	0.998387025	0.1	90
tropics_87	0.720696575	0.863494	0.953606375	0.9479755	0.9776875	0.99661045	0.1	90
tropics_88	0.5891503	0.909972	0.983624125	0.94815965	0.985696	1.000000725	0.1	90
tropics_89	0.710795675	0.870899	0.98705435	0.939931975	0.9749855	0.9986506	0.1	90
tropics_91	0.653019225	0.8623845	0.9540975	0.9375825	0.9758075	0.9952405	0.1	90
tropics_92	0.706312775	0.8562445	0.96411215	0.943559725	0.977971	0.997562925	0.1	90
tropics_93	0.684869825	0.8579375	0.9974219	0.9491975	0.9744755	1	0.1	90
tropics_94	0.6052574	0.877946	0.96649435	0.945948725	0.9756085	0.997788325	0.1	90
tropics_95	0.6381048	0.8645565	0.9725161	0.947596525	0.977989	0.995620325	0.1	90
tropics_96	0.70147085	0.8927715	0.9724689	0.944401275	0.974818	0.9934352	0.1	90
tropics_97	0.5386508	0.843753	0.981363425	0.92913995	0.968824	0.998240575	0.1	90
tropics_98	0.71313015	0.8647525	0.958559775	0.9411587	0.97916	0.9980525	0.1	90
tropics_10	0.449892925	0.8293905	0.965273075	0.945959725	0.9771975	0.9982333	0.2	30
tropics_11	0.59922335	0.856231	0.9964507	0.9532665	0.9857065	0.999911375	0.2	30
tropics_13	0.372129825	0.728282	0.961864425	0.9251784	0.9754145	0.997537975	0.2	30
tropics_15	0.441347775	0.750868	0.895002725	0.95428815	0.980376	0.99779875	0.2	30
tropics_18	0.4646091	0.8253305	0.958304175	0.94954145	0.9795865	0.99782935	0.2	30
tropics_19	0.451398775	0.8174345	0.9587031	0.95004925	0.975007	0.996521325	0.2	30
tropics_21	0.5510757	0.8370975	0.958098925	0.95377915	0.978484	0.997698975	0.2	30
tropics_22	0.5168443	0.7473585	0.8924951	0.940889725	0.974089	0.998525225	0.2	30
tropics_23	0.4744775	0.7962215	0.956058275	0.94925525	0.9779755	0.999999	0.2	30
tropics_24	0.51469795	0.829105	0.94723975	0.939175825	0.9758865	0.995972725	0.2	30
tropics_25	0.506783025	0.8075915	0.9345379	0.947638625	0.980991	0.998161425	0.2	30
tropics_27	0.493602375	0.730387	0.9670222	0.957679675	0.978255	0.99755095	0.2	30
tropics_28	0.30131235	0.7801985	0.92479725	0.947234725	0.972135	0.9926454	0.2	30
tropics_29	0.534912575	0.8437405	0.99263725	0.9444922	0.985508	0.998662925	0.2	30
tropics_32	0.33072965	0.784044	0.91389495	0.9472235	0.977067	0.994462	0.2	30
tropics_33	0.62853625	0.8276675	0.96088605	0.950618925	0.9805295	0.998791575	0.2	30
tropics_35	0.3957355	0.7933365	0.8967671	0.95769945	0.9844335	0.9981811	0.2	30
tropics_36	0.6115036	0.801695	0.971550525	0.951367275	0.9832435	0.999354675	0.2	30
tropics_38	0.404526625	0.7224385	0.9392525	0.944908975	0.9708585	0.99764365	0.2	30
tropics_39	0.636915325	0.8158465	0.973175525	0.938591525	0.975962	0.998031725	0.2	30
tropics_41	0.525580675	0.877545	0.99399885	0.943862375	0.9828595	0.999218975	0.2	30
tropics_42	0.467533675	0.7975755	0.92872875	0.94826165	0.976639	0.997578775	0.2	30
tropics_43	0.480271225	0.780808	0.9591938	0.9385325	0.978896	0.9989086	0.2	30
tropics_45	0.3387693	0.814769	0.955542575	0.955623625	0.9775485	0.9962628	0.2	30
tropics_49	0.4104304	0.802951	0.98190525	0.946194925	0.9758745	0.998365425	0.2	30
tropics_52	0.52425705	0.839454	0.9675763	0.9454106	0.981376	0.99999745	0.2	30
tropics_55	0.4295711	0.8214125	0.935819625	0.946134725	0.9794585	0.997689725	0.2	30
tropics_56	0.589288025	0.8233295	0.99318195	0.95426445	0.9757835	1	0.2	30
tropics_58	0.531647725	0.722478	0.883493875	0.937915975	0.9753145	0.9972211	0.2	30
tropics_59	0.630614375	0.835272	0.94330345	0.9489021	0.979497	0.9967725	0.2	30
tropics_60	0.39812565	0.7844685	0.9125675	0.949942725	0.98146	0.9976116	0.2	30
tropics_61	0.3703173	0.795671	0.953627	0.93833125	0.969093	0.996897575	0.2	30
tropics_62	0.478201175	0.7957955	0.914284875	0.94173395	0.974878	0.996762025	0.2	30
tropics_63	0.089073075	0.8303375	0.9494512	0.9500068	0.9730285	0.99246025	0.2	30
tropics_66	0.560271225	0.8017215	0.982123475	0.9522257	0.975154	0.99779415	0.2	30
tropics_67	0.47070105	0.7732115	0.9332493	0.9547771	0.9811445	0.99697835	0.2	30
tropics_68	0.48984885	0.81454	0.933284525	0.948409475	0.973865	0.996403075	0.2	30
tropics_69	0.751494325	0.898887	0.993081125	0.96178815	0.986339	1	0.2	30
tropics_72	0.432130975	0.80593	0.9280142	0.938850925	0.979023	0.998234775	0.2	30
tropics_74	0.403591225	0.820573	0.97538365	0.946374825	0.9772455	0.999062175	0.2	30
tropics_75	0.501642625	0.8287715	0.9648206	0.946833725	0.976574	0.99937065	0.2	30
tropics_76	0.47104095	0.7911935	0.92642075	0.931284625	0.9764465	0.99034895	0.2	30
tropics_77	0.385140775	0.784382	0.97886735	0.9447671	0.9772325	0.994950275	0.2	30
tropics_78	0.4380427	0.8111205	0.9407322	0.9225482	0.981173	0.997873425	0.2	30
tropics_79	0.361534925	0.7636495	0.994720125	0.96142785	0.9813025	0.9962489	0.2	30
tropics_8	0.4847676	0.8180535	0.9880927	0.94821385	0.980962	0.998784775	0.2	30
tropics_80	0.533581475	0.85318	0.950657425	0.95967375	0.9834125	0.998658725	0.2	30
tropics_82	0.545426125	0.8563235	0.972499275	0.9563987	0.9831985	1	0.2	30
tropics_83	0.376597275	0.7759085	0.910736825	0.944408525	0.9765515	0.99793005	0.2	30
tropics_84	0.606195175	0.78161	0.940895725	0.95329895	0.977821	0.9959477	0.2	30
tropics_85	0.491092025	0.7862135	0.9757735	0.938930425	0.975112	0.998387025	0.2	30
tropics_87	0.64370275	0.8150965	0.939587175	0.9479755	0.9776875	0.99661045	0.2	30
tropics_88	0.462267175	0.871155	0.98172155	0.94815965	0.985696	1.000000725	0.2	30
tropics_89	0.624917325	0.8625955	0.98705435	0.939931975	0.9749855	0.9986506	0.2	30
tropics_91	0.496248975	0.74888	0.918262775	0.9375825	0.9758075	0.9952405	0.2	30
tropics_92	0.4032789	0.7669565	0.906727075	0.943559725	0.977971	0.997562925	0.2	30
tropics_93	0.66375695	0.840732	0.9974219	0.9491975	0.9744755	1	0.2	30
tropics_94	0.53350465	0.8382885	0.96598345	0.945948725	0.9756085	0.997788325	0.2	30
tropics_95	0.496533775	0.7853675	0.922633875	0.947596525	0.977989	0.995620325	0.2	30
tropics_96	0.54968575	0.88251	0.9724689	0.944401275	0.974818	0.9934352	0.2	30
tropics_97	0.3823629	0.817769	0.981363425	0.92913995	0.968824	0.998240575	0.2	30
tropics_98	0.570739075	0.8244655	0.9522829	0.9411587	0.97916	0.9980525	0.2	30
tropics_10	0.449892925	0.8293905	0.965273075	0.945959725	0.9771975	0.9982333	0.2	45
tropics_11	0.59922335	0.8458665	0.996394425	0.9532665	0.9857065	0.999911375	0.2	45
tropics_13	0.372129825	0.7223235	0.956772575	0.9251784	0.9754145	0.997537975	0.2	45
tropics_15	0.441347775	0.750868	0.895002725	0.95428815	0.980376	0.99779875	0.2	45
tropics_18	0.4646091	0.8253305	0.958304175	0.94954145	0.9795865	0.99782935	0.2	45
tropics_19	0.451398775	0.8174345	0.9587031	0.95004925	0.975007	0.996521325	0.2	45
tropics_21	0.5510757	0.8370975	0.958098925	0.95377915	0.978484	0.997698975	0.2	45
tropics_22	0.5168443	0.7473585	0.8924951	0.940889725	0.974089	0.998525225	0.2	45
tropics_23	0.43178075	0.79506	0.956058275	0.94925525	0.9779755	0.999999	0.2	45
tropics_24	0.51469795	0.816759	0.94723975	0.939175825	0.9758865	0.995972725	0.2	45
tropics_25	0.506783025	0.7814515	0.934004125	0.947638625	0.980991	0.998161425	0.2	45
tropics_27	0.493602375	0.730387	0.9670222	0.957679675	0.978255	0.99755095	0.2	45
tropics_28	0.30131235	0.7801985	0.92479725	0.947234725	0.972135	0.9926454	0.2	45
tropics_29	0.534912575	0.8437405	0.99263725	0.9444922	0.985508	0.998662925	0.2	45
tropics_32	0.33072965	0.784044	0.91389495	0.9472235	0.977067	0.994462	0.2	45
tropics_33	0.5843913	0.82551	0.96088605	0.950618925	0.9805295	0.998791575	0.2	45
tropics_35	0.3957355	0.7933365	0.8967671	0.95769945	0.9844335	0.9981811	0.2	45
tropics_36	0.6036704	0.7985215	0.942924	0.951367275	0.9832435	0.999354675	0.2	45
tropics_38	0.404526625	0.7224385	0.9392525	0.944908975	0.9708585	0.99764365	0.2	45
tropics_39	0.58109245	0.8070725	0.973175525	0.938591525	0.975962	0.998031725	0.2	45
tropics_41	0.5225262	0.871217	0.99399885	0.943862375	0.9828595	0.999218975	0.2	45
tropics_42	0.467533675	0.7975755	0.92872875	0.94826165	0.976639	0.997578775	0.2	45
tropics_43	0.480271225	0.780808	0.9591938	0.9385325	0.978896	0.9989086	0.2	45
tropics_45	0.3387693	0.814769	0.955542575	0.955623625	0.9775485	0.9962628	0.2	45
tropics_49	0.4104304	0.802951	0.98190525	0.946194925	0.9758745	0.998365425	0.2	45
tropics_52	0.52425705	0.839454	0.9675763	0.9454106	0.981376	0.99999745	0.2	45
tropics_55	0.4295711	0.8214125	0.935819625	0.946134725	0.9794585	0.997689725	0.2	45
tropics_56	0.589288025	0.8233295	0.99318195	0.95426445	0.9757835	1	0.2	45
tropics_58	0.531647725	0.722478	0.883493875	0.937915975	0.9753145	0.9972211	0.2	45
tropics_59	0.630614375	0.835272	0.94330345	0.9489021	0.979497	0.9967725	0.2	45
tropics_60	0.39812565	0.7844685	0.9125675	0.949942725	0.98146	0.9976116	0.2	45
tropics_61	0.3679457	0.795671	0.953627	0.93833125	0.969093	0.996897575	0.2	45
tropics_62	0.478201175	0.7957955	0.914284875	0.94173395	0.974878	0.996762025	0.2	45
tropics_63	0.089073075	0.8303375	0.9494512	0.9500068	0.9730285	0.99246025	0.2	45
tropics_66	0.560271225	0.8017215	0.982123475	0.9522257	0.975154	0.99779415	0.2	45
tropics_67	0.47070105	0.760251	0.9332493	0.9547771	0.9811445	0.99697835	0.2	45
tropics_68	0.48984885	0.81454	0.933284525	0.948409475	0.973865	0.996403075	0.2	45
tropics_69	0.751494325	0.898887	0.993081125	0.96178815	0.986339	1	0.2	45
tropics_72	0.4220105	0.80593	0.9280142	0.938850925	0.979023	0.998234775	0.2	45
tropics_74	0.403591225	0.820573	0.97538365	0.946374825	0.9772455	0.999062175	0.2	45
tropics_75	0.501642625	0.8287715	0.9648206	0.946833725	0.976574	0.99937065	0.2	45
tropics_76	0.47104095	0.7911935	0.92642075	0.931284625	0.9764465	0.99034895	0.2	45
tropics_77	0.385140775	0.784382	0.97886735	0.9447671	0.9772325	0.994950275	0.2	45
tropics_78	0.4380427	0.8111205	0.9407322	0.9225482	0.981173	0.997873425	0.2	45
tropics_79	0.361534925	0.7636495	0.994720125	0.96142785	0.9813025	0.9962489	0.2	45
tropics_8	0.4847676	0.8180535	0.9880927	0.94821385	0.980962	0.998784775	0.2	45
tropics_80	0.533581475	0.85318	0.950657425	0.95967375	0.9834125	0.998658725	0.2	45
tropics_82	0.545426125	0.8563235	0.972499275	0.9563987	0.9831985	1	0.2	45
tropics_83	0.376597275	0.7759085	0.910736825	0.944408525	0.9765515	0.99793005	0.2	45
tropics_84	0.606195175	0.78161	0.940895725	0.95329895	0.977821	0.9959477	0.2	45
tropics_85	0.491092025	0.7862135	0.9757735	0.938930425	0.975112	0.998387025	0.2	45
tropics_87	0.64370275	0.8150965	0.939587175	0.9479755	0.9776875	0.99661045	0.2	45
tropics_88	0.462267175	0.871155	0.98172155	0.94815965	0.985696	1.000000725	0.2	45
tropics_89	0.624917325	0.8625955	0.98705435	0.939931975	0.9749855	0.9986506	0.2	45
tropics_91	0.496248975	0.74888	0.918262775	0.9375825	0.9758075	0.9952405	0.2	45
tropics_92	0.4032789	0.7669565	0.906727075	0.943559725	0.977971	0.997562925	0.2	45
tropics_93	0.66375695	0.840732	0.9974219	0.9491975	0.9744755	1	0.2	45
tropics_94	0.53350465	0.8382885	0.96598345	0.945948725	0.9756085	0.997788325	0.2	45
tropics_95	0.496533775	0.7853675	0.922633875	0.947596525	0.977989	0.995620325	0.2	45
tropics_96	0.54968575	0.88251	0.9724689	0.944401275	0.974818	0.9934352	0.2	45
tropics_97	0.3823629	0.817769	0.981363425	0.92913995	0.968824	0.998240575	0.2	45
tropics_98	0.570739075	0.8244655	0.9522829	0.9411587	0.97916	0.9980525	0.2	45
tropics_10	0.449892925	0.8293905	0.965273075	0.945959725	0.9771975	0.9982333	0.2	60
tropics_11	0.59922335	0.8458665	0.996394425	0.9532665	0.9857065	0.999911375	0.2	60
tropics_13	0.372129825	0.7223235	0.956772575	0.9251784	0.9754145	0.997537975	0.2	60
tropics_15	0.441347775	0.750868	0.895002725	0.95428815	0.980376	0.99779875	0.2	60
tropics_18	0.4646091	0.8253305	0.958304175	0.94954145	0.9795865	0.99782935	0.2	60
tropics_19	0.451398775	0.8174345	0.9587031	0.95004925	0.975007	0.996521325	0.2	60
tropics_21	0.518367625	0.8365285	0.958098925	0.95377915	0.978484	0.997698975	0.2	60
tropics_22	0.5168443	0.7473585	0.8924951	0.940889725	0.974089	0.998525225	0.2	60
tropics_23	0.43178075	0.79506	0.956058275	0.94925525	0.9779755	0.999999	0.2	60
tropics_24	0.51469795	0.816759	0.94723975	0.939175825	0.9758865	0.995972725	0.2	60
tropics_25	0.506783025	0.7814515	0.934004125	0.947638625	0.980991	0.998161425	0.2	60
tropics_27	0.466154525	0.729205	0.9522465	0.957679675	0.978255	0.99755095	0.2	60
tropics_28	0.30131235	0.7801985	0.92479725	0.947234725	0.972135	0.9926454	0.2	60
tropics_29	0.534912575	0.8437405	0.99263725	0.9444922	0.985508	0.998662925	0.2	60
tropics_32	0.33072965	0.784044	0.91389495	0.9472235	0.977067	0.994462	0.2	60
tropics_33	0.572494175	0.818237	0.96088605	0.950618925	0.9805295	0.998791575	0.2	60
tropics_35	0.3957355	0.7933365	0.8967671	0.95769945	0.9844335	0.9981811	0.2	60
tropics_36	0.6036704	0.7985215	0.942924	0.951367275	0.9832435	0.999354675	0.2	60
tropics_38	0.404526625	0.7224385	0.9392525	0.944908975	0.9708585	0.99764365	0.2	60
tropics_39	0.55818145	0.801789	0.972125175	0.938591525	0.975962	0.998031725	0.2	60
tropics_41	0.5225262	0.871217	0.99399885	0.943862375	0.9828595	0.999218975	0.2	60
tropics_42	0.467533675	0.7975755	0.92872875	0.94826165	0.976639	0.997578775	0.2	60
tropics_43	0.480271225	0.780808	0.9591938	0.9385325	0.978896	0.9989086	0.2	60
tropics_45	0.3387693	0.814769	0.955542575	0.955623625	0.9775485	0.9962628	0.2	60
tropics_49	0.387494975	0.800565	0.98190525	0.946194925	0.9758745	0.998365425	0.2	60
tropics_52	0.5154965	0.8208565	0.9675763	0.9454106	0.981376	0.99999745	0.2	60
tropics_55	0.388879425	0.8197425	0.935819625	0.946134725	0.9794585	0.997689725	0.2	60
tropics_56	0.589288025	0.8233295	0.99318195	0.95426445	0.9757835	1	0.2	60
tropics_58	0.531647725	0.722478	0.883493875	0.937915975	0.9753145	0.9972211	0.2	60
tropics_59	0.630614375	0.835272	0.94330345	0.9489021	0.979497	0.9967725	0.2	60
tropics_60	0.39812565	0.7844685	0.9125675	0.949942725	0.98146	0.9976116	0.2	60
tropics_61	0.3679457	0.789648	0.953627	0.93833125	0.969093	0.996897575	0.2	60
tropics_62	0.478201175	0.7957955	0.914284875	0.94173395	0.974878	0.996762025	0.2	60
tropics_63	0.089073075	0.8303375	0.9494512	0.9500068	0.9730285	0.99246025	0.2	60
tropics_66	0.560271225	0.8017215	0.982123475	0.9522257	0.975154	0.99779415	0.2	60
tropics_67	0.47070105	0.760251	0.9332493	0.9547771	0.9811445	0.99697835	0.2	60
tropics_68	0.48984885	0.81454	0.933284525	0.948409475	0.973865	0.996403075	0.2	60
tropics_69	0.661611675	0.892835	0.993081125	0.96178815	0.986339	1	0.2	60
tropics_72	0.4220105	0.80593	0.9280142	0.938850925	0.979023	0.998234775	0.2	60
tropics_74	0.403591225	0.820573	0.97538365	0.946374825	0.9772455	0.999062175	0.2	60
tropics_75	0.4694635	0.827739	0.9648206	0.946833725	0.976574	0.99937065	0.2	60
tropics_76	0.47104095	0.7911935	0.92642075	0.931284625	0.9764465	0.99034895	0.2	60
tropics_77	0.385140775	0.784382	0.97886735	0.9447671	0.9772325	0.994950275	0.2	60
tropics_78	0.4380427	0.8111205	0.9407322	0.9225482	0.981173	0.997873425	0.2	60
tropics_79	0.361534925	0.7636495	0.994720125	0.96142785	0.9813025	0.9962489	0.2	60
tropics_8	0.468117275	0.8027925	0.9880927	0.94821385	0.980962	0.998784775	0.2	60
tropics_80	0.533581475	0.85318	0.950657425	0.95967375	0.9834125	0.998658725	0.2	60
tropics_82	0.545426125	0.8563235	0.972499275	0.9563987	0.9831985	1	0.2	60
tropics_83	0.376597275	0.7759085	0.910736825	0.944408525	0.9765515	0.99793005	0.2	60
tropics_84	0.606195175	0.78161	0.940895725	0.95329895	0.977821	0.9959477	0.2	60
tropics_85	0.491092025	0.7862135	0.9757735	0.938930425	0.975112	0.998387025	0.2	60
tropics_87	0.57433335	0.806824	0.939587175	0.9479755	0.9776875	0.99661045	0.2	60
tropics_88	0.462267175	0.871155	0.98172155	0.94815965	0.985696	1.000000725	0.2	60
tropics_89	0.624917325	0.8625955	0.98705435	0.939931975	0.9749855	0.9986506	0.2	60
tropics_91	0.496248975	0.74888	0.918262775	0.9375825	0.9758075	0.9952405	0.2	60
tropics_92	0.4032789	0.7669565	0.906727075	0.943559725	0.977971	0.997562925	0.2	60
tropics_93	0.66375695	0.840732	0.9974219	0.9491975	0.9744755	1	0.2	60
tropics_94	0.53350465	0.8382885	0.96598345	0.945948725	0.9756085	0.997788325	0.2	60
tropics_95	0.496533775	0.7853675	0.922633875	0.947596525	0.977989	0.995620325	0.2	60
tropics_96	0.54968575	0.88251	0.9724689	0.944401275	0.974818	0.9934352	0.2	60
tropics_97	0.3215343	0.817769	0.981363425	0.92913995	0.968824	0.998240575	0.2	60
tropics_98	0.570739075	0.8244655	0.9522829	0.9411587	0.97916	0.9980525	0.2	60
tropics_10	0.449892925	0.8293905	0.965273075	0.945959725	0.9771975	0.9982333	0.2	75
tropics_11	0.59922335	0.8458665	0.996394425	0.9532665	0.9857065	0.999911375	0.2	75
tropics_13	0.372129825	0.7223235	0.956772575	0.9251784	0.9754145	0.997537975	0.2	75
tropics_15	0.441347775	0.750868	0.895002725	0.95428815	0.980376	0.99779875	0.2	75
tropics_18	0.4646091	0.8253305	0.958304175	0.94954145	0.9795865	0.99782935	0.2	75
tropics_19	0.451398775	0.8174345	0.9587031	0.95004925	0.975007	0.996521325	0.2	75
tropics_21	0.383488725	0.8325205	0.958098925	0.95377915	0.978484	0.997698975	0.2	75
tropics_22	0.429233375	0.746715	0.8924951	0.940889725	0.974089	0.998525225	0.2	75
tropics_23	0.43178075	0.7867905	0.956058275	0.94925525	0.9779755	0.999999	0.2	75
tropics_24	0.51469795	0.816759	0.94723975	0.939175825	0.9758865	0.995972725	0.2	75
tropics_25	0.506783025	0.7814515	0.934004125	0.947638625	0.980991	0.998161425	0.2	75
tropics_27	0.466154525	0.729205	0.9522465	0.957679675	0.978255	0.99755095	0.2	75
tropics_28	0.30131235	0.7801985	0.92479725	0.947234725	0.972135	0.9926454	0.2	75
tropics_29	0.534912575	0.8437405	0.99263725	0.9444922	0.985508	0.998662925	0.2	75
tropics_32	0.33072965	0.784044	0.91389495	0.9472235	0.977067	0.994462	0.2	75
tropics_33	0.572494175	0.818237	0.96088605	0.950618925	0.9805295	0.998791575	0.2	75
tropics_35	0.3957355	0.7933365	0.8967671	0.95769945	0.9844335	0.9981811	0.2	75
tropics_36	0.6036704	0.7985215	0.942924	0.951367275	0.9832435	0.999354675	0.2	75
tropics_38	0.404526625	0.7224385	0.9392525	0.944908975	0.9708585	0.99764365	0.2	75
tropics_39	0.55818145	0.801789	0.972125175	0.938591525	0.975962	0.998031725	0.2	75
tropics_41	0.5225262	0.871217	0.99399885	0.943862375	0.9828595	0.999218975	0.2	75
tropics_42	0.467533675	0.7975755	0.92872875	0.94826165	0.976639	0.997578775	0.2	75
tropics_43	0.43316465	0.7788195	0.958384325	0.9385325	0.978896	0.9989086	0.2	75
tropics_45	0.3387693	0.796869	0.95216755	0.955623625	0.9775485	0.9962628	0.2	75
tropics_49	0.387494975	0.800565	0.98190525	0.946194925	0.9758745	0.998365425	0.2	75
tropics_52	0.5154965	0.8208565	0.9675763	0.9454106	0.981376	0.99999745	0.2	75
tropics_55	0.388879425	0.8064	0.935819625	0.946134725	0.9794585	0.997689725	0.2	75
tropics_56	0.589288025	0.8233295	0.99318195	0.95426445	0.9757835	1	0.2	75
tropics_58	0.531647725	0.722478	0.883493875	0.937915975	0.9753145	0.9972211	0.2	75
tropics_59	0.630614375	0.835272	0.94330345	0.9489021	0.979497	0.9967725	0.2	75
tropics_60	0.39812565	0.7844685	0.9125675	0.949942725	0.98146	0.9976116	0.2	75
tropics_61	0.3679457	0.789648	0.953627	0.93833125	0.969093	0.996897575	0.2	75
tropics_62	0.478201175	0.7957955	0.914284875	0.94173395	0.974878	0.996762025	0.2	75
tropics_63	0.089073075	0.818134	0.9494512	0.9500068	0.9730285	0.99246025	0.2	75
tropics_66	0.3733883	0.8001145	0.982123475	0.9522257	0.975154	0.99779415	0.2	75
tropics_67	0.47070105	0.760251	0.9332493	0.9547771	0.9811445	0.99697835	0.2	75
tropics_68	0.48984885	0.81454	0.933284525	0.948409475	0.973865	0.996403075	0.2	75
tropics_69	0.661611675	0.892835	0.993081125	0.96178815	0.986339	1	0.2	75
tropics_72	0.4220105	0.80593	0.9280142	0.938850925	0.979023	0.998234775	0.2	75
tropics_74	0.403591225	0.820573	0.97538365	0.946374825	0.9772455	0.999062175	0.2	75
tropics_75	0.382913975	0.815543	0.9648206	0.946833725	0.976574	0.99937065	0.2	75
tropics_76	0.47104095	0.7865145	0.899711625	0.931284625	0.9764465	0.99034895	0.2	75
tropics_77	0.385140775	0.784382	0.97886735	0.9447671	0.9772325	0.994950275	0.2	75
tropics_78	0.4380427	0.8111205	0.9407322	0.9225482	0.981173	0.997873425	0.2	75
tropics_79	0.361534925	0.7636495	0.994720125	0.96142785	0.9813025	0.9962489	0.2	75
tropics_8	0.468117275	0.8027925	0.9880927	0.94821385	0.980962	0.998784775	0.2	75
tropics_80	0.533581475	0.85318	0.950657425	0.95967375	0.9834125	0.998658725	0.2	75
tropics_82	0.545426125	0.8563235	0.972499275	0.9563987	0.9831985	1	0.2	75
tropics_83	0.376597275	0.7759085	0.910736825	0.944408525	0.9765515	0.99793005	0.2	75
tropics_84	0.606195175	0.78161	0.940895725	0.95329895	0.977821	0.9959477	0.2	75
tropics_85	0.491092025	0.7862135	0.9757735	0.938930425	0.975112	0.998387025	0.2	75
tropics_87	0.57433335	0.806824	0.939587175	0.9479755	0.9776875	0.99661045	0.2	75
tropics_88	0.462267175	0.871155	0.98172155	0.94815965	0.985696	1.000000725	0.2	75
tropics_89	0.624917325	0.8625955	0.98705435	0.939931975	0.9749855	0.9986506	0.2	75
tropics_91	0.496248975	0.74888	0.918262775	0.9375825	0.9758075	0.9952405	0.2	75
tropics_92	0.4032789	0.7669565	0.906727075	0.943559725	0.977971	0.997562925	0.2	75
tropics_93	0.66375695	0.840732	0.9974219	0.9491975	0.9744755	1	0.2	75
tropics_94	0.53350465	0.8382885	0.96598345	0.945948725	0.9756085	0.997788325	0.2	75
tropics_95	0.496533775	0.7698735	0.9214256	0.947596525	0.977989	0.995620325	0.2	75
tropics_96	0.54968575	0.88251	0.9724689	0.944401275	0.974818	0.9934352	0.2	75
tropics_97	0.3215343	0.817769	0.981363425	0.92913995	0.968824	0.998240575	0.2	75
tropics_98	0.570739075	0.8244655	0.9522829	0.9411587	0.97916	0.9980525	0.2	75
tropics_10	0.449892925	0.8293905	0.965273075	0.945959725	0.9771975	0.9982333	0.2	90
tropics_11	0.59922335	0.8458665	0.996394425	0.9532665	0.9857065	0.999911375	0.2	90
tropics_13	0.372129825	0.7223235	0.956772575	0.9251784	0.9754145	0.997537975	0.2	90
tropics_15	0.441347775	0.750868	0.895002725	0.95428815	0.980376	0.99779875	0.2	90
tropics_18	0.4646091	0.8253305	0.958304175	0.94954145	0.9795865	0.99782935	0.2	90
tropics_19	0.451398775	0.8174345	0.9587031	0.95004925	0.975007	0.996521325	0.2	90
tropics_21	0.383488725	0.8325205	0.958098925	0.95377915	0.978484	0.997698975	0.2	90
tropics_22	0.429233375	0.746715	0.8924951	0.940889725	0.974089	0.998525225	0.2	90
tropics_23	0.43178075	0.7867905	0.956058275	0.94925525	0.9779755	0.999999	0.2	90
tropics_24	0.51469795	0.816759	0.94723975	0.939175825	0.9758865	0.995972725	0.2	90
tropics_25	0.506783025	0.7735305	0.90913265	0.947638625	0.980991	0.998161425	0.2	90
tropics_27	0.466154525	0.729205	0.9522465	0.957679675	0.978255	0.99755095	0.2	90
tropics_28	0.30131235	0.7801985	0.92479725	0.947234725	0.972135	0.9926454	0.2	90
tropics_29	0.534912575	0.8437405	0.99263725	0.9444922	0.985508	0.998662925	0.2	90
tropics_32	0.33072965	0.784044	0.91389495	0.9472235	0.977067	0.994462	0.2	90
tropics_33	0.445115875	0.8138495	0.96088605	0.950618925	0.9805295	0.998791575	0.2	90
tropics_35	0.3957355	0.7933365	0.8967671	0.95769945	0.9844335	0.9981811	0.2	90
tropics_36	0.6036704	0.7985215	0.942924	0.951367275	0.9832435	0.999354675	0.2	90
tropics_38	0.404526625	0.7224385	0.9392525	0.944908975	0.9708585	0.99764365	0.2	90
tropics_39	0.55818145	0.801789	0.972125175	0.938591525	0.975962	0.998031725	0.2	90
tropics_41	0.5225262	0.871217	0.99399885	0.943862375	0.9828595	0.999218975	0.2	90
tropics_42	0.467533675	0.7975755	0.92872875	0.94826165	0.976639	0.997578775	0.2	90
tropics_43	0.43316465	0.7788195	0.958384325	0.9385325	0.978896	0.9989086	0.2	90
tropics_45	0.3387693	0.796869	0.95216755	0.955623625	0.9775485	0.9962628	0.2	90
tropics_49	0.387494975	0.800565	0.98190525	0.946194925	0.9758745	0.998365425	0.2	90
tropics_52	0.5154965	0.8208565	0.9675763	0.9454106	0.981376	0.99999745	0.2	90
tropics_55	0.388879425	0.8064	0.935819625	0.946134725	0.9794585	0.997689725	0.2	90
tropics_56	0.589288025	0.8233295	0.99318195	0.95426445	0.9757835	1	0.2	90
tropics_58	0.531647725	0.722478	0.883493875	0.937915975	0.9753145	0.9972211	0.2	90
tropics_59	0.623797575	0.8236585	0.94313955	0.9489021	0.979497	0.9967725	0.2	90
tropics_60	0.39812565	0.7844685	0.9125675	0.949942725	0.98146	0.9976116	0.2	90
tropics_61	0.3679457	0.789648	0.953627	0.93833125	0.969093	0.996897575	0.2	90
tropics_62	0.423725475	0.7862665	0.90649385	0.94173395	0.974878	0.996762025	0.2	90
tropics_63	0.089073075	0.818134	0.9494512	0.9500068	0.9730285	0.99246025	0.2	90
tropics_66	0.3733883	0.8001145	0.982123475	0.9522257	0.975154	0.99779415	0.2	90
tropics_67	0.47070105	0.760251	0.9332493	0.9547771	0.9811445	0.99697835	0.2	90
tropics_68	0.48984885	0.81454	0.933284525	0.948409475	0.973865	0.996403075	0.2	90
tropics_69	0.661611675	0.892835	0.993081125	0.96178815	0.986339	1	0.2	90
tropics_72	0.4220105	0.80593	0.9280142	0.938850925	0.979023	0.998234775	0.2	90
tropics_74	0.403533825	0.7995425	0.9485321	0.946374825	0.9772455	0.999062175	0.2	90
tropics_75	0.382913975	0.815543	0.9648206	0.946833725	0.976574	0.99937065	0.2	90
tropics_76	0.41838745	0.756622	0.899711625	0.931284625	0.9764465	0.99034895	0.2	90
tropics_77	0.385140775	0.757845	0.97886735	0.9447671	0.9772325	0.994950275	0.2	90
tropics_78	0.4380427	0.8111205	0.9407322	0.9225482	0.981173	0.997873425	0.2	90
tropics_79	0.361534925	0.7636495	0.994720125	0.96142785	0.9813025	0.9962489	0.2	90
tropics_8	0.468117275	0.8027925	0.9880927	0.94821385	0.980962	0.998784775	0.2	90
tropics_80	0.533581475	0.85318	0.950657425	0.95967375	0.9834125	0.998658725	0.2	90
tropics_82	0.545426125	0.8563235	0.972499275	0.9563987	0.9831985	1	0.2	90
tropics_83	0.376597275	0.7759085	0.910736825	0.944408525	0.9765515	0.99793005	0.2	90
tropics_84	0.606195175	0.78161	0.940895725	0.95329895	0.977821	0.9959477	0.2	90
tropics_85	0.491092025	0.7862135	0.9757735	0.938930425	0.975112	0.998387025	0.2	90
tropics_87	0.57433335	0.806824	0.939587175	0.9479755	0.9776875	0.99661045	0.2	90
tropics_88	0.401854825	0.845664	0.96922135	0.94815965	0.985696	1.000000725	0.2	90
tropics_89	0.624917325	0.8625955	0.98705435	0.939931975	0.9749855	0.9986506	0.2	90
tropics_91	0.496248975	0.74888	0.918262775	0.9375825	0.9758075	0.9952405	0.2	90
tropics_92	0.4032789	0.7669565	0.906727075	0.943559725	0.977971	0.997562925	0.2	90
tropics_93	0.66375695	0.840732	0.9974219	0.9491975	0.9744755	1	0.2	90
tropics_94	0.376678725	0.8151055	0.96598345	0.945948725	0.9756085	0.997788325	0.2	90
tropics_95	0.496533775	0.7698735	0.9214256	0.947596525	0.977989	0.995620325	0.2	90
tropics_96	0.54968575	0.88251	0.9724689	0.944401275	0.974818	0.9934352	0.2	90
tropics_97	0.3215343	0.817769	0.981363425	0.92913995	0.968824	0.998240575	0.2	90
tropics_98	0.570739075	0.8244655	0.9522829	0.9411587	0.97916	0.9980525	0.2	90
tropics_10	0.3145097	0.7799965	0.964974375	0.945959725	0.9771975	0.9982333	0.3	30
tropics_11	0.59922335	0.819618	0.981533675	0.9532665	0.9857065	0.999911375	0.3	30
tropics_13	0.13111555	0.693407	0.956772575	0.9251784	0.9754145	0.997537975	0.3	30
tropics_15	0.422329275	0.7118395	0.8949316	0.95428815	0.980376	0.99779875	0.3	30
tropics_18	0.37253445	0.7682375	0.9507837	0.94954145	0.9795865	0.99782935	0.3	30
tropics_19	0.37473025	0.814608	0.9587031	0.95004925	0.975007	0.996521325	0.3	30
tropics_21	0.11642765	0.723371	0.958098925	0.95377915	0.978484	0.997698975	0.3	30
tropics_22	0.083481375	0.640465	0.889937625	0.940889725	0.974089	0.998525225	0.3	30
tropics_23	0.300640625	0.755046	0.95156005	0.94925525	0.9779755	0.999999	0.3	30
tropics_24	0.160222975	0.7075755	0.946242225	0.939175825	0.9758865	0.995972725	0.3	30
tropics_25	0.3559691	0.6993935	0.90913265	0.947638625	0.980991	0.998161425	0.3	30
tropics_27	0.330084675	0.7236305	0.9522465	0.957679675	0.978255	0.99755095	0.3	30
tropics_28	0.2643176	0.738857	0.92479725	0.947234725	0.972135	0.9926454	0.3	30
tropics_29	0.524856	0.837784	0.99263725	0.9444922	0.985508	0.998662925	0.3	30
tropics_32	0.293586975	0.64896	0.91200455	0.9472235	0.977067	0.994462	0.3	30
tropics_33	0.445115875	0.8138495	0.96088605	0.950618925	0.9805295	0.998791575	0.3	30
tropics_35	0.3192127	0.7639765	0.8946329	0.95769945	0.9844335	0.9981811	0.3	30
tropics_36	0.5190634	0.7321625	0.938449225	0.951367275	0.9832435	0.999354675	0.3	30
tropics_38	0.34317565	0.705349	0.9392525	0.944908975	0.9708585	0.99764365	0.3	30
tropics_39	0.4157083	0.6914935	0.925311075	0.938591525	0.975962	0.998031725	0.3	30
tropics_41	0.48429165	0.863021	0.99399885	0.943862375	0.9828595	0.999218975	0.3	30
tropics_42	0.19933355	0.72393	0.8869116	0.94826165	0.976639	0.997578775	0.3	30
tropics_43	0.387233375	0.772353	0.958384325	0.9385325	0.978896	0.9989086	0.3	30
tropics_45	0.1829877	0.7828915	0.95121235	0.955623625	0.9775485	0.9962628	0.3	30
tropics_49	0.23850125	0.69169	0.89219985	0.946194925	0.9758745	0.998365425	0.3	30
tropics_52	0.3624515	0.8186995	0.9675763	0.9454106	0.981376	0.99999745	0.3	30
tropics_55	0.2818447	0.755172	0.935819625	0.946134725	0.9794585	0.997689725	0.3	30
tropics_56	0.3282249	0.766423	0.99318195	0.95426445	0.9757835	1	0.3	30
tropics_58	0.1616523	0.6994815	0.883493875	0.937915975	0.9753145	0.9972211	0.3	30
tropics_59	0.526859825	0.7865855	0.94313955	0.9489021	0.979497	0.9967725	0.3	30
tropics_60	0.391912275	0.6574425	0.9115585	0.949942725	0.98146	0.9976116	0.3	30
tropics_61	0.317135625	0.680326	0.953285875	0.93833125	0.969093	0.996897575	0.3	30
tropics_62	0.3914421	0.683479	0.90649385	0.94173395	0.974878	0.996762025	0.3	30
tropics_63	0.001379925	0.592008	0.94520755	0.9500068	0.9730285	0.99246025	0.3	30
tropics_66	0.305737675	0.6988805	0.977200825	0.9522257	0.975154	0.99779415	0.3	30
tropics_67	0.45522345	0.7529675	0.9332493	0.9547771	0.9811445	0.99697835	0.3	30
tropics_68	0.13643215	0.7247155	0.927824575	0.948409475	0.973865	0.996403075	0.3	30
tropics_69	0.62810655	0.8610705	0.985724775	0.96178815	0.986339	1	0.3	30
tropics_72	0.0378776	0.721247	0.9020507	0.938850925	0.979023	0.998234775	0.3	30
tropics_74	0.262139475	0.754464	0.9485321	0.946374825	0.9772455	0.999062175	0.3	30
tropics_75	0.382913975	0.7387425	0.9159256	0.946833725	0.976574	0.99937065	0.3	30
tropics_76	0.218145325	0.6791265	0.883895525	0.931284625	0.9764465	0.99034895	0.3	30
tropics_77	0.250717625	0.709197	0.97886735	0.9447671	0.9772325	0.994950275	0.3	30
tropics_78	0.28317645	0.769746	0.9407322	0.9225482	0.981173	0.997873425	0.3	30
tropics_79	0.3487035	0.709577	0.994720125	0.96142785	0.9813025	0.9962489	0.3	30
tropics_8	0.260381125	0.797925	0.9880927	0.94821385	0.980962	0.998784775	0.3	30
tropics_80	0.430249725	0.773881	0.943873175	0.95967375	0.9834125	0.998658725	0.3	30
tropics_82	0.4886819	0.817877	0.966409625	0.9563987	0.9831985	1	0.3	30
tropics_83	0.184569475	0.621055	0.910736825	0.944408525	0.9765515	0.99793005	0.3	30
tropics_84	0.231804725	0.637588	0.94085805	0.95329895	0.977821	0.9959477	0.3	30
tropics_85	0.419793775	0.755066	0.9757735	0.938930425	0.975112	0.998387025	0.3	30
tropics_87	0.358907275	0.768493	0.939359625	0.9479755	0.9776875	0.99661045	0.3	30
tropics_88	0.326368675	0.838484	0.96922135	0.94815965	0.985696	1.000000725	0.3	30
tropics_89	0.50440485	0.8462835	0.98705435	0.939931975	0.9749855	0.9986506	0.3	30
tropics_91	0.0940764	0.6349005	0.9021478	0.9375825	0.9758075	0.9952405	0.3	30
tropics_92	0.387750075	0.7112845	0.906727075	0.943559725	0.977971	0.997562925	0.3	30
tropics_93	0.4954004	0.753253	0.9615612	0.9491975	0.9744755	1	0.3	30
tropics_94	0.336571475	0.7820945	0.96598345	0.945948725	0.9756085	0.997788325	0.3	30
tropics_95	0.3783858	0.7423785	0.9214256	0.947596525	0.977989	0.995620325	0.3	30
tropics_96	0.54968575	0.848731	0.972206275	0.944401275	0.974818	0.9934352	0.3	30
tropics_97	0.13146705	0.6419475	0.9784459	0.92913995	0.968824	0.998240575	0.3	30
tropics_98	0.40185255	0.728706	0.9304713	0.9411587	0.97916	0.9980525	0.3	30
tropics_10	0.3145097	0.7799965	0.964974375	0.945959725	0.9771975	0.9982333	0.3	45
tropics_11	0.59922335	0.819618	0.981533675	0.9532665	0.9857065	0.999911375	0.3	45
tropics_13	0.13111555	0.693407	0.956772575	0.9251784	0.9754145	0.997537975	0.3	45
tropics_15	0.422329275	0.7118395	0.8949316	0.95428815	0.980376	0.99779875	0.3	45
tropics_18	0.3274226	0.752028	0.9507837	0.94954145	0.9795865	0.99782935	0.3	45
tropics_19	0.37473025	0.814608	0.9587031	0.95004925	0.975007	0.996521325	0.3	45
tropics_21	0.11642765	0.723371	0.958098925	0.95377915	0.978484	0.997698975	0.3	45
tropics_22	0.083481375	0.640465	0.889937625	0.940889725	0.974089	0.998525225	0.3	45
tropics_23	0.300640625	0.755046	0.95156005	0.94925525	0.9779755	0.999999	0.3	45
tropics_24	0.160222975	0.7075755	0.946242225	0.939175825	0.9758865	0.995972725	0.3	45
tropics_25	0.3559691	0.6993935	0.90913265	0.947638625	0.980991	0.998161425	0.3	45
tropics_27	0.330084675	0.7236305	0.9522465	0.957679675	0.978255	0.99755095	0.3	45
tropics_28	0.2643176	0.738857	0.92479725	0.947234725	0.972135	0.9926454	0.3	45
tropics_29	0.524856	0.830953	0.99263725	0.9444922	0.985508	0.998662925	0.3	45
tropics_32	0.293586975	0.64896	0.91200455	0.9472235	0.977067	0.994462	0.3	45
tropics_33	0.329560325	0.7951435	0.95145685	0.950618925	0.9805295	0.998791575	0.3	45
tropics_35	0.3192127	0.7639765	0.8946329	0.95769945	0.9844335	0.9981811	0.3	45
tropics_36	0.42978045	0.723853	0.938449225	0.951367275	0.9832435	0.999354675	0.3	45
tropics_38	0.34317565	0.705349	0.9392525	0.944908975	0.9708585	0.99764365	0.3	45
tropics_39	0.4157083	0.6914935	0.925311075	0.938591525	0.975962	0.998031725	0.3	45
tropics_41	0.48429165	0.863021	0.99399885	0.943862375	0.9828595	0.999218975	0.3	45
tropics_42	0.19933355	0.72393	0.8869116	0.94826165	0.976639	0.997578775	0.3	45
tropics_43	0.387233375	0.772353	0.958384325	0.9385325	0.978896	0.9989086	0.3	45
tropics_45	0.17589115	0.7828915	0.95121235	0.955623625	0.9775485	0.9962628	0.3	45
tropics_49	0.23850125	0.69169	0.89219985	0.946194925	0.9758745	0.998365425	0.3	45
tropics_52	0.3624515	0.8186995	0.9675763	0.9454106	0.981376	0.99999745	0.3	45
tropics_55	0.2818447	0.755172	0.935819625	0.946134725	0.9794585	0.997689725	0.3	45
tropics_56	0.3282249	0.766423	0.99318195	0.95426445	0.9757835	1	0.3	45
tropics_58	0.1616523	0.6994815	0.883493875	0.937915975	0.9753145	0.9972211	0.3	45
tropics_59	0.526859825	0.7865855	0.94313955	0.9489021	0.979497	0.9967725	0.3	45
tropics_60	0.391912275	0.6574425	0.9115585	0.949942725	0.98146	0.9976116	0.3	45
tropics_61	0.317135625	0.680326	0.953285875	0.93833125	0.969093	0.996897575	0.3	45
tropics_62	0.3914421	0.683479	0.90649385	0.94173395	0.974878	0.996762025	0.3	45
tropics_63	0.001379925	0.592008	0.94520755	0.9500068	0.9730285	0.99246025	0.3	45
tropics_66	0.305737675	0.6988805	0.977200825	0.9522257	0.975154	0.99779415	0.3	45
tropics_67	0.45522345	0.7529675	0.9332493	0.9547771	0.9811445	0.99697835	0.3	45
tropics_68	0.13643215	0.7247155	0.927824575	0.948409475	0.973865	0.996403075	0.3	45
tropics_69	0.62810655	0.8610705	0.985724775	0.96178815	0.986339	1	0.3	45
tropics_72	0.0378776	0.721247	0.9020507	0.938850925	0.979023	0.998234775	0.3	45
tropics_74	0.262139475	0.754464	0.9485321	0.946374825	0.9772455	0.999062175	0.3	45
tropics_75	0.382913975	0.7387425	0.9159256	0.946833725	0.976574	0.99937065	0.3	45
tropics_76	0.218145325	0.6791265	0.883895525	0.931284625	0.9764465	0.99034895	0.3	45
tropics_77	0.250717625	0.709197	0.97886735	0.9447671	0.9772325	0.994950275	0.3	45
tropics_78	0.28317645	0.769746	0.9407322	0.9225482	0.981173	0.997873425	0.3	45
tropics_79	0.3487035	0.709577	0.994720125	0.96142785	0.9813025	0.9962489	0.3	45
tropics_8	0.260381125	0.797925	0.9880927	0.94821385	0.980962	0.998784775	0.3	45
tropics_80	0.408796275	0.681977	0.9148799	0.95967375	0.9834125	0.998658725	0.3	45
tropics_82	0.4886819	0.817877	0.966409625	0.9563987	0.9831985	1	0.3	45
tropics_83	0.184569475	0.621055	0.910736825	0.944408525	0.9765515	0.99793005	0.3	45
tropics_84	0.231804725	0.637588	0.94085805	0.95329895	0.977821	0.9959477	0.3	45
tropics_85	0.419793775	0.755066	0.9757735	0.938930425	0.975112	0.998387025	0.3	45
tropics_87	0.193351125	0.7680435	0.939359625	0.9479755	0.9776875	0.99661045	0.3	45
tropics_88	0.326368675	0.838484	0.96922135	0.94815965	0.985696	1.000000725	0.3	45
tropics_89	0.50440485	0.8462835	0.98705435	0.939931975	0.9749855	0.9986506	0.3	45
tropics_91	0.0940764	0.612446	0.9021478	0.9375825	0.9758075	0.9952405	0.3	45
tropics_92	0.387750075	0.7112845	0.906727075	0.943559725	0.977971	0.997562925	0.3	45
tropics_93	0.4954004	0.753253	0.9615612	0.9491975	0.9744755	1	0.3	45
tropics_94	0.336571475	0.7820945	0.96598345	0.945948725	0.9756085	0.997788325	0.3	45
tropics_95	0.3783858	0.7423785	0.9214256	0.947596525	0.977989	0.995620325	0.3	45
tropics_96	0.54968575	0.848731	0.972206275	0.944401275	0.974818	0.9934352	0.3	45
tropics_97	0.13146705	0.6419475	0.9784459	0.92913995	0.968824	0.998240575	0.3	45
tropics_98	0.40185255	0.728706	0.9304713	0.9411587	0.97916	0.9980525	0.3	45
tropics_10	0.3145097	0.713463	0.9553567	0.945959725	0.9771975	0.9982333	0.3	60
tropics_11	0.59922335	0.819618	0.981533675	0.9532665	0.9857065	0.999911375	0.3	60
tropics_13	0.13111555	0.693407	0.956772575	0.9251784	0.9754145	0.997537975	0.3	60
tropics_15	0.422329275	0.7118395	0.8949316	0.95428815	0.980376	0.99779875	0.3	60
tropics_18	0.3274226	0.752028	0.9507837	0.94954145	0.9795865	0.99782935	0.3	60
tropics_19	0.37473025	0.814608	0.9587031	0.95004925	0.975007	0.996521325	0.3	60
tropics_21	0.11642765	0.723371	0.958098925	0.95377915	0.978484	0.997698975	0.3	60
tropics_22	0.021887125	0.6400245	0.889937625	0.940889725	0.974089	0.998525225	0.3	60
tropics_23	0.300640625	0.755046	0.95156005	0.94925525	0.9779755	0.999999	0.3	60
tropics_24	0.160222975	0.7075755	0.946242225	0.939175825	0.9758865	0.995972725	0.3	60
tropics_25	0.3559691	0.6993935	0.90913265	0.947638625	0.980991	0.998161425	0.3	60
tropics_27	0.330084675	0.7236305	0.9522465	0.957679675	0.978255	0.99755095	0.3	60
tropics_28	0.2643176	0.738857	0.92479725	0.947234725	0.972135	0.9926454	0.3	60
tropics_29	0.524856	0.830953	0.99263725	0.9444922	0.985508	0.998662925	0.3	60
tropics_32	0.293586975	0.64896	0.91200455	0.9472235	0.977067	0.994462	0.3	60
tropics_33	0.32049605	0.7852445	0.94496605	0.950618925	0.9805295	0.998791575	0.3	60
tropics_35	0.3192127	0.7639765	0.8946329	0.95769945	0.9844335	0.9981811	0.3	60
tropics_36	0.397997675	0.7155305	0.9320563	0.951367275	0.9832435	0.999354675	0.3	60
tropics_38	0.34317565	0.6898765	0.9392525	0.944908975	0.9708585	0.99764365	0.3	60
tropics_39	0.4157083	0.6914935	0.925311075	0.938591525	0.975962	0.998031725	0.3	60
tropics_41	0.46082365	0.8551415	0.99399885	0.943862375	0.9828595	0.999218975	0.3	60
tropics_42	0.19933355	0.72393	0.8869116	0.94826165	0.976639	0.997578775	0.3	60
tropics_43	0.387233375	0.772353	0.958384325	0.9385325	0.978896	0.9989086	0.3	60
tropics_45	0.17589115	0.7828915	0.95121235	0.955623625	0.9775485	0.9962628	0.3	60
tropics_49	0.23850125	0.69169	0.89219985	0.946194925	0.9758745	0.998365425	0.3	60
tropics_52	0.3624515	0.8186995	0.9675763	0.9454106	0.981376	0.99999745	0.3	60
tropics_55	0.2818447	0.755172	0.935819625	0.946134725	0.9794585	0.997689725	0.3	60
tropics_56	0.3282249	0.766423	0.99318195	0.95426445	0.9757835	1	0.3	60
tropics_58	0.1616523	0.6994815	0.883493875	0.937915975	0.9753145	0.9972211	0.3	60
tropics_59	0.526859825	0.7865855	0.94313955	0.9489021	0.979497	0.9967725	0.3	60
tropics_60	0.391912275	0.6574425	0.9115585	0.949942725	0.98146	0.9976116	0.3	60
tropics_61	0.317135625	0.680326	0.953285875	0.93833125	0.969093	0.996897575	0.3	60
tropics_62	0.3914421	0.683479	0.90649385	0.94173395	0.974878	0.996762025	0.3	60
tropics_63	0.001379925	0.592008	0.94520755	0.9500068	0.9730285	0.99246025	0.3	60
tropics_66	0.305737675	0.6988805	0.977200825	0.9522257	0.975154	0.99779415	0.3	60
tropics_67	0.43958725	0.7300925	0.930701875	0.9547771	0.9811445	0.99697835	0.3	60
tropics_68	0.13643215	0.7247155	0.927824575	0.948409475	0.973865	0.996403075	0.3	60
tropics_69	0.62810655	0.8610705	0.985724775	0.96178815	0.986339	1	0.3	60
tropics_72	0.0378776	0.721247	0.9020507	0.938850925	0.979023	0.998234775	0.3	60
tropics_74	0.262139475	0.754464	0.9485321	0.946374825	0.9772455	0.999062175	0.3	60
tropics_75	0.382913975	0.7387425	0.9159256	0.946833725	0.976574	0.99937065	0.3	60
tropics_76	0.218145325	0.6791265	0.883895525	0.931284625	0.9764465	0.99034895	0.3	60
tropics_77	0.250717625	0.709197	0.97886735	0.9447671	0.9772325	0.994950275	0.3	60
tropics_78	0.28317645	0.769746	0.9407322	0.9225482	0.981173	0.997873425	0.3	60
tropics_79	0.3487035	0.709577	0.994720125	0.96142785	0.9813025	0.9962489	0.3	60
tropics_8	0.260381125	0.797925	0.9880927	0.94821385	0.980962	0.998784775	0.3	60
tropics_80	0.408796275	0.681977	0.9148799	0.95967375	0.9834125	0.998658725	0.3	60
tropics_82	0.4886819	0.817877	0.966409625	0.9563987	0.9831985	1	0.3	60
tropics_83	0.184569475	0.621055	0.910736825	0.944408525	0.9765515	0.99793005	0.3	60
tropics_84	0.231804725	0.637588	0.94085805	0.95329895	0.977821	0.9959477	0.3	60
tropics_85	0.419793775	0.755066	0.9757735	0.938930425	0.975112	0.998387025	0.3	60
tropics_87	0.193351125	0.7680435	0.939359625	0.9479755	0.9776875	0.99661045	0.3	60
tropics_88	0.326368675	0.838484	0.96922135	0.94815965	0.985696	1.000000725	0.3	60
tropics_89	0.379903375	0.8442765	0.98705435	0.939931975	0.9749855	0.9986506	0.3	60
tropics_91	0.0940764	0.5924655	0.9021478	0.9375825	0.9758075	0.9952405	0.3	60
tropics_92	0.387750075	0.7112845	0.906727075	0.943559725	0.977971	0.997562925	0.3	60
tropics_93	0.4954004	0.753253	0.9615612	0.9491975	0.9744755	1	0.3	60
tropics_94	0.336571475	0.7820945	0.96598345	0.945948725	0.9756085	0.997788325	0.3	60
tropics_95	0.3783858	0.7423785	0.9214256	0.947596525	0.977989	0.995620325	0.3	60
tropics_96	0.54968575	0.848731	0.972206275	0.944401275	0.974818	0.9934352	0.3	60
tropics_97	0.13146705	0.6419475	0.9784459	0.92913995	0.968824	0.998240575	0.3	60
tropics_98	0.3251107	0.728706	0.9304713	0.9411587	0.97916	0.9980525	0.3	60
tropics_10	0.3145097	0.713463	0.9553567	0.945959725	0.9771975	0.9982333	0.3	75
tropics_11	0.59922335	0.819618	0.981533675	0.9532665	0.9857065	0.999911375	0.3	75
tropics_13	0.13111555	0.672938	0.956772575	0.9251784	0.9754145	0.997537975	0.3	75
tropics_15	0.3150304	0.69876	0.8949316	0.95428815	0.980376	0.99779875	0.3	75
tropics_18	0.3274226	0.752028	0.9507837	0.94954145	0.9795865	0.99782935	0.3	75
tropics_19	0.37473025	0.814608	0.9587031	0.95004925	0.975007	0.996521325	0.3	75
tropics_21	0.11642765	0.723371	0.958098925	0.95377915	0.978484	0.997698975	0.3	75
tropics_22	0.021887125	0.6400245	0.889937625	0.940889725	0.974089	0.998525225	0.3	75
tropics_23	0.300640625	0.755046	0.95156005	0.94925525	0.9779755	0.999999	0.3	75
tropics_24	0.160222975	0.7075755	0.946242225	0.939175825	0.9758865	0.995972725	0.3	75
tropics_25	0.3559691	0.6993935	0.90913265	0.947638625	0.980991	0.998161425	0.3	75
tropics_27	0.330084675	0.7236305	0.9522465	0.957679675	0.978255	0.99755095	0.3	75
tropics_28	0.2643176	0.738857	0.92479725	0.947234725	0.972135	0.9926454	0.3	75
tropics_29	0.524856	0.830953	0.99263725	0.9444922	0.985508	0.998662925	0.3	75
tropics_32	0.293586975	0.64896	0.91200455	0.9472235	0.977067	0.994462	0.3	75
tropics_33	0.32049605	0.7852445	0.94496605	0.950618925	0.9805295	0.998791575	0.3	75
tropics_35	0.2981034	0.7630165	0.8946329	0.95769945	0.9844335	0.9981811	0.3	75
tropics_36	0.397997675	0.7155305	0.9320563	0.951367275	0.9832435	0.999354675	0.3	75
tropics_38	0.296554875	0.672691	0.9392525	0.944908975	0.9708585	0.99764365	0.3	75
tropics_39	0.4157083	0.6914935	0.925311075	0.938591525	0.975962	0.998031725	0.3	75
tropics_41	0.46082365	0.8551415	0.99399885	0.943862375	0.9828595	0.999218975	0.3	75
tropics_42	0.19933355	0.72393	0.8869116	0.94826165	0.976639	0.997578775	0.3	75
tropics_43	0.387233375	0.772353	0.958384325	0.9385325	0.978896	0.9989086	0.3	75
tropics_45	0.17589115	0.7828915	0.95121235	0.955623625	0.9775485	0.9962628	0.3	75
tropics_49	0.23850125	0.69169	0.89219985	0.946194925	0.9758745	0.998365425	0.3	75
tropics_52	0.3624515	0.8186995	0.9675763	0.9454106	0.981376	0.99999745	0.3	75
tropics_55	0.2818447	0.755172	0.935819625	0.946134725	0.9794585	0.997689725	0.3	75
tropics_56	0.3282249	0.766423	0.99318195	0.95426445	0.9757835	1	0.3	75
tropics_58	0.1616523	0.6994815	0.883493875	0.937915975	0.9753145	0.9972211	0.3	75
tropics_59	0.526859825	0.7865855	0.94313955	0.9489021	0.979497	0.9967725	0.3	75
tropics_60	0.391912275	0.6574425	0.9115585	0.949942725	0.98146	0.9976116	0.3	75
tropics_61	0.317135625	0.680326	0.953285875	0.93833125	0.969093	0.996897575	0.3	75
tropics_62	0.3914421	0.683479	0.90649385	0.94173395	0.974878	0.996762025	0.3	75
tropics_63	0.001379925	0.592008	0.94520755	0.9500068	0.9730285	0.99246025	0.3	75
tropics_66	0.095359	0.690466	0.977200825	0.9522257	0.975154	0.99779415	0.3	75
tropics_67	0.43958725	0.7300925	0.930701875	0.9547771	0.9811445	0.99697835	0.3	75
tropics_68	0.1168418	0.7157785	0.927824575	0.948409475	0.973865	0.996403075	0.3	75
tropics_69	0.62810655	0.8610705	0.985724775	0.96178815	0.986339	1	0.3	75
tropics_72	0.0378776	0.721247	0.9020507	0.938850925	0.979023	0.998234775	0.3	75
tropics_74	0.262139475	0.754464	0.9485321	0.946374825	0.9772455	0.999062175	0.3	75
tropics_75	0.382913975	0.67674	0.9159256	0.946833725	0.976574	0.99937065	0.3	75
tropics_76	0.218145325	0.6373515	0.883895525	0.931284625	0.9764465	0.99034895	0.3	75
tropics_77	0.250717625	0.709197	0.97886735	0.9447671	0.9772325	0.994950275	0.3	75
tropics_78	0.28317645	0.769746	0.9407322	0.9225482	0.981173	0.997873425	0.3	75
tropics_79	0.3487035	0.709577	0.994720125	0.96142785	0.9813025	0.9962489	0.3	75
tropics_8	0.260381125	0.797925	0.9880927	0.94821385	0.980962	0.998784775	0.3	75
tropics_80	0.408796275	0.681977	0.9148799	0.95967375	0.9834125	0.998658725	0.3	75
tropics_82	0.4886819	0.817877	0.966409625	0.9563987	0.9831985	1	0.3	75
tropics_83	0.184569475	0.621055	0.910736825	0.944408525	0.9765515	0.99793005	0.3	75
tropics_84	0.231804725	0.6138955	0.92740095	0.95329895	0.977821	0.9959477	0.3	75
tropics_85	0.419793775	0.755066	0.9757735	0.938930425	0.975112	0.998387025	0.3	75
tropics_87	0.193351125	0.7680435	0.939359625	0.9479755	0.9776875	0.99661045	0.3	75
tropics_88	0.326368675	0.838484	0.96922135	0.94815965	0.985696	1.000000725	0.3	75
tropics_89	0.379903375	0.8442765	0.98705435	0.939931975	0.9749855	0.9986506	0.3	75
tropics_91	0.0940764	0.5496255	0.9021478	0.9375825	0.9758075	0.9952405	0.3	75
tropics_92	0.133391275	0.710653	0.906727075	0.943559725	0.977971	0.997562925	0.3	75
tropics_93	0.4954004	0.753253	0.9615612	0.9491975	0.9744755	1	0.3	75
tropics_94	0.336571475	0.7820945	0.96598345	0.945948725	0.9756085	0.997788325	0.3	75
tropics_95	0.3783858	0.7423785	0.9214256	0.947596525	0.977989	0.995620325	0.3	75
tropics_96	0.54968575	0.848731	0.972206275	0.944401275	0.974818	0.9934352	0.3	75
tropics_97	0.025579375	0.6244205	0.9784459	0.92913995	0.968824	0.998240575	0.3	75
tropics_98	0.3251107	0.728706	0.9304713	0.9411587	0.97916	0.9980525	0.3	75
tropics_10	0.3145097	0.713463	0.9553567	0.945959725	0.9771975	0.9982333	0.3	90
tropics_11	0.59922335	0.819618	0.981533675	0.9532665	0.9857065	0.999911375	0.3	90
tropics_13	0.13111555	0.672938	0.956772575	0.9251784	0.9754145	0.997537975	0.3	90
tropics_15	0.3150304	0.69876	0.8949316	0.95428815	0.980376	0.99779875	0.3	90
tropics_18	0.3274226	0.752028	0.9507837	0.94954145	0.9795865	0.99782935	0.3	90
tropics_19	0.37473025	0.814608	0.9587031	0.95004925	0.975007	0.996521325	0.3	90
tropics_21	0.11642765	0.723371	0.958098925	0.95377915	0.978484	0.997698975	0.3	90
tropics_22	0.021887125	0.6035915	0.876126675	0.940889725	0.974089	0.998525225	0.3	90
tropics_23	0.300640625	0.755046	0.95156005	0.94925525	0.9779755	0.999999	0.3	90
tropics_24	0.160222975	0.7075755	0.946242225	0.939175825	0.9758865	0.995972725	0.3	90
tropics_25	0.3559691	0.6993935	0.90913265	0.947638625	0.980991	0.998161425	0.3	90
tropics_27	0.330084675	0.7236305	0.9522465	0.957679675	0.978255	0.99755095	0.3	90
tropics_28	0.2643176	0.738857	0.92479725	0.947234725	0.972135	0.9926454	0.3	90
tropics_29	0.524856	0.830953	0.99263725	0.9444922	0.985508	0.998662925	0.3	90
tropics_32	0.293586975	0.64896	0.91200455	0.9472235	0.977067	0.994462	0.3	90
tropics_33	0.32049605	0.7852445	0.94496605	0.950618925	0.9805295	0.998791575	0.3	90
tropics_35	0.2981034	0.7630165	0.8946329	0.95769945	0.9844335	0.9981811	0.3	90
tropics_36	0.397997675	0.7155305	0.9320563	0.951367275	0.9832435	0.999354675	0.3	90
tropics_38	0.296554875	0.672691	0.9392525	0.944908975	0.9708585	0.99764365	0.3	90
tropics_39	0.2763198	0.6901185	0.925311075	0.938591525	0.975962	0.998031725	0.3	90
tropics_41	0.46082365	0.8551415	0.99399885	0.943862375	0.9828595	0.999218975	0.3	90
tropics_42	0.19933355	0.72393	0.8869116	0.94826165	0.976639	0.997578775	0.3	90
tropics_43	0.387233375	0.772353	0.958384325	0.9385325	0.978896	0.9989086	0.3	90
tropics_45	0.17589115	0.7828915	0.95121235	0.955623625	0.9775485	0.9962628	0.3	90
tropics_49	0.23850125	0.69169	0.89219985	0.946194925	0.9758745	0.998365425	0.3	90
tropics_52	0.3624515	0.8186995	0.9675763	0.9454106	0.981376	0.99999745	0.3	90
tropics_55	0.2818447	0.755172	0.935819625	0.946134725	0.9794585	0.997689725	0.3	90
tropics_56	0.3282249	0.766423	0.99318195	0.95426445	0.9757835	1	0.3	90
tropics_58	0.1616523	0.6994815	0.883493875	0.937915975	0.9753145	0.9972211	0.3	90
tropics_59	0.4437954	0.7822645	0.94313955	0.9489021	0.979497	0.9967725	0.3	90
tropics_60	0.391912275	0.6574425	0.9115585	0.949942725	0.98146	0.9976116	0.3	90
tropics_61	0.317135625	0.680326	0.953285875	0.93833125	0.969093	0.996897575	0.3	90
tropics_62	0.3877644	0.638676	0.90649385	0.94173395	0.974878	0.996762025	0.3	90
tropics_63	0.001379925	0.592008	0.94520755	0.9500068	0.9730285	0.99246025	0.3	90
tropics_66	0.095359	0.690466	0.977200825	0.9522257	0.975154	0.99779415	0.3	90
tropics_67	0.43958725	0.7300925	0.930701875	0.9547771	0.9811445	0.99697835	0.3	90
tropics_68	0.1168418	0.7157785	0.927824575	0.948409475	0.973865	0.996403075	0.3	90
tropics_69	0.62810655	0.8610705	0.985724775	0.96178815	0.986339	1	0.3	90
tropics_72	0.0378776	0.721247	0.9020507	0.938850925	0.979023	0.998234775	0.3	90
tropics_74	0.262139475	0.754464	0.9485321	0.946374825	0.9772455	0.999062175	0.3	90
tropics_75	0.382913975	0.67674	0.9159256	0.946833725	0.976574	0.99937065	0.3	90
tropics_76	0.218145325	0.6373515	0.883895525	0.931284625	0.9764465	0.99034895	0.3	90
tropics_77	0.250717625	0.709197	0.97886735	0.9447671	0.9772325	0.994950275	0.3	90
tropics_78	0.28317645	0.769746	0.9407322	0.9225482	0.981173	0.997873425	0.3	90
tropics_79	0.3487035	0.709577	0.994720125	0.96142785	0.9813025	0.9962489	0.3	90
tropics_8	0.260381125	0.797925	0.9880927	0.94821385	0.980962	0.998784775	0.3	90
tropics_80	0.408796275	0.681977	0.9148799	0.95967375	0.9834125	0.998658725	0.3	90
tropics_82	0.4886819	0.817877	0.966409625	0.9563987	0.9831985	1	0.3	90
tropics_83	0.184569475	0.621055	0.910736825	0.944408525	0.9765515	0.99793005	0.3	90
tropics_84	0.231804725	0.6138955	0.92740095	0.95329895	0.977821	0.9959477	0.3	90
tropics_85	0.40492135	0.7420895	0.959184725	0.938930425	0.975112	0.998387025	0.3	90
tropics_87	0.193351125	0.7680435	0.939359625	0.9479755	0.9776875	0.99661045	0.3	90
tropics_88	0.326368675	0.838484	0.96922135	0.94815965	0.985696	1.000000725	0.3	90
tropics_89	0.350407575	0.840909	0.985676825	0.939931975	0.9749855	0.9986506	0.3	90
tropics_91	0.02192475	0.57386	0.90245505	0.9375825	0.9758075	0.9952405	0.3	90
tropics_92	0.133391275	0.710653	0.906727075	0.943559725	0.977971	0.997562925	0.3	90
tropics_93	0.4954004	0.753253	0.9615612	0.9491975	0.9744755	1	0.3	90
tropics_94	0.336571475	0.7820945	0.96598345	0.945948725	0.9756085	0.997788325	0.3	90
tropics_95	0.3783858	0.7423785	0.9214256	0.947596525	0.977989	0.995620325	0.3	90
tropics_96	0.54968575	0.848731	0.972206275	0.944401275	0.974818	0.9934352	0.3	90
tropics_97	0.025579375	0.6244205	0.9784459	0.92913995	0.968824	0.998240575	0.3	90
tropics_98	0.3251107	0.728706	0.9304713	0.9411587	0.97916	0.9980525	0.3	90
tropics_10	0.057821275	0.626756	0.9553567	0.945959725	0.9771975	0.9982333	0.4	30
tropics_11	0.454184975	0.8141785	0.981533675	0.9532665	0.9857065	0.999911375	0.4	30
tropics_13	0.095650975	0.623046	0.956772575	0.9251784	0.9754145	0.997537975	0.4	30
tropics_15	0.3150304	0.648643	0.8949316	0.95428815	0.980376	0.99779875	0.4	30
tropics_18	0.314984225	0.637732	0.930684825	0.94954145	0.9795865	0.99782935	0.4	30
tropics_19	0.133930675	0.8052405	0.9587031	0.95004925	0.975007	0.996521325	0.4	30
tropics_21	0.026158225	0.6818845	0.958431475	0.95377915	0.978484	0.997698975	0.4	30
tropics_22	0.021887125	0.5448155	0.8734306	0.940889725	0.974089	0.998525225	0.4	30
tropics_23	0.00593125	0.751575	0.95174775	0.94925525	0.9779755	0.999999	0.4	30
tropics_24	0.0443222	0.6797655	0.946242225	0.939175825	0.9758865	0.995972725	0.4	30
tropics_25	0.071067525	0.664128	0.908940525	0.947638625	0.980991	0.998161425	0.4	30
tropics_27	0.0562169	0.644505	0.9525415	0.957679675	0.978255	0.99755095	0.4	30
tropics_28	0.2643176	0.697315	0.913955175	0.947234725	0.972135	0.9926454	0.4	30
tropics_29	0.524856	0.830953	0.99263725	0.9444922	0.985508	0.998662925	0.4	30
tropics_32	0.293586975	0.64896	0.91200455	0.9472235	0.977067	0.994462	0.4	30
tropics_33	0.1458706	0.7022505	0.9422656	0.950618925	0.9805295	0.998791575	0.4	30
tropics_35	0.1814136	0.729207	0.869712925	0.95769945	0.9844335	0.9981811	0.4	30
tropics_36	0.1238971	0.664918	0.931817125	0.951367275	0.9832435	0.999354675	0.4	30
tropics_38	0.043180125	0.6537185	0.909415225	0.944908975	0.9708585	0.99764365	0.4	30
tropics_39	0.148384825	0.638965	0.910310025	0.938591525	0.975962	0.998031725	0.4	30
tropics_41	0.385761425	0.7785615	0.99399885	0.943862375	0.9828595	0.999218975	0.4	30
tropics_42	0.062092225	0.55323	0.873867025	0.94826165	0.976639	0.997578775	0.4	30
tropics_43	0.152899975	0.645057	0.859911975	0.9385325	0.978896	0.9989086	0.4	30
tropics_45	0.00478105	0.6735745	0.95133035	0.955623625	0.9775485	0.9962628	0.4	30
tropics_49	0.00669935	0.5924455	0.89219985	0.946194925	0.9758745	0.998365425	0.4	30
tropics_52	0.069788825	0.7596635	0.9675763	0.9454106	0.981376	0.99999745	0.4	30
tropics_55	0.068708275	0.7319755	0.935819625	0.946134725	0.9794585	0.997689725	0.4	30
tropics_56	0.3282249	0.766423	0.99318195	0.95426445	0.9757835	1	0.4	30
tropics_58	0.1417409	0.695963	0.883493875	0.937915975	0.9753145	0.9972211	0.4	30
tropics_59	0.43105675	0.7541795	0.932681025	0.9489021	0.979497	0.9967725	0.4	30
tropics_60	0.049558	0.5821155	0.9115585	0.949942725	0.98146	0.9976116	0.4	30
tropics_61	0.07134005	0.596169	0.953285875	0.93833125	0.969093	0.996897575	0.4	30
tropics_62	0.179731175	0.6113085	0.90649385	0.94173395	0.974878	0.996762025	0.4	30
tropics_63	6e-05	0.559143	0.94526705	0.9500068	0.9730285	0.99246025	0.4	30
tropics_66	0.00892995	0.6886055	0.976454275	0.9522257	0.975154	0.99779415	0.4	30
tropics_67	0.00434545	0.6855215	0.930701875	0.9547771	0.9811445	0.99697835	0.4	30
tropics_68	0.0177201	0.681904	0.90126835	0.948409475	0.973865	0.996403075	0.4	30
tropics_69	0.172894175	0.7845695	0.985724775	0.96178815	0.986339	1	0.4	30
tropics_72	0.0378776	0.637531	0.8981782	0.938850925	0.979023	0.998234775	0.4	30
tropics_74	0.262139475	0.684509	0.9485321	0.946374825	0.9772455	0.999062175	0.4	30
tropics_75	0.18166025	0.6713	0.9159256	0.946833725	0.976574	0.99937065	0.4	30
tropics_76	0.028536025	0.50209	0.8692354	0.931284625	0.9764465	0.99034895	0.4	30
tropics_77	0.0105712	0.491066	0.97886735	0.9447671	0.9772325	0.994950275	0.4	30
tropics_78	0.006787425	0.726774	0.9407322	0.9225482	0.981173	0.997873425	0.4	30
tropics_79	0.0694825	0.707463	0.99472275	0.96142785	0.9813025	0.9962489	0.4	30
tropics_8	0.260381125	0.797925	0.9880927	0.94821385	0.980962	0.998784775	0.4	30
tropics_80	0.3268096	0.6629035	0.91422745	0.95967375	0.9834125	0.998658725	0.4	30
tropics_82	0.4886819	0.817877	0.966409625	0.9563987	0.9831985	1	0.4	30
tropics_83	0.0246815	0.6642155	0.911729375	0.944408525	0.9765515	0.99793005	0.4	30
tropics_84	0.062572175	0.528363	0.9262728	0.95329895	0.977821	0.9959477	0.4	30
tropics_85	0.1453984	0.5941245	0.87894805	0.938930425	0.975112	0.998387025	0.4	30
tropics_87	0.193351125	0.6396085	0.9217818	0.9479755	0.9776875	0.99661045	0.4	30
tropics_88	0.326368675	0.815538	0.96922135	0.94815965	0.985696	1.000000725	0.4	30
tropics_89	0.1224988	0.7627715	0.9679222	0.939931975	0.9749855	0.9986506	0.4	30
tropics_91	0.02192475	0.517537	0.90245505	0.9375825	0.9758075	0.9952405	0.4	30
tropics_92	0.133391275	0.676899	0.900915575	0.943559725	0.977971	0.997562925	0.4	30
tropics_93	0.316686875	0.7315315	0.9615612	0.9491975	0.9744755	1	0.4	30
tropics_94	0.071090275	0.7660545	0.96598345	0.945948725	0.9756085	0.997788325	0.4	30
tropics_95	0.117291825	0.701242	0.900951125	0.947596525	0.977989	0.995620325	0.4	30
tropics_96	0.357218625	0.8277345	0.972206275	0.944401275	0.974818	0.9934352	0.4	30
tropics_97	0.0075722	0.6243935	0.9784459	0.92913995	0.968824	0.998240575	0.4	30
tropics_98	0.124822975	0.6601805	0.916386975	0.9411587	0.97916	0.9980525	0.4	30
tropics_10	0.057821275	0.595174	0.9553567	0.945959725	0.9771975	0.9982333	0.4	45
tropics_11	0.454184975	0.8141785	0.981533675	0.9532665	0.9857065	0.999911375	0.4	45
tropics_13	0.095650975	0.623046	0.956772575	0.9251784	0.9754145	0.997537975	0.4	45
tropics_15	0.3150304	0.648643	0.8949316	0.95428815	0.980376	0.99779875	0.4	45
tropics_18	0.314984225	0.637732	0.930684825	0.94954145	0.9795865	0.99782935	0.4	45
tropics_19	0.133930675	0.8052405	0.9587031	0.95004925	0.975007	0.996521325	0.4	45
tropics_21	0.026158225	0.6818845	0.958431475	0.95377915	0.978484	0.997698975	0.4	45
tropics_22	0.021887125	0.5448155	0.8734306	0.940889725	0.974089	0.998525225	0.4	45
tropics_23	0.00593125	0.751575	0.95174775	0.94925525	0.9779755	0.999999	0.4	45
tropics_24	0.0062264	0.671585	0.937819825	0.939175825	0.9758865	0.995972725	0.4	45
tropics_25	0.071067525	0.664128	0.908940525	0.947638625	0.980991	0.998161425	0.4	45
tropics_27	0.0562169	0.629634	0.9525415	0.957679675	0.978255	0.99755095	0.4	45
tropics_28	0.2643176	0.697315	0.913955175	0.947234725	0.972135	0.9926454	0.4	45
tropics_29	0.524856	0.830953	0.99263725	0.9444922	0.985508	0.998662925	0.4	45
tropics_32	0.293586975	0.64896	0.91200455	0.9472235	0.977067	0.994462	0.4	45
tropics_33	0.1458706	0.7022505	0.9422656	0.950618925	0.9805295	0.998791575	0.4	45
tropics_35	0.1814136	0.729207	0.869712925	0.95769945	0.9844335	0.9981811	0.4	45
tropics_36	0.1238971	0.664918	0.931817125	0.951367275	0.9832435	0.999354675	0.4	45
tropics_38	0.043180125	0.6537185	0.909415225	0.944908975	0.9708585	0.99764365	0.4	45
tropics_39	0.148384825	0.638965	0.910310025	0.938591525	0.975962	0.998031725	0.4	45
tropics_41	0.385761425	0.7785615	0.99399885	0.943862375	0.9828595	0.999218975	0.4	45
tropics_42	0.062092225	0.55323	0.873867025	0.94826165	0.976639	0.997578775	0.4	45
tropics_43	0.152899975	0.645057	0.859911975	0.9385325	0.978896	0.9989086	0.4	45
tropics_45	0.00478105	0.591783	0.871631525	0.955623625	0.9775485	0.9962628	0.4	45
tropics_49	0.00669935	0.5924455	0.89219985	0.946194925	0.9758745	0.998365425	0.4	45
tropics_52	0.069788825	0.734542	0.9675763	0.9454106	0.981376	0.99999745	0.4	45
tropics_55	0.068708275	0.7319755	0.935819625	0.946134725	0.9794585	0.997689725	0.4	45
tropics_56	0.3282249	0.766423	0.99318195	0.95426445	0.9757835	1	0.4	45
tropics_58	0.1417409	0.695963	0.883493875	0.937915975	0.9753145	0.9972211	0.4	45
tropics_59	0.43105675	0.7541795	0.932681025	0.9489021	0.979497	0.9967725	0.4	45
tropics_60	0.049558	0.5821155	0.9115585	0.949942725	0.98146	0.9976116	0.4	45
tropics_61	0.07134005	0.596169	0.953285875	0.93833125	0.969093	0.996897575	0.4	45
tropics_62	0.179731175	0.6113085	0.90649385	0.94173395	0.974878	0.996762025	0.4	45
tropics_63	6e-05	0.5459765	0.94526705	0.9500068	0.9730285	0.99246025	0.4	45
tropics_66	0.00892995	0.6886055	0.976454275	0.9522257	0.975154	0.99779415	0.4	45
tropics_67	0.00434545	0.6855215	0.930701875	0.9547771	0.9811445	0.99697835	0.4	45
tropics_68	0.0177201	0.681904	0.90126835	0.948409475	0.973865	0.996403075	0.4	45
tropics_69	0.172894175	0.7845695	0.985724775	0.96178815	0.986339	1	0.4	45
tropics_72	0.0378776	0.637531	0.8981782	0.938850925	0.979023	0.998234775	0.4	45
tropics_74	0.262139475	0.684509	0.9485321	0.946374825	0.9772455	0.999062175	0.4	45
tropics_75	0.004257125	0.6704005	0.9159924	0.946833725	0.976574	0.99937065	0.4	45
tropics_76	0.028536025	0.50209	0.8692354	0.931284625	0.9764465	0.99034895	0.4	45
tropics_77	0.0105712	0.491066	0.97886735	0.9447671	0.9772325	0.994950275	0.4	45
tropics_78	0.006787425	0.703301	0.940073275	0.9225482	0.981173	0.997873425	0.4	45
tropics_79	0.0694825	0.707463	0.99472275	0.96142785	0.9813025	0.9962489	0.4	45
tropics_8	0.260381125	0.797925	0.9880927	0.94821385	0.980962	0.998784775	0.4	45
tropics_80	0.3268096	0.6629035	0.91422745	0.95967375	0.9834125	0.998658725	0.4	45
tropics_82	0.4886819	0.817877	0.966409625	0.9563987	0.9831985	1	0.4	45
tropics_83	0.0246815	0.6642155	0.911729375	0.944408525	0.9765515	0.99793005	0.4	45
tropics_84	0.062572175	0.528363	0.9262728	0.95329895	0.977821	0.9959477	0.4	45
tropics_85	0.1453984	0.5941245	0.87894805	0.938930425	0.975112	0.998387025	0.4	45
tropics_87	0.193351125	0.6396085	0.9217818	0.9479755	0.9776875	0.99661045	0.4	45
tropics_88	0.326368675	0.815538	0.96922135	0.94815965	0.985696	1.000000725	0.4	45
tropics_89	0.1224988	0.7627715	0.9679222	0.939931975	0.9749855	0.9986506	0.4	45
tropics_91	0.02192475	0.517537	0.90245505	0.9375825	0.9758075	0.9952405	0.4	45
tropics_92	0.133391275	0.676899	0.900915575	0.943559725	0.977971	0.997562925	0.4	45
tropics_93	0.316686875	0.7315315	0.9615612	0.9491975	0.9744755	1	0.4	45
tropics_94	0.071090275	0.7660545	0.96598345	0.945948725	0.9756085	0.997788325	0.4	45
tropics_95	0.117291825	0.701242	0.900951125	0.947596525	0.977989	0.995620325	0.4	45
tropics_96	0.357218625	0.8277345	0.972206275	0.944401275	0.974818	0.9934352	0.4	45
tropics_97	0.0075722	0.6243935	0.9784459	0.92913995	0.968824	0.998240575	0.4	45
tropics_98	0.124822975	0.6601805	0.916386975	0.9411587	0.97916	0.9980525	0.4	45
tropics_10	0.057821275	0.595174	0.9553567	0.945959725	0.9771975	0.9982333	0.4	60
tropics_11	0.454184975	0.8141785	0.981533675	0.9532665	0.9857065	0.999911375	0.4	60
tropics_13	0.095650975	0.623046	0.956772575	0.9251784	0.9754145	0.997537975	0.4	60
tropics_15	0.0476658	0.634114	0.8949316	0.95428815	0.980376	0.99779875	0.4	60
tropics_18	0.314984225	0.637732	0.930684825	0.94954145	0.9795865	0.99782935	0.4	60
tropics_19	0.133930675	0.8052405	0.9587031	0.95004925	0.975007	0.996521325	0.4	60
tropics_21	0.026158225	0.6818845	0.958431475	0.95377915	0.978484	0.997698975	0.4	60
tropics_22	0.002064	0.4876815	0.8642807	0.940889725	0.974089	0.998525225	0.4	60
tropics_23	0.00593125	0.751575	0.95174775	0.94925525	0.9779755	0.999999	0.4	60
tropics_24	0.0062264	0.671585	0.937819825	0.939175825	0.9758865	0.995972725	0.4	60
tropics_25	0.071067525	0.664128	0.908940525	0.947638625	0.980991	0.998161425	0.4	60
tropics_27	0.0562169	0.629634	0.9525415	0.957679675	0.978255	0.99755095	0.4	60
tropics_28	0.2643176	0.697315	0.913955175	0.947234725	0.972135	0.9926454	0.4	60
tropics_29	0.524856	0.830953	0.99263725	0.9444922	0.985508	0.998662925	0.4	60
tropics_32	0.293586975	0.64896	0.91200455	0.9472235	0.977067	0.994462	0.4	60
tropics_33	0.14244245	0.678973	0.9422656	0.950618925	0.9805295	0.998791575	0.4	60
tropics_35	0.1814136	0.729207	0.869712925	0.95769945	0.9844335	0.9981811	0.4	60
tropics_36	0.1238971	0.664918	0.931817125	0.951367275	0.9832435	0.999354675	0.4	60
tropics_38	0.043180125	0.6537185	0.909415225	0.944908975	0.9708585	0.99764365	0.4	60
tropics_39	0.148384825	0.638965	0.910310025	0.938591525	0.975962	0.998031725	0.4	60
tropics_41	0.385761425	0.7785615	0.99399885	0.943862375	0.9828595	0.999218975	0.4	60
tropics_42	0.062092225	0.5288095	0.8729896	0.94826165	0.976639	0.997578775	0.4	60
tropics_43	0.152899975	0.645057	0.859911975	0.9385325	0.978896	0.9989086	0.4	60
tropics_45	0.00478105	0.591783	0.871631525	0.955623625	0.9775485	0.9962628	0.4	60
tropics_49	0.00669935	0.5924455	0.89219985	0.946194925	0.9758745	0.998365425	0.4	60
tropics_52	0.069788825	0.734542	0.9675763	0.9454106	0.981376	0.99999745	0.4	60
tropics_55	0.068708275	0.7319755	0.935819625	0.946134725	0.9794585	0.997689725	0.4	60
tropics_56	0.3282249	0.766423	0.99318195	0.95426445	0.9757835	1	0.4	60
tropics_58	0.1417409	0.695963	0.883493875	0.937915975	0.9753145	0.9972211	0.4	60
tropics_59	0.43105675	0.7541795	0.932681025	0.9489021	0.979497	0.9967725	0.4	60
tropics_60	0.049558	0.5379745	0.908785275	0.949942725	0.98146	0.9976116	0.4	60
tropics_61	0.07134005	0.596169	0.953285875	0.93833125	0.969093	0.996897575	0.4	60
tropics_62	0.179731175	0.577752	0.90649385	0.94173395	0.974878	0.996762025	0.4	60
tropics_63	6e-05	0.5459765	0.94526705	0.9500068	0.9730285	0.99246025	0.4	60
tropics_66	0.00892995	0.6886055	0.976454275	0.9522257	0.975154	0.99779415	0.4	60
tropics_67	0.00434545	0.6855215	0.930701875	0.9547771	0.9811445	0.99697835	0.4	60
tropics_68	0.0177201	0.681904	0.90126835	0.948409475	0.973865	0.996403075	0.4	60
tropics_69	0.006178475	0.775058	0.985724775	0.96178815	0.986339	1	0.4	60
tropics_72	0.0378776	0.637531	0.8981782	0.938850925	0.979023	0.998234775	0.4	60
tropics_74	0.262139475	0.684509	0.9485321	0.946374825	0.9772455	0.999062175	0.4	60
tropics_75	0.004257125	0.6704005	0.9159924	0.946833725	0.976574	0.99937065	0.4	60
tropics_76	0.028536025	0.50209	0.8692354	0.931284625	0.9764465	0.99034895	0.4	60
tropics_77	0.0105712	0.491066	0.97886735	0.9447671	0.9772325	0.994950275	0.4	60
tropics_78	0.006787425	0.703301	0.940073275	0.9225482	0.981173	0.997873425	0.4	60
tropics_79	0.0694825	0.707463	0.99472275	0.96142785	0.9813025	0.9962489	0.4	60
tropics_8	0.260381125	0.797925	0.9880927	0.94821385	0.980962	0.998784775	0.4	60
tropics_80	0.3268096	0.6629035	0.91422745	0.95967375	0.9834125	0.998658725	0.4	60
tropics_82	0.4886819	0.817877	0.966409625	0.9563987	0.9831985	1	0.4	60
tropics_83	0.0246815	0.6642155	0.911729375	0.944408525	0.9765515	0.99793005	0.4	60
tropics_84	0.06205175	0.5159995	0.9262728	0.95329895	0.977821	0.9959477	0.4	60
tropics_85	0.007857225	0.59281	0.87894805	0.938930425	0.975112	0.998387025	0.4	60
tropics_87	0.193351125	0.6396085	0.9217818	0.9479755	0.9776875	0.99661045	0.4	60
tropics_88	0.326368675	0.815538	0.96922135	0.94815965	0.985696	1.000000725	0.4	60
tropics_89	0.1224988	0.7627715	0.9679222	0.939931975	0.9749855	0.9986506	0.4	60
tropics_91	0.02192475	0.517537	0.90245505	0.9375825	0.9758075	0.9952405	0.4	60
tropics_92	0.133391275	0.6485905	0.887746875	0.943559725	0.977971	0.997562925	0.4	60
tropics_93	0.316686875	0.7315315	0.9615612	0.9491975	0.9744755	1	0.4	60
tropics_94	0.071090275	0.7660545	0.96598345	0.945948725	0.9756085	0.997788325	0.4	60
tropics_95	0.117291825	0.701242	0.900951125	0.947596525	0.977989	0.995620325	0.4	60
tropics_96	0.357218625	0.8277345	0.972206275	0.944401275	0.974818	0.9934352	0.4	60
tropics_97	0.0075722	0.574817	0.9784459	0.92913995	0.968824	0.998240575	0.4	60
tropics_98	0.124822975	0.6601805	0.916386975	0.9411587	0.97916	0.9980525	0.4	60
tropics_10	0.057821275	0.595174	0.9553567	0.945959725	0.9771975	0.9982333	0.4	75
tropics_11	0.454184975	0.8141785	0.981533675	0.9532665	0.9857065	0.999911375	0.4	75
tropics_13	0.095650975	0.623046	0.956772575	0.9251784	0.9754145	0.997537975	0.4	75
tropics_15	0.0476658	0.632757	0.89459775	0.95428815	0.980376	0.99779875	0.4	75
tropics_18	0.314984225	0.637732	0.930684825	0.94954145	0.9795865	0.99782935	0.4	75
tropics_19	0.133930675	0.8052405	0.9587031	0.95004925	0.975007	0.996521325	0.4	75
tropics_21	0.017147925	0.6464075	0.958431475	0.95377915	0.978484	0.997698975	0.4	75
tropics_22	0.002064	0.4619665	0.8203078	0.940889725	0.974089	0.998525225	0.4	75
tropics_23	0.00593125	0.751575	0.95174775	0.94925525	0.9779755	0.999999	0.4	75
tropics_24	0.0062264	0.671585	0.937819825	0.939175825	0.9758865	0.995972725	0.4	75
tropics_25	0.071067525	0.664128	0.908940525	0.947638625	0.980991	0.998161425	0.4	75
tropics_27	0.0562169	0.629634	0.9525415	0.957679675	0.978255	0.99755095	0.4	75
tropics_28	0.2643176	0.697315	0.913955175	0.947234725	0.972135	0.9926454	0.4	75
tropics_29	0.524856	0.830953	0.99263725	0.9444922	0.985508	0.998662925	0.4	75
tropics_32	0.11094135	0.646967	0.91200455	0.9472235	0.977067	0.994462	0.4	75
tropics_33	0.14244245	0.678973	0.9422656	0.950618925	0.9805295	0.998791575	0.4	75
tropics_35	0.1814136	0.729207	0.869712925	0.95769945	0.9844335	0.9981811	0.4	75
tropics_36	0.01645105	0.683258	0.93529915	0.951367275	0.9832435	0.999354675	0.4	75
tropics_38	0.043180125	0.6537185	0.909415225	0.944908975	0.9708585	0.99764365	0.4	75
tropics_39	0.148384825	0.638965	0.910310025	0.938591525	0.975962	0.998031725	0.4	75
tropics_41	0.2322572	0.728887	0.99399885	0.943862375	0.9828595	0.999218975	0.4	75
tropics_42	0.062092225	0.5288095	0.8729896	0.94826165	0.976639	0.997578775	0.4	75
tropics_43	0.152899975	0.645057	0.859911975	0.9385325	0.978896	0.9989086	0.4	75
tropics_45	0.00478105	0.591783	0.871631525	0.955623625	0.9775485	0.9962628	0.4	75
tropics_49	0.00669935	0.5924455	0.89219985	0.946194925	0.9758745	0.998365425	0.4	75
tropics_52	0.069788825	0.734542	0.9675763	0.9454106	0.981376	0.99999745	0.4	75
tropics_55	0.068708275	0.7319755	0.935819625	0.946134725	0.9794585	0.997689725	0.4	75
tropics_56	0.3282249	0.766423	0.99318195	0.95426445	0.9757835	1	0.4	75
tropics_58	0.0753487	0.6928185	0.883493875	0.937915975	0.9753145	0.9972211	0.4	75
tropics_59	0.43105675	0.7541795	0.932681025	0.9489021	0.979497	0.9967725	0.4	75
tropics_60	0.049558	0.5379745	0.908785275	0.949942725	0.98146	0.9976116	0.4	75
tropics_61	0.07134005	0.596169	0.953285875	0.93833125	0.969093	0.996897575	0.4	75
tropics_62	0.179731175	0.577752	0.90649385	0.94173395	0.974878	0.996762025	0.4	75
tropics_63	6e-05	0.5459765	0.94526705	0.9500068	0.9730285	0.99246025	0.4	75
tropics_66	0.00892995	0.6886055	0.976454275	0.9522257	0.975154	0.99779415	0.4	75
tropics_67	0.00434545	0.6855215	0.930701875	0.9547771	0.9811445	0.99697835	0.4	75
tropics_68	0.0177201	0.681904	0.90126835	0.948409475	0.973865	0.996403075	0.4	75
tropics_69	0.006178475	0.775058	0.985724775	0.96178815	0.986339	1	0.4	75
tropics_72	0.0378776	0.637531	0.8981782	0.938850925	0.979023	0.998234775	0.4	75
tropics_74	0.262139475	0.684509	0.9485321	0.946374825	0.9772455	0.999062175	0.4	75
tropics_75	0.004257125	0.6704005	0.9159924	0.946833725	0.976574	0.99937065	0.4	75
tropics_76	0.028536025	0.50209	0.8692354	0.931284625	0.9764465	0.99034895	0.4	75
tropics_77	0.0105712	0.491066	0.97886735	0.9447671	0.9772325	0.994950275	0.4	75
tropics_78	0.006787425	0.703301	0.940073275	0.9225482	0.981173	0.997873425	0.4	75
tropics_79	0.0694825	0.707463	0.99472275	0.96142785	0.9813025	0.9962489	0.4	75
tropics_8	0.260381125	0.797925	0.9880927	0.94821385	0.980962	0.998784775	0.4	75
tropics_80	0.3268096	0.6629035	0.91422745	0.95967375	0.9834125	0.998658725	0.4	75
tropics_82	0.4886819	0.817877	0.966409625	0.9563987	0.9831985	1	0.4	75
tropics_83	0.0246815	0.6642155	0.911729375	0.944408525	0.9765515	0.99793005	0.4	75
tropics_84	0.06205175	0.5159995	0.9262728	0.95329895	0.977821	0.9959477	0.4	75
tropics_85	0.007857225	0.59281	0.87894805	0.938930425	0.975112	0.998387025	0.4	75
tropics_87	0.193351125	0.6396085	0.9217818	0.9479755	0.9776875	0.99661045	0.4	75
tropics_88	0.326368675	0.815538	0.96922135	0.94815965	0.985696	1.000000725	0.4	75
tropics_89	0.1224988	0.7627715	0.9679222	0.939931975	0.9749855	0.9986506	0.4	75
tropics_91	0.02192475	0.517537	0.90245505	0.9375825	0.9758075	0.9952405	0.4	75
tropics_92	0.133391275	0.6485905	0.887746875	0.943559725	0.977971	0.997562925	0.4	75
tropics_93	0.316686875	0.7315315	0.9615612	0.9491975	0.9744755	1	0.4	75
tropics_94	0.071090275	0.7660545	0.96598345	0.945948725	0.9756085	0.997788325	0.4	75
tropics_95	0.117291825	0.701242	0.900951125	0.947596525	0.977989	0.995620325	0.4	75
tropics_96	0.357218625	0.8277345	0.972206275	0.944401275	0.974818	0.9934352	0.4	75
tropics_97	0.0075722	0.574817	0.9784459	0.92913995	0.968824	0.998240575	0.4	75
tropics_98	0.124822975	0.6501695	0.9104525	0.9411587	0.97916	0.9980525	0.4	75
tropics_10	0.057821275	0.595174	0.9553567	0.945959725	0.9771975	0.9982333	0.4	90
tropics_11	0.409220775	0.8096125	0.981533675	0.9532665	0.9857065	0.999911375	0.4	90
tropics_13	0.095650975	0.623046	0.956772575	0.9251784	0.9754145	0.997537975	0.4	90
tropics_15	0.0476658	0.632757	0.89459775	0.95428815	0.980376	0.99779875	0.4	90
tropics_18	0.314984225	0.637732	0.930684825	0.94954145	0.9795865	0.99782935	0.4	90
tropics_19	0.133930675	0.8052405	0.9587031	0.95004925	0.975007	0.996521325	0.4	90
tropics_21	0.017147925	0.6464075	0.958431475	0.95377915	0.978484	0.997698975	0.4	90
tropics_22	0.002064	0.4619665	0.8203078	0.940889725	0.974089	0.998525225	0.4	90
tropics_23	0.00593125	0.751575	0.95174775	0.94925525	0.9779755	0.999999	0.4	90
tropics_24	0.0062264	0.668747	0.937819825	0.939175825	0.9758865	0.995972725	0.4	90
tropics_25	0.071067525	0.664128	0.908940525	0.947638625	0.980991	0.998161425	0.4	90
tropics_27	0.0562169	0.629634	0.9525415	0.957679675	0.978255	0.99755095	0.4	90
tropics_28	0.2643176	0.697315	0.913955175	0.947234725	0.972135	0.9926454	0.4	90
tropics_29	0.524856	0.830953	0.99263725	0.9444922	0.985508	0.998662925	0.4	90
tropics_32	0.11094135	0.646967	0.91200455	0.9472235	0.977067	0.994462	0.4	90
tropics_33	0.14244245	0.678973	0.9422656	0.950618925	0.9805295	0.998791575	0.4	90
tropics_35	0.1814136	0.729207	0.869712925	0.95769945	0.9844335	0.9981811	0.4	90
tropics_36	0.01645105	0.683258	0.93529915	0.951367275	0.9832435	0.999354675	0.4	90
tropics_38	0.043180125	0.6537185	0.909415225	0.944908975	0.9708585	0.99764365	0.4	90
tropics_39	0.148384825	0.638965	0.910310025	0.938591525	0.975962	0.998031725	0.4	90
tropics_41	0.2322572	0.728887	0.99399885	0.943862375	0.9828595	0.999218975	0.4	90
tropics_42	0.062092225	0.5288095	0.8729896	0.94826165	0.976639	0.997578775	0.4	90
tropics_43	0.152899975	0.645057	0.859911975	0.9385325	0.978896	0.9989086	0.4	90
tropics_45	0.00478105	0.591783	0.871631525	0.955623625	0.9775485	0.9962628	0.4	90
tropics_49	0.00669935	0.5924455	0.89219985	0.946194925	0.9758745	0.998365425	0.4	90
tropics_52	0.069788825	0.734542	0.9675763	0.9454106	0.981376	0.99999745	0.4	90
tropics_55	0.068708275	0.7319755	0.935819625	0.946134725	0.9794585	0.997689725	0.4	90
tropics_56	0.3282249	0.766423	0.99318195	0.95426445	0.9757835	1	0.4	90
tropics_58	0.0753487	0.6928185	0.883493875	0.937915975	0.9753145	0.9972211	0.4	90
tropics_59	0.43105675	0.7541795	0.932681025	0.9489021	0.979497	0.9967725	0.4	90
tropics_60	0.049558	0.5379745	0.908785275	0.949942725	0.98146	0.9976116	0.4	90
tropics_61	0.07134005	0.596169	0.953285875	0.93833125	0.969093	0.996897575	0.4	90
tropics_62	0.179731175	0.577752	0.90649385	0.94173395	0.974878	0.996762025	0.4	90
tropics_63	6e-05	0.5459765	0.94526705	0.9500068	0.9730285	0.99246025	0.4	90
tropics_66	0.004596875	0.6651985	0.976454275	0.9522257	0.975154	0.99779415	0.4	90
tropics_67	0.00434545	0.6855215	0.930701875	0.9547771	0.9811445	0.99697835	0.4	90
tropics_68	0.0177201	0.681904	0.90126835	0.948409475	0.973865	0.996403075	0.4	90
tropics_69	0.006178475	0.775058	0.985724775	0.96178815	0.986339	1	0.4	90
tropics_72	0.0378776	0.637531	0.8981782	0.938850925	0.979023	0.998234775	0.4	90
tropics_74	0.262139475	0.684509	0.9485321	0.946374825	0.9772455	0.999062175	0.4	90
tropics_75	0.004257125	0.6704005	0.9159924	0.946833725	0.976574	0.99937065	0.4	90
tropics_76	0.028536025	0.50209	0.8692354	0.931284625	0.9764465	0.99034895	0.4	90
tropics_77	0.0105712	0.491066	0.97886735	0.9447671	0.9772325	0.994950275	0.4	90
tropics_78	0.0001342	0.708437	0.94045105	0.9225482	0.981173	0.997873425	0.4	90
tropics_79	0.0694825	0.707463	0.99472275	0.96142785	0.9813025	0.9962489	0.4	90
tropics_8	0.260381125	0.7609225	0.9880927	0.94821385	0.980962	0.998784775	0.4	90
tropics_80	0.3268096	0.6629035	0.91422745	0.95967375	0.9834125	0.998658725	0.4	90
tropics_82	0.4886819	0.817877	0.966409625	0.9563987	0.9831985	1	0.4	90
tropics_83	0.0246815	0.6642155	0.911729375	0.944408525	0.9765515	0.99793005	0.4	90
tropics_84	0.06205175	0.5082835	0.81737675	0.95329895	0.977821	0.9959477	0.4	90
tropics_85	0.00356685	0.599026	0.8800634	0.938930425	0.975112	0.998387025	0.4	90
tropics_87	0.1408918	0.609394	0.9217818	0.9479755	0.9776875	0.99661045	0.4	90
tropics_88	0.326368675	0.815538	0.96922135	0.94815965	0.985696	1.000000725	0.4	90
tropics_89	0.1224988	0.7627715	0.9679222	0.939931975	0.9749855	0.9986506	0.4	90
tropics_91	0.02192475	0.517537	0.90245505	0.9375825	0.9758075	0.9952405	0.4	90
tropics_92	0.133391275	0.6485905	0.887746875	0.943559725	0.977971	0.997562925	0.4	90
tropics_93	0.316686875	0.7315315	0.9615612	0.9491975	0.9744755	1	0.4	90
tropics_94	0.071090275	0.7660545	0.96598345	0.945948725	0.9756085	0.997788325	0.4	90
tropics_95	0.117291825	0.701242	0.900951125	0.947596525	0.977989	0.995620325	0.4	90
tropics_96	0.357218625	0.8277345	0.972206275	0.944401275	0.974818	0.9934352	0.4	90
tropics_97	0.0075722	0.574817	0.9784459	0.92913995	0.968824	0.998240575	0.4	90
tropics_98	0.124822975	0.6501695	0.9104525	0.9411587	0.97916	0.9980525	0.4	90
tropics_10	0.0191424	0.5609335	0.8734843	0.945959725	0.9771975	0.9982333	0.5	30
tropics_11	0.17938995	0.740992	0.979096975	0.9532665	0.9857065	0.999911375	0.5	30
tropics_13	0.00012195	0.461628	0.805971025	0.9251784	0.9754145	0.997537975	0.5	30
tropics_15	0.0476658	0.632757	0.89459775	0.95428815	0.980376	0.99779875	0.5	30
tropics_18	3.5e-05	0.4125825	0.89228975	0.94954145	0.9795865	0.99782935	0.5	30
tropics_19	0.00137385	0.7495145	0.9587031	0.95004925	0.975007	0.996521325	0.5	30
tropics_21	0.017147925	0.56691	0.958431475	0.95377915	0.978484	0.997698975	0.5	30
tropics_22	0.00129795	0.392714	0.7242712	0.940889725	0.974089	0.998525225	0.5	30
tropics_23	0.000114	0.64113	0.94933275	0.94925525	0.9779755	0.999999	0.5	30
tropics_24	5.855e-05	0.6502005	0.937819825	0.939175825	0.9758865	0.995972725	0.5	30
tropics_25	0.002365175	0.677274	0.929481774999999	0.947638625	0.980991	0.998161425	0.5	30
tropics_27	0.017818875	0.6038485	0.955434625	0.957679675	0.978255	0.99755095	0.5	30
tropics_28	0.0114239	0.648241	0.89290715	0.947234725	0.972135	0.9926454	0.5	30
tropics_29	0.42058535	0.799887	0.99263725	0.9444922	0.985508	0.998662925	0.5	30
tropics_32	0.00957955000000001	0.646967	0.91200455	0.9472235	0.977067	0.994462	0.5	30
tropics_33	0.02885995	0.6618895	0.9422656	0.950618925	0.9805295	0.998791575	0.5	30
tropics_35	0.1814136	0.729207	0.869712925	0.95769945	0.9844335	0.9981811	0.5	30
tropics_36	0.00578095	0.6817605	0.935695325	0.951367275	0.9832435	0.999354675	0.5	30
tropics_38	0.00274525	0.523277	0.90956725	0.944908975	0.9708585	0.99764365	0.5	30
tropics_39	0.148384825	0.638965	0.910310025	0.938591525	0.975962	0.998031725	0.5	30
tropics_41	0.2322572	0.728887	0.99399885	0.943862375	0.9828595	0.999218975	0.5	30
tropics_42	0.0038879	0.5234075	0.8729924	0.94826165	0.976639	0.997578775	0.5	30
tropics_43	0.14818785	0.587899	0.843927575	0.9385325	0.978896	0.9989086	0.5	30
tropics_45	0.002271625	0.640593	0.872540125	0.955623625	0.9775485	0.9962628	0.5	30
tropics_49	0.002171925	0.573419	0.89219985	0.946194925	0.9758745	0.998365425	0.5	30
tropics_52	0.069788825	0.6681685	0.9675763	0.9454106	0.981376	0.99999745	0.5	30
tropics_55	0.0274542	0.559207	0.92842055	0.946134725	0.9794585	0.997689725	0.5	30
tropics_56	0.126013225	0.727884	0.99318195	0.95426445	0.9757835	1	0.5	30
tropics_58	0.001502575	0.6927665	0.883493875	0.937915975	0.9753145	0.9972211	0.5	30
tropics_59	0.12108755	0.7375605	0.92471805	0.9489021	0.979497	0.9967725	0.5	30
tropics_60	0.001983925	0.4757445	0.9118925	0.949942725	0.98146	0.9976116	0.5	30
tropics_61	0.001451	0.513711	0.950644	0.93833125	0.969093	0.996897575	0.5	30
tropics_62	0.00038375	0.577752	0.90649385	0.94173395	0.974878	0.996762025	0.5	30
tropics_63	6e-05	0.5459765	0.94526705	0.9500068	0.9730285	0.99246025	0.5	30
tropics_66	0.00227405	0.486881	0.905523	0.9522257	0.975154	0.99779415	0.5	30
tropics_67	0.00434545	0.66008	0.893479275	0.9547771	0.9811445	0.99697835	0.5	30
tropics_68	0.000234575	0.66099	0.90126835	0.948409475	0.973865	0.996403075	0.5	30
tropics_69	0.006178475	0.7173705	0.928159775	0.96178815	0.986339	1	0.5	30
tropics_72	0.0017401	0.538925	0.8920082	0.938850925	0.979023	0.998234775	0.5	30
tropics_74	0.254593925	0.6772665	0.948344725	0.946374825	0.9772455	0.999062175	0.5	30
tropics_75	0.004257125	0.6704005	0.9159924	0.946833725	0.976574	0.99937065	0.5	30
tropics_76	0.0109553	0.535691	0.8553897	0.931284625	0.9764465	0.99034895	0.5	30
tropics_77	0.0003002	0.4874065	0.97886735	0.9447671	0.9772325	0.994950275	0.5	30
tropics_78	0.0001342	0.677277	0.94045105	0.9225482	0.981173	0.997873425	0.5	30
tropics_79	0.0694825	0.707463	0.99472275	0.96142785	0.9813025	0.9962489	0.5	30
tropics_8	0.0059243	0.708168	0.9880942	0.94821385	0.980962	0.998784775	0.5	30
tropics_80	0.0214709	0.614924	0.91422745	0.95967375	0.9834125	0.998658725	0.5	30
tropics_82	0.374895325	0.779579	0.966409625	0.9563987	0.9831985	1	0.5	30
tropics_83	0.011923625	0.6217785	0.912949	0.944408525	0.9765515	0.99793005	0.5	30
tropics_84	0.06205175	0.5082835	0.81737675	0.95329895	0.977821	0.9959477	0.5	30
tropics_85	0.0020198	0.520192	0.877435625	0.938930425	0.975112	0.998387025	0.5	30
tropics_87	0.00247175	0.522046	0.896105875	0.9479755	0.9776875	0.99661045	0.5	30
tropics_88	0.326368675	0.815538	0.96922135	0.94815965	0.985696	1.000000725	0.5	30
tropics_89	0.1224988	0.7105065	0.913894025	0.939931975	0.9749855	0.9986506	0.5	30
tropics_91	0.003345875	0.472474	0.90245505	0.9375825	0.9758075	0.9952405	0.5	30
tropics_92	0.002461	0.597225	0.890833475	0.943559725	0.977971	0.997562925	0.5	30
tropics_93	0.00152135	0.6245525	0.923293	0.9491975	0.9744755	1	0.5	30
tropics_94	0.030632125	0.7709625	0.96645095	0.945948725	0.9756085	0.997788325	0.5	30
tropics_95	0.046906	0.637853	0.9013234	0.947596525	0.977989	0.995620325	0.5	30
tropics_96	0.153435425	0.8017775	0.972206275	0.944401275	0.974818	0.9934352	0.5	30
tropics_97	3.155e-05	0.5005245	0.9784459	0.92913995	0.968824	0.998240575	0.5	30
tropics_98	0.058178625	0.6468945	0.91040005	0.9411587	0.97916	0.9980525	0.5	30
tropics_10	0.0191424	0.5609335	0.8734843	0.945959725	0.9771975	0.9982333	0.5	45
tropics_11	0.17938995	0.740992	0.979096975	0.9532665	0.9857065	0.999911375	0.5	45
tropics_13	0.00012195	0.461628	0.805971025	0.9251784	0.9754145	0.997537975	0.5	45
tropics_15	0.000382575	0.5584945	0.89459775	0.95428815	0.980376	0.99779875	0.5	45
tropics_18	3.5e-05	0.4125825	0.89228975	0.94954145	0.9795865	0.99782935	0.5	45
tropics_19	0.00137385	0.7495145	0.9587031	0.95004925	0.975007	0.996521325	0.5	45
tropics_21	0.017147925	0.56691	0.958431475	0.95377915	0.978484	0.997698975	0.5	45
tropics_22	0.00129795	0.392714	0.7242712	0.940889725	0.974089	0.998525225	0.5	45
tropics_23	0.000114	0.64113	0.94933275	0.94925525	0.9779755	0.999999	0.5	45
tropics_24	5.205e-05	0.670933	0.94071665	0.939175825	0.9758865	0.995972725	0.5	45
tropics_25	0.002365175	0.677274	0.929481774999999	0.947638625	0.980991	0.998161425	0.5	45
tropics_27	0.017818875	0.6038485	0.955434625	0.957679675	0.978255	0.99755095	0.5	45
tropics_28	0.0114239	0.648241	0.89290715	0.947234725	0.972135	0.9926454	0.5	45
tropics_29	0.42058535	0.799887	0.99263725	0.9444922	0.985508	0.998662925	0.5	45
tropics_32	0.00957955000000001	0.646967	0.91200455	0.9472235	0.977067	0.994462	0.5	45
tropics_33	0.02885995	0.6618895	0.9422656	0.950618925	0.9805295	0.998791575	0.5	45
tropics_35	0.1814136	0.729207	0.869712925	0.95769945	0.9844335	0.9981811	0.5	45
tropics_36	0.00578095	0.6817605	0.935695325	0.951367275	0.9832435	0.999354675	0.5	45
tropics_38	0.00274525	0.523277	0.90956725	0.944908975	0.9708585	0.99764365	0.5	45
tropics_39	0.148384825	0.638965	0.910310025	0.938591525	0.975962	0.998031725	0.5	45
tropics_41	0.2322572	0.728887	0.99399885	0.943862375	0.9828595	0.999218975	0.5	45
tropics_42	0.0038879	0.5234075	0.8729924	0.94826165	0.976639	0.997578775	0.5	45
tropics_43	0.14818785	0.587899	0.843927575	0.9385325	0.978896	0.9989086	0.5	45
tropics_45	0.002271625	0.640593	0.872540125	0.955623625	0.9775485	0.9962628	0.5	45
tropics_49	0.002171925	0.573419	0.89219985	0.946194925	0.9758745	0.998365425	0.5	45
tropics_52	0.006003	0.708857	0.9681714	0.9454106	0.981376	0.99999745	0.5	45
tropics_55	0.0274542	0.559207	0.92842055	0.946134725	0.9794585	0.997689725	0.5	45
tropics_56	0.126013225	0.727884	0.99318195	0.95426445	0.9757835	1	0.5	45
tropics_58	0.001502575	0.6927665	0.883493875	0.937915975	0.9753145	0.9972211	0.5	45
tropics_59	0.12108755	0.7375605	0.92471805	0.9489021	0.979497	0.9967725	0.5	45
tropics_60	0.001983925	0.4757445	0.9118925	0.949942725	0.98146	0.9976116	0.5	45
tropics_61	0.001451	0.513711	0.950644	0.93833125	0.969093	0.996897575	0.5	45
tropics_62	0.00038375	0.577752	0.90649385	0.94173395	0.974878	0.996762025	0.5	45
tropics_63	6e-05	0.5459765	0.94526705	0.9500068	0.9730285	0.99246025	0.5	45
tropics_66	0.00227405	0.486881	0.905523	0.9522257	0.975154	0.99779415	0.5	45
tropics_67	0.00434545	0.66008	0.893479275	0.9547771	0.9811445	0.99697835	0.5	45
tropics_68	0.000234575	0.66099	0.90126835	0.948409475	0.973865	0.996403075	0.5	45
tropics_69	0.006178475	0.7173705	0.928159775	0.96178815	0.986339	1	0.5	45
tropics_72	0.0017401	0.538925	0.8920082	0.938850925	0.979023	0.998234775	0.5	45
tropics_74	0.159790725	0.6772665	0.948344725	0.946374825	0.9772455	0.999062175	0.5	45
tropics_75	0.004257125	0.6704005	0.9159924	0.946833725	0.976574	0.99937065	0.5	45
tropics_76	0.0109553	0.535691	0.8553897	0.931284625	0.9764465	0.99034895	0.5	45
tropics_77	0.0003002	0.4874065	0.97886735	0.9447671	0.9772325	0.994950275	0.5	45
tropics_78	0.0001342	0.677277	0.94045105	0.9225482	0.981173	0.997873425	0.5	45
tropics_79	0.0694825	0.707463	0.99472275	0.96142785	0.9813025	0.9962489	0.5	45
tropics_8	0.0059243	0.708168	0.9880942	0.94821385	0.980962	0.998784775	0.5	45
tropics_80	0.0214709	0.614924	0.91422745	0.95967375	0.9834125	0.998658725	0.5	45
tropics_82	0.0043051	0.77655	0.9664521	0.9563987	0.9831985	1	0.5	45
tropics_83	0.011923625	0.6217785	0.912949	0.944408525	0.9765515	0.99793005	0.5	45
tropics_84	0.06205175	0.5082835	0.81737675	0.95329895	0.977821	0.9959477	0.5	45
tropics_85	0.0020198	0.520192	0.877435625	0.938930425	0.975112	0.998387025	0.5	45
tropics_87	0.00247175	0.522046	0.896105875	0.9479755	0.9776875	0.99661045	0.5	45
tropics_88	0.326368675	0.815538	0.96922135	0.94815965	0.985696	1.000000725	0.5	45
tropics_89	0.1224988	0.7105065	0.913894025	0.939931975	0.9749855	0.9986506	0.5	45
tropics_91	0.003345875	0.472474	0.90245505	0.9375825	0.9758075	0.9952405	0.5	45
tropics_92	0.002461	0.597225	0.890833475	0.943559725	0.977971	0.997562925	0.5	45
tropics_93	0.00152135	0.6245525	0.923293	0.9491975	0.9744755	1	0.5	45
tropics_94	0.030632125	0.7709625	0.96645095	0.945948725	0.9756085	0.997788325	0.5	45
tropics_95	0.046906	0.637853	0.9013234	0.947596525	0.977989	0.995620325	0.5	45
tropics_96	0.153435425	0.8017775	0.972206275	0.944401275	0.974818	0.9934352	0.5	45
tropics_97	3.135e-05	0.475425	0.9791183	0.92913995	0.968824	0.998240575	0.5	45
tropics_98	0.058178625	0.6468945	0.91040005	0.9411587	0.97916	0.9980525	0.5	45
tropics_10	0.0191424	0.5609335	0.8734843	0.945959725	0.9771975	0.9982333	0.5	60
tropics_11	0.17938995	0.740992	0.979096975	0.9532665	0.9857065	0.999911375	0.5	60
tropics_13	0.00011475	0.431932	0.808774125	0.9251784	0.9754145	0.997537975	0.5	60
tropics_15	0.000382575	0.5584945	0.89459775	0.95428815	0.980376	0.99779875	0.5	60
tropics_18	3.5e-05	0.4125825	0.89228975	0.94954145	0.9795865	0.99782935	0.5	60
tropics_19	0.00137385	0.7495145	0.9587031	0.95004925	0.975007	0.996521325	0.5	60
tropics_21	0.017147925	0.56691	0.958431475	0.95377915	0.978484	0.997698975	0.5	60
tropics_22	0.00129795	0.392714	0.7242712	0.940889725	0.974089	0.998525225	0.5	60
tropics_23	0.000114	0.64113	0.94933275	0.94925525	0.9779755	0.999999	0.5	60
tropics_24	5.205e-05	0.643168	0.9008348	0.939175825	0.9758865	0.995972725	0.5	60
tropics_25	0.002365175	0.677274	0.929481774999999	0.947638625	0.980991	0.998161425	0.5	60
tropics_27	0.017818875	0.6038485	0.955434625	0.957679675	0.978255	0.99755095	0.5	60
tropics_28	0.0114239	0.648241	0.89290715	0.947234725	0.972135	0.9926454	0.5	60
tropics_29	0.42058535	0.799887	0.99263725	0.9444922	0.985508	0.998662925	0.5	60
tropics_32	0.00957955000000001	0.646967	0.91200455	0.9472235	0.977067	0.994462	0.5	60
tropics_33	0.02885995	0.6618895	0.9422656	0.950618925	0.9805295	0.998791575	0.5	60
tropics_35	0.1814136	0.729207	0.869712925	0.95769945	0.9844335	0.9981811	0.5	60
tropics_36	0.00578095	0.6817605	0.935695325	0.951367275	0.9832435	0.999354675	0.5	60
tropics_38	0.00274525	0.523277	0.90956725	0.944908975	0.9708585	0.99764365	0.5	60
tropics_39	0.148384825	0.638965	0.910310025	0.938591525	0.975962	0.998031725	0.5	60
tropics_41	0.2322572	0.728887	0.99399885	0.943862375	0.9828595	0.999218975	0.5	60
tropics_42	0.0038879	0.5234075	0.8729924	0.94826165	0.976639	0.997578775	0.5	60
tropics_43	0.14818785	0.587899	0.843927575	0.9385325	0.978896	0.9989086	0.5	60
tropics_45	0.002271625	0.640593	0.872540125	0.955623625	0.9775485	0.9962628	0.5	60
tropics_49	0.002171925	0.573419	0.89219985	0.946194925	0.9758745	0.998365425	0.5	60
tropics_52	0.006003	0.708857	0.9681714	0.9454106	0.981376	0.99999745	0.5	60
tropics_55	0.0274542	0.559207	0.92842055	0.946134725	0.9794585	0.997689725	0.5	60
tropics_56	0.077002375	0.7267965	0.99318195	0.95426445	0.9757835	1	0.5	60
tropics_58	0.001502575	0.6927665	0.883493875	0.937915975	0.9753145	0.9972211	0.5	60
tropics_59	0.12108755	0.7375605	0.92471805	0.9489021	0.979497	0.9967725	0.5	60
tropics_60	0.001983925	0.4757445	0.9118925	0.949942725	0.98146	0.9976116	0.5	60
tropics_61	0.0015855	0.504186	0.950769	0.93833125	0.969093	0.996897575	0.5	60
tropics_62	0.00038375	0.577752	0.90649385	0.94173395	0.974878	0.996762025	0.5	60
tropics_63	6e-05	0.5459765	0.94526705	0.9500068	0.9730285	0.99246025	0.5	60
tropics_66	0.00227405	0.486881	0.905523	0.9522257	0.975154	0.99779415	0.5	60
tropics_67	0.00434545	0.66008	0.893479275	0.9547771	0.9811445	0.99697835	0.5	60
tropics_68	0.000234575	0.559737	0.90126835	0.948409475	0.973865	0.996403075	0.5	60
tropics_69	0.006178475	0.7173705	0.928159775	0.96178815	0.986339	1	0.5	60
tropics_72	0.0017401	0.538925	0.8920082	0.938850925	0.979023	0.998234775	0.5	60
tropics_74	0.159790725	0.6531075	0.94678875	0.946374825	0.9772455	0.999062175	0.5	60
tropics_75	0.002962025	0.666893	0.9159924	0.946833725	0.976574	0.99937065	0.5	60
tropics_76	0.0109553	0.535691	0.8553897	0.931284625	0.9764465	0.99034895	0.5	60
tropics_77	0.0003002	0.4874065	0.97886735	0.9447671	0.9772325	0.994950275	0.5	60
tropics_78	0.0001342	0.677277	0.94045105	0.9225482	0.981173	0.997873425	0.5	60
tropics_79	0.0694825	0.707463	0.99472275	0.96142785	0.9813025	0.9962489	0.5	60
tropics_8	0.0059243	0.708168	0.9880942	0.94821385	0.980962	0.998784775	0.5	60
tropics_80	0.0214709	0.614924	0.91422745	0.95967375	0.9834125	0.998658725	0.5	60
tropics_82	0.0043051	0.77655	0.9664521	0.9563987	0.9831985	1	0.5	60
tropics_83	0.011923625	0.6217785	0.912949	0.944408525	0.9765515	0.99793005	0.5	60
tropics_84	0.06205175	0.5082835	0.81737675	0.95329895	0.977821	0.9959477	0.5	60
tropics_85	0.0020198	0.520192	0.877435625	0.938930425	0.975112	0.998387025	0.5	60
tropics_87	0.00247175	0.522046	0.896105875	0.9479755	0.9776875	0.99661045	0.5	60
tropics_88	0.326368675	0.815538	0.96922135	0.94815965	0.985696	1.000000725	0.5	60
tropics_89	0.1224988	0.7105065	0.913894025	0.939931975	0.9749855	0.9986506	0.5	60
tropics_91	0.003345875	0.472474	0.90245505	0.9375825	0.9758075	0.9952405	0.5	60
tropics_92	0.000827275	0.57575	0.890833475	0.943559725	0.977971	0.997562925	0.5	60
tropics_93	0.00152135	0.6245525	0.923293	0.9491975	0.9744755	1	0.5	60
tropics_94	0.030632125	0.7709625	0.96645095	0.945948725	0.9756085	0.997788325	0.5	60
tropics_95	0.046906	0.637853	0.9013234	0.947596525	0.977989	0.995620325	0.5	60
tropics_96	0.153435425	0.8017775	0.972206275	0.944401275	0.974818	0.9934352	0.5	60
tropics_97	3.135e-05	0.475425	0.9791183	0.92913995	0.968824	0.998240575	0.5	60
tropics_98	0.058178625	0.6468945	0.91040005	0.9411587	0.97916	0.9980525	0.5	60
tropics_10	0.0191424	0.5609335	0.8734843	0.945959725	0.9771975	0.9982333	0.5	75
tropics_11	0.17938995	0.740992	0.979096975	0.9532665	0.9857065	0.999911375	0.5	75
tropics_13	0.00011475	0.431932	0.808774125	0.9251784	0.9754145	0.997537975	0.5	75
tropics_15	0.000382575	0.5584945	0.89459775	0.95428815	0.980376	0.99779875	0.5	75
tropics_18	3.5e-05	0.4125825	0.89228975	0.94954145	0.9795865	0.99782935	0.5	75
tropics_19	0.00137385	0.7495145	0.9587031	0.95004925	0.975007	0.996521325	0.5	75
tropics_21	0.014925775	0.5530155	0.9560402	0.95377915	0.978484	0.997698975	0.5	75
tropics_22	0.00129795	0.392714	0.7242712	0.940889725	0.974089	0.998525225	0.5	75
tropics_23	0.000114	0.64113	0.94933275	0.94925525	0.9779755	0.999999	0.5	75
tropics_24	5.205e-05	0.643168	0.9008348	0.939175825	0.9758865	0.995972725	0.5	75
tropics_25	0.002365175	0.677274	0.929481774999999	0.947638625	0.980991	0.998161425	0.5	75
tropics_27	0.00305025	0.6019035	0.955434625	0.957679675	0.978255	0.99755095	0.5	75
tropics_28	0.0114239	0.648241	0.89290715	0.947234725	0.972135	0.9926454	0.5	75
tropics_29	0.0760919	0.7993015	0.99263725	0.9444922	0.985508	0.998662925	0.5	75
tropics_32	0.00957955000000001	0.646967	0.91200455	0.9472235	0.977067	0.994462	0.5	75
tropics_33	0.02885995	0.6618895	0.9422656	0.950618925	0.9805295	0.998791575	0.5	75
tropics_35	0.1814136	0.729207	0.869712925	0.95769945	0.9844335	0.9981811	0.5	75
tropics_36	0.00578095	0.6817605	0.935695325	0.951367275	0.9832435	0.999354675	0.5	75
tropics_38	0.00274525	0.523277	0.90956725	0.944908975	0.9708585	0.99764365	0.5	75
tropics_39	0.148384825	0.638965	0.910310025	0.938591525	0.975962	0.998031725	0.5	75
tropics_41	0.2322572	0.728887	0.99399885	0.943862375	0.9828595	0.999218975	0.5	75
tropics_42	0.0038879	0.5234075	0.8729924	0.94826165	0.976639	0.997578775	0.5	75
tropics_43	0.14818785	0.587899	0.843927575	0.9385325	0.978896	0.9989086	0.5	75
tropics_45	0.002271625	0.640593	0.872540125	0.955623625	0.9775485	0.9962628	0.5	75
tropics_49	0.002171925	0.573419	0.89219985	0.946194925	0.9758745	0.998365425	0.5	75
tropics_52	0.006003	0.708857	0.9681714	0.9454106	0.981376	0.99999745	0.5	75
tropics_55	0.0274542	0.559207	0.92842055	0.946134725	0.9794585	0.997689725	0.5	75
tropics_56	0.077002375	0.7267965	0.99318195	0.95426445	0.9757835	1	0.5	75
tropics_58	0.001502575	0.6927665	0.883493875	0.937915975	0.9753145	0.9972211	0.5	75
tropics_59	0.12108755	0.7132055	0.9242239	0.9489021	0.979497	0.9967725	0.5	75
tropics_60	0.001983925	0.4757445	0.9118925	0.949942725	0.98146	0.9976116	0.5	75
tropics_61	0.0015855	0.504186	0.950769	0.93833125	0.969093	0.996897575	0.5	75
tropics_62	0.00038375	0.577752	0.90649385	0.94173395	0.974878	0.996762025	0.5	75
tropics_63	6e-05	0.5459765	0.94526705	0.9500068	0.9730285	0.99246025	0.5	75
tropics_66	0.00227405	0.486881	0.905523	0.9522257	0.975154	0.99779415	0.5	75
tropics_67	0.00434545	0.66008	0.893479275	0.9547771	0.9811445	0.99697835	0.5	75
tropics_68	0.000234575	0.559737	0.90126835	0.948409475	0.973865	0.996403075	0.5	75
tropics_69	0.006178475	0.7173705	0.928159775	0.96178815	0.986339	1	0.5	75
tropics_72	0.0017401	0.538925	0.8920082	0.938850925	0.979023	0.998234775	0.5	75
tropics_74	0.054503925	0.6439335	0.94678875	0.946374825	0.9772455	0.999062175	0.5	75
tropics_75	0.002962025	0.666893	0.9159924	0.946833725	0.976574	0.99937065	0.5	75
tropics_76	0.0109553	0.535691	0.8553897	0.931284625	0.9764465	0.99034895	0.5	75
tropics_77	0.0003002	0.4874065	0.97886735	0.9447671	0.9772325	0.994950275	0.5	75
tropics_78	0.0001342	0.677277	0.94045105	0.9225482	0.981173	0.997873425	0.5	75
tropics_79	0.0694825	0.707463	0.99472275	0.96142785	0.9813025	0.9962489	0.5	75
tropics_8	0.0059243	0.708168	0.9880942	0.94821385	0.980962	0.998784775	0.5	75
tropics_80	0.0214709	0.614924	0.91422745	0.95967375	0.9834125	0.998658725	0.5	75
tropics_82	0.0043051	0.77655	0.9664521	0.9563987	0.9831985	1	0.5	75
tropics_83	0.011923625	0.560622	0.912949	0.944408525	0.9765515	0.99793005	0.5	75
tropics_84	0.0117515	0.4846395	0.8167734	0.95329895	0.977821	0.9959477	0.5	75
tropics_85	0.0020198	0.520192	0.877435625	0.938930425	0.975112	0.998387025	0.5	75
tropics_87	0.00247175	0.522046	0.896105875	0.9479755	0.9776875	0.99661045	0.5	75
tropics_88	0.326368675	0.815538	0.96922135	0.94815965	0.985696	1.000000725	0.5	75
tropics_89	0.1224988	0.7105065	0.913894025	0.939931975	0.9749855	0.9986506	0.5	75
tropics_91	0.003345875	0.472474	0.90245505	0.9375825	0.9758075	0.9952405	0.5	75
tropics_92	0.000827275	0.57575	0.890833475	0.943559725	0.977971	0.997562925	0.5	75
tropics_93	0.00152135	0.6245525	0.923293	0.9491975	0.9744755	1	0.5	75
tropics_94	0.030632125	0.7709625	0.96645095	0.945948725	0.9756085	0.997788325	0.5	75
tropics_95	0.046906	0.637853	0.9013234	0.947596525	0.977989	0.995620325	0.5	75
tropics_96	0.153435425	0.8017775	0.972206275	0.944401275	0.974818	0.9934352	0.5	75
tropics_97	3.135e-05	0.475425	0.9791183	0.92913995	0.968824	0.998240575	0.5	75
tropics_98	0.058178625	0.6468945	0.91040005	0.9411587	0.97916	0.9980525	0.5	75
tropics_10	0.0191424	0.5609335	0.8734843	0.945959725	0.9771975	0.9982333	0.5	90
tropics_11	0.17938995	0.740992	0.979096975	0.9532665	0.9857065	0.999911375	0.5	90
tropics_13	0.00011475	0.431932	0.808774125	0.9251784	0.9754145	0.997537975	0.5	90
tropics_15	0.0002763	0.509056	0.894594175	0.95428815	0.980376	0.99779875	0.5	90
tropics_18	3.5e-05	0.4125825	0.89228975	0.94954145	0.9795865	0.99782935	0.5	90
tropics_19	0.00137385	0.7495145	0.9587031	0.95004925	0.975007	0.996521325	0.5	90
tropics_21	0.014925775	0.5530155	0.9560402	0.95377915	0.978484	0.997698975	0.5	90
tropics_22	0.00129795	0.392714	0.7242712	0.940889725	0.974089	0.998525225	0.5	90
tropics_23	0.000114	0.64113	0.94933275	0.94925525	0.9779755	0.999999	0.5	90
tropics_24	5.205e-05	0.643168	0.9008348	0.939175825	0.9758865	0.995972725	0.5	90
tropics_25	0.002365175	0.677274	0.929481774999999	0.947638625	0.980991	0.998161425	0.5	90
tropics_27	0.00305025	0.582163	0.955434625	0.957679675	0.978255	0.99755095	0.5	90
tropics_28	0.0114239	0.648241	0.89290715	0.947234725	0.972135	0.9926454	0.5	90
tropics_29	0.0760919	0.7993015	0.99263725	0.9444922	0.985508	0.998662925	0.5	90
tropics_32	0.00957955000000001	0.646967	0.91200455	0.9472235	0.977067	0.994462	0.5	90
tropics_33	0.02885995	0.6618895	0.9422656	0.950618925	0.9805295	0.998791575	0.5	90
tropics_35	0.1814136	0.729207	0.869712925	0.95769945	0.9844335	0.9981811	0.5	90
tropics_36	0.00578095	0.6817605	0.935695325	0.951367275	0.9832435	0.999354675	0.5	90
tropics_38	0.002469875	0.544624	0.910409875	0.944908975	0.9708585	0.99764365	0.5	90
tropics_39	0.148384825	0.638965	0.910310025	0.938591525	0.975962	0.998031725	0.5	90
tropics_41	0.2322572	0.728887	0.99399885	0.943862375	0.9828595	0.999218975	0.5	90
tropics_42	0.0038879	0.5234075	0.8729924	0.94826165	0.976639	0.997578775	0.5	90
tropics_43	0.14818785	0.587899	0.843927575	0.9385325	0.978896	0.9989086	0.5	90
tropics_45	0.002271625	0.640593	0.872540125	0.955623625	0.9775485	0.9962628	0.5	90
tropics_49	0.002171925	0.573419	0.89219985	0.946194925	0.9758745	0.998365425	0.5	90
tropics_52	0.006003	0.708857	0.9681714	0.9454106	0.981376	0.99999745	0.5	90
tropics_55	0.0274542	0.559207	0.92842055	0.946134725	0.9794585	0.997689725	0.5	90
tropics_56	0.077002375	0.7267965	0.99318195	0.95426445	0.9757835	1	0.5	90
tropics_58	0.001502575	0.6927665	0.883493875	0.937915975	0.9753145	0.9972211	0.5	90
tropics_59	0.12108755	0.7132055	0.9242239	0.9489021	0.979497	0.9967725	0.5	90
tropics_60	0.001983925	0.4757445	0.9118925	0.949942725	0.98146	0.9976116	0.5	90
tropics_61	0.0015855	0.504186	0.950769	0.93833125	0.969093	0.996897575	0.5	90
tropics_62	0.00038375	0.577752	0.90649385	0.94173395	0.974878	0.996762025	0.5	90
tropics_63	6e-05	0.5459765	0.94526705	0.9500068	0.9730285	0.99246025	0.5	90
tropics_66	0.00227405	0.486881	0.905523	0.9522257	0.975154	0.99779415	0.5	90
tropics_67	0.003559225	0.649347	0.893479275	0.9547771	0.9811445	0.99697835	0.5	90
tropics_68	0.000234575	0.559737	0.90126835	0.948409475	0.973865	0.996403075	0.5	90
tropics_69	0.006178475	0.679733	0.92548525	0.96178815	0.986339	1	0.5	90
tropics_72	0.0017401	0.538925	0.8920082	0.938850925	0.979023	0.998234775	0.5	90
tropics_74	0.054503925	0.6439335	0.94678875	0.946374825	0.9772455	0.999062175	0.5	90
tropics_75	0.002962025	0.666893	0.9159924	0.946833725	0.976574	0.99937065	0.5	90
tropics_76	0.0109553	0.535691	0.8553897	0.931284625	0.9764465	0.99034895	0.5	90
tropics_77	0.0003002	0.4874065	0.97886735	0.9447671	0.9772325	0.994950275	0.5	90
tropics_78	0.0001342	0.677277	0.94045105	0.9225482	0.981173	0.997873425	0.5	90
tropics_79	0.0694825	0.707463	0.99472275	0.96142785	0.9813025	0.9962489	0.5	90
tropics_8	0.0059243	0.708168	0.9880942	0.94821385	0.980962	0.998784775	0.5	90
tropics_80	0.0214709	0.614924	0.91422745	0.95967375	0.9834125	0.998658725	0.5	90
tropics_82	0.0043051	0.746596	0.9642415	0.9563987	0.9831985	1	0.5	90
tropics_83	0.0008519	0.51965	0.9132466	0.944408525	0.9765515	0.99793005	0.5	90
tropics_84	0.0117515	0.4846395	0.8167734	0.95329895	0.977821	0.9959477	0.5	90
tropics_85	0.0020198	0.520192	0.877435625	0.938930425	0.975112	0.998387025	0.5	90
tropics_87	0.00247175	0.522046	0.896105875	0.9479755	0.9776875	0.99661045	0.5	90
tropics_88	0.326368675	0.815538	0.96922135	0.94815965	0.985696	1.000000725	0.5	90
tropics_89	0.1224988	0.7105065	0.913894025	0.939931975	0.9749855	0.9986506	0.5	90
tropics_91	0.000803725	0.4310795	0.90245505	0.9375825	0.9758075	0.9952405	0.5	90
tropics_92	0.000827275	0.57575	0.890833475	0.943559725	0.977971	0.997562925	0.5	90
tropics_93	0.00152135	0.6245525	0.923293	0.9491975	0.9744755	1	0.5	90
tropics_94	0.030632125	0.7709625	0.96645095	0.945948725	0.9756085	0.997788325	0.5	90
tropics_95	0.046906	0.637853	0.9013234	0.947596525	0.977989	0.995620325	0.5	90
tropics_96	0.153435425	0.8017775	0.972206275	0.944401275	0.974818	0.9934352	0.5	90
tropics_97	3.135e-05	0.475425	0.9791183	0.92913995	0.968824	0.998240575	0.5	90
tropics_98	0.058178625	0.6468945	0.91040005	0.9411587	0.97916	0.9980525	0.5	90
