# Supplementary material for: Early prediction of antigenic transitions for influenza A/H3N2
Source: PLoS Comput Biol. 2020 Feb 18;16(2):e1007683. doi: 10.1371/journal.pcbi.1007683 (PMC7048310; doi:10.1371/journal.pcbi.1007683)
Supplement: S1 Source — (GZ) [file pcbi.1007683.s016.tar.gz › S3_source_files/supplement_source_data/Figure_1_figure_supplement_source_data_2.csv]

surveillance.thres	num.points	prop.success
1	7969	0.152842263772117
2	5001	0.243551289742052
3	3874	0.314403717088281
4	3224	0.377791563275434
5	2782	0.437814521926671
6	2466	0.493917274939173
7	2249	0.541574032903513
8	2090	0.582775119617225
9	1932	0.630434782608696
10	1816	0.670704845814978
