# Supplementary material for: Early prediction of antigenic transitions for influenza A/H3N2
Source: PLoS Comput Biol. 2020 Feb 18;16(2):e1007683. doi: 10.1371/journal.pcbi.1007683 (PMC7048310; doi:10.1371/journal.pcbi.1007683)
Supplement: S1 Source — (GZ) [file pcbi.1007683.s016.tar.gz › S3_source_files/figure_files/h3n2_epitope_mutations.tsv]

cluster_id	epitope_mutations	inferred_date	name	raw_date
A/Dakar/26/2001	4	2001.4463	A/Dakar/26/2001	2001-06-12
A/WesternAustralia/13/2001	7	2001.5257	A/WesternAustralia/13/2001	2001-07-11
NODE_0000468	2	1999.0027	A/Netherlands/301/1999	1999-01-01
A/NewYork/423/1999	3	1999.9582	A/NewYork/423/1999	1999-12-16
NODE_0000468	2	1999.7803	A/Georgia/NHRC0001/1999	1999-10-12
A/NewYork/435/2000	3	2000.0246	A/NewYork/435/2000	2000-01-09
A/NewYork/145/1999	4	1999.8569	A/NewYork/145/1999	1999-11-09
NODE_0000468	2	1999.7556	A/NewYork/138/1999	1999-10-03
NODE_0000468	2	1999.7584	A/NewYork/137/1999	1999-10-04
NODE_0000468	2	1999.0027	A/NewSouthWales/20/1999	1999-01-01
NODE_0000468	2	1999.0027	A/NewSouthWales/21/1999	1999-01-01
NODE_0000478	3	1999.0027	A/Memphis/59/1999	1999-01-01
NODE_0000479	2	2000.0027	A/SouthAustralia/11/2000	2000-01-01
A/SouthAustralia/74/2000	3	2000.0027	A/SouthAustralia/74/2000	2000-01-01
A/NewSouthWales/36/2000	3	2000.0027	A/NewSouthWales/36/2000	2000-01-01
NODE_0000479	2	2000.0027	A/NewSouthWales/32/2000	2000-01-01
NODE_0000479	2	2000.0027	A/NewSouthWales/29/2000	2000-01-01
NODE_0000479	2	2000.0027	A/SouthAustralia/15/2000	2000-01-01
NODE_0000479	2	2000.6982	A/Auckland/601/2000	2000-09-11
NODE_0000479	2	2000.0027	A/SouthAustralia/16/2000	2000-01-01
NODE_0000479	2	2000.7803	A/WesternAustralia/12/2000	2000-10-11
NODE_0000479	2	2000.0027	A/NewSouthWales/34/2000	2000-01-01
NODE_0000479	2	2000.0027	A/SouthAustralia/68/2000	2000-01-01
NODE_0000479	2	2000.0027	A/NewSouthWales/35/2000	2000-01-01
NODE_0000479	2	2000.0027	A/SouthAustralia/47/2000	2000-01-01
NODE_0000479	2	2000.0027	A/SouthAustralia/59/2000	2000-01-01
A/Perth/201/2001	4	2001.0027	A/Perth/201/2001	2001-01-01
A/NewSouthWales/33/2000	4	2000.0027	A/NewSouthWales/33/2000	2000-01-01
NODE_0000543	3	2000.7064	A/Canterbury/71/2000	2000-09-14
NODE_0000543	3	2000.6899	A/Canterbury/67/2000	2000-09-08
A/SouthAustralia/2/2000	3	2000.0027	A/SouthAustralia/2/2000	2000-01-01
NODE_0000479	2	2000.0027	A/SouthAustralia/80/2000	2000-01-01
NODE_0000479	2	2000.7365	A/Auckland/588/2000	2000-09-25
NODE_0000479	2	2000.7693	A/Canterbury/90/2000	2000-10-07
A/Canterbury/99/2000	3	2000.8241	A/Canterbury/99/2000	2000-10-27
A/Canterbury/89/2000	3	2000.7584	A/Canterbury/89/2000	2000-10-03
NODE_0000479	2	2000.7365	A/WesternAustralia/5/2000	2000-09-25
NODE_0000479	2	2000.7721	A/WesternAustralia/9/2000	2000-10-08
NODE_0000479	2	2000.8022	A/WesternAustralia/10/2000	2000-10-19
NODE_0000479	2	2001.0027	A/Netherlands/126/2001	2001-01-01
A/Canterbury/85/2000	3	2000.7283	A/Canterbury/85/2000	2000-09-22
NODE_0000479	2	2000.0027	A/SouthAustralia/52/2000	2000-01-01
NODE_0000479	2	2000.0027	A/NewSouthWales/25/2000	2000-01-01
NODE_0000479	2	2000.0027	A/NewSouthWales/28/2000	2000-01-01
NODE_0000479	2	2000.0027	A/SouthAustralia/77/2000	2000-01-01
NODE_0000479	2	2000.0027	A/NewSouthWales/27/2000	2000-01-01
NODE_0000479	2	2000.6571	A/Canterbury/38/2000	2000-08-27
NODE_0000479	2	2000.7748	A/Auckland/593/2000	2000-10-09
A/Auckland/596/2000	3	2000.8323	A/Auckland/596/2000	2000-10-30
NODE_0000479	2	2000.9144	A/Canterbury/103/2000	2000-11-29
A/Auckland/599/2000	3	2000.7283	A/Auckland/599/2000	2000-09-22
A/Auckland/598/2000	4	2000.7748	A/Auckland/598/2000	2000-10-09
NODE_0000479	2	2000.7830	A/Canterbury/92/2000	2000-10-12
NODE_0000479	2	2000.8186	A/Canterbury/97/2000	2000-10-25
NODE_0000479	2	2000.8186	A/Canterbury/96/2000	2000-10-25
A/WesternAustralia/7/2000	3	2000.6982	A/WesternAustralia/7/2000	2000-09-11
NODE_0000479	2	2000.7064	A/Canterbury/75/2000	2000-09-14
NODE_0000479	2	2000.8350	A/Canterbury/101/2000	2000-10-31
NODE_0000479	2	2000.7967	A/WesternAustralia/8/2000	2000-10-17
NODE_0000479	2	2000.7228	A/WesternAustralia/2/2000	2000-09-20
NODE_0000479	2	2000.7885	A/WesternAustralia/11/2000	2000-10-14
A/Taiwan/124/2001	3	2001.2847	A/Taiwan/124/2001	2001-04-14
NODE_0000479	2	2001.4162	A/HongKong/734/2001	2001-06-01
NODE_0000479	2	2000.6023	A/Canterbury/17/2000	2000-08-07
NODE_0000479	2	2000.6516	A/Canterbury/42/2000	2000-08-25
NODE_0000479	2	2000.6571	A/Canterbury/39/2000	2000-08-27
NODE_0000479	2	2000.6790	A/Canterbury/56/2000	2000-09-04
NODE_0000479	2	2000.6598	A/Queensland/9/2000	2000-08-28
NODE_0000479	2	2000.7009	A/WesternAustralia/3/2000	2000-09-12
NODE_0000479	2	2000.7228	A/WesternAustralia/4/2000	2000-09-20
NODE_0000479	2	2001.5038	A/WestCoast/32/2001	2001-07-03
NODE_0000479	2	2001.4326	A/Canterbury/10/2001	2001-06-07
NODE_0000479	2	2001.5257	A/Canterbury/43/2001	2001-07-11
NODE_0000479	2	2001.5311	A/WestCoast/55/2001	2001-07-13
NODE_0000479	2	2001.5065	A/WestCoast/28/2001	2001-07-04
NODE_0000479	2	2001.5202	A/Canterbury/37/2001	2001-07-09
NODE_0000479	2	2001.5257	A/Canterbury/44/2001	2001-07-11
NODE_0000479	2	2000.6899	A/Canterbury/68/2000	2000-09-08
NODE_0000479	2	2000.6927	A/Canterbury/66/2000	2000-09-09
NODE_0000479	2	2000.6845	A/Canterbury/64/2000	2000-09-06
NODE_0000479	2	2000.7009	A/WesternAustralia/1/2000	2000-09-12
NODE_0000479	2	2000.7228	A/Queensland/8/2000	2000-09-20
NODE_0000479	2	2000.7447	A/Auckland/589/2000	2000-09-28
NODE_0000479	2	2000.7556	A/Canterbury/88/2000	2000-10-02
NODE_0000479	2	2000.7611	A/WesternAustralia/6/2000	2000-10-04
NODE_0000479	2	2000.7091	A/Queensland/1/2000	2000-09-15
NODE_0000479	2	2000.7091	A/Canterbury/73/2000	2000-09-15
A/NewYork/428/1999	4	1999.7420	A/NewYork/428/1999	1999-09-28
NODE_0000149	3	1999.1834	A/NewYork/337/1999	1999-03-08
NODE_0000149	3	1999.1834	A/NewYork/284/1999	1999-03-08
NODE_0000148	2	1999.0027	A/Townsville/2/1999	1999-01-01
A/NewSouthWales/22/1999	4	1999.0027	A/NewSouthWales/22/1999	1999-01-01
NODE_0000143	3	1999.0027	A/NewSouthWales/17/1999	1999-01-01
NODE_0000145	4	1999.0027	A/NewSouthWales/6/1999	1999-01-01
NODE_0000145	4	1999.0027	A/NewSouthWales/3/1999	1999-01-01
NODE_0000145	4	1999.0027	A/NewSouthWales/7/1999	1999-01-01
NODE_0000145	4	1999.0027	A/NewSouthWales/8/1999	1999-01-01
A/Victoria/3/1999	4	1999.0027	A/Victoria/3/1999	1999-01-01
NODE_0000110	3	1999.0027	A/NewSouthWales/5/1999	1999-01-01
NODE_0000112	4	1999.1506	A/NewYork/336/1999	1999-02-24
NODE_0000112	4	1998.9911	A/NewYork/251/1998	1998-12-28
A/Taiwan/365/1999	5	1999.5366	A/Taiwan/365/1999	1999-07-15
NODE_0000112	4	1999.0958	A/Darwin/2/1999	1999-02-04
NODE_0000112	4	1999.0027	A/NewSouthWales/4/1999	1999-01-01
A/Finland/620/1999	5	1999.0411	A/Finland/620/1999	1999-01-15
NODE_0000117	5	1999.1369	A/NewCaledonia/1/1999	1999-02-19
NODE_0000117	5	1999.2930	A/NewCaledonia/11/1999	1999-04-17
A/Netherlands/462/1998	8	1998.9582	A/Netherlands/462/1998	1998-12-16
NODE_0000124	7	1999.0301	A/Dakar/2/1999	1999-01-11
A/Netherlands/427/1998	7	1998.8761	A/Netherlands/427/1998	1998-11-16
NODE_0000123	6	1999.0684	A/NewYork/460/1999	1999-01-25
NODE_0000120	5	1999.0219	A/NewYork/277/1999	1999-01-08
NODE_0000120	5	1999.1177	A/NewYork/283/1999	1999-02-12
NODE_0000120	5	1999.0301	A/NewYork/452/1999	1999-01-11
NODE_0000120	5	1998.8378	A/NewYork/247/1998	1998-11-02
A/NewYork/339/1999	9	1999.1095	A/NewYork/339/1999	1999-02-09
NODE_0000129	7	1998.9254	A/NewYork/289/1998	1998-12-04
NODE_0000129	7	1998.8953	A/NewYork/448/1998	1998-11-23
NODE_0000131	6	1999.0383	A/NewYork/455/1999	1999-01-14
NODE_0000133	7	1999.0411	A/NewYork/456/1999	1999-01-15
NODE_0000133	7	1999.0958	A/NewYork/278/1999	1999-02-04
NODE_0000133	7	1999.1123	A/NewYork/263/1999	1999-02-10
A/NewYork/316/1999	8	1999.0712	A/NewYork/316/1999	1999-01-26
NODE_0000131	6	1999.0274	A/Townsville/1/1999	1999-01-10
A/NewYork/324/1999	7	1999.0712	A/NewYork/324/1999	1999-01-26
NODE_0000131	6	1999.0164	A/NewYork/315/1999	1999-01-06
NODE_0000131	6	1998.9938	A/NewYork/287/1998	1998-12-29
NODE_0000131	6	1999.0794	A/NewYork/265/1999	1999-01-29
NODE_0000131	6	1998.9473	A/NewYork/250/1998	1998-12-12
NODE_0000107	3	1999.8569	A/NewYork/141/1999	1999-11-09
NODE_0000107	3	1999.0027	A/Christchurch/68/1999	1999-01-01
A/Memphis/49/1999	4	1999.0027	A/Memphis/49/1999	1999-01-01
NODE_0000108	4	2000.0164	A/Netherlands/3/2000	2000-01-06
NODE_0000108	4	2000.0931	A/Netherlands/197/2000	2000-02-03
NODE_0000107	3	1999.0027	A/NewSouthWales/15/1999	1999-01-01
NODE_0000107	3	1999.0027	A/NewSouthWales/19/1999	1999-01-01
NODE_0000058	6	2000.6845	A/Canterbury/61/2000	2000-09-06
NODE_0000058	6	2000.7255	A/Hutt/82/2000	2000-09-21
NODE_0000058	6	2000.6790	A/Canterbury/62/2000	2000-09-04
A/Singapore/15/2001	6	2001.0219	A/Singapore/15/2001	2001-01-08
NODE_0000060	3	2001.2163	A/Netherlands/124/2001	2001-03-20
A/Canterbury/6/2001	4	2001.2930	A/Canterbury/6/2001	2001-04-17
A/Taiwan/384/2001	4	2001.9254	A/Taiwan/384/2001	2001-12-04
NODE_0000060	3	2001.3532	A/Canterbury/7/2001	2001-05-09
NODE_0000060	3	2001.5284	A/Canterbury/50/2001	2001-07-12
NODE_0000060	3	2001.5969	A/Canterbury/146/2001	2001-08-06
NODE_0000060	3	2001.5202	A/Wellington/22/2001	2001-07-09
NODE_0000060	3	2001.5120	A/Canterbury/36/2001	2001-07-06
NODE_0000060	3	2001.6160	A/Canterbury/149/2001	2001-08-13
NODE_0000060	3	2001.6078	A/Canterbury/140/2001	2001-08-10
A/NewYork/440/2000	4	2000.0657	A/NewYork/440/2000	2000-01-24
NODE_0000107	3	2000.0465	A/NewYork/158/2000	2000-01-17
NODE_0000107	3	2000.0137	A/NewYork/156/2000	2000-01-05
NODE_0000107	3	2000.0082	A/NewYork/168/2000	2000-01-03
NODE_0000107	3	2000.0082	A/NewYork/169/2000	2000-01-03
A/NewYork/172/1999	4	1999.9856	A/NewYork/172/1999	1999-12-26
NODE_0000107	3	1999.9966	A/NewYork/167/1999	1999-12-30
NODE_0000087	5	2000.0027	A/SouthAustralia/71/2000	2000-01-01
NODE_0000087	5	2000.0027	A/SouthAustralia/62/2000	2000-01-01
NODE_0000082	4	2000.5886	A/Canterbury/50/2000	2000-08-02
NODE_0000082	4	2000.0027	A/Queensland/6/2000	2000-01-01
NODE_0000082	4	2000.5421	A/Queensland/2/2000	2000-07-16
NODE_0000082	4	2000.7940	A/Canterbury/93/2000	2000-10-16
NODE_0000082	4	2000.8049	A/Canterbury/94/2000	2000-10-20
NODE_0000082	4	2000.8049	A/Canterbury/98/2000	2000-10-20
NODE_0000107	3	2000.1643	A/NewYork/178/2000	2000-02-29
NODE_0000107	3	1999.9117	A/SouthCarolina/NHRC0001/1999	1999-11-29
NODE_0000107	3	2000.0082	A/NewYork/429/2000	2000-01-03
A/Auckland/583/2000	4	2000.1177	A/Auckland/583/2000	2000-02-12
A/NewYork/186/1999	5	1999.9802	A/NewYork/186/1999	1999-12-24
NODE_0000095	4	1999.9692	A/NewYork/184/1999	1999-12-20
NODE_0000107	3	1999.9610	A/NewYork/425/1999	1999-12-17
NODE_0000107	3	2000.0082	A/NewYork/160/2000	2000-01-03
NODE_0000107	3	1999.9582	A/NewYork/161/1999	1999-12-16
NODE_0000107	3	2000.1342	A/NewYork/182/2000	2000-02-18
NODE_0000107	3	2000.0274	A/NewYork/436/2000	2000-01-10
NODE_0000107	3	2000.0958	A/NelsonMarlborough/1/2000	2000-02-04
NODE_0000107	3	1999.9117	A/NewYork/149/1999	1999-11-29
NODE_0000107	3	2000.0110	A/NewYork/174/2000	2000-01-04
NODE_0000107	3	2000.1670	A/NewYork/176/2000	2000-03-01
NODE_0000107	3	2000.0082	A/NewYork/431/2000	2000-01-03
NODE_0000107	3	1999.9993	A/NewYork/421/1999	1999-12-31
A/NewYork/187/2000	5	2000.0739	A/NewYork/187/2000	2000-01-27
NODE_0000107	3	2000.1040	A/Missouri/NHRC0001/2000	2000-02-07
A/NewYork/188/1999	5	1999.9500	A/NewYork/188/1999	1999-12-13
NODE_0000107	3	2000.0027	A/Queensland/10/2000	2000-01-01
NODE_0000107	3	2000.7201	A/Queensland/7/2000	2000-09-19
NODE_0000107	3	2000.6790	A/Queensland/3/2000	2000-09-04
NODE_0000107	3	2000.6817	A/Queensland/4/2000	2000-09-05
NODE_0000107	3	2000.3477	A/Auckland/600/2000	2000-05-06
A/Canterbury/3/2000	4	2000.3450	A/Canterbury/3/2000	2000-05-05
A/Canterbury/81/2000	4	2000.7255	A/Canterbury/81/2000	2000-09-21
NODE_0000107	3	2000.6790	A/Canterbury/55/2000	2000-09-04
NODE_0000107	3	2000.7310	A/Canterbury/84/2000	2000-09-23
NODE_0000107	3	2000.7255	A/Canterbury/80/2000	2000-09-21
NODE_0000107	3	2000.0246	A/NewYork/434/2000	2000-01-09
NODE_0000107	3	2000.0137	A/NewYork/170/2000	2000-01-05
NODE_0000107	3	2000.6188	A/Queensland/5/2000	2000-08-13
NODE_0000107	3	1999.8871	A/Oslo/2501/1999	1999-11-20
NODE_0000107	3	1999.8980	A/Oslo/2137/1999	1999-11-24
NODE_0000107	3	2000.0164	A/NewYork/175/2000	2000-01-06
NODE_0000107	3	2000.0548	A/Canterbury/2/2000	2000-01-20
NODE_0000107	3	1999.9966	A/NewYork/171/1999	1999-12-30
A/NewYork/153/1999	4	1999.9391	A/NewYork/153/1999	1999-12-09
NODE_0000107	3	1999.9802	A/NewYork/166/1999	1999-12-24
NODE_0000107	3	1999.9747	A/NewYork/163/1999	1999-12-22
A/NewYork/427/1999	4	1999.9884	A/NewYork/427/1999	1999-12-27
NODE_0000107	3	2000.0903	A/NewYork/173/2000	2000-02-02
A/NewYork/432/2000	4	2000.0137	A/NewYork/432/2000	2000-01-05
NODE_0000107	3	2000.0493	A/NewYork/438/2000	2000-01-18
NODE_0000107	3	1999.9692	A/NewYork/426/1999	1999-12-20
A/NewYork/437/2000	4	2000.0329	A/NewYork/437/2000	2000-01-12
NODE_0000009	4	1999.8980	A/NewYork/179/1999	1999-11-24
NODE_0000009	4	2000.0137	A/NewYork/433/2000	2000-01-05
A/NewYork/430/2000	5	2000.0082	A/NewYork/430/2000	2000-01-03
A/NewYork/142/2000	4	2000.1013	A/NewYork/142/2000	2000-02-06
NODE_0000107	3	1999.9555	A/NewYork/422/1999	1999-12-15
NODE_0000107	3	1999.9035	A/NewYork/143/1999	1999-11-26
NODE_0000107	3	1999.9254	A/NewYork/139/1999	1999-12-04
NODE_0000107	3	1999.9254	A/NewYork/151/1999	1999-12-04
NODE_0000107	3	1999.9336	A/Oslo/2512/1999	1999-12-07
NODE_0000107	3	1999.9281	A/NewYork/181/1999	1999-12-05
NODE_0000107	3	1999.9418	A/Oslo/5631/1999	1999-12-10
A/NewYork/424/1999	4	1999.9582	A/NewYork/424/1999	1999-12-16
NODE_0000107	3	1999.8953	A/NewYork/147/1999	1999-11-23
NODE_0000107	3	1999.9610	A/Canterbury/179/1999	1999-12-17
NODE_0000107	3	2000.4326	A/SouthAfrica/40/2000	2000-06-06
NODE_0000107	3	2000.1095	A/NewYork/148/2000	2000-02-09
NODE_0000107	3	1999.8350	A/Illinois/NHRC0001/1999	1999-11-01
NODE_0000107	3	1999.9829	A/NewYork/185/1999	1999-12-25
NODE_0000107	3	2000.0767	A/NewYork/150/2000	2000-01-28
NODE_0000107	3	2000.7556	A/SouthAfrica/96/2000	2000-10-02
A/NewYork/164/1999	4	1999.9884	A/NewYork/164/1999	1999-12-27
NODE_0000107	3	2000.0493	A/NewYork/165/2000	2000-01-18
NODE_0000107	3	2000.0630	A/NewYork/439/2000	2000-01-23
NODE_0000107	3	1999.9172	A/NewYork/183/1999	1999-12-01
NODE_0000107	3	1999.9692	A/NewYork/189/1999	1999-12-20
NODE_0000107	3	2000.0657	A/NewYork/154/2000	2000-01-24
NODE_0000107	3	2000.1095	A/NewYork/162/2000	2000-02-09
A/Dakar/19/1999	2	1999.4162	A/Dakar/19/1999	1999-06-01
A/Sydney/118/2000	3	2000.2738	A/Sydney/118/2000	2000-04-09
NODE_0000467	1	1999.2272	A/NewYork/398/1999	1999-03-24
A/NewYork/459/1999	2	1999.0684	A/NewYork/459/1999	1999-01-25
NODE_0000467	1	1999.0027	A/NewSouthWales/16/1999	1999-01-01
NODE_0000441	2	1999.0027	A/NewSouthWales/2/1999	1999-01-01
NODE_0000441	2	1999.0027	A/NewSouthWales/13/1999	1999-01-01
NODE_0000467	1	1999.0575	A/NewYork/326/1999	1999-01-21
NODE_0000467	1	1998.9966	A/NewYork/330/1998	1998-12-30
A/NewYork/454/1999	2	1999.0356	A/NewYork/454/1999	1999-01-13
A/Taiwan/429/1999	4	1999.6708	A/Taiwan/429/1999	1999-09-02
A/Taiwan/511/1999	3	1999.8186	A/Taiwan/511/1999	1999-10-26
A/NewYork/249/1998	2	1998.9473	A/NewYork/249/1998	1998-12-12
NODE_0000467	1	1999.0411	A/NewYork/457/1999	1999-01-15
A/NewYork/311/1999	2	1999.1643	A/NewYork/311/1999	1999-03-01
NODE_0000467	1	1999.0110	A/NewYork/317/1999	1999-01-04
NODE_0000467	1	1999.0684	A/NewYork/323/1999	1999-01-25
NODE_0000467	1	1998.9911	A/NewYork/224/1998	1998-12-28
NODE_0000467	1	1998.9911	A/NewYork/313/1998	1998-12-28
NODE_0000430	2	1998.9993	A/NewYork/254/1998	1998-12-31
NODE_0000430	2	1999.0301	A/NewYork/451/1999	1999-01-11
A/NewYork/453/1999	3	1999.0329	A/NewYork/453/1999	1999-01-12
NODE_0000421	2	1999.1561	A/NewYork/288/1999	1999-02-26
NODE_0000421	2	1999.1561	A/NewYork/325/1999	1999-02-26
NODE_0000467	1	1999.2272	A/NewYork/327/1999	1999-03-24
NODE_0000467	1	1999.0520	A/NewYork/347/1999	1999-01-19
A/NewYork/282/1999	3	1999.1150	A/NewYork/282/1999	1999-02-11
NODE_0000467	1	1999.1150	A/NewYork/260/1999	1999-02-11
NODE_0000467	1	1999.0630	A/NewYork/340/1999	1999-01-23
NODE_0000467	1	1999.2136	A/NewYork/286/1999	1999-03-19
NODE_0000426	2	1999.0329	A/NewYork/252/1999	1999-01-12
NODE_0000426	2	1998.9911	A/NewYork/328/1998	1998-12-28
NODE_0000426	2	1998.9911	A/NewYork/240/1998	1998-12-28
A/NewYork/332/1999	2	1999.1314	A/NewYork/332/1999	1999-02-17
NODE_0000467	1	1999.1697	A/NewYork/264/1999	1999-03-03
A/NewYork/321/1999	2	1999.0465	A/NewYork/321/1999	1999-01-17
NODE_0000467	1	1999.0684	A/NewYork/262/1999	1999-01-25
NODE_0000467	1	1999.0931	A/NewYork/314/1999	1999-02-03
NODE_0000467	1	1999.0903	A/NewYork/259/1999	1999-02-02
NODE_0000467	1	1999.3450	A/NewYork/266/1999	1999-05-06
NODE_0000467	1	1999.2710	A/NewYork/261/1999	1999-04-09
NODE_0000467	1	1999.1314	A/NewYork/290/1999	1999-02-17
NODE_0000467	1	1999.1123	A/NewYork/255/1999	1999-02-10
NODE_0000467	1	1999.1478	A/NewYork/279/1999	1999-02-23
NODE_0000467	1	1999.2108	A/NewYork/322/1999	1999-03-18
NODE_0000467	1	1999.2793	A/NewYork/280/1999	1999-04-12
NODE_0000467	1	1999.2327	A/NewYork/320/1999	1999-03-26
NODE_0000467	1	1999.2327	A/NewYork/253/1999	1999-03-26
NODE_0000467	1	1998.9966	A/NewYork/304/1998	1998-12-30
NODE_0000467	1	1998.9966	A/NewYork/256/1998	1998-12-30
A/Dakar/115/1999	2	1999.8624	A/Dakar/115/1999	1999-11-11
NODE_0000467	1	1999.0110	A/NewYork/449/1999	1999-01-04
NODE_0000467	1	1999.0931	A/NewYork/257/1999	1999-02-03
NODE_0000467	1	1999.1068	A/NewYork/338/1999	1999-02-08
NODE_0000467	1	1999.0684	A/NewYork/285/1999	1999-01-25
NODE_0000467	1	1999.0219	A/NewYork/450/1999	1999-01-08
NODE_0000467	1	1999.0876	A/NewYork/329/1999	1999-02-01
NODE_0000467	1	1999.0767	A/NewYork/331/1999	1999-01-28
NODE_0000467	1	1999.0903	A/NewYork/318/1999	1999-02-02
NODE_0000467	1	1999.1287	A/NewYork/333/1999	1999-02-16
NODE_0000467	1	1999.0958	A/NewYork/397/1999	1999-02-04
A/Toulouse/878/2001	3	2001.3149	A/Toulouse/878/2001	2001-04-25
A/Netherlands/1/2002	3	2002.0192	A/Netherlands/1/2002	2002-01-07
A/NewYork/96/2002	3	2002.0493	A/NewYork/96/2002	2002-01-18
NODE_0000163	2	2001.0575	A/NewYork/301/2001	2001-01-21
NODE_0000163	2	2001.1999	A/Netherlands/118/2001	2001-03-14
NODE_0000163	2	2001.5421	A/SouthAustralia/53/2001	2001-07-17
NODE_0000163	2	2001.7365	A/WesternAustralia/14/2001	2001-09-26
A/NewYork/193/2003	7	2003.1369	A/NewYork/193/2003	2003-02-19
NODE_0000172	6	2003.1999	A/NewYork/197/2003	2003-03-14
A/NewYork/68/2003	7	2003.1999	A/NewYork/68/2003	2003-03-14
A/NewYork/194/2003	5	2003.0986	A/NewYork/194/2003	2003-02-05
NODE_0000171	4	2003.1342	A/NewYork/195/2003	2003-02-18
NODE_0000171	4	2002.7502	A/RioDeJaneiro/327/2002	2002-10-01
NODE_0000171	4	2003.4600	A/Brazil/1609/2003	2003-06-17
NODE_0000171	4	2003.4463	A/Argentina/R517/2003	2003-06-12
NODE_0000171	4	2003.5038	A/Argentina/2289/2003	2003-07-03
NODE_0000171	4	2003.5065	A/Argentina/R770/2003	2003-07-04
NODE_0000171	4	2003.2656	A/Alaska/17/2003	2003-04-07
NODE_0000171	4	2003.4983	A/RioDeJaneiro/190/2003	2003-07-01
NODE_0000171	4	2003.1752	A/Netherlands/88/2003	2003-03-05
A/NewYork/90/2002	5	2002.1013	A/NewYork/90/2002	2002-02-06
NODE_0000184	4	2001.5339	A/Queensland/19/2001	2001-07-14
NODE_0000184	4	2002.0903	A/Georgia/NHRC0001/2002	2002-02-02
NODE_0000184	4	2002.1205	A/Illinois/NHRC0001/2002	2002-02-13
NODE_0000204	6	2001.9993	A/NewYork/85/2001	2001-12-31
NODE_0000204	6	2002.1752	A/NewYork/114/2002	2002-03-05
NODE_0000204	6	2002.0986	A/NewYork/105/2002	2002-02-05
NODE_0000186	5	2001.7009	A/Waikato/105/2001	2001-09-13
NODE_0000186	5	2001.7420	A/Auckland/604/2001	2001-09-28
NODE_0000186	5	2001.6215	A/Auckland/607/2001	2001-08-15
NODE_0000186	5	2001.6324	A/Auckland/602/2001	2001-08-19
NODE_0000184	4	2001.8898	A/NewYork/401/2001	2001-11-21
NODE_0000184	4	2001.9856	A/NewYork/80/2001	2001-12-26
NODE_0000184	4	2001.7009	A/WesternAustralia/15/2001	2001-09-13
NODE_0000184	4	2001.7529	A/WesternAustralia/17/2001	2001-10-02
NODE_0000184	4	2001.7337	A/WesternAustralia/16/2001	2001-09-25
NODE_0000236	5	2002.0027	A/Wellington/70/2002	2002-01-01
NODE_0000236	5	2002.5749	A/Auckland/610/2002	2002-07-29
NODE_0000236	5	2002.1123	A/Wellington/6/2002	2002-02-10
NODE_0000236	5	2002.4435	A/Wellington/7/2002	2002-06-11
NODE_0000236	5	2002.0027	A/Wellington/9/2002	2002-01-01
NODE_0000236	5	2002.5667	A/Waikato/31/2002	2002-07-26
NODE_0000236	5	2002.4983	A/Waikato/21/2002	2002-07-01
A/Auckland/614/2002	6	2002.0383	A/Auckland/614/2002	2002-01-14
NODE_0000236	5	2002.6379	A/WesternAustralia/29/2002	2002-08-21
A/WesternAustralia/28/2002	6	2002.5969	A/WesternAustralia/28/2002	2002-08-06
NODE_0000184	4	2002.1177	A/NewYork/75/2002	2002-02-12
NODE_0000184	4	2002.0137	A/NewYork/404/2002	2002-01-05
A/NewYork/122/2002	6	2002.2190	A/NewYork/122/2002	2002-03-21
NODE_0000184	4	2002.0794	A/NewYork/110/2002	2002-01-29
NODE_0000184	4	2002.0329	A/NewYork/89/2002	2002-01-12
NODE_0000184	4	2002.1369	A/NewYork/93/2002	2002-02-19
NODE_0000228	5	2002.1643	A/NewYork/126/2002	2002-03-01
NODE_0000228	5	2002.0383	A/NewYork/409/2002	2002-01-14
NODE_0000228	5	2002.0876	A/NewYork/412/2002	2002-02-01
NODE_0000184	4	2002.0684	A/NewYork/128/2002	2002-01-25
NODE_0000184	4	2001.9884	A/NewYork/402/2001	2001-12-27
NODE_0000184	4	2002.1615	A/NewYork/416/2002	2002-02-28
NODE_0000184	4	2002.0684	A/NewYork/103/2002	2002-01-25
NODE_0000184	4	2002.0219	A/NewYork/406/2002	2002-01-08
NODE_0000184	4	2002.0301	A/NewYork/76/2002	2002-01-11
NODE_0000184	4	2002.0767	A/NewYork/420/2002	2002-01-28
NODE_0000248	5	2003.4682	A/Brazil/1544/2003	2003-06-20
A/Brazil/IAL2302/2003	6	2003.0027	A/Brazil/IAL2302/2003	2003-01-01
NODE_0000184	4	2002.0876	A/NewYork/117/2002	2002-02-01
NODE_0000184	4	2002.0821	A/NewYork/116/2002	2002-01-30
A/Auckland/615/2002	5	2002.1725	A/Auckland/615/2002	2002-03-04
A/Egypt/923226/2003	7	2003.0383	A/Egypt/923226/2003	2003-01-14
NODE_0000184	4	2001.9144	A/Bcm/1/2001	2001-11-30
NODE_0000184	4	2002.1561	A/NewYork/274/2002	2002-02-26
NODE_0000184	4	2002.1561	A/NewYork/95/2002	2002-02-26
A/Netherlands/311/2002	6	2002.2519	A/Netherlands/311/2002	2002-04-02
A/WesternAustralia/35/2002	7	2002.7447	A/WesternAustralia/35/2002	2002-09-29
NODE_0000257	5	2002.0602	A/NewYork/100/2002	2002-01-22
A/Queensland/27/2002	6	2002.6160	A/Queensland/27/2002	2002-08-13
NODE_0000257	5	2002.0958	A/NewYork/101/2002	2002-02-04
NODE_0000257	5	2002.5366	A/Queensland/22/2002	2002-07-15
NODE_0000257	5	2002.7009	A/Wellington/86/2002	2002-09-13
NODE_0000184	4	2002.1177	A/NewYork/414/2002	2002-02-12
NODE_0000184	4	2003.6790	A/Bolivia/324/2003	2003-09-05
NODE_0000184	4	2002.4983	A/RioDeJaneiro/205/2002	2002-07-01
A/India/7068/2005	6	2005.0411	A/India/7068/2005	2005-01-15
A/Korea/770/2002	7	2002.9199	A/Korea/770/2002	2002-12-02
NODE_0000208	6	2003.3066	A/NewYork/216/2003	2003-04-22
NODE_0000208	6	2003.3066	A/NewYork/215/2003	2003-04-22
NODE_0000208	6	2003.3066	A/NewYork/213/2003	2003-04-22
NODE_0000184	4	2001.6461	A/Queensland/12/2001	2001-08-24
NODE_0000184	4	2001.6461	A/Queensland/17/2001	2001-08-24
NODE_0000184	4	2001.5941	A/Queensland/20/2001	2001-08-05
NODE_0000184	4	2002.1643	A/NewYork/86/2002	2002-03-01
NODE_0000184	4	2002.0246	A/Missouri/NHRC0001/2002	2002-01-09
NODE_0000184	4	2001.9938	A/NewYork/84/2001	2001-12-29
NODE_0000184	4	2002.6571	A/WesternAustralia/34/2002	2002-08-28
NODE_0000184	4	2002.5530	A/WesternAustralia/27/2002	2002-07-21
NODE_0000184	4	2001.6270	A/Queensland/16/2001	2001-08-17
NODE_0000184	4	2001.6105	A/Queensland/11/2001	2001-08-11
NODE_0000184	4	2002.0493	A/NewYork/92/2002	2002-01-18
NODE_0000184	4	2001.7529	A/Auckland/603/2001	2001-10-02
NODE_0000184	4	2001.6461	A/Queensland/18/2001	2001-08-24
NODE_0000184	4	2001.6735	A/Queensland/14/2001	2001-09-03
NODE_0000265	4	2002.5530	A/Taiwan/299/2002	2002-07-21
NODE_0000265	4	2002.7146	A/Dakar/33/2002	2002-09-18
A/Auckland/608/2002	5	2002.4353	A/Auckland/608/2002	2002-06-08
NODE_0000273	5	2003.1342	A/Netherlands/20/2003	2003-02-18
NODE_0000273	5	2003.1999	A/Italy/1997/2003	2003-03-14
NODE_0000265	4	2002.5229	A/WesternAustralia/25/2002	2002-07-10
A/WesternAustralia/30/2002	5	2002.6324	A/WesternAustralia/30/2002	2002-08-19
NODE_0000265	4	2002.8296	A/Dakar/50/2002	2002-10-30
NODE_0000265	4	2002.6516	A/WesternAustralia/33/2002	2002-08-26
NODE_0000265	4	2002.6516	A/WesternAustralia/32/2002	2002-08-26
A/Nouakchott/1/2002	4	2002.1369	A/Nouakchott/1/2002	2002-02-19
NODE_0000183	3	2002.3504	A/Dakar/10/2002	2002-05-08
NODE_0000183	3	2002.2601	A/Mauritius/175/2002	2002-04-05
NODE_0000183	3	2002.0438	A/NewYork/418/2002	2002-01-16
A/Wellington/71/2002	5	2002.5366	A/Wellington/71/2002	2002-07-15
NODE_0000183	3	2002.0849	A/Waikato/2/2002	2002-01-31
NODE_0000183	3	2002.5476	A/Madagascar/66220/2002	2002-07-19
NODE_0000183	3	2002.9199	A/Genoa/1/2002	2002-12-02
NODE_0000183	3	2003.8131	A/Genoa/14/2003	2003-10-24
NODE_0000183	3	2003.0958	A/NewYork/192/2003	2003-02-04
NODE_0000183	3	2002.5092	A/Canterbury/68/2002	2002-07-05
NODE_0000183	3	2002.4627	A/Auckland/609/2002	2002-06-18
A/Canterbury/72/2002	4	2002.5120	A/Canterbury/72/2002	2002-07-06
NODE_0000183	3	2002.6133	A/Dunedin/18/2002	2002-08-12
A/NewYork/71/2001	4	2001.8925	A/NewYork/71/2001	2001-11-22
NODE_0000183	3	2002.1369	A/NewYork/81/2002	2002-02-19
NODE_0000183	3	2001.9856	A/NewYork/82/2001	2001-12-26
NODE_0000183	3	2002.0383	A/NewYork/125/2002	2002-01-14
NODE_0000183	3	2001.9829	A/NewYork/94/2001	2001-12-25
NODE_0000183	3	2002.0958	A/NewYork/111/2002	2002-02-04
NODE_0000183	3	2002.0110	A/NewYork/403/2002	2002-01-04
A/Bcm/1/2002	4	2002.0383	A/Bcm/1/2002	2002-01-14
NODE_0000183	3	2002.1451	A/NewYork/415/2002	2002-02-22
NODE_0000183	3	2001.9774	A/NewYork/131/2001	2001-12-23
A/NewYork/411/2002	5	2002.0602	A/NewYork/411/2002	2002-01-22
NODE_0000183	3	2001.9062	A/NewYork/124/2001	2001-11-27
NODE_0000314	4	2002.1807	A/NewYork/276/2002	2002-03-07
A/NewYork/135/2002	5	2002.1232	A/NewYork/135/2002	2002-02-14
NODE_0000183	3	2001.9555	A/NewYork/83/2001	2001-12-15
NODE_0000183	3	2002.1205	A/NewYork/97/2002	2002-02-13
NODE_0000183	3	2002.0411	A/NewYork/410/2002	2002-01-15
NODE_0000183	3	2002.1040	A/NewYork/115/2002	2002-02-07
A/NewYork/120/2002	4	2002.1369	A/NewYork/120/2002	2002-02-19
A/NewYork/108/2002	2	2002.0849	A/NewYork/108/2002	2002-01-31
NODE_0000183	3	2001.9856	A/NewYork/77/2001	2001-12-26
NODE_0000183	3	2002.0110	A/NewYork/134/2002	2002-01-04
NODE_0000183	3	2002.0821	A/NewYork/109/2002	2002-01-30
A/NewYork/130/2002	4	2002.1916	A/NewYork/130/2002	2002-03-11
A/NewYork/88/2002	4	2002.1561	A/NewYork/88/2002	2002-02-26
NODE_0000183	3	2002.2136	A/NewYork/136/2002	2002-03-19
NODE_0000183	3	2001.9993	A/NewYork/127/2001	2001-12-31
NODE_0000183	3	2002.0219	A/NewYork/87/2002	2002-01-08
NODE_0000183	3	2002.0192	A/NewYork/405/2002	2002-01-07
A/NewYork/408/2002	4	2002.0301	A/NewYork/408/2002	2002-01-11
NODE_0000183	3	2002.0219	A/NewYork/407/2002	2002-01-08
NODE_0000183	3	2002.0465	A/NewYork/91/2002	2002-01-17
A/NewYork/419/2002	4	2002.0493	A/NewYork/419/2002	2002-01-18
NODE_0000183	3	2002.0630	A/NewYork/102/2002	2002-01-23
A/NewYork/C4/2002	4	2002.0876	A/NewYork/C4/2002	2002-02-01
NODE_0000183	3	2002.4326	A/Dunedin/1/2002	2002-06-07
NODE_0000183	3	2002.1068	A/NewYork/413/2002	2002-02-08
NODE_0000183	3	2001.9938	A/NewYork/273/2001	2001-12-29
NODE_0000183	3	2002.1561	A/NewYork/121/2002	2002-02-26
NODE_0000183	3	2002.0794	A/NewYork/112/2002	2002-01-29
NODE_0000183	3	2002.0465	A/NewYork/104/2002	2002-01-17
NODE_0000183	3	2002.0110	A/NewYork/275/2002	2002-01-04
NODE_0000183	3	2002.1013	A/NewYork/133/2002	2002-02-06
NODE_0000183	3	2003.2601	A/NewYork/202/2003	2003-04-05
NODE_0000183	3	2002.6160	A/Queensland/23/2002	2002-08-13
NODE_0000183	3	2002.6270	A/Queensland/29/2002	2002-08-17
NODE_0000183	3	2002.5969	A/Queensland/26/2002	2002-08-06
NODE_0000183	3	2002.6434	A/Queensland/30/2002	2002-08-23
A/WesternAustralia/23/2002	4	2002.4819	A/WesternAustralia/23/2002	2002-06-25
NODE_0000183	3	2002.4819	A/WesternAustralia/24/2002	2002-06-25
NODE_0000183	3	2002.6516	A/WesternAustralia/31/2002	2002-08-26
NODE_0000183	3	2002.5175	A/WesternAustralia/26/2002	2002-07-08
NODE_0000183	3	2002.0849	A/NewYork/113/2002	2002-01-31
NODE_0000183	3	2002.0438	A/NewYork/107/2002	2002-01-16
NODE_0000183	3	2002.0548	A/NewYork/106/2002	2002-01-20
NODE_0000183	3	2002.0520	A/NewYork/74/2002	2002-01-19
A/NewYork/132/2002	4	2002.0739	A/NewYork/132/2002	2002-01-27
NODE_0000183	3	2002.1177	A/NewYork/129/2002	2002-02-12
A/NewYork/99/2002	4	2002.0630	A/NewYork/99/2002	2002-01-23
NODE_0000183	3	2002.0027	A/Netherlands/120/2002	2002-01-01
NODE_0000183	3	2003.0027	A/Finland/170/2003	2003-01-01
NODE_0000351	4	2002.5585	A/Dunedin/12/2002	2002-07-23
NODE_0000351	4	2002.3450	A/Canterbury/20/2002	2002-05-06
NODE_0000351	4	2002.4326	A/Dunedin/3/2002	2002-06-07
NODE_0000351	4	2002.5202	A/Dunedin/10/2002	2002-07-09
NODE_0000351	4	2002.0027	A/Wellington/84/2002	2002-01-01
NODE_0000351	4	2002.5202	A/Dunedin/9/2002	2002-07-09
NODE_0000183	3	2002.6352	A/Wellington/80/2002	2002-08-20
NODE_0000183	3	2002.6133	A/Waikato/51/2002	2002-08-12
NODE_0000183	3	2002.7885	A/WesternAustralia/36/2002	2002-10-15
NODE_0000183	3	2002.6133	A/Queensland/28/2002	2002-08-12
NODE_0000183	3	2002.5229	A/SouthAustralia/84/2002	2002-07-10
NODE_0000183	3	2002.5120	A/Canterbury/70/2002	2002-07-06
A/Canterbury/81/2002	4	2002.5202	A/Canterbury/81/2002	2002-07-09
NODE_0000183	3	2002.4873	A/Canterbury/57/2002	2002-06-27
NODE_0000183	3	2002.5010	A/Canterbury/59/2002	2002-07-02
NODE_0000183	3	2002.4819	A/Canterbury/58/2002	2002-06-25
NODE_0000183	3	2002.5038	A/Waikato/23/2002	2002-07-03
NODE_0000183	3	2002.4600	A/Wellington/38/2002	2002-06-17
NODE_0000183	3	2002.5284	A/Waikato/29/2002	2002-07-12
NODE_0000183	3	2002.3340	A/Canterbury/14/2002	2002-05-02
NODE_0000183	3	2002.4408	A/Canterbury/53/2002	2002-06-10
A/Canterbury/79/2002	4	2002.5202	A/Canterbury/79/2002	2002-07-09
A/Canterbury/33/2002	4	2002.4682	A/Canterbury/33/2002	2002-06-20
NODE_0000183	3	2002.2793	A/Canterbury/4/2002	2002-04-12
NODE_0000183	3	2002.5120	A/Canterbury/69/2002	2002-07-06
A/Canterbury/60/2002	4	2002.4956	A/Canterbury/60/2002	2002-06-30
A/Canterbury/75/2002	4	2002.5257	A/Canterbury/75/2002	2002-07-11
NODE_0000183	3	2002.5010	A/Canterbury/64/2002	2002-07-02
NODE_0000183	3	2002.4819	A/Canterbury/56/2002	2002-06-25
NODE_0000183	3	2002.4682	A/Canterbury/31/2002	2002-06-20
NODE_0000183	3	2002.4627	A/Canterbury/34/2002	2002-06-18
NODE_0000183	3	2002.4353	A/Canterbury/47/2002	2002-06-08
NODE_0000183	3	2002.4983	A/Dunedin/8/2002	2002-07-01
NODE_0000183	3	2002.5257	A/Canterbury/80/2002	2002-07-11
NODE_0000183	3	2002.4901	A/Canterbury/66/2002	2002-06-28
A/SouthCanterbury/37/2002	5	2002.4490	A/SouthCanterbury/37/2002	2002-06-13
NODE_0000366	4	2002.3915	A/Canterbury/102/2002	2002-05-23
NODE_0000366	4	2002.4983	A/Canterbury/62/2002	2002-07-01
NODE_0000366	4	2002.4435	A/Canterbury/50/2002	2002-06-11
NODE_0000183	3	2002.2765	A/Canterbury/9/2002	2002-04-11
NODE_0000183	3	2002.2820	A/Canterbury/5/2002	2002-04-13
NODE_0000183	3	2002.2984	A/Canterbury/13/2002	2002-04-19
NODE_0000183	3	2002.2984	A/Canterbury/6/2002	2002-04-19
NODE_0000183	3	2002.3121	A/Canterbury/10/2002	2002-04-24
NODE_0000183	3	2002.4490	A/Canterbury/35/2002	2002-06-13
NODE_0000183	3	2002.4956	A/Canterbury/61/2002	2002-06-30
NODE_0000183	3	2002.3258	A/Canterbury/2/2002	2002-04-29
NODE_0000183	3	2002.3176	A/Canterbury/1/2002	2002-04-26
NODE_0000183	3	2002.3395	A/Canterbury/16/2002	2002-05-04
NODE_0000183	3	2002.3368	A/Canterbury/15/2002	2002-05-03
NODE_0000183	3	2002.3450	A/Canterbury/18/2002	2002-05-06
NODE_0000183	3	2002.3477	A/Canterbury/21/2002	2002-05-07
NODE_0000183	3	2002.3559	A/Canterbury/22/2002	2002-05-10
NODE_0000183	3	2002.3641	A/Canterbury/27/2002	2002-05-13
NODE_0000183	3	2002.3696	A/Canterbury/29/2002	2002-05-15
NODE_0000183	3	2002.3696	A/Canterbury/19/2002	2002-05-15
NODE_0000183	3	2002.4381	A/Canterbury/48/2002	2002-06-09
NODE_0000183	3	2002.4381	A/Canterbury/46/2002	2002-06-09
NODE_0000183	3	2002.4408	A/Canterbury/41/2002	2002-06-10
NODE_0000183	3	2002.6899	A/Auckland/611/2002	2002-09-09
NODE_0000183	3	2002.4326	A/Canterbury/49/2002	2002-06-07
NODE_0000183	3	2002.4326	A/Canterbury/44/2002	2002-06-07
A/Waikato/52/2002	4	2002.6133	A/Waikato/52/2002	2002-08-12
NODE_0000183	3	2002.5640	A/Queensland/24/2002	2002-07-25
NODE_0000183	3	2002.5832	A/Auckland/613/2002	2002-08-01
NODE_0000183	3	2002.6188	A/Auckland/612/2002	2002-08-14
NODE_0000183	3	2002.5667	A/Queensland/21/2002	2002-07-26
NODE_0000183	3	2002.5448	A/Waikato/25/2002	2002-07-18
NODE_0000183	3	2002.5175	A/Canterbury/76/2002	2002-07-08
NODE_0000183	3	2002.5038	A/Wellington/66/2002	2002-07-03
NODE_0007969	0	2000.9774	A/Taiwan/431/2000	2000-12-22
NODE_0007969	0	2001.0027	A/Hanoi/1766/2001	2001-01-01
A/Madagascar/62645/2001	2	2001.3806	A/Madagascar/62645/2001	2001-05-19
A/Taiwan/160/2001	1	2001.3477	A/Taiwan/160/2001	2001-05-07
A/Taiwan/55/2001	2	2001.1177	A/Taiwan/55/2001	2001-02-12
NODE_0000559	1	2000.5366	A/Taiwan/263/2000	2000-07-14
A/Taiwan/231/2002	2	2002.4517	A/Taiwan/231/2002	2002-06-14
A/Thailand/Siriraj-06/2002	4	2002.0027	A/Thailand/Siriraj-06/2002	2002-01-01
NODE_0000562	3	2001.9117	A/Wuhan/396/2001	2001-11-29
NODE_0000562	3	2002.0027	A/Brisbane/5/2002	2002-01-01
NODE_0000571	6	2002.2081	A/Taiwan/92/2002	2002-03-17
NODE_0000571	6	2003.0055	A/Taiwan/3/2003	2003-01-02
NODE_0000571	6	2003.0986	A/Taiwan/47/2003	2003-02-05
NODE_0000565	5	2002.5421	A/Townsville/4/2002	2002-07-17
NODE_0000565	5	2003.2136	A/Yucatan/844/2003	2003-03-19
NODE_0000565	5	2002.0027	A/Philippines/472/2002	2002-01-01
NODE_0000565	5	2002.9281	A/Taiwan/478/2002	2002-12-05
A/Trieste/2/2003	6	2003.1670	A/Trieste/2/2003	2003-03-02
A/Bangladesh/1164729/2003	7	2003.3450	A/Bangladesh/1164729/2003	2003-05-06
A/Fujian/411/2002	7	2002.0027	A/Fujian/411/2002	2002-01-01
A/Sydney/15/2003	7	2003.0411	A/Sydney/15/2003	2003-01-15
A/Netherlands/22/2003	8	2003.1478	A/Netherlands/22/2003	2003-02-23
A/Moscow/28/2003	8	2003.0958	A/Moscow/28/2003	2003-02-04
A/Hanoi/ARI189/2003	7	2003.0027	A/Hanoi/ARI189/2003	2003-01-01
NODE_0000573	6	2003.3094	A/NewYork/214/2003	2003-04-23
NODE_0000573	6	2003.4572	A/Hanoi/BM766/2003	2003-06-16
A/Chile/8806/2003	8	2003.4956	A/Chile/8806/2003	2003-06-30
NODE_0000943	7	2003.4572	A/Hanoi/BM767/2003	2003-06-16
NODE_0000943	7	2004.0027	A/Hanoi/662/2004	2004-01-01
NODE_0000943	7	2004.0027	A/Hanoi/BM769/2004	2004-01-01
A/Wuhan/214/2003	9	2003.4956	A/Wuhan/214/2003	2003-06-30
NODE_0000892	11	2003.0027	A/NewYork/74/2003	2003-01-01
NODE_0000892	11	2003.6242	A/NewYork/204/2003	2003-08-16
NODE_0000890	8	2003.6352	A/TaIwan/1526/2003	2003-08-20
NODE_0000890	8	2003.3066	A/Guangzhou/768/2003	2003-04-22
NODE_0000890	8	2003.2081	A/HongKong/797/2003	2003-03-17
A/Taiwan/139/2003	10	2003.9446	A/Taiwan/139/2003	2003-12-11
NODE_0000890	8	2003.4682	A/HongKong/1173/2003	2003-06-20
A/Taiwan/115/2003	9	2003.8378	A/Taiwan/115/2003	2003-11-02
NODE_0000890	8	2004.2574	A/Taiwan/981/2004	2004-04-03
NODE_0000890	8	2003.9555	A/Taiwan/143/2003	2003-12-15
NODE_0000890	8	2003.4600	A/HongKong/1160/2003	2003-06-17
NODE_0000890	8	2003.4572	A/HongKong/1159/2003	2003-06-16
NODE_0000894	9	2003.4463	A/Chile/7985/2003	2003-06-12
NODE_0000894	9	2004.1205	A/Taiwan/612/2004	2004-02-13
NODE_0000894	9	2003.4956	A/Wuhan/211/2003	2003-06-30
NODE_0000894	9	2003.6845	A/Taiwan/1529/2003	2003-09-07
NODE_0000894	9	2003.9829	A/Taiwan/145/2003	2003-12-25
NODE_0000894	9	2003.6872	A/Taiwan/1530/2003	2003-09-08
NODE_0000573	6	2003.6188	A/Hanoi/HN695/2003	2003-08-14
NODE_0000573	6	2003.2382	A/HongKong/992/2003	2003-03-28
A/HongKong/1052/2003	7	2003.2546	A/HongKong/1052/2003	2003-04-03
NODE_0000912	9	2004.2218	A/Brazil/615/2004	2004-03-21
NODE_0000912	9	2004.3094	A/NewYork/22/2004	2004-04-22
NODE_0000908	7	2003.9117	A/NewYork/32/2003	2003-11-29
NODE_0000908	7	2003.9090	A/NewYork/269/2003	2003-11-28
A/Omsk/32/2004	11	2004.0411	A/Omsk/32/2004	2004-01-15
A/Macau/14/2004	12	2004.0027	A/Macau/14/2004	2004-01-01
A/HongKong/HKU11/2004	12	2004.2327	A/HongKong/HKU11/2004	2004-03-25
NODE_0000914	11	2003.9281	A/Beijing/170/2003	2003-12-05
A/HongKong/HKU17/2004	13	2004.3395	A/HongKong/HKU17/2004	2004-05-03
NODE_0000917	12	2003.7584	A/Tianjin/143/2003	2003-10-04
NODE_0000917	12	2004.1670	A/HongKong/HKU4/2004	2004-03-01
NODE_0000917	12	2004.3285	A/HongKong/HKU16/2004	2004-04-29
NODE_0000933	9	2003.0027	A/England/484/2003	2003-01-01
A/England/516/2003	8	2003.0027	A/England/516/2003	2003-01-01
NODE_0000920	8	2003.0027	A/England/419/2003	2003-01-01
A/NewYork/59/2003	9	2003.9582	A/NewYork/59/2003	2003-12-16
NODE_0000920	8	2003.7502	A/England/431/2003	2003-10-01
NODE_0000923	9	2003.9637	A/England/547/2003	2003-12-18
A/NorthCarolina/15/2003	10	2003.9774	A/NorthCarolina/15/2003	2003-12-23
A/Guyane/14/2004	9	2004.1342	A/Guyane/14/2004	2004-02-18
NODE_0000920	8	2003.7337	A/Netherlands/312/2003	2003-09-25
NODE_0000920	8	2003.0027	A/England/805/2003	2003-01-01
NODE_0000920	8	2003.0027	A/Scotland/79/2003	2003-01-01
NODE_0000920	8	2004.0110	A/Lyon/21/2004	2004-01-04
NODE_0000920	8	2004.0986	A/NewYork/52/2004	2004-02-05
NODE_0000920	8	2004.0192	A/Netherlands/23/2004	2004-01-07
NODE_0000920	8	2003.8350	A/England/786/2003	2003-11-01
NODE_0000920	8	2003.9391	A/England/909/2003	2003-12-09
A/HongKong/664/2003	7	2003.1615	A/HongKong/664/2003	2003-02-28
A/Taiwan/63/2003	7	2003.1643	A/Taiwan/63/2003	2003-03-01
NODE_0000573	6	2003.1697	A/India/1741/2003	2003-03-03
A/Argentina/R447/2003	7	2003.4189	A/Argentina/R447/2003	2003-06-02
NODE_0000573	6	2003.0493	A/Taiwan/22/2003	2003-01-18
A/Madagascar/70081/2003	7	2003.4572	A/Madagascar/70081/2003	2003-06-16
A/Dakar/19/2003	8	2003.4956	A/Dakar/19/2003	2003-06-30
A/Chile/6267/2003	9	2003.3614	A/Chile/6267/2003	2003-05-12
A/Chile/7379/2003	7	2003.4216	A/Chile/7379/2003	2003-06-03
A/ElSalvador/36/2003	7	2003.4381	A/ElSalvador/36/2003	2003-06-09
NODE_0000573	6	2003.3641	A/Chile/6421/2003	2003-05-13
A/Yucatan/ME6057/2003	8	2003.2163	A/Yucatan/ME6057/2003	2003-03-20
A/NewYork/485/2003	7	2003.0548	A/NewYork/485/2003	2003-01-20
A/RioDeJaneiro/89/2003	8	2003.3313	A/RioDeJaneiro/89/2003	2003-05-01
NODE_0000573	6	2002.9035	A/Ishikawa/102/2002	2002-11-26
A/Taiwan/59/2003	8	2003.1205	A/Taiwan/59/2003	2003-02-13
NODE_0000573	6	2003.0027	A/Brazil/IAL2314/2003	2003-01-01
NODE_0000573	6	2003.1068	A/HongKong/6385/2003	2003-02-08
A/Brazil/IAL1727/2003	7	2003.4846	A/Brazil/IAL1727/2003	2003-06-26
NODE_0000619	7	2003.0027	A/Alaska/3/2003	2003-01-01
A/Singapore/89/2003	8	2003.8323	A/Singapore/89/2003	2003-10-31
NODE_0000591	7	2003.1834	A/NewYork/198/2003	2003-03-08
NODE_0000591	7	2003.3477	A/NewYork/203/2003	2003-05-07
NODE_0000591	7	2003.3094	A/Texas/17/2003	2003-04-23
NODE_0000584	7	2003.1807	A/HongKong/711/2003	2003-03-07
NODE_0000585	8	2003.0027	A/Netherlands/217/2003	2003-01-01
NODE_0000585	8	2003.2081	A/Netherlands/109/2003	2003-03-17
NODE_0000585	8	2003.0027	A/Netherlands/222/2003	2003-01-01
NODE_0000605	7	2003.4983	A/Argentina/R809/2003	2003-07-01
NODE_0000605	7	2003.3833	A/Hunan/245/2003	2003-05-20
A/Michigan/16/2003	7	2003.2218	A/Michigan/16/2003	2003-03-22
NODE_0000573	6	2003.3833	A/SouthDakota/9/2003	2003-05-20
NODE_0000573	6	2003.3258	A/Wisconsin/31/2003	2003-04-29
NODE_0000593	7	2003.1916	A/HongKong/712/2003	2003-03-11
A/Taiwan/58/2003	8	2003.1150	A/Taiwan/58/2003	2003-02-11
NODE_0000593	7	2003.0520	A/Taiwan/24/2003	2003-01-19
NODE_0000593	7	2003.7447	A/Singapore/NHRC0002/2003	2003-09-29
NODE_0000593	7	2003.7693	A/Singapore/NHRC0007/2003	2003-10-08
NODE_0000593	7	2003.7775	A/Singapore/NHRC0011/2003	2003-10-11
NODE_0000593	7	2003.7775	A/Singapore/NHRC0010/2003	2003-10-11
NODE_0000573	6	2003.0027	A/Georgia/1/2003	2003-01-01
NODE_0000573	6	2003.1615	A/Wisconsin/30/2003	2003-02-28
NODE_0000573	6	2003.0821	A/Japan/727/2003	2003-01-30
A/Taiwan/12/2003	7	2003.0274	A/Taiwan/12/2003	2003-01-10
A/Mexico/325/2003	7	2003.1533	A/Mexico/325/2003	2003-02-25
NODE_0000573	6	2003.2163	A/HongKong/911/2003	2003-03-20
NODE_0000573	6	2003.0630	A/Japan/493/2003	2003-01-23
NODE_0000573	6	2003.0027	A/Taiwan/2/2003	2003-01-01
NODE_0000573	6	2003.0110	A/Khabarovsk/361/2003	2003-01-04
A/HongKong/334/2003	7	2003.1506	A/HongKong/334/2003	2003-02-24
NODE_0000573	6	2003.2738	A/NewYork/201/2003	2003-04-10
NODE_0000573	6	2003.4517	A/Uruguay/PA4/2003	2003-06-14
NODE_0000573	6	2003.1725	A/HongKong/530/2003	2003-03-04
NODE_0000573	6	2003.1916	A/Mexico/503/2003	2003-03-11
A/Auckland/20/2003	7	2003.4545	A/Auckland/20/2003	2003-06-15
A/NewYork/199/2003	7	2003.2190	A/NewYork/199/2003	2003-03-21
NODE_0000573	6	2003.3888	A/Mexico/1066/2003	2003-05-22
NODE_0000573	6	2003.1369	A/NewYork/196/2003	2003-02-19
A/Mexico/736/2003	7	2003.2355	A/Mexico/736/2003	2003-03-27
A/HongKong/995/2003	7	2003.2409	A/HongKong/995/2003	2003-03-29
NODE_0000638	7	2003.0027	A/England/584/2003	2003-01-01
A/Brazil/445/2004	9	2004.2574	A/Brazil/445/2004	2004-04-03
A/Connecticut/2/2003	9	2003.0027	A/Connecticut/2/2003	2003-01-01
A/Limoges/2402/2003	8	2003.9637	A/Limoges/2402/2003	2003-12-18
NODE_0000638	7	2003.3915	A/ElSalvador/12/2003	2003-05-23
NODE_0000638	7	2004.1205	A/HongKong/HKU2/2004	2004-02-13
A/Colombia/4145/2003	8	2003.8871	A/Colombia/4145/2003	2003-11-20
A/England/508/2003	8	2003.9062	A/England/508/2003	2003-11-27
A/NewYork/268/2003	8	2003.9062	A/NewYork/268/2003	2003-11-27
NODE_0000638	7	2003.0027	A/Wyoming/56/2003	2003-01-01
A/Taiwan/1548/2004	9	2004.2710	A/Taiwan/1548/2004	2004-04-08
NODE_0000638	7	2003.1123	A/NewYork/24/2003	2003-02-10
NODE_0000638	7	2003.8241	A/NewYork/27/2003	2003-10-28
NODE_0000638	7	2003.9035	A/NewYork/21/2003	2003-11-26
NODE_0000638	7	2003.9938	A/NewYork/65/2003	2003-12-29
NODE_0000638	7	2003.9473	A/NewYork/29/2003	2003-12-12
NODE_0000638	7	2003.9227	A/NewYork/34/2003	2003-12-03
NODE_0000638	7	2003.9418	A/California/NHRC0006/2003	2003-12-10
NODE_0000638	7	2003.0027	A/Idaho/6/2003	2003-01-01
NODE_0000638	7	2003.0027	A/Vermont/8/2003	2003-01-01
A/Arizona/24/2003	8	2003.8104	A/Arizona/24/2003	2003-10-23
NODE_0000638	7	2003.8652	A/NewYork/15/2003	2003-11-12
NODE_0000638	7	2004.0301	A/SouthDakota/2/2004	2004-01-11
NODE_0000638	7	2003.9473	A/NewYork/47/2003	2003-12-12
A/Memphis/32/2003	8	2003.9227	A/Memphis/32/2003	2003-12-03
NODE_0000638	7	2003.9719	A/NewYork/38/2003	2003-12-21
NODE_0000638	7	2003.9966	A/Korea/124/2003	2003-12-30
NODE_0000638	7	2003.9391	A/Wyoming/76/2003	2003-12-09
NODE_0000655	8	2004.0246	A/Missouri/NHRC0002/2004	2004-01-09
A/Taiwan/1569/2004	9	2004.3641	A/Taiwan/1569/2004	2004-05-12
NODE_0000638	7	2003.0027	A/Utah/1/2003	2003-01-01
NODE_0000638	7	2003.6899	A/WesternAustralia/45/2003	2003-09-09
NODE_0000638	7	2003.8734	A/Egypt/7221/2003	2003-11-15
A/WesternAustralia/37/2003	8	2003.6899	A/WesternAustralia/37/2003	2003-09-09
NODE_0000638	7	2003.7556	A/WesternAustralia/47/2003	2003-10-03
A/WesternAustralia/48/2003	9	2003.7639	A/WesternAustralia/48/2003	2003-10-06
NODE_0000782	8	2003.0027	A/England/787/2003	2003-01-01
NODE_0000782	8	2003.7118	A/WesternAustralia/42/2003	2003-09-17
NODE_0000782	8	2003.7118	A/WesternAustralia/50/2003	2003-09-17
NODE_0000782	8	2003.7310	A/WesternAustralia/39/2003	2003-09-24
NODE_0000782	8	2003.7283	A/WesternAustralia/41/2003	2003-09-23
NODE_0000782	8	2003.6872	A/WesternAustralia/38/2003	2003-09-08
NODE_0000638	7	2004.0329	A/NewYork/480/2004	2004-01-12
NODE_0000638	7	2004.0411	A/NewYork/499/2004	2004-01-15
A/NewYork/270/2003	10	2003.8816	A/NewYork/270/2003	2003-11-18
NODE_0000768	8	2003.8679	A/SouthCarolina/NHRC0002/2003	2003-11-13
NODE_0000768	8	2003.8843	A/NewYork/28/2003	2003-11-19
NODE_0000768	8	2003.9281	A/Georgia/NHRC0001/2003	2003-12-05
A/NewYork/479/2003	8	2003.8652	A/NewYork/479/2003	2003-11-12
A/NewYork/5/2004	8	2004.0164	A/NewYork/5/2004	2004-01-06
A/Singapore/107/2003	8	2003.8624	A/Singapore/107/2003	2003-11-11
NODE_0000638	7	2003.9692	A/NewYork/61A/2003	2003-12-20
NODE_0000638	7	2004.0164	A/NewYork/6/2004	2004-01-06
NODE_0000638	7	2003.9391	A/NewYork/45/2003	2003-12-09
NODE_0000638	7	2003.8980	A/NewYork/473/2003	2003-11-24
NODE_0000638	7	2003.8761	A/NewYork/17/2003	2003-11-16
NODE_0000638	7	2003.0027	A/Texas/34/2003	2003-01-01
A/NewYork/9/2003	8	2003.8323	A/NewYork/9/2003	2003-10-31
NODE_0000638	7	2003.0027	A/Texas/42/2003	2003-01-01
NODE_0000638	7	2003.7529	A/Texas/40/2003	2003-10-02
NODE_0000638	7	2003.7940	A/Texas/132/2003	2003-10-17
NODE_0000638	7	2003.0027	A/Wisconsin/49/2003	2003-01-01
NODE_0000638	7	2003.8871	A/Texas/NHRC0001/2003	2003-11-20
NODE_0000638	7	2003.9555	A/Georgia/27/2003	2003-12-15
NODE_0000638	7	2003.9035	A/NewJersey/NHRC0001/2003	2003-11-26
NODE_0000638	7	2004.4819	A/Uruguay/3173/2004	2004-06-24
NODE_0000638	7	2004.2574	A/Argentina/26/2004	2004-04-03
NODE_0000638	7	2003.7255	A/Texas/41/2003	2003-09-22
NODE_0000638	7	2003.9938	A/NewYork/8/2003	2003-12-29
NODE_0000638	7	2003.9938	A/NewYork/104/2003	2003-12-29
NODE_0000638	7	2003.0027	A/Georgia/20/2003	2003-01-01
NODE_0000638	7	2003.7556	A/Texas/32/2003	2003-10-03
NODE_0000638	7	2003.8679	A/California/NHRC0001/2003	2003-11-13
NODE_0000638	7	2003.7310	A/Texas/29/2003	2003-09-24
NODE_0000638	7	2003.8049	A/SouthCarolina/NHRC0001/2003	2003-10-21
NODE_0000638	7	2003.9418	A/NewYork/51/2003	2003-12-10
NODE_0000638	7	2003.0027	A/Texas/43/2003	2003-01-01
NODE_0000638	7	2003.8706	A/Nebraska/15/2003	2003-11-14
NODE_0000638	7	2003.9363	A/NewYork/42/2003	2003-12-08
NODE_0000638	7	2003.0027	A/Oklahoma/4/2003	2003-01-01
NODE_0000638	7	2003.0027	A/Iowa/4/2003	2003-01-01
NODE_0000638	7	2004.0548	A/Illinois/NHRC0001/2004	2004-01-20
A/NorthCarolina/45/2003	8	2003.9418	A/NorthCarolina/45/2003	2003-12-10
NODE_0000638	7	2003.0027	A/Colorado/6/2003	2003-01-01
NODE_0000638	7	2003.8241	A/Illinois/NHRC0001/2003	2003-10-28
NODE_0000638	7	2003.9090	A/NewYork/271/2003	2003-11-28
A/NewYork/50/2003	8	2003.9363	A/NewYork/50/2003	2003-12-08
NODE_0000638	7	2004.0356	A/NewYork/498/2004	2004-01-13
NODE_0000638	7	2003.8487	A/Virginia/16/2003	2003-11-06
NODE_0000638	7	2003.8487	A/Missouri/NHRC0001/2003	2003-11-06
NODE_0000638	7	2003.9747	A/Arizona/53/2003	2003-12-22
A/Georgia/NHRC0001/2004	8	2004.0548	A/Georgia/NHRC0001/2004	2004-01-20
A/Germany/838/2003	9	2003.9637	A/Germany/838/2003	2003-12-18
NODE_0000638	7	2003.8515	A/Scotland/78/2003	2003-11-07
NODE_0000638	7	2003.9254	A/England/567/2003	2003-12-04
NODE_0000826	9	2003.8843	A/Virginia/40/2003	2003-11-19
NODE_0000826	9	2004.0137	A/HongKong/15/2004	2004-01-05
NODE_0000826	9	2004.1916	A/HongKong/HKU7/2004	2004-03-10
NODE_0000830	10	2004.4408	A/Taiwan/1075/2004	2004-06-09
A/Taiwan/353/2004	11	2004.4819	A/Taiwan/353/2004	2004-06-24
NODE_0000831	11	2004.2437	A/HongKong/HKU12/2004	2004-03-29
A/Taiwan/1051/2004	12	2004.3943	A/Taiwan/1051/2004	2004-05-23
NODE_0000826	9	2004.1369	A/HongKong/HKU3/2004	2004-02-19
NODE_0000826	9	2004.5366	A/Malaysia/1522/2004	2004-07-14
NODE_0000826	9	2004.1999	A/HongKong/HKU8/2004	2004-03-13
NODE_0000826	9	2004.1752	A/HongKong/HKU5/2004	2004-03-04
A/HongKong/HKU10/2004	10	2004.2245	A/HongKong/HKU10/2004	2004-03-22
NODE_0000840	8	2003.8953	A/Khabarovsk/13/2003	2003-11-23
A/Scotland/61/2003	9	2003.8186	A/Scotland/61/2003	2003-10-26
NODE_0000840	8	2003.0027	A/England/493/2003	2003-01-01
NODE_0000840	8	2003.0027	A/England/789/2003	2003-01-01
A/England/479/2003	10	2003.8843	A/England/479/2003	2003-11-19
NODE_0008332	9	2003.8214	A/England/446/2003	2003-10-27
NODE_0008332	9	2003.9528	A/England/602/2003	2003-12-14
NODE_0008332	9	2003.8898	A/England/492/2003	2003-11-21
NODE_0008334	9	2003.8980	A/England/487/2003	2003-11-24
A/England/568/2003	8	2003.9035	A/England/568/2003	2003-11-26
NODE_0008334	9	2003.9309	A/England/587/2003	2003-12-06
NODE_0008334	9	2003.8980	A/England/491/2003	2003-11-24
NODE_0000840	8	2003.0027	A/England/425/2003	2003-01-01
NODE_0000840	8	2003.0027	A/England/430/2003	2003-01-01
NODE_0000840	8	2003.9199	A/England/917/2003	2003-12-02
NODE_0000840	8	2003.9090	A/England/957/2003	2003-11-28
NODE_0000840	8	2003.9062	A/England/532/2003	2003-11-27
NODE_0000887	9	2003.9446	A/England/593/2003	2003-12-11
NODE_0000887	9	2003.8871	A/England/531/2003	2003-11-20
NODE_0000840	8	2003.8350	A/England/539/2003	2003-11-01
A/England/592/2003	9	2003.9582	A/England/592/2003	2003-12-16
NODE_0000872	9	2003.8405	A/England/442/2003	2003-11-03
NODE_0000872	9	2003.8405	A/England/445/2003	2003-11-03
NODE_0000872	9	2004.0821	A/Hanoi/HN30110/2004	2004-01-30
NODE_0000840	8	2003.8268	A/Taiwan/89/2003	2003-10-29
NODE_0000840	8	2004.0164	A/Netherlands/17/2004	2004-01-06
NODE_0000840	8	2004.5010	A/Paraguay/697/2004	2004-07-01
NODE_0000863	9	2003.8104	A/Scotland/52/2003	2003-10-23
NODE_0000864	10	2003.8405	A/England/475/2003	2003-11-03
NODE_0000864	10	2003.8405	A/Scotland/76/2003	2003-11-03
NODE_0000840	8	2003.9281	A/England/485/2003	2003-12-05
A/Scotland/72/2003	9	2003.8241	A/Scotland/72/2003	2003-10-28
NODE_0000840	8	2003.9993	A/NewYork/474/2003	2003-12-31
NODE_0000840	8	2003.8898	A/NewYork/478/2003	2003-11-21
NODE_0000840	8	2004.0164	A/NewYork/69/2004	2004-01-06
NODE_0000840	8	2003.8214	A/NewYork/2/2003	2003-10-27
NODE_0000840	8	2003.9473	A/England/522/2003	2003-12-12
NODE_0000840	8	2003.9363	A/NewYork/4/2003	2003-12-08
NODE_0000840	8	2003.7940	A/Norway/88/2003	2003-10-17
NODE_0000840	8	2003.8460	A/England/470/2003	2003-11-05
NODE_0000840	8	2003.8323	A/NewYork/7/2003	2003-10-31
NODE_0000840	8	2003.9254	A/England/528/2003	2003-12-04
NODE_0000840	8	2003.9418	A/NewYork/55/2003	2003-12-10
NODE_0000840	8	2003.8460	A/England/518/2003	2003-11-05
NODE_0000840	8	2003.8350	A/England/740/2003	2003-11-01
NODE_0000840	8	2003.9062	A/England/525/2003	2003-11-27
NODE_0000840	8	2003.9637	A/England/552/2003	2003-12-18
NODE_0000840	8	2003.8652	A/Brisbane/342/2003	2003-11-12
NODE_0000840	8	2003.8789	A/England/642/2003	2003-11-17
A/NewYork/11/2003	8	2003.8323	A/NewYork/11/2003	2003-10-31
NODE_0000638	7	2004.0027	A/Okayama/23/2004	2004-01-01
NODE_0000638	7	2003.8843	A/NewYork/477/2003	2003-11-19
A/Peru/1296/2004	8	2004.0602	A/Peru/1296/2004	2004-01-22
NODE_0000638	7	2003.6927	A/Queensland/40/2003	2003-09-10
NODE_0000638	7	2003.6489	A/Queensland/33/2003	2003-08-25
NODE_0000638	7	2003.5366	A/Dunedin/24/2003	2003-07-15
NODE_0000638	7	2003.7064	A/WesternAustralia/49/2003	2003-09-15
NODE_0000740	9	2003.6160	A/Queensland/32/2003	2003-08-13
NODE_0000740	9	2003.6817	A/SouthAustralia/39/2003	2003-09-06
NODE_0000638	7	2003.0027	A/Sydney/101/2003	2003-01-01
NODE_0000638	7	2003.4572	A/Waikato/15/2003	2003-06-16
NODE_0000638	7	2003.6735	A/Queensland/38/2003	2003-09-03
A/Waikato/108/2003	8	2003.5147	A/Waikato/108/2003	2003-07-07
NODE_0000638	7	2003.6270	A/Canterbury/431/2003	2003-08-17
NODE_0000638	7	2003.6270	A/Canterbury/443/2003	2003-08-17
NODE_0000638	7	2003.4107	A/Wellington/9/2003	2003-05-30
NODE_0000638	7	2003.5311	A/Dunedin/11/2003	2003-07-13
NODE_0000638	7	2003.4873	A/Waikato/94/2003	2003-06-27
NODE_0000638	7	2003.4764	A/Waikato/29/2003	2003-06-23
NODE_0000638	7	2003.5175	A/Waikato/133/2003	2003-07-08
NODE_0000638	7	2003.5257	A/Waikato/129/2003	2003-07-11
A/WesternAustralia/44/2003	8	2003.8077	A/WesternAustralia/44/2003	2003-10-22
NODE_0000638	7	2003.5366	A/Canterbury/426/2003	2003-07-15
NODE_0000638	7	2003.6270	A/Canterbury/444/2003	2003-08-17
NODE_0000638	7	2003.5421	A/Canterbury/439/2003	2003-07-17
NODE_0000736	8	2003.6489	A/Queensland/34/2003	2003-08-25
NODE_0000736	8	2003.6215	A/Canterbury/442/2003	2003-08-15
NODE_0000736	8	2003.7118	A/WesternAustralia/40/2003	2003-09-17
NODE_0000638	7	2003.4736	A/Waikato/156/2003	2003-06-22
NODE_0000719	8	2003.6407	A/SouthCanterbury/433/2003	2003-08-22
NODE_0000719	8	2003.5859	A/Dunedin/38/2003	2003-08-02
NODE_0000638	7	2003.5092	A/Canterbury/399/2003	2003-07-05
NODE_0000638	7	2003.6324	A/Canterbury/391/2003	2003-08-19
NODE_0000638	7	2003.6188	A/Canterbury/398/2003	2003-08-14
NODE_0000638	7	2003.5366	A/Canterbury/411/2003	2003-07-15
NODE_0000638	7	2003.4956	A/Canterbury/394/2003	2003-06-30
NODE_0000638	7	2003.5366	A/Canterbury/418/2003	2003-07-15
NODE_0000638	7	2003.5366	A/Canterbury/424/2003	2003-07-15
NODE_0000638	7	2003.5120	A/Canterbury/409/2003	2003-07-06
NODE_0000638	7	2003.5120	A/Canterbury/410/2003	2003-07-06
NODE_0000638	7	2003.5175	A/Canterbury/390/2003	2003-07-08
NODE_0000638	7	2003.5339	A/Canterbury/434/2003	2003-07-14
NODE_0000638	7	2003.5448	A/Canterbury/432/2003	2003-07-18
NODE_0000638	7	2003.5941	A/Canterbury/440/2003	2003-08-05
NODE_0000638	7	2003.5366	A/Canterbury/427/2003	2003-07-15
NODE_0000638	7	2003.5421	A/Canterbury/387/2003	2003-07-17
NODE_0000638	7	2003.3833	A/Waikato/1/2003	2003-05-20
NODE_0000638	7	2003.3806	A/Wellington/3/2003	2003-05-19
NODE_0000638	7	2003.4107	A/Wellington/10/2003	2003-05-30
NODE_0000638	7	2003.3888	A/Wellington/4/2003	2003-05-22
A/Waikato/91/2003	8	2003.4901	A/Waikato/91/2003	2003-06-28
A/Christchurch/28/2003	8	2003.4791	A/Christchurch/28/2003	2003-06-24
NODE_0000638	7	2003.4791	A/Waikato/46/2003	2003-06-24
A/Wellington/28/2003	8	2003.4791	A/Wellington/28/2003	2003-06-24
NODE_0000638	7	2003.5339	A/Canterbury/423/2003	2003-07-14
NODE_0000638	7	2003.5339	A/Canterbury/382/2003	2003-07-14
NODE_0000638	7	2003.5394	A/Canterbury/435/2003	2003-07-16
NODE_0000638	7	2003.5394	A/Canterbury/437/2003	2003-07-16
NODE_0000638	7	2003.6927	A/WesternAustralia/46/2003	2003-09-10
NODE_0000638	7	2003.6982	A/WesternAustralia/43/2003	2003-09-12
NODE_0000638	7	2003.4572	A/Canterbury/393/2003	2003-06-16
NODE_0000638	7	2003.4627	A/Wellington/25/2003	2003-06-18
NODE_0000638	7	2003.6133	A/Queensland/31/2003	2003-08-12
NODE_0000638	7	2003.5941	A/Canterbury/441/2003	2003-08-05
NODE_0000638	7	2003.4709	A/Waikato/154/2003	2003-06-21
NODE_0000638	7	2003.4709	A/Waikato/21/2003	2003-06-21
NODE_0000638	7	2003.4983	A/Australia/NHRC0002/2003	2003-07-01
NODE_0000638	7	2003.4736	A/Waikato/155/2003	2003-06-22
NODE_0000638	7	2003.4983	A/Australia/NHRC0003/2003	2003-07-01
NODE_0000638	7	2003.4983	A/Australia/NHRC0001/2003	2003-07-01
NODE_0000638	7	2003.5010	A/Australia/NHRC0004/2003	2003-07-02
NODE_0000638	7	2003.5010	A/Dunedin/40/2003	2003-07-02
NODE_0000638	7	2003.5147	A/Australia/NHRC0006/2003	2003-07-07
NODE_0000638	7	2003.5038	A/Waikato/54/2003	2003-07-03
NODE_0000638	7	2003.6270	A/Canterbury/392/2003	2003-08-17
NODE_0000638	7	2003.6954	A/Queensland/39/2003	2003-09-11
NODE_0000638	7	2003.5092	A/Canterbury/403/2003	2003-07-05
NODE_0000638	7	2003.5092	A/Canterbury/405/2003	2003-07-05
NODE_0000638	7	2003.5092	A/Canterbury/400/2003	2003-07-05
NODE_0000638	7	2003.5092	A/Canterbury/401/2003	2003-07-05
NODE_0000638	7	2003.5092	A/Canterbury/404/2003	2003-07-05
NODE_0000638	7	2003.5092	A/Canterbury/408/2003	2003-07-05
NODE_0000638	7	2003.5175	A/Australia/NHRC0005/2003	2003-07-08
NODE_0000638	7	2003.5202	A/Australia/NHRC0009/2003	2003-07-09
NODE_0000638	7	2003.5366	A/Canterbury/384/2003	2003-07-15
NODE_0000638	7	2003.5366	A/Canterbury/417/2003	2003-07-15
NODE_0000638	7	2003.5366	A/Dunedin/15/2003	2003-07-15
NODE_0000638	7	2003.5366	A/Canterbury/416/2003	2003-07-15
NODE_0000638	7	2003.5394	A/Canterbury/436/2003	2003-07-16
NODE_0000638	7	2003.5394	A/Canterbury/420/2003	2003-07-16
NODE_0000638	7	2003.6324	A/Queensland/37/2003	2003-08-19
NODE_0000638	7	2003.6297	A/Canterbury/397/2003	2003-08-18
NODE_0000638	7	2003.6078	A/Queensland/36/2003	2003-08-10
NODE_0000638	7	2003.5695	A/Queensland/35/2003	2003-07-27
NODE_0000947	9	2003.6324	A/Dunedin/39/2003	2003-08-19
NODE_0000947	9	2003.5366	A/HongKong/1256/2003	2003-07-15
A/DistrictofColumbia/3/2003	10	2003.6407	A/DistrictofColumbia/3/2003	2003-08-22
NODE_0000947	9	2003.0027	A/Nebraska/6/2003	2003-01-01
NODE_0000947	9	2003.7502	A/Guam/3715/2003	2003-10-01
NODE_0000947	9	2003.5749	A/Philippines/825/2003	2003-07-29
NODE_0000947	9	2003.6762	A/Philippines/1320/2003	2003-09-04
NODE_0000954	10	2004.0027	A/Victoria/110/2004	2004-01-01
NODE_0000957	11	2004.7858	A/Queensland/42/2004	2004-10-13
NODE_0000957	11	2004.7529	A/Brisbane/122/2004	2004-10-01
NODE_0000954	10	2004.4654	A/Victoria/101/2004	2004-06-18
NODE_0000954	10	2004.8049	A/Victoria/520/2004	2004-10-20
A/WesternAustralia/58/2004	11	2004.7529	A/WesternAustralia/58/2004	2004-10-01
NODE_0000954	10	2004.6653	A/Victoria/125/2004	2004-08-30
NODE_0000954	10	2004.7639	A/Victoria/146/2004	2004-10-05
NODE_0000954	10	2004.7748	A/Queensland/44/2004	2004-10-09
NODE_0000954	10	2004.7693	A/Queensland/41/2004	2004-10-07
NODE_0000954	10	2004.7666	A/Queensland/47/2004	2004-10-06
NODE_0000954	10	2004.7639	A/Victoria/144/2004	2004-10-05
NODE_0000965	10	2004.9254	A/HongKong/4614/2004	2004-12-03
A/Sichuan/1025/2004	11	2004.7337	A/Sichuan/1025/2004	2004-09-24
A/Thailand/141/2005	11	2005.2765	A/Thailand/141/2005	2005-04-11
NODE_0000969	11	2004.4244	A/Hunan/LY-93/2004	2004-06-03
NODE_0000969	11	2004.6461	A/Wuhan/269/2004	2004-08-23
NODE_0000969	11	2004.5448	A/HongKong/HKU28/2004	2004-07-17
NODE_0000969	11	2004.5558	A/HongKong/HKU29/2004	2004-07-21
A/HongKong/HKU30/2004	12	2004.5585	A/HongKong/HKU30/2004	2004-07-22
NODE_0000965	10	2004.1396	A/Hunan/204/2004	2004-02-20
NODE_0000965	10	2004.4025	A/Taiwan/1060/2004	2004-05-26
NODE_0000965	10	2004.0027	A/Guangdong/596/2004	2004-01-01
NODE_0000965	10	2004.6270	A/Wuhan/259/2004	2004-08-16
A/HongKong/HKU19/2004	11	2004.4189	A/HongKong/HKU19/2004	2004-06-01
NODE_0000974	11	2004.4682	A/HongKong/HKU21/2004	2004-06-19
A/Canada/578/2004	12	2004.3559	A/Canada/578/2004	2004-05-09
A/Kyungnam/170/2005	12	2005.0712	A/Kyungnam/170/2005	2005-01-26
NODE_0000965	10	2004.7803	A/NewHampshire/2/2004	2004-10-11
NODE_0000992	11	2004.7502	A/Ningbo/1114/2004	2004-09-30
NODE_0000992	11	2004.7036	A/Ningbo/1018/2004	2004-09-13
NODE_0000965	10	2005.0137	A/Taiwan/17/2005	2005-01-05
NODE_0000965	10	2005.1615	A/Moscow/7/2005	2005-02-28
NODE_0000965	10	2004.7721	A/Wisconsin/10/2004	2004-10-08
NODE_0000965	10	2004.7255	A/Ningbo/1049/2004	2004-09-21
NODE_0000965	10	2004.0027	A/HongKong/2874/2004	2004-01-01
NODE_0000965	10	2004.3970	A/Hunan/L170-1/2004	2004-05-24
NODE_0000965	10	2004.4463	A/Hubei/276/2004	2004-06-11
NODE_0000965	10	2004.6708	A/Bangkok/1563/2004	2004-09-01
NODE_0000965	10	2004.7310	A/Ningbo/1043/2004	2004-09-23
NODE_0000965	10	2004.6297	A/Tennessee/6/2004	2004-08-17
NODE_0000965	10	2004.7036	A/Hunan/L200-3/2004	2004-09-13
NODE_0000965	10	2004.6133	A/Jiangsu/FU81/2004	2004-08-11
NODE_0000965	10	2005.1040	A/Tennessee/2/2005	2005-02-07
NODE_0000965	10	2005.0110	A/Taiwan/180/2005	2005-01-04
NODE_0000965	10	2005.1150	A/Tennessee/5/2005	2005-02-11
NODE_0000965	10	2004.8980	A/HongKong/HKU40/2004	2004-11-23
A/HongKong/HKU38/2004	11	2004.7310	A/HongKong/HKU38/2004	2004-09-23
NODE_0000965	10	2004.6324	A/HongKong/HKU34/2004	2004-08-18
A/Taiwan/20/2005	12	2005.0356	A/Taiwan/20/2005	2005-01-13
NODE_0001001	11	2005.0164	A/HongKong/HKU42/2005	2005-01-06
NODE_0000965	10	2004.5886	A/Taiwan/393/2004	2004-08-02
NODE_0000965	10	2004.4572	A/HongKong/HKU20/2004	2004-06-15
NODE_0000965	10	2005.1533	A/Macau/78/2005	2005-02-25
A/Incheon/677/2006	11	2006.8706	A/Incheon/677/2006	2006-11-14
NODE_0000965	10	2006.8789	A/Incheon/680/2006	2006-11-17
NODE_0000965	10	2004.5038	A/HongKong/HKU23/2004	2004-07-02
A/HongKong/HKU25/2004	12	2004.5175	A/HongKong/HKU25/2004	2004-07-07
NODE_0001011	11	2004.6078	A/HongKong/HKU33/2004	2004-08-09
NODE_0001011	11	2004.5229	A/HongKong/2982/2004	2004-07-09
NODE_0001011	11	2004.7995	A/HongKong/HKU39/2004	2004-10-18
NODE_0001011	11	2004.6489	A/HongKong/HKU35/2004	2004-08-24
NODE_0001011	11	2004.6735	A/HongKong/HKU36/2004	2004-09-02
NODE_0001011	11	2004.5804	A/HongKong/HKU31/2004	2004-07-30
NODE_0001011	11	2004.5886	A/HongKong/HKU32/2004	2004-08-02
A/Taiwan/144/2003	12	2003.9774	A/Taiwan/144/2003	2003-12-23
NODE_0001019	9	2004.0356	A/Bangkok/24/2004	2004-01-13
NODE_0001019	9	2004.0986	A/NakhonRatachasima/635/2004	2004-02-05
NODE_0001022	8	2003.2875	A/Hunan/167/2003	2003-04-15
NODE_0001023	10	2003.7858	A/Taiwan/99/2003	2003-10-14
NODE_0001023	10	2003.9172	A/Taiwan/14/2003	2003-12-01
NODE_0001022	8	2003.6105	A/MaeHongSon/330/2003	2003-08-11
NODE_0001022	8	2003.7830	A/Taiwan/78/2003	2003-10-13
NODE_0001027	10	2003.8816	A/TayNguyen/TN186/2003	2003-11-18
NODE_0001027	10	2003.0027	A/TayNguyen/TN905/2003	2003-01-01
NODE_0001027	10	2004.0903	A/Hanoi/HN30130/2004	2004-02-02
A/Thailand/Siriraj-03/2004	11	2004.0027	A/Thailand/Siriraj-03/2004	2004-01-01
NODE_0001027	10	2004.1205	A/BacGiang/BG003/2004	2004-02-13
NODE_0001027	10	2004.0958	A/Hanoi/HN30135/2004	2004-02-04
NODE_0001027	10	2005.0027	A/Hanoi/311/2005	2005-01-01
NODE_0001027	10	2005.7556	A/India/1132/2005	2005-10-03
NODE_0001027	10	2005.2272	A/Hanoi/ISBM16/2005	2005-03-24
NODE_0001088	9	2003.0027	A/TayNguyen/TN160/2003	2003-01-01
NODE_0001088	9	2003.0027	A/TayNguyen/TN83/2003	2003-01-01
A/Thailand/1558/2004	10	2004.5147	A/Thailand/1558/2004	2004-07-06
A/HongKong/HKU22/2004	10	2004.4956	A/HongKong/HKU22/2004	2004-06-29
NODE_0001094	11	2004.6324	A/Wellington/6/2004	2004-08-18
A/Christchurch/15/2004	12	2004.6160	A/Christchurch/15/2004	2004-08-12
A/Utah/2/2004	10	2004.7146	A/Utah/2/2004	2004-09-17
A/Thailand/1419/2004	10	2004.4463	A/Thailand/1419/2004	2004-06-11
NODE_0001088	9	2003.0876	A/TayNguyen/TN85/2003	2003-02-01
NODE_0001088	9	2003.0876	A/TayNguyen/TN92/2003	2003-02-01
NODE_0001088	9	2003.7995	A/TayNguyen/TN171/2003	2003-10-19
NODE_0001088	9	2003.7146	A/TayNguyen/TN152/2003	2003-09-18
A/Hanoi/HN30147/2004	10	2004.0986	A/Hanoi/HN30147/2004	2004-02-05
A/Malaysia/1/2004	10	2004.0055	A/Malaysia/1/2004	2004-01-02
NODE_0001088	9	2004.0027	A/TayNguyen/TN49/2004	2004-01-01
NODE_0001088	9	2003.8268	A/TayNguyen/TN170/2003	2003-10-29
NODE_0001088	9	2004.1944	A/Bangkok/1158/2004	2004-03-11
NODE_0001088	9	2004.2163	A/Singapore/15/2004	2004-03-19
A/Malaysia/661/2004	10	2004.1889	A/Malaysia/661/2004	2004-03-09
NODE_0001088	9	2004.0027	A/Hanoi/HN3069/2004	2004-01-01
NODE_0001088	9	2004.0027	A/Hanoi/HN30108/2004	2004-01-01
A/HongKong/HKU15/2004	10	2004.3121	A/HongKong/HKU15/2004	2004-04-23
NODE_0001088	9	2004.4079	A/HongKong/HKU18/2004	2004-05-28
NODE_0001088	9	2004.0958	A/Hanoi/HN30137/2004	2004-02-04
NODE_0001088	9	2004.1396	A/Malaysia/452/2004	2004-02-20
NODE_0001088	9	2004.5120	A/HongKong/HKU24/2004	2004-07-05
NODE_0001105	10	2005.4983	A/RioGrandeDoSul/293/2005	2005-07-01
NODE_0001105	10	2005.4983	A/RioGrandeDoSul/290/2005	2005-07-01
NODE_0001105	10	2005.4983	A/RioGrandeDoSul/287/2005	2005-07-01
A/Yaroslavl/4/2004	12	2004.0548	A/Yaroslavl/4/2004	2004-01-20
NODE_0001027	10	2004.0794	A/SaudiArabia/2496/2004	2004-01-29
NODE_0001027	10	2004.0219	A/Tianjin/20/2004	2004-01-08
A/Dakar/14/2004	9	2004.3614	A/Dakar/14/2004	2004-05-11
NODE_0001027	10	2004.4983	A/Paraguay/798/2004	2004-06-30
NODE_0001027	10	2004.0465	A/Lipetsk/15/2004	2004-01-17
A/Madagascar/71824/2004	11	2004.1342	A/Madagascar/71824/2004	2004-02-18
NODE_0001027	10	2004.1095	A/Germany/604/2004	2004-02-09
A/Taiwan/927/2004	10	2004.0082	A/Taiwan/927/2004	2004-01-03
NODE_0001076	9	2003.8378	A/Singapore/95/2003	2003-11-02
A/Hawaii/1/2004	11	2004.0137	A/Hawaii/1/2004	2004-01-05
NODE_0001028	9	2004.1862	A/Sydney/200/2004	2004-03-08
NODE_0001028	9	2003.9281	A/England/558/2003	2003-12-05
NODE_0001029	10	2004.1916	A/Hanoi/HN30240/2004	2004-03-10
NODE_0001029	10	2004.7283	A/Saraburi/1792/2004	2004-09-22
A/Chachoengsao/1422/2004	11	2004.5969	A/Chachoengsao/1422/2004	2004-08-05
A/Singapore/1/2004	10	2004.0246	A/Singapore/1/2004	2004-01-09
NODE_0001028	9	2004.2327	A/SolomonIslands/1/2004	2004-03-25
NODE_0001028	9	2004.2327	A/SolomonIslands/2/2004	2004-03-25
NODE_0001028	9	2004.2163	A/HongKong/HKU9/2004	2004-03-19
NODE_0001046	10	2004.5695	A/NewCaledonia/12/2004	2004-07-26
NODE_0001046	10	2004.0027	A/Newcaledonia/12/2004	2004-01-01
NODE_0001028	9	2003.7420	A/Singapore/NHRC0001/2003	2003-09-28
NODE_0001028	9	2003.7666	A/Singapore/NHRC0006/2003	2003-10-07
NODE_0001028	9	2004.0821	A/Perth/1/2004	2004-01-30
NODE_0001028	9	2003.7502	A/Singapore/NHRC0004/2003	2003-10-01
NODE_0001028	9	2003.7556	A/Singapore/NHRC0005/2003	2003-10-03
NODE_0001028	9	2003.7830	A/Singapore/NHRC0012/2003	2003-10-13
NODE_0001028	9	2003.7693	A/Singapore/NHRC0008/2003	2003-10-08
A/HongKong/HKU6/2004	10	2004.1807	A/HongKong/HKU6/2004	2004-03-06
NODE_0001028	9	2004.2710	A/Macau/214/2004	2004-04-08
NODE_0001028	9	2003.7474	A/Singapore/NHRC0003/2003	2003-09-30
NODE_0001028	9	2003.7721	A/Singapore/NHRC0009/2003	2003-10-09
NODE_0001036	10	2004.0520	A/Singapore/4/2004	2004-01-19
A/Dakar/15/2004	12	2004.4408	A/Dakar/15/2004	2004-06-09
A/HongKong/HKU1/2004	10	2004.1123	A/HongKong/HKU1/2004	2004-02-10
NODE_0001028	9	2004.0027	A/Wellington/1/2004	2004-01-01
NODE_0001028	9	2004.2930	A/HongKong/HKU14/2004	2004-04-16
A/Brisbane/1/2004	8	2004.0657	A/Brisbane/1/2004	2004-01-24
A/Parana/379/2004	10	2004.5010	A/Parana/379/2004	2004-07-01
NODE_0001028	9	2004.0027	A/ElSalvador/40/2004	2004-01-01
NODE_0001028	9	2003.9610	A/California/NHRC0003/2003	2003-12-17
NODE_0001028	9	2003.9473	A/Ukraine/8069/2003	2003-12-12
NODE_0001028	9	2004.0958	A/Hanoi/HN30136/2004	2004-02-04
NODE_0001028	9	2003.9363	A/Moscow/164/2003	2003-12-08
NODE_0001028	9	2003.9555	A/Moscow/179/2003	2003-12-15
A/Argentina/126/2004	10	2004.3860	A/Argentina/126/2004	2004-05-20
A/RioDeJaneiro/37/2004	10	2004.0876	A/RioDeJaneiro/37/2004	2004-02-01
NODE_0001028	9	2005.0027	A/EspiritoSanto/353/2005	2005-01-01
NODE_0001028	9	2004.4189	A/Parana/380/2004	2004-06-01
NODE_0001028	9	2004.1670	A/RioDeJaneiro/62/2004	2004-03-01
A/Brazil/1759/2004	10	2004.4079	A/Brazil/1759/2004	2004-05-28
NODE_0001117	12	2004.7091	A/Malaysia/25/2004	2004-09-15
NODE_0001117	12	2004.8378	A/RioDeJaneiro/799/2004	2004-11-01
A/Parana/333/2005	12	2005.4162	A/Parana/333/2005	2005-06-01
A/Oklahoma/370/2005	15	2005.1670	A/Oklahoma/370/2005	2005-03-02
NODE_0001121	14	2005.2245	A/Nebraska/21/2005	2005-03-23
A/Oklahoma/372/2005	15	2005.2053	A/Oklahoma/372/2005	2005-03-16
NODE_0001119	11	2004.9747	A/NewYork/392/2004	2004-12-21
NODE_0001119	11	2005.1314	A/Brazil/266/2005	2005-02-17
A/Bolivia/182/2005	12	2005.3751	A/Bolivia/182/2005	2005-05-17
NODE_0001119	11	2004.9911	A/NewYork/387/2004	2004-12-27
A/Vermont/10/2004	12	2004.9528	A/Vermont/10/2004	2004-12-13
NODE_0001119	11	2004.9199	A/RioDeJaneiro/812/2004	2004-12-01
NODE_0001119	11	2005.0903	A/NewYork/243/2005	2005-02-02
NODE_0001119	11	2005.1807	A/HongKong/HKU45/2005	2005-03-07
NODE_0001119	11	2005.0684	A/WestVirginia/7/2005	2005-01-25
NODE_0001119	11	2005.1040	A/California/NHRC0009/2005	2005-02-07
NODE_0001119	11	2005.1068	A/California/NHRC0010/2005	2005-02-08
NODE_0001119	11	2005.0575	A/Colorado/11/2005	2005-01-21
NODE_0001119	11	2005.1451	A/NewYork/373/2005	2005-02-22
NODE_0001137	12	2004.5202	A/Darwin/1/2004	2004-07-08
NODE_0001137	12	2004.7173	A/Tairawhiti/223/2004	2004-09-18
NODE_0001137	12	2004.6680	A/Wellington/14/2004	2004-08-31
A/Waikato/2/2005	13	2005.0712	A/Waikato/2/2005	2005-01-26
NODE_0001150	12	2005.0110	A/WesternAustralia/65/2005	2005-01-04
NODE_0001150	12	2005.0110	A/Perth/1/2005	2005-01-04
NODE_0001139	9	2004.0027	A/Johannesburg/30/2004	2004-01-01
A/Texas/5/2004	10	2004.5941	A/Texas/5/2004	2004-08-04
NODE_0001139	9	2004.0027	A/Fukui/20/2004	2004-01-01
NODE_0001139	9	2004.0027	A/Fiji/185/2004	2004-01-01
NODE_0001139	9	2004.1342	A/Macau/103/2004	2004-02-18
NODE_0001139	9	2004.3285	A/NewCaledonia/6/2004	2004-04-29
NODE_0001139	9	2004.4545	A/ElSalvador/43/2004	2004-06-14
NODE_0001160	12	2004.4381	A/Malaysia/1344/2004	2004-06-08
NODE_0001160	12	2005.0137	A/LyonChu/1375/2005	2005-01-05
NODE_0001161	14	2004.7365	A/Malaysia/NHRC0002/2004	2004-09-25
NODE_0001161	14	2004.7091	A/Malaysia/NHRC0001/2004	2004-09-15
NODE_0001161	14	2004.7392	A/Malaysia/NHRC0003/2004	2004-09-26
A/Singapore/2/2005	14	2005.0356	A/Singapore/2/2005	2005-01-13
NODE_0001160	12	2004.3587	A/Singapore/21/2004	2004-05-10
A/Philippines/1290/2004	13	2004.6160	A/Philippines/1290/2004	2004-08-12
NODE_0001160	12	2004.4572	A/Singapore/38/2004	2004-06-15
A/Indonesia/2942/2005	13	2005.1944	A/Indonesia/2942/2005	2005-03-12
NODE_0001148	12	2005.5914	A/Honduras/582/2005	2005-08-04
NODE_0001018	11	2005.1889	A/Florida/2/2005	2005-03-10
NODE_0001157	13	2005.9227	A/Quebec/26-031205/2005	2005-12-03
NODE_0001157	13	2005.8734	A/Quebec/26-151105/2005	2005-11-15
A/Quebec/26-281106/2006	12	2006.9090	A/Quebec/26-281106/2006	2006-11-28
A/Quebec/26-191206/2006	12	2006.9665	A/Quebec/26-191206/2006	2006-12-19
NODE_0001018	11	2005.4326	A/Quebec/26-070605/2005	2005-06-07
NODE_0001154	12	2005.3066	A/Quebec/26-220405/2005	2005-04-22
NODE_0001154	12	2005.8433	A/Quebec/26-041105/2005	2005-11-04
NODE_0001154	12	2005.4408	A/Quebec/26-100605/2005	2005-06-10
A/Washington/2/2004	13	2004.6762	A/Washington/2/2004	2004-09-03
NODE_0001018	11	2004.4271	A/Maryland/1/2004	2004-06-04
NODE_0001018	11	2004.6927	A/Jiangsu/FU137/2004	2004-09-09
NODE_0001018	11	2005.0794	A/Indonesia/1150/2005	2005-01-29
NODE_0001018	11	2004.0027	A/Finland/486/2004	2004-01-01
NODE_0001406	12	2004.5530	A/Christchurch/13/2004	2004-07-20
NODE_0001406	12	2004.9227	A/SouthDakota/5/2004	2004-12-02
A/Texas/10/2004	13	2004.9555	A/Texas/10/2004	2004-12-14
NODE_0001409	13	2004.9911	A/NewYork/236/2004	2004-12-27
NODE_0001409	13	2004.7420	A/NewYork/470/2004	2004-09-27
NODE_0001406	12	2004.8953	A/Wisconsin/16/2004	2004-11-22
NODE_0001406	12	2004.8241	A/Colorado/3/2004	2004-10-27
NODE_0001406	12	2004.8049	A/NorthDakota/1c/2004	2004-10-20
NODE_0001406	12	2005.1259	A/Arizona/13/2005	2005-02-15
NODE_0001406	12	2004.9884	A/NewYork/380/2004	2004-12-26
NODE_0001018	11	2004.0027	A/Lisbon/3/2004	2004-01-01
A/Texas/NHRC0001/2005	12	2005.1287	A/Texas/NHRC0001/2005	2005-02-16
NODE_0001458	12	2004.7474	A/Malaysia/2050/2004	2004-09-29
NODE_0001460	13	2004.9911	A/Texas/13/2004	2004-12-27
A/Indonesia/1090/2006	16	2006.0383	A/Indonesia/1090/2006	2006-01-14
NODE_0001461	15	2006.0630	A/Indonesia/1142/2006	2006-01-23
A/Taiwan/100/2006	16	2006.1150	A/Taiwan/100/2006	2006-02-11
NODE_0001458	12	2004.9719	A/NewYork/366/2004	2004-12-20
A/Chile/7099/2005	13	2005.3833	A/Chile/7099/2005	2005-05-20
NODE_0001458	12	2005.5311	A/Wellington/3/2005	2005-07-13
NODE_0001471	13	2005.4873	A/Canterbury/104/2005	2005-06-27
NODE_0001471	13	2005.4873	A/Canterbury/105/2005	2005-06-27
NODE_0001458	12	2004.9774	A/NewYork/386/2004	2004-12-22
NODE_0001458	12	2004.8378	A/NewYork/355/2004	2004-11-01
NODE_0001458	12	2004.8652	A/NewYork/368/2004	2004-11-11
NODE_0001458	12	2005.1889	A/SouthCarolina/NHRC0002/2005	2005-03-10
NODE_0001458	12	2005.4408	A/Argentina/113/2005	2005-06-10
NODE_0001458	12	2004.8515	A/NewYork/351/2004	2004-11-06
A/Chile/2148/2005	11	2005.1314	A/Chile/2148/2005	2005-02-17
NODE_0001458	12	2004.8487	A/NewYork/353/2004	2004-11-05
NODE_0001476	14	2004.8843	A/NewYork/360/2004	2004-11-18
NODE_0001476	14	2004.8843	A/NewYork/245/2004	2004-11-18
NODE_0001458	12	2004.9774	A/NewYork/900/2004	2004-12-22
NODE_0001458	12	2004.9774	A/NewYork/372/2004	2004-12-22
NODE_0001458	12	2004.9938	A/NewYork/354/2004	2004-12-28
NODE_0001458	12	2004.8515	A/NewYork/68/2004	2004-11-06
NODE_0001458	12	2004.8652	A/NewYork/190/2004	2004-11-11
NODE_0001458	12	2004.8953	A/NewYork/200/2004	2004-11-22
NODE_0001458	12	2005.0192	A/NewYork/191/2005	2005-01-07
NODE_0001458	12	2005.2245	A/NewYork/393/2005	2005-03-23
A/Argentina/3065/2005	13	2005.4381	A/Argentina/3065/2005	2005-06-09
NODE_0001458	12	2005.5832	A/Uruguay/9082/2005	2005-08-01
NODE_0001458	12	2005.3997	A/Argentina/55/2005	2005-05-26
NODE_0001018	11	2004.8104	A/Missouri/9/2004	2004-10-22
NODE_0001018	11	2004.8460	A/NewYork/98/2004	2004-11-04
A/Yekaterinburg/9/2005	13	2005.0575	A/Yekaterinburg/9/2005	2005-01-21
A/Texas/43/2005	14	2005.1478	A/Texas/43/2005	2005-02-23
A/Indonesia/4027/2004	12	2004.9473	A/Indonesia/4027/2004	2004-12-11
NODE_0001018	11	2005.3012	A/Egypt/4864/2005	2005-04-20
A/Mexico/931/2005	13	2005.2574	A/Mexico/931/2005	2005-04-04
A/RioGrandeDoSul/392/2005	12	2005.0027	A/RioGrandeDoSul/392/2005	2005-01-01
A/Ceara/75/2005	12	2005.2491	A/Ceara/75/2005	2005-04-01
A/Bahia/366/2005	13	2005.4983	A/Bahia/366/2005	2005-07-01
NODE_0001018	11	2005.4983	A/MinasGerais/332/2005	2005-07-01
NODE_0001018	11	2005.1725	A/NewYork/396/2005	2005-03-04
NODE_0001018	11	2005.3997	A/Argentina/56/2005	2005-05-26
NODE_0001018	11	2005.0849	A/Netherlands/93/2005	2005-01-31
NODE_0001018	11	2004.8871	A/NewYork/43/2004	2004-11-19
NODE_0001018	11	2004.8871	A/NewYork/44/2004	2004-11-19
NODE_0001018	11	2005.0739	A/Georgia/4/2005	2005-01-27
A/Lyon/108/2005	12	2005.0329	A/Lyon/108/2005	2005-01-12
A/Taiwan/142/2005	12	2005.2738	A/Taiwan/142/2005	2005-04-10
NODE_0001018	11	2005.1259	A/NewYork/357/2005	2005-02-15
NODE_0001018	11	2005.2382	A/StPetersburg/4/2005	2005-03-28
NODE_0001018	11	2005.4408	A/Johannesburg/301/2005	2005-06-10
A/Johannesburg/122/2005	12	2005.4107	A/Johannesburg/122/2005	2005-05-30
A/NewYork/237/2004	12	2004.9610	A/NewYork/237/2004	2004-12-16
NODE_0001018	11	2005.0274	A/NewYork/913/2005	2005-01-10
NODE_0001018	11	2004.9582	A/NewYork/363/2004	2004-12-15
NODE_0001018	11	2005.0903	A/NewYork/361/2005	2005-02-02
NODE_0001018	11	2004.9391	A/NewYork/362/2004	2004-12-08
NODE_0001018	11	2005.1259	A/NewYork/210/2005	2005-02-15
NODE_0001018	11	2004.9719	A/NewYork/370/2004	2004-12-20
NODE_0001018	11	2004.9610	A/NewYork/123/2004	2004-12-16
NODE_0001018	11	2004.9719	A/NewYork/377/2004	2004-12-20
NODE_0001018	11	2005.1834	A/NewYork/465/2005	2005-03-08
NODE_0001018	11	2004.9911	A/NewYork/908/2004	2004-12-27
NODE_0001018	11	2004.9911	A/NewYork/374/2004	2004-12-27
NODE_0001018	11	2004.9911	A/NewYork/905/2004	2004-12-27
NODE_0001018	11	2004.9938	A/NewYork/381/2004	2004-12-28
NODE_0001018	11	2005.1287	A/NewYork/367/2005	2005-02-16
NODE_0001018	11	2005.0274	A/NewYork/918/2005	2005-01-10
NODE_0001018	11	2004.9199	A/NewYork/356/2004	2004-12-01
NODE_0001018	11	2004.9418	A/NewYork/232/2004	2004-12-09
NODE_0001018	11	2005.6324	A/Venezuela/4155/2005	2005-08-19
NODE_0001018	11	2004.5010	A/Nepal/1646/2004	2004-07-01
A/Christchurch/280/2004	10	2004.7830	A/Christchurch/280/2004	2004-10-12
A/Christchurch/10/2004	12	2004.5530	A/Christchurch/10/2004	2004-07-20
NODE_0001018	11	2004.7830	A/Ashburton/280/2004	2004-10-12
NODE_0001018	11	2004.6708	A/Wellington/8/2004	2004-09-01
A/Taiwan/269/2004	13	2004.9446	A/Taiwan/269/2004	2004-12-10
NODE_0001018	11	2005.1834	A/Taiwan/102/2005	2005-03-08
NODE_0001535	12	2005.0027	A/SouthAustralia/22/2005	2005-01-01
NODE_0001535	12	2004.6845	A/Malaysia/1875/2004	2004-09-06
NODE_0001272	12	2005.0903	A/NewYork/461/2005	2005-02-02
NODE_0001272	12	2004.9747	A/NewYork/334/2004	2004-12-21
NODE_0001397	12	2004.9090	A/NewYork/466/2004	2004-11-27
NODE_0001397	12	2005.0137	A/Taiwan/16/2005	2005-01-05
A/Taiwan/1105/2004	14	2004.5147	A/Taiwan/1105/2004	2004-07-06
A/Taiwan/358/2004	13	2004.5065	A/Taiwan/358/2004	2004-07-03
NODE_0001397	12	2005.0082	A/Taiwan/13/2005	2005-01-03
NODE_0001397	12	2005.1807	A/Taiwan/87/2005	2005-03-07
NODE_0001397	12	2004.9117	A/Taiwan/265/2004	2004-11-28
A/Reunion/584/2004	13	2004.7365	A/Reunion/584/2004	2004-09-25
A/Kaliningrad/20/2006	14	2006.1615	A/Kaliningrad/20/2006	2006-02-28
NODE_0001282	13	2006.1670	A/Brisbane/3/2006	2006-03-02
NODE_0001283	16	2006.1533	A/Netherlands/42/2006	2006-02-25
NODE_0001283	16	2006.1807	A/Bayern/4/2006	2006-03-07
A/Indonesia/174/2005	14	2005.0082	A/Indonesia/174/2005	2005-01-03
NODE_0001276	13	2005.1478	A/HongKong/201/2005	2005-02-23
NODE_0001276	13	2005.1615	A/HongKong/HKU44/2005	2005-02-28
NODE_0001279	13	2005.0903	A/Indonesia/1227/2005	2005-02-02
A/TayNguyen/TN393/2005	16	2005.7556	A/TayNguyen/TN393/2005	2005-10-03
NODE_0001279	13	2005.1040	A/California/NHRC0002/2005	2005-02-07
NODE_0001279	13	2005.2190	A/Thailand/123/2005	2005-03-21
NODE_0001288	14	2005.0164	A/Kyungbuk/2/2005	2005-01-06
NODE_0001288	14	2005.0958	A/Kyunggi/205/2005	2005-02-04
A/NewYork/UR06-0515/2007	16	2007.1752	A/NewYork/UR06-0515/2007	2007-03-05
NODE_0001289	14	2006.1944	A/Thailand/3244/2006	2006-03-12
A/Ukraine/20/2006	14	2006.2656	A/Ukraine/20/2006	2006-04-07
NODE_0001294	13	2006.2163	A/Ukraine/13/2006	2006-03-20
NODE_0001294	13	2006.2355	A/Ukraine/62/2006	2006-03-27
A/RostovOnDon/2/2006	13	2006.0630	A/RostovOnDon/2/2006	2006-01-23
NODE_0001273	12	2006.1013	A/Berlin/2/2006	2006-02-06
NODE_0001273	12	2006.6379	A/Thailand/558/2006	2006-08-21
NODE_0001296	13	2006.1424	A/StPetersburg/4/2006	2006-02-21
NODE_0001296	13	2006.0027	A/Kenya/2041/2006	2006-01-01
NODE_0001296	13	2006.0027	A/Astrakhan/172/2006	2006-01-01
NODE_0001296	13	2006.2628	A/Ryazan/10/2006	2006-04-06
NODE_0001296	13	2006.1342	A/Moscow/4m/2006	2006-02-18
A/Kaliningrad/31/2006	14	2006.1889	A/Kaliningrad/31/2006	2006-03-10
NODE_0001296	13	2006.3888	A/Khabarovsk/49/2006	2006-05-22
A/Thailand/220/2005	14	2005.4572	A/Thailand/220/2005	2005-06-16
NODE_0001273	12	2005.3176	A/Brisbane/6/2005	2005-04-26
NODE_0001305	13	2005.1999	A/Thailand/129/2005	2005-03-14
NODE_0001312	15	2005.3149	A/Thailand/154/2005	2005-04-25
A/Thailand/151/2005	16	2005.3149	A/Thailand/151/2005	2005-04-25
A/Thailand/142/2005	14	2005.2738	A/Thailand/142/2005	2005-04-10
A/Brisbane/1/2006	16	2006.0657	A/Brisbane/1/2006	2006-01-24
NODE_0001305	13	2005.5832	A/Thailand/308/2005	2005-08-01
NODE_0001305	13	2005.7173	A/Thailand/426/2005	2005-09-19
NODE_0001317	14	2005.4764	A/Thailand/257/2005	2005-06-23
NODE_0001317	14	2005.5120	A/Thailand/286/2005	2005-07-06
NODE_0001305	13	2005.3833	A/Canterbury/16/2005	2005-05-20
A/HongKong/2971/2005	14	2005.3997	A/HongKong/2971/2005	2005-05-26
NODE_0001309	14	2006.3012	A/Ukraine/218/2006	2006-04-20
NODE_0001309	14	2006.1424	A/Moscow/12/2006	2006-02-21
NODE_0001309	14	2006.0684	A/Moscow/1/2006	2006-01-25
NODE_0001273	12	2004.8241	A/Malaysia/2256/2004	2004-10-27
A/Taiwan/45/2005	11	2005.0575	A/Taiwan/45/2005	2005-01-21
A/Victoria/503/2005	15	2005.4079	A/Victoria/503/2005	2005-05-29
NODE_0001320	13	2005.1123	A/NewJersey/NHRC0001/2005	2005-02-10
NODE_0001320	13	2005.7009	A/Waikato/12/2005	2005-09-13
NODE_0001320	13	2005.0027	A/SouthAustralia/23/2005	2005-01-01
A/Townsville/149/2005	14	2005.6927	A/Townsville/149/2005	2005-09-10
NODE_0001320	13	2006.0027	A/Sendai-H/F005/2006	2006-01-01
A/Sendai-H/132/2006	14	2006.0027	A/Sendai-H/132/2006	2006-01-01
NODE_0001320	13	2005.0027	A/SouthAustralia/18/2005	2005-01-01
NODE_0001320	13	2005.6708	A/Canterbury/260/2005	2005-09-02
NODE_0001320	13	2005.6407	A/Canterbury/253/2005	2005-08-22
NODE_0001320	13	2005.2875	A/Australia/NHRC0004/2005	2005-04-15
NODE_0001320	13	2005.2875	A/Australia/NHRC0002/2005	2005-04-15
NODE_0001320	13	2005.2875	A/Australia/NHRC0003/2005	2005-04-15
NODE_0001320	13	2005.2902	A/Australia/NHRC0005/2005	2005-04-16
NODE_0001320	13	2005.2820	A/Australia/NHRC0001/2005	2005-04-13
NODE_0001320	13	2005.0027	A/SouthAustralia/32/2005	2005-01-01
NODE_0001320	13	2005.0027	A/WesternAustralia/73/2005	2005-01-01
A/WesternAustralia/74/2005	14	2005.5749	A/WesternAustralia/74/2005	2005-07-29
NODE_0001320	13	2005.5257	A/WesternAustralia/70/2005	2005-07-11
NODE_0001320	13	2005.4901	A/WesternAustralia/66/2005	2005-06-28
NODE_0001320	13	2005.0027	A/SouthAustralia/20/2005	2005-01-01
NODE_0001320	13	2005.6434	A/Wellington/8/2005	2005-08-23
NODE_0001320	13	2005.4627	A/Canterbury/64/2005	2005-06-18
NODE_0001320	13	2005.5722	A/Canterbury/235/2005	2005-07-28
NODE_0001320	13	2005.4627	A/Christchurch/64/2005	2005-06-18
NODE_0001320	13	2005.4709	A/Canterbury/67/2005	2005-06-21
NODE_0001320	13	2005.4654	A/SouthAustralia/9/2005	2005-06-19
NODE_0001320	13	2005.5503	A/Canterbury/212/2005	2005-07-20
NODE_0001320	13	2005.5886	A/Canterbury/248/2005	2005-08-03
NODE_0001320	13	2005.6899	A/Canterbury/269/2005	2005-09-09
NODE_0001320	13	2005.6653	A/Otago/3/2005	2005-08-31
NODE_0001320	13	2005.6434	A/Wellington/7/2005	2005-08-23
NODE_0001320	13	2005.6242	A/Canterbury/250/2005	2005-08-16
NODE_0001320	13	2005.5065	A/Philippines/625/2005	2005-07-04
NODE_0001320	13	2005.5284	A/Townsville/116/2005	2005-07-12
NODE_0001320	13	2005.6653	A/Canterbury/257/2005	2005-08-31
NODE_0001320	13	2005.6078	A/Waikato/7/2005	2005-08-10
NODE_0001320	13	2005.6188	A/Wellington/6/2005	2005-08-14
NODE_0001320	13	2005.5886	A/Darwin/7/2005	2005-08-03
NODE_0001320	13	2005.6242	A/Queensland/56/2005	2005-08-16
A/CostaRica/8032/2005	15	2005.5448	A/CostaRica/8032/2005	2005-07-18
NODE_0001320	13	2005.6653	A/Canterbury/256/2005	2005-08-31
NODE_0001369	14	2005.7420	A/Auckland/617/2005	2005-09-28
NODE_0001369	14	2005.7447	A/Auckland/616/2005	2005-09-29
NODE_0001320	13	2005.6215	A/Waikato/9/2005	2005-08-15
NODE_0001320	13	2005.4600	A/Australia/NHRC0014/2005	2005-06-17
NODE_0001320	13	2005.4490	A/Australia/NHRC0011/2005	2005-06-13
NODE_0001320	13	2005.4490	A/Australia/NHRC0006/2005	2005-06-13
NODE_0001320	13	2005.4490	A/Australia/NHRC0007/2005	2005-06-13
NODE_0001320	13	2005.4490	A/Australia/NHRC0010/2005	2005-06-13
NODE_0001320	13	2005.5147	A/SouthAustralia/37/2005	2005-07-07
NODE_0001320	13	2005.5476	A/Townsville/118/2005	2005-07-19
NODE_0001320	13	2005.4326	A/Darwin/5/2005	2005-06-07
NODE_0001320	13	2005.4654	A/Townsville/21/2005	2005-06-19
NODE_0001320	13	2005.5749	A/Tasmania/2/2005	2005-07-29
NODE_0001320	13	2005.5667	A/Wellington/5/2005	2005-07-26
NODE_0001320	13	2005.6270	A/Canterbury/251/2005	2005-08-17
NODE_0001320	13	2005.5859	A/Queensland/55/2005	2005-08-02
NODE_0001320	13	2005.4791	A/Townsville/102/2005	2005-06-24
NODE_0001320	13	2005.4873	A/Brisbane/20/2005	2005-06-27
NODE_0001320	13	2005.4983	A/Canterbury/124/2005	2005-07-01
NODE_0001320	13	2005.5257	A/Canterbury/186/2005	2005-07-11
NODE_0001320	13	2005.5421	A/Newcastle/4/2005	2005-07-17
NODE_0001320	13	2005.5394	A/Canterbury/232/2005	2005-07-16
NODE_0001320	13	2005.6051	A/Waikato/16/2005	2005-08-09
NODE_0001320	13	2005.5695	A/Canterbury/230/2005	2005-07-27
NODE_0001320	13	2005.5448	A/Canterbury/204/2005	2005-07-18
NODE_0001320	13	2005.5667	A/Queensland/53/2005	2005-07-26
A/NewYork/365/2004	12	2004.9610	A/NewYork/365/2004	2004-12-16
A/Thailand/496/2005	13	2005.1889	A/Thailand/496/2005	2005-03-10
A/Johannesburg/485/2005	12	2005.4873	A/Johannesburg/485/2005	2005-06-27
NODE_0001018	11	2004.5914	A/PrachinBuri/1411/2004	2004-08-03
NODE_0001018	11	2004.6735	A/Texas/6/2004	2004-09-02
A/Taiwan/1109/2004	12	2004.9719	A/Taiwan/1109/2004	2004-12-20
NODE_0001018	11	2004.8569	A/NewYork/471/2004	2004-11-08
NODE_0001018	11	2004.7255	A/NewYork/32/2004	2004-09-21
NODE_0001018	11	2004.7420	A/NewYork/472/2004	2004-09-27
NODE_0001018	11	2004.7146	A/NewYork/468/2004	2004-09-17
NODE_0001018	11	2004.7228	A/NewYork/469/2004	2004-09-20
NODE_0001524	13	2005.1232	A/Thailand/54/2005	2005-02-14
NODE_0001524	13	2005.1068	A/Thailand/36/2005	2005-02-08
NODE_0001521	12	2004.9555	A/Georgia/1/2004	2004-12-14
NODE_0001521	12	2004.9938	A/NewYork/385/2004	2004-12-28
A/SouthCarolina/1/2005	13	2005.0958	A/SouthCarolina/1/2005	2005-02-04
NODE_0001521	12	2005.1807	A/NewYork/464/2005	2005-03-07
A/NewYork/462/2005	13	2005.1068	A/NewYork/462/2005	2005-02-08
NODE_0001521	12	2005.1095	A/NewYork/463/2005	2005-02-09
NODE_0001521	12	2004.8569	A/NewYork/319/2004	2004-11-08
NODE_0001521	12	2004.9363	A/NewYork/218/2004	2004-12-07
NODE_0001521	12	2004.9446	A/NewYork/500/2004	2004-12-10
A/Incheon/243/2005	12	2005.1040	A/Incheon/243/2005	2005-02-07
NODE_0001018	11	2005.2053	A/Brisbane/5/2005	2005-03-16
NODE_0001503	12	2005.2437	A/Jiangxi/206/2005	2005-03-30
A/Taiwan/1115/2004	15	2004.9938	A/Taiwan/1115/2004	2004-12-28
NODE_0001504	14	2004.9281	A/Taiwan/266/2004	2004-12-04
NODE_0001018	11	2004.2765	A/Taiwan/1554/2004	2004-04-10
NODE_0001018	11	2005.1068	A/Oklahoma/5/2005	2005-02-08
NODE_0001018	11	2004.9418	A/NewYork/371/2004	2004-12-09
A/Texas/8/2005	12	2005.1095	A/Texas/8/2005	2005-02-09
A/NewJersey/6/2004	12	2004.9884	A/NewJersey/6/2004	2004-12-26
NODE_0001018	11	2004.6160	A/Waikato/1/2004	2004-08-12
NODE_0001498	12	2004.7064	A/Taiwan/55/2004	2004-09-14
NODE_0001498	12	2004.7064	A/Taiwan/56/2004	2004-09-14
NODE_0001018	11	2005.0739	A/Khabarovsk/9/2005	2005-01-27
A/Taiwan/108/2005	12	2005.1916	A/Taiwan/108/2005	2005-03-11
NODE_0001018	11	2004.7146	A/NewYork/467/2004	2004-09-17
NODE_0001018	11	2004.6133	A/Dakar/68/2004	2004-08-11
A/Taiwan/95/2004	12	2004.7118	A/Taiwan/95/2004	2004-09-16
NODE_0001018	11	2004.5202	A/Dakar/18/2004	2004-07-08
NODE_0001018	11	2004.4435	A/Taiwan/1094/2004	2004-06-10
NODE_0001018	11	2004.6297	A/Dakar/74/2004	2004-08-17
A/California/5/2004	12	2004.6982	A/California/5/2004	2004-09-11
A/Vietnam/720/2005	12	2005.4764	A/Vietnam/720/2005	2005-06-23
NODE_0001018	11	2007.5667	A/Madagascar/1208/2007	2007-07-26
NODE_0001018	11	2004.6845	A/Tianjin/263/2004	2004-09-06
NODE_0001018	11	2004.6188	A/Taiwan/586/2004	2004-08-13
NODE_0001018	11	2004.8022	A/NewYork/73/2004	2004-10-19
NODE_0001018	11	2004.7118	A/Taiwan/60/2004	2004-09-16
A/NewYork/238/2005	13	2005.0876	A/NewYork/238/2005	2005-02-01
A/Vietnam/662/2005	10	2005.0027	A/Vietnam/662/2005	2005-01-01
A/Taiwan/1111/2004	12	2004.9829	A/Taiwan/1111/2004	2004-12-24
NODE_0001018	11	2004.9938	A/NewYork/364/2004	2004-12-28
A/Jiangxi/169/2005	12	2005.2081	A/Jiangxi/169/2005	2005-03-17
NODE_0001018	11	2004.9418	A/NewYork/207/2004	2004-12-09
NODE_0001018	11	2004.9829	A/NewYork/244/2004	2004-12-24
NODE_0001018	11	2005.1588	A/Mississippi/9/2005	2005-02-27
A/Oklahoma/371/2005	13	2005.1725	A/Oklahoma/371/2005	2005-03-04
NODE_0001238	12	2004.0274	A/Newcastle/1/2004	2004-01-10
NODE_0001238	12	2004.9172	A/NewYork/379/2004	2004-11-30
NODE_0001238	12	2004.9966	A/NewYork/383/2004	2004-12-29
NODE_0001238	12	2004.7611	A/Alaska/2/2004	2004-10-04
NODE_0001238	12	2004.8433	A/Alaska/7/2004	2004-11-03
NODE_0001238	12	2004.7255	A/Wellington/45/2004	2004-09-21
NODE_0001238	12	2005.0465	A/Idaho/2/2005	2005-01-17
NODE_0001238	12	2004.8487	A/Alaska/6/2004	2004-11-05
NODE_0001238	12	2004.5476	A/Sydney/4/2004	2004-07-18
NODE_0001238	12	2004.6324	A/Auckland/13/2004	2004-08-18
NODE_0001238	12	2004.7885	A/Washington/1/2004	2004-10-14
NODE_0001238	12	2004.7693	A/Wellington/61/2004	2004-10-07
NODE_0001238	12	2004.7036	A/Michigan/2/2004	2004-09-13
NODE_0001238	12	2004.9144	A/Maine/4/2004	2004-11-29
NODE_0001238	12	2004.9500	A/NewHampshire/6/2004	2004-12-12
NODE_0001238	12	2004.7858	A/Christchurch/297/2004	2004-10-13
NODE_0001238	12	2004.8022	A/Wellington/64/2004	2004-10-19
NODE_0001238	12	2004.7666	A/Canterbury/309/2004	2004-10-06
NODE_0001238	12	2004.7639	A/Waikato/64/2004	2004-10-05
A/Wellington/62/2004	13	2004.7639	A/Wellington/62/2004	2004-10-05
A/Waikato/71/2004	13	2004.7885	A/Waikato/71/2004	2004-10-14
NODE_0001238	12	2004.6708	A/Waikato/12/2004	2004-09-01
NODE_0001238	12	2004.6899	A/Whanganui/69/2004	2004-09-08
NODE_0001238	12	2004.7803	A/BayofPlenty/279/2004	2004-10-11
NODE_0001238	12	2005.0192	A/Massachusetts/2/2005	2005-01-07
NODE_0001238	12	2005.1013	A/Brisbane/4/2005	2005-02-06
NODE_0001238	12	2004.9199	A/NewYork/358/2004	2004-12-01
A/NewYork/394/2005	13	2005.0110	A/NewYork/394/2005	2005-01-04
NODE_0001238	12	2004.8159	A/Queensland/43/2004	2004-10-24
NODE_0001238	12	2004.8159	A/Christchurch/339/2004	2004-10-24
NODE_0001238	12	2005.2820	A/Waikato/3/2005	2005-04-13
NODE_0001238	12	2005.1205	A/NewJersey/1/2005	2005-02-13
NODE_0001238	12	2004.9254	A/Kentucky/8/2004	2004-12-03
NODE_0001238	12	2004.8597	A/Nebraska/5/2004	2004-11-09
NODE_0001018	11	2004.2765	A/Newcastle/2/2004	2004-04-10
NODE_0001235	12	2004.7693	A/Perth/35/2004	2004-10-07
NODE_0001235	12	2004.7693	A/WesternAustralia/57/2004	2004-10-07
NODE_0001235	12	2004.7611	A/Canterbury/304/2004	2004-10-04
NODE_0001018	11	2005.0027	A/SouthAustralia/61/2005	2005-01-01
NODE_0001018	11	2004.6653	A/Auckland/45/2004	2004-08-30
NODE_0001018	11	2005.0027	A/Malaysia/99/2005	2005-01-01
A/California/7/2004	14	2004.7118	A/California/7/2004	2004-09-16
NODE_0001209	12	2005.1424	A/Oklahoma/369/2005	2005-02-21
NODE_0001018	11	2004.5969	A/Canterbury/12/2004	2004-08-05
NODE_0001018	11	2004.7748	A/Queensland/46/2004	2004-10-09
A/SouthCarolina/NHRC0001/2005	12	2005.1150	A/SouthCarolina/NHRC0001/2005	2005-02-11
A/Ukraine/5812/2005	12	2005.2409	A/Ukraine/5812/2005	2005-03-29
NODE_0001018	11	2004.8022	A/WesternAustralia/62/2004	2004-10-19
NODE_0001018	11	2004.8268	A/WesternAustralia/64/2004	2004-10-28
NODE_0001018	11	2004.7529	A/Queensland/49/2004	2004-10-01
NODE_0001018	11	2005.4079	A/Bangladesh/7113/2005	2005-05-29
NODE_0001018	11	2005.4983	A/MinasGerais/330/2005	2005-07-01
NODE_0001018	11	2005.3943	A/Chile/6898/2005	2005-05-24
A/Illinois/NHRC0001/2005	12	2005.2628	A/Illinois/NHRC0001/2005	2005-04-06
NODE_0001228	12	2005.7748	A/TayNguyen/TN403/2005	2005-10-10
NODE_0001228	12	2005.6626	A/TayNguyen/TN380/2005	2005-08-30
NODE_0001228	12	2005.6626	A/TayNguyen/TN381/2005	2005-08-30
NODE_0001018	11	2005.1780	A/Canterbury/3/2005	2005-03-06
NODE_0001018	11	2005.1725	A/Canterbury/2/2005	2005-03-04
NODE_0001018	11	2005.1725	A/Canterbury/1/2005	2005-03-04
NODE_0001018	11	2004.6297	A/Canterbury/19/2004	2004-08-17
NODE_0001018	11	2004.6242	A/Canterbury/18/2004	2004-08-15
NODE_0001018	11	2004.6324	A/Canterbury/21/2004	2004-08-18
NODE_0001018	11	2004.6461	A/Wellington/23/2004	2004-08-23
NODE_0001018	11	2004.7995	A/Wisconsin/11/2004	2004-10-18
NODE_0001018	11	2004.7830	A/Texas/7/2004	2004-10-12
A/Canterbury/108/2004	12	2004.7009	A/Canterbury/108/2004	2004-09-12
NODE_0001018	11	2004.6954	A/Whanganui/417/2004	2004-09-10
NODE_0001018	11	2004.5941	A/Christchurch/11/2004	2004-08-04
NODE_0001018	11	2004.5941	A/Canterbury/11/2004	2004-08-04
NODE_0001018	11	2004.6133	A/Canterbury/24/2004	2004-08-11
NODE_0001018	11	2004.6023	A/Christchurch/14/2004	2004-08-07
NODE_0001018	11	2004.7995	A/WesternAustralia/54/2004	2004-10-18
NODE_0001018	11	2004.5996	A/Canterbury/16/2004	2004-08-06
NODE_0001018	11	2004.7283	A/Utah/1/2004	2004-09-22
A/Victoria/511/2004	12	2004.7447	A/Victoria/511/2004	2004-09-28
NODE_0001018	11	2004.6160	A/Otago/2/2004	2004-08-12
NODE_0001018	11	2004.6188	A/Canterbury/17/2004	2004-08-13
NODE_0001018	11	2004.7666	A/Canterbury/308/2004	2004-10-06
NODE_0001018	11	2004.7693	A/Canterbury/311/2004	2004-10-07
NODE_0001018	11	2004.7556	A/Montana/2/2004	2004-10-02
NODE_0001018	11	2004.7474	A/WesternAustralia/53/2004	2004-09-29
NODE_0001018	11	2004.7611	A/WesternAustralia/56/2004	2004-10-04
NODE_0001018	11	2004.7967	A/WesternAustralia/59/2004	2004-10-17
NODE_0001018	11	2004.6324	A/Canterbury/20/2004	2004-08-18
NODE_0001018	11	2004.6352	A/Canterbury/23/2004	2004-08-19
NODE_0001018	11	2004.6982	A/Christchurch/178/2004	2004-09-11
NODE_0001018	11	2004.6954	A/Whanganui/386/2004	2004-09-10
NODE_0001018	11	2004.7091	A/Queensland/45/2004	2004-09-15
NODE_0001018	11	2004.7091	A/Canterbury/205/2004	2004-09-15
NODE_0001018	11	2004.7775	A/Canterbury/312/2004	2004-10-10
A/Auckland/621/2005	12	2005.0821	A/Auckland/621/2005	2005-01-30
NODE_0001018	11	2004.7337	A/Christchurch/190/2004	2004-09-24
NODE_0001018	11	2005.0192	A/Virginia/7/2005	2005-01-07
NODE_0001018	11	2004.7748	A/WesternAustralia/63/2004	2004-10-09
NODE_0001018	11	2004.7611	A/Canterbury/305/2004	2004-10-04
NODE_0001018	11	2005.6105	A/ElSalvador/545/2005	2005-08-11
NODE_0001018	11	2005.3066	A/Nevada/12/2005	2005-04-22
NODE_0001018	11	2004.8433	A/Victoria/523/2004	2004-11-03
NODE_0001018	11	2004.8104	A/Maryland/2/2004	2004-10-22
NODE_0001551	13	2005.4162	A/HongKong/HKU72/2005	2005-06-01
A/TayNguyen/TN367/2005	14	2005.6297	A/TayNguyen/TN367/2005	2005-08-18
NODE_0001551	13	2005.3915	A/Wuhan/158/2005	2005-05-23
A/HongKong/218/2006	15	2006.0931	A/HongKong/218/2006	2006-02-03
NODE_0001551	13	2005.4517	A/TayNguyen/TN332/2005	2005-06-14
NODE_0001551	13	2005.5832	A/TayNguyen/TN348/2005	2005-08-01
NODE_0001551	13	2005.2902	A/HongKong/HKU52/2005	2005-04-16
NODE_0001551	13	2005.4764	A/SouthCarolina/3/2005	2005-06-23
NODE_0001551	13	2005.6242	A/Canterbury/258/2005	2005-08-16
NODE_0001550	12	2005.3368	A/HongKong/HKU57/2005	2005-05-03
A/Chongqing/1197/2005	13	2005.3039	A/Chongqing/1197/2005	2005-04-21
A/Macau/557/2005	13	2005.0027	A/Macau/557/2005	2005-01-01
NODE_0001550	12	2005.2820	A/HongKong/HKU51/2005	2005-04-13
NODE_0001550	12	2005.0027	A/Malaysia/639/2005	2005-01-01
NODE_0001550	12	2005.8405	A/Victoria/270/2005	2005-11-03
NODE_0001965	13	2005.7830	A/TayNguyen/TN405/2005	2005-10-13
A/Anhui/1179/2005	14	2005.6051	A/Anhui/1179/2005	2005-08-09
NODE_0001550	12	2005.4545	A/HongKong/NHRC0001/2005	2005-06-15
A/Queensland/52/2005	13	2005.5558	A/Queensland/52/2005	2005-07-22
NODE_0001550	12	2005.7830	A/TayNguyen/TN406/2005	2005-10-13
A/Singapore/35/2005	12	2005.4134	A/Singapore/35/2005	2005-05-31
NODE_0001846	13	2005.3806	A/HongKong/2897/2005	2005-05-19
NODE_0001846	13	2005.4025	A/HongKong/2851/2005	2005-05-27
A/Malaysia/602/2005	13	2005.4764	A/Malaysia/602/2005	2005-06-23
NODE_0001550	12	2006.0055	A/Idaho/1/2006	2006-01-02
NODE_0001550	12	2005.0027	A/Malaysia/778/2005	2005-01-01
NODE_0001971	13	2005.0027	A/Tianjin/446/2005	2005-01-01
NODE_0001971	13	2005.6489	A/Maryland/4/2005	2005-08-25
NODE_0001971	13	2005.6954	A/Tianjin/459/2005	2005-09-11
A/TayNguyen/TN335/2005	14	2005.4517	A/TayNguyen/TN335/2005	2005-06-14
NODE_0001981	13	2005.7365	A/TayNguyen/TN388/2005	2005-09-26
NODE_0001981	13	2006.0274	A/TayNguyen/HCM52/2006	2006-01-10
A/HongKong/HKU56/2005	13	2005.3313	A/HongKong/HKU56/2005	2005-05-01
NODE_0001550	12	2005.3532	A/HongKong/2287/2005	2005-05-09
NODE_0001550	12	2005.3997	A/HongKong/HKU68/2005	2005-05-26
NODE_0001550	12	2005.3587	A/HongKong/HKU61/2005	2005-05-11
A/Wisconsin/67/2005	14	2005.0027	A/Wisconsin/67/2005	2005-01-01
NODE_0001550	12	2005.3669	A/HongKong/HKU63/2005	2005-05-14
NODE_0001550	12	2005.9144	A/Indonesia/15444/2005	2005-11-30
NODE_0001550	12	2005.7803	A/Paraguay/942/2005	2005-10-12
NODE_0001550	12	2005.6078	A/Taiwan/520/2005	2005-08-10
A/HongKong/HKU62/2005	14	2005.3641	A/HongKong/HKU62/2005	2005-05-13
NODE_0001550	12	2005.3176	A/HongKong/HKU54/2005	2005-04-26
NODE_0001550	12	2005.3039	A/HongKong/HKU53/2005	2005-04-21
A/Taiwan/280/2005	13	2005.4326	A/Taiwan/280/2005	2005-06-07
NODE_0001550	12	2005.5832	A/Taiwan/482/2005	2005-08-01
NODE_0001550	12	2005.6352	A/TayNguyen/TN368/2005	2005-08-20
NODE_0001550	12	2005.6297	A/TayNguyen/TN363/2005	2005-08-18
NODE_0001550	12	2005.6105	A/TayNguyen/TN360/2005	2005-08-11
A/Thailand/656/2006	13	2006.7146	A/Thailand/656/2006	2006-09-18
NODE_0001550	12	2005.5914	A/NorthCarolina/13/2005	2005-08-04
NODE_0001550	12	2005.6407	A/Queensland/57/2005	2005-08-22
NODE_0001550	12	2005.5941	A/Brisbane/119/2005	2005-08-05
NODE_0001550	12	2005.4983	A/Otago/1/2005	2005-07-01
NODE_0001550	12	2005.4928	A/Brisbane/25/2005	2005-06-29
NODE_0001550	12	2005.3751	A/HongKong/HKU65/2005	2005-05-17
NODE_0001550	12	2005.5092	A/Cambodia/7/2005	2005-07-05
A/HongKong/HKU75/2005	13	2005.4600	A/HongKong/HKU75/2005	2005-06-17
A/Taiwan/188/2005	13	2005.3203	A/Taiwan/188/2005	2005-04-27
NODE_0001550	12	2005.6242	A/Taiwan/512/2005	2005-08-16
NODE_0001550	12	2005.4107	A/HongKong/HKU70/2005	2005-05-30
A/Nebraska/2/2006	14	2006.2491	A/Nebraska/2/2006	2006-04-01
A/Minnesota/1/2006	14	2006.1971	A/Minnesota/1/2006	2006-03-13
A/Hiroshima/52/2005	12	2005.8131	A/Hiroshima/52/2005	2005-10-24
A/Taiwan/729/2006	15	2006.6078	A/Taiwan/729/2006	2006-08-10
NODE_0001688	13	2005.5120	A/Perth/20/2005	2005-07-06
NODE_0001688	13	2005.5092	A/WesternAustralia/69/2005	2005-07-05
NODE_0001688	13	2005.5530	A/WesternAustralia/72/2005	2005-07-21
NODE_0001689	14	2006.6379	A/Maryland/5/2006	2006-08-21
NODE_0001689	14	2007.0274	A/HebeiQiaodong/51/2007	2007-01-10
A/Ulsan/702/2006	15	2006.9309	A/Ulsan/702/2006	2006-12-06
NODE_0001689	14	2007.0082	A/TianjinJinnan/15/2007	2007-01-03
NODE_0001689	14	2006.9446	A/Beijing/XICHENG1272/2006	2006-12-11
A/Thailand/KS07007/2007	16	2007.3395	A/Thailand/KS07007/2007	2007-05-04
A/Taiwan/212/2007	16	2007.1862	A/Taiwan/212/2007	2007-03-09
A/Taiwan/301/2007	16	2007.1999	A/Taiwan/301/2007	2007-03-14
NODE_0001698	16	2007.2081	A/Taiwan/302/2007	2007-03-17
NODE_0001698	16	2007.0301	A/Taiwan/2/2007	2007-01-11
NODE_0001689	14	2006.4928	A/Jiangxi/Donghu312/2006	2006-06-29
NODE_0001689	14	2006.8433	A/HongKong/3068/2006	2006-11-04
A/Taiwan/215/2007	15	2007.1916	A/Taiwan/215/2007	2007-03-11
NODE_0001689	14	2007.1342	A/Singapore/17/2007	2007-02-18
NODE_0001689	14	2007.1588	A/Macau/200/2007	2007-02-27
NODE_0001689	14	2007.2574	A/Taiwan/306/2007	2007-04-04
A/Massachusetts/12/2007	17	2007.7146	A/Massachusetts/12/2007	2007-09-18
A/HongKong/3052/2006	16	2006.7666	A/HongKong/3052/2006	2006-10-07
NODE_0001720	15	2007.1478	A/Taiwan/131/2007	2007-02-23
NODE_0001689	14	2006.8980	A/Canada/32/2006	2006-11-24
NODE_0001711	15	2007.2327	A/Minnesota/16/2007	2007-03-26
A/Maryland/9/2006	16	2006.9610	A/Maryland/9/2006	2006-12-17
A/Korea/62/2006	16	2006.9829	A/Korea/62/2006	2006-12-25
NODE_0001711	15	2006.9911	A/Hawaii/6/2006	2006-12-28
A/Hanoi/N080/2007	15	2007.1889	A/Hanoi/N080/2007	2007-03-10
NODE_0001700	15	2007.1533	A/Japan/7626/2007	2007-02-25
NODE_0001700	15	2007.1971	A/Zhuhai/78/2007	2007-03-13
NODE_0001700	15	2007.3012	A/Zhuhai/220/2007	2007-04-20
NODE_0001689	14	2007.6133	A/SouthAustralia/355/2007	2007-08-12
NODE_0001689	14	2007.0027	A/Sendai-H/115/2007	2007-01-01
NODE_0001689	14	2007.1533	A/Japan/688/2007	2007-02-25
NODE_0001689	14	2007.3066	A/Taiwan/450/2007	2007-04-22
NODE_0001689	14	2007.2272	A/Taiwan/303/2007	2007-03-24
A/Gyeonggi/40/2007	16	2007.1533	A/Gyeonggi/40/2007	2007-02-25
NODE_0001723	15	2006.9528	A/Jeonbuk/746/2006	2006-12-14
A/Thailand/MR07011/2007	18	2007.2382	A/Thailand/MR07011/2007	2007-03-28
NODE_0001689	14	2007.1123	A/Taiwan/102/2007	2007-02-10
NODE_0001689	14	2006.9473	A/Gyeonggi/123/2006	2006-12-12
NODE_0001689	14	2006.9829	A/Korea/68/2006	2006-12-25
NODE_0001689	14	2006.9309	A/Incheon/701/2006	2006-12-06
A/Incheon/682/2006	15	2006.8871	A/Incheon/682/2006	2006-11-20
NODE_0001689	14	2006.9829	A/Korea/69/2006	2006-12-25
A/Korea/7210/2007	15	2007.0329	A/Korea/7210/2007	2007-01-12
NODE_0001689	14	2006.8980	A/Taiwan/788/2006	2006-11-24
A/Malaysia/337/2007	17	2007.1862	A/Malaysia/337/2007	2007-03-09
NODE_0001737	15	2006.5229	A/Nepal/997/2006	2006-07-10
A/Thailand/715/2006	16	2006.7967	A/Thailand/715/2006	2006-10-18
NODE_0001739	16	2006.8049	A/Bangladesh/1999/2006	2006-10-21
A/Bangladesh/1695/2007	17	2007.4298	A/Bangladesh/1695/2007	2007-06-06
NODE_0001749	16	2007.0027	A/HungYen/HY6/2007	2007-01-01
NODE_0001749	16	2007.0027	A/HungYen/HY3/2007	2007-01-01
NODE_0001737	15	2007.0986	A/Hanoi/Q099/2007	2007-02-05
A/Hanoi/Q220/2007	16	2007.2437	A/Hanoi/Q220/2007	2007-03-30
NODE_0001737	15	2006.6790	A/Thailand/618/2006	2006-09-05
A/Egypt/3707/2006	16	2006.9528	A/Egypt/3707/2006	2006-12-14
NODE_0001743	16	2007.0219	A/Hungary/AF1072/2007	2007-01-08
NODE_0001743	16	2007.1396	A/Moscow/31/2007	2007-02-20
NODE_0001745	17	2007.1999	A/Vladimir/8/2007	2007-03-14
NODE_0001745	17	2007.1205	A/Vladimir/5/2007	2007-02-13
A/Nepal/5486/2006	16	2006.0027	A/Nepal/5486/2006	2006-01-01
A/HongKong/3055/2006	16	2006.7748	A/HongKong/3055/2006	2006-10-10
NODE_0008833	16	2007.1807	A/Alabama/UR06-0545/2007	2007-03-07
NODE_0001752	17	2006.5229	A/Nepal/1440/2006	2006-07-10
NODE_0001752	17	2006.5229	A/Nepal/1445/2006	2006-07-10
NODE_0008833	16	2006.9692	A/Lyon/1312/2006	2006-12-20
NODE_0008833	16	2006.7967	A/Thailand/709/2006	2006-10-18
NODE_0008833	16	2007.0027	A/Germany/AF1016/2007	2007-01-01
NODE_0008833	16	2007.1615	A/Ivacevichi/115/2007	2007-02-28
NODE_0001760	15	2006.9309	A/Toulon/1244/2006	2006-12-06
NODE_0001760	15	2007.1752	A/Thailand/359/2007	2007-03-05
NODE_0001760	15	2006.9938	A/Lyon/10/2006	2006-12-29
NODE_0001760	15	2006.9692	A/Lyon/1313/2006	2006-12-20
NODE_0001760	15	2006.9473	A/Lyon/1320/2006	2006-12-12
A/Hanoi/TX022/2007	17	2007.0329	A/Hanoi/TX022/2007	2007-01-12
NODE_0001766	16	2007.0630	A/Hanoi/TX050/2007	2007-01-23
NODE_0001760	15	2007.2930	A/Thailand/457/2007	2007-04-17
NODE_0001760	15	2006.8706	A/Madagascar/2694/2006	2006-11-14
NODE_0001760	15	2007.1095	A/Martinique/12/2007	2007-02-09
NODE_0001760	15	2007.0110	A/Lyon/27/2007	2007-01-04
NODE_0001760	15	2007.1150	A/Thailand/7429/2007	2007-02-11
NODE_0001760	15	2006.9637	A/Lyon/1292/2006	2006-12-18
NODE_0001760	15	2007.0274	A/Vietnam/19/2007	2007-01-10
NODE_0001760	15	2007.1342	A/Japan/7542/2007	2007-02-18
NODE_0001760	15	2007.4079	A/LangSon/LS156/2007	2007-05-29
A/Kenya/2444/2007	17	2007.0027	A/Kenya/2444/2007	2007-01-01
NODE_0001778	17	2007.1150	A/Hungary/AF1073/2007	2007-02-11
NODE_0001778	17	2007.1150	A/Hungary/AF1074/2007	2007-02-11
NODE_0001778	17	2007.1396	A/Hungary/AF1076/2007	2007-02-20
NODE_0001778	17	2007.1396	A/Hungary/AF1079/2007	2007-02-20
NODE_0001778	17	2007.1396	A/Hungary/AF1075/2007	2007-02-20
NODE_0001778	17	2007.1396	A/Hungary/AF1078/2007	2007-02-20
NODE_0001778	17	2007.1396	A/Hungary/AF1077/2007	2007-02-20
NODE_0001776	16	2007.0684	A/Canada/363/2007	2007-01-25
NODE_0001776	16	2007.1670	A/Texas/UR06-0480/2007	2007-03-02
NODE_0001776	16	2007.0657	A/Canada/315/2007	2007-01-24
NODE_0001776	16	2006.9117	A/Canada/1194/2006	2006-11-29
NODE_0001776	16	2007.0876	A/NewJersey/5/2007	2007-02-01
NODE_0001776	16	2007.0082	A/Canada/90/2007	2007-01-03
NODE_0001776	16	2007.0712	A/Canada/269/2007	2007-01-26
NODE_0001776	16	2006.9911	A/Canada/63/2006	2006-12-28
NODE_0001776	16	2006.9090	A/Canada/1198/2006	2006-11-28
NODE_0001793	17	2006.9199	A/Canada/1210/2006	2006-12-02
NODE_0001793	17	2006.9665	A/Canada/8/2006	2006-12-19
A/Canada/19/2006	19	2006.9665	A/Canada/19/2006	2006-12-19
A/Canada/2/2006	18	2006.9637	A/Canada/2/2006	2006-12-18
NODE_0001793	17	2006.9309	A/Canada/1212/2006	2006-12-06
NODE_0001793	17	2006.9719	A/Canada/9/2006	2006-12-21
NODE_0001793	17	2006.9254	A/Canada/1214/2006	2006-12-04
A/Hanoi/Q094/2007	18	2007.0903	A/Hanoi/Q094/2007	2007-02-02
NODE_0001800	16	2007.0027	A/Victoria/500/2007	2007-01-01
NODE_0001800	16	2007.3066	A/Hawaii/12/2007	2007-04-22
A/Gyeongnam/780/2006	17	2006.9582	A/Gyeongnam/780/2006	2006-12-16
NODE_0001800	16	2006.9719	A/Gyeongnam/851/2006	2006-12-21
NODE_0001800	16	2006.9446	A/Gyeongnam/740/2006	2006-12-11
NODE_0001819	17	2006.9966	A/Daejeon/1068/2006	2006-12-30
A/Ulaanbaatar/1106/2007	16	2007.1013	A/Ulaanbaatar/1106/2007	2007-02-06
A/Gyeonggi/95/2007	18	2007.0821	A/Gyeonggi/95/2007	2007-01-30
NODE_0001819	17	2007.0027	A/Sendai-H/271/2007	2007-01-01
NODE_0001800	16	2006.7830	A/Thailand/701/2006	2006-10-13
NODE_0001800	16	2006.8925	A/Gyeongnam/685/2006	2006-11-22
NODE_0001800	16	2006.9336	A/Gyeongnam/719/2006	2006-12-07
NODE_0001800	16	2006.9254	A/Gyeongnam/694/2006	2006-12-04
NODE_0001813	17	2007.0274	A/Korea/7123/2007	2007-01-10
NODE_0001813	17	2007.0192	A/Korea/122/2007	2007-01-07
NODE_0001813	17	2006.9829	A/Korea/71/2006	2006-12-25
A/Hanoi/N078/2007	17	2007.1889	A/Hanoi/N078/2007	2007-03-10
NODE_0001800	16	2007.2163	A/HaNam/Q187/2007	2007-03-20
NODE_0001825	17	2007.1068	A/Hanoi/N062/2007	2007-02-08
NODE_0001825	17	2007.0684	A/Hanoi/Q071/2007	2007-01-25
NODE_0001800	16	2007.2218	A/Hanoi/BM061/2007	2007-03-22
NODE_0001800	16	2006.8706	A/Madagascar/2699/2006	2006-11-14
NODE_0001800	16	2007.1670	A/Hanoi/N71/2007	2007-03-02
NODE_0001800	16	2006.8925	A/Gyeongnam/684/2006	2006-11-22
NODE_0001800	16	2007.1944	A/Hanoi/Q163/2007	2007-03-12
NODE_0001800	16	2007.4709	A/Hanoi/N210/2007	2007-06-21
NODE_0001800	16	2007.1095	A/Hanoi/N064/2007	2007-02-09
NODE_0001800	16	2007.0767	A/Hanoi/TX067/2007	2007-01-28
NODE_0001800	16	2007.1780	A/Hanoi/N073/2007	2007-03-06
NODE_0001800	16	2007.0903	A/Hanoi/Q097/2007	2007-02-02
NODE_0001601	13	2006.0027	A/Oklahoma/1050/2006	2006-01-01
NODE_0001601	13	2005.8734	A/California/NHRC0007/2005	2005-11-15
A/Oklahoma/1472/2006	14	2006.1533	A/Oklahoma/1472/2006	2006-02-25
NODE_0001601	13	2006.3313	A/RioDeJaneiro/209/2006	2006-05-01
NODE_0001601	13	2006.0027	A/RioGrandeDoSul/793/2006	2006-01-01
A/RioGrandeDoSul/441/2006	14	2006.0027	A/RioGrandeDoSul/441/2006	2006-01-01
NODE_0001601	13	2006.2491	A/RioDeJaneiro/122/2006	2006-04-01
A/EspiritoSanto/294/2006	14	2006.0027	A/EspiritoSanto/294/2006	2006-01-01
A/Argentina/631/2006	15	2006.8022	A/Argentina/631/2006	2006-10-20
NODE_0001610	14	2006.7940	A/Argentina/624/2006	2006-10-17
NODE_0001601	13	2006.5695	A/Santiago/9491/2006	2006-07-27
NODE_0001601	13	2007.1643	A/Bahia/12/2007	2007-03-01
A/Brazil/1945/2006	14	2006.5038	A/Brazil/1945/2006	2006-07-03
A/Brazil/277/2006	14	2006.0027	A/Brazil/277/2006	2006-01-01
NODE_0001619	14	2006.1944	A/Pennsylvania/4/2006	2006-03-12
A/Oregon/1/2006	16	2006.1013	A/Oregon/1/2006	2006-02-06
NODE_0001601	13	2005.8569	A/Mexico/2264/2005	2005-11-09
A/Colorado/16/2005	14	2005.9227	A/Colorado/16/2005	2005-12-03
NODE_0001601	13	2006.1615	A/NewYork/928/2006	2006-02-28
A/Missouri/5/2006	14	2006.1506	A/Missouri/5/2006	2006-02-24
NODE_0001601	13	2006.1670	A/Arizona/4/2006	2006-03-02
NODE_0001601	13	2006.1451	A/Arizona/3/2006	2006-02-22
A/Taiwan/315/2006	14	2006.2300	A/Taiwan/315/2006	2006-03-25
NODE_0001601	13	2005.9938	A/Taiwan/605/2005	2005-12-29
NODE_0001601	13	2006.0520	A/Taiwan/41/2006	2006-01-19
NODE_0001627	14	2006.0903	A/Taiwan/86/2006	2006-02-02
A/Taiwan/600/2005	15	2005.9637	A/Taiwan/600/2005	2005-12-18
A/Taiwan/1/2006	15	2006.0055	A/Taiwan/1/2006	2006-01-02
A/Taiwan/15/2006	16	2006.0329	A/Taiwan/15/2006	2006-01-12
NODE_0001627	14	2005.9637	A/Taiwan/601/2005	2005-12-18
NODE_0001601	13	2005.8734	A/Texas/54/2005	2005-11-15
NODE_0001601	13	2006.0055	A/Maine/1/2006	2006-01-02
NODE_0001601	13	2005.4709	A/Panama/728/2005	2005-06-21
NODE_0001601	13	2005.7365	A/Honduras/93/2005	2005-09-26
NODE_0001601	13	2005.6817	A/Honduras/83/2005	2005-09-06
A/Honduras/AF1071/2006	15	2006.8761	A/Honduras/AF1071/2006	2006-11-16
A/Honduras/45/2006	14	2006.7940	A/Honduras/45/2006	2006-10-17
NODE_0001601	13	2006.0027	A/Honduras/AF1068/2006	2006-01-01
NODE_0001639	14	2006.7502	A/Honduras/1922/2006	2006-10-01
A/Honduras/AF1067/2006	15	2006.0027	A/Honduras/AF1067/2006	2006-01-01
NODE_0001601	13	2006.8569	A/CostaRica/7322/2006	2006-11-09
NODE_0001601	13	2006.2437	A/Peru/128/2006	2006-03-30
A/Peru/4070/2006	14	2006.0027	A/Peru/4070/2006	2006-01-01
NODE_0001601	13	2006.7967	A/Mexico/2519/2006	2006-10-18
A/Honduras/AF1070/2006	14	2006.8761	A/Honduras/AF1070/2006	2006-11-16
A/Santiago/8248/2006	14	2006.5038	A/Santiago/8248/2006	2006-07-03
NODE_0001601	13	2006.5147	A/Peru/5131/2006	2006-07-07
NODE_0001601	13	2006.5065	A/CostaRica/3895/2006	2006-07-04
NODE_0001601	13	2006.6817	A/CostaRica/5548/2006	2006-09-06
NODE_0001601	13	2006.4545	A/Argentina/27/2006	2006-06-15
NODE_0001601	13	2006.4901	A/Argentina/3509/2006	2006-06-28
A/Colombia/6928/2006	14	2006.0493	A/Colombia/6928/2006	2006-01-18
A/RhodeIsland/2/2006	14	2006.1780	A/RhodeIsland/2/2006	2006-03-06
NODE_0001601	13	2006.1807	A/Peru/3355/2006	2006-03-07
NODE_0001601	13	2006.3915	A/Peru/4909/2006	2006-05-23
A/Korea/7/2005	14	2005.9911	A/Korea/7/2005	2005-12-28
A/SouthCarolina/NHRC0001/2006	15	2006.2382	A/SouthCarolina/NHRC0001/2006	2006-03-28
NODE_0001678	14	2006.0931	A/Missouri/2/2006	2006-02-03
NODE_0001678	14	2006.2628	A/Illinois/NHRC0002/2006	2006-04-06
NODE_0001681	14	2006.5147	A/Peru/5130/2006	2006-07-07
NODE_0001681	14	2006.7392	A/Connecticut/1/2006	2006-09-27
NODE_0001682	14	2006.0027	A/Guyane/8/2006	2006-01-01
NODE_0001682	14	2006.0027	A/Guyane/9/2006	2006-01-01
A/Guyane/41/2006	15	2006.4682	A/Guyane/41/2006	2006-06-20
NODE_0001682	14	2006.4682	A/Guyane/28/2006	2006-06-20
NODE_0001601	13	2006.2601	A/Missouri/NHRC0001/2006	2006-04-05
NODE_0001601	13	2006.1643	A/NewYork/933/2006	2006-03-01
A/Nebraska/1/2006	14	2006.0438	A/Nebraska/1/2006	2006-01-16
A/Auckland/23/2006	14	2006.4873	A/Auckland/23/2006	2006-06-27
NODE_0001601	13	2006.1643	A/Memphis/10/2006	2006-03-01
A/Wellington/33/2006	14	2006.5065	A/Wellington/33/2006	2006-07-04
NODE_0001601	13	2006.4846	A/Waikato/58/2006	2006-06-26
NODE_0001601	13	2006.6407	A/Tahiti/3/2006	2006-08-22
NODE_0001601	13	2006.4956	A/Christchurch/19/2006	2006-06-30
NODE_0001601	13	2006.1342	A/Netherlands/41/2006	2006-02-18
NODE_0001601	13	2006.2930	A/NewYork/11/2006	2006-04-17
NODE_0001601	13	2005.9281	A/Florida/9/2005	2005-12-05
NODE_0001601	13	2006.1205	A/Texas/NHRC0001/2006	2006-02-13
NODE_0001601	13	2006.0027	A/Victoria/143/2006	2006-01-01
NODE_0001601	13	2006.5120	A/Victoria/520/2006	2006-07-06
NODE_0001601	13	2006.5120	A/Venezuela/4537/2006	2006-07-06
A/Thailand/559/2006	14	2006.6379	A/Thailand/559/2006	2006-08-21
NODE_0001601	13	2006.7639	A/Thailand/692/2006	2006-10-06
NODE_0001601	13	2006.6379	A/Thailand/553/2006	2006-08-21
NODE_0001550	12	2005.3723	A/HongKong/HKU64/2005	2005-05-16
NODE_0001550	12	2005.9309	A/Indonesia/15866/2005	2005-12-06
NODE_0001550	12	2006.1068	A/Indonesia/2018/2006	2006-02-08
A/ElSalvador/AF1041/2006	15	2006.7721	A/ElSalvador/AF1041/2006	2006-10-09
NODE_0001864	13	2006.8652	A/Honduras/AF1069/2006	2006-11-12
NODE_0001864	13	2006.8871	A/ElSalvador/AF1042/2006	2006-11-20
NODE_0001864	13	2006.7502	A/Honduras/1923/2006	2006-10-01
NODE_0001864	13	2006.0027	A/Honduras/2320/2006	2006-01-01
NODE_0001864	13	2006.6762	A/ElSalvador/380/2006	2006-09-04
A/ElSalvador/361/2006	14	2006.6352	A/ElSalvador/361/2006	2006-08-20
A/Canterbury/127/2005	12	2005.5010	A/Canterbury/127/2005	2005-07-02
A/Peru/3990/2006	14	2006.2656	A/Peru/3990/2006	2006-04-07
A/NorthCarolina/2/2006	14	2006.1068	A/NorthCarolina/2/2006	2006-02-08
NODE_0001864	13	2006.1670	A/NewYork/938/2006	2006-03-02
NODE_0001864	13	2006.2601	A/NewYork/7/2006	2006-04-05
NODE_0001864	13	2006.2628	A/NewYork/6/2006	2006-04-06
NODE_0001864	13	2006.2409	A/Wisconsin/1/2006	2006-03-29
A/Texas/NHRC0002/2006	14	2006.2574	A/Texas/NHRC0002/2006	2006-04-04
NODE_0001864	13	2006.2601	A/NewYork/5/2006	2006-04-05
A/NewYork/1/2006	14	2006.0739	A/NewYork/1/2006	2006-01-27
NODE_0001864	13	2005.9309	A/Utah/7/2005	2005-12-06
NODE_0001864	13	2006.2738	A/Ukraine/369/2006	2006-04-10
NODE_0001864	13	2006.1205	A/Michigan/1/2006	2006-02-13
NODE_0001864	13	2006.2656	A/Wisconsin/7/2006	2006-04-07
NODE_0001864	13	2005.9090	A/Texas/56/2005	2005-11-28
NODE_0001864	13	2006.0986	A/Thailand/3274/2006	2006-02-05
A/NorthCarolina/3/2006	14	2006.1862	A/NorthCarolina/3/2006	2006-03-09
NODE_0001864	13	2006.0712	A/Ohio/1/2006	2006-01-26
NODE_0001864	13	2006.0356	A/Texas/2/2006	2006-01-13
NODE_0001890	14	2006.2218	A/NewYork/3/2006	2006-03-22
NODE_0001890	14	2006.2218	A/NewYork/4/2006	2006-03-22
A/California/NHRC0001/2006	13	2006.1424	A/California/NHRC0001/2006	2006-02-21
NODE_0001550	12	2005.5311	A/Canterbury/206/2005	2005-07-13
NODE_0001550	12	2005.5558	A/Canterbury/205/2005	2005-07-22
NODE_0001550	12	2006.1478	A/NewYork/923/2006	2006-02-23
NODE_0001550	12	2005.6105	A/Taiwan/519/2005	2005-08-11
NODE_0001978	13	2005.5777	A/Taiwan/465/2005	2005-07-30
NODE_0001978	13	2005.5996	A/Taiwan/481/2005	2005-08-07
NODE_0001550	12	2005.8022	A/Victoria/267/2005	2005-10-20
NODE_0001550	12	2005.6297	A/TayNguyen/TN362/2005	2005-08-18
NODE_0001550	12	2005.5832	A/TayNguyen/TN346/2005	2005-08-01
NODE_0001550	12	2005.7940	A/TayNguyen/TN410/2005	2005-10-17
NODE_0001550	12	2005.5476	A/TayNguyen/TN343/2005	2005-07-19
NODE_0001550	12	2005.5394	A/HongKong/HKU79/2005	2005-07-16
NODE_0001550	12	2005.6105	A/Queensland/54/2005	2005-08-11
NODE_0001550	12	2005.5394	A/Brisbane/48/2005	2005-07-16
NODE_0001550	12	2005.8789	A/Canada/1341/2005	2005-11-17
A/Indonesia/2836/2006	13	2006.1396	A/Indonesia/2836/2006	2006-02-20
A/Tennessee/1/2006	13	2006.1807	A/Tennessee/1/2006	2006-03-07
NODE_0001550	12	2006.0876	A/Montana/1/2006	2006-02-01
A/Illinois/NHRC0001/2006	14	2006.1259	A/Illinois/NHRC0001/2006	2006-02-15
A/Ohio/6/2006	13	2006.1643	A/Ohio/6/2006	2006-03-01
A/HongKong/HKU73/2005	13	2005.4189	A/HongKong/HKU73/2005	2005-06-02
NODE_0001550	12	2005.3860	A/HongKong/HKU66/2005	2005-05-21
NODE_0001550	12	2005.2574	A/HongKong/HKU49/2005	2005-04-04
NODE_0001550	12	2005.2491	A/HongKong/HKU48/2005	2005-04-01
NODE_0001550	12	2006.0903	A/Taiwan/85/2006	2006-02-02
NODE_0001550	12	2005.3477	A/HongKong/HKU59/2005	2005-05-07
NODE_0001550	12	2005.3422	A/HongKong/HKU58/2005	2005-05-05
NODE_0001925	13	2005.3970	A/Canterbury/26/2005	2005-05-25
NODE_0001925	13	2005.3943	A/Canterbury/20/2005	2005-05-24
NODE_0001925	13	2007.2710	A/Voronezh/10/2007	2007-04-09
NODE_0001925	13	2005.9719	A/Choibalsan/2083/2005	2005-12-21
NODE_0001925	13	2006.0164	A/Khovd/269/2006	2006-01-06
NODE_0001925	13	2005.9774	A/Ulaanbaatar/2164/2005	2005-12-23
NODE_0001925	13	2006.0274	A/Khovd/262/2006	2006-01-10
NODE_0001925	13	2005.9528	A/Ulaanbaatar/1922/2005	2005-12-14
NODE_0001550	12	2005.9665	A/Texas/NHRC0002/2005	2005-12-19
A/India/34983/2006	13	2006.8569	A/India/34983/2006	2006-11-09
NODE_0001550	12	2005.4709	A/HongKong/HKU76/2005	2005-06-21
NODE_0001550	12	2006.1013	A/Slovakia/134/2006	2006-02-06
NODE_0001550	12	2006.1834	A/Jeju/268/2006	2006-03-08
A/Hue/H020/2007	13	2007.7502	A/Hue/H020/2007	2007-10-01
A/Daejeon/514/2006	13	2006.3313	A/Daejeon/514/2006	2006-05-01
NODE_0001550	12	2006.2984	A/Daejeon/417/2006	2006-04-19
NODE_0001550	12	2006.2738	A/Gangwon/376/2006	2006-04-10
NODE_0001984	13	2005.9172	A/Indonesia/15464/2005	2005-12-01
A/Sukhbaatar/1568/2005	14	2005.9090	A/Sukhbaatar/1568/2005	2005-11-28
NODE_0001963	13	2005.3285	A/HongKong/HKU55/2005	2005-04-30
NODE_0001963	13	2005.2136	A/HongKong/HKU47/2005	2005-03-19
NODE_0001550	12	2005.4298	A/Zhuhai/354/2005	2005-06-06
NODE_0001550	12	2005.3395	A/Canterbury/24/2005	2005-05-04
NODE_0001550	12	2005.5202	A/HongKong/HKU78/2005	2005-07-09
NODE_0001550	12	2005.8022	A/WesternAustralia/71/2005	2005-10-20
NODE_0001550	12	2005.2765	A/HongKong/HKU50/2005	2005-04-11
NODE_0001550	12	2005.9144	A/California/NHRC0001/2005	2005-11-30
NODE_0001550	12	2007.1752	A/NewYork/UR06-0510/2007	2007-03-05
NODE_0001550	12	2005.8159	A/California/NHRC0003/2005	2005-10-25
NODE_0001550	12	2005.2245	A/Jiangxi/198/2005	2005-03-23
NODE_0001550	12	2005.4435	A/HongKong/HKU74/2005	2005-06-11
NODE_0001550	12	2005.3915	A/HongKong/HKU67/2005	2005-05-23
NODE_0001550	12	2005.5640	A/Argentina/570/2005	2005-07-25
NODE_0001550	12	2005.5092	A/Argentina/411/2005	2005-07-05
NODE_0001550	12	2005.4162	A/Canterbury/33/2005	2005-06-01
NODE_0001550	12	2005.4025	A/Canterbury/29/2005	2005-05-27
NODE_0001550	12	2006.1780	A/NewHampshire/1/2006	2006-03-06
NODE_0001550	12	2005.4298	A/Zhuhai/358/2005	2005-06-06
NODE_0001550	12	2005.4353	A/Perth/3/2005	2005-06-08
NODE_0001575	13	2006.0164	A/Ulaanbaatar/6/2006	2006-01-06
A/Ulaanbaatar/3/2006	14	2006.0082	A/Ulaanbaatar/3/2006	2006-01-03
NODE_0001575	13	2005.8378	A/Hawaii/22/2005	2005-11-02
NODE_0001575	13	2006.0027	A/Sendai-H/41/2006	2006-01-01
NODE_0001575	13	2005.9719	A/Arvaikheer/2101/2005	2005-12-21
A/HongKong/4443/2005	13	2005.4791	A/HongKong/4443/2005	2005-06-24
A/Perth/36/2005	13	2005.4764	A/Perth/36/2005	2005-06-23
NODE_0001550	12	2005.5038	A/Canterbury/129/2005	2005-07-03
NODE_0001550	12	2005.4956	A/Hanoi/Q372/2005	2005-06-30
A/Taiwan/440/2005	11	2005.5558	A/Taiwan/440/2005	2005-07-22
NODE_0001550	12	2005.5202	A/WesternAustralia/67/2005	2005-07-09
NODE_0001550	12	2005.4517	A/HongKong/4607/2005	2005-06-14
NODE_0001550	12	2005.9117	A/Oregon/9/2005	2005-11-29
NODE_0001550	12	2005.5832	A/WesternAustralia/76/2005	2005-08-01
NODE_0001550	12	2005.9144	A/Mississippi/19/2005	2005-11-30
NODE_0001550	12	2005.8679	A/Pennsylvania/5/2005	2005-11-13
NODE_0001550	12	2005.5804	A/Canterbury/236/2005	2005-07-31
NODE_0001550	12	2006.2546	A/Ohio/7/2006	2006-04-03
NODE_0001550	12	2006.2355	A/Canada/887/2006	2006-03-27
NODE_0001550	12	2006.0493	A/Georgia/2/2006	2006-01-18
NODE_0001550	12	2005.4928	A/Canterbury/125/2005	2005-06-29
NODE_0001550	12	2005.4928	A/Perth/14/2005	2005-06-29
NODE_0001550	12	2005.5613	A/Canterbury/233/2005	2005-07-24
NODE_0001550	12	2005.4928	A/HongKong/HKU77/2005	2005-06-29
NODE_0001550	12	2005.6598	A/Newcastle/11/2005	2005-08-29
NODE_0001550	12	2005.7775	A/Washington/10/2005	2005-10-11
NODE_0001550	12	2005.9144	A/Massachusetts/10/2005	2005-11-30
NODE_0001550	12	2006.1697	A/Indonesia/3084/2006	2006-03-03
NODE_0001550	12	2006.4463	A/Taiwan/645/2006	2006-06-12
A/Taiwan/718/2006	14	2006.5722	A/Taiwan/718/2006	2006-07-28
NODE_0001550	12	2006.8871	A/Taiwan/776/2006	2006-11-20
NODE_0001550	12	2006.4189	A/Johannesburg/245/2006	2006-06-02
A/Johannesburg/503/2006	14	2006.5092	A/Johannesburg/503/2006	2006-07-05
A/Thailand/650/2006	13	2006.7146	A/Thailand/650/2006	2006-09-18
NODE_0001550	12	2006.9117	A/NewYork/22/2006	2006-11-29
NODE_0001550	12	2005.6105	A/Perth/79/2005	2005-08-11
NODE_0001550	12	2005.5695	A/Canterbury/234/2005	2005-07-27
NODE_0001550	12	2005.5832	A/Canterbury/259/2005	2005-08-01
NODE_0001550	12	2005.5832	A/Canterbury/242/2005	2005-08-01
A/Idaho/10/2005	13	2005.9719	A/Idaho/10/2005	2005-12-21
A/Victoria/519/2006	13	2006.4983	A/Victoria/519/2006	2006-07-01
NODE_0001550	12	2006.4490	A/Victoria/503/2006	2006-06-13
NODE_0001550	12	2006.4627	A/Brisbane/11/2006	2006-06-18
NODE_0001550	12	2005.9774	A/Illinois/NHRC0002/2005	2005-12-23
NODE_0001550	12	2005.9281	A/California/NHRC0008/2005	2005-12-05
NODE_0001550	12	2005.9117	A/California/NHRC0005/2005	2005-11-29
NODE_0001550	12	2006.0958	A/Taiwan/83/2006	2006-02-04
NODE_0001550	12	2005.9062	A/Idaho/9/2005	2005-11-27
NODE_0001550	12	2005.9473	A/Iowa/16/2005	2005-12-12
NODE_0001550	12	2005.9692	A/NewYork/1003/2005	2005-12-20
A/Marseille/1215/2006	14	2006.8925	A/Marseille/1215/2006	2006-11-22
NODE_0001550	12	2006.0274	A/Hawaii/1/2006	2006-01-10
A/Tianjin/454/2005	13	2005.6817	A/Tianjin/454/2005	2005-09-06
NODE_0001550	12	2005.0027	A/Malaysia/753/2005	2005-01-01
A/RioDeJaneiro/11/2006	14	2006.0027	A/RioDeJaneiro/11/2006	2006-01-01
NODE_0001550	12	2005.5886	A/WesternAustralia/79/2005	2005-08-03
NODE_0001550	12	2005.8104	A/Thailand/504/2005	2005-10-23
A/Wuhan/283/2005	14	2005.6215	A/Wuhan/283/2005	2005-08-15
NODE_0001550	12	2005.6352	A/Wuhan/295/2005	2005-08-20
A/Argentina/1/2006	13	2006.0027	A/Argentina/1/2006	2006-01-01
[truncated: 5,960 more rows]
