# Supplementary material for: Early prediction of antigenic transitions for influenza A/H3N2
Source: PLoS Comput Biol. 2020 Feb 18;16(2):e1007683. doi: 10.1371/journal.pcbi.1007683 (PMC7048310; doi:10.1371/journal.pcbi.1007683)
Supplement: S1 Source — (GZ) [file pcbi.1007683.s016.tar.gz › S3_source_files/figure_files/figure_code.R]

source('loadLibraries.R')
library(ggpubr)
library(ggforce)
library(ggridges)
library(lazyeval)
rm(list=ls())

##################### Figure 1 ################################################ 
# Model Overview: When are predictions made are are they successful 
# Using tropics 18 simulation as example
# Read in predicted outcomes for fold 1 at 1% and 10%, Threshold determined by optimal F1

predictions.10 = read.csv("figures1-3_data/prediction.out10.figure1.csv") 
# Complete data sets of antigens and candidate predictors at the 10% surveillance threshold
antigens.10 = read.csv("figures1-3_data/dataScaled.single.10.csv") # Scaled Data
day.10 = read.csv("figures1-3_data/freq.10.csv") # Raw data 

# Antigen frequencies through time for Tropics 18
antigen.frequencies = read.table("figures1-3_data/out.antigenFrequencies.txt", header = TRUE) 

#### Create 10% 
####  Create Color palette for success 
present.antigens = antigens.10 %>% filter(name == "tropics_18")
num.success = present.antigens %>% filter(success == "Est.") %>% nrow() 
color.palette = colorRampPalette(brewer.pal(8, "Accent"))(num.success)

day.10 %>%
  select(name, day, antigentype, success) %>%
  filter(name == "tropics_18" & success == "Transient") %>%
  mutate(color.palette = "grey61") -> transient.10
day.10 %>%
  select(name, day, antigentype, success) %>%
  filter(name == "tropics_18" & success == "Est.") %>%
  bind_cols(data.frame(color.palette)) -> success.10
success.10 %>%
  bind_rows(transient.10) %>%
  arrange(antigentype) %>%
  select(-name)  -> color.day.key
color.day.key = color.day.key %>%  filter(antigentype != "1547")
colnames(color.day.key)[1] = "detect.day"

antigen.frequencies %>%
  filter(antigentype %in% present.antigens$antigentype) %>%
  distinct(day, antigentype, .keep_all = TRUE) %>%
  mutate_at("antigentype", as.factor) %>%
  spread(key = antigentype, value = frequency, fill = 0) %>%
  gather(key = antigentype, value = frequency, -1, -2, - infected) -> antigen.freq.long

#### Put antigenic ids as integers in order 
antigen.freq.long %>%
  arrange(as.numeric(as.character(antigentype))) %>%
  distinct(antigentype) -> antigen.type.order

antigen.freq.long$antigentype = factor(antigen.freq.long$antigentype,
                                       levels = antigen.type.order$antigentype)

# Remove antigentype 1547 for burnin consistency
antigen.freq.long %>%
  mutate(year = day/365 - 5) %>%
  mutate(prevalence = infected*frequency *.0025) %>% #*.0025
  filter(prevalence > 0) %>%
  filter(antigentype != "1547") %>% 
  ggplot(aes(x = year, y = prevalence)) +
  geom_area(color = "black", aes(fill = factor(antigentype))) +
  scale_color_manual(values = color.day.key$color.palette) + 
  scale_fill_manual(values = color.day.key$color.palette) +
  labs(y = "Infected per 100K Individuals ", x = "Year") + 
  scale_x_continuous(breaks = seq(from = 0, to = 25, by =2)) +
  guides(col = FALSE) + guides(fill = FALSE) + scale_y_continuous(limits = c(0, 130), breaks = seq(from = 0, 150, by = 25)) + 
  theme(axis.text = element_text(size = 20), axis.title = element_text(size  = 20)) -> antigen.dynamics.10


antigen.freq.long %>%
  mutate(year = day/365 - 5) %>%
  mutate(prevalence = infected*frequency *.0025) %>% #*.0025
  filter(prevalence > 0) %>%
  group_by(day) %>% 
  filter(antigentype != "1547") %>% 
  mutate(frequency.m = frequency/sum(frequency)) %>%
  ggplot(aes(x = year, y =frequency.m)) +
  geom_area(color = "black", aes(fill = factor(antigentype))) +
  scale_color_manual(values = color.day.key$color.palette) + 
  scale_fill_manual(values = color.day.key$color.palette) +
  labs(y = "Relative Frequency", x = "Year") + 
  scale_x_continuous(breaks = seq(from = 0, to = 25, by =2)) +
  guides(col = FALSE) + guides(fill = FALSE) + #scale_y_continuous(limits = c(0, 130), breaks = seq(from = 0, 150, by = 25)) + 
  theme(axis.text = element_text(size = 20), axis.title = element_text(size  = 20)) -> antigen.dynamics.miller

## Match up moment of prediction with the outcome
predictions.10 %>%
  filter(name == "tropics_18") %>%
  filter(antigentype != "1547") %>% 
  left_join(color.day.key, by = "antigentype" ) -> rug.10
rug.10$type = factor(rug.10$type, levels = c("TP", "FP", "TN", "FN"))
rug.10 %>%
  group_by(type) %>%
  summarize(n = n(),
            rel.freq = n/nrow(.))

rug.10 %<>% mutate(row = ifelse((type == "TP" | type == "FP"), 1.5, 1))
rug.10$type = factor(rug.10$type, levels = c("TP", "FP", "TN", "FN"),
                     labels = c("True Positive", "False Positive", "True Negative", "False Negative"))
ggplot(data = rug.10) + 
  geom_point(aes(x = detect.day/365-5, y = row, color = factor(antigentype), 
                 shape = type), size = 5, alpha = .8) +
  scale_x_continuous(limits = c(0,25), breaks = seq(from = 0, to = 25, by =2)) +
  scale_y_continuous(limits = c(.75,1.75)) + 
  theme(axis.text.y = element_blank(),axis.ticks.y = element_blank()) +
  labs(x = "Year", color = "", shape = "", y = "Predictions") + 
  scale_color_manual(values = color.day.key$color.palette) + 
  scale_shape_manual(values = c(19, 4,17,15), labels = c("True Positive (15)  ", "False Positive (1)  ", "True Negative (11)  ", "False Negative (2)")) + 
  theme(legend.position = "bottom") + guides(color = "none") -> rug.plot 

predict.10.plot = plot_grid(antigen.dynamics.10 + theme(axis.title.x=element_blank(),
                                                        axis.text.x=element_blank(), 
                                                        axis.text=element_text(size =22),
                                                        axis.title.y=element_text(size=22)), 
                            antigen.dynamics.miller + theme(axis.title.x=element_blank(),
                                                            axis.text.x=element_blank(), 
                                                            axis.text=element_text(size =22),
                                                            axis.title.y=element_text(size=22)),
                            NULL,
                            rug.plot + theme(axis.text=element_text(size = 22), 
                                             axis.title=element_text(size=22),
                                             legend.text=element_text(size=22)),
                            rel_heights = c(.8, .4, .05, .3), ncol = 1,align = "v") 
#save_plot(predict.10.plot, filename = "exploratory.figs/predict.10.plot.pdf", base_height = 12, base_aspect_ratio = 1.5)

######### Repeat at the 1% surveillance threshold 
predictions.1 = read.csv("figures1-3_data/prediction.out1.figure1.csv") 
antigens.1 = read.csv("figures1-3_data/dataScaled.01.csv")
day.1 = read.csv("figures1-3_data/freq.01.csv")

present.antigens = antigens.1 %>% filter(name == "tropics_18")
num.success = present.antigens %>% filter(success == "Est.") %>% nrow() 
color.palette = colorRampPalette(brewer.pal(8, "Accent"))(num.success+1) # The first one is cut off 
color.palette = color.palette[2:length(color.palette)]

day.1 %>%
  select(name, day, antigentype, success) %>%
  filter(name == "tropics_18" & success == "Transient") %>%
  mutate(color.palette = "grey61") -> transient.1
day.1 %>%
  select(name, day, antigentype, success) %>%
  filter(name == "tropics_18" & success == "Est.") %>%
  bind_cols(data.frame(color.palette)) -> success.1
success.1 %>%
  bind_rows(transient.1) %>%
  arrange(antigentype) %>%
  select(-name)  -> color.day.key
colnames(color.day.key)[1] = "detect.day"

antigen.frequencies %>%
  filter(antigentype %in% present.antigens$antigentype) %>%
  distinct(day, antigentype, .keep_all = TRUE) %>%
  mutate_at("antigentype", as.factor) %>%
  spread(key = antigentype, value = frequency, fill = 0) %>%
  gather(key = antigentype, value = frequency, -1, -2, - infected) -> antigen.freq.long

## need to put the integers in order 
antigen.freq.long %>%
  arrange(as.numeric(as.character(antigentype))) %>%
  distinct(antigentype) -> antigen.type.order

antigen.freq.long$antigentype = factor(antigen.freq.long$antigentype,
                                       levels = antigen.type.order$antigentype)
antigen.freq.long %>%
  mutate(year = day/365 - 5) %>%
  mutate(prevalence = infected*frequency *.0025) %>% #*.0025
  filter(prevalence > 0) %>%
  ggplot(aes(x = year, y = prevalence)) +
  geom_area(color = "black", aes(fill = factor(antigentype))) +
  scale_color_manual(values = color.day.key$color.palette) + 
  scale_fill_manual(values = color.day.key$color.palette) +
  labs(y = "Infected per 100K Individuals ", x = "Year") + 
  scale_x_continuous(breaks = seq(from = 0, to = 25, by =2)) +
  guides(col = FALSE) + guides(fill = FALSE) + scale_y_continuous(limits = c(0, 130), breaks = seq(from = 0, 150, by = 25)) +
  theme(axis.text = element_text(size = 18), axis.title = element_text(size  = 18)) -> antigen.dynamics

antigen.freq.long %>%
  mutate(year = day/365 - 5) %>%
  mutate(prevalence = infected*frequency *.0025) %>% #*.0025
  filter(prevalence > 0) %>%
  group_by(day) %>% 
  mutate(frequency.m = frequency/sum(frequency)) %>%
  ggplot(aes(x = year, y =frequency.m)) +
  geom_area(color = "black", aes(fill = factor(antigentype))) +
  scale_color_manual(values = color.day.key$color.palette) + 
  scale_fill_manual(values = color.day.key$color.palette) +
  labs(y = "Relative Frequency", x = "Year") + 
  scale_x_continuous(breaks = seq(from = 0, to = 25, by =2)) +
  guides(col = FALSE) + guides(fill = FALSE) + #scale_y_continuous(limits = c(0, 130), breaks = seq(from = 0, 150, by = 25)) + 
  theme(axis.text = element_text(size = 18), axis.title = element_text(size  = 18)) -> antigen.dynamics.miller.1

## match up moment of prediction with the outcome
predictions.1 %>%
  filter(name == "tropics_18") %>%
  left_join(color.day.key, by = "antigentype" ) -> rug.1
rug.1$type = factor(rug.1$type, levels = c("TP", "FP", "TN", "FN"))
rug.1 %<>% mutate(row = ifelse((type == "TP" | type == "FP"), 1.5, 1))
rug.1$type = factor(rug.1$type, levels = c("TP", "FP", "TN", "FN"))

ggplot(data = rug.1) + 
  geom_point(aes(x = detect.day/365-5, y = row, color = factor(antigentype),
                 shape = type), size = 4, alpha = .8) +
  scale_x_continuous(limits = c(0,25), breaks = seq(from = 0, to = 25, by =2)) +
  scale_y_continuous(limits = c(.75,1.75)) +
  theme(axis.text.y = element_blank(), axis.ticks.y = element_blank()) +
  labs(x = "Year", color = "", shape = "", y="Predictions") + 
  scale_color_manual(values = color.day.key$color.palette) + 
  scale_shape_manual(values = c(19, 4,17,15), labels = c("True Positive (11)  ", "False Positive (6)  ", "True Negative (109)  ", "False Negative (6)  "))  + 
  theme(legend.position = "bottom") + guides(color = "none") -> rug1.plot 

rug.1 %>%
  group_by(type) %>%
  summarize(n = n(),
            rel.freq = n/nrow(.))
predict.1.plot = plot_grid(antigen.dynamics + theme(axis.title.x=element_blank(),
                                                    axis.text.x=element_blank(),
                                                    axis.text.y = element_text(size = 22),
                                                    axis.title.y=element_text(size=22)),
                           antigen.dynamics.miller.1 +  theme(axis.title.x=element_blank(),
                                                              axis.text.x=element_blank(),
                                                              axis.text.y = element_text(size = 22),
                                                              axis.title.y=element_text(size=22)),
                           NULL,
                           rug1.plot + theme(axis.text = element_text(size = 22),
                                             axis.title = element_text(size = 22),
                                             legend.text=element_text(size= 22)),
                           rel_heights = c(.8, .4, .05, .3), ncol = 1,align = "v") 
#save_plot(predict.1.plot, filename = "exploratory.figs/predict.1.plot.pdf", base_height = 8)

figure1 = plot_grid(predict.1.plot, predict.10.plot, align = "v", labels = c("a", "b"))
#save_plot(figure1, filename = "figure1.pdf", base_height = 12, base_aspect_ratio = 2.3)

##################### Figure 2 ###################################################
# This figure shows detailed information about the change in relative R between 
# the 1% and 10% surveillance threshold

# Antigen types and raw candidate predictors values at the 1,5,10% surveillance thresholds
at1 = read.csv("figures1-3_data/freq.01.csv")
at10 = read.csv("figures1-3_data/freq.10.csv")

relative.fitness.full = rbind(at1, at10)

at10 %>% 
  mutate(key = paste0(antigentype, "_", name)) %>%
  select(key) -> key

# Take only the antigenic clusters that eventually make it to at least 10% 
relative.fitness.full %>%
  mutate(full.key = paste0(antigentype, "_", name)) %>% 
  filter(full.key %in% key$key) -> relative.fitness

# Take only predictors that make up the relative R calculation
individual = c("individual.meanR","individual.meanBeta", "individual.meanMut", "individual.meanSigma")
population = c("meanR", "meanBeta", "meanSigma", "meanLoad")
relative.fitness%>%
  mutate(individual.meanR  = exp(individual.meanR),
         individual.meanBeta = exp(individual.meanBeta)) %>%
  select(individual.meanR, meanR, ratio.meanR,
         individual.meanBeta, individual.meanMut, individual.meanSigma,
         meanBeta, meanSigma, meanLoad, freq, success, full.key) %>%
  gather(key = variable, value = value, - freq, -success, -full.key) %>%
  mutate(level = ifelse(variable %in% individual, "individual",
                        ifelse(variable %in% population, "population", "relative"))) -> figure.2.df

figure.2.df$variable = factor(figure.2.df$variable, 
                              levels = c("individual.meanR","individual.meanBeta", "individual.meanMut", "individual.meanSigma",
                                         "meanR", "meanBeta", "meanSigma", "meanLoad", "ratio.meanR"),
                              labels = c("Fitness", "Transmissibility", "Mutational Load", "Effective Susceptibility", "Fitness", 
                                         "Transmissibility", "Effective Susceptibility", "Mutational Load", "Relative Fitness"))
figure.2.df %>%
  filter(level == "relative") %>%
  ggplot(aes(x = factor(freq), y= value, color = success)) + geom_boxplot(lwd=1.5) +   #, y = value, group = full.key, color = success)) + geom_line(alpha = .3) +
  geom_hline(yintercept = 1, lty = "dashed", size = 1.5)  + 
  scale_color_manual(values = c("black", "grey75"), labels = c("Establish", "Transient")) +
  scale_x_discrete(labels = c(1,10)) +
  labs(x = "Surveillance Threshold (%)", y  = expression(paste("Relative Growth Rate  ", italic(R[c]/ R))), color = "") +
  guides(colour = guide_legend(override.aes = list(alpha=1))) +
  theme(legend.justification = c(1, 1), legend.position = c(1, 1)) +
  theme(axis.text = element_text(size = 22),
        axis.title = element_text(size = 22),
        legend.text = element_text(size = 22),
        legend.key.size = unit(1.5, 'lines')) -> figure.2a

#### If splitting them into est/transient 
figure.2.df$level = factor(figure.2.df$level, levels = c("individual", "population"))
figure.2.df$success = factor(figure.2.df$success, levels = c("Est.", "Transient"), labels = c("Establish", "Transient"))
figure.2.df %>%
  filter(level != "relative" & variable != "Fitness") %>%
  filter(variable != "Transmissibility" ) %>%
  group_by(full.key, variable, level) %>%
  summarize(change = value[2]-value[1],
            success = success[1]) %>%
  filter(variable == "Mutational Load") %>%
  ggplot(aes(change, color = level, fill = level)) +
  geom_density(alpha = .5,adjust = 3) +
  facet_wrap(~success,ncol =1)  + geom_vline(xintercept = 0, linetype = "dashed", color = "grey54") +
  scale_color_viridis(discrete = TRUE, option = "A", end = .8) +
  #scale_color_viridis(discrete = TRUE) +
  scale_fill_viridis(discrete = TRUE, option = "A", end = .8, labels = c("Cluster", "Population")) +
  theme_minimal(base_size = 14) + guides(color = "none") +
  theme(axis.title =  element_text(size = 14),
        axis.text = element_text(size = 14),
        strip.text = element_text(size = 18)) + 
  labs(fill = "", x = expression(paste("Change in Mutational Load ", italic(k),  " from 1% - 10%")), y = "Density") -> mutation

figure.2.df %>%
  filter(level != "relative" & variable != "Fitness") %>%
  filter(variable != "Transmissibility" ) %>%
  group_by(full.key, variable, level) %>%
  summarize(change = value[2]-value[1],
            success = success[1]) %>%
  filter(variable == "Effective Susceptibility") %>%
  ggplot(aes(change, color = level, color = level, fill = level)) +
  geom_density(alpha = .5,adjust = 3) +
  facet_wrap(~success, ncol=1)  + 
  geom_vline(xintercept = 0, linetype = "dashed", color = "grey54") +
  scale_color_viridis(discrete = TRUE, option = "A", end = .8) +
  scale_fill_viridis(discrete = TRUE, option = "A", end = .8, labels = c("Cluster", "Population")) +
  theme_minimal(base_size = 14) + guides(color = "none") +
  theme(axis.title =  element_text(size = 14),
        axis.text = element_text(size = 14),
        strip.text = element_text(size = 18),
        legend.text = element_text(size = 14)) + 
  labs(fill = "", x = expression(paste("Change in Effective Susceptibility ", italic(S[eff]), " from 1% - 10%")), y = "Density") -> effective.susceptibility

legend.2b = get_legend(effective.susceptibility)

figure.2bplots = plot_grid(mutation + theme(legend.position = "none"),
                           effective.susceptibility + theme(legend.position = "none"), nrow = 1)

figure.2b = plot_grid(figure.2bplots, legend.2b, ncol = 2, rel_widths = c(1.2,.2))
figure.fitness.ridges = plot_grid(figure.2a, figure.2b, rel_widths = c(.7, 1.2), labels = c("a", "b"))
#save_plot(figure.fitness.ridges,filename = "figure2.pdf", base_height = 8, base_aspect_ratio = 2.5)


##################### Figure 3 ###############################################
## Uses the same data as Figure 2 
relative.fitness %>% 
  filter(freq ==  0.1) %>%
  ggplot(aes(x = ratio.meanR, y = varR, color = success)) + 
  geom_density2d() + labs(x = expression(paste("Relative Growth Rate ",  italic(R[c]/R), " at 10%")), y = expression(paste("Variance in Population Growth Rate ", italic("var(R)"), " at 10%")), color = "") +
  geom_smooth(method = "lm") + 
  scale_x_continuous(limits = c(0.95, 1.10)) + 
  scale_color_manual(values = c("black", "grey"), labels = c("Establish", "Transient")) +#guides = FALSE
  theme(legend.position = c(.2,.9)) + theme(axis.text = element_text(size = 22), axis.title = element_text(size = 22), legend.text = element_text(size = 22)) +
  theme(legend.key.size = unit(2, 'lines')) ->  figure.3a

at10 %>% 
  filter(ratio.meanR < 1.03 & ratio.meanR > 1.025) -> at.10.variance

figure.3a = figure.3a + geom_point(data = at.10.variance, aes(x=ratio.meanR, y = varR, color = success), 
                                   alpha = .8,  size = .8) + guides(colour = guide_legend(override.aes = list(shape = 19, fill=NA))) +
  theme(legend.position = c(.2,.9)) + theme(axis.text = element_text(size = 22), axis.title = element_text(size = 22), legend.text = element_text(size = 22)) +
  theme(legend.key.size = unit(2, 'lines'))

figure.3b = at.10.variance %>%
  ggplot(aes(x=success,y= varR, color = success)) + geom_boxplot(lwd=1.5) + 
  scale_color_manual(values = c("black", "grey"), guide = FALSE) +
  scale_x_discrete(labels = c("Establish", "Transient")) + 
  labs(x = "", y  = expression(paste("Variance in Population Growth Rate var(",italic(R),") at 10%"))) + 
  stat_compare_means(method = "wilcox.test", size = 5, label.x.npc = .4, label.y.npc = .85) +
  theme(axis.text = element_text(size = 22), axis.title = element_text(size = 22)) + 
  theme(legend.text = element_text(size = 22),legend.key.size = unit(2, 'lines'))

## Function for Figure 3c Top Panel
retrieve_number_at_frequency = function(trial, day.antigen, rf) { 
  data.frequency = antigen.frequencies.list[[trial]] 
  data.frequency %>%
    filter(day == day.antigen) %>%
    filter(frequency > rf) %>%
    summarize(n = n()-1) -> number
  return(number$n)
}

at.10.variance %>%
  select(day, name, antigentype) %>%
  group_by(name) %>%
  arrange(name) %>%
  ungroup() -> list.retrieve.types

# Read in timeseries of individual antigen frequencies 
antigen.frequencies.list = readRDS(file = "antigen_frequencies_list.rds") 
number.above = adply(list.retrieve.types,.margins = 1, function(x) {
  number = retrieve_number_at_frequency(trial = x$name, day.antigen = x$day, rf = .05)
  return(number)
})
at.10.variance %<>% left_join(number.above, by = c("day", "name", "antigentype"))
at.10.variance %>%
  rename(num.types = V1) %>%
  ggplot(aes(x=success, y=num.types, color = success)) + 
  geom_violin(color = "transparent", fill = "grey75", alpha =.2, scale = "count") +
  geom_sina(maxwidth = 0.2) +
  scale_color_manual(values = c("black", "grey"), guide = FALSE) + 
  labs(y = "Number of \n Competing Clusters", x = "") + 
  scale_x_discrete(labels= c("Establish", "Transient")) +
  stat_compare_means(method = "wilcox.test", label.x.npc = "center", size = 5) +
  theme(axis.text = element_text(size = 22), axis.title = element_text(size = 22))-> figure.3c1

at.10.variance %>%
  ggplot(aes(success, dominant.freq, color = success)) +
  geom_violin(color = "transparent", fill = "grey75", alpha =.2, scale = "count") +
  geom_sina(maxwidth = 0.2) +
  scale_color_manual(values = c("black", "grey"), guide = FALSE)  + 
  labs(y = "Frequency of \n Dominant Cluster", x = "") + 
  stat_compare_means(method = "wilcox.test", label.x.npc = "center", size = 5) + 
  scale_x_discrete(labels= c("Establish", "Transient")) + 
  theme(axis.text = element_text(size = 22), axis.title = element_text(size = 22))-> figure.3c2

# Combine plots and save
figure.3c = plot_grid(figure.3c1, figure.3c2, nrow = 2, align = "v")
figure.variation = plot_grid(figure.3a, figure.3b, figure.3c, nrow = 1, labels = c("a", "b", "c"))
#save_plot(figure.variation, filename = "figure3.pdf",base_height = 8, base_aspect_ratio = 2.5)


##################### Figure 5 ##############################
return_rangeSenPrec <- function(performance.df, optimal.thres) {
  performance.df %>%
    filter(thres == optimal.thres$thres)  %>%
    summarize(max.Precision = max(Precision),
              min.Precision = min(Precision),
              median.Precision = median(Precision),
              max.Recall = max(Recall),
              min.Recall = min(Recall),
              median.Recall = median(Recall))
}
find_highestF1 <- function(performance.df) {
  performance.df %>%
    gather(key = measure, value = value, -thres, -freq, -fold) %>%
    group_by(thres, measure) %>%
    summarize(mean = mean(value)) %>%
    spread(key = measure, mean) %>%
    arrange(desc(F1)) %>%
    ungroup(thres) %>%
    slice(1)
}

# Prediction performance at each surveillance threshold 1-10% 
perf.files = dir("figure4_data/", pattern = "*perf.single.*")
perf.files = c("perf.df.01.csv", perf.files)
perf.list = map(paste0("figure4_data/", perf.files), read.csv)

optimal.thres = map(perf.list, find_highestF1)
performance.tradeoff = map2(.x = perf.list, .y = optimal.thres,
                            return_rangeSenPrec) %>% bind_rows() %>% mutate(freq = seq(.01, .1,.01))
# Lead time 
lead.df = read.csv("figure4_data/success_lead_data.csv")
lead.df %>%
  group_by(rf) %>%
  summarize(median.lead = median(lead.time),
            min.iqr = quantile(lead.time, probs = .25),
            max.iqr = quantile(lead.time, probs = .75)) %>%
  mutate(freq = seq(.01, .1, .01)) -> summary.lead
plot.data = left_join(performance.tradeoff, summary.lead)
plot.data$rf = factor(plot.data$rf)

plot.data %>%
  ggplot(aes(x = median.lead/30, y = median.Precision, color = rf)) +
  geom_point(size = 2)  +
  scale_color_viridis(discrete = TRUE) + 
  geom_errorbarh(aes(xmin = min.iqr/30, xmax = max.iqr/30)) + 
  geom_errorbar(aes(ymin = min.Precision, ymax = max.Precision)) +
  labs(x = "Lead Time (Months)", y = "Positive Predictive Value", color = "Surveillance \n Threshold (%)") +
  coord_cartesian(ylim = c(.55,.95)) + 
  scale_y_continuous(breaks = seq(.55,.95,.05)) + 
  guides(color = guide_legend(reverse = TRUE)) + 
  geom_vline(xintercept = 270/30, color = "grey", alpha = .8, linetype = 2) -> precision

plot.data %>%
  ggplot(aes(x = median.lead/30, y = median.Recall, color = rf)) + geom_point(size = 2)  +
  scale_color_viridis(discrete = TRUE) + 
  geom_errorbarh(aes(xmin = min.iqr/30, xmax = max.iqr/30)) + 
  geom_errorbar(aes(ymin = min.Recall, ymax = max.Recall)) +
  labs(x = "Lead Time (Months)", y = "Sensitivity  TP / (TP + FN) ", color = "Surveillance \n Threshold (%)") +
  coord_cartesian(ylim = c(.55,.95)) + 
  scale_y_continuous(breaks = seq(.55,.95,.05)) + 
  geom_vline(xintercept = 270/30, color = "grey", alpha = .8, linetype = 2) +
  guides(color = guide_legend(reverse = TRUE)) -> recall
perf.legend = get_legend(precision)

row1 = plot_grid(precision + theme(legend.position = "NULL"), recall + theme(legend.position = "NULL"), 
                 perf.legend, rel_widths = c(1,1,.4), nrow = 1, labels = c("", "c"))

## Get performance (AUC) data 
term.df = read.csv("figure4_data/term_performance.csv")
term.df %>%
  group_by(rf) %>% 
  slice(which.max(per)) %>%
  ggplot(aes(x = rf, y = per)) + geom_point() +
  geom_errorbar(aes(ymin = min.per, ymax = max.per)) + 
  scale_x_continuous(breaks = seq(1:10)) + 
  labs(x = "Surveillance Threshold (%)", y = "Area Under Curve") -> model.auc

figure4 = plot_grid(model.auc, row1, rel_widths = c(.8, 1.8), labels=c("a","b"))
save_plot(figure4, filename = "../analysis/exploratory.figs/figure4.pdf", base_height = 4, base_aspect_ratio = 2.8)

#save_plot(figure4, filename = "figure4.pdf", base_height = 4, base_aspect_ratio = 2.8)


##################### Figure 5 #################################################
# Empirical Figure 
empirical = read.table(file = "h3n2_epitope_mutations.tsv", header = TRUE)

# Function to calculate frequency based on the past window of time 
frequency_window <- function(cluster, data, window) {
  # window is in x/12 for months 
  window.begin = cluster$inferred_date - window
  window.data = data %>% filter(inferred_date <= cluster$inferred_date & inferred_date >= window.begin)
  window.data %>% 
    group_by(cluster_id) %>% 
    summarise(n = n()) %>% 
    mutate(freq = n / sum(n),
           cluster.types = n()) -> window.data.summary
  
  window.data.summary %>% 
    filter(cluster_id == cluster$cluster_id) %>% 
    select(freq, cluster.types) -> freq
  return(freq)
}
# Runction to find the span of NAs, calculate the distance and how to evenly increase through that time
extrapolate_frequency_chunk <- function(i, data.present, cluster.data, column) {
  missing.rows = cluster.data %>% filter(row_number() <= data.present[i+1] & row_number() >= data.present[i])
  diff.critera = interp(~column[nrow(missing.rows)] - column[1], .values = list(column = as.name(column), missing.rows = missing.rows))
  
  difference = missing.rows %>% summarise_(diff = diff.critera) %>% pull(diff)
  time.units = data.present[i+1]-data.present[i]
  increment = difference/time.units 
  
  for(row in 2:(nrow(missing.rows)-1)) {
    missing.rows[,column][row] = missing.rows[,column][row-1] + increment
  }
  
  missing.rows %>% 
    mutate(cluster_id = as.character(cluster_id[1]),
           epitope_mutations = epitope_mutations[1],
           success = success[1]) ->  missing.rows
  
  cluster.data %>% filter(!(row %in% missing.rows$row)) %>% 
    rbind(missing.rows) %>% arrange(inferred_date) -> cluster.data
  
  return(cluster.data)
  
}
# function should take in a cluster, and then smooth between missing time points
extrapolate_frequency <- function(cluster, time.points, empirical.short, column) {
  empirical.short %>% filter(cluster_id == cluster) -> cluster.data
  time.begin = cluster.data$inferred_date[1]
  time.end = cluster.data$inferred_date[nrow(cluster.data)]
  time.chunk = time.points %>% filter(inferred_date >= time.begin & inferred_date <= time.end)
  
  cluster.data %>% 
    full_join(time.chunk, by  = "inferred_date") %>% 
    arrange(inferred_date) -> cluster.data
  
  data.present = which(!is.na(cluster.data$cluster_id))
  ### can set up map here  
  if(length(data.present) > 1) { 
    for(i in 1:(length(data.present)-1)) {
      if(data.present[i+1]-data.present[i] > 1) {
        cluster.data = extrapolate_frequency_chunk(i, data.present, cluster.data, column)
      }
    }
  }
  return(cluster.data)
}

empirical.distinct = empirical %>% distinct(cluster_id, inferred_date,.keep_all = TRUE)

window.twoMonth = adply(.data = empirical.distinct, .margins = 1, function(x) frequency_window(cluster = x, data = empirical, window = 2/12))
window.twoMonth %>% 
  arrange(inferred_date) %>% 
  rename(two.month.window = freq) -> window.data
window.data = window.data %>% rename(one.month.window = two.month.window)

# Specify the success conditions and specific surveillance threshold
window.data %>% 
  group_by(cluster_id) %>%
  summarize(max.freq = max(one.month.window)) %>% 
  mutate(freq.success = ifelse(max.freq < .1, "eliminate", ifelse(max.freq < .2, "transient", "establish"))) -> cluster.fate

# Second look at the length of time above the frequency 
window.data %>% 
  ungroup() %>%  
  filter(one.month.window >= .2) %>%  
  group_by(cluster_id) %>% 
  slice(c(1,n())) %>% 
  summarize(time.above = inferred_date[2]-inferred_date[1]) %>% 
  mutate(day.success = ifelse(time.above > .125, "establish", "transient")) -> day.success

cluster.fate %>% left_join(day.success) %>% 
  mutate(success = ifelse(freq.success == "establish" & day.success == "establish", "establish", 
                          ifelse(freq.success == "transient"| freq.success == "establish", "transient", "eliminate"))) %>% 
  select(cluster_id, success) -> cluster.fate

#### Now join cluster fate with the empirical data 
window.data %>% 
  left_join(cluster.fate) %>% 
  filter(success != "eliminate") -> empirical.short


time.points = data.frame(inferred_date = unique(empirical.short$inferred_date)) %>% mutate(row = row_number())
distinct.clusters = unique(empirical.short$cluster_id)
# Smooth out the data by extrapolating frequencies between sample points
empirical.smooth = map(.x = distinct.clusters, function(x) extrapolate_frequency(cluster = x, time.points = time.points, 
                                                                                 empirical.short = empirical.short, column = "one.month.window"))

## After I've smoothed it down, then I can get the resmooth out the frequencies 
empirical.smooth %>% bind_rows() %>% arrange(inferred_date) -> empirical.smooth.l
empirical.smooth.l %>%
  select(cluster_id, inferred_date, one.month.window, epitope_mutations) %>%
  distinct(inferred_date, cluster_id, .keep_all = TRUE) %>%
  spread(key = cluster_id, value = one.month.window, fill=0) %>%
  gather(key = cluster_id, value = one.month.window, -inferred_date, -epitope_mutations) -> empirical.long

empirical.smooth.l %>% 
  group_by(inferred_date) %>% 
  mutate(smooth.freq = one.month.window/sum(one.month.window)) %>% 
  ungroup() -> empirical.long

# Start of Plotting 
empirical.long %>%
  mutate(cluster_id = as.factor(cluster_id)) %>%
  left_join(cluster.fate, by = c("cluster_id", "success")) -> empirical.long
empirical.long %>% 
  distinct(as.factor(cluster_id), success) %>% 
  mutate(order = row_number()) -> cluster.key

# First get the number of successful antigen types 
num.success = cluster.key %>% filter(success == "establish") %>% nrow() 

# Get the color palette for number of successful 
color.palette = colorRampPalette(brewer.pal(8, "Accent"))(num.success+1) # The first one is cut off 
color.palette = color.palette[2:length(color.palette)]

## Assign grey to all the transient 
cluster.key %>%
  filter(success == "transient") %>% 
  mutate(color.palette = "grey61") -> transient.clusters

## Get the scucess and bind the color paletted 
cluster.key %>% 
  filter(success == "establish") %>% 
  bind_cols(data.frame(color.palette))  -> success.clusters

## Combine the two and put in order 
success.clusters %>%
  bind_rows(transient.clusters) %>%
  arrange(order) %>% 
  rename(cluster_id = 'as.factor(cluster_id)')-> color.day.key

color.day.key$cluster_id = factor(color.day.key$cluster_id, levels=color.day.key$cluster_id[order(color.day.key$order)])

## need to put the integers in order 
empirical.long$cluster_id = factor(empirical.long$cluster_id,
                                   levels = color.day.key$cluster_id)
### CHANGE THE NAME
empirical.long %>%
  ggplot(aes(x = inferred_date, y = smooth.freq)) +
  geom_area(color = "black", aes(fill = factor(cluster_id))) +
  scale_color_manual(values = color.day.key$color.palette) + 
  scale_fill_manual(values = color.day.key$color.palette) +
  labs(y = "Relative Frequency at 10% Threshold", x = "") + 
  scale_x_continuous(breaks = seq(from = 2006, to = 2018, by = 4)) +
  coord_cartesian(xlim = c(2006, 2018)) +
  guides(col = FALSE) + guides(fill = FALSE) + #scale_y_continuous(limits = c(0, 130), breaks = seq(from = 0, 150, by = 25)) + 
  theme(axis.text = element_text(size = 18), axis.title = element_text(size  = 18)) -> two.month.window.10

# Figure 4b
window.data %>% 
  group_by(cluster_id) %>%
  summarize(max.freq = max(one.month.window)) %>% 
  mutate(freq.success = ifelse(max.freq < .01, "eliminate", ifelse(max.freq < .2, "transient", "establish"))) -> cluster.fate

window.data %>% 
  ungroup() %>%  
  filter(one.month.window >= .2) %>%  
  group_by(cluster_id) %>% 
  slice(c(1,n())) %>% 
  summarize(time.above = inferred_date[2]-inferred_date[1]) %>% 
  mutate(day.success = ifelse(time.above > .125, "establish", "transient")) -> day.success

cluster.fate %>% left_join(day.success) %>% 
  mutate(success = ifelse(freq.success == "establish" & day.success == "establish", "establish", 
                          ifelse(freq.success == "transient"| freq.success == "establish", "transient", "eliminate"))) %>% 
  select(cluster_id, success) -> cluster.fate

#### Now join cluster fate with the empirical data 
window.data %>% 
  left_join(cluster.fate) %>% 
  filter(success != "eliminate") -> empirical.short
empirical.short %>%  
  select(cluster_id, inferred_date, one.month.window, epitope_mutations, success) %>%
  distinct(inferred_date, cluster_id, .keep_all = TRUE) %>%
  spread(key = cluster_id, value = one.month.window, fill=0) %>%
  gather(key = cluster_id, value = one.month.window, -inferred_date, -epitope_mutations, -success) -> empirical.long
empirical.long %>% 
  group_by(inferred_date) %>% 
  mutate(avg.mutations = mean(epitope_mutations),
         rel.mutations = epitope_mutations/avg.mutations,
         smooth.frequency = one.month.window/sum(one.month.window)) %>%
  ungroup() %>% 
  group_by(cluster_id) %>% 
  filter(inferred_date >= 2006) %>%
  filter(one.month.window >= 0.01) %>% 
  arrange(one.month.window) %>%
  filter(row_number()==1) -> epitope.mutations.01
epitope.mutations.01$success=as.factor(epitope.mutations.01$success)
ggplot(data = epitope.mutations.01, aes(success, rel.mutations)) + geom_boxplot() + 
  geom_jitter(width = .05, alpha = 0.5) + labs(y = "Relative Epitope Mutations at 1% Threshold")  +
  scale_x_discrete(labels = c("Establish", "Transient")) +
  theme(axis.text = element_text(size = 18),
        axis.title = element_text(size = 18)) + labs(x = "")  -> rel.epitope.mutations

figure.empirical = plot_grid(two.month.window.10, rel.epitope.mutations, rel_widths = c(1.5, .9), align = "h", labels = c("a", "b"))
#save_plot(figure.empirical, filename = "figure5.pdf", base_height = 6, base_aspect_ratio = 2.5)
