# Supplementary material for: Early prediction of antigenic transitions for influenza A/H3N2
Source: PLoS Comput Biol. 2020 Feb 18;16(2):e1007683. doi: 10.1371/journal.pcbi.1007683 (PMC7048310; doi:10.1371/journal.pcbi.1007683)
Supplement: S1 Source — (GZ) [file pcbi.1007683.s016.tar.gz › S3_source_files/figure_files/figures1-3_data/dataScaled.single.10.csv]

	individual.meanMut	individual.varMut	individual.meanR	individual.varR	individual.meanBeta	individual.varBeta	individual.meanSigma	individual.varSigma	meanLoad	antigenicTypes	dominant.freq	diversity	tmrca	serialInterval	antigenicDiversity	totalS	totalI	meanR	varR	meanBeta	varBeta	meanSigma	varSigma	covBetaSigma	entropy	antigentype	success	name	ratio.mutation	ratio.meanR	ratio.varR	ratio.meanBeta	ratio.varBeta	ratio.meanSigma	ratio.varSigma	prop.I
1	-0.913164188116366	0.12289006384536	-0.85380580185895	0.123728724000085	0.91314922393453	0.123728724000085	-1.31219176792181	2.71982317663571	-0.860076034728797	-0.782577037213991	-0.478119351921723	-0.99090138360414	-0.953000093433378	0.21520684760954	-0.540782581705807	0.703387137419381	-0.703387137419631	-0.261289423980371	-0.904069624031826	0.958485596381378	-0.182766112027155	-0.877776387281003	-0.708072067458646	0.161862254215962	0.623407069894576	1334	Est.	tropics_10	-0.468103747343199	-0.838147701896093	0.654159866037366	0.246119311544964	0.155162520896614	-0.955361875472117	0.65407681792218	-0.703387137419631
2	-1.26204259047508	-1.02314620263449	0.109943581459266	-1.02171115232936	1.26203612359344	-1.02171115232936	-0.928907277209009	2.67508909078593	-0.860076034728797	-0.197771010322457	-0.0367609310490259	-1.25905196394694	-1.04349413331818	0.157007335380905	-0.672556771542307	0.587105924548086	-0.587105924548335	-0.365876422987136	-1.10445952044955	0.951192036554837	-0.578045759416488	-0.93295121261459	-1.07125022909423	0.542110384357684	0.616483819580913	1490	Est.	tropics_10	-1.30568517336099	0.421029704411429	-0.436498026101694	0.894894482107412	-0.843641505523107	-0.246377976564108	2.11690425974449	-0.587105924548335
3	0.10982523036803	1.27900930259881	0.523416055245346	1.28203871129953	-0.10982509050899	1.28203871129953	0.433675203233971	1.96636807777735	-0.860076034728797	-0.824348896277672	-1.38216904217393	-0.468767476245516	-1.08915401893765	0.0212084735140889	-0.361569683528167	0.633354134212806	-0.633354134213055	0.572974312282896	-0.19681116608691	0.795596093588646	0.06688419158716	-0.294555630027071	0.0369087769220303	-0.235669881841292	0.608046819783529	1560	Est.	tropics_10	1.98787211743465	0.151082098586788	0.974931073336621	-1.3598108538386	1.08994989311355	1.09990789414854	-0.166276539776666	-0.633354134213055
4	-0.546726771761133	1.86354893485208	1.43336887561134	1.86119370494925	0.546720524851423	1.86119370494925	0.558015308588002	1.34610695504423	-0.216618145028177	-0.281314728449819	1.34536067275937	-0.25219254623202	-0.66139459485223	0.157007335380905	-0.448540648820257	0.140893287372226	-0.140893287372476	-0.518113524078381	1.02320967386807	0.102551059318366	0.170905151426458	-0.394066202581371	0.0648455585863058	0.576678396188749	-1.33350818647797	2187	Est.	tropics_10	-0.660534449647543	2.2158596616517	0.46578054494404	0.820331301313363	1.53362309182062	1.44117497713028	-0.235950809650683	-0.140893287372476
5	-0.77403738096129	-0.671281316616778	0.719202714311424	-0.674218156139529	0.774037138482043	-0.674218156139529	-0.110006959740489	1.01061811586124	-0.860076034728797	1.09715662065165	2.12955741876681	-1.36584138101881	-0.427651456346124	-0.0515409167717053	-1.02044063271067	-2.17886735775691	2.17886735775666	0.630685108775003	-0.783246304132903	0.714190554879521	-0.806891871062945	-0.210193648570279	-1.13643605297754	0.870506496752807	-2.36431025549226	2592	Est.	tropics_10	-0.134090438561669	0.344341532397386	-0.282192387295579	0.343885201515345	-0.330366440570065	0.104005438639746	1.98586184193696	2.17886735775666
6	-0.362879856649724	1.79209754002685	-0.380231897479225	1.79040809461428	0.362878502637439	1.79040809461428	-0.572958464063353	0.657786836183525	-0.538347089878487	-0.824348896277672	0.074361290246786	-0.805057836940386	-0.932876714506646	0.244306603723858	-0.440634197430067	0.814878357146831	-0.814878357147081	-1.57874288451326	0.410252343649142	0.621178060747512	-0.640458335320068	-1.36801613710887	0.0275965163672719	0.593962402104282	0.0542859658901956	3028	Est.	tropics_10	0.177288709735689	0.847024407886968	0.823703089902587	-0.268039037203068	2.37069955574465	0.959649724144837	-0.286225259156073	-0.814878357147081
7	-0.0913360496193188	-1.45349320507556	-1.46638524962286	-1.45285986982415	0.0913274833025001	-1.45285986982415	-1.10302597050632	0.793736781534675	-0.538347089878487	-0.949664473468714	-1.05891001157322	-0.719883111500295	-1.11261090592368	0.336455831419197	-0.329943877967407	0.951393161746442	-0.951393161746691	0.0914429442342985	0.551704035238125	0.619217426385543	-1.07734636664512	-0.440817888899532	-0.233146779165965	1.0779145677392	0.378137724850526	3341	Transient	tropics_10	0.736075416543567	-1.84803422292017	-1.35371618891342	-0.753151506323327	-1.17290501665524	-1.19742070491007	-0.153402867235542	-0.951393161746691
8	-0.899157893290513	0.462694989325511	-2.14540830253096	0.464786664704921	0.899142212718224	0.464786664704921	-2.14582356921542	0.955196246915867	-0.538347089878487	-0.239542869386138	1.39354018560991	-0.206609087642223	-0.738493437214377	0.127907579266587	-0.785882574801697	0.467190923774562	-0.467190923774812	-1.13529843100784	-1.10740643069099	0.623217120483961	-0.328395455802173	-1.12159034916929	-1.01537666576568	0.421122342948954	-1.29897980709077	3645	Transient	tropics_10	-0.926271858649309	-1.66297931926118	1.31112989326269	0.704360441505608	0.602984808704466	-2.01096568062659	1.15524882475252	-0.467190923774812
9	-0.105132986358261	-0.289339804859642	-1.29675073385048	-0.288114827039716	0.105136282095932	-0.288114827039716	-0.995651003564575	0.451492456810137	-0.538347089878487	-0.239542869386138	1.39354018560991	-0.206609087642223	-0.738493437214377	0.127907579266587	-0.785882574801697	0.467190923774562	-0.467190923774812	-1.13529843100784	-1.10740643069099	0.623217120483961	-0.328395455802173	-1.12159034916929	-1.01537666576568	0.421122342948954	-1.29897980709077	3892	Est.	tropics_10	0.707683883962872	-0.651856708504126	0.427029570162143	-0.734116338893909	-0.176770245552117	-0.095850991867587	0.988521240034096	-0.467190923774812
10	-0.981088018032277	-0.326778864423743	-0.766582248334466	-0.326725159949697	0.981103049575888	-0.326725159949697	-1.30639490244551	0.663164337112125	-0.538347089878487	-1.07498005065976	0.472078445346366	-0.146216355181938	-0.610719155822448	-0.0466909574193188	-0.772705155818047	0.868228970438633	-0.868228970438882	-1.25342867248641	-0.541599664335057	0.588160978091883	-0.0163325762842789	-1.15920064430793	-0.335581645268308	0.0235902068916998	-0.753525201607355	4285	Transient	tropics_10	-1.0948688341925	0.0913606837865401	-0.113101085213649	0.905980305652672	-0.373623301393487	-0.561485304614356	-0.107200609933511	-0.868228970438883
11	-1.59747670108536	-1.34226789516406	1.17998034886271	-1.34346392657921	1.59747761390086	-1.34346392657921	-0.458191164083026	0.766378745560426	-0.538347089878487	-1.03320819159608	-0.106372084179491	0.215754827253661	-0.774519790368923	0.0115085548093163	-0.743714834054017	0.73452209285438	-0.73452209285463	1.02813781641699	0.607695329825431	0.454916266852185	1.04468121407656	0.21298746739062	0.130031382469615	-0.149249852263628	-0.40669106324999	4798	Est.	tropics_10	-2.36328222974569	0.586789241527372	-1.29230426484078	2.24943022944018	-1.52189860471347	-1.01791602583212	-0.311928969401506	-0.73452209285463
12	-0.854965293416282	0.536719956231445	0.412204159156173	0.535572275039886	0.854973877821534	0.535572275039886	-0.380810987312232	0.483589415477713	-1.18180497957911	1.89082194286159	1.30128719297888	-0.804415816396867	-0.67564610637177	-0.0272911200097736	-0.833321283142837	-2.92899680130093	2.92899680130068	0.54179721532739	-0.326475216710145	1.19760456316763	-0.453220607609331	-0.610129512674661	-0.410079729706376	0.317418307455757	-1.06973740119311	4871	Est.	tropics_10	0.381350420312524	0.0403768402947595	0.478418012210677	-0.199498259814425	0.779017335667247	0.21068908566908	-0.0792525492512139	2.92899680130068
13	-0.220534135740128	-0.242868125879527	-1.66500723378212	-0.243069438644737	0.220528947611374	-0.243069438644737	-1.32687006949482	0.276320364061016	-1.18180497957911	0.679438030014843	0.257941102635911	-0.725490090913688	-0.476247275669191	0.283106278542948	-0.435363229836607	0.0883685349672946	-0.0883685349675443	-2.55778111887311	-0.447298536609068	1.11165035273872	-0.661262527287927	-2.25055215984109	-0.121399652508863	0.127294242384897	-0.114863810691771	4886	Transient	tropics_10	2.209108459207	0.108551582928782	-0.101270685796511	-1.21507496660128	0.0790729528802653	0.964020891430905	-0.265290723513474	-0.0883685349675443
14	-0.509904956345982	-1.4719486935859	0.0997214883601609	-1.47216503627914	0.509919085004813	-1.47216503627914	-0.357889436667412	-0.0176608898293444	-0.860076034728797	-0.74080517815031	-1.16185103915803	-0.605047036949661	-0.933304871505087	0.0600081483331792	-0.169179366366876	0.965763141177979	-0.965763141178229	-0.529224510759332	0.551704035238125	0.874884147186841	-1.05654217467726	-0.967035542583974	0.428023720221886	0.386554331117888	0.846004077508583	5644	Transient	tropics_10	0.500034263257372	0.545813812402899	-1.36605955289663	-0.364670781601984	-1.20528773536399	0.746584441396614	-0.452545980381047	-0.965763141178229
15	-0.311844511090752	-0.220854722748822	-0.758486649055248	-0.223764272189747	0.311838803747843	-0.223764272189747	-0.793079805406528	0.295511320499955	-0.216618145028177	-0.824348896277672	-1.27068870070058	-0.518160256726855	-0.373183769615864	0.103657782504656	0.695259318960565	0.969396929080207	-0.969396929080457	1.07407428373972	0.999634391936571	0.361041093600908	-1.49343020600231	0.308906779124389	1.26612717015015	-0.0109778049393658	1.24559490229352	5769	Transient	tropics_10	-0.237608401112091	-1.78798383177176	-0.707983951486285	0.0140035975873365	0.881928522686092	-1.67489419850157	-0.552309206044978	-0.969396929080457
16	-0.758381163975219	-1.11872665203796	-0.556022053256542	-1.11823698460431	0.758378357075138	-1.11823698460431	-0.997246471126861	0.394793431394218	-0.216618145028177	-0.782577037213991	-1.15607789491668	-0.475487291267674	-0.36186819179992	-0.0369910387145462	0.869201249544746	0.944703688562795	-0.944703688563044	1.42807805839053	1.14992681424987	0.262538823255382	-1.41021343813087	0.586805070982061	1.8807363667642	-0.564065994236415	1.22823232595957	5896	Transient	tropics_10	-1.04163668997337	-1.82476631127623	-1.23959797179554	0.973721815696383	-0.543872557950232	-2.34887176261991	-0.598865194145246	-0.944703688563044
17	-0.324394851768467	-1.34729713410351	0.663018509175465	-1.3498989820642	0.324392257196418	-1.3498989820642	0.181963604157562	-0.302029860809833	-0.860076034728797	-0.949664473468714	-0.95004765208739	-0.523981242988088	-0.430159233051279	0.123057619914201	0.260404492500115	0.990043451251957	-0.990043451252207	-0.458578535743135	2.19607994996005	0.738580846342464	-1.05654217467726	-0.826976370583337	1.87142410620945	0.0927262305538309	0.960883882445932	5936	Est.	tropics_10	0.945403815749708	1.18755339416962	-1.46193047471495	-0.50478279108242	-1.04654533084637	1.43979526185197	-0.627463261314869	-0.990043451252207
18	1.22295670524656	1.18717857138101	-0.719277087569263	1.18551287902457	-1.22295302195556	1.18551287902457	0.461542703321871	-0.735893357605381	0.426839744672442	1.51487521128846	0.891585360903406	-0.229935834056721	-0.863331784902709	0.190957050847609	0.964078666227026	-1.55567273252481	1.55567273252456	-1.38963499677429	0.0625169351595586	-0.435525434981555	-0.0995493441557172	-0.479472914458681	0.008971995257755	0.127294242384897	-0.422424099013954	6101	Est.	tropics_10	1.24534091504924	0.265084780233054	0.671518372668262	-1.58251691383384	1.13825144711973	1.40457780936342	-0.413192023266241	1.55567273252456
19	-0.132784439943697	-0.00731217457217713	-0.805791809820451	-0.00497238569985261	0.132786915086606	-0.00497238569985261	-0.674696112285023	-0.216964517995554	0.426839744672442	1.26424405690638	-0.0213988103297961	-0.0129328903475459	-0.816418010930661	0.443154937171696	1.49908187696322	-0.693639138809905	0.693639138809656	-1.41478673279336	0.560544765962437	-0.464229122040841	0.399751263072914	-0.467719697227861	0.800514142412224	-0.477645964658751	0.421941570555962	6148	Transient	tropics_10	-0.707563467719407	0.180214822513386	-0.431400904356837	0.902155961325897	-0.270426722524174	-0.463696978762404	-0.527130347793964	0.693639138809656
20	-0.477824080016812	0.443928131390984	0.261484246308049	0.44548149824993	0.477808672499514	0.44548149824993	-0.216105552632402	-0.422754756656886	0.426839744672442	-0.114227292195095	-0.529256443479867	0.322330237477694	-0.663932954200131	0.108507741857042	2.22120443726724	0.392202755246767	-0.392202755247016	0.120408899561764	1.73636195229586	-0.48956051799754	1.58559020524091	0.431466716581357	1.47099690235483	-0.823326082969407	0.950562340209365	6732	Transient	tropics_10	-1.20458270160357	0.202402538494626	-0.559008517564608	1.57853096606848	-0.377210425601301	-0.917460905098662	-0.605886969660659	-0.392202755247016
21	-0.821175588088752	-0.212968773132277	1.69373379436556	-0.210894161219753	0.821178659721821	-0.210894161219753	0.537806052799069	-0.828688858004522	0.105110799822132	1.01361290252429	0.313764628931151	0.542885694861003	-0.382389145082348	0.089107904447497	2.02354315251249	-1.74611625303703	1.74611625303678	0.838477143270994	0.958377648556452	-0.0277134876911339	0.212513535362178	0.468032281299473	-0.419391990261134	0.939642520414938	-0.134001880350038	7451	Est.	tropics_10	-1.45718503619549	1.38574591066982	-0.688971238912236	1.52106547860836	-0.369339569177738	0.22747969615287	-0.251729547236993	1.74611625303678
22	-0.609974672389914	-0.304487719766665	0.564752110551217	-0.307419993494706	0.609983323151473	-0.307419993494706	-0.0804376275861507	-0.994517542890201	-0.538347089878487	3.22752143289938	0.899513400695806	-0.349266052411982	-0.194703466551409	0.0988078231522696	0.692623835163835	-3.19244642421246	3.19244642421221	-0.525355012910244	0.283535203267345	0.642431337231303	-0.49482899154505	-0.799291014439622	-0.410079729706376	0.835938484921741	-0.396153684309277	7765	Est.	tropics_10	-0.33118651518925	1.12141894173264	-0.523897161863993	0.148803770828606	-0.100470981242835	0.967978703362043	-0.279403625744738	3.19244642421221
23	0.425415696907899	-1.0403512315373	-0.840412621484575	-1.04101631878435	-0.425412303125374	-1.04101631878435	-0.275935586218067	-1.00372651323043	-0.216618145028177	-0.657261460022948	-0.625448758063823	-0.59879803699275	0.157211003524447	0.0745580263903383	0.292030298060875	0.771768418852217	-0.771768418852467	0.0866889897340015	0.445615266546388	0.324181167595815	0.482968030944352	-0.214894935462606	0.325588854119543	-0.183817864094694	1.08644098560284	8294	Transient	tropics_10	1.08989306971573	-1.10376409254027	-1.06767930087583	-1.25535589589423	-1.18211481236092	-0.157813986924318	-0.508532241633202	-0.771768418852467
24	-1.10666174153063	-0.910490254008676	0.897828195181924	-0.912315209084414	1.10667061946544	-0.912315209084414	-0.270351449750074	-0.992971511373229	-0.216618145028177	-0.657261460022948	-0.625448758063823	-0.59879803699275	0.157211003524447	0.0745580263903383	0.292030298060875	0.771768418852217	-0.771768418852467	0.0866889897340015	0.445615266546388	0.324181167595815	0.482968030944352	-0.214894935462606	0.325588854119543	-0.183817864094694	1.08644098560284	8838	Est.	tropics_10	-1.66874632365431	1.01889731616487	-0.982921534857785	1.52689440356412	-1.07334394928529	-0.148787925375567	-0.507684636770736	-0.771768418852467
25	-1.04946107892555	-0.562718838020923	0.683798457555763	-0.564822212894582	1.04945330006299	-0.564822212894582	-0.373205925265343	-0.930626109982281	-0.538347089878487	-0.699033319086629	-1.13827067781287	-0.553770996207335	0.227581664482519	-0.158240022524203	0.410627068913725	0.690090777140774	-0.690090777141024	1.28861030020127	0.601801509342557	0.50691229013172	0.899051870301545	0.314783387739802	-0.3821429480421	0.438406348864487	0.860803345207813	9120	Est.	tropics_10	-1.23556789099938	-0.233587455147008	-0.800323678840939	1.15099031345378	-0.900623320160036	-1.01513355521976	-0.285488795979543	-0.690090777141024
26	0.757817166738322	1.01852179391729	-0.55001564088809	1.01820143641465	-0.757814536282085	1.01820143641465	0.189355937196146	-1.14239881842668	-0.538347089878487	-0.866120755341352	-0.147815233000822	0.252478402342907	-0.822289878337853	0.0309083922188615	0.447523842067945	0.868641900882068	-0.868641900882317	-0.690582571066282	-0.344156678158768	0.675526845261413	0.961464446205124	-0.901609299999061	0.493209544105195	-1.0825861717024	0.091649270284984	9461	Transient	tropics_10	2.48347497808346	-0.116873911400054	0.902629556892989	-2.33105262425564	0.289948391578292	1.5589369844919	-0.546102327162028	-0.868641900882318
27	-0.454495645381888	0.160581125063435	-0.686931997361509	0.162339056910067	0.454485677408217	0.162339056910067	-0.850676184404996	-1.10068957684923	-0.860076034728797	-0.0306835740677334	0.464341814614374	0.0609422735266229	-0.835685075860511	0.127907579266587	0.255133524906655	0.549198909840753	-0.549198909841003	-1.4564667524821	-0.809768496305837	0.889000714593053	0.0252758076514408	-1.48411180508889	-0.121399652508863	-0.40850994099662	-0.117004645022257	9472	Est.	tropics_10	0.633060009128134	0.361927781811537	0.59015632095928	-0.48443940402423	0.0685211217180716	0.659300691375343	-0.410757132134961	-0.549198909841003
28	-1.33274114474439	-0.949262805026757	-0.574638200907833	-0.950925541994395	1.3327318877512	-0.950925541994395	-1.44238192100422	-0.780257740266325	-0.860076034728797	-0.615489600959267	0.0443162422484852	0.208735402644528	-0.0849423617367527	0.181257132142836	0.376365779556235	0.82371506863634	-0.82371506863659	-1.24872999652681	-0.241014819708468	0.74203156281954	0.462163838976493	-1.26099656465711	0.539770846878987	-0.857894094800473	0.0323355312291961	9572	Est.	tropics_10	-1.47541707852316	0.323093065622575	-0.80616609436969	1.33000994561327	-1.10087174117268	-0.648179812766416	-0.527255738089353	-0.82371506863659
29	0.541101828020238	-0.932521924145599	0.510992854508112	-0.931620375539405	-0.541102287275126	-0.931620375539405	0.771010228152975	-1.21516312786679	-0.216618145028177	-1.28383934597816	-0.919113478131063	0.527477201816565	0.0210570780201703	-0.24068933151477	0.921910925479346	1.01713168834129	-1.01713168834154	0.602935281342976	-0.532758933610745	0.342375854474927	0.899051870301545	0.0747565736258899	1.39649881791677	-2.15419453846543	-0.449345002935724	10560	Est.	tropics_10	1.29819606442488	0.111303379858347	-0.669825566009563	-1.48594501801721	-1.18389640408371	1.13154698891863	-0.638924626523766	-1.01713168834154
30	0.830356161680397	-0.584267262811509	0.684395368101696	-0.584127379349572	-0.830360283053316	-0.584127379349572	1.14972104518723	-0.973209195460626	1.39202657922337	0.261719439378033	-0.756051482120555	1.34207286743254	-0.0950040512001189	0.0454582702760206	1.09848833986026	-0.83197083736063	0.83197083736038	0.348930386820724	-0.417829434194696	-1.30494913645495	0.878247678333685	1.21893227104648	0.744640579083673	-1.41098228409752	-0.289800415047345	10623	Est.	tropics_10	-0.371768822836501	0.53418981142281	-0.417689094354211	0.40534613857892	-0.91004639381072	0.195460313127678	-0.567609587418024	0.83197083736038
31	1.83008560482825	0.587897465109088	0.416345226068584	0.587052718919861	-1.83007767321316	0.587052718919861	1.78253666264131	-1.31202536334318	1.71375552407368	0.428806875632757	0.653244033780017	1.40066794237098	0.256910418875736	-0.0418409980669327	1.51225929594687	-0.270385434289032	0.270385434288782	-0.370022313539733	0.339526497854651	-1.69880136708812	-0.182766112027155	1.11432863769215	1.01469613517167	-0.615918011983014	-0.0464921136453038	10952	Est.	tropics_10	0.406483610090527	0.8041310605681	0.0617834656697776	-0.805636406875571	0.616350980337259	1.31277061799874	-0.615272231826436	0.270385434288782
32	1.22440867920293	-0.0470761258368657	0.793182315098015	-0.0500177740948309	-1.22440657972328	-0.0500177740948309	1.56454261138117	-1.35638974600413	2.03548446892399	1.6401907884795	1.61962515838135	-0.361550045477966	0.667482397738025	0.113357701209428	-0.266692266845886	-1.59357974723214	1.59357974723189	-0.196834645522713	-0.459086177574816	-2.07422363471874	-0.598849951384348	1.51974933650425	-0.782570151896714	0.593962402104282	-1.08174027234585	12059	Est.	tropics_10	-0.46072403835855	1.12779906379238	0.077395270622594	0.866993520844756	0.25284479876425	0.442785198806722	-0.0441586739049691	1.59357974723189
33	0.642314655139471	-0.264805970029962	2.0798976106752	-0.262374605099728	-0.642322764555204	-0.262374605099728	2.02823866723311	-1.42498649222457	1.39202657922337	0.595894311887481	0.198968588572661	-0.299188450017558	1.08976752877195	0.103657782504656	0.339469006402015	-0.663660388616525	0.663660388616275	0.837261015375568	2.74420525486736	-1.51073731908765	-0.307591263834313	1.6523648042587	0.549083107433746	1.51001471562752	0.218046667542186	13069	Transient	tropics_10	-0.580128930498759	1.87573618951547	-1.06408351686294	1.06509379990532	-0.161794107119347	0.978510623017276	-0.573743572316447	0.663660388616275
34	0.867162056328482	-0.224603195456787	1.08253470223912	-0.223764272189747	-0.867161722899923	-0.223764272189747	1.47142048799584	-1.28641501517073	1.71375552407368	0.637666170951162	0.429956103084876	-0.249282053101404	1.07802379395757	0.127907579266587	0.310478684637985	-0.585946879162058	0.585946879161808	0.641630259833846	3.85519041588917	-1.5697132006958	-0.370003839737892	1.58582853560199	1.29406395181442	1.61371875112072	0.123026169251016	13122	Transient	tropics_10	-0.58427527419088	0.784970846472928	-1.17643678392418	0.742262048836107	-0.0858826168958288	0.215045183494446	-0.635529693598467	0.585946879161808
35	0.462090510573812	-1.58391879916004	0.4496976028226	-1.58156097952409	-0.462081601356733	-1.58156097952409	0.66203979364895	2.02908318235714	0.748568689522752	-1.45092678223289	2.51568506398295	-0.36732823036963	-0.687389841186155	-0.119440347705113	-1.18647611190466	1.08427417844382	-1.08427417844407	1.76958888284286	-1.59659353076956	-0.713151260636957	-1.74308050961663	1.54305988401205	-1.35993030629174	0.784086467175143	-3.09506543405453	1970	Est.	tropics_11	-0.216697886909494	-0.897854589579812	-0.844400262821195	0.186240593582232	-1.08473899208369	-0.96792017969571	12.3172278663937	-1.08427417844407
36	-1.17402701786866	-0.0923920015144035	-1.91227742743494	-0.0950631624898088	1.17402980783818	-0.0950631624898088	-2.19852718102289	1.83861882134231	-1.50353392442942	-0.74080517815031	1.53531255451435	-0.940909383948851	-0.0539315619925173	0.186107091495223	-0.891301926670897	0.880451711564309	-0.880451711564558	-3.71028341395347	-0.243961729949905	1.4347628955919	-0.619654143352208	-3.10383573079882	-0.475265553589685	0.680382431681946	-1.38002367145469	2159	Transient	tropics_11	0.296950206590478	0.82231163878933	-0.104915310231114	0.0430440358127705	0.217403625878776	0.714089913782268	0.167441071086567	-0.880451711564558
37	-1.83456053849478	-1.46373020142432	-1.33969098624855	-1.46572998079415	1.83457270705985	-1.46572998079415	-2.3104226393911	1.62230884648941	-1.50353392442942	-0.991436332532395	0.849506240042654	-0.833563549072597	-0.0187615228348538	0.0600081483331792	-0.767434188224587	0.995163788750551	-0.995163788750801	-3.21797273046814	-0.243961729949905	1.37790449909468	-0.265982879898594	-2.79707676107435	-0.587012680246786	0.680382431681946	-0.898845770400062	2422	Est.	tropics_11	-2.08174651581248	1.09421834393869	-1.22624476127729	1.33496109282774	-1.40979200529876	0.055842577952342	0.263016384520413	-0.995163788750801
38	0.0322815422989229	-1.90783018375205	-1.59833978718321	-1.90974880925893	-0.0322909977621407	-1.90974880925893	-1.09925003060891	1.45866477135597	-1.18180497957911	-1.53447050036025	1.5824238813181	-0.699595262325118	0.145467268710062	-0.0369910387145462	-0.764798704427857	1.12837514980268	-1.12837514980293	-0.595945709385739	0.94953691783214	1.20309433938115	2.83384172331249	-1.24206082578522	-0.996752144656158	0.853222490837274	-2.0449618316538	3285	Transient	tropics_11	2.93745523458764	-1.4539915150818	-1.66569448850949	-1.78827072432085	-2.00897417948288	-0.100663520345934	1.23050558656413	-1.12837514980293
39	0.892101407244315	0.752857249609639	-0.0248835881033874	0.75436416152978	-0.892103452778012	0.75436416152978	0.691555943551211	1.05283149815075	-0.216618145028177	0.930069184396929	1.93727775585783	-0.692447433607281	-1.31830976103189	0.123057619914201	-0.891301926670897	-1.56896909280342	1.56896909280317	0.610121491634136	-1.2989555963844	0.0831015664475904	-0.411612223673612	0.261959205852382	-0.614949461911062	-0.183817864094694	-2.02060503244595	3341	Est.	tropics_11	1.93020149836085	-0.546516415687713	2.02519849514841	-1.73862109197015	0.975924855642436	0.748615116309731	0.203744889340562	1.56896909280317
40	0.78281622053065	0.84409970019535	-0.208545501705198	0.844454938319737	-0.782822336967793	0.844454938319737	0.452288991460621	0.758043619121098	0.748568689522752	-0.782577037213991	-0.305616567093008	-0.0908313829610956	-0.966395290956036	-0.066090794828864	-0.129647109415926	0.801581996868224	-0.801581996868474	-0.0076714792430393	-0.0435718335321787	-0.708053611295828	0.670205758655089	0.534960323863879	1.30337621236918	-1.58382234325285	-0.14241089820235	3941	Est.	tropics_11	0.203298247753137	-0.266239411579364	0.498552407886234	-0.401515132331702	0.305732785275331	0.0035248728634828	-0.53259703022172	-0.801581996868474
41	1.79301303733182	-0.787520089416894	0.484206493759361	-0.790049154869473	-1.79301195013605	-0.790049154869473	1.79285401954407	0.469002944208888	0.748568689522752	-1.03320819159608	-0.355210037196245	-0.122547197810898	1.18445139071293	0.0551581889807932	-0.156001947383226	0.811740085776725	-0.811740085776975	0.3299145688195	-0.223333358259845	-0.859649860163592	0.711814142590808	0.851383049978136	1.38718655736201	-1.82579842607031	-0.127279391305749	4172	Transient	tropics_11	1.52616930278044	0.302958632892435	-0.681922578332863	-1.97469961828705	-1.02983560405504	1.68396821631781	-0.555516012440399	-0.811740085776975
42	1.43764692239392	-0.267850332680035	-0.333934023260284	-0.268809660584725	-1.43765011132998	-0.268809660584725	0.894339870717559	0.0597751235424848	0.426839744672442	-0.615489600959267	0.815410729346678	-0.307449114344159	-0.871711429015057	0.244306603723858	-0.675192255339037	0.759710849903915	-0.759710849904165	-1.39184613840234	-0.0258903720835561	-0.499285264432919	0.295730303233616	-0.424885749986637	0.875012226850292	-0.909746112547071	-0.696347832848445	5021	Est.	tropics_11	1.55459572190678	0.743268664411576	-0.360929928848446	-1.86897019944776	-0.456189860169512	2.03197996334626	-0.520144727303128	-0.759710849904165
43	0.936174866711672	-1.02228142595372	-1.00370496270642	-1.02171115232936	-0.936172681463267	-1.02171115232936	0.0110358459848233	0.63916723921825	1.39202657922337	-1.15852376878712	0.217461173602442	-0.305394648604901	-0.697451530649521	0.147307416676133	-0.084843884871516	0.960560217590698	-0.960560217590948	0.952019265871362	-0.76556484268428	-1.25797233714207	0.899051870301545	1.53777093625818	1.27543943070491	-2.1887625502965	-0.432656065151913	5223	Transient	tropics_11	-0.254516003612791	-1.9805081754474	-0.642150197262805	0.141627845575035	-1.25347224925794	-1.95726312909526	-0.53565876482762	-0.960560217590948
44	-0.147886348889772	-1.03348615847286	0.284278767780871	-1.03458126329935	0.147884094628708	-1.03458126329935	0.0559216667370925	0.872819654565888	1.39202657922337	-1.24206748691448	0.533459008879269	-0.445440729831019	-0.673964061020751	0.210356888257154	-0.179721301553796	0.948750406908457	-0.948750406908707	1.22481886423204	-0.456139267333379	-1.32251642033823	0.566184798815791	1.75344247244378	2.12285514118793	-2.62086269818482	-0.701151022522217	5368	Transient	tropics_11	-1.45571416326503	-0.66619386171711	-0.795089223856724	2.24429097971028	-1.19530831519694	-2.15092366880218	-0.595674002460043	-0.948750406908707
45	0.219861611941067	-1.57800361041898	0.32953204854443	-1.57512592403909	-0.219866020606882	-1.57512592403909	0.382301147728411	0.559949928663822	1.71375552407368	-1.32561120504184	0.61702449996209	-0.346826374346613	-0.603593400062678	0.152157376028519	-0.111198722838816	0.854519679716591	-0.854519679716841	1.36799028464827	-1.20760137889985	-1.58869214131971	0.60779318275151	2.05608781613746	0.921573529624084	-2.0850585148033	-0.854002231283134	5393	Est.	tropics_11	-1.25028730294987	-0.725453541844496	-1.04364470431484	1.97129807795124	-1.64863204619444	-2.02176255594214	-0.496738714061102	-0.854519679716841
46	1.02639360813384	0.665572511984944	0.641828184794837	0.664273384739824	-1.02639236927394	0.664273384739824	1.28299576889005	0.247718780997029	1.71375552407368	0.387035016569076	-0.91832931843197	0.348567477022808	-0.673138329666615	0.118207660561815	0.431710939287565	-1.08088530866325	1.080885308663	0.106147036060837	-0.674210625199728	-1.87965028063652	0.420555455040774	1.54358224922231	-0.391455208596859	-0.356657923250022	0.499802134863331	5467	Est.	tropics_11	-0.420440798593245	0.683756413168423	0.937151954838787	0.92841912482229	0.29415040390853	-0.0187458839941761	-0.123953387601901	1.080885308663
47	0.911041813129876	-0.561269517141146	0.734050864141511	-0.558387157409585	-0.911032739162307	-0.558387157409585	1.24491727640353	-0.307709846165666	1.39202657922337	0.303491298441714	0.45812410739401	-0.384577182305487	-0.382389145082348	0.186107091495223	0.00739804801403425	0.136681396849189	-0.136681396849439	0.138319146748969	0.955430738315015	-1.50391431150798	0.378947071105054	1.24759706195942	0.455960501886161	0.0754422246382981	0.205793568761402	6005	Est.	tropics_11	-0.282364779377862	0.771370925355304	-0.888138523973514	0.561047659057114	-0.74020033967203	0.30515265682413	-0.479344949926823	-0.136681396849439
48	0.736381180615247	1.16035222727086	-1.1007775402388	1.15977265708458	-0.736374559208073	1.15977265708458	-0.200735881782396	-0.233836427159034	1.39202657922337	0.846525466269567	1.78141521031301	-0.900205281489793	-1.21775403168372	0.00665859545693021	-0.949282570198958	-0.770691959554876	0.770691959554627	-1.17139531808575	-0.66242298423398	-1.41992073544105	-0.536437375480769	0.408613238632534	-0.903629539108574	0.611246408019815	-1.55987348812994	6504	Est.	tropics_11	-0.475898158601165	-0.384907305935596	1.39885397934248	0.752538068795927	1.53782407043812	-0.863426139357847	0.427462333623435	0.770691959554627
49	1.21139769766479	0.597174613312896	0.790123148550108	0.599922829889855	-1.21139063062134	0.599922829889855	1.53789830309102	-0.571610704236674	1.39202657922337	0.261719439378033	0.982912180661497	-0.811692049223407	0.101061271443168	0.0551581889807932	-0.846498702126487	0.00536951583685994	-0.00536951583710961	-1.17670205799307	0.363101779786148	-1.27601017327222	-0.390808031705752	0.291211657626875	-0.121399652508863	0.593962402104282	-1.24110412809008	6805	Est.	tropics_11	0.0504457026795508	1.97098743311354	0.0574294197746176	-0.329220788527366	0.794571684026331	2.05497035392375	-0.354865594107589	-0.00536951583710982
50	1.91905828088143	-0.719206468068993	2.16723308492704	-0.719263544534507	-1.91904201567897	-0.719263544534507	3.20080096100801	-1.15174222629012	1.39202657922337	-0.364858446577181	-0.059520085780168	-0.942621438731566	-0.0639932514558835	0.0842579450951109	-0.353663232137977	0.107941437986114	-0.107941437986363	0.879383263389929	1.37978581308196	-1.53159846869904	-0.619654143352208	1.71948873377696	3.31482449219701	-1.82579842607031	-0.697105159634008	7514	Est.	tropics_11	0.834571707728673	1.95130106816527	-1.06300840487114	-1.21385951479849	-0.485981288676924	2.67493796112495	-0.712569787557316	-0.107941437986363
51	1.20849348440593	-0.659903877857029	1.09215988479229	-0.661348045169535	-1.20848351508588	-0.661348045169535	1.75610508335946	-0.999693387533978	2.3572134137743	-0.281314728449819	1.85679333319901	-0.820937145050071	0.757120123625947	0.108507741857042	-0.801695477582077	0.537141340892451	-0.537141340892701	-1.23728733860164	0.964271469039326	-2.48462361936697	-0.0371367682521385	1.24269988811325	0.130031382469615	0.628530413935348	-1.72305483083288	8594	Est.	tropics_11	-0.688571948072975	2.41156630621165	-0.949363372847153	1.54334212888499	-0.684560821586112	1.10070572612826	-0.468511717203159	-0.537141340892701
52	1.9458152527039	-0.0197955975266345	0.399295968600368	-0.0178424966698464	-1.94580069276672	-0.0178424966698464	1.87167011712093	-1.03898275369356	2.03548446892399	-0.114227292195095	1.78642271831273	-1.06066761599979	1.06251839408545	0.0212084735140889	-0.696276125712877	-0.724526335978843	0.724526335978594	2.27356333841615	-0.871653611376017	-2.10967190398322	0.337338687169335	3.02931949850086	-0.391455208596859	-0.581350000151948	-1.78772759847771	9313	Transient	tropics_11	0.232052289996985	-1.34948336694495	0.469036402689571	-0.390748945120329	-0.25368917231347	-0.978319202074165	-0.295074876464399	0.724526335978593
53	1.81338578156104	0.628740415218389	-2.23412413242027	0.625663051829843	-1.81339479428808	0.625663051829843	-0.156275519046736	-0.537497182720872	1.71375552407368	-0.991436332532395	0.367637017707389	-0.151352519530084	1.52000414691979	0.113357701209428	-0.677827739135767	0.91951493151326	-0.919514931513509	-1.46409519109888	-0.382466511297451	-1.83753585454134	0.62859737471937	0.582952627556404	0.269715290790992	-0.754190059307276	-0.0911805542488016	9370	Transient	tropics_11	0.389301043215203	-1.49929687574264	0.603976260201705	-0.566595504890142	0.149459086752085	-1.01884560029339	-0.460180465933233	-0.919514931513509
54	1.51186423153081	0.709667819519674	-1.26582330618932	0.709318773134802	-1.51188066369562	0.709318773134802	0.286307182730964	-0.568989172533981	1.71375552407368	-0.824348896277672	0.567529821631966	-0.251336518840663	1.46177479513179	0.0842579450951109	-0.727901931273637	0.758059128130175	-0.758059128130425	-1.6201465114985	-0.506236741437811	-1.86765119834125	0.58698899078365	0.514522785012504	0.111406861360098	-0.667770029729612	-0.3751395376167	9443	Transient	tropics_11	0.0790633769329997	-0.20771298373472	0.796759603244697	0.0231438779018448	0.240026628736594	-0.231549367768165	-0.425559608067653	-0.758059128130425
55	1.72270348047115	-0.326749388118254	-0.203956751883337	-0.326725159949697	-1.72271261082404	-0.326725159949697	1.22178299675041	-0.676539191105967	1.71375552407368	-1.03320819159608	0.415631295983343	0.170299772772568	1.62600358667671	0.0745580263903383	-0.559230968282917	1.03241011474839	-1.03241011474864	-0.613911235113646	-0.912910354756137	-1.80498932413258	0.441359647008633	1.06444276011244	0.623581191871813	-1.49740231367519	-0.173171632987576	10412	Est.	tropics_11	0.29599737898156	0.242619688254812	0.182606705776272	-0.452939578077259	-0.563156805811534	0.509219361285099	-0.532424595093854	-1.03241011474864
56	2.52756883769828	-1.46191927685326	-0.560386961623678	-1.45929492530915	-2.52755415389668	-1.45929492530915	1.63006314593899	-0.59006225429793	2.03548446892399	-1.2002956278508	-0.311951589543944	0.130494499074436	1.80197611303601	0.166707254085678	-0.340485813154326	1.06139783187753	-1.06139783187777	0.886458916599684	0.186287165299919	-1.88098351200266	0.670205758655089	2.00998908633212	0.483897283550436	-0.823326082969407	-0.212681707611826	10433	Transient	tropics_11	0.790717995889026	-1.4074164806427	-1.30323271823389	-1.77037954432397	-1.56197613417887	-0.0844913732146432	-0.50480685625081	-1.06139783187777
57	0.556730183663945	-1.13802698958593	0.774640781264967	-1.13754215105931	-0.556728033278217	-1.13754215105931	0.974538706848394	-0.585491378508621	1.71375552407368	-1.2002956278508	-0.0142117088357512	-0.0764929241558542	1.81368926520765	0.273406359838176	-0.387924521495466	1.0571033552658	-1.05710335526605	1.52144351363495	0.198074806265667	-1.87518003429123	0.399751263072914	2.37571002916456	-0.0748383497350712	-0.131965846348095	-0.349013784761169	10517	Transient	tropics_11	-0.903680834773221	-0.309549732821684	-1.07733986345423	1.79187958325583	-1.24601769441785	-1.51860363163757	-0.372410837584425	-1.05710335526605
58	0.967147657653084	0.563293468369158	2.03128670809076	0.561312496979874	-0.967159890238957	0.561312496979874	2.27601477965588	-0.591608285814902	1.71375552407368	0.387035016569076	0.682066533586031	-0.187562478184515	2.1304031134831	-0.0321410793621602	-0.440634197430067	-1.39446468740778	1.39446468740754	2.22646602173869	-0.904069624031826	-1.7658550622676	-0.245178687930735	2.69422221611985	-1.19230961630609	0.403838337033421	-0.756112322475271	10543	Est.	tropics_11	-0.48139937821045	0.667481254244527	1.12021335034144	0.860980472926988	0.637738486577797	0.0244731630284096	1.71681530642368	1.39446468740754
59	0.902548879938798	-1.40829149818689	-0.809858262914621	-1.40781448142917	-0.902542640382615	-1.40781448142917	0.120219009497156	-0.367904247185174	1.07029763437306	-1.03320819159608	0.00253349670707485	0.521228201859654	2.68174699690428	1.45194648246804	-0.0927503362617061	1.01192876475401	-1.01192876475426	-0.610926193915779	-0.155554422706791	-1.13798151418931	-0.411612223673612	0.511845663309927	-0.419391990261134	0.438406348864487	-0.455988921388305	11383	Transient	tropics_11	0.00699639269044628	-0.498494009773983	-1.19900277930861	0.0220349521400249	-1.31637281258326	-0.49033833709551	-0.188762080391393	-1.01192876475426
60	0.366652941707581	-0.523937153499732	0.104161010545539	-0.526211879984601	-0.366642319743759	-0.526211879984601	0.339063976790503	-0.439324181393132	1.07029763437306	-0.991436332532395	0.840843436437718	0.288388751410362	2.62223317412096	1.52954583210622	-0.303589040000106	0.967910379483841	-0.967910379484091	-0.747851139232779	-0.924697995721886	-1.0110892582824	-0.390808031705752	0.331760257073212	-1.02468892632043	0.472974360695552	-0.751022407454224	11719	Est.	tropics_11	-0.636288604469289	0.736507509486335	-0.0208344030366387	0.808444143301619	-0.392310380710623	0.0941651881640119	0.728192000202039	-0.967910379484091
61	-0.322542735866516	0.448974391858955	0.77206660453563	0.451916553734927	0.322542274582942	0.451916553734927	0.269022950806215	1.65054072636455	-0.216618145028177	0.0946320031233095	0.288887625563878	-0.715560173173939	-0.431841278402297	-2.25827242210746	0.819127057406876	-0.0644157291036548	0.0644157291034051	-0.223478902140721	-0.503289831196374	0.294928502915178	0.64940156668723	-0.364226089945339	-0.0562138286255543	-0.546781988320882	0.0380983389057251	1823	Est.	tropics_13	-0.256871490277891	1.12397588515479	0.562063875687985	0.129253409032324	-0.00264312620997096	0.929787111538639	-0.153497499824502	0.064415729103405
62	-0.197180758570134	-0.356476864943354	0.344790574374846	-0.358900437374681	0.197172917116264	-0.358900437374681	0.0783113948611509	1.07645889285578	-0.538347089878487	1.05538476158797	0.179092918719285	-0.925971705969659	-0.103383695312467	-0.0418409980669327	0.386907714743155	-1.44368599626524	1.44368599626499	1.19944601405017	-0.0995631281194843	0.464719438662054	-0.702870911223646	0.298655361873059	-0.0748383497350712	0.213714271962561	0.443967385351316	2177	Transient	tropics_13	0.518266669607048	-0.573001325948329	-0.394460473646793	-0.342606294239378	-0.0256349262407358	-0.276233606817187	-0.202856102406005	1.44368599626499
63	-0.249360807281114	-0.473097584237138	0.463016169378734	-0.474731436104625	0.249368855139283	-0.474731436104625	0.117081256624662	0.990923018710248	-0.538347089878487	0.930069184396929	0.444392050931162	-0.886637247336774	-0.138584317112876	-0.0418409980669327	0.487056099018895	-1.06981877277919	1.06981877277894	0.836874065590667	0.746200111172977	0.507618118502024	-0.702870911223646	0.0629380607437821	0.409399199112369	0.33470231337129	0.271867999610271	2281	Est.	tropics_13	0.410889823494634	-0.137944991585789	-0.785049257140084	-0.310065109116824	-0.15952834994931	0.100232780492331	-0.372901617820501	1.06981877277894
64	-1.09324716854738	0.945352055029788	-1.21064638759962	0.947415826079687	1.09325824551775	0.947415826079687	-1.66798103431123	1.27989647486085	-0.216618145028177	1.55664707035214	-1.22002704455054	-0.808738754723223	0.0491013614180637	0.0794079857427244	0.241956105923005	-1.25794988280817	1.25794988280792	-1.03159588865229	-0.158501332948227	0.340023093240561	-0.161961920059296	-0.8548576136809	-0.0841506102898296	0.0581582187227654	1.53177400138112	2320	Transient	tropics_13	-1.64459221202236	-0.634182035043252	0.672282637500623	1.47846965507722	0.957606375854918	-1.57354720940785	-0.177661536333021	1.25794988280792
65	0.294476674908481	0.0746336153258114	-1.64806989704127	0.0722482801201102	-0.294492997818272	0.0722482801201102	-0.928535001444477	0.73481953698571	-0.538347089878487	-0.3230865875135	-1.69778405932994	-0.428491387482137	-1.02838630780176	1.10274940909623	0.342104490198745	0.521449984041921	-0.521449984042171	-0.840000466581761	-0.129032230533856	0.414291922872099	0.378947071105054	-0.800270449208857	0.008971995257755	-0.201101870010227	2.13552248213986	2540	Transient	tropics_13	1.53000632640712	-1.31497867433924	-0.0409717949020286	-1.1505803080671	-0.194349264488658	-0.427861069622109	-0.271859876443848	-0.521449984042171
66	-0.931719311438942	-0.487182691509607	-0.850970476765767	-0.487601547074619	0.931715120876893	-0.487601547074619	-1.32304094734534	0.973513359453909	-0.538347089878487	-0.281314728449819	-1.7037177402026	-0.407775524611281	-1.01581684163324	0.0988078231522696	0.365823844369315	0.54267460883448	-0.54267460883473	-0.631489811056646	-0.414882523953259	0.442132930812118	0.545380606847931	-0.703241111403288	-0.14002417361838	-0.339373917334489	2.12324677742099	2740	Transient	tropics_13	-0.993277207860303	-0.531209006760713	-0.335252720166598	1.02889502992913	-0.734889496273236	-1.20790158965574	-0.18251459906115	-0.54267460883473
67	-0.301479030346656	3.72350754767828	-0.626494804585776	3.72092474011335	0.301465686950862	3.72092474011335	-0.691342157184858	0.729778129865147	-0.538347089878487	-0.155999151258776	-1.76066502291701	-0.424553661481892	-1.03930431126201	-1.34648006385884	0.400085133726805	0.471980916918408	-0.471980916918658	-0.477317961040857	-0.491502190230625	0.40197913907891	0.399751263072914	-0.59008374773098	-0.50320233525396	0.0235902068916998	2.17972106627705	2776	Est.	tropics_13	0.303640203074413	-0.386836892913098	3.48018025860666	-0.0639539634086554	2.93904584978512	-0.325016032314094	0.0320759404436914	-0.471980916918658
68	-0.0739452650614638	-0.401805195397859	0.317929599807854	-0.40394582576966	0.0739508608973681	-0.40394582576966	0.142023732848375	0.581863244947865	-0.538347089878487	-0.3230865875135	-0.378123554072878	-0.27183837486368	-0.946271912029303	0.089107904447497	0.202423848972055	0.491058303405105	-0.491058303405355	1.2851277521371	-0.859865970410269	0.697721226238943	-0.370003839737892	0.168455833216057	-0.959503102437125	0.45569035478002	0.912319360109793	3459	Transient	tropics_13	0.771862420261906	-0.673632961017854	0.0537208065618501	-0.895409050055907	-0.274673214327672	-0.0014558431571565	0.813143785370311	-0.491058303405355
69	-1.58366172081041	-0.623753057390592	2.21091947550752	-0.622737712259554	1.58366881510743	-0.622737712259554	0.283541705623005	0.425747671114468	-0.860076034728797	0.470578734696438	-0.337964698302029	-0.23802529290505	-0.805530590113158	1.15609896197248	0.228778686939355	-0.584542915654379	0.584542915654129	1.66212739971963	0.0654638454009955	0.748070316654417	0.212513535362178	0.337963343945036	-0.810506933560989	0.697666437597479	0.640231848916246	3643	Est.	tropics_13	-2.07782299559249	1.35201309614972	-0.66511552479685	1.78771803082036	-0.740144360687805	-0.00228069111230958	0.387038753949007	0.584542915654129
70	-0.193955741854904	-1.27559954985356	-1.06227681002611	-1.27267831624424	0.193968482946496	-1.27267831624424	-0.908963932680456	0.120440055893245	-0.860076034728797	-1.03320819159608	-1.06049067994304	0.0141603765889254	-0.35975798945046	0.76325225442919	0.784865768049386	0.985666388551546	-0.985666388551796	0.311783207469484	0.295322844233094	0.742737391189853	-0.51563318351291	-0.399420445986521	0.791201881857466	-0.373941929165555	0.527707925568217	3725	Transient	tropics_13	1.25855984647917	-1.54691325958716	-1.19240378371596	-0.744567257262708	-1.14232059416252	-0.936664764326013	-0.504852541559381	-0.985666388551796
71	-0.997743793843942	1.48938294035571	-1.63374404393887	1.48796048681943	0.997752893097153	1.48796048681943	-1.89001693672915	0.20816053979102	-1.18180497957911	-0.782577037213991	-0.0590014289713193	-0.514950154009264	-0.488816741837712	0.0600081483331792	-0.156001947383226	0.912660286152239	-0.912660286152488	-1.29676704839619	0.29826975447453	1.14537326376466	-0.0371367682521385	-1.58179409940728	0.10209460080534	0.248282283793626	0.237330116657433	4080	Transient	tropics_13	-0.029985859093796	-0.92275658679996	0.70412652092746	0.133168468883616	1.37475663099645	-0.95755945337292	-0.352977581942465	-0.912660286152488
72	-0.413722030234969	-0.307850924707104	-0.351207122183225	-0.307419993494706	0.413719989104162	-0.307419993494706	-0.593274084356441	-0.165374118461804	-1.18180497957911	-0.699033319086629	-0.0179719706999037	-0.432043901156271	-0.477073007023327	0.957250628524642	-0.0268632413434559	0.926039232519533	-0.926039232519782	-0.652163985278913	0.522234932823754	1.16396007751617	-0.141157728091436	-1.2414078692724	0.185904945798166	0.33470231337129	0.22417628659981	4552	Est.	tropics_13	1.65254574486396	0.0940078478756505	-0.61134238249744	-0.944224748303087	-0.294974871979291	0.744275136874717	-0.40941193156439	-0.926039232519782
73	-0.775507929145905	-1.12912223921345	-0.332740202168417	-1.13110709557431	0.775490696249774	-1.13110709557431	-0.859238526989257	0.226511261709866	-0.538347089878487	-0.991436332532395	0.142397949493247	-0.0934850678743043	-0.242473554520339	-2.38922132462189	0.689988351367105	0.930746639574692	-0.930746639574941	1.58175240154001	0.286482113508782	0.495070058585401	-1.05654217467726	0.488208637545718	0.269715290790992	0.317418307455757	-0.021709616331328	5056	Transient	tropics_13	-0.671823204427042	-1.68106328340684	-1.09306225488752	0.66432073467588	-0.7624799753938	-2.00746405650567	-0.397994580420117	-0.930746639574941
74	-0.508879658946965	0.460000190748991	-0.864102508776297	0.458351609219924	0.508894987486639	0.458351609219924	-1.01219068396026	-0.0709989771648874	-0.216618145028177	0.512350593760119	0.629774813179618	-0.486016428181374	0.308870328900841	0.152157376028519	-0.374747102511817	0.576617491284837	-0.576617491285087	-1.30760164237364	1.05562568652388	0.0429477747143829	-0.0787451521878576	-0.790476101516506	0.875012226850292	0.00630620097616692	0.244630305594224	5272	Transient	tropics_13	-0.592387413659015	0.0178430234139019	-0.34024441862459	0.838864093079861	0.416052539056168	-0.579017152955357	-0.527999159866799	-0.576617491285087
75	-0.417521521295144	-1.02910581341341	0.26924408340518	-1.02814620781436	0.417519060542549	-1.02814620781436	-0.166114235680823	-0.224593847438004	0.426839744672442	-0.866120755341352	-0.0774446181145427	-0.336554045650321	-0.464503540854806	0.00665859545693021	0.270946427687035	0.748066211399048	-0.748066211399298	1.10541721631733	-0.659476073992543	-0.419840360085771	0.191709343394317	0.940119840070847	0.362837896338576	-0.944314124378137	0.204994918517687	5311	Transient	tropics_13	-1.11771867771708	-0.589100759534245	-0.700909331561384	1.36117988231344	-1.09971264336423	-1.48926220781284	-0.454977420842349	-0.748066211399298
76	0.663969817155814	-0.195373079391921	-0.196122300967964	-0.198024050249759	-0.663960954052086	-0.198024050249759	0.367356934895015	-0.634594683862892	-0.216618145028177	0.512350593760119	0.629774813179618	-0.486016428181374	0.308870328900841	0.152157376028519	-0.374747102511817	0.576617491284837	-0.576617491285087	-1.30760164237364	1.05562568652388	0.0429477747143829	-0.0787451521878576	-0.790476101516506	0.875012226850292	0.00630620097616692	0.244630305594224	5526	Est.	tropics_13	1.5194306224894	0.842134634430686	-0.708913592775571	-1.27856662683364	-0.219639661794451	1.69302781921489	-0.561849321691577	-0.576617491285087
77	0.721779183755028	-0.0487903183068169	1.34991331990805	-0.0500177740948309	-0.721772910723151	-0.0500177740948309	1.54651382792736	-0.617823602841824	0.748568689522752	0.345263157505395	0.354361873195193	-0.240336566861717	-0.253360975337842	0.0260584328664754	0.110181916086504	-0.409625579815314	0.409625579815064	1.52995640890294	-0.783246304132903	-0.929291592700879	-0.640458335320068	1.58817917904816	-0.242459039720723	-0.149249852263628	-0.0959599319730421	6318	Est.	tropics_13	0.123369140976907	0.387470117133029	0.347807865865362	0.0372136614101284	0.283675831060717	0.326729215441437	-0.312410403169213	0.409625579815064
78	0.879049827750155	-0.110959167858219	0.0503644475933122	-0.107933273459803	-0.879054468272257	-0.107933273459803	0.732240366389465	-0.755017095282712	1.07029763437306	1.80727822473423	-0.214129210703607	-0.459607983157989	0.0164390989655555	-2.3164719343361	-0.140189044602846	-1.21533546104568	1.21533546104543	-0.805672492806286	-0.0317841925664299	-1.06159519944683	-0.827696063030804	0.340313987391199	0.139343643024373	0.161862254215962	0.693779692464393	6454	Est.	tropics_13	-0.0212116727976431	0.718885546151387	-0.235583406048973	-0.0499268876351661	0.363015447946904	0.707098405671521	-0.449061037002386	1.21533546104543
79	0.649880203648985	-0.696905359590341	2.26087342682031	-0.699958378079517	-0.649887872028161	-0.699958378079517	2.1680548079413	-1.11379723536269	1.07029763437306	0.762981748142205	-0.815326545988966	-0.798466426026931	-0.589341888543138	0.166707254085678	-0.119105174229006	-0.227605840349166	0.227605840348917	-0.293350977587097	3.44262298208797	-1.1119442898623	-0.952521214837962	0.673256513279893	2.21597774673551	0.749518455344077	0.900675772799398	7086	Est.	tropics_13	-0.29630497071589	3.08847620034469	-1.30380824360648	0.442452390800768	-0.271938485393844	2.51749944534203	-0.677032588137529	0.227605840348917
80	1.50262275694154	0.146173854226742	0.271258656497704	0.143033890455076	-1.50263075062826	0.143033890455076	1.43552246784444	-1.16710171331743	1.39202657922337	3.72878374166355	1.67409029779627	-1.50400420198394	-0.401656210012198	-0.0951905509431818	-0.915021280841467	-4.57625892625182	4.57625892625157	0.786294200849023	-0.120191499809545	-1.27875506137898	-1.41021343813087	1.43852154630901	-0.0375893075160374	0.472974360695552	-1.48146240872779	7388	Transient	tropics_13	0.373138739025991	-0.330221691251989	0.00914793596294128	-0.847723276327979	1.32375012904081	0.350350455442879	-0.442256640079047	4.57625892625157
81	0.39859185786375	-0.761322711543597	0.188959614977169	-0.764308932929486	-0.39858755523	-0.764308932929486	0.447023948505084	-1.25825035405719	1.39202657922337	2.26676867443472	0.837922904645035	-1.26341770364286	-1.21524625497856	0.17640717279045	-0.735808382663827	-1.76288122904049	1.76288122904024	-1.58084346905992	0.233437729162913	-1.26832448657329	-0.619654143352208	0.0464835566206321	-0.577700419692028	1.00877854407707	-0.496370294322039	7839	Est.	tropics_13	-0.850186904476242	1.56307267121212	-0.824045807492047	1.14201964004054	-0.536741024778882	0.651239451337376	-0.215192321652135	1.76288122904024
82	0.592941172316017	1.13535175346413	1.21799608925682	1.1340324351446	-0.592934835856209	1.1340324351446	1.33952850284699	-1.31797422374545	0.748568689522752	-0.114227292195095	1.32360178473101	-1.35582586053992	-0.0849423617367527	-0.012741241952615	-0.691005158119417	-0.207785179064286	0.207785179064037	0.846990038538986	0.796297585277409	-0.896509786168694	-1.0357379827094	1.15912145447184	0.0182842558125134	0.922358514499405	-0.866213492656232	8902	Est.	tropics_13	-0.0453465719270774	0.783241366815078	0.165144575249554	0.22216619603547	2.14705612194796	0.56717700967497	-0.471415247766133	0.207785179064036
83	0.315117153370517	0.722546889222463	0.938753874487466	0.722188884104796	-0.315107089796982	0.722188884104796	0.910400910844557	-1.31205897272399	0.748568689522752	0.13640386218699	0.82396856669268	-1.30938637455877	-0.0145717007786799	0.0794079857427244	-0.767434188224587	-0.756156807945964	0.756156807945715	1.13460428580759	0.88765180276196	-0.785537881281007	-0.51563318351291	1.23427674909783	-0.316957124158791	1.0779145677392	-1.13148858972507	8998	Est.	tropics_13	-0.409162164039261	0.202374128997409	-0.122159333296759	0.562528097043035	1.0370760891698	-0.194046098608388	-0.364354853185045	0.756156807945714
84	-0.0472766534962027	-0.123426399602619	0.621794374596956	-0.120803384429797	0.0472912900210547	-0.120803384429797	0.374908814689827	-1.05787122570526	0.105110799822132	-0.782577037213991	-0.57099596762054	-0.26576058038504	2.22551513242252	8.85298445420951	-0.203440655724366	0.941730589370062	-0.941730589370312	-0.0841769795735662	0.000631820089378584	-0.00685233807974008	-0.286787071866454	-0.0659555548875714	-0.363518426932583	0.472974360695552	0.329346242565807	10294	Est.	tropics_13	-0.21854263462662	0.818561151513603	-0.262181568762306	0.0692026159858875	-0.0283978064125002	0.689149857635846	-0.311367304500048	-0.941730589370312
85	-1.33667198213286	-1.48941983955658	2.14857963036663	-1.49147020273413	1.33666310080483	-1.49147020273413	0.425644683170472	-1.05188875592219	-0.216618145028177	-0.866120755341352	-0.913649058180694	-0.306250675996259	-1.03343244385482	-0.0563908761240914	-0.100656787651896	0.888379976078261	-0.88837997607851	1.56268130499807	1.65090155529418	0.275243733920967	-0.328395455802173	0.640869870243849	0.15796816413389	1.06063056182367	0.141220574520597	10604	Est.	tropics_13	-2.08289987404568	1.35568783785588	-1.48713805740068	2.02906781627571	-1.42304541773999	-0.177996153904828	-0.479327095999536	-0.88837997607851
86	-0.168885309956899	0.0263887912647656	-1.70895477272645	0.0272028917251319	0.168894611453162	0.0272028917251319	-1.32351958761403	-0.989879448339284	-0.216618145028177	-0.197771010322457	-1.12419285014413	0.0820861500931581	-0.493832295248022	0.224906766314313	0.671539964789995	0.917119934941337	-0.917119934941586	-1.22120128325758	1.02615658410951	0.370138437040464	-0.0371367682521385	-0.97637282071735	1.66655437400476	-0.875178100716006	1.60253283334131	10714	Transient	tropics_13	0.0198021409389011	-1.07513722257578	-0.573354050762289	-0.257645404127867	-0.0248393622258304	-0.84033858182705	-0.645125196984644	-0.917119934941586
87	-0.0020285067655312	-0.171277237552262	-1.29783263421498	-0.172283828309772	0.00203278679856546	-0.172283828309772	-0.92146176191835	-1.08116252660226	-0.216618145028177	-0.364858446577181	-1.45009456067563	0.10875140333395	-0.484198762783097	0.273406359838176	0.834939960187256	0.951640920012502	-0.951640920012752	-1.05774263840399	0.42203998461489	0.349669414301468	-0.0787451521878576	-0.872487439527133	0.912261269069325	-0.512213976489817	1.65407182624116	10817	Transient	tropics_13	0.320242405110293	-0.717510453299016	-0.48649131738163	-0.52863054052562	-0.194710555878741	-0.317262833525772	-0.592435190147901	-0.951640920012752
88	0.440227582547265	-0.533129609220161	-0.753487523233057	-0.532646935469598	-0.440212164033167	-0.532646935469598	-0.204511821679802	-1.23085870870214	-0.538347089878487	-0.239542869386138	-0.69568970874789	0.0278568148506485	-0.517717339232488	1.06879969362953	0.510775453189465	0.848986411774562	-0.848986411774811	-1.95651643166561	1.08214787869681	0.490207685367707	0.0252758076514408	-1.47301154437089	1.85279958509993	-1.04801815987133	1.52861546803268	10859	Est.	tropics_13	1.82993461637404	0.710650579921275	-0.90290445744753	-1.51590980673978	-0.586851952223898	1.73200116128345	-0.665532088351623	-0.848986411774812
89	0.183212006156342	-1.57986269346098	0.88227121407854	-1.58156097952409	-0.183196722375523	-1.58156097952409	0.74729094372701	-1.29222943804978	-0.216618145028177	-0.824348896277672	-1.42885432945612	0.202614806796321	-0.411717899475565	0.190957050847609	1.32250446258231	1.01680134398655	-1.01680134398679	0.00697733404279589	0.78450994431166	0.0753374543741797	0.316534495201475	-0.0630172505798647	1.90867314842848	-1.44555029592859	0.953096176032143	12264	Est.	tropics_13	0.653784146130359	1.0667065211508	-1.46072329872985	-0.466544564196479	-1.61762481706763	1.28409973591846	-0.670757570372362	-1.01680134398679
90	1.16263504160442	-0.293542876926918	-0.637612263503782	-0.294549882524713	-1.16263037459478	-0.294549882524713	0.461914979086403	-1.38771368891322	0.748568689522752	1.05538476158797	0.136001182184114	0.846433007836441	-0.0313309890033753	0.00180863610454412	1.50435284455668	-0.404422656228033	0.404422656227783	-1.49438783140316	0.351314138820399	-0.727738380290039	-0.203570303995016	-0.314470803668187	0.604956670762296	-0.183817864094694	0.587816266399812	12486	Est.	tropics_13	0.700677883282095	0.455219334485389	-0.541252299333621	-1.05255758806725	-0.250452872318758	1.17347132136873	-0.578115121889035	0.404422656227783
91	1.48009752500507	-0.254283344129411	0.909094881736412	-0.255939549614731	-1.48010060522845	-0.255939549614731	1.85071630980293	-1.49052478479187	1.39202657922337	-0.0724554331314144	-0.299225974269695	1.3874423191745	0.179811576513589	-0.012741241952615	2.64551732854077	0.310938043978759	-0.310938043979008	0.597131034569343	1.02615658410951	-1.26103092674675	-0.328395455802173	1.32275235658541	1.63861759234049	-0.736906053391743	0.952850305022026	13672	Est.	tropics_13	0.348179569969457	0.60659209784157	-0.73352620701686	-0.833784222881729	-0.143447379985596	1.1403937845085	-0.666079904495865	-0.310938043979008
92	0.67464177266592	0.888696520082635	-0.443802870621107	0.889500326714715	-0.674631389483377	0.889500326714715	0.226158055632842	-1.20575250124174	1.39202657922337	1.97436566098895	-1.13104652940391	0.770289371375174	0.449611650816986	0.0794079857427244	1.69147219412451	-2.6528289207316	2.65282892073135	0.42040553994744	0.000631820089378584	-1.56892894695102	-0.203570303995016	1.46614160680145	-0.167960955282656	0.161862254215962	0.951566356579114	13801	Transient	tropics_13	-0.544308744774202	-0.89780348454938	0.498941554107071	1.09531241551747	0.934724174288486	-1.53968636683994	-0.407003708365863	2.65282892073135
93	1.49542869299688	0.176554376524167	-0.0655108121359635	0.17520916788006	-1.49542903259723	0.17520916788006	1.16562253855799	-1.27703799792648	1.39202657922337	1.97436566098895	-1.13104652940391	0.770289371375174	0.449611650816986	0.0794079857427244	1.69147219412451	-2.6528289207316	2.65282892073135	0.42040553994744	0.000631820089378584	-1.56892894695102	-0.203570303995016	1.46614160680145	-0.167960955282656	0.161862254215962	0.951566356579114	13823	Transient	tropics_13	0.365167329066506	-0.442133801339342	-0.0391773416795586	-0.400695615592771	0.219753238563464	-0.0992554740609083	-0.41481111906467	2.65282892073135
94	0.0417007987870937	-0.287922866399981	1.15647699611659	-0.288114827039716	-0.0417060878485704	-0.288114827039716	0.857590934532942	-1.54063637157026	1.39202657922337	2.89334656038993	-1.90107900494113	2.00425285601729	0.555182933575468	0.142457457323746	3.69971084723277	-2.36650295125377	2.36650295125352	0.201336683148389	4.47993538707384	-1.32471233082363	0.670205758655089	1.12464535059477	1.10781874071925	1.85569483393818	1.73135757978951	14068	Est.	tropics_13	-1.24564140205401	1.24619178648657	-1.2516059626109	1.89227109795951	-0.612470482389302	-0.134186128651843	-0.635458421022361	2.36650295125352
95	0.717044347629756	-0.09180953311156	0.986320183616515	-0.0886281070048121	-0.71704884797803	-0.0886281070048121	1.28996264391203	-1.63494429410557	1.39202657922337	2.80980284226257	-1.88559339450551	2.01906212988777	0.566926668389853	0.0939578637998831	3.79458826391505	-2.34635194561414	2.34635194561389	0.263303927274487	4.65380309131864	-1.2582076132655	0.732618334558668	1.10688493344596	1.27543943070491	1.82112682210711	1.72560399996315	14193	Est.	tropics_13	-0.497324410053938	0.980900973951925	-1.20499462226031	0.541345575513632	-0.47393880026498	0.559112388127057	-0.652061591244223	2.34635194561389
96	0.72457089025996	0.752581999038658	-0.15739772930055	0.75436416152978	-0.724580920047174	0.75436416152978	0.487176548822573	-1.54527446612118	0.748568689522752	4.23004605042772	-0.503237160235963	-0.723649632022269	0.742868612106407	0.171557213438064	0.629372224042315	-4.80948204070391	4.80948204070366	-0.404681958559419	0.265853741818722	-0.736914149104076	-0.370003839737892	0.316611665975706	0.195217206352924	0.161862254215962	0.0136548630742498	14451	Est.	tropics_13	0.127024931282403	0.124705396978911	0.219775537957696	-0.253909860953607	0.938980626305605	0.34975373026684	-0.529241877188453	4.80948204070366
97	1.14046218931233	0.478319922190387	-0.747331883228121	0.477656775674914	-1.1404636186369	0.477656775674914	0.385811176365437	-1.5832194570486	0.748568689522752	3.1857495738357	-0.666305330732289	-0.852438953052034	0.801526120892841	0.108507741857042	0.431710939287565	-2.87820635675842	2.87820635675817	-1.66774133504228	1.11161698111118	-0.794870500843998	-0.141157728091436	-0.362201924755586	1.2102536068216	-0.252953887756825	0.154293669520542	14841	Est.	tropics_13	0.671642131023956	0.468568492820161	-0.349627674150172	-0.914866428598081	0.47789589796245	1.11664612782693	-0.645065576325122	2.87820635675817
98	0.873903705142358	0.674839696367178	-0.00686435099802996	0.677143495709818	-0.873900945277578	0.677143495709818	0.672569879560023	-1.31541991080436	1.07029763437306	-0.531945882831905	-0.253695315835771	-0.500740099312726	1.07383397190139	0.326755912714425	-0.232430977488396	0.541435817504175	-0.541435817504425	0.488563980632084	-1.36673453193746	-0.963171354475775	0.399751263072914	1.01853991726095	-0.391455208596859	-0.806042077053875	0.0487298642841019	16102	Transient	tropics_13	-0.0273890352872091	-0.426405514360911	2.07313924910564	-0.187581728820714	0.317145112820879	-0.284030671486328	-0.331838909634759	-0.541435817504425
99	2.03014198358126	-0.0780316436709542	-0.71644176247608	-0.0757579960348184	-2.03014007869885	-0.0757579960348184	1.10478204218288	-1.50504403729909	1.07029763437306	-0.531945882831905	-0.253695315835771	-0.500740099312726	1.07383397190139	0.326755912714425	-0.232430977488396	0.541435817504175	-0.541435817504425	0.488563980632084	-1.36673453193746	-0.963171354475775	0.399751263072914	1.01853991726095	-0.391455208596859	-0.806042077053875	0.0487298642841019	16236	Transient	tropics_13	1.36054971288936	-1.27764217586729	1.05604605688911	-2.24023087127652	-0.331401158267528	0.387857934014025	-0.357057471962683	-0.541435817504425
100	-0.977516989979491	-0.294045219597938	1.07425256841429	-0.294549882524713	0.977502190560375	-0.294549882524713	-0.0407104852852685	2.4370674559338	-0.860076034728797	-0.657261460022948	1.14799940802084	-0.0310806710443288	0.00136185609187872	0.089107904447497	-0.799059993785347	0.137672429913433	-0.137672429913683	1.02752975246927	-0.656529163751105	1.026872522927	-0.224374495962875	-0.221228613636995	-1.13643605297754	0.749518455344077	-0.92241838279606	1781	Est.	tropics_15	-0.622600876395444	0.456555812885429	-0.000429212739662684	0.265380582005041	-0.239596951642703	0.231024112670892	2.64983592526309	-0.137672429913683
101	-0.0711493130186486	0.184746713654112	-1.35397953244182	0.181644223365057	0.071142851573345	0.181644223365057	-1.01059521639797	2.11354355631695	-0.860076034728797	-0.907892614405033	0.948020161294789	-0.356071470173276	-0.555823312093748	0.205506928904768	-0.585585806250217	0.756902922888557	-0.756902922888807	-0.964266626078173	-0.789140124615777	0.743678495683601	-0.474024799577191	-1.10990242758975	-0.270395821384999	-0.0973978345170298	-0.569601859483339	1974	Transient	tropics_15	1.55339146429615	-0.862218878482804	0.587842810586476	-0.965303583279237	0.414851136361435	-0.136988808268609	0.0253846986754528	-0.756902922888807
102	-0.731053432653447	1.21584988311927	-1.46340069689319	1.21768815644956	0.731058078122583	1.21768815644956	-1.58108123441881	2.31217499686708	-0.860076034728797	-1.24206748691448	1.04126107165696	-0.0115632465213733	-0.391625103191578	0.0745580263903383	-0.630389030794627	0.877974128903699	-0.877974128903948	-0.301974429936495	-0.862812880651706	0.753011115246592	0.358142879137195	-0.74888277164965	-0.559075898582511	-0.149249852263628	-1.25911584708929	2188	Transient	tropics_15	-0.030895295279225	-1.53112732638935	1.75139090411163	0.20972387988772	0.811560065313551	-1.57120617146579	0.337581281493309	-0.877974128903948
103	-0.437311830795884	-0.315222492034895	-0.0368217990220508	-0.313855048979703	0.437307267425956	-0.313855048979703	-0.383363735411887	2.0278732446482	-0.860076034728797	0.178175721250671	0.31477107011975	0.890903630817473	0.101061271443168	0.127907579266587	-0.601398709030597	-0.603620302141076	0.603620302140826	0.236106885249475	-0.700732817372663	0.79990948918499	-0.286787071866454	-0.486851323053588	-0.493890074699202	0.110010236469364	-0.5218546607305	2869	Transient	tropics_15	0.674314623423724	-0.257220454839466	0.0149208799228341	-0.388880681510627	-0.226050003315634	0.0372264603933136	0.215020535258697	0.603620302140826
104	-0.403827008157657	-0.172088873851306	0.587919701115248	-0.172283828309772	0.403842403364365	-0.172283828309772	0.0771945675675522	1.75741855732046	-0.860076034728797	-0.114227292195095	0.456296459591401	0.831794939444224	0.0658606496427591	0.195807010199995	-0.617211611810977	-0.435970542106466	0.435970542106217	0.627423674873628	-0.730201919787034	0.816849370072438	-0.453220607609331	-0.283520664960355	-0.596324940801545	0.230998277878093	-0.740849520363109	2920	Est.	tropics_15	0.754704424872199	0.185592033247764	0.177847181327909	-0.473158031273638	0.0195752617380409	0.507051073779198	0.297475617578169	0.435970542106217
105	-0.362721975709658	0.236220231064348	-0.310803739605374	0.233124667245033	0.362713325618378	0.233124667245033	-0.520893039280804	1.54813294305554	-0.538347089878487	-0.573717741895586	-0.0366312668468138	0.608799803995546	0.406061967546975	0.0454582702760206	-0.0163213061565359	0.267910691772832	-0.267910691773082	-0.521485515061156	-0.509183651679248	0.485110036026578	-0.51563318351291	-0.674837503095466	-0.0282770469612787	-0.131965846348095	0.33084271780447	3120	Est.	tropics_15	0.177613599378845	0.0342628048976648	0.370183951682334	-0.0729684609614175	0.502772386159295	0.0702658790147221	-0.176957060482956	-0.267910691773082
106	0.721395227922633	0.398346138645576	-0.34374574035906	0.400436109854952	-0.721409521281219	0.400436109854952	0.309175551123707	1.11584908715777	-0.216618145028177	-0.573717741895586	-0.409650478667889	0.253120422886425	-0.182134000382887	0.118207660561815	0.355281909182395	0.501711908845728	-0.501711908845978	0.5996738474416	-0.553387305300805	0.309201921070336	0.170905151426458	0.0824614604772074	-0.50320233525396	0.00630620097616692	-0.220721424113988	3177	Transient	tropics_15	1.62283009587585	-0.92165776551867	0.562386780354821	-1.75711882873743	0.2050725804878	0.381524508267283	0.0895817718006851	-0.501711908845978
107	-0.547037492065027	0.262993434792773	0.570198919282857	0.265299944670017	0.547050878889542	0.265299944670017	-0.0550165110937503	1.18145459848668	-0.538347089878487	-0.3230865875135	-0.689620189187198	0.137856334640112	-0.0883064524387901	0.0309083922188615	0.521317388376385	0.361480730255203	-0.361480730255452	1.35953266792099	-0.217439537776971	0.487070670388547	0.212513535362178	0.369044073955432	-0.791882412451473	0.490258366611085	-0.0256338285343752	3684	Est.	tropics_15	-0.201673490701164	-0.428228686251096	0.171088048618663	0.258774911362082	0.0594034710057758	-0.58071970383241	0.51501869154421	-0.361480730255452
108	-0.829297832753322	1.57946958763885	0.204068913171102	1.57805126360938	0.829305369059581	1.57805126360938	-0.525732624219733	1.38697596210158	-0.538347089878487	-0.0306835740677334	-0.87919542730718	0.131393327835361	-0.00619205666633225	0.0406083109236341	0.616194805058665	-0.176072121008478	0.176072121008229	1.53664511232779	0.145030421919799	0.591062716947608	0.316534495201475	0.391179299740146	-0.223834518611207	0.144578248300429	0.409056827251576	3793	Transient	tropics_15	-0.782512832833615	-1.00902095690246	0.889808252668772	0.623150797980692	1.15741848667449	-1.35598633208635	-0.0906032434691701	0.176072121008229
109	-1.28540711218202	-0.176444309356817	-0.208955877705527	-0.178718883794769	1.28539215408855	-0.178718883794769	-1.13972172443886	0.914663333666551	-0.860076034728797	1.72373450660687	-0.222403021701906	-0.146943978464592	0.163052288288893	0.0406083109236341	0.695259318960565	-2.26995981357867	2.26995981357842	0.109795419747113	-0.0406249232907418	0.9818563579761	-0.057940960219998	-0.693316172408372	-0.614949461911062	0.628530413935348	0.456845980449455	4052	Est.	tropics_15	-1.36177832580956	-0.362967607405422	-0.2849597573005	0.893480160384899	-0.211598014724867	-0.920206104658803	0.180358128742751	2.26995981357842
110	-0.627054471297756	1.03167985062415	-0.426343237152562	1.03107154738465	0.627062626922295	1.03107154738465	-0.805896728156879	0.521904109593983	-1.18180497957911	-0.531945882831905	0.258422712529842	-0.808225138288409	-0.4427286992198	0.17640717279045	-0.343121296951056	0.532599106014666	-0.532599106014916	-0.414853210048447	-0.406041793228948	1.12333573353609	-0.453220607609331	-1.08365357577425	-0.62426172246582	0.559394390273216	0.0773354500073231	4260	Transient	tropics_15	1.03794780245248	-0.195373797741245	0.97718786460978	-0.505307752622585	1.31062678741769	0.166959882201124	0.12467983053527	-0.532599106014916
111	-0.698457519509709	0.443227757766182	0.567027832007588	0.44548149824993	0.698452134560105	0.44548149824993	-0.177761148885501	0.354260518144902	-1.18180497957911	-0.448402164704543	0.239065699485314	-0.756178672893861	-0.454441851391439	0.147307416676133	-0.274598718236076	0.504519835861086	-0.504519835861336	-1.10340271302322	0.0595700249181217	1.13306047997148	-0.411612223673612	-1.46661257054522	0.0182842558125134	0.213714271962561	0.236677008905199	4654	Est.	tropics_15	0.832239911545925	1.62327429853946	0.126794690344974	-0.390611692210979	0.648453760181624	1.76765496525734	-0.31174742711005	-0.504519835861336
112	-1.04817282352384	1.89196118722942	-1.47746540163175	1.89336898237423	1.04816491931432	1.89336898237423	-1.82119910254262	0.324549825514391	-0.538347089878487	0.261719439378033	-0.394856410644064	-0.32867859364983	-0.564631113204536	0.0600081483331792	-0.282505169626266	0.351240055258015	-0.351240055258264	-0.484614728413424	0.195127896024231	0.702034621835286	0.711814142590808	-0.8119583707884	0.204529466907683	-0.304805905503423	0.618476322383925	5344	Transient	tropics_15	-1.23291690071783	-1.40077017442062	1.07156110385942	0.863281392287344	1.12616874108788	-1.88309481107609	-0.372681017819186	-0.351240055258264
113	-0.0265379969705961	2.00498953368656	-0.197353428968951	2.00276492561918	0.0265450564270971	2.00276492561918	-0.174091573492245	-0.102356529454782	-0.860076034728797	0.888297325333248	1.04048308644369	-0.58159188642646	-0.937922850559702	0.0551581889807932	-0.635659998388087	-0.456204133834781	0.456204133834532	-1.55530478325594	0.525181843065191	0.724777980434176	0.212513535362178	-1.42364803200144	0.530458586324229	-0.183817864094694	-0.568430113826602	5352	Est.	tropics_15	1.66049356479716	1.05492485139427	0.87557381282687	-1.01813688882566	1.62373618518887	1.7107230203803	-0.477985513936838	0.456204133834532
114	-1.18385411133983	0.0156274488056718	0.867833440248782	0.0143327807551382	1.18384132277035	0.0143327807551382	-0.349061182822771	-0.0448844882803773	-0.538347089878487	-0.448402164704543	-0.417671135747583	-0.282239107668676	-0.921989293689143	0.0697080670379518	-0.187627752943986	0.46091438103435	-0.4609143810346	0.215045761242301	0.769775393104474	0.637176837141211	0.857443486365826	-0.373824550683841	0.735328318528915	-0.546781988320882	0.247551618648347	6132	Est.	tropics_15	-1.51212378384759	0.873584210811027	-0.496502538732857	1.20814829756596	-0.438311275642043	-0.0610591856811072	-0.507155690866153	-0.4609143810346
115	-0.00127439309886333	0.350916687316664	-0.202389861700262	0.348955665974977	0.00127297251088878	0.348955665974977	-0.163986945597778	-0.493200018821536	-0.860076034728797	-0.114227292195095	-0.333432625710424	0.46990935974776	-0.61114731282089	0.224906766314313	0.481785131425435	0.342651102034567	-0.342651102034816	-1.35099529682412	0.616536060549742	0.965387029335522	-0.245178687930735	-1.48372003118119	0.455960501886161	0.110010236469364	0.728234423037661	6533	Transient	tropics_15	1.72114600190468	0.87173022659798	-0.230450442651168	-1.40010323374289	0.422777763957158	1.8160465056848	-0.49295531020384	-0.342651102034816
116	-1.11455180834216	-0.736282797609807	1.15934962811889	-0.738568710989498	1.11456608097651	-0.738568710989498	-0.0925631810595127	-0.608917116928832	-0.860076034728797	-0.406630305640862	-1.39406110186253	0.574772715189078	-0.540746069220071	0.336455831419197	1.04841414772239	0.534498586054467	-0.534498586054717	-0.0116515341735271	1.66563610650137	0.961544185986057	-0.390808031705752	-0.743463232593215	0.949510311288359	0.317418307455757	1.59722442486787	7079	Est.	tropics_15	-0.9515917735169	1.4305130651736	-1.11960524823558	0.60934265344686	-0.616122427203877	0.869337394472984	-0.56860487049096	-0.534498586054717
117	-1.33307176600712	0.234238260889598	-0.0404405692067706	0.233124667245033	1.33306224178932	0.233124667245033	-1.0870181126314	-0.614798758569486	-1.18180497957911	-0.782577037213991	0.127400123437375	-0.545039516815487	0.0976971807411309	0.0260584328664754	-0.482801938177747	0.935536632718537	-0.935536632718787	-0.859569069990002	1.21181192932005	1.17690026430519	-0.390808031705752	-1.3697791196935	0.0182842558125134	1.0779145677392	0.184256836787648	7649	Est.	tropics_15	-0.996045595239796	0.652067212374354	-0.516869928287334	0.699989323767922	0.407987240083438	0.0991261706350625	-0.40427485697593	-0.935536632718787
118	-1.54990544909372	-1.29801731807647	0.659660887354591	-1.29841853818423	1.54990663241153	-1.29841853818423	-0.779092873110503	-0.468765998977213	-1.18180497957911	-0.949664473468714	-1.27819070097142	-0.366600607086976	0.221709797075327	0.249156563076245	-0.127011625619196	0.919680103690634	-0.919680103690883	1.02283107650967	-1.06909659755231	1.08192713581121	-0.702870911223646	-0.26223428264231	-0.940878581327608	0.45569035478002	0.664983803747328	7829	Est.	tropics_15	-1.62073040551347	-0.048723169411435	-0.779947689355682	1.23637364005409	-1.11165936298806	-0.908372055825986	0.45602614928577	-0.919680103690883
119	-1.50424760795723	-0.295882299200634	0.0474172017727672	-0.294549882524713	1.5042517043433	-0.294549882524713	-1.15764414338852	-0.56878751624916	-1.18180497957911	-0.699033319086629	0.236250133951564	-0.515078558117968	0.0922534703323794	0.0600081483331792	-0.445905165023527	0.917119934941337	-0.917119934941586	-0.698211009683053	0.967218379280763	1.20583922748791	-0.411612223673612	-1.30147986845216	-0.130711913063622	1.06063056182367	0.220968752998538	8201	Transient	tropics_15	-1.48919290902377	0.62395391623537	-0.739506094411193	0.972941061803001	-0.136112406026575	-0.115273645026076	-0.351201151444773	-0.917119934941586
120	-1.02754216286816	-0.79556670565632	-0.365197213103533	-0.79648421035447	1.02755082733561	-0.79648421035447	-1.07356300285613	-0.64713098290269	-1.18180497957911	-0.824348896277672	-0.51170238029467	-0.470351126919528	0.118646291022	0.0406083109236341	-0.298318072406646	0.960725389768072	-0.960725389768322	-0.110489564947363	0.710837188275731	1.25014956406851	-0.744479295159366	-1.01084892459443	-0.214522258056448	1.06063056182367	0.260060923033451	8254	Transient	tropics_15	-0.115833169508768	-0.372018894650873	-0.972277536334589	0.0384668275547008	-0.50986822331314	-0.378701367700625	-0.327500584823964	-0.960725389768322
121	-0.85009911096272	-0.199926545851214	0.893276752269183	-0.198024050249759	0.850084638057351	-0.198024050249759	-0.0473050845427086	-0.790306945126644	-1.18180497957911	1.72373450660687	-0.278455003972472	-0.0107928218691513	-0.813910234225506	0.132757538618973	-0.206076139521096	-2.3123264770751	2.31232647707485	0.969376727651562	-0.582856407715177	1.2070156081051	-0.744479295159366	-0.383684194027476	-0.670823025239612	0.507542372526618	-0.0625276128289046	8828	Est.	tropics_15	0.395369599526239	0.281065227639312	0.0349485205490396	-0.221623306137795	0.190957376817252	0.442769987575676	-0.0557225690089691	2.31232647707485
122	-0.884256055317228	-0.326693341621901	-1.07201391330664	-0.326725159949697	0.884243245598996	-0.326725159949697	-1.4346173122011	-0.539312089284274	-0.538347089878487	-0.239542869386138	1.20649031219016	-0.385219202849006	0.552675156870313	0.0503082296284067	-0.322037426577216	0.59057454027294	-0.590574540273189	-1.1200415537743	-1.21644210962416	0.509029775242651	-0.349199647770033	-1.02789108957913	-0.763945630787197	0.0754422246382981	-0.649746170071422	9159	Est.	tropics_15	-0.89560664459954	-0.392972942803545	0.511373872071658	0.843505635925894	-0.205327166392263	-0.954524383926215	0.10316266639164	-0.590574540273189
123	0.213165868005564	-0.72856664811925	-0.210522767888602	-0.725698600019504	-0.21315983363304	-0.725698600019504	-0.00327017982365854	-0.783585068965895	-0.538347089878487	-0.991436332532395	0.254792114867902	-0.0881348966783191	0.652374572221602	0.171557213438064	-0.074301949684596	0.705699547902617	-0.705699547902867	0.853070678016126	-0.771458663167154	0.624942478722504	0.62859737471937	-0.0152208338411852	-1.00606440521092	0.213714271962561	-0.475230030571041	9831	Transient	tropics_15	1.36268379191793	-0.964393581151161	-0.341842655570607	-1.30355202194494	-0.956129685879598	0.0123823623915357	0.549151313250029	-0.705699547902867
124	-1.01831660904595	-0.329163539053774	0.598253714941716	-0.326725159949697	1.01830091426824	-0.326725159949697	-0.406178921552555	-0.576013533121965	-0.860076034728797	-0.657261460022948	-0.11812830518006	0.101346766398706	-0.0635650944574426	0.0260584328664754	-0.129647109415926	0.459593003615358	-0.459593003615608	1.17390732824619	-0.921751085480449	0.749089846522646	0.566184798815791	0.0709041302002293	-0.978127623546642	0.0754422246382981	-0.247568121034327	10118	Est.	tropics_15	-0.720551918614249	-0.245463397099526	0.190881396485585	0.740057445377112	-0.608147082112787	-0.748543988285174	0.528066558251676	-0.459593003615608
125	-1.01346475528275	0.100119825434268	-0.853693881131587	0.0979885020600977	1.01347774531168	0.0979885020600977	-1.38313689219139	-0.493905815818415	-0.860076034728797	0.261719439378033	-0.698523797739099	0.791048035615598	1.22800107398294	0.0309083922188615	0.455430293458135	0.130157095842916	-0.130157095843166	-0.60246857718849	-0.279324652847151	0.884138341375359	-0.411612223673612	-1.01457077671752	-0.456641032480168	0.438406348864487	1.45111156300734	10352	Transient	tropics_15	-0.70890366934935	-0.558441545275103	0.0769236877653307	0.535929965027398	0.280048777788209	-0.887208473688911	-0.182367003766596	-0.130157095843166
126	-0.984356020818584	0.646657027045273	-0.207351680613332	0.644968218284833	0.984340519149466	0.644968218284833	-0.929651828738076	-0.577694002162152	-0.860076034728797	-0.239542869386138	-1.4221797102851	0.958486993365163	1.27075560854156	0.268556400485789	0.755875446285356	0.359003147594593	-0.359003147594842	-0.164551977753188	-0.618219330612423	0.837553668934878	-0.765283487127225	-0.737913102234215	-0.484577814144443	0.33470231337129	1.47266597739063	10518	Transient	tropics_15	-0.639019907106601	-0.135625446085595	0.85590779602856	0.549837663924012	1.2002533281086	-0.514732654153339	-0.17567711099889	-0.359003147594842
127	-0.247768730574566	0.262662552884672	-1.195014792678	0.265299944670017	0.247783155756303	0.265299944670017	-1.03500587010093	-0.623133885008815	-0.860076034728797	-0.3230865875135	-1.17691061007209	0.98100051375787	-0.250853198632687	-0.0418409980669327	0.966714150023756	0.379154153234221	-0.37915415323447	0.730905103066361	-0.120191499809545	0.736071234359144	-0.827696063030804	-0.166967927421365	-0.149336434173139	0.33470231337129	1.03299655472256	10594	Transient	tropics_15	1.12936652432061	-2.03218274464919	0.105004933245253	-0.638725092929628	0.811823009147532	-1.44743517043743	-0.350188309699607	-0.37915415323447
128	-0.474445162553283	-1.07323640948288	-0.454994943357354	-1.07319159620934	0.474439061310685	-1.07319159620934	-0.706765010286941	-0.893790228621376	-0.860076034728797	-0.239542869386138	-1.4221797102851	0.958486993365163	1.27075560854156	0.268556400485789	0.755875446285356	0.359003147594593	-0.359003147594842	-0.164551977753188	-0.618219330612423	0.837553668934878	-0.765283487127225	-0.737913102234215	-0.484577814144443	0.33470231337129	1.47266597739063	10814	Est.	tropics_15	0.585165542380369	-0.436472727808679	-0.762470525317171	-0.375536455400863	-0.825031518448178	-0.148282354260109	-0.221836908341199	-0.359003147594842
129	-0.803129663966153	-0.406166443132622	2.57596758125478	-0.40394582576966	0.803141329240447	-0.40394582576966	1.18801226668205	-1.06082885121599	-0.860076034728797	0.387035016569076	0.80333343508349	-0.0572323078503062	-0.051423785287362	-0.0854906322384092	0.112817399883234	-1.31336514831715	1.3133651483169	1.36218603787464	1.29727232632172	0.767676660274146	0.0876883835550195	0.156898502939083	0.111406861360098	0.697666437597479	-0.748040906419025	11501	Est.	tropics_15	-0.203934704416427	2.06507589700162	-0.880904833543119	0.319825980347242	-0.492180664292634	1.68468904946039	-0.469692280626692	1.3133651483169
130	-0.10099915918971	-0.117664404618253	-1.57058344679732	-0.120803384429797	0.101006856619426	-0.120803384429797	-1.17583247359856	-1.0456710204735	-0.860076034728797	0.13640386218699	1.93709869576906	-1.15538704685352	-1.29148878334383	0.210356888257154	-1.00199224613356	0.370895544365521	-0.37089554436577	-2.95158544282881	-0.417829434194696	0.752618988374195	-0.51563318351291	-2.21966731678454	-0.0841506102898296	0.0754422246382981	-1.78792986515809	11792	Transient	tropics_15	1.48172845347823	0.569601245040346	-0.0139916861977051	-0.924649305011665	0.116105232664851	1.17927970309005	-0.416555788300962	-0.37089554436577
131	-0.906979766149781	-0.163507947679977	-0.944461591022549	-0.165848772824775	0.906971603421678	-0.165848772824775	-1.36649084729155	2.07509442467746	-0.860076034728797	-0.782577037213991	-0.767128509680965	0.402668408156613	-0.860395851199113	0.181257132142836	-0.182356785350526	0.52037636488899	-0.52037636488924	-0.982508544509582	-0.789140124615777	0.785400794906389	-0.203570303995016	-1.15306285308738	-0.773257891341956	0.33470231337129	0.0792605739083594	1538	Transient	tropics_18	-0.453256290650992	-0.353126052002277	0.236222884980249	0.483695334194319	-0.121629280296231	-0.670112101804538	0.664725542743261	-0.52037636488924
132	-0.273422393239403	0.0238970055528149	-0.237458356273836	0.0207678362401352	0.273418629114443	0.0207678362401352	-0.398414312749435	1.92082736678827	-0.860076034728797	-0.364858446577181	-0.902893103882905	-0.606801893101944	-1.14025761496588	0.0503082296284067	-0.672556771542307	-0.0516974714458569	0.0516974714456072	-0.0768249336603033	-0.688945176406914	0.979346745992772	-0.057940960219998	-0.794850910152422	-1.10849927131326	0.680382431681946	-0.416444232617124	1547	Est.	tropics_18	1.06777764059458	-0.244566728250163	0.330251853497852	-0.93605578994251	-0.0194361566245981	0.437942019353405	2.13222202811814	0.0516974714456072
133	-1.5208511105837	-0.17818299622147	0.339306458734085	-0.178718883794769	1.52083547705694	-0.178718883794769	-0.967251680955913	2.25799667501145	-0.860076034728797	-0.0724554331314144	0.59124602166515	-0.85757511740018	-0.978139025770421	-2.38922132462189	-0.835956766939568	0.0441023914310628	-0.0441023914313125	0.28552590063639	-0.350050498641642	0.783204884420977	-0.224374495962875	-0.450089871381623	-0.670823025239612	0.507542372526618	-0.713050040715479	1626	Est.	tropics_18	-1.92702833439518	0.161547052174192	-0.108549484129704	1.61884567086524	-0.123004363581865	-0.963987143285412	0.497996045290611	-0.0441023914313124
134	-1.20599697952061	-0.552227764222022	0.29688850306371	-0.551952101924588	1.20600807872823	-0.551952101924588	-0.759894080111014	1.69715693753935	-0.860076034728797	-0.866120755341352	-1.18872857593086	0.590566420559627	-0.754824568440631	0.118207660561815	-0.0769374334813259	0.687695780568851	-0.687695780569101	0.0338979833643055	-0.0848285769122985	0.86241451264469	0.0876883835550195	-0.64793569476714	-0.661510764684854	0.576678396188749	0.209057047377413	2444	Est.	tropics_18	-1.17113180912888	0.317667260151955	-0.551155503259984	0.920496790545279	-0.629581371120805	-0.358537274801583	0.381398197272505	-0.687695780569101
135	-1.06734912210809	1.25316397975446	0.454211738826219	1.25629848935954	1.06735848892912	1.25629848935954	-0.542591398127873	1.20609027461583	-1.18180497957911	-0.155999151258776	0.861744070937153	-0.248682833927454	-0.170420848211248	0.0939578637998831	-0.598763225233867	0.34174265505901	-0.341742655059259	-0.696386817839914	0.981952930487949	1.21666192916601	-0.557241567448629	-1.3087276857445	-0.177273215837414	1.1297665854858	-0.423951365283412	2904	Est.	tropics_18	-0.230514626865345	1.12926447433085	0.143314146798478	0.158246268769737	1.66754751520428	0.925385748195361	-0.137791993802523	-0.341742655059259
136	-0.967992656428687	-0.166836279244907	0.473424797023443	-0.165848772824775	0.96798799426251	-0.165848772824775	-0.452181569598423	1.23896024904189	-1.18180497957911	-0.155999151258776	0.861744070937153	-0.248682833927454	-0.170420848211248	0.0939578637998831	-0.598763225233867	0.34174265505901	-0.341742655059259	-0.696386817839914	0.981952930487949	1.21666192916601	-0.557241567448629	-1.3087276857445	-0.177273215837414	1.1297665854858	-0.423951365283412	3020	Est.	tropics_18	0.0557253798941603	1.15334046358622	-0.669918832506345	-0.0220384222683185	0.094667121124307	1.07686601449511	-0.134165304497245	-0.341742655059259
137	-1.05999531980054	0.179075223382376	-0.0329045735643643	0.181644223365057	1.05999159387903	0.181644223365057	-0.869024061371269	1.4158128108312	-1.18180497957911	-0.531945882831905	-1.13529457564781	-0.166975019422362	-0.0413620958239958	0.0842579450951109	-0.261421299252426	0.309451494382393	-0.309451494382643	0.828361170322675	0.72262482924148	1.3044983485824	-0.827696063030804	-0.534321261535853	-0.0748383497350712	0.853222490837274	0.322393957821825	3047	Transient	tropics_18	-0.20932876434673	-0.731568532969639	-0.377617464281317	0.0203291768201469	0.711228210947392	-0.690930832505773	-0.168234691232948	-0.309451494382643
138	-0.0991043225628004	-0.59537899966262	-0.666898187163627	-0.596997490319566	0.0990908031983282	-0.596997490319566	-0.563917481210407	0.748532164353637	-0.860076034728797	-0.699033319086629	0.329404601512264	0.525123126490331	-0.415081990177602	0.34615575012397	-0.148095495993036	0.640208779573827	-0.640208779574076	-0.225468929605962	-1.23707048131422	1.01016791816299	-0.536437375480769	-0.894426778358003	-0.670823025239612	0.0235902068916998	-0.685994083426251	3858	Transient	tropics_18	1.48627754552093	-0.642584475274224	0.198054638330359	-1.28919906548897	-0.393225767403846	0.303765577033008	0.223804658430672	-0.640208779574076
139	-0.652699908232943	0.443420391649945	-0.911668817905346	0.44548149824993	0.652698100280435	0.44548149824993	-1.15386820349111	1.05111741972976	-0.538347089878487	-0.991436332532395	-1.38325575167818	1.04169285580513	-0.0434722981734555	0.113357701209428	0.444888358271215	0.64342963703262	-0.643429637032869	0.513494602488346	-0.090722397395173	0.558673037287811	-0.182766112027155	-0.148815736364872	0.577019889098021	-0.615918011983014	0.464935812581835	3948	Transient	tropics_18	-0.419107112957266	-1.52873790749348	0.225700896010915	0.347499766526371	0.475432284397061	-1.66284154831229	-0.406495184400812	-0.643429637032869
140	-0.0908693057981827	-0.440249770622464	-0.43760992370705	-0.442556158679641	0.090864987649133	-0.442556158679641	-0.400382056076253	0.661819961879975	-0.860076034728797	-0.782577037213991	-0.265865227386254	0.617488482017826	-0.498022117304196	0.254006522428631	-0.0189567899532658	0.734026576322258	-0.734026576322508	-0.041888895937109	-0.270483922122839	0.784459690412641	-0.245178687930735	-0.626584016797811	0.213841727462441	-0.322089911418956	-0.0493957405659092	4063	Transient	tropics_18	1.50604803586471	-0.515849709004434	-0.375482021784266	-0.987618239640658	-0.37843947490159	0.20132964300234	-0.346858797209777	-0.734026576322508
141	-0.603281847261705	-0.874711831373565	0.938306191578016	-0.873704876174433	0.603277136177627	-0.873704876174433	0.157074310185926	0.514980577148411	-0.538347089878487	-0.949664473468714	-1.69818540090821	1.1017003759393	-0.0267130099487602	-2.36982148721235	0.516046420782925	0.597016255190526	-0.597016255190775	1.0552795799013	0.0566231146766842	0.478836006068258	0.0460799996193004	0.210963302200867	0.251090769681475	-0.287521899587891	0.771061026033228	4307	Est.	tropics_18	-0.317413924484525	0.266376410943858	-0.847499576118843	0.373146289537969	-0.915142139010904	-0.0342513264744544	-0.369527868562638	-0.597016255190776
142	-0.255623771698555	-0.672706143101852	-0.74725726940988	-0.674218156139529	0.255612546459757	-0.674218156139529	-0.742609848186265	0.386794398762927	-0.538347089878487	-1.11675190972344	1.23578207291847	0.32382828541257	0.0709067856958151	0.433455018466923	-0.245608396472046	1.02307788672676	-1.02307788672701	-0.874991782845652	0.84639505938184	0.605885112724125	-0.786087679095085	-0.963183099158317	0.70739153686464	0.282850295624692	-1.26655131701465	5101	Transient	tropics_18	0.398001806272114	-0.20325168165913	-0.930087502268094	-0.439419783207251	-0.342634257206401	0.103910632466013	-0.475042820731372	-1.02307788672701
143	-0.404907762895286	-0.258113603206128	-0.0866638296074701	-0.255939549614731	0.404899536286348	-0.255939549614731	-0.405221641015183	0.185440598367689	-0.538347089878487	-1.15852376878712	0.887244697372209	0.160412656402387	-0.127666313652627	-2.31162197498371	-0.224524526098206	1.02398633370231	-1.02398633370256	-0.295893790459354	0.457402907512136	0.587612000470532	-0.765283487127225	-0.627889929823459	0.325588854119543	0.33470231337129	-0.985876804310125	5316	Est.	tropics_18	0.0908030867276945	0.120772468171128	-0.554965213282292	-0.144043528580627	0.138306217554485	0.195202752101311	-0.414813631496362	-1.02398633370256
144	-0.269761412852697	3.15668857209428	-0.84201681857677	3.15463985743362	0.269751699291308	3.15463985743362	-0.792016160365007	0.0972159737578572	0.426839744672442	2.39208425162576	-0.532028787612879	-0.336639648389457	-0.565059270202977	0.147307416676133	-0.171814850163606	-2.35725330932083	2.35725330932058	-1.20975862533242	-0.653582253509668	-0.346512634947973	-0.370003839737892	-0.446368019258531	-0.717384328013405	0.403838337033421	0.0329471073576321	5491	Est.	tropics_18	-0.904874681354389	-0.0378137276294544	3.29335885691548	0.978035303024158	3.45394108495123	-0.683572724556087	0.165970276999219	2.35725330932058
145	0.491640515631806	-0.570962239736434	1.36920099192352	-0.571257268379579	-0.491648287768505	-0.571257268379579	1.36319460502088	0.0639426867621496	0.105110799822132	-0.657261460022948	1.25420056411841	-0.740984186697262	0.235961308594867	-2.47167063361246	-0.725266447476907	0.211504393199611	-0.211504393199861	2.30888632592426	-0.963007828860569	-0.195543789076041	-1.47262601403445	1.43741152023721	-0.50320233525396	0.282850295624692	-1.090146466307	5585	Transient	tropics_18	0.644006241948411	-0.211639757386697	-0.0372502607096456	-0.628143663860935	0.328325325229907	0.240795775310225	-0.0671012185197805	-0.211504393199861
146	-0.104697553379019	-0.568237964854424	1.19863380342312	-0.571257268379579	0.104706821846374	-0.571257268379579	0.757342389369408	0.0936869887734641	0.426839744672442	0.261719439378033	0.699385966310083	-0.768890679655523	0.30633196955294	0.0503082296284067	-0.680463222932497	-0.99243560767947	0.992435607679221	2.04891134900627	-1.00721148248213	-0.328082671945426	-1.32699667025944	1.39372872952932	-0.875692757444299	0.559394390273216	-0.657626631196046	5590	Est.	tropics_18	-0.667105151568808	-0.213644941936172	0.00115569022809547	0.647393603221933	0.187701928868259	-0.633616198046742	0.44610591141512	0.992435607679221
147	-0.693133615003014	0.435954583176434	0.498047357043186	0.439046442764933	0.693133434546368	0.439046442764933	-0.222274693873235	-0.204260172051737	-0.216618145028177	-0.239542869386138	0.0670013031497918	0.353789244110089	-0.330459817699989	-2.44742083685053	0.410627068913725	0.594951602973351	-0.594951602973601	-0.0583619010660826	1.02615658410951	0.345826570952003	0.399751263072914	-0.32178391661181	-0.512514595808719	1.14705059140133	0.134998400148545	5979	Est.	tropics_18	-0.92415277277724	0.643170638508867	-0.340376368937457	0.731432561199992	0.112049283502323	0.0739555868003874	-0.0997899669094092	-0.594951602973601
148	-0.964512376748174	-0.10749424890588	0.511104775235474	-0.107933273459803	0.964519276862246	-0.107933273459803	-0.425430896804119	-0.189808138306127	-0.538347089878487	-0.907892614405033	0.0712308259362356	-0.0552634448501835	-0.283515461085195	0.287956237895334	0.0917335295093943	0.590079023740818	-0.590079023741067	0.445612554507211	0.380783241234771	0.476169543335976	-0.0995493441557172	-0.135626014805836	-0.568388159137269	0.887790502668339	-0.143556121168229	6488	Est.	tropics_18	-1.06075924389226	0.240611275323698	-0.427146587633863	1.03940031032521	-0.121244209776599	-0.505529884306401	-0.0506336231466737	-0.590079023741067
149	-0.0712405920831574	1.19097395708222	-1.85695128120875	1.19194793450957	0.0712419577847803	1.19194793450957	-1.34521794646109	-0.346360634089973	-0.538347089878487	0.0110882849959476	-0.691960319312836	-0.0486720339367295	-0.547871824979841	0.418905140409764	-0.090114852464976	0.457115420954748	-0.457115420954998	-0.542214967824125	-1.02194603368931	0.583533880997624	0.233317727330037	-0.761876606254838	-1.07125022909423	0.317418307455757	0.577277092726621	6982	Est.	tropics_18	0.777428134770618	-1.80208526506109	1.99924786334632	-0.738414631176328	0.878331646880625	-1.1658704446135	0.962931600983662	-0.457115420954998
150	-0.370789293727853	-0.321707279242605	-0.82750443092877	-0.3202901044647	0.370773964148516	-0.3202901044647	-0.883649180692208	-0.0451197539460038	-0.538347089878487	-0.490174023768224	-1.37542650365889	0.546523811274274	0.166844535989372	0.190957050847609	0.318385136028175	0.779201166834047	-0.779201166834297	0.672365128463741	-0.249855550432779	0.476247968710457	-0.120353536123577	-0.00601414701037394	-0.596324940801545	0.45569035478002	1.39821003369438	7290	Transient	tropics_18	0.161012557663119	-1.55471725978978	-0.285938378448823	-0.0456050881483438	-0.317891670765524	-1.41350852348282	-0.000847389815530096	-0.779201166834297
151	0.325786720765563	-0.968444407034299	-1.82535232918342	-0.970230708449386	-0.325777525228272	-0.970230708449386	-1.02649670976874	-0.231853473691613	-0.538347089878487	-0.699033319086629	-1.88015367249842	0.334186216847998	0.102315159795746	-2.35527160915519	0.307843200841255	0.80224268557772	-0.80224268557797	0.0979105334963527	-0.394254152263199	0.445505221914713	-0.224374495962875	-0.303370542950187	-0.568388159137269	0.386554331117888	1.74544952724005	7366	Transient	tropics_18	1.59443658392548	-2.27214084652102	-0.763662920470124	-1.25031189742179	-0.919720381997586	-1.25474509261614	-0.0573677241573159	-0.80224268557797
152	-0.714941881729304	0.0996452984318086	0.236675151742701	0.0979885020600977	0.714936801062312	0.0979885020600977	-0.42197405041917	-0.185472528182445	-0.538347089878487	-0.531945882831905	-1.75331121030584	0.253206025625561	0.0432600766536171	0.0794079857427244	0.210330300362245	0.801251652513476	-0.801251652513726	-0.0968910439348572	-0.294059204054336	0.462837229674558	-0.0995493441557172	-0.424493976078946	-0.447328771925409	0.300134301540224	1.73829684906614	7755	Est.	tropics_18	-0.54718953094944	0.35235776850458	0.0870626468591515	0.600412172370595	0.0792725117193336	-0.110718771445149	-0.145096343651242	-0.801251652513726
153	-0.147964360648393	-0.205389626188362	-0.93088187610257	-0.204459105734756	0.14795016543633	-0.204459105734756	-0.783400635528671	-0.132907456605387	-0.538347089878487	-0.782577037213991	-0.304498985159655	0.945090164690415	0.518330849066786	0.0212084735140889	-0.179721301553796	0.831643333150292	-0.831643333150542	0.587236175783811	-0.924697995721886	0.583455455623151	0.191709343394317	-0.130337067051966	-0.689447546349129	-0.0455458167704314	0.293655036713991	8621	Est.	tropics_18	0.619544872989372	-1.60962879313904	0.325115662343133	-0.600846793372497	-0.354357557399554	-1.08962797601757	0.0859310250855212	-0.831643333150542
154	-0.874703064385706	-0.178258970360972	0.0172732192031423	-0.178718883794769	0.874696013897318	-0.178718883794769	-0.691129428176553	0.022703976515954	-0.216618145028177	-0.3230865875135	-1.33150738602389	1.03831154760927	0.0281828337799406	-0.119440347705113	-0.213982590911286	0.128422787980489	-0.128422787980739	0.791103433890029	-0.609378599888111	0.156194015461954	0.815835102430107	0.310865648662861	-0.195897736946931	-0.598634006067481	1.39297079393904	9104	Transient	tropics_18	-1.25108444289575	-0.641287222827082	0.0731884152074312	1.34599248638504	-0.574715413817565	-1.51535680856238	-0.259977134427911	-0.128422787980739
155	-0.823245553153381	-0.19005364414913	1.28093284494365	-0.191588994764762	0.823259890161977	-0.191588994764762	0.235784043258624	-0.154854382270232	-0.216618145028177	0.721209889078524	-1.66512102934411	1.18041209457464	0.215440355312439	-2.30677201563133	0.147078689240724	-0.919594677457537	0.919594677457287	0.965562508343171	1.31200687752891	0.0752590289996985	0.940660254237264	0.473517116007188	1.47099690235483	-0.909746112547071	1.77126239506845	9202	Est.	tropics_18	-1.15843069445667	0.763533258373611	-0.77181002287228	1.37111609113852	-0.625802979331402	-0.257404742259308	-0.593097177695534	0.919594677457287
156	0.713320480213141	0.759145251341263	1.48373320292445	0.760799217014777	-0.713315847347269	0.760799217014777	1.64522008778069	-0.631805105256182	-0.216618145028177	0.930069184396929	-1.55291827302987	1.10409725263511	0.204124777496495	-0.0369910387145462	0.202423848972055	-1.15669933807791	1.15669933807766	0.814209863903153	0.996687481695134	0.0772196633616758	1.04468121407656	0.385825056334996	1.08919421960974	-0.788758071138342	1.71634811672488	9235	Est.	tropics_18	1.60829080656575	1.1421914130395	-0.14618455794454	-1.41481355142695	0.0555974856326669	2.09327820487598	-0.584100750277256	1.15669933807766
157	-0.269542236959429	-0.840143182741225	1.51544407567715	-0.841529598749448	0.269553486868438	-0.841529598749448	0.842593539447468	-0.887942196361525	0.105110799822132	-0.155999151258776	0.792929426477419	0.031323725785647	-0.163692666807173	0.103657782504656	-0.0374051765303758	0.133873469833831	-0.133873469834081	-0.414576817344939	1.20886501907861	-0.109119026400259	1.52317762933733	-0.169971527380353	0.539770846878987	-0.235669881841292	-0.628315912587047	10391	Est.	tropics_18	-0.574283628419233	2.23067198654547	-1.09805034959018	0.624636771208384	-1.2366663062851	1.58700209677745	-0.534821660997604	-0.133873469834081
158	0.438681676065207	0.0895971995337165	-1.29704918912345	0.091553446575101	-0.438692535457813	0.091553446575101	-0.56567249552892	-0.763150565437218	0.105110799822132	1.68196264754319	1.28509769115982	-0.960170000254399	0.223391842426346	0.123057619914201	-0.835956766939568	-1.15199193102275	1.1519919310225	-1.0097608650753	-0.51802438240356	-0.246441857112857	-0.141157728091436	-0.40660296762758	-0.484577814144443	0.196430266047028	-0.465889636089934	10773	Transient	tropics_18	0.559244445164688	-0.756288118048258	0.249648617153072	-0.459046783168117	0.0977955193025775	-0.368753902309635	-0.20275948864215	1.1519919310225
159	0.190306299960718	-0.434138211564545	-0.637724184231144	-0.436121103194644	-0.19029933419511	-0.436121103194644	-0.317417742837463	-0.882396648528907	0.105110799822132	0.219947580314352	-0.896619826290165	-0.506004667769576	-0.953825824787515	0.0697080670379518	-0.258785815455696	0.507575521142505	-0.507575521142755	-0.345368084386972	1.25306867270017	-0.0713964212758987	0.982268638172983	-0.155149414539258	1.40581107847152	-0.823326082969407	1.72748170094053	11245	Transient	tropics_18	0.161714149415398	-0.509115326999513	-0.888319447576316	-0.266524460435602	-0.824645823371706	-0.305200448693663	-0.623286285444303	-0.507575521142755
160	0.904838286242813	0.597813128212093	0.816685667844134	0.599922829889855	-0.904822083245645	0.599922829889855	1.29767407046307	-1.25972916681256	0.105110799822132	-0.0724554331314144	-1.40379826600008	-0.452802565396695	-0.907340207813907	-0.0563908761240914	-0.0874793686682461	0.478505217924681	-0.478505217924931	0.248931506692166	0.330685767130339	-0.105903586046626	1.127897981948	0.211550963062406	1.2102536068216	-1.37641427226646	1.75913522913112	11787	Est.	tropics_18	1.30533843409309	0.781554107666193	0.0754773800228357	-1.49259477905992	-0.0998671055944839	1.78358849964756	-0.628099255952825	-0.478505217924931
161	0.628116249724362	1.01687195112834	-1.09257002023222	1.01820143641465	-0.628117540916027	1.01820143641465	-0.281785633946444	2.60813920422486	1.07029763437306	-0.406630305640862	1.43164293760283	0.0246039107634892	-0.687389841186155	0.0115085548093163	-0.656743868761927	-0.535734537240362	0.535734537240112	0.696577129290886	-1.30484941686728	-1.18260555226782	-0.869304446966523	1.30682021767251	-1.27611996129891	0.559394390273216	-1.47572009991559	1108	Transient	tropics_19	-0.322430238775946	-1.88554188789902	2.38204569463879	0.589244027619515	1.77023718540602	-2.12414434329675	5.86649557492949	0.535734537240112
162	0.339527669473658	-0.914018692323549	1.44407595852901	-0.912315209084414	-0.339520253214078	-0.912315209084414	1.28639943302292	1.48363654129315	0.748568689522752	-1.2002956278508	2.0557784877081	0.286120278823264	-0.112589070778951	0.0309083922188615	-0.841227734533027	0.861952427698421	-0.861952427698671	0.875845436785046	-0.792087034857214	-0.627275475582535	-0.827696063030804	0.961340926737611	-1.05262570798471	0.732234449428544	-2.21923145753781	1971	Est.	tropics_19	-0.377196150432746	1.04122630196646	-0.517405804574066	0.28131396575216	-0.604242227054449	0.746022486906252	1.54050574006239	-0.861952427698671
163	0.136316325380511	-0.727361856027268	-1.89134825141815	-0.725698600019504	-0.136319484366242	-0.725698600019504	-1.2111986712292	1.19113410015816	0.426839744672442	0.178175721250671	1.3855750989026	-0.987306068560438	-0.523161049641239	0.278256319190562	-0.904479345654547	0.378493464524725	-0.378493464524974	-2.2255570892586	0.0801983966081813	-0.319534306127221	-0.0371367682521385	-1.04728389800998	-0.549763638027753	0.732234449428544	-1.16074678083155	2153	Transient	tropics_19	-0.319931901123933	-0.452740003256122	-0.746229959271336	0.194870796378413	-0.746217032741278	-0.557055232152792	0.149565655436055	-0.378493464524974
164	-0.195771770684839	0.235394479351408	0.3146092848961	0.233124667245033	0.195785430156159	0.233124667245033	0.0398606266100976	0.901522065772286	0.105110799822132	-0.782577037213991	0.579502149636222	-0.88509639803233	-1.09502588634485	0.0163585141617028	-0.675192255339037	0.869467761768938	-0.869467761769187	-1.20821082619279	0.357207959303273	-0.193818430837498	-0.598849951384348	-0.562463687238546	-0.130711913063622	0.663098425766413	-0.588329019877055	2580	Est.	tropics_19	-0.456212361711363	1.39578705882309	-0.187067844708868	0.614917085550827	0.569911864629694	0.832739453868956	-0.194769184601857	-0.869467761769187
165	0.929362635830473	-1.30837055901027	-0.876227254240564	-1.31128864915422	-0.929367388277986	-1.31128864915422	0.0952233510213651	0.834908273019263	0.105110799822132	-1.11675190972344	-0.366614312505095	-0.896738370554794	-1.04220966232286	0.0163585141617028	-0.271963234439346	0.959982114969889	-0.959982114970139	0.364353099676381	1.62732627336268	-0.195230087578125	-0.806891871062945	0.330650231001412	0.772577360747948	0.714950443513012	-0.289100369996069	3091	Transient	tropics_19	1.3445901992944	-1.36849710468124	-1.39639755244313	-1.40833065827006	-1.09132739864713	-0.291677010946668	-0.457240412418305	-0.959982114970139
166	-0.741866021605965	-0.290755082682375	-0.782661526165541	-0.288114827039716	0.741860655169122	-0.288114827039716	-1.13690306507882	0.907773410601782	-0.538347089878487	-1.03320819159608	0.310158729212489	-0.264519340667571	-0.655125153089342	0.0260584328664754	-0.767434188224587	0.910678220023751	-0.910678220024	0.129364023155366	0.590013868376808	0.644156695469836	-0.411612223673612	-0.433765958561038	0.120719121914856	0.45569035478002	-1.30829414308508	3579	Transient	tropics_19	-0.602594408784234	-1.06917311716875	-0.621890096291573	0.386370696715861	-0.129290091537808	-1.26191339370859	-0.296240341080726	-0.910678220024
167	-0.461383234560531	1.61590811345323	-1.05507657656579	1.61666159651936	0.461390076804933	1.61666159651936	-1.10611054112673	0.656106367143338	-0.538347089878487	-0.699033319086629	1.62082918311617	-0.360223203021361	-0.969759381658074	0.152157376028519	-0.967730956776068	0.770612213610599	-0.770612213610849	-1.46310017736625	-0.226280268501282	0.51569593207336	-0.203570303995016	-1.22834873901593	-0.680135285794371	0.680382431681946	-1.54528542249527	3778	Est.	tropics_19	-0.0254129418106049	-0.0838595364585892	1.27602988834905	0.0617444329063443	1.66257746921576	-0.131281637127328	0.219766938910724	-0.770612213610849
168	-0.988308351242588	2.25035113090037	0.748078261970941	2.24729703404906	0.98830476760691	2.24729703404906	-0.282051545206826	0.702655359556525	-0.860076034728797	-0.907892614405033	-0.0572540494843652	-0.156959498943477	-0.592277822246734	-0.00789128260022847	-0.469624519194097	0.842214352502228	-0.842214352502478	0.913434844461896	-0.282271563088588	0.73120886114145	-0.765283487127225	-0.065563780979877	-0.754633370232439	0.818654479006208	-0.631387975571851	4346	Est.	tropics_19	-0.64850859580229	0.148351482639446	1.8612573765771	0.710981956985104	3.08900211759414	-0.368191687213495	0.343851537512246	-0.842214352502478
169	-0.750319948917733	-0.410939113666541	-1.15140301591575	-0.410380881254656	0.750317718545001	-0.410380881254656	-1.38313689219139	0.418151951052821	-0.860076034728797	0.387035016569076	-1.60362932506646	0.309233018389922	-0.491324518542867	0.326755912714425	0.458065777254865	0.0830830252913266	-0.0830830252915763	-0.896218742474929	-0.541599664335057	0.793086481605318	-0.120353536123577	-1.10611527981538	-0.000340265297003434	-0.322089911418956	1.45021960170961	4576	Transient	tropics_19	-0.0771500248868288	-0.674923926783628	-0.189530053414891	0.187150052229834	-0.406097113827942	-0.76224117336899	-0.298891265517022	-0.0830830252915765
170	0.0475771539109611	-0.18089606180421	-1.11088771261054	-0.178718883794769	-0.0475863897271133	-0.178718883794769	-0.744258498000626	0.0106045994266057	-0.860076034728797	1.76550636567055	-0.806923070788455	0.269598950170061	-0.362693923154057	0.123057619914201	0.131265786460344	-0.643591969065584	0.643591969065334	-1.04226464700763	0.42203998461489	0.899980267020097	-0.265982879898594	-1.26700376457508	0.288339811900509	0.161862254215962	0.944510145685206	4585	Est.	tropics_19	1.83842797789124	-0.50488354416793	-0.490757647885894	-1.39542971271663	-0.0995975182514701	0.528178224679443	-0.420003464525706	0.643591969065334
171	-0.180276618792248	-0.478629165847607	-0.0867011365165909	-0.481166491589623	0.180291825768312	-0.481166491589623	-0.224614712964585	-0.113178750073588	-0.538347089878487	0.178175721250671	-1.43318264401568	0.333030579869665	-0.27388192862027	0.142457457323746	0.653091578212885	0.401122052824962	-0.401122052825212	-0.437793804439462	-0.090722397395173	0.560555246275299	0.0252758076514408	-0.68019174650062	0.539770846878987	-0.615918011983014	1.80228293840915	5037	Est.	tropics_19	0.553052248778249	0.2391367658105	-0.493657746814136	-0.510127131976016	-0.538305798598567	0.563834189018088	-0.480386687564083	-0.401122052825212
172	0.205149496441979	-0.436511261736073	0.691968670653223	-0.436121103194644	-0.205165265910525	-0.436121103194644	0.634438204821427	-0.28576292050082	0.105110799822132	0.0528601440596285	-1.04184990725359	0.0699733625054468	-0.198067557253446	0.0406083109236341	0.465972228645055	0.243712967787541	-0.243712967787791	0.982975248664068	-0.329422126951582	0.032674050657644	0.06688419158716	0.512368028520186	0.0648455585863058	-0.356657923250022	1.27690815070584	5647	Est.	tropics_19	0.185471014446084	0.0230739439696918	-0.338635873982522	-0.444347925247938	-0.513400610410572	0.321100625024635	-0.386925588901949	-0.243712967787791
173	-1.03260204798768	-0.746395246188898	0.316959620170712	-0.745003766474495	1.03260524411885	-0.745003766474495	-0.608696937458524	-0.178212901928835	-0.216618145028177	0.219947580314352	1.36281594417145	-0.459436777679718	0.738678790050234	0.0115085548093163	-0.830685799346107	0.201924406911919	-0.201924406912169	-1.19394896269186	0.212809357472853	0.215562023942503	-0.141157728091436	-0.861778952716829	-0.810506933560989	1.0779145677392	-1.18901557400981	6433	Est.	tropics_19	-1.53539536962114	1.38634366390922	-0.804045600116047	1.55074617431818	-0.725755301127146	0.184353270229669	0.252768892823039	-0.201924406912169
174	-0.825361423096383	0.63224435913856	0.318750351808512	0.63209810731484	0.825374156005949	0.63209810731484	-0.450745648792367	0.0159148815935971	-1.18180497957911	-1.03320819159608	2.2335295854835	-0.0423374312406825	1.27827893865703	0.0697080670379518	-1.08105676003546	0.727171930961237	-0.727171930961487	0.836376558724347	-1.21054828914129	1.08200556118569	-0.640458335320068	-0.366315550786372	-1.2574954401894	0.64581441985088	-2.58593597005263	7837	Est.	tropics_19	0.466637391648831	-0.313037036900573	1.69165095508214	-0.0892682424782362	1.05718812062889	-0.23643189818283	3.12985233784292	-0.727171930961487
175	-0.816842220639647	1.3054420757568	-1.05041321292569	1.30777893323951	0.816851021822444	1.30777893323951	-1.35952397226958	0.0793357831702645	-0.860076034728797	0.762981748142205	0.0729102860791739	-0.427892168308186	-0.300274749309891	0.089107904447497	-0.527605162722157	-0.773004370038112	0.773004370037863	-0.331990677537271	-0.491502190230625	0.733483197001335	0.191709343394317	-0.751886371608637	-0.335581645268308	-0.080113828601497	0.523978993862773	7969	Transient	tropics_19	-0.236855580845819	-1.01611920375671	1.31799234998308	0.394114266307692	1.01406779573872	-1.20278963800269	-0.180897316195589	0.773004370037862
176	-0.0148338450624113	0.886110493224964	-1.54872159805252	0.883065271229718	0.0148174880738244	0.883065271229718	-1.09355952963676	-0.0948616375355471	-0.538347089878487	0.13640386218699	-1.19198870444362	-0.212772484859999	-0.216478308186414	0.127907579266587	-0.142824528399576	0.0613628839666457	-0.0613628839668954	-0.305512256541372	-1.06320277706943	0.588160978091883	-0.141157728091436	-0.629914095013212	-0.512514595808719	-0.183817864094694	1.38302977534818	8148	Transient	tropics_19	0.893502740758368	-1.62898419142981	1.72272375641357	-0.84588378948259	0.877001295555316	-0.929712746696184	-0.0833302991895525	-0.0613628839668955
177	-0.540704741618616	-0.0445204056031486	-0.617429225669416	-0.0435827186098338	0.540708081357632	-0.0435827186098338	-0.859876714014171	-0.172633744715413	-0.860076034728797	1.05538476158797	-0.0597855886704121	-0.397032380849742	-0.847428810674896	0.13760749797136	-0.466989035397367	-0.713624972272159	0.71362497227191	-0.512032884601246	-0.347103588400205	0.719523480344085	0.150100959458598	-0.840688457352633	-0.0841506102898296	-0.201101870010227	0.686215666352971	8249	Est.	tropics_19	0.426090654552211	-0.347154216750431	0.00429249644883946	-0.0875242245291564	-0.188637266044684	-0.259293807269899	-0.326872909884925	0.71362497227191
178	-1.22974757982888	-0.627759343981783	0.78657899218363	-0.629172767744551	1.22976053406908	-0.629172767744551	-0.440534656393745	-0.245465272917129	-0.538347089878487	0.0528601440596285	-0.855392784472521	0.0340630134379917	1.07469028589828	0.0648581076855658	0.0337528859813341	0.400461364115467	-0.400461364115716	0.262198356460467	0.106720588781116	0.42425194543093	0.482968030944352	-0.194261509657385	-0.307644863604033	0.179146260131495	1.51386293338837	9073	Est.	tropics_19	-1.60656401579926	0.733052623454913	-0.685058528565802	1.60729294636243	-0.834048050518921	-0.451514884961554	-0.236870658322758	-0.400461364115716
179	-1.185954591208	-0.0276080639590724	0.218282845546136	-0.0307126076398401	1.18595558861433	-0.0307126076398401	-0.788559313980055	-0.354897416814124	-0.860076034728797	0.428806875632757	1.7571556555277	-0.406876695850355	-0.530684379756705	0.254006522428631	-0.662014836355387	-0.533174368491065	0.533174368490815	-0.368363957318696	-0.193864255845473	0.89503946842793	-0.0163325762842789	-0.896320352245191	-0.978127623546642	0.905074508583872	-1.63809521433451	9684	Est.	tropics_19	-1.12301437890051	0.556985646970747	-0.0833165745600617	0.836328091066607	-0.0915133395016037	-0.0648581000703556	0.595282002240295	0.533174368490816
180	-1.01832563081395	0.26522782178073	-0.188772839871162	0.265299944670017	1.01833394967205	0.265299944670017	-0.933587315391712	-0.338630476505111	-1.18180497957911	0.97184104346061	1.67233674382349	-0.761828453676822	0.264036174635506	0.118207660561815	-0.762163220631127	-0.877062841783732	0.877062841783482	-0.0208277719299346	-0.833343778237334	1.2170540560384	-0.890108638934383	-0.935954812573578	-1.00606440521092	0.784086467175143	-1.46734354689593	9990	Transient	tropics_19	-0.0892808945314426	-0.231392768257388	0.721838190320809	0.0686784496404093	0.873356497403782	-0.249982058049151	0.693230953625206	0.877062841783482
181	-0.66398242516001	-0.119139880529661	-1.14453854463752	-0.120803384429797	0.66399620838415	-0.120803384429797	-1.31208540341765	-0.298568094587047	-1.18180497957911	0.762981748142205	0.594524673635372	-0.463374503679963	2.19869415473445	0.0503082296284067	-0.551324516892727	-0.1333751131573	0.13337511315705	-0.327015608874157	-1.13392862286392	1.09541630022159	-0.765283487127225	-1.01476666367137	-0.950190841882366	0.472974360695552	0.0136592556082136	10218	Transient	tropics_19	0.93156058657411	-1.13251314204417	0.656988060905795	-0.399511032297726	0.297598284137602	-0.769054763199809	0.529429697232329	0.13337511315705
182	-0.626065526316872	-0.591557874089012	1.42031145741905	-0.590562434834569	0.626071564807931	-0.590562434834569	0.483241062168937	-0.730717512961604	-0.860076034728797	0.512350593760119	-0.904041558245355	-0.155033437312923	1.62643174367515	0.127907579266587	-0.000508403376155804	0.310607699624011	-0.31060769962426	-0.412144561554087	1.86897291316053	0.945623834966839	-0.536437375480769	-0.949275125435176	1.68517889511428	-0.201101870010227	1.77185852147066	10935	Est.	tropics_19	0.221157912111911	2.10672141498703	-1.07994726986097	-0.255737854362582	-0.386152324774389	2.11407318712066	-0.634680917509807	-0.310607699624261
183	-0.0116786143761521	-0.465225750034489	0.978485732701143	-0.468296380619628	0.0116791247116787	-0.468296380619628	0.695065972188237	-0.939700642799292	-0.538347089878487	3.01866213758098	1.59910734200273	-1.06019680093455	0.217948132017594	0.0939578637998831	-0.406372908072577	-3.53121456000653	3.53121456000628	1.56561106765524	-0.261643191398528	0.400489056963811	-1.11895475058084	0.552133080151138	-0.0841506102898296	0.230998277878093	-1.0528003642025	11213	Est.	tropics_19	0.899995619324353	-0.0967751658329	-0.401271365558957	-0.584119816560218	0.148757125626605	0.363769705941789	-0.405669966171082	3.53121456000628
184	0.820508636558164	-1.1863623183596	-0.442385208074516	-1.18902259493928	-0.820515732717328	-1.18902259493928	0.315504239120771	-0.897487260509788	-0.216618145028177	-0.949664473468714	1.04570052696128	-0.641256995604091	1.99593123332984	0.13760749797136	-0.464353551600637	0.887471529102704	-0.887471529102953	-0.410873155117953	-1.33431851928165	0.0966691562324431	-0.51563318351291	-0.322175690519504	-0.354206166377825	-0.391225935081087	-0.954056941994701	11829	Transient	tropics_19	1.80129245464005	-0.2181923180014	-0.473692325868838	-1.63174135371401	-1.0509265397002	0.946759834371739	-0.295208045418007	-0.887471529102953
185	0.349094458403303	-0.0164411109300726	0.830377303491476	-0.0178424966698464	-0.349100520319569	-0.0178424966698464	0.84711403087394	-0.826941170202727	0.105110799822132	-0.782577037213991	0.832310297034995	-0.404180209567579	2.10107435908988	0.0454582702760206	-0.540782581705807	0.779283752922734	-0.779283752922984	1.27694652811331	0.4544559972707	-0.0849640110607515	0.0876883835550195	0.763625694654663	-0.279708081939757	0.507542372526618	-0.68655713566444	12676	Transient	tropics_19	0.415858117216016	-0.0455585542900942	-0.39747998793315	-0.532678798969883	-0.133744037784361	0.32191459290133	-0.320967944713182	-0.779283752922984
186	-0.818492408145984	-1.3167210718077	1.74797804022723	-1.31772370463922	0.818502792013046	-1.31772370463922	0.558653495612916	-0.790273335745841	0.105110799822132	-0.949664473468714	0.537318062516535	-0.443257859983057	0.885322562016317	0.035758351571248	-0.509156776145047	0.744762767851568	-0.744762767851818	1.60380853927981	0.377836330993334	-0.0616716748405107	0.06688419158716	0.929607240214391	-0.438016511370651	0.593962402104282	-0.544300922550529	12716	Transient	tropics_19	-1.45289054721303	0.820470560199098	-1.23823180133219	1.56698111031721	-1.33609356540235	-0.346224168054497	-0.235650881389548	-0.744762767851818
187	-0.779835724326537	2.93759866625634	-0.427275909880582	2.93584797094373	0.779851369552963	2.93584797094373	-0.923482687497243	2.95421499836103	-0.538347089878487	-0.615489600959267	-0.564364569850261	-1.0574575132822	-0.503893984711389	-0.0612408354764779	-0.511792259941777	0.529213076378499	-0.529213076378749	-0.522204136090274	-0.382466511297451	0.554202790942506	0.545380606847931	-0.719695615526442	0.539770846878987	-1.0307341539558	0.312897895164904	792	Est.	tropics_21	-0.680729002880599	-0.107413153110274	2.59057286523834	0.586210987052097	2.11804376445262	-0.529372046742159	-0.264871231838604	-0.529213076378749
188	-0.183786086545714	0.394608875236881	-0.993781324880277	0.394001054369955	0.18379357857239	0.394001054369955	-0.851101642421606	2.58498234085108	-0.538347089878487	-0.531945882831905	-0.459972538097842	-1.11481134850317	-0.527350871697413	0.0163585141617028	-0.561866452079647	0.506006385457452	-0.506006385457702	-0.605895846711968	-0.904069624031826	0.565182343369558	0.337338687169335	-0.777612858213883	-0.195897736946931	-0.564065994236415	0.299620223380394	1043	Transient	tropics_21	0.545830416138964	-0.724470631052893	0.942016429872233	-0.510439633724635	0.106262796030448	-0.331324111651223	0.0269815828905309	-0.506006385457702
189	0.788412635500283	0.280565049297659	-0.617615760215021	0.278170055640011	-0.78840532021203	0.278170055640011	0.167817125105307	2.33408831315113	-0.216618145028177	-0.406630305640862	-1.68771964744395	-0.770388727590399	-0.363122080152498	-2.34557169045042	-0.182356785350526	0.641943087436254	-0.641943087436503	-0.402249702768561	-1.21644210962416	0.187328889130087	0.878247678333685	-0.378068768017196	0.185904945798166	-1.41098228409752	1.14827847577316	1371	Transient	tropics_21	1.74350079824822	-0.437993761872776	1.26299934430714	-1.70334561336622	-0.241223303279915	0.784601089069592	-0.195447236523975	-0.641943087436503
190	0.618317282941679	-0.267015862623217	0.115726152372994	-0.268809660584725	-0.618306025983852	-0.268809660584725	0.552697083380387	2.23231910807738	-0.216618145028177	-0.657261460022948	-1.80648588218446	-0.434141168265098	-0.292751419194425	-2.45227079620291	-0.098021303855166	0.627655694093403	-0.627655694093652	0.357996067495732	-0.391307242021762	0.120667320822997	1.06548540604442	0.100091286323441	0.679454755200364	-1.41098228409752	1.22514859895641	1423	Est.	tropics_21	1.43722924276107	-0.171235357380465	-0.159697852860694	-1.30836555651242	-0.722376631094614	0.747334372630756	-0.349308291327717	-0.627655694093652
191	-1.46350954919009	-0.802323837320384	0.28875559687537	-0.802919265839467	1.46351905144306	-0.802919265839467	-0.959646618909024	2.91260658492599	-0.216618145028177	-0.364858446577181	-1.48803060155142	0.0295688696333637	-0.0698651188630762	-0.00304132324784238	0.144443205443994	0.300036680272075	-0.300036680272325	0.985518061536325	-0.314687575744396	0.142783276426055	1.93926146869453	0.437082142591638	0.465272762440919	-1.49740231367519	1.09462944513654	1636	Transient	tropics_21	-2.31128200425961	-0.469494758810916	-0.654363723401851	2.46713461898999	-1.27923716456816	-2.10183742038765	-0.245910678246997	-0.300036680272325
192	-0.0913604614621527	-0.805006181119937	1.39027939557679	-0.802919265839467	0.0913605187063131	-0.802919265839467	0.898860362144032	1.96035199861348	-0.216618145028177	-0.3230865875135	-1.30646367153949	0.0869227048543292	-0.0120639240735249	-2.45227079620291	0.186610946191675	-0.011312874077914	0.0113128740776643	0.882865811454104	0.448562176787825	0.222777158394563	1.75202374098379	0.313999839924413	0.539770846878987	-0.944314124378137	0.860908629268036	1713	Est.	tropics_21	0.159392409457325	0.968179206907178	-0.911657261647943	-0.184916283978549	-1.24944915616964	1.00753595628562	-0.334700166395373	0.0113128740776643
193	0.145892932116513	0.447263935822095	-0.0308900004718399	0.44548149824993	-0.145899751471733	0.44548149824993	0.0811300542211881	1.44915331658851	0.105110799822132	0.804753607205886	0.262022437762684	-0.0196527053697037	0.13289780254154	0.171557213438064	-0.127011625619196	-0.754422500083537	0.754422500083288	-0.968357238090061	0.15387115264411	-0.0203415024901117	-0.0163325762842789	-0.54809864395643	0.614268931317055	-0.512213976489817	-0.0618327225100487	1868	Est.	tropics_21	0.0906295695700055	0.756667184826807	0.0694142597956756	-0.260678703738737	0.362315729628819	0.880112539735128	-0.387170455727876	0.754422500083287
194	-1.30236379049123	-0.287092132776253	1.44228522689121	-0.288114827039716	1.30237235164794	-0.288114827039716	-0.0319885959447804	1.17150622176877	-0.860076034728797	0.178175721250671	2.17840377608587	-0.623537228602987	0.68424168596272	-0.0272911200097736	-0.991450310946638	-0.862610276263507	0.862610276263257	0.592377080069034	0.0772514863667444	0.803987608657889	0.878247678333685	-0.297232751729648	-1.04331344742995	0.76680246125961	-2.33254947468598	2913	Est.	tropics_21	-1.40248763513546	1.27582811575101	-0.423520279138694	1.183232198634	-0.680450407509101	0.348947142649332	1.37346840486579	0.862610276263257
195	-0.7522529953856	1.195556899847	-0.744720399589664	1.19838298999457	0.752266807369912	1.19838298999457	-1.1093014762513	1.00399706784291	-1.18180497957911	0.219947580314352	0.849463018641916	-1.03472998604165	-1.03719410891255	0.220056806961927	-0.938740635012038	-0.411359887677741	0.411359887677491	-1.07161755212	-0.644741522785357	1.19407542131608	-0.931717022870102	-1.49455910929406	-0.614949461911062	0.559394390273216	-1.29649310589866	3117	Est.	tropics_21	0.677258378406119	-0.0353324260650157	1.41214912078945	-0.379744113766451	2.0767811018993	0.238260594678893	0.195479026254058	0.411359887677491
196	-0.515211878701141	1.60796487186264	-1.53443305185924	1.61022654103437	0.51520474961474	1.61022654103437	-1.45961297067689	1.10593431982067	-0.860076034728797	-0.448402164704543	1.65441838597494	0.16216751255467	-0.249996884635804	0.132757538618973	-1.00462772993029	-0.109259975260696	0.109259975260446	-0.689919228577866	-1.25769885300428	0.895196319176884	-0.411612223673612	-1.07137799333317	-1.19230961630609	0.507542372526618	-1.69220074598589	4308	Transient	tropics_21	0.487293492937548	-1.30209330369213	3.02543946527144	-0.38398679576084	1.88329268264844	-0.936876091047547	2.68932085790966	0.109259975260446
197	-1.67860203105197	-0.689498503727809	0.603327454582148	-0.687088267109523	1.67861256566322	-0.687088267109523	-0.91470761590468	1.13910677867396	-0.860076034728797	-1.03320819159608	0.777999519765563	0.414567188896485	-0.430159233051279	0.0600081483331792	-0.833321283142837	0.763179465628769	-0.763179465629019	-0.420657456822079	-0.0612532949808014	1.02255912733067	-0.0995493441557172	-1.01274249848162	-0.26108356083024	0.282850295624692	-0.641694290631239	4448	Est.	tropics_21	-2.3057541025371	1.08042005622221	-0.66512938180336	1.56151008678838	-0.685197488983909	-0.112540759116102	-0.0965644932921541	-0.763179465629019
198	-0.477657708000978	1.10328443920608	-0.716665603930805	1.10185715771961	0.477643495480453	1.10185715771961	-0.88444691447335	1.09857386542465	-0.860076034728797	-0.239542869386138	1.61387671208327	0.168587717989853	-0.226968154648222	0.205506928904768	-1.00726321372702	0.0109853698675759	-0.0109853698678256	-0.155265182915374	-1.38736290362752	0.894255214683136	-0.51563318351291	-0.775784579977979	-1.35993030629174	0.593962402104282	-1.7034183515738	4924	Est.	tropics_21	0.577452917067264	-0.759761171646102	2.70131378788227	-0.45024661123957	1.45186449019111	-0.388717665383376	10.5847188921732	-0.0109853698678257
199	-0.786513690072151	-0.0627774480004753	1.02213481637251	-0.0628878850648246	0.786524521122992	-0.0628878850648246	0.0695363232685881	0.94507982329394	-0.860076034728797	-0.949664473468714	-0.169956939150002	1.50934061970384	0.200363112438762	0.113357701209428	-0.672556771542307	0.703387137419381	-0.703387137419631	0.71448737647809	-0.7036797276141	0.786185048651174	-0.786087679095085	-0.215090822416455	-0.819819194115748	0.593962402104282	-0.501761033082623	5682	Est.	tropics_21	-0.164043352545059	0.649609491985304	0.262075872651708	0.262929379391219	0.382744942244945	0.400866210830051	0.522620611011459	-0.703387137419631
200	-1.3571959736492	-0.329828208984603	0.45742013301061	-0.326725159949697	1.35721112197592	-0.326725159949697	-0.756437233726063	0.960573747844467	-0.538347089878487	0.595894311887481	-0.279331780958859	0.475473537791585	0.443770366052539	0.142457457323746	-0.593492257640407	-0.661513150310663	0.661513150310413	0.153741859604613	-0.892281983066077	0.614982456163681	0.566184798815791	-0.395829185165994	-0.903629539108574	0.0581582187227654	0.141673402726312	5973	Est.	tropics_21	-1.86882913261274	0.415920368971827	0.163557909290848	1.56223920071095	-0.608147082112787	-0.693460891081702	0.739583623252878	0.661513150310413
201	-0.565833018970293	1.55413989256095	-0.636828818412244	1.55231104166939	0.565848023658592	1.55231104166939	-0.901624781893946	0.969749108803889	-0.860076034728797	-0.364858446577181	0.686073774882969	1.86771648709573	0.346548144763659	0.273406359838176	-0.127011625619196	0.513108789084534	-0.513108789084784	0.653570424625316	-0.968901649343443	1.03534246337073	-0.370003839737892	-0.431741793371285	-1.06193796853947	0.507542372526618	-0.639676551277554	6211	Transient	tropics_21	0.365763107087846	-1.31409386333054	2.29861663947416	-0.491239603612746	1.77505327207519	-0.881614888415219	1.40830357411144	-0.513108789084784
202	-1.08307220631583	0.559973855148105	0.192839533525735	0.561312496979874	1.08308334114364	0.561312496979874	-0.735589790912212	0.917049599703616	-0.860076034728797	-0.490174023768224	1.16037925208919	1.52509152370482	0.240976862005177	0.0260584328664754	-0.250879364065506	0.610808132001255	-0.610808132001504	0.284199215659559	-1.23412357107279	0.986797156568275	-0.370003839737892	-0.598637478048967	-1.06193796853947	0.33470231337129	-0.848852478757605	6829	Est.	tropics_21	-0.87601607213377	-0.0167033090022113	1.64779807897846	0.515417579920243	0.736704986200059	-0.385792886810999	1.38867940253318	-0.610808132001505
203	-1.23119238944008	-0.570009034139193	0.160233294954136	-0.571257268379579	1.231181056433	-0.571257268379579	-0.868704967858812	0.893556642521799	-1.18180497957911	-0.197771010322457	-0.00651212501867743	2.12568034148138	0.428662540536117	-0.0418409980669327	0.0363883697780642	0.251393474035432	-0.251393474035682	1.00121716709548	-1.03373367465506	1.08153500893882	-0.411612223673612	-0.275424004201343	-1.2574954401894	0.663098425766413	-0.185547901551016	7054	Transient	tropics_21	-0.702537233828237	-0.637287025275322	0.0249915898645269	0.650246523966052	-0.429471929043553	-1.03598926050598	3.81788401402844	-0.251393474035682
204	-0.748574767501239	-0.373320705314109	0.175044137875102	-0.371770548344675	0.748566842142964	-0.371770548344675	-0.477389957082516	0.507048763278728	-1.18180497957911	0.804753607205886	-0.589056338642947	2.38471423010621	0.651548840867466	0.0842579450951109	0.276217395280495	-0.898782983108413	0.898782983108163	0.353131555914017	-1.07793732827662	1.21775988440871	-0.744479295159366	-0.730012328429052	-1.04331344742995	0.576678396188749	0.295148044817925	7120	Est.	tropics_21	0.687855131896522	-0.0949508596944238	0.296933141643674	-0.419756808090195	-0.0125081199947973	0.217893820528152	1.13782100927414	0.898782983108163
205	-0.207722163790304	0.258641735720352	-0.558484309258516	0.25886488918502	0.207711210932302	0.25886488918502	-0.566204318049682	0.238072888706354	-0.860076034728797	0.721209889078524	-0.455650398024104	0.779491665832269	0.886148293370454	0.152157376028519	0.0811915943224743	-0.319689329235171	0.319689329234921	-0.374831546580738	1.36505126187478	0.961230484488141	-0.349199647770033	-0.938893116881285	1.38718655736201	-0.339373917334489	1.15181176217301	7326	Transient	tropics_21	1.22550965123103	-0.388951939737321	-0.549177030663858	-1.02777498667194	0.404675011065567	0.362095424239646	-0.566868279136885	0.319689329234921
206	-0.550246322667074	2.38825623371303	-0.415039243688953	2.38886825471899	0.55025531305931	2.38886825471899	-0.733834776593699	0.317256589879978	-0.860076034728797	1.05538476158797	-0.454810667952634	-0.057703122915553	0.991719576128936	-0.0515409167717053	-0.047947111717296	-0.16335386335068	0.163353863350431	-0.449125905283219	0.419093074373454	0.726817040170626	0.566184798815791	-0.808628292572998	0.623581191871813	-0.546781988320882	1.46288956120299	7583	Est.	tropics_21	0.403183386555684	-0.153195610292309	1.21407661875754	-0.0806916401778237	1.6444169211737	-0.0955843589181758	-0.465443903271268	0.163353863350431
207	-0.438459983447423	0.8715774291409	0.194145275344963	0.870195160259724	0.438463506559377	0.870195160259724	-0.226156998274794	-0.019106093203905	-0.860076034728797	0.470578734696438	-1.33096403127177	-0.618486666993977	1.15594836767385	0.0260584328664754	-0.0110503385630759	-0.351815317734414	0.351815317734164	0.780932182401001	0.27764138278447	0.721484114706062	0.691009950622949	-0.12511341494938	0.0182842558125134	-0.131965846348095	1.63262540813941	7876	Transient	tropics_21	0.67155815776503	-0.419389658083543	0.292627228381747	-0.275054702908775	0.315297402646838	-0.198385471035685	-0.347397106934559	0.351815317734164
208	-0.702967076781006	0.182584564372566	1.35774777082343	0.181644223365057	0.702977984882352	0.181644223365057	0.382513876736716	-0.297257328735701	-0.860076034728797	0.387035016569076	-1.34149770408005	-0.5443546949024	1.16769210248824	0.0115085548093163	0.0416593373715242	-0.405000758848842	0.405000758848592	0.497076875900075	1.31495378777035	0.726189637174794	0.566184798815791	-0.286458969268062	0.753952839638432	-0.080113828601497	1.63289634322938	8054	Est.	tropics_21	0.0365339575614101	1.2496932377943	-0.575233845603099	0.19724299848807	-0.186458560170531	1.00574067759599	-0.525864160540183	0.405000758848592
209	-0.375289563885027	-0.882101665707575	0.618063683684873	-0.880139931659429	0.375299814470766	-0.880139931659429	0.137769152682284	-0.45760768455037	-0.538347089878487	1.93259380192527	0.490280829542624	-1.11541056767712	-0.906055736818584	0.287956237895334	-0.553960000689457	-2.53514374435262	2.53514374435237	0.393595447707342	0.510447291858005	0.697721226238943	-1.05654217467726	-0.324918107873362	0.483897283550436	0.213714271962561	-0.461239668028952	8454	Est.	tropics_21	0.151751837750654	0.415241148802037	-0.977677928384001	-0.355009076150238	-0.43664030296291	0.662261922066022	-0.495229525634862	2.53514374435237
210	-1.54360294810473	-1.13016719500101	-0.0566317677652077	-1.13110709557431	1.54359687028343	-1.13110709557431	-1.25587176297316	-0.219048299605386	-0.538347089878487	-0.782577037213991	-0.209245192420283	-0.60303537257997	-0.857459917495517	0.152157376028519	-0.559230968282917	0.768712733570798	-0.768712733571048	-0.539782712033268	0.0772514863667444	0.423467691686136	0.566184798815791	-0.646433894787647	-0.922254060218091	0.801370473090676	-0.312334090698088	8649	Est.	tropics_21	-2.25242005490679	0.361658771046609	-1.04323752648923	2.19525598313672	-1.27537575607205	-1.17358420926337	0.477041743118086	-0.768712733571048
211	-1.04045735445779	-1.02425384746613	0.978411118882901	-1.02171115232936	1.04046767022612	-1.02171115232936	-0.162763753800027	-0.371534060311978	-0.860076034728797	-1.11675190972344	-0.580554071669321	-0.529160208705801	-1.12643426044478	0.035758351571248	-0.488072905771207	0.830074197465239	-0.830074197465489	1.25041282857671	-0.506236741437811	0.988287238683374	-0.057940960219998	-0.0704609548260525	-1.18299735575133	0.835938484921741	-0.240886430820895	9672	Est.	tropics_21	-0.773707049427069	0.15707975418142	-0.763092555855912	0.435435570487573	-1.02363683443891	-0.169727388928761	1.74405184579691	-0.830074197465489
212	-1.64249797688535	-1.0385681226348	2.58029518271279	-1.04101631878435	1.64250486929667	-1.04101631878435	0.506481706326215	-0.440265244055637	-0.860076034728797	0.679438030014843	-1.04674627450855	-0.135901225116078	-0.824797655043009	0.0115085548093163	-0.216618074708016	-1.4890257589544	1.48902575895415	1.77793594248874	0.410252343649142	0.980993678856833	-0.49482899154505	0.226503667206066	-0.354206166377825	0.749518455344077	0.0964708400733516	9791	Est.	tropics_21	-2.21907609389728	1.72294321016183	-1.05980282160951	1.55512546751409	-0.897069229367585	0.501858224974257	-0.236497799519304	1.48902575895415
213	-1.18699050245172	-0.504270645508924	0.999377601808803	-0.50690671352961	1.1869796861325	-0.50690671352961	-0.230571125197114	-0.575206907982675	-1.18180497957911	2.39208425162576	-0.25107733384825	-0.198348423315622	-0.827305431748164	-0.0515409167717053	-0.047947111717296	-3.33333829151248	3.33333829151223	0.623554177024539	2.11356646319981	1.29689108725796	-0.474024799577191	-0.647217442603036	-0.0748383497350712	1.75199079844498	0.0957655032182503	9918	Est.	tropics_21	-0.575194253743225	0.696654367576726	-1.07858358425029	0.261785596167373	-0.328329061833581	0.508167696063932	-0.37136160000703	3.33333829151223
214	0.167204205564241	-0.107566486612291	-0.521811617592748	-0.107933273459803	-0.167207586930497	-0.107933273459803	-0.257959985016332	-0.883942680045879	-0.860076034728797	-0.448402164704543	-0.824866126580289	-0.94578874007959	-0.406274189066813	0.0648581076855658	-0.401101940479117	0.866577248664893	-0.866577248665142	-1.21097475322785	0.398464702683393	0.856689460307729	-0.49482899154505	-1.32452923335483	0.996071614062152	-0.52949798240535	0.445385957048287	10383	Transient	tropics_21	2.12562660020961	0.356034788299261	-0.434344074934241	-1.54654984199896	0.11614784061565	1.42521965481077	-0.589228243356169	-0.866577248665143
215	-0.745881769752114	-1.16887830245272	0.00522308755711656	-1.16971742848429	0.745890974434189	-1.16971742848429	-0.60587827809849	-0.676875284914004	-0.860076034728797	-0.615489600959267	-0.99332462319715	-0.896695569185226	-0.394132879896733	0.254006522428631	-0.337850329357596	0.904814607726974	-0.904814607727223	-0.677205164216581	0.195127896024231	0.824848758269292	-0.578045759416488	-1.00908594200981	0.502521804659953	-0.131965846348095	0.663663099432237	10524	Est.	tropics_21	-0.06649491866836	0.553915822726754	-1.09945396114089	0.133529200564401	-1.00835166960905	0.394696649577109	-0.514110464727621	-0.904814607727223
216	0.1611638665396	-0.0873532139126126	-0.454174191356696	-0.0886281070048121	-0.161162108032892	-0.0886281070048121	-0.216531010649012	-0.72853290320936	-0.216618145028177	-1.07498005065976	-0.747610960005127	-0.724976474478874	1.96660247893662	7.38344677043646	0.0574722401519043	0.972370028272939	-0.972370028273189	-0.014802410993497	-0.965954739102006	0.268185450217861	-0.827696063030804	-0.229847639606266	-0.214522258056448	-0.183817864094694	0.0975936434277809	10828	Transient	tropics_21	0.614084542852305	-0.557973701733519	0.49426173314435	-0.70451941868984	0.386229632146937	-0.0415608621992109	-0.336756260077612	-0.972370028273189
217	-0.509444580831672	0.327857082920696	0.461411972286538	0.329650499519986	0.509456589351445	0.329650499519986	-0.0981473175275064	2.27570881869502	0.105110799822132	0.13640386218699	-0.361162241526365	-0.752454953741455	-0.5474436679814	0.00180863610454412	-0.121740658025736	-0.0508716105589869	0.0508716105587372	-0.0841769795735662	0.59885459910112	0.0495355061706107	0.774226718494387	-0.110878962969828	-0.642886243575337	0.784086467175143	0.598535286255987	1219	Transient	tropics_22	-0.958252648240103	0.619400940184285	-0.234886861221219	0.830159275768455	-0.15745477922816	-0.0112905478133634	0.454376392489179	0.0508716105587373
218	-0.931822000386515	-0.122011952098351	1.21982412780375	-0.120803384429797	0.931814227088328	-0.120803384429797	0.0994779311874582	2.03849380898219	-0.216618145028177	-0.155999151258776	-0.48841221978304	-0.69124899525938	-0.500529894009352	-0.10974042900034	-0.0347696927336459	-0.0824194964374207	0.0824194964371711	0.193321294746705	0.925961635900643	0.233207733200255	0.566184798815791	-0.094946824056934	-0.521826856363477	0.974210532246003	0.501177566140302	1377	Est.	tropics_22	-1.35393208166772	1.33260474675777	-0.627386647527216	1.33745747753718	-0.437336541579215	0.285424309239003	0.248497716588114	0.0824194964371711
219	-0.273863398487117	1.43861976039185	-1.65325555740906	1.43648004293945	0.273848089364001	1.43648004293945	-1.36212990262131	1.70844968948941	-0.860076034728797	-0.573717741895586	0.865541379716223	-0.62974342719033	-0.606957490764716	0.118207660561815	-0.654108384965197	0.493040369533593	-0.493040369533843	-0.732207312214323	-0.691892086648351	1.03667569473687	-0.307591263834313	-1.19263201776449	-0.372830687487342	0.0235902068916998	-0.761933307885886	1639	Transient	tropics_22	1.06671888258101	-1.4087185699916	1.70737742357147	-1.01561495942377	1.58754142869	-0.608376121386722	0.0545907777897369	-0.493040369533843
220	-0.970873519229185	-0.414388256568056	-0.337888555627091	-0.416815936739653	0.970862074394156	-0.416815936739653	-1.00745746352548	1.57327275989674	-1.18180497957911	-0.281314728449819	1.05922882539208	-0.723906440239676	-0.64255568692082	0.186107091495223	-0.677827739135767	0.349092816952153	-0.349092816952402	-0.678421292112007	-0.883441252341766	1.07369247149093	-0.411612223673612	-1.19158728734397	-0.754633370232439	0.317418307455757	-0.932446603346553	2157	Est.	tropics_22	0.047425787292421	0.132328772645564	0.060447696436702	0.186430133023233	-0.265736381313147	-0.0178859950891382	0.521495002903327	-0.349092816952402
221	-1.24369443712436	0.877211139922502	0.220222804820419	0.876630215744721	1.24370147447776	0.876630215744721	-0.840465192006377	1.38761454033685	-1.18180497957911	-0.824348896277672	-0.321176271358466	-0.568837078295231	-0.855808454787244	0.0115085548093163	-0.356298715934706	0.630711379374822	-0.630711379375071	0.532842091733788	0.000631820089378584	1.14741232350111	-0.640458335320068	-0.581595313064274	-0.521826856363477	0.749518455344077	0.136017178652907	2559	Est.	tropics_22	-0.738554881891566	-0.186635191151758	0.489245718146951	0.578613961787597	1.33448497915333	-0.580484669174029	0.149569742102357	-0.630711379375071
222	-1.16422327485586	0.256349641599113	-1.01519549071563	0.25886488918502	1.164218292906	0.25886488918502	-1.60676826217159	1.0721905014937	-1.18180497957911	-0.281314728449819	0.406036145019644	-0.265846183124176	-0.80886409817245	0.0212084735140889	-0.575043871063297	0.707599027942418	-0.707599027942668	-0.627399199044753	0.0595700249181217	1.20685875735614	-0.598849951384348	-1.26282484289301	-0.642886243575337	0.974210532246003	0.377974698125951	2974	Transient	tropics_22	-0.509603239244334	-0.732563429103544	-0.0111646294598871	0.348473507268254	0.598736143344734	-0.920661128717744	0.243475444096102	-0.707599027942668
223	-1.41270293198463	-0.395904537229922	-0.177580767134915	-0.397510770284663	1.41271060038014	-0.397510770284663	-1.23784297951935	1.09474239601302	-1.18180497957911	-0.448402164704543	-0.0593410256913989	-0.225441690252092	-0.499276005656774	0.224906766314313	-0.459082584007177	0.760371538613411	-0.760371538613661	-0.51971660175872	-0.582856407715177	1.15721549531098	-0.598849951384348	-1.16697082681052	-0.894317278553815	0.76680246125961	0.728352630245724	3165	Est.	tropics_22	-1.2254581989572	0.196062593509747	-0.150303470982761	0.874526007917073	-0.136282963888794	-0.436456624929296	0.747049867402642	-0.760371538613661
224	-1.27824090957974	-1.28863305879074	0.431267989716913	-1.28554842721423	1.27822347146134	-1.28554842721423	-0.725272434009441	1.0129035537559	-0.860076034728797	-0.907892614405033	-1.3248389413387	0.0808021090061215	-0.3354753711103	0.249156563076245	0.00212708042057409	0.8633563912061	-0.863356391206349	-0.0504570697458036	-0.963007828860569	0.988522514806809	-0.432416415641471	-0.784795379854941	-0.885005017999057	0.386554331117888	0.70653263231546	3240	Est.	tropics_22	-1.34457382660819	0.553841789937241	-0.819087825363627	0.870657626319961	-1.18081992113383	-0.114295943348755	0.699729746853864	-0.86335639120635
225	-0.110561437235352	-1.27821297722056	-1.30242138403684	-1.27911337172924	0.110554088321104	-1.27911337172924	-1.00665972974434	1.07568587709729	-0.860076034728797	-0.907892614405033	-1.3248389413387	0.0808021090061215	-0.3354753711103	0.249156563076245	0.00212708042057409	0.8633563912061	-0.863356391206349	-0.0504570697458036	-0.963007828860569	0.988522514806809	-0.432416415641471	-0.784795379854941	-0.885005017999057	0.386554331117888	0.70653263231546	3347	Transient	tropics_22	1.45877149647746	-1.54227261914891	-0.812044243700078	-1.23867813135562	-1.17395699763025	-0.577640052214645	0.715579778204685	-0.86335639120635
226	-0.564790739419739	1.10643715841577	-0.259059056654792	1.10829221320461	0.564790890736606	1.10829221320461	-0.646509518684666	0.956507012767213	-0.860076034728797	-0.866120755341352	-0.918026768626808	-0.0634813078072172	-0.34761668028038	0.351005709476356	-0.177085817757066	0.866907593019641	-0.866907593019891	0.270324301943545	-0.568121856507991	1.01408918688694	-0.49482899154505	-0.628673477638848	-0.885005017999057	0.697666437597479	0.725655832130639	3585	Transient	tropics_22	0.368265394378659	-0.554362963613879	1.22996907400211	-0.463121465629237	1.43682388355932	-0.199003663334497	0.685491870726092	-0.866907593019891
227	-0.628819553673082	1.71997649336001	-0.616608473668758	1.71962248427931	0.628813503324332	1.71962248427931	-0.9307154737796	0.845327181068424	-0.860076034728797	0.428806875632757	-0.205682514102358	0.990588020541076	-0.314526260829431	0.220056806961927	0.265675460093575	-0.191185375238199	0.19118537523795	-0.488705340425317	-0.918804175239011	0.799360511563639	0.06688419158716	-0.889594900163111	-0.978127623546642	0.33470231337129	0.524182898608662	3763	Est.	tropics_22	0.214546089354438	-0.365443561042638	2.38238728994496	-0.0422993714989177	1.49829384157662	-0.309044901395928	0.960129352943681	0.19118537523795
228	-0.918683122019613	1.00869331425306	-0.782400377801695	1.01176638092966	0.918666136371138	1.01176638092966	-1.26475319906988	0.86458535626897	-0.860076034728797	0.219947580314352	-0.680654835777101	1.12930725931059	-0.220668130242588	0.224906766314313	0.331562555011825	0.176405305507636	-0.176405305507886	-0.48411722154711	-0.338262857675893	0.872060833705605	0.0252758076514408	-0.939154299486414	-0.475265553589685	0.265566289709159	0.813333000604501	3851	Est.	tropics_22	-0.481353511437299	-0.569830541226931	0.89129590960032	0.380184908686784	0.869532656536034	-0.793662548287215	0.02658310682329	-0.176405305507886
229	0.51693357292261	-0.128050858290627	-0.900625972805583	-0.127238439914793	-0.516920371684713	-0.127238439914793	-0.242749860922553	0.482950837242442	-0.860076034728797	-0.531945882831905	-0.932425669558177	1.790331610917	0.0608450962324488	0.0454582702760206	0.958807698633566	0.360985213723081	-0.36098521372333	0.494091834702208	-0.408988703470385	0.747364488284104	0.316534495201475	-0.301803447319413	-0.0562138286255543	-0.373941929165555	0.825582413748707	4126	Transient	tropics_22	2.96525100874818	-1.50033803129653	-0.0256244808649742	-2.00964172599261	-0.340313642636432	0.0135800882192607	-0.271007104179952	-0.36098521372333
230	0.401998902015762	-0.301861007304234	-0.182430665320622	-0.300984938009709	-0.401990201822638	-0.300984938009709	0.170369873204962	0.259986204990396	-0.860076034728797	-0.406630305640862	-0.534430662596714	1.82945206270205	0.119502605018882	0.205506928904768	1.02469479355182	0.21951524380225	-0.2195152438025	0.433948782419249	-0.376572690814576	0.723601599816993	0.358142879137195	-0.318910907955387	-0.242459039720723	-0.183817864094694	0.693721501056519	4449	Transient	tropics_22	2.6893177755466	-0.594415690827161	-0.196468856424559	-1.77495758227413	-0.509319502987325	0.706841569499271	-0.210261145898633	-0.2195152438025
231	-0.548227038710936	-0.358898488745055	0.373404973670517	-0.358900437374681	0.548240153426776	-0.358900437374681	-0.190684436140004	0.452534347615052	-0.538347089878487	-0.239542869386138	-0.45405738068264	1.95588730840558	0.178160113805316	-0.012741241952615	1.13274962921775	0.0314667198619518	-0.0314667198622015	0.779384383261358	-0.685998266165477	0.664468867459879	0.64940156668723	-0.0805817807748175	-0.223834518611207	-0.52949798240535	0.54866392996275	4637	Est.	tropics_22	-0.204121356701612	-0.20048036069303	-0.0401160316805996	0.00507200701347523	-0.662981147681803	-0.201068923386336	-0.197669735303986	-0.0314667198622015
232	0.474654118557414	-0.563073799164494	1.42889204651684	-0.564822212894582	-0.474668090209118	-0.564822212894582	1.40265583606138	-0.38770017247858	-0.216618145028177	0.930069184396929	-0.0516784887892429	1.38932557943549	0.424472718479943	0.0551581889807932	1.20654317552619	-0.93024828289816	0.93024828289791	0.29116431178792	1.5654411582925	0.224659367382059	0.940660254237264	-0.0117601643232227	2.79333790113053	-2.06777450888777	-0.11234311818734	4985	Est.	tropics_22	1.17855115332289	1.51322492054586	-1.01703921788783	-1.20147567938123	-0.911582152916417	2.26543692395113	-0.673531433549772	0.93024828289791
233	0.817905325796842	0.369281255955143	2.21304596932741	0.368260832429967	-0.817905935816176	0.368260832429967	2.28771487511263	-0.83289003060499	0.426839744672442	1.13892847971533	-0.402309015028353	0.0999343212029658	0.530044001238425	-0.00789128260022847	0.977256085210676	-1.58193510872727	1.58193510872702	1.17810849733948	2.70589542172868	-0.403527882194155	0.64940156668723	0.982627309055656	4.5719796670894	-2.86283878100228	0.13295116900607	5294	Est.	tropics_22	0.6618765738067	1.7576029356545	-0.805537793327597	-0.909970590001448	-0.0707732395364299	2.27608467795254	-0.728913288064787	1.58193510872702
234	1.08014132170853	0.345651637933299	-1.1262208522592	0.34252061048998	-1.08014097127612	0.34252061048998	0.0441683890282654	-0.712434009804367	1.07029763437306	0.0946320031233095	1.39745480961956	-1.06190885571726	-1.14362170566791	0.166707254085678	-0.907114829451278	0.330758705263639	-0.330758705263888	-1.4565220310228	-1.06320277706943	-1.14519664864137	-0.744479295159366	0.025980722117976	-0.968815362991883	0.490258366611085	-0.976669163543225	5800	Est.	tropics_22	0.220176872797284	-0.176149264263177	1.10182384256046	-0.288287108218802	0.823961144676961	0.0330771938145209	0.460348454308012	-0.330758705263888
235	1.19643483008442	0.477244244619633	-1.09801682896386	0.477656775674914	-1.19642559269449	0.477656775674914	0.151862449482464	-0.5296661969936	1.39202657922337	-0.907892614405033	-0.388441119877473	-0.491623407594767	-0.466613743204266	0.152157376028519	-0.390560005292197	0.909274256516072	-0.909274256516321	0.210291806741992	-1.09856569996668	-1.31012521117056	-0.682066719255787	1.12980370704607	-0.885005017999057	0.265566289709159	0.339781056697919	6067	Transient	tropics_22	0.0338660402564387	-1.50853262325764	1.31215828083318	-0.251076025450699	0.921346339732301	-1.23416701817004	0.310292440157578	-0.909274256516321
236	0.529900507005205	-0.310037568383354	-0.0878203437902156	-0.307419993494706	-0.529903285382843	-0.307419993494706	0.334171209599498	-0.706283493117281	1.07029763437306	-0.991436332532395	-0.776149433463439	-0.55407060579431	-0.483373031428961	0.30735607530488	-0.451176132616987	0.901593750268181	-0.90159375026843	0.278560804508041	-0.00820891063493275	-1.25428634454156	-0.661262527287927	1.12497182885118	0.0555332980315474	0.161862254215962	0.358172539093096	6820	Est.	tropics_22	-0.440327593968951	-0.353805510155898	-0.398627749768959	0.878539928164933	0.00563530010309248	-0.945605161507873	-0.423330620098075	-0.90159375026843
237	0.535220962012369	-0.464660718319399	0.319981479809499	-0.461861325134632	-0.535221985396583	-0.461861325134632	0.631300451948933	-0.61913436869317	1.07029763437306	-1.03320819159608	-0.0229547807563417	-0.443129455874354	-0.396212499603447	0.166707254085678	-0.372111618715087	0.701652829556954	-0.701652829557204	1.53609232692077	-0.789140124615777	-1.18833060460478	-0.848500254998664	1.80006356745937	-0.894317278553815	0.524826378442151	-0.584253747051368	6941	Est.	tropics_22	-0.433940964326882	-0.869800248610397	-0.0633051997954258	0.768199422389864	-0.0482520586239411	-1.33390421829665	0.306904280904781	-0.701652829557204
238	1.11843315461606	0.721845270119964	-1.79964786879917	0.722188884104796	-1.11842900429427	0.722188884104796	-0.379321884254099	-0.578937549251891	1.07029763437306	1.55664707035214	0.758265863086038	-0.210461210903333	-0.38113525672977	0.103657782504656	-0.466989035397367	-1.64536122483889	1.64536122483864	-0.953818981885637	-1.12508789213961	-0.988502750432474	-0.328395455802173	0.195292345893102	-1.0991870107585	0.403838337033421	-0.709991820351657	7216	Transient	tropics_22	0.266142068399371	-1.40208375451001	1.6445183824566	-0.590215401051689	0.869567733236631	-0.869016850507637	1.01576590907896	1.64536122483864
239	0.276909700528434	2.0871985345378	-0.804971057819793	2.08642064692414	-0.27691816299027	2.08642064692414	-0.367834517805651	-0.499888285601482	0.748568689522752	-0.657261460022948	-0.207886805539965	0.548535475643964	-0.0786729199738648	0.321905953362039	-0.242972912675316	0.810831638801168	-0.810831638801418	-0.655591254802391	-0.355944319124516	-0.716209850241636	0.274926111265756	0.15317665081599	-0.959503102437125	0.576678396188749	0.0838402785432878	7369	Est.	tropics_22	-0.459195516560763	-0.455666152831434	1.82416799521223	0.528366717648483	1.64140448280414	-0.795457937582131	0.497205616894062	-0.810831638801418
240	1.28630782551515	-1.17067760256528	-0.728268052667381	-1.16971742848429	-1.28631492646704	-1.16971742848429	0.486112903781049	-0.611034507919467	0.748568689522752	-1.28383934597816	-1.31922633372866	1.13628388255016	-0.348044837278821	0.127907579266587	0.0232109507944142	0.935866977073286	-0.935866977073535	0.363136971780943	-1.53765532594081	-0.678251968993832	-0.682066719255787	0.712433904049301	-0.968815362991883	0.0581582187227654	0.159912088589809	8310	Transient	tropics_22	0.86262963704847	-1.19172262107313	-0.264876900770195	-1.34421789713323	-0.97070887848573	-0.176813053700552	0.490555661273112	-0.935866977073535
241	0.800521705584166	-0.124773176152031	-0.396161947673816	-0.127238439914793	-0.800529313411047	-0.127238439914793	0.332575742037212	-0.349990447216777	1.07029763437306	-1.11675190972344	-0.858591168127087	1.32807681958385	-0.172072310919521	-0.0321410793621602	0.152349656834184	0.852289855322042	-0.852289855322292	1.07517985455375	-0.99247693127494	-0.990698660917878	-0.890108638934383	1.3715935037446	-0.810506933560989	0.351986319286823	0.330872024390774	8413	Transient	tropics_22	-0.115476173124407	-1.36119732805152	0.481006981130277	-0.013758450286256	0.391635675042835	-1.25868575179447	0.214580063651374	-0.852289855322292
242	0.962755914058073	-0.830099650594687	0.85865594060506	-0.828659487779455	-0.962766181531958	-0.828659487779455	1.37388423768819	-0.587373503833631	1.07029763437306	-1.07498005065976	-1.07170354619148	1.35589770980297	-0.160359158747881	0.108507741857042	0.202423848972055	0.831725919238979	-0.831725919239229	0.962743302767406	-0.733148830028471	-0.987404795189764	-1.05654217467726	1.30394720901609	-0.512514595808719	0.33470231337129	0.515559495019011	8425	Est.	tropics_22	0.0792684123296469	0.243911044080182	-0.468018106298167	-0.31187733726278	-0.369801395797599	0.430587636982604	-0.157431672697012	-0.831725919239229
243	1.60583841655761	-0.408310325407949	1.68332516672085	-0.410380881254656	-1.60583335213706	-0.410380881254656	2.5816531823375	-1.23428686554412	1.07029763437306	2.51739982881681	0.183032240672206	0.656951344759416	0.191555311327974	0.195807010199995	0.608288353668475	-3.65046887207056	3.65046887207031	-0.276656858295318	2.41709821806784	-1.20927017959066	-0.910912830902243	0.770416442388026	2.85852372501384	-0.52949798240535	0.118378421115589	8546	Est.	tropics_22	0.851219263756702	2.32584447655543	-1.08014127738827	-1.1344926859081	0.0595233432444111	3.03024570531312	-0.703197729533904	3.65046887207031
244	1.90997574861669	-0.591070477150353	0.940059616306695	-0.590562434834569	-1.90999031503448	-0.590562434834569	2.26915426913806	-1.34825627584962	1.71375552407368	2.68448726507153	-0.181811951923684	0.0476310475910111	0.28538285927207	-0.012741241952615	1.01151737456817	-2.93923747629811	2.93923747629786	-0.184396973864936	4.8099893341148	-1.70868296427246	-0.848500254998664	1.24550760111839	6.7231118552386	-2.43073863311396	0.135855697355669	8677	Est.	tropics_22	0.488683146957431	1.30156119269576	-1.36564979556933	-0.933524267261666	-0.204058970597132	1.88895548769169	-0.763234690759136	2.93923747629786
245	2.38086003057439	0.989014766644515	-1.09204772350452	0.986026158989668	-2.38084392556743	0.986026158989668	1.11813078745399	-1.07269296263971	2.67894235862461	-0.699033319086629	-0.273793267178654	-0.782629919286814	0.633107507291752	-0.0272911200097736	-0.543418065502537	0.739559844264287	-0.739559844264537	-0.597438229984673	-0.512130561920685	-2.63849420409463	-0.245178687930735	1.76454273316178	-0.214522258056448	-0.0973978345170298	0.527217688582122	9341	Transient	tropics_22	0.117258803796443	-0.849467861631513	1.05271783984987	-0.360184373672759	1.06765993181908	-0.550437439570788	-0.375888429605835	-0.739559844264537
246	2.52023148685004	1.1404856125301	-1.03616197364153	1.14046749062959	-2.52022029425041	1.14046749062959	1.2748588843224	-1.15322103904549	2.67894235862461	-0.657261460022948	-0.282851237876046	-0.808567549244952	0.610078777304169	0.234606685019085	-0.493343873364667	0.694798184195933	-0.694798184196183	-0.466925595389024	-0.650635343268231	-2.70178348129912	-0.411612223673612	1.89774586177777	-0.289020342494516	-0.0628298226859642	0.654495792708103	9541	Est.	tropics_22	0.235353153782304	-0.889182725301288	1.36474574649998	-0.512851498499142	1.38526372496845	-0.479963490135144	-0.356375410887165	-0.694798184196183
247	2.6601620273958	-0.652412329511118	-0.621868747854794	-0.654912989684538	-2.6601582647982	-0.654912989684538	1.69909370913383	-1.24231950755622	2.67894235862461	-0.699033319086629	-0.258239737399016	-0.824404055985069	0.598335042489784	0.0988078231522696	-0.514427743738507	0.681501823917326	-0.681501823917576	-0.793953442177622	-0.314687575744396	-2.70656742914233	-0.474024799577191	1.70584194265895	0.269715290790992	-0.287521899587891	0.591898991474398	10225	Est.	tropics_22	0.353921235586939	-0.11819994220263	-0.530196295477328	-0.756364786219555	-0.488078076398864	0.407726745666755	-0.517548942314351	-0.681501823917576
248	1.05669003182109	0.00420807896346548	0.991356616347826	0.00146266978514444	-1.05668583456958	0.00146266978514444	1.55576753978861	-1.02352243852383	2.3572134137743	-0.448402164704543	-1.26973165539853	-0.414024524568192	0.868135116793181	-0.0224411606573876	-0.385289037698737	0.226369889163271	-0.226369889163521	1.23007032559865	-0.403094882987511	-2.34102675869605	-0.390808031705752	2.60254712171943	-0.577700419692028	0.282850295624692	0.689670823602793	10642	Est.	tropics_22	-0.82523964313966	0.189455524018756	0.0819036624320646	1.59715479905136	0.163828643908979	-0.928845488434228	-0.177188990268336	-0.226369889163521
249	1.71052886989618	2.92527507960629	-0.912041886996554	2.92297785997373	-1.7105225468174	2.92297785997373	0.722986654528214	-0.869692302585091	2.03548446892399	2.22499681537104	-1.51729766433645	-0.122547197810898	-0.8968503613521	0.123057619914201	-0.0347696927336459	-2.14996222671646	2.14996222671621	-0.572120658343502	0.616536060549742	-2.08567373939266	-0.0787451521878576	1.30877908721099	0.27902755134575	0.248282283793626	1.62595085745718	10822	Transient	tropics_22	0.00610364691413638	-0.653814543688052	1.3865498629395	-0.00256544584592076	2.80301443048545	-0.578528900081275	-0.489059541995909	2.14996222671621
250	0.728895501287178	0.141989464324917	0.300656500884913	0.143033890455076	-0.728908557946551	0.143033890455076	0.795154970595544	-0.925517484100112	2.03548446892399	2.60094354694417	-1.70229760846408	-0.0920726226785644	-0.862077896550132	0.190957050847609	0.125994818866884	-1.78732671129184	1.78732671129159	-0.724302480894044	0.811032136484594	-2.02395296967775	0.295730303233616	1.16924228042061	0.614268931317055	-0.0628298226859642	1.92910786342719	10885	Est.	tropics_22	-0.936571934202266	0.961123567362071	-0.433967762079891	1.70533917968714	-0.0926915670143241	-0.288432680839451	-0.547948034909416	1.78732671129159
251	1.62001771705224	1.49510424973532	-0.477826771739297	1.49439554230442	-1.62000554037242	1.49439554230442	0.949277137112223	-1.08136418288708	2.03548446892399	1.68196264754319	-0.940014112630497	0.401213161591305	1.4064813770474	0.195807010199995	1.3567657519398	-0.441668982225869	0.44166898222562	-0.306728384436798	0.106720588781116	-2.16009941977317	3.499575866284	1.56382390111984	3.22170188664942	-4.28012726607597	2.15521723746572	11051	Transient	tropics_22	-0.0808154171001387	-0.347265468993672	0.861673054067632	0.276646582826952	-0.316091559682617	-0.554812070742633	-0.708207885482714	0.44166898222562
252	3.81797778850477	0.20433018979847	-0.200524516244221	0.207384445305045	-3.81798309760245	0.207384445305045	3.03045820760811	-1.62677721457026	2.03548446892399	1.68196264754319	-0.940014112630497	0.401213161591305	1.4064813770474	0.195807010199995	1.3567657519398	-0.441668982225869	0.44166898222562	-0.306728384436798	0.106720588781116	-2.16009941977317	3.499575866284	1.56382390111984	3.22170188664942	-4.28012726607597	2.15521723746572	11317	Est.	tropics_22	2.02991487578222	-0.00958757494237279	-0.0757400263162672	-3.59473429320972	-0.962013771784361	2.6266444420685	-0.724455898562914	0.44166898222562
253	1.35804600587383	0.407432728761782	0.381799028222702	0.406871165339949	-1.35803478814297	0.406871165339949	1.36574735312053	-1.17345388628934	3.00067130347492	1.34778777503374	-0.578121324256389	0.84604779551033	1.59459521257678	0.123057619914201	2.48738830073697	-0.888211963756477	0.888211963756227	0.704979467477484	0.11261440926399	-3.03336596459603	4.35254773696624	2.94182332578251	3.75250073827066	-5.23074759143027	1.51650057053413	11880	Transient	tropics_22	-0.923164779125481	-0.129856386187859	0.0660318442906427	2.14899163673355	-0.997969567284648	-1.61546123043748	-0.722707847779394	0.888211963756227
254	1.41335130115976	2.13682791463839	1.05171919530532	2.13790109080411	-1.41333605412432	2.13790109080411	1.91469455905053	-1.27075304371618	3.00067130347492	1.18070033877901	-0.402241095684338	0.928055219602397	1.65407845271735	0.0842579450951109	2.57699474982579	-1.26777762736193	1.26777762736168	0.49989608147584	0.480978189443634	-3.02458232265439	4.20691839319123	2.79804230165878	2.49534556337826	-3.84802711818765	1.16538054611917	12158	Est.	tropics_22	-0.87890610353465	0.864539535212559	0.997389121076677	2.03095234918139	-0.183537088329564	-0.636071590169136	-0.693151012545116	1.26777762736168
255	0.698348856210885	0.724544220288807	0.139789108755925	0.722188884104796	-0.698350809420418	0.722188884104796	0.640979621826792	-1.38640292306187	1.39202657922337	0.637666170951162	0.0609503070465579	1.23943518320876	-0.0430441411750146	0.089107904447497	2.252830242828	-0.140147172429634	0.140147172429384	-0.674938744047826	0.0654638454009955	-1.27804923300867	1.98086985263025	0.595554688253897	0.0275965163672719	-0.788758071138342	0.385878060495473	12685	Est.	tropics_22	-0.518040020540641	0.718798821598127	0.327286329420026	0.605720373910983	-0.323437787658281	0.220761020080415	-0.48016477620609	0.140147172429384
256	0.765527328882014	1.78072798929251	-1.4102010444869	1.77753798364429	-0.765511785370287	1.77753798364429	-0.399158864278502	-1.05961891350706	1.07029763437306	-0.197771010322457	-0.605906510444706	1.41843051074165	2.1823630235082	0.200656969552382	2.40305281924161	0.0916719785147746	-0.0916719785150243	-0.347468668933624	-0.288165383571462	-1.14315758890492	1.29433151769088	0.675607156726056	-0.316957124158791	-0.443077952827686	0.64415418294325	13009	Transient	tropics_22	-0.157483129907381	-1.43164484370032	1.47868997498993	0.278775972484472	0.674356810810289	-1.51951039320682	-0.333020424459647	-0.0916719785150244
257	0.660595675922404	1.19568642952746	-0.70010133628116	1.19838298999457	-0.660591342863261	1.19838298999457	0.0126313135471093	-1.25088989966117	1.07029763437306	-0.364858446577181	-0.221427452942405	1.59879548210072	0.156354689527564	0.123057619914201	2.54800442806176	0.0863038827501196	-0.0863038827503693	0.379665255450619	-1.11035334093243	-0.942937607860213	-0.182766112027155	0.932676135824662	-0.894317278553815	0.0754422246382981	0.444686777651366	13556	Transient	tropics_22	-0.283442207520254	-1.17138495991677	2.17854313761526	0.1686921716057	1.22486353098811	-1.20127640959253	0.144661338805705	-0.0863038827503695
258	0.00197689288202447	0.717381478054837	0.166538162595554	0.715753828619799	-0.00196449706269219	0.715753828619799	0.10660435296566	1.60284901500404	0.105110799822132	1.01361290252429	-0.0156133171168062	-0.761999659155094	-0.789597033242599	0.0454582702760206	-0.182356785350526	-0.873511639970191	0.873511639969941	-0.158803009520258	-0.205651896811222	-0.165898997522998	-0.702870911223646	0.0112892005794457	-0.605637201356303	0.714950443513012	0.474136377533556	1473	Est.	tropics_23	-0.139711241734431	0.317597870621963	0.526459307135867	0.212870916274692	1.21659850483326	0.153037026803964	0.284228151782093	0.873511639969941
259	-0.146608707332767	-1.0335214470076	1.32898414389127	-1.03458126329935	0.146595713880038	-1.03458126329935	0.804461864708871	0.958355528711419	0.105110799822132	-0.406630305640862	-0.18170081117893	-0.468853078984652	-0.503037670714507	-0.00304132324784238	0.270946427687035	0.581572656606057	-0.581572656606307	0.602493053017365	0.186287165299919	-0.0424574580931695	-0.474024799577191	0.347235326427127	-0.484577814144443	0.76680246125961	0.455368217643329	2296	Est.	tropics_23	-0.377525788908476	1.12518971566453	-1.00139750831352	0.301872472966468	-0.897869026805462	0.812393830175022	0.0486334916524173	-0.581572656606307
260	-0.0258555267557225	-1.01814104293052	0.455778629009294	-1.01527609684436	0.0258513129470427	-1.01527609684436	0.280723046262968	1.27969481857603	0.105110799822132	-0.281314728449819	-0.404451561607764	-0.368783476934938	-0.579708356078213	1.75264396231599	0.481785131425435	0.127927271448367	-0.127927271448617	1.42769110860562	0.230490818921476	-0.176251146954219	-1.26458409435586	0.922881788132308	0.428023720221886	0.179146260131495	0.194172973308222	2422	Transient	tropics_23	-0.184257646388318	-0.62075983347592	-0.999121022701873	0.278718698458301	-0.489380378148038	-0.770847787181028	-0.355924469272345	-0.127927271448617
261	0.0495730874087363	-0.0347351024990692	0.161464422955123	-0.0371476631248368	-0.0495685139558338	-0.0371476631248368	0.127292249023283	0.673549635780481	0.426839744672442	-0.991436332532395	1.62710863519473	-0.195737539771981	-0.565059270202977	0.302506115952494	-0.759527736834397	0.840480044639801	-0.840480044640051	-0.85116673180341	-0.750830291477094	-0.308319477576734	-0.765283487127225	-0.273008065103896	-0.885005017999057	0.663098425766413	-1.63931945836962	2632	Est.	tropics_23	-0.444882928989101	0.895920851100846	0.330204701088267	0.336213263157638	0.396207658689056	0.573741764006138	0.614056424290027	-0.840480044640051
262	0.318953792887179	0.35684100956084	-1.20997486323545	0.355390721459973	-0.318939196639178	0.355390721459973	-0.609547853491743	0.683968543829643	0.105110799822132	-0.448402164704543	1.81062670272566	-0.319861511518846	0.173970291749142	0.123057619914201	-1.09423417901911	0.256431225445339	-0.256431225445589	-0.514520418932801	-1.15750390479542	-0.229345125476455	-0.328395455802173	-0.140457893000731	-1.18299735575133	0.472974360695552	-1.64401074017431	3689	Transient	tropics_23	0.367617313861725	-1.05833142251941	1.26119536516387	-0.268290274950625	0.489687065778296	-0.795968872660016	2.3263431424854	-0.256431225445589
263	-0.658270584629153	-0.4944512993478	-0.306065762147029	-0.494036602559616	0.658281083524669	-0.494036602559616	-0.749098082939556	0.750918430390703	0.105110799822132	-0.615489600959267	0.479821250564177	-0.251507724318934	-0.948810271377204	0.132757538618973	-0.928198699825118	0.668288049727407	-0.668288049727656	-0.796275140887073	0.569385496686748	-0.00426430072193071	-0.432416415641471	-0.472616871074036	-0.233146779165965	0.818654479006208	-0.289255364927588	4156	Est.	tropics_23	-1.19645196667781	0.270463697942338	-0.746009247814112	1.18418526292533	-0.33668033019336	-0.578351669543986	-0.158346941470374	-0.668288049727656
264	0.280701761897313	-0.560355336511736	0.0642053108771375	-0.558387157409585	-0.280717234428653	-0.558387157409585	0.252110994646001	0.540322050274435	0.105110799822132	0.303491298441714	0.698515363809515	0.354302860544904	-0.552489804034456	-0.0224411606573876	-0.569772903469837	-0.310026756858792	0.310026756858542	0.0261037091254261	-0.809768496305837	-0.1789176096865	-0.661262527287927	0.129278442446649	-0.614949461911062	0.282850295624692	-0.0325666194525821	4590	Est.	tropics_23	0.306394090243876	0.0385560072644926	-0.145725058422189	-0.272961607891663	-0.280771545727881	0.22701337032258	0.116995993121635	0.310026756858542
265	0.0373355898038579	-0.761561843261372	0.872832566070972	-0.764308932929486	-0.0373454145453809	-0.764308932929486	0.630502718167791	0.166888220164022	0.105110799822132	0.679438030014843	-0.304486636188016	0.760915871439808	-0.329603503703107	0.035758351571248	-0.100656787651896	-0.0339414623781519	0.0339414623779022	0.0200230696482917	0.100826768298241	-0.280635320385677	-0.557241567448629	0.204825510980327	0.0834700796958227	0.179146260131495	0.511631598197809	4845	Est.	tropics_23	-0.0831188634354945	1.04388275481165	-0.781522056491364	0.317570243221192	-0.567223723443286	0.72896186217872	-0.350947157612683	0.0339414623779022
266	0.195130557727675	0.13266623344633	1.75924472678172	0.130163779485082	-0.195122503151667	0.130163779485082	1.407282691992	-0.0534548803853326	0.105110799822132	0.512350593760119	-1.25221463912825	0.606188920451905	-0.236173530114706	0.0745580263903383	0.191881913785135	-0.189038136932337	0.189038136932088	0.521565269430728	1.45345856911789	-0.259382043901886	-0.682066719255787	0.471819429073849	0.88432448740505	0.403838337033421	0.765213184062874	5019	Est.	tropics_23	0.169435480921555	1.73589960924246	-0.640394625183308	-0.000415074134133476	0.522240942139435	1.59738222089319	-0.528145805385543	0.189038136932088
267	-0.111370212202278	0.88492023170611	-0.559305061259174	0.883065271229718	0.111379973416407	0.883065271229718	-0.478506784376114	0.0719753287742444	0.426839744672442	2.60094354694417	0.0756764557263665	-1.02569889706283	-0.145281915874205	0.118207660561815	-0.733172898867097	-2.05680511867752	2.05680511867727	-1.16581218547493	-1.07499041803518	-0.290360066821057	-0.744479295159366	-0.465564940735543	-1.11781153186802	0.64581441985088	-0.498207410827812	5405	Est.	tropics_23	-0.676716916105786	0.271512172302374	1.74360196989109	0.603565536712168	1.45696491253667	-0.146906529874053	1.40925548189395	2.05680511867727
268	-0.381281875262355	-1.0833646341128	1.67765451653448	-1.08606170717933	0.381279222560745	-1.08606170717933	0.86471735631115	-0.525599461916347	0.105110799822132	-0.615489600959267	-0.504947492807999	-0.732766323740229	-1.37360317911629	0.00665859545693021	-0.340485813154326	0.616423986031971	-0.61642398603222	-1.12258436664655	1.77761869567598	-0.0994727053393524	-0.474024799577191	-0.588647243402767	0.288339811900509	1.21618661506346	0.120496742817108	6368	Est.	tropics_23	-0.753125396706254	3.067741178061	-1.3025793952687	0.815258892088381	-0.953433901436865	2.21889518553417	-0.463175559583549	-0.61642398603222
269	-0.843240179164795	-0.4563492304898	0.320615697264553	-0.455426269649635	0.843246309468261	-0.455426269649635	-0.463243478030261	-0.493939425199219	-0.538347089878487	-0.782577037213991	1.47594487335865	-0.67365763236698	-1.35265406883542	0.157007335380905	-0.851769669719947	0.707599027942418	-0.707599027942668	-0.896771527881945	-0.700732817372663	0.512480491719718	-0.141157728091436	-0.908008273824734	-0.773257891341956	0.369270325202356	-1.29002015370008	7438	Est.	tropics_23	-0.811203591505822	1.13392541296381	-0.12303257401529	0.763173173252822	-0.440680017132242	0.489165976088082	0.125765918174902	-0.707599027942668
270	-1.05907085392627	-1.02204478519134	2.48225262554327	-1.02171115232936	1.0590666025723	-1.02171115232936	0.900243100698016	-0.764898253239013	-0.538347089878487	-0.406630305640862	1.9914094730385	-1.11588138274236	-1.1390037266133	-0.0563908761240914	-0.909750313248008	-0.255685110502746	0.255685110502496	2.06687687473417	0.245225370128662	0.689486561918663	-0.682066719255787	0.603977827269319	-0.810506933560989	1.14705059140133	-2.09109633625316	7891	Est.	tropics_23	-1.25534302262378	1.36069642353922	-1.007360523222	0.901600561927016	-0.800719542473954	0.617871331492948	0.122339583094887	0.255685110502496
271	0.0734308875485876	0.115126586202327	-0.0688311270477168	0.117293668515088	-0.0734200755081241	0.117293668515088	-0.0170443831113813	-0.309188658921031	0.105110799822132	-1.15852376878712	0.347026584041477	-0.328036573106312	-0.711672459526315	0.0115085548093163	-0.606669676624057	1.01927892664716	-1.0192789266474	2.02939802413873	-0.155554422706791	-0.14793958676733	-1.18136732648442	1.24237340985684	0.195217206352924	0.0754422246382981	-0.242225601128864	8174	Transient	tropics_23	-0.0253475391896297	-1.71502453895921	0.0110930367321452	0.0567184218344561	0.996598535911427	-1.63627661652576	-0.424032287931155	-1.0192789266474
272	0.0625352452612113	-1.48514162366826	-1.16587809665463	-1.48503514724914	-0.062551427653967	-1.48503514724914	-0.783400635528671	-0.43256869585158	-0.538347089878487	-1.15852376878712	-0.566328056340903	-0.30804833351811	-0.637937707866205	0.17640717279045	-0.524969678925427	1.06998678510097	-1.06998678510122	0.533118484437296	-1.69089465849554	0.368491504176412	-1.30619247829158	-0.00183522532830673	-1.04331344742995	0.33470231337129	0.028691137501365	8275	Transient	tropics_23	1.05271395482895	-1.84347889139173	-0.616232673453405	-0.671453878064346	-1.1304918154409	-1.25800751467771	0.804589130743235	-1.06998678510122
273	-0.607686327470369	-0.836923622895143	-0.656489559518918	-0.835094543264451	0.60767084488463	-0.835094543264451	-0.950712000560231	-0.665280048536712	-0.860076034728797	-0.991436332532395	1.00750515768107	-0.714233330717334	-1.04055819961459	0.166707254085678	-0.849134185923217	1.00738652987623	-1.00738652987648	-0.83552290478496	-0.709573548096974	0.929389782449696	-0.723675103191506	-1.17643869624647	-0.698759806903888	0.524826378442151	-0.758556244276005	9194	Est.	tropics_23	0.26528238492204	-0.125668186679813	-0.487969748744494	-0.26587779729846	-0.565652414358291	0.0556054557552516	-0.00290442421899567	-1.00738652987648
274	-0.347139790290441	-0.969939395429623	2.54399556013823	-0.970230708449386	0.347153650422909	-0.970230708449386	1.52518774484483	-0.743589905809438	0.105110799822132	-1.15852376878712	0.16828139404912	-0.443043853135218	-0.676502420368652	0.0842579450951109	-0.622482579404437	0.97757295186022	-0.97757295186047	1.56041488482932	0.0242071020208757	-0.144253594166819	-1.1397589425487	0.969306996194058	-0.316957124158791	0.697666437597479	-0.245533160735822	9396	Est.	tropics_23	-0.69848023280453	1.85799923127338	-0.909261663652322	0.819011847590163	-0.50497560357222	1.10721731450058	-0.293792940329049	-0.97757295186047
275	0.371259881004094	-0.291531430446678	-1.16662423483705	-0.294549882524713	-0.371267276277445	-0.294549882524713	-0.545197328479605	-0.770275754167613	0.105110799822132	-0.615489600959267	0.862880176327964	-0.865193761183263	-1.48253855257681	0.118207660561815	-0.683098706729227	1.0177097909621	-1.01770979096235	-2.20565681460614	-0.285218473330025	-0.0459081745702458	-0.973325406805821	-1.23448653023647	-0.0655260891803127	0.317418307455757	-0.231941348389588	9749	Est.	tropics_23	0.451334367479222	0.415748638296667	-0.244887945379656	-0.62899256398096	0.253047786642525	0.814762219592117	-0.394219103708594	-1.01770979096235
276	-0.725404213806381	-1.99692377015165	0.593329202937768	-1.99983958604889	0.725409024070728	-1.99983958604889	-0.185313028680313	-0.65072718664869	0.105110799822132	-1.2002956278508	-0.288130423251826	-0.766365398851018	-0.215652576832278	-0.066090794828864	-0.282505169626266	1.10194760142284	-1.10194760142309	-1.23927736606689	1.12340462207693	-0.222522117896784	-0.224374495962875	-0.558154174253911	0.381462417448093	0.611246408019815	0.105543601568008	10798	Est.	tropics_23	-1.3039008284777	1.77551378713475	-1.72298130164191	1.63561475364659	-1.95609894253836	0.458680209572496	-0.491331445707159	-1.10194760142309
277	0.868520628451403	-1.77344521606962	-0.853022356767413	-1.774612644074	-0.868516174456218	-1.774612644074	0.0620908079779259	-0.69011738095068	0.105110799822132	-1.28383934597816	-1.22749199790647	-0.738458905892757	-0.198067557253446	0.0697080670379518	0.0495657887617143	1.10715052501012	-1.10715052501037	0.0761860670007566	2.01631842523239	-0.104805630803916	-0.702870911223646	0.0944105646618764	0.604956670762296	1.1816186032324	0.134833548040232	10919	Transient	tropics_23	1.24721121766296	-1.11035656291789	-1.64203665864242	-1.42997409080062	-1.66211010490109	-0.0300828919180749	-0.530668552920829	-1.10715052501037
278	0.234775921181888	-1.59528710441668	1.17826423104315	-1.59443109049408	-0.23476498772611	-1.59443109049408	1.0041612212548	-0.685882598969408	0.426839744672442	-1.4091549231692	1.72836402815078	-1.45105890782847	-0.0572956526945547	0.220056806961927	-0.899208378061088	0.998549818386718	-0.998549818386968	1.76964416138355	-1.31958396807446	-0.537007869557288	-2.09675177307024	1.40097654682166	-0.950190841882366	0.732234449428544	-2.08968438272084	10958	Est.	tropics_23	-0.178103811854609	-0.016168986128696	-1.01820671465432	0.337815933347812	-0.898816155350315	-0.263615984616325	0.418485352026378	-0.998549818386968
279	0.738264872705211	-0.765493401190758	0.59433648948403	-0.764308932929486	-0.738257577225358	-0.764308932929486	0.99331204183127	-0.750547047635814	0.426839744672442	-1.36738306410552	1.38122208639976	-1.42225358610928	-0.0455519178801696	0.0648581076855658	-0.864947088703597	0.956513499245035	-0.956513499245285	2.21060108055743	-1.63785027414968	-0.607120154341446	-1.95112242929522	1.71178384692564	-1.05262570798471	0.542110384357684	-1.77825896648718	10960	Transient	tropics_23	0.547156894139162	-1.06873251633268	0.494132970147133	-0.469948172916232	0.572187465580881	-0.673989881898153	0.728835253710659	-0.956513499245285
280	1.10604361368571	0.232387481032237	-2.32582451503926	0.233124667245033	-1.10604072786476	0.233124667245033	-0.760638631640078	-0.425678772786812	1.07029763437306	0.5541224528238	-0.320052514939294	-0.643867879147732	-0.64968144268059	0.17640717279045	-0.596127741437137	-0.251555806068396	0.251555806068146	-1.66713327109456	-1.04552131562081	-0.968974832187217	-0.557241567448629	-0.232590056960124	-0.931566320772849	0.403838337033421	0.495906183752716	10986	Transient	tropics_23	0.25126976720504	-1.44081846371352	0.951753858578875	-0.596892704867287	0.535927684169368	-0.917832344042503	0.444172975013918	0.251555806068146
281	1.27446808174079	-1.24977415465236	-0.996318194700493	-1.24693809430425	-1.27445521649852	-1.24693809430425	0.287424010024563	-0.584651143988527	0.748568689522752	-0.281314728449819	-1.60978528742862	-0.368398264608827	-0.523986780995376	0.0212084735140889	-0.084843884871516	0.737660364224486	-0.737660364224736	0.0385966593239119	-0.591697138439488	-0.642176296733524	0.0252758076514408	0.496109411350881	-0.754633370232439	0.282850295624692	1.71965536098747	11398	Transient	tropics_23	0.847125277821092	-1.25080152281898	-0.935904962764757	-1.37550605241558	-1.26042983377537	-0.205537699820902	0.0811855395424656	-0.737660364224736
282	-0.328030624273986	-0.249677567606854	-0.122702303818185	-0.249504494129734	0.32802615161574	-0.249504494129734	-0.367994064561881	-0.420267662477409	0.748568689522752	-0.239542869386138	-1.77540969505428	-0.336040429215506	-0.500958051007793	0.0406083109236341	-0.00841485476634586	0.750130863616223	-0.750130863616473	0.139535274644394	-0.208598807052659	-0.606492751345614	0.108492575522879	0.526210706592043	-0.456641032480168	0.248282283793626	1.80138165601166	11639	Est.	tropics_23	-1.25137584458238	-0.282594138571057	-0.251092823852906	1.47753421471317	-0.358259625745857	-1.27983307283858	-0.171920803589736	-0.750130863616473
283	-0.166564592810988	-0.605217858307659	-0.393438543307996	-0.603432545804563	0.166549097782506	-0.603432545804563	-0.428834560936993	-0.40161445613133	0.748568689522752	-0.448402164704543	-1.3115946692556	-0.381795093283575	-0.547871824979841	0.0551581889807932	-0.150730979789766	0.726759000517802	-0.726759000518052	-0.529113953677927	0.203968626748542	-0.734875089367618	-0.0787451521878576	0.240672823534334	-0.354206166377825	0.542110384357684	1.6759129055929	11701	Est.	tropics_23	-1.03993314763457	-0.0603732270024092	-0.701173984205317	1.37293905743743	-0.612273079966892	-1.00721221251418	-0.231534789905697	-0.726759000518052
284	1.38729457774205	-0.448786274755943	1.34752567772432	-0.448991214164638	-1.38730415592044	-0.448991214164638	2.11178798524473	-0.887606102553487	0.748568689522752	0.512350593760119	-0.817604931256409	0.0867086980064895	-0.701610770062949	0.0648581076855658	0.326291587418365	-0.795385200072289	0.795385200072039	0.832894010660173	-0.715467368579848	-0.623824759105459	0.378947071105054	0.945800561732411	0.204529466907683	-0.892462106631538	0.75707736029177	12159	Est.	tropics_23	0.994873620834928	0.956295504726347	-0.106025679682516	-1.6014513032058	-0.645511887854506	2.05266871696709	-0.475267603530768	0.795385200072039
285	-0.384968594222483	0.0574701023462251	0.0232796315715949	0.0593781691501165	0.384979187787693	0.0593781691501165	-0.294868467957177	-0.512122100214044	1.07029763437306	1.4313314931611	-0.765986229804334	0.536722297643228	-0.734303615158203	0.17640717279045	1.10639479125045	-1.36721127814108	1.36721127814083	-0.313085416617446	-0.229227178742719	-0.940898548123764	2.85464591528035	0.548868297587017	1.13575552238353	-2.37888661536736	1.16976333334567	12290	Transient	tropics_23	-1.53852880282167	0.270089922863317	0.0118081767677844	2.09605919528174	-0.927270685927907	-1.19351483202761	-0.582020965173495	1.36721127814083
286	2.38174495987711	-0.0264003657524638	0.119829912376284	-0.0242775521548431	-2.38173588147035	-0.0242775521548431	2.03254642965127	-1.18639349789878	1.07029763437306	1.6401907884795	-0.82271123102924	0.67385788573873	-0.616988597585336	0.234606685019085	1.49908187696322	-0.790347448662382	0.790347448662132	-0.118283839186236	1.31790069801178	-1.09814142395402	4.41496031286982	0.797644728972766	3.1378915416566	-3.79617510044105	1.38721973283907	12557	Transient	tropics_23	1.78261098163935	0.226416607130536	-0.684864278529091	-2.65755194494785	-1.1994747506074	2.13246067352454	-0.709237979121817	0.790347448662132
287	-0.0912999625473039	1.71229936883728	-1.07406579330829	1.71318742879432	0.0912944478986872	1.71318742879432	-0.83280694770741	2.58357074685733	0.105110799822132	-0.0724554331314144	-0.207337276302018	-0.395619935654002	-0.620352688287374	0.0260584328664754	-0.129647109415926	0.255770536735843	-0.255770536736093	-1.12324770913497	-0.597590958922363	-0.2228358193947	0.982268638172983	-0.480778827484329	0.139343643024373	-0.927030118462604	0.626761731033701	1063	Est.	tropics_24	-0.289002916726341	-0.392780994025147	1.83139696828604	0.466793837842211	0.807101480157695	-0.703829734180334	-0.154808065784242	-0.255770536736093
288	-0.0894295377632281	0.317586873833351	-0.13020099255147	0.316780388549992	0.0894444652852149	0.316780388549992	-0.184834388411628	2.50694135862479	0.105110799822132	-0.824348896277672	-0.047695945435584	-0.251379320210231	-0.268438218211518	0.627453392562374	-0.604034192827327	0.569349915480381	-0.569349915480631	1.18363635140961	-0.924697995721886	0.0191848862472637	-0.0995493441557172	0.631336705156624	-0.978127623546642	0.282850295624692	-0.386705964844479	1402	Transient	tropics_24	-0.286009260393526	-1.13029523822811	0.885554768258365	0.107658310327701	0.292321528308762	-1.12602726586246	1.46523109110348	-0.569349915480631
289	0.822377734611651	-0.414417732873545	0.573108858194282	-0.416815936739653	-0.822365715330801	-0.416815936739653	1.05037659830898	1.90214055106139	0.105110799822132	-0.74080517815031	-0.17856417238256	-0.256429881819241	-0.244981331225494	0.0454582702760206	-0.559230968282917	0.554649591694095	-0.554649591694345	0.92056577621236	-1.09561878972524	0.00436249047074687	-0.182766112027155	0.497937689586785	-0.531139116918236	-0.218385875925759	-0.463828694956569	1520	Est.	tropics_24	1.17335849311941	-0.0715271382579702	0.263355655102662	-1.50398890479575	-0.382890681784139	0.997556152332159	0.238635158363638	-0.554649591694345
290	-0.189080802979456	-0.290617249817268	-0.0223094113740507	-0.288114827039716	0.189079243182317	-0.288114827039716	-0.182653916076505	2.08847095823736	0.748568689522752	0.13640386218699	-0.0965299537830072	-0.0750804789601143	-0.921163562335006	0.0115085548093163	0.0996399808995843	-0.119748408523945	0.119748408523695	0.33665855078505	0.616536060549742	-0.889216226342153	2.93786268315179	0.894151701568075	3.30551223164225	-3.88259513001871	0.186183068847846	1842	Est.	tropics_24	-1.06941853325981	-0.321660785573353	-0.630658018284858	1.65038521125577	-1.13115731105337	-1.45709248986488	-0.617527128880131	0.119748408523695
291	3.57169944276892	-0.00520441115005534	0.423993142438353	-0.00497238569985261	-3.57170416218372	-0.00497238569985261	3.30078359491117	0.364007238577987	1.07029763437306	0.219947580314352	-0.821945594787606	0.0165144519151589	-0.815592279576524	0.142457457323746	0.595110934684825	-0.225871532486739	0.22587153248649	0.174913540693193	-0.314687575744396	-1.13915789480649	7.14030946065943	1.02696305627637	4.49748158265133	-7.32211230720974	0.707581030448636	1978	Est.	tropics_24	3.21102237933313	0.357132599533538	0.0150606706260138	-4.62486867481759	-1.43510929726651	3.78965496912061	-0.69970867425053	0.22587153248649
292	-0.536428954277065	-0.0803125284929232	0.935620094121317	-0.0821930515198151	0.536413478862065	-0.0821930515198151	0.216000245486298	1.66479110382534	1.39202657922337	0.721209889078524	-0.782509153857654	0.0955685815070418	-0.6161628662312	0.142457457323746	1.24343994868041	-0.338353785278433	0.338353785278183	0.231960994696879	-0.294059204054336	-1.46117248241697	13.9432802341495	1.36767576466767	7.90576894569293	-13.3023783539841	0.48786636585263	2318	Est.	tropics_24	-1.88624027730811	0.943918343548943	-0.0629827134256895	3.1993545424649	-1.73584587665626	-1.43306736055245	-0.726415705326989	0.338353785278183
293	0.220767768933211	0.604911105605833	-0.725544648301561	0.606357885374852	-0.220757976509807	0.606357885374852	-0.350922561645437	1.38287561764353	-0.216618145028177	-0.0724554331314144	1.4026290287364	-0.453487387309781	-0.541602383216953	-0.00304132324784238	-0.522334195128697	0.0604544369910887	-0.0604544369913384	-0.215961020605349	-0.892281983066077	0.107805559408458	2.39695369198744	-0.214699048508761	-0.354206166377825	-1.23814222494219	-1.02913389202387	2564	Est.	tropics_24	0.721406580900969	-0.720972766828828	1.15201979180691	-0.580880613933907	-0.514032721785901	-0.279284658681343	-0.00239479387573384	-0.0604544369913385
294	-0.541806458699547	1.05811511473753	0.374859943126229	1.05681176932463	0.541798249683427	1.05681176932463	-0.189408062090176	1.43029845395761	-0.216618145028177	-0.866120755341352	0.456302634077221	0.0310669175682396	-0.189687913141098	0.186107091495223	-0.725266447476907	0.638557057800087	-0.638557057800336	0.530741507187141	-1.52586768497506	0.280576659385531	-0.536437375480769	0.0639174955130201	-1.16437283464181	0.230998277878093	-0.882124681463898	3250	Est.	tropics_24	-0.651674995746024	0.00374584038389805	3.03689509008613	0.549758568343708	1.42464898836679	-0.392071855549497	2.4922857245367	-0.638557057800336
295	-0.81841121223395	0.499257647750337	-0.240144453730535	0.496961942129905	0.818403685801607	0.496961942129905	-0.820149571713289	1.03639651093772	-0.860076034728797	0.762981748142205	1.2959462627449	-0.416849414959672	-0.422605320293068	0.0988078231522696	-0.857040637313407	-0.263365616750637	0.263365616750387	-1.21915597725163	-0.117244589568108	0.906019020854974	-0.141157728091436	-1.37128091967299	-0.447328771925409	0.472974360695552	-0.784888925580372	3892	Est.	tropics_24	-0.240622389590874	0.711392098229182	0.284513673500445	0.148966260661232	0.496900916895443	0.549315255060603	0.0266009892635297	0.263365616750387
296	-0.989090591597738	-0.343430901229201	-0.020332145190647	-0.346030326404688	0.9890976172984	-0.346030326404688	-0.804673536359128	0.983528954933425	-1.18180497957911	-0.0724554331314144	0.469725966249088	-0.59554513290559	-0.23366575340955	0.200656969552382	-0.430092262243147	0.11686073556431	-0.116860735564559	0.42399864509302	0.165658793609859	1.16992040597657	-0.661262527287927	-0.655248807710763	-0.0841506102898296	0.403838337033421	-0.238684595750901	4357	Transient	tropics_24	-0.00505650343980966	-0.390323656681264	-0.503599109657099	0.0825529115771514	-0.0384272915632112	-0.421998130166079	-0.208105932001046	-0.116860735564559
297	-0.779925145968221	0.278209850973117	-0.345909541088068	0.278170055640011	0.779917440360585	0.278170055640011	-0.860248989778703	0.840957961563937	-1.18180497957911	0.888297325333248	0.515966690552268	-0.236998060035421	-0.104637583665044	0.0163585141617028	-0.116469690432276	-0.543249871310879	0.543249871310629	0.00183642975757909	0.486872009926508	1.12710015151107	-0.744479295159366	-0.858514170152711	-0.112087391954105	0.714950443513012	-0.215847911681968	4405	Transient	tropics_24	0.597536575545512	-0.440657055303334	-0.217923352145336	-0.235330837180046	0.748603553265091	-0.235404227991715	-0.210010341818584	0.54324987131063
298	-1.29155942726836	-0.496986676779137	0.941216130489441	-0.494036602559616	1.29156977460141	-0.494036602559616	-0.374269570306867	0.642830661725858	-1.18180497957911	0.804753607205886	0.399454143135923	-0.232204306643818	-0.918625202987105	-0.0418409980669327	-0.127011625619196	-0.588754806177416	0.588754806177166	0.502273058725995	-0.538652754093619	1.12984503961783	-0.702870911223646	-0.585317165187369	-0.829131454670506	0.697666437597479	-0.0858348360364369	4733	Est.	tropics_24	-0.876451042032488	0.725115064820903	-0.267785224533715	0.691490237466727	-0.181843920567406	0.187205602196044	0.47410385871883	0.588754806177166
299	-0.910267139202684	0.304159378784762	0.417315205705726	0.303910277579998	0.910275143802881	0.303910277579998	-0.440109198377136	0.190851708677092	-1.18180497957911	0.595894311887481	0.366778764178461	-0.391382600066781	0.0461960103572133	0.186107091495223	-0.105927755245356	-0.403514209252476	0.403514209252226	0.128424287963436	0.0124194610551268	1.13360945759283	-0.723675103191506	-0.793479701475493	-0.419391990261134	0.697666437597479	0.31142877264409	5131	Est.	tropics_24	0.22202912598638	0.387493875003689	0.0505436702818887	-0.00880324607212477	0.759515723969537	0.367353557078409	-0.112406563519907	0.403514209252226
300	-1.22840439778079	-0.0419476638409093	-0.601797630747792	-0.0435827186098338	1.22840608251279	-0.0435827186098338	-1.37292589979277	0.431192390804674	-1.18180497957911	0.679438030014843	-0.125525339191972	-0.397974010980235	0.0642091869344862	0.127907579266587	-0.0453116279205659	-0.420774701788058	0.420774701787809	0.39658048890521	-0.406041793228948	1.13023716649023	-0.827696063030804	-0.643103816572245	-0.605637201356303	0.628530413935348	0.541304846580821	5169	Transient	tropics_24	-0.694505197403214	-1.06768577743051	0.0449454765737719	0.575250747173137	0.440396061947013	-1.36988315180896	0.0881383084578705	0.420774701787809
301	-1.5669170540493	-0.648746473490371	0.936142390849009	-0.648477934199542	1.56691986537473	-0.648477934199542	-0.595720467951946	0.0680766406010107	-0.860076034728797	0.13640386218699	-0.360834993777925	-0.445997147635402	0.184857712566645	0.123057619914201	-0.0874793686682461	-0.0806851885749938	0.0806851885747441	-0.873443983706016	0.227543908680039	0.824613482145848	0.254121919297897	-1.12204741872827	-0.400767469151617	0.507542372526618	0.732981408600408	5976	Est.	tropics_24	-2.03762268004086	1.8911304154698	-0.740932843743391	1.6437532424923	-0.777443909833795	0.570706656822518	-0.14173639175473	0.080685188574744
302	-0.375459916092628	0.45179000177206	1.15158979102176	0.451916553734927	0.375464991489824	0.451916553734927	0.499674378060467	-0.336815569941709	-1.18180497957911	0.387035016569076	0.749084402672254	-0.82924061074624	0.310949948607554	0.00180863610454412	-0.414279359462767	-0.459672749559635	0.459672749559386	0.801772192245364	0.142083511678362	1.07831956858518	-0.49482899154505	-0.381202959278748	-0.177273215837414	0.438406348864487	-0.456756874305751	6200	Est.	tropics_24	1.76277659633241	0.738103979475361	0.0810395341741918	-0.892699983950676	0.724078082605591	1.32824755698232	-0.308027603145485	0.459672749559386
303	-0.492943236460542	2.25053753739565	-0.21044815407036	2.25373208953406	0.492938887445425	2.25373208953406	-0.552536479266112	-0.359132198795396	-0.216618145028177	-0.406630305640862	1.02336741175169	-0.555953866055297	-1.03511448920584	0.0260584328664754	-0.432727746039877	0.2153859393679	-0.21538593936815	-0.473890691517379	-0.23806790946703	0.33790560812963	1.04468121407656	-0.540328461453832	-0.512514595808719	-0.0282618108548987	-0.596157951444147	6630	Est.	tropics_24	-0.563692491485078	0.11743238841052	1.8090413064209	0.376851308621581	1.17479960477733	-0.165854099794888	-0.123091395128487	-0.21538593936815
304	-1.33258220241985	0.068640376649083	2.77790988032579	0.0658132246351132	1.33256671073214	0.0658132246351132	0.892265762886589	-0.732196325716968	-0.860076034728797	-0.364858446577181	-0.392139636883429	-0.476343318659032	-0.789199458886904	-0.1242903070575	-0.524969678925427	-0.453148448553362	0.453148448553113	1.9524502954826	1.27075013414879	1.02938213491033	0.108492575522879	0.283702657729403	-0.391455208596859	1.14705059140133	-0.628506287578311	7518	Est.	tropics_24	-1.47503549245208	1.82912616598559	-0.624190017062496	0.911541908395673	-0.067045263470192	1.03840155830294	-0.254274621780017	0.453148448553113
305	-0.872876952403296	-0.488468854811111	-1.0445187212846	-0.487601547074619	0.872879066687655	-0.487601547074619	-1.40717527012981	-0.896815072893713	-1.18180497957911	0.387035016569076	0.674848559662889	-1.25849554614255	0.692621330075068	0.210356888257154	-0.617211611810977	0.496096054815012	-0.496096054815262	-2.42975601860901	0.145030421919799	1.26191337024035	-1.0357379827094	-2.28522415067202	0.15796816413389	0.386554331117888	-0.0897068370804315	7937	Est.	tropics_24	0.329748007178581	0.76257987164675	-0.596926331582168	-0.257942918773984	0.0567774928284906	0.87640769613566	-0.465819229956144	-0.496096054815262
306	-0.390258534426105	5.28913736216551	-0.258984442836551	5.29107827845259	0.390264852397616	5.29107827845259	-0.511905238679936	-0.96561347539898	-0.860076034728797	-0.74080517815031	-0.797340268796396	-1.07783096519651	-0.928258735452031	0.0260584328664754	-0.029498725140186	0.945199205094917	-0.945199205095166	-0.689311164630153	0.78450994431166	1.03502876187281	-0.411612223673612	-1.16919087895413	0.502521804659953	0.213714271962561	0.634698548547012	8466	Est.	tropics_24	0.787279389387409	0.238323073541069	2.66952586205819	-0.805544136881967	5.78565657022313	0.777263412400253	-0.534787375298263	-0.945199205095166
307	-1.47670786508737	1.05665043296616	-0.553410569618084	1.05681176932463	1.47670017756406	1.05681176932463	-1.53491903961671	-0.956438114439557	-0.860076034728797	-0.197771010322457	0.828722920773792	-0.527191345705679	1.21292383110927	0.147307416676133	-0.303589040000106	0.69157732673714	-0.69157732673739	-1.83446141379725	-0.305846845020085	1.00412916432811	-0.432416415641471	-1.78323118361333	-0.847755975780023	0.905074508583872	-0.294078444237939	9341	Est.	tropics_24	-1.82104996983637	0.853294462181113	0.897086437104357	1.21397752542941	1.31728423416967	-0.072182826673525	0.137255254314808	-0.69157732673739
308	-1.25174132349149	-0.331128072540771	1.92522316546026	-0.333160215434694	1.25172907760409	-0.333160215434694	0.34145717813393	-1.04933444298111	-1.18180497957911	-0.615489600959267	2.20607782152944	-0.820765939571799	-0.583470021135946	0.108507741857042	-0.804330961378807	0.0805228565420297	-0.0805228565422793	2.04299654515123	-0.965954739102006	1.28857799756319	-1.09815055861298	0.142664050959531	-1.12712379242278	0.801370473090676	-2.46849875944805	10585	Est.	tropics_24	-0.761737477934704	0.683904408093099	0.226234400937497	0.391590347605827	0.309645583290947	0.351763243396612	0.970862115115115	-0.0805228565422795
309	-1.04041940996295	1.2578905676136	-0.609594774754044	1.25629848935954	1.04043463482231	1.25629848935954	-1.22433468749201	-0.983964197317825	-1.18180497957911	2.55917168788049	-0.193000120228846	-0.706571885564683	-0.313700529475294	0.224906766314313	-0.540782581705807	-2.05498822472641	2.05498822472616	-0.608272823962122	0.0124194610551268	1.09941599432001	-0.557241567448629	-1.17421864410287	-0.484577814144443	0.732234449428544	0.318660087764415	10655	Est.	tropics_24	-0.152931744526031	-0.257896818002191	0.765310016189042	0.276285323502868	1.66754751520428	-0.403899867936537	-0.235005088699457	2.05498822472616
310	-1.34619631568366	-0.380630413916295	-0.615414652576892	-0.378205603829672	1.34621033250651	-0.378205603829672	-1.46833486001738	-0.942019690074751	-1.18180497957911	1.30601591597006	-0.953894356753017	-0.833734754550868	-0.208129246716812	-0.00304132324784238	-0.427456778446417	-0.668120037405623	0.668120037405373	-0.668360597704379	0.0919860375739301	1.17070465972135	-0.453220607609331	-1.25662175602119	-0.270395821384999	0.542110384357684	1.4249718604236	10749	Transient	tropics_24	-1.03385663413334	-0.215042852822385	-0.496035256731909	0.732996714381755	-0.201353341586819	-0.697624885790049	-0.338719777827705	0.668120037405373
311	-0.351316338183951	0.196180198910215	-0.67379996535098	0.194514334335051	0.351316111303228	0.194514334335051	-0.758032701288349	-1.10418495245282	-1.18180497957911	0.679438030014843	-1.45441670074937	-0.859501179030735	-0.115525004482547	0.229756725666699	-0.411643875666037	-0.0390617998767459	0.0390617998764962	-0.389369802785168	0.0418885634694984	1.19854566766137	-0.203570303995016	-1.12263507958981	-0.307644863604033	0.45569035478002	1.60416642375721	10813	Transient	tropics_24	1.83233279337024	-0.516560004357776	-0.0486405870310395	-1.10359953098157	0.239076777366843	0.301267610654192	-0.342579374764067	0.0390617998764962
312	-1.44598901038065	0.504474953821995	0.0446191835887055	0.503396997614902	1.44597725201886	0.503396997614902	-1.1081846489577	-1.02194279762606	-1.18180497957911	0.679438030014843	-1.45441670074937	-0.859501179030735	-0.115525004482547	0.229756725666699	-0.411643875666037	-0.0390617998767459	0.0390617998764962	-0.389369802785168	0.0418885634694984	1.19854566766137	-0.203570303995016	-1.12263507958981	-0.307644863604033	0.45569035478002	1.60416642375721	11022	Est.	tropics_24	-1.3213533904772	0.360184196030399	0.180994752697999	0.876205141515392	0.548253398220907	-0.281779172975602	-0.332455334484933	0.0390617998764962
313	-1.67156425597067	-0.997339489598742	1.07854286296319	-0.995970930389374	1.67157602465126	-0.995970930389374	-0.581254895387234	-1.02032954734748	-1.18180497957911	0.261719439378033	-1.12426694397396	-0.523767236140248	-0.955507870138533	0.0600081483331792	-0.0505825955140259	0.194409072841402	-0.194409072841652	0.10294088070017	-0.291112293812899	1.14882398024174	0.0460799996193004	-0.816202588121751	-0.587012680246786	0.369270325202356	1.48437022935956	11852	Est.	tropics_24	-1.97122211699585	1.23154754736931	-0.825004433961008	1.36454796240707	-1.02983560405504	0.16635787908928	-0.169538381922465	-0.194409072841652
314	-0.928562488675976	-0.4087113692263	-0.415486926598402	-0.410380881254656	0.928576757514751	-0.410380881254656	-1.0152220723286	-0.976771789825824	-1.18180497957911	1.59841892941582	-0.590513517296378	-0.280013436451145	-1.09374141534952	-0.0175912013050011	0.376365779556235	-1.27033779611122	1.27033779611097	1.41890182063413	0.925961635900643	1.23203330256388	-0.682066719255787	-0.155084118887977	0.362837896338576	0.45569035478002	0.957938676051666	12118	Transient	tropics_24	0.169321323619489	-1.65240515525588	-0.795285376983357	-0.115134875457499	-0.0985896763383563	-1.43103031736406	-0.513028198034025	1.27033779611097
315	-1.14425279534116	-1.03408689388192	1.91626950727127	-1.03458126329935	1.14426490900354	-1.03458126329935	0.428463342530506	-1.22037258189137	-1.18180497957911	1.05538476158797	-0.475069155926828	-0.336425641541617	-1.12894203714993	0.0115085548093163	0.284123846670685	-0.787539521647024	0.787539521646775	1.11840767338213	-0.00231509015205832	1.24018954150969	-0.349199647770033	-0.324983403524646	-0.26108356083024	0.33470231337129	0.95568385236976	12151	Est.	tropics_24	-0.452069487895701	1.43208156955197	-0.949730134882781	0.264654721783794	-0.942692435846783	1.13389733043294	-0.375491387790906	0.787539521646774
316	-0.0406984578908661	0.270206411293845	-0.724276213391453	0.271735000155014	0.0406842092586482	0.271735000155014	-0.541049112817665	-1.38119346903729	-0.860076034728797	2.39208425162576	-0.204293254792943	-0.488498907616311	1.96577674758248	0.132757538618973	0.724249640724596	-1.54823998454298	1.54823998454273	-0.347081719148711	3.2864367392918	0.771205802125704	-0.661262527287927	-0.789170188490857	2.38359843672116	0.127294242384897	1.13348433358317	12577	Transient	tropics_24	1.62649736735278	-0.612219235906781	-0.935638921578219	-1.05834471184716	0.666574175097647	0.195118465727374	-0.693279815282027	1.54823998454273
317	-0.75844617377407	-0.44895026265268	2.63935201985105	-0.448991214164638	0.758444427882764	-0.448991214164638	1.2728379587435	-1.66267203326866	-0.860076034728797	1.97436566098895	-0.391571584188024	-0.492993051420939	-0.823941341046126	-0.0272911200097736	0.819127057406876	-1.46086390271213	1.46086390271188	-0.355318221713201	4.10862469665276	0.75803033921324	-0.702870911223646	-0.784207718993401	2.95164633056143	0.144578248300429	1.25946775462143	12966	Est.	tropics_24	-0.0966593294390585	3.64056135253667	-1.27291591186901	0.252325123150434	-0.12977425579185	3.17500415239048	-0.719348981920215	1.46086390271188
318	-1.0360778167842	4.30601331485276	-0.541696200154146	4.30651478924806	1.03607396151912	4.30651478924806	-1.19726492118525	-1.4234404607076	-0.860076034728797	-0.0306835740677334	-0.00810514236014086	-0.899092445881028	-0.389943057840559	0.205506928904768	-0.250879364065506	0.802160099489033	-0.802160099489283	-1.61025165271298	1.45640547935933	0.93997720800435	0.337338687169335	-1.61320130767409	0.241778509126717	0.732234449428544	1.18636084985484	13956	Transient	tropics_24	-0.763192728720635	0.673577220585579	1.4978168800789	0.496829263809134	3.52580649529767	0.258605784232713	-0.527398733927368	-0.802160099489283
319	0.577703936849885	-0.0562872637227466	0.387506985318188	-0.0564528295798276	-0.577705514698862	-0.0564528295798276	0.712350204112986	2.10490594545039	0.748568689522752	-1.15852376878712	1.71445908608498	-0.0730688145904234	-0.91611742628195	0.457704815228855	-0.980908375759718	0.949080751263205	-0.949080751263455	0.238373305418224	-0.907016534273263	-0.74742314928425	-0.120353536123577	0.694085826038959	-0.912941799663332	0.248282283793626	-1.83244956353802	1702	Est.	tropics_25	-0.0653000081501378	0.259672190267386	0.465372502614916	0.0273438597976195	-0.0595757303684407	0.202498558033519	1.07191244711308	-0.949080751263455
320	1.11174112552621	-1.63835115641851	-0.519535896136377	-1.63947647888906	-1.11175585272424	-1.63947647888906	0.494462517357008	2.2629708633704	0.748568689522752	-1.32561120504184	1.25422526206169	-0.0252596847830964	-0.880947387124287	-0.133990225762272	-0.933469667418578	0.9294252621557	-0.929425262155949	1.02227829110265	-1.25475194276285	-0.734326111746267	-0.578045759416488	1.1322849417948	-1.34130578518222	0.559394390273216	-1.58357731370891	1704	Transient	tropics_25	0.634031377039837	-1.46581260402358	-1.1046298775219	-0.952281902730675	-1.53112740779488	-0.70658210790882	10.0369942461586	-0.929425262155949
321	1.55287718887595	0.353075100165121	-1.60427158573342	0.355390721459973	-1.55287759982636	0.355390721459973	0.0810236897170357	1.79512828258227	1.07029763437306	-1.15852376878712	0.58959743395131	0.0425804859820007	-0.415081990177602	0.035758351571248	-0.754256769240937	0.629637760221891	-0.62963776022214	-0.837789324953709	-0.123138410050981	-1.00152136259598	-0.848500254998664	0.274104196990897	0.0648455585863058	0.213714271962561	-0.553030639992911	1857	Transient	tropics_25	0.787645049495587	-1.26475034339513	0.177645428912228	-1.34563097845116	0.941121832405821	-0.239395300822303	-0.194408958293494	-0.62963776022214
322	1.13479598831372	-0.392493173818542	-0.280995519217836	-0.391075714799666	-1.13478152918123	-0.391075714799666	0.686237718343596	1.68892263924243	1.07029763437306	-0.991436332532395	0.279162810397966	-0.000178082216315964	-0.379881368377193	-0.00789128260022847	-0.683098706729227	0.673656145492062	-0.673656145492311	-0.309160640227655	-1.13687553310536	-1.06088937107652	-0.786087679095085	0.627288374777118	-0.763945630787197	0.213714271962561	-0.213929453925692	2300	Est.	tropics_25	0.285783876962926	-0.105823015523381	0.338609280277856	-0.512231698764899	-0.00666915430261943	0.249914778319113	0.56413323303533	-0.673656145492311
323	0.676267813675541	-0.673729510609343	0.084313734893261	-0.674218156139529	-0.676283159673978	-0.674218156139529	0.575884545285587	1.87689990607778	1.39202657922337	-1.03320819159608	-0.504657291974476	-0.165690978335326	-0.28602323779035	0.0309083922188615	-0.561866452079647	0.773007210182522	-0.773007210182772	-0.805064428858573	-1.04257440537937	-1.25805076251654	-0.786087679095085	0.496762367863705	-0.62426172246582	0.144578248300429	-0.0243770399847139	2381	Est.	tropics_25	-0.542507003839128	0.760544392237127	-0.0840014005858374	0.615696931653118	-0.342634257206401	0.249400720979517	0.356666723963879	-0.773007210182772
324	1.13894998178722	3.26679378239716	-0.785981841077294	3.26403580067857	-1.13894399006155	3.26403580067857	0.338425789765588	1.52652211119873	1.07029763437306	0.470578734696438	1.40456781728377	-0.540160160684748	-0.893486270650062	0.142457457323746	-0.746350317850747	-0.548039864454725	0.548039864454475	0.092437957966925	-0.898175803548952	-0.954466137908616	0.170905151426458	0.774595364070097	-1.04331344742995	0.248282283793626	-1.04046894339162	2728	Est.	tropics_25	0.290770295946847	-1.04341558316423	3.98306331735427	-0.677336262288207	2.80949979433408	-0.489396930374797	1.4993734852722	0.548039864454475
325	0.488128394417162	0.70062606660055	-0.815043923282415	0.702883717649805	-0.488113499560618	0.702883717649805	-0.204458639427727	1.55613197568683	0.748568689522752	-0.114227292195095	-0.299837248365838	-0.425538092981953	-0.729288061747893	0.0842579450951109	-0.527605162722157	0.180121679498551	-0.180121679498801	-0.631766203760148	-0.594644048680925	-0.793615694852334	-0.474024799577191	0.228658423698384	-0.633573983020579	0.386554331117888	0.0439936985116371	2858	Transient	tropics_25	-0.182600805729213	-0.48755058544222	0.884411131678597	0.258956186992857	0.97744549200439	-0.633992697376235	0.314859950187923	-0.180121679498801
326	0.86136079415594	0.998525649496078	-1.23631354107475	0.998896269959663	-0.861347491829006	0.998896269959663	-0.205681831225478	1.5378820819104	0.748568689522752	-0.573717741895586	-0.753402627703936	-0.278772196733677	0.0281828337799406	0.147307416676133	-0.411643875666037	0.353800224007312	-0.353800224007561	0.0832617202105237	-0.939432546929072	-0.714013939756224	-0.536437375480769	0.57727190589484	-0.931566320772849	0.421122342948954	-0.0387997256964887	2891	Transient	tropics_25	0.306153791593964	-1.57081997935711	1.64271150724092	-0.533924811648572	1.36098800470167	-1.0893945529525	0.985793806512591	-0.353800224007561
327	0.48694043984796	0.856532473723474	0.58933736366184	0.857325049289731	-0.486957260427196	0.857325049289731	0.791272666193986	1.16337275161427	0.426839744672442	-0.197771010322457	-1.35190171268612	0.0546932735697119	-0.606101176767834	0.113357701209428	0.379001263352965	0.0593808178381577	-0.0593808178384074	1.43725429614694	2.26385888551311	-0.494971868836585	-0.432416415641471	1.17642480206167	0.893636747959809	0.835938484921741	0.81999546435052	3576	Transient	tropics_25	0.185131600324765	-0.467034395983353	-0.50681332647046	-0.182007180577964	1.10453360555866	-0.303685238816194	-0.456837266063925	-0.0593808178384075
328	0.0832399374837453	-0.530350118160263	2.15425028055299	-0.532646935469598	-0.0832315904402986	-0.532646935469598	1.60294019738015	0.795316422432451	0.426839744672442	-0.406630305640862	-1.05446438178309	0.118852526551971	0.21586851231088	0.0454582702760206	0.199788365175324	0.236362805894398	-0.236362805894648	0.70055718422138	1.67152992698424	-0.55002648172079	-0.120353536123577	0.799277120254824	0.428023720221886	0.76680246125961	0.733822369844518	3614	Est.	tropics_25	-0.396386843066833	2.08673905025071	-1.01980375086267	0.634064218271734	-0.525804500841224	1.45780016406275	-0.391998903046046	-0.236362805894648
329	-0.0896744522299188	1.25887574047173	-0.0086177757267087	1.25629848935954	0.0896757131118985	1.25629848935954	-0.0701202706833766	0.547615285908848	0.426839744672442	3.51992444634515	0.651095312714787	-0.923917240230401	-0.486706539488252	0.181257132142836	-0.390560005292197	-3.24505376270607	3.24505376270582	-0.343267499840325	-0.261643191398528	-0.382823583331715	-0.827696063030804	0.0726018171335721	-0.62426172246582	0.749518455344077	-0.187987624786452	3726	Est.	tropics_25	-0.645464825772884	0.256083722750888	1.01842121524328	0.701338580276	2.0034844647492	-0.212575245521755	0.129081804279513	3.24505376270582
330	-0.204105496205263	0.0802839324767031	-1.01694891544431	0.0786833356051069	0.204110351916793	0.0786833356051069	-0.848761623330256	0.952541105832371	0.426839744672442	2.68448726507153	0.708795882699193	-0.843750275029753	-0.736811391863358	0.0600081483331792	-0.229795493691666	-3.87725027160506	3.87725027160481	0.044732577341743	-0.406041793228948	-0.387450680425974	-0.994129598773681	0.297675927103825	-0.642886243575337	0.697666437597479	-0.196395986027793	3734	Transient	tropics_25	-0.810299306231822	-1.28024492355487	0.151008981799425	0.918431813001493	0.744595170743182	-1.74906552672031	0.222508442049707	3.87725027160481
331	0.234155011266334	-0.688127647942927	-1.00340650743345	-0.687088267109523	-0.234170350457494	-0.687088267109523	-0.538602729222162	0.557966975196401	-0.216618145028177	-0.866120755341352	1.02712767361584	-0.465685777636629	0.976642333255259	0.127907579266587	-0.651472901168467	0.904401677283539	-0.904401677283788	0.630906222937802	-1.00721148248213	0.122863231308409	-0.120353536123577	0.240803414836899	-0.847755975780023	0.161862254215962	-1.21131870035042	4739	Transient	tropics_25	0.74551148130756	-1.72940348331589	-0.128318690676414	-0.626633091701858	-0.67701383180537	-1.1822390015025	0.495307387107403	-0.904401677283788
332	0.256577554255233	-1.20897438110321	-0.603401827839987	-1.20832776139427	-0.256568354242053	-1.20832776139427	-0.245036697761826	0.409850433994296	-0.216618145028177	-0.949664473468714	1.07133081759854	-0.570078318012699	0.895781825835379	-0.012741241952615	-0.633024514591357	0.936114735339347	-0.936114735339596	-0.0593569147987092	-0.688945176406914	0.112824783375105	-0.203570303995016	-0.142024988631505	-0.801194673006231	0.386554331117888	-0.960238013118854	5030	Est.	tropics_25	0.785885230595162	-0.701583878308754	-0.86155673370066	-0.652337888063528	-1.1651003756787	-0.206085959004581	0.365720133555364	-0.936114735339596
333	-0.633758175616793	-0.791939874603404	2.09952104487275	-0.790049154869473	0.633768813896137	-0.790049154869473	0.967731378582646	0.450047253435576	-0.216618145028177	-0.615489600959267	0.876883910166876	-0.108422745853496	-0.191369958492117	-0.00789128260022847	-0.727901931273637	0.154437405916894	-0.154437405917144	2.13249250254656	-0.659476073992543	0.248422255849169	0.524576414880072	0.985761500317208	-1.24818317963464	0.472974360695552	-1.18633244292904	5181	Est.	tropics_25	-0.817242102350278	0.828135303365834	-0.472833888458283	0.765394355018643	-0.981346163226004	0.217728290446386	3.25539117766805	-0.154437405917144
334	0.217319065440711	-0.220921978544447	-0.88555398152077	-0.223764272189747	-0.217322294513355	-0.223764272189747	-0.46643441315483	0.014704943884663	-0.538347089878487	-0.0306835740677334	1.12498709937109	-0.0203375272827898	-0.60191135471166	0.0745580263903383	-0.559230968282917	0.36899606432572	-0.368996064325969	-1.05873765213661	-0.173235884155413	0.658273262876049	0.00447161568358125	-1.1012181059692	-0.0375893075160374	-0.0282618108548987	-0.948576532046019	5421	Est.	tropics_25	1.37123030064847	-0.217838691955203	-0.249895279659306	-1.35775488107258	-0.285589677444479	0.756393337348674	-0.324902091574595	-0.368996064325969
335	0.134428122406546	0.101355339309437	-0.392393949852613	0.104423557545095	-0.134436466348957	0.104423557545095	-0.193024455231354	0.16319118827561	0.105110799822132	-0.74080517815031	0.0728300177635189	0.494562948618862	0.0926816273308207	0.0842579450951109	0.176069011004754	0.780522544253039	-0.780522544253289	0.164244782337846	-0.694838996889788	0.00146075161503019	1.00307283014084	0.0831797126413122	0.716703797419398	-1.61839035508392	-0.684265968083253	6285	Est.	tropics_25	0.072279887463051	-0.629140984447832	0.416926469362001	-0.271679841891632	-0.421728458168117	-0.423462148342843	-0.490979597075068	-0.780522544253289
336	0.573690842164914	0.400723755568658	-1.12096057807316	0.400436109854952	-0.573675195433791	0.400436109854952	-0.336935629349409	0.0280478680637492	0.105110799822132	1.26424405690638	1.31811884132318	-0.131835095007129	0.411505677955726	0.258856481781017	-0.329943877967407	-1.4470720259014	1.44707202590115	-0.638786578429212	-0.750830291477094	-0.101747041199237	0.545380606847931	-0.302978769042496	-0.568388159137269	-0.166533858179161	-1.07057703211439	6399	Transient	tropics_25	0.775329608558274	-0.850272825222711	0.765735790954287	-0.910496056033458	0.00515710143384585	-0.137496219402372	-0.0157411828980868	1.44707202590115
337	-0.227585178127309	0.742142820143789	-1.86821796776324	0.741494050559787	0.227598524027152	0.741494050559787	-1.47104715487326	0.237400701090279	-0.216618145028177	-0.281314728449819	1.14099136661557	-0.215511772512343	0.535090137291481	0.0939578637998831	-0.611940644217517	0.623856734013801	-0.62385673401405	-0.989363083556538	-0.84807832944452	0.310064600189611	0.795030910462247	-0.807975336060174	-0.74532110967768	-0.114681840432563	-0.827009925613423	6502	Transient	tropics_25	-0.0858921044417757	-1.45434916313649	1.23323231096855	-0.0648355345254962	0.158689720935165	-1.31133399179663	0.234395818524986	-0.62385673401405
338	-0.705717389291567	-0.483003283518569	-0.671151174803401	-0.481166491589623	0.705719923398753	-0.481166491589623	-1.03383586055525	0.204093804713768	-0.538347089878487	-0.573717741895586	0.651157057572983	-0.332188305954397	0.324773303128654	0.118207660561815	-0.667285803948847	0.823054379926844	-0.823054379927094	0.307360924213392	-1.00426457224069	0.470601341747969	0.0876883835550195	-0.203664083442042	-0.931566320772849	0.179146260131495	-0.651669571049345	6638	Est.	tropics_25	-0.52820723926094	-1.07899992545901	0.0991047255623991	0.572232985851059	-0.563867989594289	-1.39757112386532	0.617886942811226	-0.823054379927094
339	0.232348004204403	-0.887533609102304	0.100467626542577	-0.886574987144427	-0.232353403247831	-0.886574987144427	0.2300403600344	-0.103768123448539	-0.538347089878487	-0.657261460022948	0.412772509048857	-0.455584654418608	0.651976997865907	0.0551581889807932	-0.667285803948847	0.825944893030889	-0.825944893031139	0.370875967479119	-0.97184855958488	0.472326699986511	-0.0787451521878576	-0.168992092611118	-0.773257891341956	0.110010236469364	-0.516121274633563	7381	Est.	tropics_25	1.4021570645118	-0.200334826771253	-0.376272834604574	-1.12230439334528	-0.886493245039708	0.59697508619856	0.207620261323782	-0.825944893031139
340	-0.308055633875287	-0.025504036970041	0.776356899084524	-0.0242775521548431	0.308039732309459	-0.0242775521548431	0.281520780044112	0.0251910706954317	0.105110799822132	-0.197771010322457	-0.868822291130208	-0.212772484859999	0.752930301569774	0.0406083109236341	-0.140189044602846	0.201015959936362	-0.201015959936612	1.32702888598865	0.0212601917794388	-0.0655145181899755	-0.0371367682521385	0.781712590059871	0.130031382469615	-0.183817864094694	0.142165312024592	7525	Transient	tropics_25	-0.635925173995916	-0.151767790280868	-0.200453249482114	0.630675156876209	-0.0741643311499635	-0.587743411722008	-0.377643840607662	-0.201015959936612
341	3.779150376889e-06	0.858568414598417	0.0705474854276773	0.857325049289731	-1.54082377810125e-05	0.857325049289731	0.0448065760531769	-0.15035072524253	0.105110799822132	1.76550636567055	-0.342885763500271	0.244003731168466	-0.668122776256304	0.200656969552382	0.379001263352965	-1.78666602258235	1.7866660225821	-0.348353125584839	-0.19681116608691	-0.0921007201383302	-0.619654143352208	-0.151231675462316	-0.465953293034926	0.559394390273216	0.445470598270958	7618	Est.	tropics_25	-0.142869254004371	0.357769459292861	0.633138045402349	0.10808678195125	1.2906094748916	0.273833235328703	-0.126974966498334	1.7866660225821
342	0.416628760218345	0.393866570529622	-0.370532101107811	0.394001054369955	-0.416624885711373	0.394001054369955	0.0615589854571639	-0.305189142605385	0.105110799822132	1.89082194286159	-0.603516984432511	0.264762395408889	-0.609465267469871	0.0454582702760206	0.413262552710455	-1.29321414267752	1.29321414267727	-0.903183838603291	0.00652564057225302	-0.143077213549636	-0.578045759416488	-0.425408115196897	-0.102775131399346	0.351986319286823	0.734160378408759	7728	Est.	tropics_25	0.523948264455337	0.281367852001754	0.12189715486058	-0.569660303818227	0.731847020516365	0.677438346919525	-0.333701624816362	1.29321414267727
343	0.182847951282778	1.06119518108157	-1.39427099429231	1.06324682480963	-0.182833332933592	1.06324682480963	-0.83807199066295	-0.208528563413814	0.105110799822132	0.345263157505395	-1.50944371837388	0.697227433522795	0.987132179717067	0.152157376028519	0.858659314357826	0.00512175757079894	-0.00512175757104861	-1.06199908603798	-0.907016534273263	-0.244167521252972	-0.682066719255787	-0.437030741125155	-0.410079729706376	0.0408742128072325	1.06129154625593	7752	Est.	tropics_25	0.14977689701041	-0.829885209924527	1.6595305015736	-0.000484744428371068	1.59391284308324	-0.771084465060401	-0.172972531930018	-0.00512175757104857
344	0.859716444264195	-0.387856260353567	-1.07984836422202	-0.391075714799666	-0.859728757042214	-0.391075714799666	-0.0994236915773353	-0.374458076441904	0.426839744672442	-0.155999151258776	-1.56981784071819	0.835047843531383	1.0461872628592	0.157007335380905	1.03523672873874	0.548373048953883	-0.548373048954133	-0.847131398332219	-0.232174088984156	-0.450975233753904	-0.411612223673612	-0.158348901452094	-0.167960955282656	0.179146260131495	0.965678271488309	7865	Transient	tropics_25	0.722104233631757	-0.629288747271896	-0.353267450397965	-0.915703135700871	-0.238447123358079	0.0508126558250291	-0.315957741263417	-0.548373048954133
345	0.920811857185723	-1.5040720543403	0.162210561137539	-1.50434031370413	-0.920811218690672	-1.50434031370413	0.831159355251098	-0.518642320089971	0.426839744672442	-0.448402164704543	-1.120945070603	0.723250666220069	0.669562017444739	0.123057619914201	0.929817376869536	0.734274334588319	-0.734274334588569	0.459321632601122	-0.317634485985833	-0.494030764342837	0.482968030944352	0.624415366120695	-0.223834518611207	-0.235669881841292	0.791443468545323	8706	Transient	tropics_25	0.81011034016972	-0.197347901004527	-1.24216680813423	-0.962093513240477	-1.57368991943316	0.481800060583607	-0.308945257659806	-0.734274334588569
346	0.38486338042319	2.16069458858185	1.49735022475355	2.1636413127441	-0.384877862648003	2.1636413127441	1.37409696669649	-0.432467867709169	0.426839744672442	0.303491298441714	-0.800186706759243	0.148257067445108	0.0943636726818392	0.0115085548093163	0.252498041109925	-0.42539952275453	0.425399522754281	1.28463024527079	-0.400147972746074	-0.350669179795353	0.337338687169335	0.979558413445388	-0.642886243575337	0.127294242384897	0.766451147785425	8932	Est.	tropics_25	0.0380926634023368	0.770029728567541	1.95133105401267	-0.209706496079421	1.65293141000822	0.858334465718469	-0.0201963858519466	0.425399522754281
347	0.0358257703938154	-0.706924812501408	0.264841868128923	-0.706393433564514	-0.0358257859700276	-0.706393433564514	0.198237373292864	-0.140368739143818	0.426839744672442	0.0110882849959476	-0.790542159908987	0.180358094621021	1.22173163222006	0.035758351571248	0.355281909182395	-0.28640713549431	0.28640713549406	1.73741677215472	-0.84807832944452	-0.36086447847762	0.378947071105054	1.24818472282097	-0.652198504130096	-0.201101870010227	0.693133326847212	8962	Transient	tropics_25	-0.464685526074093	-1.0937248594252	-0.270354865435652	0.439091129974136	-0.868308245072209	-1.3112044949289	0.041190500406313	0.28640713549406
348	-0.493741928274993	-0.00948802410838748	-0.855521919678508	-0.0114074411848493	0.493731737136915	-0.0114074411848493	-0.98150452451232	-0.194647889141867	0.105110799822132	1.6401907884795	-0.49171556969654	-0.0939130815699833	1.39054782017684	0.0745580263903383	0.0258464345911443	-1.17957568464421	1.17957568464396	-0.718221841416904	-0.223333358259845	-0.144645721039216	0.233317727330037	-0.316756151463069	-0.242459039720723	0.00630620097616692	1.24247293665733	9175	Transient	tropics_25	-0.933120204707219	-0.465007168278552	-0.0495059480235091	1.08945869361001	-0.199696377061883	-1.16413436725503	-0.263166154057724	1.17957568464396
349	-0.506020023835888	-0.915552290527472	2.91960152116668	-0.918750264569411	0.506020907354994	-0.918750264569411	1.67489578443918	-0.821866153701361	0.105110799822132	0.303491298441714	-1.05924343380748	0.225213929928164	1.56820239188716	0.205506928904768	0.183975462394945	0.531029970329613	-0.531029970329863	0.369991510827899	1.87781364388484	0.0309486924191015	-0.453220607609331	0.1590532594314	0.623581191871813	0.835938484921741	2.02600835764989	10304	Est.	tropics_25	-0.952771568848516	3.36470687746161	-1.23514375530009	0.851324028724941	-0.781290925314576	2.45929766770705	-0.542219465107748	-0.531029970329863
350	0.161067811244971	0.0708523450384988	-2.89363567185818	0.0722482801201102	-0.161063001821457	0.0722482801201102	-1.84693931254747	-0.753773548192973	-0.216618145028177	2.55917168788049	1.66314910892389	-1.17563209465913	-0.325841838645374	0.186107091495223	-0.801695477582077	-0.627487681771619	0.627487681771369	-3.82935339062396	0.36015486954471	0.0617698645893269	-0.869304446966523	-2.23324881225127	-0.214522258056448	0.956926526330471	-1.0898748412901	10440	Transient	tropics_25	0.613911586895213	-0.278371616250744	-0.297056770354128	-0.40710394166061	0.617266036804403	0.0392170094909216	-0.33962620727641	0.627487681771369
351	-0.834983669364639	0.206244073859133	-0.377657720749888	0.207384445305045	0.834987458515249	0.207384445305045	-0.931194114048284	-0.922425421066167	-0.216618145028177	0.762981748142205	0.858582734197504	-1.14866723183136	1.75545991341966	0.283106278542948	-0.654108384965197	0.416978581852866	-0.416978581853116	-3.02449783801376	2.22554905237443	0.123882761176639	-0.390808031705752	-1.82724045257763	0.465272762440919	1.42359468604986	-0.493835323703959	10844	Est.	tropics_25	-1.1795661990806	2.13662238672895	-0.781870851740039	1.32046885465125	0.380858507175165	1.01996421816871	-0.525927150099283	-0.416978581853116
352	0.432289488088418	-0.437679934974851	0.359638724204933	-0.436121103194644	-0.432283667118277	-0.436121103194644	0.583542789584554	1.72391000465913	-0.538347089878487	-0.197771010322457	-1.17181048478508	-6.87673804444501e-06	-0.849936587380052	0.0794079857427244	-0.184992269147256	-0.186395382094353	0.186395382094104	0.966944471860699	-0.205651896811222	0.6029833738684	0.503772222912212	0.0696635128258653	0.111406861360098	-0.512213976489817	0.643629379907195	1791	Transient	tropics_27	1.81359949273599	-0.368704811443995	-0.403365419149929	-1.66002839715823	-0.677989948378495	0.838304791084436	-0.219818239520242	0.186395382094104
353	-1.40341767528592	-0.126618558939372	1.38852597084811	-0.127238439914793	1.40342765190896	-0.127238439914793	-0.152605943653483	1.97887076743634	-0.538347089878487	0.0946320031233095	-1.0823730576878	0.00684134239281709	-0.779535343779233	-2.14672335700258	-0.182356785350526	-0.437952608234954	0.437952608234705	0.416204370854147	-0.294059204054336	0.676311099006198	0.899051870301545	-0.297036864775802	-0.857068236334782	0.300134301540224	0.773014963605142	1858	Est.	tropics_27	-1.96394480740237	1.35651308014726	-0.1004940534969	1.55776726530799	-0.562683500742321	0.153198091657886	0.85798016261698	0.437952608234705
354	-1.19755154328461	-0.474237196329658	-0.0974828332525086	-0.474731436104625	1.19755101535235	-0.474731436104625	-1.01171204369157	1.59330395085578	-1.18180497957911	0.219947580314352	-0.0861197706911174	-0.353417785260068	-0.552887378390151	0.0745580263903383	-0.271963234439346	-0.46999601064551	0.469996010645261	0.260042493373111	0.124402050229739	1.1750180553177	-0.0371367682521385	-0.751429302049662	-0.633573983020579	0.749518455344077	0.528856599967615	2143	Est.	tropics_27	-0.605619977713183	-0.350428622836487	-0.579580224488874	0.454742806265723	-0.505757809236129	-0.631307073376977	0.321298112790424	0.469996010645261
355	-1.5599657818024	-0.888898237498703	0.418807482070559	-0.886574987144427	1.55994939517039	-0.886574987144427	-0.939596909876315	1.65988413422799	-1.18180497957911	0.178175721250671	-0.044441991408641	-0.449421257200832	-0.580136513076654	0.147307416676133	-0.311495491390296	-0.452322587666492	0.452322587666243	-0.121932222872519	0.480978189443634	1.22646510097587	-0.203570303995016	-0.998508046502068	-0.391455208596859	0.835938484921741	0.361731206523803	2174	Est.	tropics_27	-1.64971361946782	0.598269342639911	-0.974697513996629	1.04585235024214	-0.84304139562238	-0.17354144372204	0.0638538320599844	0.452322587666243
356	-0.579000024025677	-0.818602645976051	0.737035416871177	-0.815789376809461	0.578996114375779	-0.815789376809461	0.0358187754523092	0.942458291591248	-1.18180497957911	-0.0306835740677334	-0.232294547984947	-0.382009100131414	-1.2328312745574	0.157007335380905	-0.285140653422996	0.463474549783647	-0.463474549783897	-0.363057217411377	-0.644741522785357	1.06114441157429	-0.890108638934383	-1.00843298549698	-0.344893905823066	0.230998277878093	0.234183988471003	2822	Est.	tropics_27	1.17638977719391	1.19886926349495	-0.505622982606775	-0.504020929608256	-0.453350029754237	1.4582473316286	-0.0655018125944464	-0.463474549783897
357	0.0410451285301138	-0.517439496355823	1.07358104405012	-0.519776824499604	-0.041045379772329	-0.519776824499604	0.774679803546229	0.809533190512436	-0.538347089878487	-0.281314728449819	-0.000955087781013815	-0.363090894782409	-0.336301102464436	-2.40377120267905	-0.0637600144976759	0.380475530653213	-0.380475530653462	1.05760127861075	-0.0111558208763703	0.482678849417731	-0.765283487127225	0.213248649995749	1.03332065628119	-0.823326082969407	0.250364650869522	3206	Transient	tropics_27	1.00849128708185	0.431120754585562	-0.557834978206523	-0.79586361932122	-0.172692579107792	0.947383104223609	-0.497612622155565	-0.380475530653462
358	-0.256351881445682	0.204753237056131	-0.42309753605905	0.207384445305045	0.256339325343621	0.207384445305045	-0.513022065973535	1.06795571951243	0.105110799822132	0.0528601440596285	0.451714991113238	0.242976498298836	-0.622860464992529	0.0551581889807932	0.107546432289774	-0.0518626436232309	0.0518626436229812	-0.302084987017894	-0.915857264997574	-0.0582209583634345	0.815835102430107	-0.145550953800752	-0.819819194115748	-0.149249852263628	-0.191131695220799	3232	Transient	tropics_27	-0.553172171999285	-0.284650185075318	0.757300109873668	0.525316005318674	-0.271301953659246	-0.63354254421073	0.550351737824268	0.0518626436229811
359	-0.623861826808893	0.719267131287706	-2.18357327056156	0.722188884104796	0.623858192752527	0.722188884104796	-1.96766302476033	1.17923637935363	-0.216618145028177	-0.3230865875135	0.0560292418483159	0.598570276668821	-0.505576030062408	0.0163585141617028	0.421169004100645	0.199199065985248	-0.199199065985498	-0.420989128066284	0.0389416532280615	0.0747884767528288	0.462163838976493	-0.314731986273316	-0.195897736946931	0.0754422246382981	0.266483327737114	3272	Transient	tropics_27	-0.799422860980972	-2.27996433310007	0.345716304654449	1.00329298878963	0.319851001180019	-2.76596037353761	-0.130452934608336	-0.199199065985498
360	0.563121310256263	1.07604542681907	-0.187131335869846	1.07611693577962	-0.563136901617753	1.07611693577962	0.295986352608824	0.579544197672406	-0.216618145028177	-0.531945882831905	-0.877231940816539	0.673772282999594	-0.411717899475565	0.108507741857042	0.758510930082086	0.193252867599784	-0.193252867600034	0.426873129209494	0.424986894856328	0.127176626904752	-0.265982879898594	0.125752477277402	0.670142494645605	-0.287521899587891	0.614943160234584	3283	Transient	tropics_27	1.33784406758314	-0.594366050433595	0.339342242567384	-1.21976933945787	1.17784210661964	0.301911193865878	-0.45613039539381	-0.193252867600034
361	0.249233835100164	-0.186378654625273	-0.806314106548143	-0.185153939279765	-0.249234494595783	-0.185153939279765	-0.37836460371673	0.585257792409043	0.105110799822132	0.428806875632757	0.0669210348341364	0.346256203066142	-0.23577595575901	0.0406083109236341	0.692623835163835	-0.727334262994201	0.727334262993952	0.78071106823819	-0.541599664335057	-0.246833983985254	-0.349199647770033	0.612205079330896	-0.316957124158791	0.00630620097616692	0.291393144472308	3781	Transient	tropics_27	0.256028975784924	-1.61493961349517	0.0162402455884537	-0.116788685015052	-0.0578541125013587	-1.4061536245427	-0.128848107025255	0.727334262993952
362	-0.0639608213424683	-0.910040221400919	0.799561796557676	-0.912315209084414	0.0639741689461323	-0.912315209084414	0.494356152852853	0.312282401521024	-0.216618145028177	-0.531945882831905	-0.640137859828714	0.804059651964235	-0.446918521275974	-0.012741241952615	0.761146413878816	0.178387371636124	-0.178387371636374	0.234448529028439	0.740306290690102	0.155096060219244	0.06688419158716	-0.00784242524628151	0.223153988017199	0.300134301540224	0.576236961008151	3936	Est.	tropics_27	0.208727857328262	0.772372095675844	-1.04942378204117	-0.136360046521262	-0.957774907267443	0.801467111735154	-0.378799189575807	-0.178387371636374
363	0.541233970386882	-0.169678044189643	-0.883763249882971	-0.172283828309772	-0.541234428890374	-0.172283828309772	-0.21280825300368	0.0170239911601209	-0.216618145028177	-0.3230865875135	0.633251048696067	-0.567938249534305	-0.519399384583507	-0.012741241952615	-0.751621285444207	0.470411781233355	-0.470411781233605	-0.292687635098681	-0.285218473330025	0.37405970576441	-0.307591263834313	-0.4683073580894	-0.410079729706376	0.33470231337129	-0.0775375268978732	4806	Transient	tropics_27	1.29843399831061	-0.848520703901606	-0.143392301198385	-1.53086065670941	-0.0690263135537	0.289833159979679	-0.14243036693427	-0.470411781233605
364	-0.899111192373788	-0.544473004922866	-0.254731455196777	-0.545517046439591	0.899109177314415	-0.545517046439591	-0.897476566232006	0.354563002572135	-0.216618145028177	-0.3230865875135	0.629620451034127	-0.540074557945612	-0.50722749277068	0.0600081483331792	-0.730537415070367	0.474045569135583	-0.474045569135833	0.21349796210267	-0.960060918619132	0.369040481797763	-0.286787071866454	-0.181202379400917	-0.912941799663332	0.33470231337129	-0.145197394097083	4950	Transient	tropics_27	-1.29503341159473	-0.502960468466063	-0.0116186378095097	1.07624659174005	-0.463232639599394	-1.20678197823035	0.606347928333953	-0.474045569135833
365	-0.976653553712306	-0.0134552857317469	0.0142886664734765	-0.0114074411848493	0.976643270061264	-0.0114074411848493	-0.774519199431953	0.210109883877638	-0.538347089878487	-0.573717741895586	0.161971069541462	-0.451732531157499	-1.15576301483799	0.113357701209428	-0.735808382663827	0.502124839289163	-0.502124839289413	0.394314068736448	-0.491502190230625	0.422369736443434	-0.0163325762842789	-0.12067331066218	-0.773257891341956	0.421122342948954	0.0224556098948897	5113	Est.	tropics_27	-1.08574353046743	-0.324192162391889	0.135996293268858	1.1408471554066	-0.0731148637260458	-1.08802680869427	0.273468974448718	-0.502124839289413
366	-0.782158298895272	0.581748541720267	-1.34633161607205	0.580617663434865	0.782163847819806	0.580617663434865	-1.5402904470764	0.255045626012245	-1.18180497957911	-0.448402164704543	1.31903266522449	-0.468810277615084	-0.249171153281668	0.0503082296284067	-0.951918053995688	0.65912099388315	-0.659120993883399	-1.32589883934575	-0.963007828860569	1.04357712769101	-0.806891871062945	-1.52766400449422	-0.773257891341956	0.472974360695552	-1.01378604435262	5618	Transient	tropics_27	0.591102996164814	-0.552837819960059	1.22355085706569	-0.112870577015674	1.16849605261203	-0.442091351648568	0.282896079004671	-0.659120993883399
367	-1.0371044409138	1.08437974840645	-0.56501301835466	1.08255199126462	1.03709805903729	1.08255199126462	-1.21391096608508	0.375568865574476	-0.860076034728797	-0.699033319086629	-0.31086488003969	-0.215554573881911	-0.850364744378493	-4.82390091951981	-0.443269681226797	0.840314872462427	-0.840314872462677	0.235885771086676	-0.565174946266554	0.797399877201661	-0.0371367682521385	-0.480713531833048	0.148655903579132	-0.512213976489817	0.167252518537929	5920	Transient	tropics_27	-0.765657430739005	-0.894597388268428	1.20264202188241	0.704501647930962	0.9863225007189	-1.32525153129239	-0.352217108706853	-0.840314872462677
368	0.103839021951411	-0.645040762183327	0.112965441098053	-0.642042878714545	-0.103845682419012	-0.642042878714545	0.136173685119998	-0.250170586229654	-0.860076034728797	-0.699033319086629	0.0762198104784934	-0.280013436451145	-0.868377920955765	-2.41832108073621	-0.540782581705807	0.85592364322427	-0.85592364322452	-0.0729001572705121	0.286482113508782	0.874021468067574	-0.578045759416488	-0.710097154787936	0.604956670762296	-0.166533858179161	-0.00828863941331815	6301	Est.	tropics_27	1.97350052851388	0.180283389307235	-0.755806222564408	-1.45875597213541	-0.421124128085248	1.19818520059679	-0.500745851639569	-0.855923643224519
369	-0.975659036462949	0.554188196087501	-0.057825588857074	0.554877441494877	0.975652207946903	0.554877441494877	-0.816160902807576	0.310534713719229	0.105110799822132	0.261719439378033	0.314869861892864	-0.0672906296987592	-0.0334106087100893	0.113357701209428	0.0653786915420944	-0.360899787489984	0.360899787489734	1.50491522996527	-0.376572690814576	-0.0667693241816396	1.35674409359446	0.8925846059373	0.586332149652779	-1.46283430184412	0.140456652473052	6431	Transient	tropics_27	-1.7044392200995	-1.29624612081259	0.537914393112893	1.8676016134221	-0.221847948735803	-2.44378518350308	-0.45926213301695	0.360899787489734
370	0.628706644836373	0.647692019011266	-1.6252007617502	0.644968218284833	-0.628712178184646	0.644968218284833	-0.646934976701276	-0.132100831466097	0.105110799822132	1.38955963409742	0.888640131167444	-0.0419522189145713	-0.568392778262269	0.186107091495223	-0.103292271448626	-0.702475850299415	0.702475850299165	-1.01147449983704	-1.06320277706943	-0.0890421305336511	0.753422526526527	-0.519042079135783	-0.26108356083024	-0.788758071138342	-0.432193919373787	6481	Est.	tropics_27	0.863383620392639	-1.1476704937012	1.44923212769256	-1.0269038397525	0.10263827968254	-0.348951621821431	-0.246840862259667	0.702475850299165
371	0.896270790792645	2.76019074733607	0.276257782319895	2.76210147284881	-0.896265913658327	2.76210147284881	0.891574393609603	-0.465136185850409	0.426839744672442	-1.03320819159608	-0.667787207328999	0.537407119556314	-0.302782526015046	-2.14672335700258	0.104910948493044	0.992190689557819	-0.992190689558069	0.534721562117623	-0.0700940257051128	-0.315691462777756	0.108492575522879	0.528496054386926	0.241778509126717	-0.322089911418956	0.272517437453099	7558	Est.	tropics_27	0.774759671432633	-0.119893691744438	1.99765766135724	-1.17656295164017	2.42313469149927	0.70550079918337	-0.448098279815862	-0.992190689558069
372	0.426809825410599	0.740926403593303	-2.32276534849135	0.741494050559787	-0.426799790085479	0.741494050559787	-1.2850156371109	-0.204797922144598	0.105110799822132	-1.03320819159608	-0.671708005824462	-0.849870870877961	-0.317890351531468	0.263706441133403	-0.245608396472046	1.01597548309968	-1.01597548309993	-1.09726679500538	-0.462033087816254	-0.0509273985368935	0.0876883835550195	-0.600531051936155	-0.112087391954105	-0.183817864094694	0.695038101048753	7697	Transient	tropics_27	0.540243285002047	-1.90212215837368	0.780800157654019	-0.72124343069286	0.571181327681911	-1.28248289605874	-0.319705314989288	-1.01597548309993
373	0.16547414887646	-1.21798333644299	-1.65347939886379	-1.22119787236426	-0.165489745932273	-1.22119787236426	-1.03420813631978	-0.375063045296371	0.105110799822132	-0.991436332532395	-0.641428327365016	-0.863096494074437	2.86356080802802	7.66474441287487	-0.266692266845886	1.00540446374774	-1.00540446374799	-1.1780287429699	-0.550440395059368	-0.0517116522816879	0.191709343394317	-0.639381964449153	0.632893452426572	-1.04801815987133	0.861638519048105	7714	Transient	tropics_27	0.121969741095052	-1.04448431050067	-0.927111200760521	-0.250404079602805	-1.2744052416372	-0.81973280666967	-0.513518649495553	-1.00540446374799
374	-0.0695577670043365	1.0443691925578	-1.85489940120711	1.04394165835464	0.0695571521903693	1.04394165835464	-1.3456434044777	-0.479252125787982	-0.216618145028177	-0.3230865875135	0.163903683603005	-1.01439933549691	2.83423205363481	0.0794079857427244	-0.538147097909077	0.866164318221458	-0.866164318221707	-1.49599090908349	-1.03078676441362	0.0493002300471759	0.254121919297897	-0.901739891301626	-0.801194673006231	0.0408742128072325	0.455651225114363	7887	Est.	tropics_27	0.19865006726491	-1.02219760000699	1.84842437082825	0.0276163205025247	0.731170080625031	-0.978219034134996	0.170965543620206	-0.866164318221708
375	-0.0542348247421694	-1.44069675205998	-2.08362806102687	-1.43998975885416	0.0542287248215838	-1.43998975885416	-1.48764001752102	-0.137310285490677	0.105110799822132	-1.28383934597816	-0.988878993407019	-0.768762275546819	2.91634644940726	5.53561225717729	-0.285140653422996	1.10112174053597	-1.10112174053622	-0.680687712280756	1.56838806853394	-0.165193169152694	0.337338687169335	-0.286589560570627	0.176592685243407	0.905074508583872	0.220833662310001	8436	Transient	tropics_27	-0.229679341963178	-1.95693344985434	-1.45502389988505	0.314114113978804	-1.49664831300106	-2.02395483451273	-0.404588586371442	-1.10112174053622
376	-0.972277996230478	-1.93480847614121	1.71152919001619	-1.93548903119892	0.972282596758074	-1.93548903119892	0.405701338641916	-0.588516222780958	0.105110799822132	-1.24206748691448	-1.04667218067872	-0.866991418705115	-0.264676553153786	-0.00304132324784238	-0.264056783049156	1.10467294234951	-1.10467294234976	-0.314964887001288	2.48193024337946	-0.111158086136709	0.62859737471937	-0.124133980180142	0.167280424688649	1.44087869196539	0.381252166938594	9116	Est.	tropics_27	-1.69902779025232	2.39555468987132	-1.72643225630703	1.92827855656323	-1.94589487280701	0.81863744149676	-0.441213766398414	-1.10467294234976
377	-0.0851362375779047	0.836256927138958	-2.26523809462704	0.83801988283474	0.0851498627896477	0.83801988283474	-1.62575432616277	-0.532556603742722	-0.216618145028177	0.303491298441714	1.96048147356799	-1.03451597919381	3.19159023411941	10.1721733980586	-1.03098256789759	0.4815609032061	-0.48156090320635	-2.57640998708943	-0.588750228198051	0.190701180232682	-0.224374495962875	-1.6179678902177	-0.922254060218091	0.714950443513012	-1.87308791918498	9160	Est.	tropics_27	0.170599668809529	-0.60518575330849	1.0037645609164	-0.149695095919414	0.900419464952151	-0.460017511140754	0.392137164044819	-0.48156090320635
378	0.0889796393569669	-0.533822925138015	-0.53460788742119	-0.532646935469598	-0.0889797507035932	-0.532646935469598	-0.329224202798368	-0.514743631916737	-0.538347089878487	-0.866120755341352	-0.915143283749043	-0.718256659456716	3.27997407165476	-0.0175912013050011	-0.432727746039877	1.01663617180917	-1.01663617180942	-0.497107678611903	0.478031279202197	0.50118723779475	1.00307283014084	-0.677253442192913	-0.3821429480421	0.438406348864487	0.267076824406472	9611	Transient	tropics_27	1.10713160497496	-0.258930952885564	-0.743010163795315	-0.907804736104132	-0.903349317710563	0.388091978197079	-0.230669060764326	-1.01663617180942
379	0.441988419384706	-1.73152949450419	-0.6030660656579	-1.72956725567902	-0.441996075839017	-1.72956725567902	-0.0996896028377148	-0.808355182618256	-0.538347089878487	-0.949664473468714	-0.529293490394785	-0.772657200177497	3.29171780646914	10.152773560649	-0.361569683528167	1.02456443632312	-1.02456443632337	0.531625963838362	2.42004512830928	0.618354747266267	1.83524050885523	-0.195436831380469	0.0182842558125134	1.09519857365473	0.124170788875471	10470	Transient	tropics_27	1.833558091453	-1.17705010044607	-1.63804920866784	-1.69861853430345	-1.86230574744971	0.100647027376309	-0.422755953934193	-1.02456443632337
380	-1.82149436496415	-1.48965938643358	2.67874811588264	-1.49147020273413	1.82149068715028	-1.49147020273413	0.412827760420121	-0.708199227823095	-0.860076034728797	-1.2002956278508	0.531551092761005	-1.00926317114876	0.145895425708503	-0.138840185114658	-0.488072905771207	0.947594201666839	-0.947594201667089	1.54056988871758	1.00847512266088	1.00844255992446	1.83524050885523	0.0793925648669358	-0.149336434173139	0.144578248300429	-0.438825960448584	10506	Est.	tropics_27	-2.64880762489906	2.04640722960527	-1.43066921009416	1.84848420581048	-1.7082987709217	0.551645211855445	-0.359369908757682	-0.947594201667089
381	-1.38292419857312	-0.760516472314572	3.42895275139327	-0.757873877444489	1.38291266614169	-0.757873877444489	1.34505945706291	-0.755588454756375	-1.50353392442942	1.01361290252429	0.60678102798733	-1.55819073585688	-1.11050070357422	-0.0903405915907953	-0.770069672021317	-2.66876803584819	2.66876803584794	3.52003915268864	0.781563034070223	1.47217179921836	-1.05654217467726	0.810638563577953	-0.26108356083024	1.06063056182367	-1.25510125823836	10528	Est.	tropics_27	-0.455325073231673	1.37638186930164	-0.965041129423842	0.36998213716679	-0.277897898445296	1.03890055481693	-0.320546726964115	2.66876803584794
382	-0.758257778030462	1.28856377716976	-1.35073383134831	1.28847376678452	0.75824621545989	1.28847376678452	-1.52651624378868	-0.79484421153515	-1.18180497957911	-0.448402164704543	0.410673183870184	-1.22746455320584	0.398508054788764	0.355855668828743	-0.561866452079647	0.807693367431062	-0.807693367431312	-2.44761098725551	0.522234932823754	1.17737081655206	-1.0357379827094	-2.23892953391283	0.167280424688649	0.663098425766413	0.169401466993987	10640	Transient	tropics_27	0.659958960465863	0.399081733458831	0.417365250739508	-0.345424495360888	2.3461302771022	0.601551799377797	-0.459081705013582	-0.807693367431312
383	-0.50171902861315	-0.470282389483266	-2.20159250766692	-0.468296380619628	0.501726304859427	-0.468296380619628	-1.89517561518054	-0.776459880235501	-1.18180497957911	-0.824348896277672	-0.0544878798371727	-1.12003311559045	-0.730939524456166	0.331605872066811	-0.311495491390296	0.932068016993684	-0.932068016993933	-1.37797122468633	0.890598713003397	1.05541935923733	-1.22297571042014	-1.56631903005337	0.437335980776644	0.697666437597479	0.150750698813037	10642	Transient	tropics_27	1.39903168074795	-1.53140980950339	-0.819817730199228	-0.634650932483675	0.238432659406731	-0.987693947761131	-0.510634096116313	-0.932068016993933
384	-1.20698672053984	-1.44642677978347	0.56713975273495	-1.44642481433916	1.20699914084259	-1.44642481433916	-0.578329871523044	-0.843140891750132	-0.860076034728797	-1.03320819159608	-0.466733600070333	-1.00772232184432	3.63693467778367	10.3176721786302	-0.071666465887866	0.99161258693701	-0.99161258693726	-0.602800248432695	0.286482113508782	0.898960737151876	-1.18136732648442	-1.02789108957913	-0.0748383497350712	0.784086467175143	-0.00856589365112014	11206	Est.	tropics_27	-1.17350796279352	1.19065264551488	-1.31050364414847	0.869326854774322	-1.12591653310518	0.466827048816938	-0.398696639114845	-0.99161258693726
385	-0.753486589487056	-0.354198471076778	-0.652758868606836	-0.352465381889684	0.753489117310956	-0.352465381889684	-1.05899106578727	-0.826873951441119	-0.860076034728797	-0.991436332532395	-0.516932169783893	-1.02557049295413	3.63106281037648	0.0309083922188615	-0.071666465887866	0.979802776254769	-0.979802776255019	-1.1027946490755	0.0389416532280615	0.883275662256092	-1.20217151845228	-1.29201199901622	-0.112087391954105	0.64581441985088	0.0427082960814083	11810	Transient	tropics_27	-0.0847524425366677	0.103453795265387	-0.453975612012974	0.0636581924841915	0.378373432404941	0.0366766774306874	-0.384958223824787	-0.979802776255019
386	-1.17072611216375	-0.863250115289669	1.57744815863595	-0.860834765204439	1.17072626745698	-0.860834765204439	0.153670646053052	-0.853694237322508	-0.860076034728797	-0.991436332532395	0.453826665263551	-0.911419240316579	0.544295512757965	0.00180863610454412	0.423804487897375	0.878387059347134	-0.878387059347383	1.85129056599931	-0.506236741437811	0.835200907700503	-1.57664697387375	0.374920682570842	-0.782570151896714	0.991494538161536	-0.620979802854348	12178	Est.	tropics_27	-1.08645410142927	0.408380325158504	-0.618124883077045	0.895088015422855	-0.0197104384660202	-0.257402986942275	0.0628087948617802	-0.878387059347383
387	-0.226455334357896	-0.162342180555826	0.493085538130117	-0.159413717339778	0.22644228489373	-0.159413717339778	0.146916500039382	-0.803582650544124	-0.538347089878487	-0.448402164704543	0.302162770076074	-0.727416152544243	0.609253045950032	-0.00789128260022847	0.439617390677755	0.132139161971404	-0.132139161971654	1.95040498947665	-1.20465446865841	0.565574470241955	-1.28538828632372	0.637213313772037	-1.11781153186802	0.680382431681946	-0.830546073881614	12194	Transient	tropics_27	0.45802503133684	-0.987353307470861	0.703228272863681	-0.434321186805339	0.731395914281278	-0.611675244361107	1.02568008139491	-0.132139161971654
388	-0.420934933753982	1.10031646585474	-0.313452530152952	1.10185715771961	0.420921707135188	1.10185715771961	-0.541368206330122	-0.930222797412636	-0.860076034728797	2.76803098319889	0.0051391297229573	-0.160041197552365	-0.91110187287164	0.0163585141617028	0.898191571308776	-3.14504200930612	3.14504200930587	-0.918385437296136	-0.792087034857214	0.719523480344085	0.295730303233616	-1.06928853249213	-0.838443715225265	0.230998277878093	-0.0460185328368854	12247	Est.	tropics_27	0.713632003592184	0.364494609457787	1.52330040801423	-0.303892133042481	0.753577896737599	0.586565623298694	0.12830822212887	3.14504200930587
389	0.627614480215682	-0.552203684986552	0.0671898636068032	-0.551952101924588	-0.627622009858847	-0.551952101924588	0.528126882921209	0.954826543727026	1.07029763437306	-0.0724554331314144	0.383517795235468	-0.174679265944581	-0.57594669102048	0.161857294733291	0.292030298060875	0.299788922006014	-0.299788922006264	-0.638178514481493	0.330685767130339	-0.986698966819459	-0.49482899154505	0.37596541299136	-0.0282770469612787	0.472974360695552	0.130251636664529	1822	Est.	tropics_28	-0.323032558692816	0.597604580029966	-0.708586708722896	0.294323993191924	-0.366003730617752	0.335160244890131	-0.235482790458448	-0.299788922006264
390	1.03153495451152	0.563108722510808	0.189817673886948	0.561312496979874	-1.03154589226862	0.561312496979874	0.944331187669141	0.763421120049697	1.07029763437306	-0.281314728449819	0.156827722853713	-0.457039900983916	-0.493404138249582	0.113357701209428	-0.248243880268776	0.429366495155916	-0.429366495156166	0.438315787134645	-0.571068766749428	-0.990384959419962	-0.952521214837962	1.00143245662497	-0.633573983020579	0.524826378442151	0.121408242848722	1945	Transient	tropics_28	0.161830196598394	-0.146586025776418	0.727995756025752	-0.43131792535647	1.30835763436781	0.160802016726293	0.177562931071667	-0.429366495156166
391	0.803109626270659	-0.164476514168811	-0.493868742661251	-0.165848772824775	-0.803106074908383	-0.165848772824775	0.272798890703624	1.05921728050346	1.07029763437306	-0.281314728449819	-0.294916183167596	-0.207165505446606	-0.312018484124275	-0.0515409167717053	-0.103292271448626	-0.0746564041008428	0.0746564041005931	0.534721562117623	-1.01899912344787	-1.14590247701168	-1.07734636664512	1.18412968891298	-0.773257891341956	0.403838337033421	0.202307644309487	2320	Transient	tropics_28	-0.112369654801175	-1.04928294457955	0.467412847130068	0.214504295883376	0.510264543347111	-1.11546512164341	0.451603880583037	0.0746564041005929
392	1.23272383049511	0.969616036358507	0.0213023653881912	0.966720992534678	-1.23273150148392	0.966720992534678	0.99198248552937	0.621253439249855	1.07029763437306	-0.197771010322457	-0.335877722094995	-0.104014204788004	-0.276817862323866	0.195807010199995	0.0337528859813341	-0.17739349842747	0.177393498427221	0.672199292841639	-1.06320277706943	-1.16911638785744	-1.16056313451656	1.28253023539548	-0.838443715225265	0.438406348864487	0.279086079775658	2383	Est.	tropics_28	0.403335638761006	-0.540789736592861	1.81881540974798	-0.527253557328312	2.11699542558695	-0.130313779083969	0.48939360493954	0.177393498427221
393	1.42294064450942	0.311139866115776	-0.304088495963626	0.310345333064995	-1.42294935663362	0.310345333064995	0.909549994811338	0.459121786252586	1.39202657922337	-0.281314728449819	-0.885746556761803	0.437936736680551	0.0281828337799406	0.13760749797136	0.423804487897375	0.0768064825511147	-0.0768064825513644	-0.202030828348633	-0.51802438240356	-1.47285786321433	-0.390808031705752	1.02160881287122	-0.493890074699202	0.230998277878093	0.568379213843739	2691	Est.	tropics_28	0.284846670798497	-0.222497170444151	0.447708001662591	-0.414848179488214	0.489373438808257	0.0803576733940422	-0.0163337364594857	-0.0768064825513645
394	1.28620354449087	0.0445337406693856	0.0776731050697546	0.0465080581801227	-1.28621582025561	0.0465080581801227	1.07643590182629	0.332111936195233	1.39202657922337	-0.364858446577181	0.69894140333107	1.22334186825123	-0.182990314379769	-0.0224411606573876	0.529223839766575	-0.0963765454255237	0.096376545425274	1.03659543314428	-0.700732817372663	-1.38062962282711	-0.786087679095085	1.66875401273057	-0.754633370232439	0.45569035478002	-1.08105350882274	3404	Est.	tropics_28	0.133334606226259	-0.764906884433196	0.366075126310786	-0.307153575615207	0.512549641094133	-0.49326262164086	0.268244712082325	0.096376545425274
395	0.931437642471339	0.135198704763041	0.905886487552021	0.136598834970079	-0.931448618718146	0.136598834970079	1.39015800682349	0.0328540095186849	1.71375552407368	0.0110882849959476	-0.673455385311416	1.26173469675363	0.462181116985507	-0.0515409167717053	1.28560768942809	-0.0682146891832568	0.0682146891830071	1.21088867197532	0.068410755642433	-1.6002206713681	-0.349199647770033	1.96362917392165	0.986759353507393	-0.771474065222809	0.616884971637796	4204	Est.	tropics_28	-0.518141666686269	0.100179804974119	-0.106437681341339	0.671242056743206	0.277311919068877	-0.388257731832449	-0.535795828974099	0.0682146891830071
396	1.68554387944809	0.0161028061265955	-0.53054143432702	0.0143327807551382	-1.6855477815355	0.0143327807551382	0.961668601845962	0.0313751967633205	1.71375552407368	0.0110882849959476	-0.673455385311416	1.26173469675363	0.462181116985507	-0.0515409167717053	1.28560768942809	-0.0682146891832568	0.0682146891830071	1.21088867197532	0.068410755642433	-1.6002206713681	-0.349199647770033	1.96362917392165	0.986759353507393	-0.771474065222809	0.616884971637796	4424	Transient	tropics_28	0.257763601328801	-1.62627943312699	-0.196571872815752	-0.695011593638771	0.149948827072188	-1.03538841623014	-0.535880548710111	0.0682146891830071
397	2.20143325109259	0.243505445271832	1.18777749286896	0.245994778215026	-2.20142864746426	0.245994778215026	2.68541175613806	-0.409714316905033	1.39202657922337	-0.155999151258776	-0.0483442664466445	1.29443494310349	0.427011077827844	0.089107904447497	0.977256085210676	0.118677629515424	-0.118677629515673	0.662691383841021	1.2000242883543	-1.50156155027361	-0.432416415641471	1.55957968378648	1.98317123286655	-0.788758071138342	0.320222145757488	4471	Est.	tropics_28	1.1474583691718	0.89850239036305	-0.50622895630795	-1.75728727030204	0.452555872718459	2.10488867753154	-0.638320061774606	-0.118677629515673
398	0.672052790594956	2.08483337239168	0.0915885821718214	2.08642064692414	-0.672054627986037	2.08642064692414	0.577852288612408	-0.193572388956147	1.39202657922337	-1.15852376878712	1.80498322268652	1.2970886280167	1.18946694412324	0.0454582702760206	0.737427059708246	0.755086028937443	-0.755086028937693	0.195532436374757	-0.285218473330025	-1.49191522921271	0.337338687169335	1.26927521818516	-0.782570151896714	0.351986319286823	-1.87038447969069	4754	Est.	tropics_28	-0.547177476220599	-0.067544667658772	1.73160617815037	0.981294184816408	1.58544041594374	-0.752044765144228	0.203274667299282	-0.755086028937693
399	0.875918478214494	-0.314563219174086	1.18027880413567	-0.313855048979703	-0.875916104910115	-0.313855048979703	1.54422699108808	-0.488696361793835	1.07029763437306	-0.573717741895586	0.701565559804411	1.78301257672089	1.34195200085377	-0.133990225762272	1.45954962001227	0.250815371414623	-0.250815371414873	2.04714243570383	-0.394254152263199	-1.10527813303159	0.274926111265756	2.02957778171683	-0.885005017999057	0.317418307455757	-0.842456415401067	6034	Est.	tropics_28	-0.0249705185612492	-0.234572521256199	-0.196758518251074	0.0212207269769717	-0.487596697534483	-0.238560822768863	0.320635688667563	-0.250815371414873
400	1.79230774735082	0.960183618601838	0.453987897371494	0.960285937049681	-1.792318206656	0.960285937049681	1.77312340402382	-0.996231621311192	0.748568689522752	0.0528601440596285	0.040864704675314	3.01894492436313	1.88155214946057	0.089107904447497	2.69032055308518	0.400709122381528	-0.400709122381777	-0.44901534820182	0.713784098517168	-0.806085329394485	1.37754828556232	0.357290856724608	1.57343176845718	-1.46283430184412	-0.276810373591477	7002	Est.	tropics_28	1.52524571275744	0.917967691649222	0.102437439779785	-2.05059079198804	0.0553137122758855	2.3361119523737	-0.639823372850766	-0.400709122381777
401	1.42848611302444	-0.362332685914208	1.80755717409319	-0.365335492859678	-1.42849930447405	-0.365335492859678	2.51108033383245	-1.28359182718321	1.71375552407368	2.05790937911631	1.51980842062127	-0.687182865150431	2.23346661953642	-0.012741241952615	-0.300953556203376	-2.26624343958775	2.2662434395875	1.38391050437023	0.82576668769178	-1.68742968778867	-0.224374495962875	2.13816444979937	1.3220007334787	-0.650486023814079	-1.40757868336053	7636	Est.	tropics_28	-0.00672496191649215	1.07527479722143	-0.741581927509793	-0.100587798877511	-0.310847977679881	1.07807307286447	-0.637316404527364	2.2662434395875
402	1.1503237777788	0.770277746153986	-0.347439124362022	0.767234272499774	-1.15030816897289	0.767234272499774	0.656402474928876	-1.12525803421677	1.71375552407368	0.345263157505395	0.809335035300166	-1.09777640341515	2.25652593216675	0.0503082296284067	-0.609305160420787	0.0161882934548569	-0.0161882934551066	-1.41782705253193	0.737359380448666	-1.76961948024259	-0.0163325762842789	0.547823567166502	0.40008693855761	0.230998277878093	-0.212720089584691	8135	Est.	tropics_28	-0.292928166050874	0.74885973292359	-0.0270183603254135	0.531027603984821	0.66895699255478	0.308521736768601	-0.530606647404805	-0.0161882934551066
403	0.726791306573358	-0.0105238463928455	-0.350199835636963	-0.0114074411848493	-0.726794292102582	-0.0114074411848493	0.309654191392394	-0.86008001967522	1.71375552407368	-0.406630305640862	0.50355597405482	-0.768205857742437	2.50283853684138	0.0842579450951109	-0.435363229836607	0.41384031048276	-0.41384031048301	0.538756895588826	0.245225370128662	-1.6266500225675	-0.370003839737892	1.5843267356225	0.213841727462441	0.0754422246382981	-0.56960701553116	8289	Transient	tropics_28	-0.728703736481379	-0.880591915557543	-0.302044131093045	1.08830505020105	0.136620587220272	-1.55787943543561	-0.474931802139811	-0.41384031048301
404	2.30590346715342	0.00317267183823979	-1.15069418464246	0.00146266978514444	-2.30591962972173	0.00146266978514444	1.01548904094702	-1.14085278690971	1.71375552407368	-0.657261460022948	-0.118208573495715	-0.799493658896561	2.45549660587089	0.0212084735140889	-0.414279359462767	0.501794494934415	-0.501794494934665	0.168998736838155	-0.467926908299128	-1.61519991789358	-0.141157728091436	1.35873026044198	-0.233146779165965	-0.0973978345170298	-0.177621635524111	8533	Transient	tropics_28	0.896055991130461	-1.53793790721831	0.129595569212768	-1.77376096650848	0.00910543094860711	-0.1920745740934	-0.37678266082357	-0.501794494934665
405	1.20023777064413	0.646635438765196	-1.01948578526452	0.644968218284833	-1.20022466413287	0.644968218284833	0.224030765549797	-0.839746344288954	0.748568689522752	0.804753607205886	1.25752861197519	-0.215597375251479	2.96956024778494	0.0842579450951109	-0.785882574801697	-0.805625875069477	0.805625875069227	-0.288320630383286	-0.482661459506314	-0.938702637638351	-0.0787451521878576	0.544101715043406	-0.279708081939757	-0.0282618108548987	-0.637461307669863	9600	Transient	tropics_28	0.749919339015627	-1.014604786594	0.715394244574958	-0.810264776367198	0.59678855694507	-0.368697168250636	-0.32250612965626	0.805625875069227
406	0.34663549593004	-0.0876542043559923	-1.05127127183547	-0.0886281070048121	-0.346622865033665	-0.0886281070048121	-0.480049069686323	-0.482579454487553	1.07029763437306	-0.490174023768224	-1.68495347779675	0.349466305783733	-0.563377224851959	0.0406083109236341	-0.137553560806116	0.377419845371794	-0.377419845372043	-0.0371902199775026	-0.382466511297451	-1.09367117760871	-0.0163325762842789	0.815535737424129	0.0741578191410643	-0.356657923250022	1.52857267492583	9737	Transient	tropics_28	-0.660317378773219	-1.25528225814478	-0.0102639157288435	0.970788273603627	-0.146708766828277	-1.82285036207764	-0.407731274825243	-0.377419845372043
407	0.876373281460331	0.484845395002857	-1.45556624597782	0.484091831159911	-0.876378600563482	0.484091831159911	-0.341722032036264	-0.679496816616696	1.07029763437306	0.679438030014843	0.211570714130519	0.00983743826256887	-0.784581479832289	-0.104890469647954	-0.617211611810977	-0.200435017171143	0.200435017170894	-0.427567274409732	-0.544546574576494	-0.958779533504959	-0.057940960219998	0.480307863740552	-0.223834518611207	-0.149249852263628	0.416121241015441	9869	Transient	tropics_28	-0.0244245765530448	-1.42085122466721	0.630536716591262	-0.19859898015637	0.426875255737317	-1.17934132945373	-0.327375651139698	0.200435017170894
408	0.902261244747148	-0.0547428713787848	-0.365383747649137	-0.0564528295798276	-0.902245321748306	-0.0564528295798276	0.442769368338994	-0.833663046363476	1.07029763437306	-0.0306835740677334	-0.352172190172989	0.0276428080028088	-0.73766770586024	0.224906766314313	-0.543418065502537	0.0431939444555058	-0.0431939444557555	-0.678697684815515	-0.261643191398528	-0.981052339856971	0.00447161568358125	0.35448314371947	0.223153988017199	-0.391225935081087	0.810860683269153	9955	Transient	tropics_28	0.00665111781477918	0.0988619733677399	-0.0622403014867805	-0.212137666782149	-0.126979889806162	0.228478938443078	-0.474692584744945	-0.0431939444557555
409	0.833758694948407	1.69915044563353	-1.12573586244063	1.70031731782432	-0.833762929645954	1.70031731782432	-0.15042547131836	-0.641114903738819	1.07029763437306	-0.281314728449819	-1.75565751491729	0.394279339721308	-0.787089256537444	0.0842579450951109	-0.134918077009386	0.361398144166516	-0.361398144166765	0.172868234687243	-0.261643191398528	-1.0903773118806	-0.0163325762842789	0.933133205383637	-0.0562138286255543	-0.149249852263628	1.56828100262688	10000	Transient	tropics_28	-0.0755787693871368	-1.51152463407683	1.3839390811961	0.0753113836152521	1.55821665504007	-1.45600696491938	-0.384136313093827	-0.361398144166765
410	1.76432806061771	-0.34762899138569	-0.473685704826886	-0.346030326404688	-1.76433721962721	-0.346030326404688	1.06829901725864	-0.853862284226527	1.39202657922337	0.0110882849959476	-1.31540432700631	0.220591382014832	-0.634604199806914	-0.0418409980669327	0.407991585116995	-0.117601170218083	0.117601170217833	1.3647841292876	0.392570882200519	-1.33310384589288	-0.723675103191506	1.82729185404411	0.949510311288359	-0.373941929165555	1.54361655464512	10446	Transient	tropics_28	0.663122297724423	-1.67896253866522	-0.591142744319557	-1.2332484559578	0.00334633430224547	-0.704701750420085	-0.582856799945512	0.117601170217833
411	1.05863820301767	0.871246132073566	0.0534236141412197	0.870195160259724	-1.05863492339449	0.870195160259724	0.869610123502154	-0.746581140700972	1.07029763437306	-0.155999151258776	-1.98781818173524	0.248241066755686	-0.693261708593347	-0.00304132324784238	0.244591589719735	0.180947540385421	-0.180947540385671	0.792098447622643	0.731465559965791	-1.20025126152557	-0.432416415641471	1.38373849488312	1.07056969850022	-0.373941929165555	1.82846367315011	10550	Transient	tropics_28	0.194364709167838	-0.598492490614715	0.0385239065621386	-0.167069004465819	1.11825945256582	-0.448373102979332	-0.588658875641561	-0.180947540385671
412	0.936101365837053	-0.958923145201929	1.36714911192188	-0.957360597479392	-0.936106610655645	-0.957360597479392	1.7337153552354	-0.953178004501594	1.07029763437306	-0.364858446577181	-1.94363973569581	0.356999346827681	0.378415258504777	0.0988078231522696	0.107546432289774	0.297889441966213	-0.297889441966463	0.834718202503311	-0.0347311028078674	-1.15790155930695	-0.307591263834313	1.37211586895486	0.167280424688649	-0.131965846348095	1.77860971573834	10687	Est.	tropics_28	0.0472725158254732	0.979279215952793	-0.881359336155739	-0.00888642976047084	-0.877431371768624	0.895151735982614	-0.472793361442325	-0.297889441966463
413	1.38526972151744	0.765354787977992	0.79202580091527	0.767234272499774	-1.38525596088409	0.767234272499774	1.69031863754127	-0.951195051034173	1.39202657922337	0.512350593760119	-0.786442301324756	0.0541796571348973	-0.587659843192119	0.0600081483331792	0.421169004100645	-0.56497001263556	0.56497001263531	1.3869508241088	-0.264590101639965	-1.43144926548946	-0.723675103191506	1.92099111363428	0.241778509126717	-0.201101870010227	1.19639652108956	10842	Est.	tropics_28	0.243105261070765	-0.180795124383899	0.618390411198657	-0.409225489998843	1.29856717006899	0.119176951541381	-0.488320044181611	0.56497001263531
414	0.966475005244568	0.493383144614032	-1.39057761028935	0.490526886644908	-0.966466146758906	0.490526886644908	-0.224667895216663	-0.827983061007643	1.39202657922337	0.804753607205886	-0.29120531719	0.236299484646246	-0.23577595575901	0.210356888257154	0.703165770350755	-0.376343386074453	0.376343386074203	-1.47758315502998	-0.311740665502959	-1.3036159050888	0.358142879137195	0.145341172662108	0.139343643024373	-0.460361958743218	0.320693720442077	11037	Transient	tropics_28	-0.220941819683768	-0.479270183887374	0.428335715784546	0.155520091696828	0.179105017779657	-0.556412320950697	-0.455492035145181	0.376343386074203
415	1.1589963502916	0.00880098554982226	-0.306737286511204	0.00789772527014113	-1.15899648017545	0.00789772527014113	0.690279569501382	-1.0142126400412	1.07029763437306	0.178175721250671	-0.694109040378066	0.496103797923306	-0.14277413916905	0.152157376028519	0.932452860666266	0.315397692767857	-0.315397692768106	-0.782455505711756	0.0713576658838699	-1.20503520936879	0.191709343394317	0.469403489976401	0.0834700796958227	-0.080113828601497	0.495398647354341	11319	Est.	tropics_28	0.314833788849898	0.257995165001936	-0.202849920193672	-0.341011376156226	-0.162195699299285	0.466785291088087	-0.45887764427899	-0.315397692768107
416	-0.304506894896392	-0.80673739511841	1.26056327256368	-0.809354321324464	0.304504944101572	-0.809354321324464	0.63470411608181	-1.01357406180592	0.748568689522752	1.38955963409742	0.386814970663148	-0.144418697660087	0.204124777496495	0.157007335380905	-0.00577937096961578	-0.40285352054298	0.40285352054273	-0.842432722372613	0.504553471375131	-0.61613907240652	1.77282793295165	-0.024688703277126	0.0741578191410643	-0.373941929165555	0.590201207389024	13053	Est.	tropics_28	-1.22057109427792	2.27866969343834	-0.930399509358079	1.44850661637719	-1.25706349465536	1.05005049149865	-0.456553756364177	0.40285352054273
417	0.342581272596816	2.83572896964355	0.72718639286328	2.83288708318378	-0.342592545768598	2.83288708318378	0.798345905720116	-0.957547224006081	0.105110799822132	2.55917168788049	1.94174808359124	-1.22408324500998	0.485638003971532	0.147307416676133	-0.859676121110137	-3.03834078272251	3.03834078272226	0.170767650140597	0.0153663712965644	-0.189191333743248	-0.702870911223646	0.218211119493209	-0.177273215837414	0.421122342948954	-1.80705474821737	13574	Est.	tropics_28	0.405433618940337	0.735682217756881	1.94493658137008	-0.369511257461369	3.66387274928443	0.978330939824124	-0.376515665291893	3.03834078272226
418	0.302517989007135	-0.404454326458832	-0.162695310395707	-0.40394582576966	-0.302520600944597	-0.40394582576966	0.120963561026223	-1.02584148579929	0.105110799822132	2.47562796975312	0.641580430066743	-1.08142628024022	0.578670403204238	0.035758351571248	-0.659379352558657	-1.77766413891546	1.77766413891521	-0.823527461452788	0.557597855720999	-0.158056460075107	-0.286787071866454	-0.370233289863313	0.008971995257755	0.524826378442151	-0.791767265165056	13694	Transient	tropics_28	0.341311445382384	0.470180257416739	-0.684941162630858	-0.34268244808024	-0.318287695203763	0.697621122920979	-0.441055375505478	1.77766413891521
419	-1.0904398066215	-1.07592456551168	0.059056957418464	-1.07319159620934	1.09045023619373	-1.07319159620934	-0.835146966798763	2.27130598980973	-0.860076034728797	-1.53447050036025	2.4667152169475	-0.283437546016576	-1.09710550605156	0.142457457323746	-1.18647611190466	0.989300176453774	-0.989300176454024	0.416204370854147	-1.06614968731087	1.01377548538903	-1.22297571042014	-0.549273965679513	-1.15506057408705	0.853222490837274	-3.14301438594717	1867	Est.	tropics_29	-0.893704083568781	-0.287651442646642	-0.522416676868045	0.490123975046498	-0.59525417112059	-0.615438722330827	2.79924599901873	-0.989300176454024
420	-0.634491857632393	-1.15126143559152	-0.0692788099571666	-1.1504122620293	0.634495592780001	-1.1504122620293	-0.570352533711623	1.99675095802393	-0.860076034728797	-1.03320819159608	1.89772399969731	0.261081477626051	-0.270945994916674	0.123057619914201	-0.899208378061088	0.854519679716591	-0.854519679716841	-0.197332152389026	-0.82744995775446	0.769715720010605	-0.869304446966523	-0.708921833064853	-0.912941799663332	0.680382431681946	-2.00133766081021	2457	Transient	tropics_29	0.200928116998095	0.0601623527295869	-0.741626769725166	0.0104335881711093	-0.872968781116049	0.0360187030230484	1.04314487051923	-0.854519679716841
421	0.312184017384821	-0.518530119658937	-0.0848730979696706	-0.519776824499604	-0.312199974261523	-0.519776824499604	0.170529419961192	1.89020922087606	-0.216618145028177	-0.699033319086629	2.02452941497497	0.509843037554596	-0.00368427996117726	0.0503082296284067	-1.00989869752375	-0.14411130468661	0.14411130468636	0.238096912714716	-1.09561878972524	0.287007540092805	-0.619654143352208	-0.106112380426214	-0.931566320772849	0.369270325202356	-2.21106732773468	2707	Transient	tropics_29	0.88600952971127	-0.317219622331601	0.143167390143544	-1.00122587903597	-0.261188171653969	0.415041688742327	1.08297832590736	0.14411130468636
422	0.0356294142666744	1.81889606846844	0.462904248651371	1.81614831655427	-0.035627573547157	1.81614831655427	0.33470303212026	1.94855510595136	0.426839744672442	-0.406630305640862	-0.531411339030917	2.50297441422228	0.203299046142359	0.0600081483331792	-0.351027748341246	0.169385487969241	-0.169385487969491	1.02277579796897	-0.968901649343443	-0.383529411702028	0.337338687169335	0.86117739767049	-0.3821429480421	-0.52949798240535	0.550438303353711	3180	Est.	tropics_29	-0.464968371175193	-0.28832677347581	2.58820567336914	0.473085931478604	1.34922193671804	-0.607231332561879	0.09403176624341	-0.169385487969491
423	0.0424894074490706	-1.47846793900988	-0.983708459417655	-1.47860009176414	-0.0424989375400601	-1.47860009176414	-0.672887915714435	2.12954162157953	0.105110799822132	-1.03320819159608	0.972187098792806	1.1694121425957	0.139595401302869	-0.0515409167717053	-0.767434188224587	0.847582448266883	-0.847582448267133	0.130745986672894	-1.33431851928165	0.0306349909211855	-0.182766112027155	0.0302249394513274	-0.931566320772849	0.0235902068916998	-1.08491427191455	3233	Transient	tropics_29	-0.074870064038096	-1.30965399555997	-0.857662071252595	-0.148063221977231	-1.43978090133562	-1.12257206467919	1.14899482525012	-0.847582448267133
424	0.105880594981441	-0.327964974350275	-0.347588351998505	-0.326725159949697	-0.105893877455358	-0.326725159949697	-0.182760280580658	2.3302568437395	0.426839744672442	-1.03320819159608	0.112995048020187	2.1722910329408	0.0859840285694918	0.108507741857042	-0.551324516892727	0.588262129789704	-0.588262129789954	0.818134640292938	-0.957114008377694	-0.365021023325001	0.295730303233616	0.731434938572464	-0.130711913063622	-0.719622047476211	-0.188630077666046	3694	Transient	tropics_29	-0.363773656240665	-1.1003926712106	0.224665907171675	0.317469514175448	-0.507306807644461	-1.25081142949771	-0.0427605231966788	-0.588262129789954
425	0.00663982020938476	0.177478520975151	0.541509906168945	0.17520916788006	-0.00665552440400055	0.17520916788006	0.36948422497806	2.16449537761543	0.426839744672442	-0.573717741895586	-0.905980346792718	2.47027416787241	0.250212820114407	0.0212084735140889	-0.293047104813186	-0.101744641190179	0.101744641189929	1.10608055880575	0.195127896024231	-0.332082366043853	0.337338687169335	0.865029841096147	0.0462210374767887	-0.114681840432563	0.560343924966972	3712	Transient	tropics_29	-0.506727010344635	-0.259883523047666	-0.146214153189075	0.449671136369152	-0.0849616871522587	-0.557873591698188	-0.151864113643454	0.101744641189929
426	0.279620741813567	0.562683184297754	-0.59310512092264	0.561312496979874	-0.279627066102858	0.561312496979874	-0.204352274923575	1.84823110425218	0.105110799822132	0.762981748142205	-0.189425092939283	2.1103146498065	0.379240989858913	0.166707254085678	-0.221889042301476	-1.02827797016963	1.02827797016938	0.246499250901314	-0.488555279989188	-0.17476106483912	0.337338687169335	0.249618327760015	-0.996752144656158	0.490258366611085	0.225344624663873	3837	Est.	tropics_29	0.304663893634444	-0.936800703917072	0.646328143206395	-0.277059140304165	0.252493283170165	-0.661371674267096	1.35396616665725	1.02827797016938
427	0.0786483882620617	0.213625189849265	-1.39912089247802	0.213819500790042	-0.0786396693104255	0.213819500790042	-0.926886351630117	1.66122850946015	-0.216618145028177	-0.949664473468714	1.16465199627637	0.851740377662858	0.370861345746565	0.224906766314313	-0.469624519194097	0.758306886396236	-0.758306886396486	-0.0342051787796352	-1.2429643017971	0.138391455455239	-0.536437375480769	-0.148293371154613	-1.24818317963464	0.559394390273216	-1.46485469617386	4090	Transient	tropics_29	0.46550820902731	-1.66928284278998	1.22653904322599	-0.369525584009063	0.498028003907829	-1.29741810447552	4.15742723782822	-0.758306886396486
428	0.5655335718128	-0.889541734308687	-0.409219365866104	-0.886574987144427	-0.565548486096032	-0.886574987144427	0.136599143136608	1.52467359525453	-0.538347089878487	-1.11675190972344	0.032658813021031	1.87610555553104	0.628917685235578	0.166707254085678	-0.179721301553796	0.727502275315985	-0.727502275316235	0.555948521746912	-1.24885812227997	0.515382230575444	0.566184798815791	-0.0930532501697458	-0.531139116918236	-0.581350000151948	-1.02936094057566	4678	Transient	tropics_29	2.08779106263485	-0.965054953422752	-0.15500767639353	-1.7721041056826	-1.07253823918844	0.342619139933684	0.180672011142046	-0.727502275316235
429	-1.6211206322543	-1.06674207361283	1.77886816097928	-1.06675654072434	1.62113096303028	-1.06675654072434	-0.041880494830942	1.2489086257598	-1.18180497957911	0.637666170951162	1.07908597178799	1.25916661457955	0.91046149435336	0.108507741857042	-0.177085817757066	-1.68475478914259	1.68475478914234	0.646163100171344	1.07920096845537	1.10945444225332	-0.0787451521878576	-0.495470349022855	-0.540451377472994	1.28532263872559	-0.977902114232677	5064	Est.	tropics_29	-1.82589706849684	1.65519714186837	-1.2005363503656	1.32824695178456	-1.06099698644968	0.606023393807301	0.148369390299987	1.68475478914234
430	-1.48829579539598	-0.706842610973423	2.36626544508663	-0.706393433564514	1.48829560430208	-0.706393433564514	0.483719702437624	0.809197096704398	-1.18180497957911	1.2224721978427	0.0309608294206337	0.0446349517212589	0.980832155311433	0.035758351571248	-0.158637431179956	-2.20413870089513	2.20413870089488	0.569989271085028	1.32379451849466	1.35853343159839	-0.49482899154505	-0.718128519895664	-0.233146779165965	1.35445866238773	-0.390242611495788	5106	Est.	tropics_29	-1.44323669566476	2.47078293155539	-1.04626919496046	0.72447371433723	-0.533708624959805	1.78059146962089	-0.151617722692354	2.20413870089488
431	-1.53010611782498	-0.533053219921428	0.74259414633018	-0.532646935469598	1.53011842552812	-0.532646935469598	-0.693309900511676	0.336077843130075	-1.50353392442942	1.30601591597006	0.756006001276055	-1.31739023066796	1.21543160781442	0.239456644371472	-0.469624519194097	-0.898122294398917	0.898122294398667	-1.16127934513742	0.937749276866391	1.41978364906643	-1.09815055861298	-1.70507228902835	0.0369087769220303	1.06063056182367	-0.335620300523672	5648	Est.	tropics_29	-0.985352903748884	1.89685790591051	-0.869047275114742	0.713680279706443	0.0468359832420504	1.24583771000775	-0.319969011157836	0.898122294398667
432	-0.916838170462842	1.33497276710581	0.409704596245078	1.3335191551795	0.916849189161478	1.3335191551795	-0.453138850135792	0.0519441378152127	-1.50353392442942	0.762981748142205	-0.420406432965678	-1.2388497175109	1.33106458003627	0.190957050847609	-0.200805171927636	-0.0607819412014268	0.0607819412011772	-0.29655713294777	-0.294059204054336	1.46974061260951	-1.26458409435586	-1.26589373850328	-0.438016511370651	0.697666437597479	0.138455547757653	5791	Est.	tropics_29	1.22313222348935	0.733821400434266	1.11594511738378	-0.470476714505186	2.79838891278625	1.01367136273221	-0.118408340005919	0.0607819412011771
433	-0.78401068014334	1.03381044780405	-0.759008945782939	1.03107154738465	0.784013830433278	1.03107154738465	-1.15062408611447	0.133446886264294	-0.860076034728797	-0.657261460022948	1.53647953233426	-0.237040861404989	0.954439334621813	0.0697080670379518	-0.759527736834397	0.601888834423059	-0.601888834423308	-0.843372457564536	-0.924697995721886	0.960524656117828	-0.702870911223646	-1.20151222633889	-0.652198504130096	0.300134301540224	-1.36290084856407	6882	Est.	tropics_29	-0.158034168223713	-0.243937172595903	1.65356391340146	0.0086876018847855	1.58108615826216	-0.243023720395115	0.089744353008367	-0.601888834423309
434	-1.18055479771162	-0.571535159476935	-0.419814528056418	-0.571257268379579	1.18053778238915	-0.571257268379579	-1.21337914356432	0.0921073478756884	-1.18180497957911	0.804753607205886	-0.688910123317941	0.477271195313436	-0.490468204545985	0.127907579266587	-0.071666465887866	-0.719075654125501	0.719075654125252	-0.462890261917834	0.557597855720999	1.04891005315559	-0.661262527287927	-1.05740472395874	0.0182842558125134	0.628530413935348	1.24503336463271	7633	Transient	tropics_29	-0.556653375143005	-0.147592691420471	-0.79174416342904	0.604400750052169	-0.295459076283316	-0.546773743469766	-0.336778258204763	0.719075654125252
435	-1.22534681446587	-0.207513165661309	0.460404685740276	-0.204459105734756	1.22533378995827	-0.204459105734756	-0.652678659925499	-0.176834917315882	-1.18180497957911	0.428806875632757	-0.82550827310553	0.52495192101206	-0.478755052374346	0.0745580263903383	-0.0268632413434559	-0.680425364619986	0.680425364619736	-0.439507439201201	0.357207959303273	1.05102753826652	-0.640458335320068	-1.04623916758946	-0.158648694727897	0.663098425766413	1.36336347574458	7814	Est.	tropics_29	-0.685696483619495	0.917896937689034	-0.48263338774615	0.683408129279105	0.108540973045283	0.369161051964669	-0.298193159458023	0.680425364619736
436	-0.73627464821257	0.282784905712487	0.00458887010206259	0.284605111125008	0.736277671924885	0.284605111125008	-0.594816369666649	-0.155291304220681	-1.18180497957911	-0.490174023768224	1.84119040753281	-0.551374119511534	0.0482756300639273	0.0697080670379518	-1.03888901928778	0.381714321983518	-0.381714321983767	-0.617504340259227	-1.18697300720979	1.05251762038162	-0.51563318351291	-1.14333380104632	-0.9874398841014	0.386554331117888	-1.76439445359211	8629	Est.	tropics_29	0.723291036387048	0.502676536270387	1.22272220039939	-0.208490661392335	0.559014881213032	0.602338913667395	0.686829499955567	-0.381714321983767
437	-1.35247918105993	0.264655732358693	1.28007478603387	0.265299944670017	1.3524870592308	0.265299944670017	-0.187865776779967	-0.0562780683728472	-0.860076034728797	0.13640386218699	0.287424272424626	0.703219625262299	-0.665584416908403	-0.0418409980669327	-0.546053549299267	-0.470078596734197	0.470078596733948	1.35991961770589	-0.158501332948227	0.762422160184064	0.462163838976493	0.161795676785258	-0.717384328013405	0.386554331117888	0.124624279503751	9434	Est.	tropics_29	-1.52280382557368	0.439372003048151	0.130514404460662	1.3367360506397	-0.0681155938470638	-0.519368261735902	0.136277859957776	0.470078596733948
438	-1.31697878931122	-0.397061586010196	1.27533680857553	-0.397510770284663	1.31697400013286	-0.397510770284663	-0.155424603013517	-0.261127244371675	-1.18180497957911	0.930069184396929	-0.470203661100963	0.797939056116028	-0.560013134149921	0.17640717279045	-0.174450333960336	-1.45863407831758	1.45863407831733	1.12752863259784	0.531075663548065	1.05000800839829	0.462163838976493	-0.182834770682975	-0.521826856363477	0.697666437597479	0.393388640619399	9607	Est.	tropics_29	-0.949682696492177	0.623349842539602	-0.672290184411508	0.853079519696344	-0.630940372548325	-0.00644101737735366	-0.101024635485856	1.45863407831733
439	-0.558655671831058	0.47986265389742	0.319459183081807	0.477656775674914	0.558646305627566	0.477656775674914	-0.242111673897639	2.44429347280661	-0.860076034728797	-1.07498005065976	0.122565501040607	-0.706914296521226	-0.273453771621829	0.089107904447497	-0.540782581705807	0.754260168050573	-0.754260168050823	1.11409594720744	-0.789140124615777	0.715445360871185	-0.723675103191506	0.0599344607847947	-0.829131454670506	0.490258366611085	-0.116362235318941	1494	Est.	tropics_32	0.382994361906891	-0.535406905740559	0.887370895362151	-0.0492111957742326	0.961660016256833	-0.471214615075665	0.88692002692702	-0.754260168050823
440	-0.299790632999363	-0.899248572317871	0.384895501679731	-0.89944509811442	0.299780881356451	-0.89944509811442	0.00704717707911262	1.96451956183314	-0.538347089878487	-0.991436332532395	1.63808069649621	-0.25078010103628	-0.0983375592594106	0.0697080670379518	-0.949282570198958	0.832469194037162	-0.832469194037412	0.773193186702824	-1.14866317407111	0.605336135102766	-0.598849951384348	-0.0452568334310663	-0.847755975780023	0.248282283793626	-1.78282283634679	2036	Est.	tropics_32	0.307114611140629	-0.181471974972802	-0.257760326416303	-0.359127207584406	-0.69835639883208	0.0694419082867288	0.827859857365733	-0.832469194037412
441	0.271065186938698	-0.858900076854178	1.24978157582777	-0.860834765204439	-0.27107089651554	-0.860834765204439	1.09015692286194	1.31400999637665	-0.216618145028177	-0.406630305640862	0.316759254553669	1.19971551224976	-0.411717899475565	0.244306603723858	-0.477530970584287	0.517238093518884	-0.517238093519134	-0.686989465920702	0.610642240066868	0.355708168136345	1.08628959801228	-0.661582485885152	1.62930533178573	-1.60110634916838	-0.165726971939272	3004	Est.	tropics_32	0.811971480046114	2.12841892546751	-0.989075920415784	-1.02574719123239	-1.16857487089922	2.69414555452696	-0.538621819753818	-0.517238093519134
442	1.38018754732403	0.446191994684431	1.49858135275453	0.44548149824993	-1.38020154410085	0.44548149824993	2.22363026136087	0.525298657055161	0.426839744672442	0.13640386218699	1.52288331455944	-0.515592174552782	-0.284371775082077	-0.0709407541812501	-0.316766458983756	-1.16966535400177	1.16966535400152	1.8027560072636	0.366048690027585	-0.398900785099896	0.212513535362178	1.3231441304931	1.34993751514297	-1.22085821902666	-1.39078290876165	3346	Est.	tropics_32	1.47182721863959	0.350275479408389	-0.0482449734342485	-1.91158809270259	0.22163056729143	1.71415598037632	-0.549095236940191	1.16966535400152
443	0.703221141625156	0.268131445451071	0.771395080171455	0.265299944670017	-0.703207013780788	0.265299944670017	1.09882562995035	0.248962328086768	0.426839744672442	-0.448402164704543	2.08955292514145	-0.80133411778798	-1.06190488425115	-0.0369910387145462	-0.978272891962988	0.318370791960589	-0.318370791960838	0.442185284983733	-0.842184508961646	-0.520616966291191	-0.286787071866454	0.631402000807908	-0.885005017999057	0.33470231337129	-2.16949975350681	4672	Est.	tropics_32	0.496677452501208	0.564458765726422	0.731940243814502	-0.533885212536052	0.366906587393767	0.893636371508336	0.506865072012228	-0.318370791960839
444	0.142272284339706	0.531266839715871	0.0788296192525	0.529137219554889	-0.142265857052411	0.529137219554889	0.145001938964639	0.467053600122271	0.748568689522752	-0.239542869386138	-0.0602178026777856	0.449193496876904	-0.264676553153786	0.370405546885901	-0.290411621016456	0.561008720522994	-0.561008720523244	0.396746324527312	0.124402050229739	-0.880667860523948	-0.349199647770033	0.892192832029606	0.0369087769220303	0.144578248300429	0.791649241133274	5360	Transient	tropics_32	-0.63550565517684	-0.247766192537641	0.147580811192971	1.02348043392911	0.686214477584566	-0.943263306809315	-0.307621523970988	-0.561008720523244
445	0.776435177090807	-0.917885070253472	1.50671425894287	-0.918750264569411	-0.77644650403207	-0.918750264569411	1.70217827975424	-0.0376920807883761	0.748568689522752	-0.197771010322457	-0.924472931822498	0.390341613721063	-0.633747885810032	0.0745580263903383	0.0838270781192044	0.433248041324205	-0.433248041324455	1.20326023335854	0.389623971959082	-0.882628494885917	-0.619654143352208	1.35716316481121	0.0369087769220303	0.438406348864487	1.2271451179656	5609	Est.	tropics_32	0.194942155626288	0.848550874794884	-0.973319003872845	-0.131368385099328	-0.71077440569988	0.866322461327779	-0.355205450728001	-0.433248041324455
446	0.99441462471389	-0.658429232264085	0.750503211063794	-0.661348045169535	-0.994414098383886	-0.661348045169535	1.32383973848453	-0.0966093253373418	0.748568689522752	-0.197771010322457	-0.924472931822498	0.390341613721063	-0.633747885810032	0.0745580263903383	0.0838270781192044	0.433248041324205	-0.433248041324455	1.20326023335854	0.389623971959082	-0.882628494885917	-0.619654143352208	1.35716316481121	0.0369087769220303	0.438406348864487	1.2271451179656	5638	Est.	tropics_32	0.480390196102714	-0.0836475597904403	-0.801076295622798	-0.524206758956493	-0.42071877083155	0.284295603323385	-0.360759760463321	-0.433248041324455
447	0.900374633849889	0.583390081324574	0.275287802682753	0.580617663434865	-0.90036230373102	0.580617663434865	0.917367785866532	-0.175927464034181	1.39202657922337	1.55664707035214	-0.223897247270255	0.300801148585048	-0.317034037534586	0.0794079857427244	0.439617390677755	-1.82837199736928	1.82837199736903	-0.240117742891797	0.15387115264411	-1.28236262860501	-0.432416415641471	0.841915180542198	-0.400767469151617	0.628530413935348	0.392316097295686	5758	Est.	tropics_32	-0.294184588015413	0.519766244232003	0.1664122481542	0.243581489543463	0.809427894904672	0.328396121107426	-0.174479424862408	1.82837199736903
448	0.170793011806917	-0.0683845885912135	0.206195406990989	-0.0693229405498213	-0.170808445946009	-0.0693229405498213	0.272958437459851	-0.197403858367774	1.07029763437306	1.68196264754319	-0.351647358878321	0.300843949954616	-0.270120263562537	0.0212084735140889	0.508139969392735	-1.33483753137577	1.33483753137552	-0.774495395850781	0.0183132815380013	-1.21640688866823	-0.265982879898594	0.478740768109777	-0.400767469151617	0.507542372526618	0.520575668420852	6039	Est.	tropics_32	-0.871397224373575	0.886168138968574	-0.232634542589999	1.48401009668087	0.0117690131475497	-0.205509863421936	-0.177361352983043	1.33483753137552
449	1.15433660711765	0.793244770041163	-1.26836017600953	0.792974494439762	-1.15433848823796	0.792974494439762	0.00874900914555105	-0.388338750713851	0.426839744672442	0.721209889078524	0.526191639069569	-0.150881704464838	-0.199749602604465	0.181257132142836	0.218236751752435	-0.364285817126151	0.364285817125901	0.618192158576517	-0.9099634445147	-0.553869325070255	0.254121919297897	0.76192800772132	-0.642886243575337	-0.166533858179161	0.248277570671495	6732	Transient	tropics_32	1.14649572556939	-2.03000965937435	1.37563511087676	-1.2905405018821	0.507459260747107	-0.989563061018192	-0.0124633314455092	0.364285817125901
450	1.32758214878628	1.4442231645495	-0.701892067918959	1.44291509842445	-1.32757614582827	1.44291509842445	0.544826110073122	-0.447087948358797	1.07029763437306	0.13640386218699	-1.51142572832198	0.220505779275697	-0.172072310919521	0.0454582702760206	0.550307710140415	0.131643645439282	-0.131643645439532	-0.415737666699668	-0.273430832364276	-0.938859488387314	1.27352732572302	0.48775156798674	1.72242793733331	-2.36160260945183	2.09269747788944	6861	Transient	tropics_32	0.517202769782592	-0.528829959771243	1.18467853817774	-1.03726007678303	0.44596746615502	0.212316417042185	-0.624474179281034	-0.131643645439532
451	0.477744339444823	1.25990907180079	-0.92043594154874	1.26273354484453	-0.477740382763637	1.26273354484453	-0.283859741777414	-0.268689355052517	0.748568689522752	0.679438030014843	-0.904084779646093	-0.0864228418956035	0.756294392271811	-0.0175912013050011	0.244591589719735	-0.0736653710365988	0.0736653710363491	-0.235363788391488	-0.915857264997574	-0.715504021871323	0.940660254237264	0.406980847350476	0.148655903579132	-1.16900620128006	1.57858587419377	7151	Transient	tropics_32	-0.196198914066376	-0.939100331260413	1.88740365678092	0.161285721696316	0.487750352224002	-0.993020661844623	-0.408666050030918	0.0736653710363488
452	0.277300820706009	3.90195461015686	-1.23385128507277	3.90110629369326	-0.277314587836015	3.90110629369326	-0.658688254410103	-0.0430695817169751	1.71375552407368	-0.239542869386138	-0.0541174106879951	0.716102837502232	0.144641537355925	-0.0563908761240914	1.16437543477851	0.335300940141424	-0.335300940141673	0.817968804670836	0.934802366624954	-1.75565976358534	2.62579980363389	1.87574122729561	2.09491835952365	-2.43073863311396	0.825541046163519	7157	Transient	tropics_32	-1.19118769272783	-2.14513130731002	1.69673929198561	2.12633568655047	1.30172827422822	-3.3802753463282	-0.629847665411579	-0.335300940141673
453	1.72414563662116	0.891158829489096	-0.527594188506475	0.889500326714715	-1.72413313318796	0.889500326714715	0.992886583814661	-0.721004401909321	1.07029763437306	0.387035016569076	-1.72974937241814	0.457282955725234	-0.0899579151470629	0.118207660561815	0.784865768049386	0.253540712341294	-0.253540712341544	-0.268973141137844	-0.532758933610745	-1.06300685618746	1.85604470082309	0.674301243700408	1.70380341622379	-2.75913474550908	2.23581938882478	7242	Est.	tropics_32	0.993234260126616	-0.438648931599129	0.988223819919458	-1.55864202814538	-0.175475688184784	0.669485065169952	-0.635386055499654	-0.253540712341544
454	0.652526765827503	-0.00792661023590376	-1.70018764908306	-0.00497238569985261	-0.652530704333123	-0.00497238569985261	-0.689427596110117	-0.346461462232384	1.07029763437306	-0.573717741895586	1.82390184723786	-0.739785748349362	-0.469519094265116	-0.0369910387145462	-1.00199224613356	0.547960118510448	-0.547960118510698	-1.79073608810256	-0.326475216710145	-0.949995891563319	-0.723675103191506	-0.319955638375906	-0.465953293034926	0.559394390273216	-1.84454010344958	8369	Est.	tropics_32	-0.293128059636642	-0.590017353490731	0.0230031500241708	0.193919550638323	0.400148093236567	-0.686195392951975	-0.15506244715942	-0.547960118510698
455	0.317829786732356	-0.49048196192828	0.518454236332276	-0.487601547074619	-0.31781599290957	-0.487601547074619	0.597316992872277	-0.465707545324072	1.07029763437306	-0.949664473468714	-0.276034605531179	-0.463074894092988	0.71522190306421	-0.0854906322384092	-0.121740658025736	0.72791520575942	-0.72791520575967	1.21365259901038	-0.261643191398528	-1.20142764214276	0.0252758076514408	1.63427790885349	0.70739153686464	-0.944314124378137	-0.160860656414602	9052	Transient	tropics_32	-0.694895510901962	-0.37426015746325	-0.41716344668734	1.18862960282419	-0.544374067801733	-1.18055958351155	-0.530252127750276	-0.72791520575967
456	1.15011441969189	-1.22213077717314	0.0773373428876671	-1.22119787236426	-1.15010995655002	-1.22119787236426	0.956775834654957	-0.826369810729064	1.07029763437306	-0.907892614405033	0.50321637733474	-0.650716098278594	-0.39997416466118	0.113357701209428	-0.688369674322687	0.808601814406619	-0.808601814406869	-0.750338673564333	-0.11429767932667	-0.971327593421583	-0.848500254998664	0.301463074878201	0.148655903579132	0.127294242384897	-0.739982125042913	9128	Est.	tropics_32	0.304171993727012	0.705311895092368	-1.06197283742115	-0.672429299391029	-0.967512839265767	1.11671892323702	-0.457529177131456	-0.808601814406869
457	1.2595930437254	-0.500735564646335	-0.932933756104215	-0.500471658044613	-1.2595892847831	-0.500471658044613	0.323268847923887	-0.691260099898007	1.39202657922337	0.219947580314352	-1.54040259027349	0.142607286662147	0.421964941774788	0.186107091495223	0.537130291156765	0.390385861295653	-0.390385861295902	0.276570777042788	2.08409736078544	-1.40329455605152	-0.848500254998664	1.244724053303	1.67586663455952	0.248282283793626	2.04166910985458	9698	Transient	tropics_32	0.103848739481018	-1.3658430954	-1.07130901841829	-0.225029979619574	-0.0949941322158982	-1.11385605575265	-0.632348945152751	-0.390385861295902
458	1.06438586527442	-0.224676263481663	0.897492432999836	-0.223764272189747	-1.06438308365778	-0.223764272189747	1.49189565504516	-1.03185756496316	1.39202657922337	0.261719439378033	-1.04485070736193	0.3084625937377	0.375051167802739	-0.0321410793621602	0.442252874474485	0.310277355269263	-0.310277355269513	-0.527234483294086	1.91317656678209	-1.32651611443665	-0.723675103191506	0.713609225772381	1.60136855012145	0.144578248300429	1.84309613608556	9968	Est.	tropics_32	-0.112451318238629	1.54168418541881	-0.916013814262623	0.012399760768357	0.14559602146738	1.40010128697375	-0.643162915220839	-0.310277355269513
459	1.73324939657532	1.02834363103381	-1.78457587751436	1.03107154738465	-1.73325090464008	1.03107154738465	0.114475326272932	-0.777568989802025	2.03548446892399	2.47562796975312	1.17217252000468	-0.658249139322541	0.796938724480972	0.17640717279045	-0.524969678925427	-1.50232211923301	1.50232211923276	-1.19317506312205	-1.21054828914129	-1.97093741652999	-0.411612223673612	0.850077136952491	-0.26108356083024	-0.443077952827686	-0.648880442368056	10555	Transient	tropics_32	0.0279224709022411	-1.18836105820228	2.18584984158234	-0.219498724399417	1.26928437865942	-0.937055602725626	-0.323145165620613	1.50232211923276
460	2.83658880367023	0.592399451823583	-1.92410371762624	0.593487774404858	-2.83660035655828	0.593487774404858	0.898062628362891	-1.02116978186757	2.03548446892399	1.47310335222478	0.797881364104759	-0.604148208188735	0.844250072808716	0.0697080670379518	-0.498614840958127	-0.606758573511182	0.606758573510932	-1.57796898494345	-1.03962749513793	-2.03705000721573	-0.141157728091436	0.678676052336328	0.185904945798166	-0.84061008888494	-0.315163093194226	10601	Transient	tropics_32	1.08747397965511	-1.03683923359767	1.35288558933604	-2.08093826237703	0.591926011560411	0.514656053961852	-0.482671707675273	0.606758573510932
461	2.70981332760455	-0.613546367665781	-0.21179120279871	-0.616302656774557	-2.70981047672769	-0.616302656774557	2.04924565680319	-1.09937881099789	2.67894235862461	-0.448402164704543	-1.41162751401936	-0.207593519142285	1.1257938819265	0.0600081483331792	0.969349633820486	0.694798184195933	-0.694798184196183	1.0817027223565	1.22654648052723	-2.60320278557911	-0.910912830902243	2.75520835441756	2.70021529558295	-1.1862902071956	1.97084077502548	11448	Transient	tropics_32	0.395992533260029	-1.14713743900965	-0.979623792425684	-1.0039318434992	-0.194925461964221	-0.3854550086416	-0.69397628399455	-0.694798184196183
462	1.91546363702416	0.696741006505176	0.0102968271975485	0.696448662164808	-1.91547419206727	0.696448662164808	1.54300379929033	-0.931701610168001	2.3572134137743	-0.531945882831905	-1.88998345392326	-0.197449594554696	1.09059326012609	0.00180863610454412	0.784865768049386	0.753682065429764	-0.753682065430014	0.749091742957074	2.1518762963385	-2.48532944773728	-0.432416415641471	2.44969000206745	2.9795831122257	-0.961598130293669	2.44353375207089	11631	Transient	tropics_32	-0.0520911593025415	-0.615959418439606	-0.549642121860991	0.244163342041517	0.93296051796913	-0.761404310738117	-0.697052672757028	-0.753682065430014
463	2.14836508892548	-0.811817698643426	1.30249623841549	-0.809354321324464	-2.14837378894213	-0.809354321324464	2.72226705682683	-1.2179863158543	2.3572134137743	-0.406630305640862	-1.83858703396069	-0.16034080713934	1.06670821614162	0.224906766314313	0.639914159229235	0.752938790631581	-0.752938790631831	0.0751910532681423	1.3591574413919	-2.42894160348693	-0.432416415641471	1.99686466042437	2.47672104226875	-1.0825861717024	2.39637918807524	11761	Est.	tropics_32	0.157588555269481	1.53721231691489	-1.10652193271986	-0.26533745456103	-0.67296358186883	1.57993045430715	-0.69064782775319	-0.752938790631831
464	2.95571859669883	-0.89877736658927	1.48802349747334	-0.89944509811442	-2.95572602270449	-0.89944509811442	3.58754229810576	-1.41846627234864	3.00067130347492	-0.573717741895586	-0.477810627630742	-0.426907736808125	1.18445139071293	0.113357701209428	0.858659314357826	0.396414645769804	-0.396414645770053	2.32082649071573	1.01731585338519	-2.84694884945961	-1.22297571042014	3.72171458469887	2.32772487339261	-0.875178100716006	0.909704933512248	11815	Est.	tropics_32	0.355390421278133	-0.0762684106621374	-1.09593999646061	-1.06744533038287	-0.35579093256487	0.669920952642536	-0.692685379889444	-0.396414645770053
465	-1.13277259555636	-0.812469498638055	0.101362992361477	-0.809354321324464	1.13276858847695	-0.809354321324464	-0.834987420042533	2.0054221782713	-0.860076034728797	-0.866120755341352	-0.625102986857924	-0.655081837974518	-0.855808454787244	-1.72962685269736	-0.627753546997897	0.478340045747307	-0.478340045747557	0.826481699938827	-0.111350769085233	0.959505126249608	-0.827696063030804	-0.284565395380874	-0.838443715225265	1.06063056182367	-0.601710435110929	1680	Est.	tropics_33	-0.995335934332982	-0.568256745546972	-0.740821162249568	0.6456131843904	-0.480433244654275	-0.969262759974942	0.811540401128496	-0.478340045747557
466	-1.52019331755778	-0.585075577836696	0.6120199644073	-0.584127379349572	1.52020780438451	-0.584127379349572	-0.785634290115869	1.53213487779296	-1.18180497957911	-0.531945882831905	1.84715496083457	-0.47942501726792	-0.657204772796056	0.13760749797136	-0.909750313248008	0.523844980613844	-0.523844980614094	-0.110268450784558	-0.865759790893143	1.16388165214169	-0.141157728091436	-0.946467412430034	-1.2109341374156	0.714950443513012	-1.74449200385832	2426	Est.	tropics_33	-1.53513154011974	0.828366417972214	-0.129843039531802	1.062871658452	-0.567380143352199	0.0094409665672025	3.24676388455073	-0.523844980614094
467	-0.625515198468642	-0.716283331914737	-2.26725266771956	-0.719263544534507	0.625509962943129	-0.719263544534507	-2.02701441807731	1.41574559206959	-1.18180497957911	-0.782577037213991	1.68598853197069	-0.0436642736972868	-0.673566486665056	0.108507741857042	-0.754256769240937	0.737908122490547	-0.737908122490797	-1.20539162061702	-1.43746037773195	1.15423533108079	-0.640458335320068	-1.53987429128402	-1.22024639797036	0.542110384357684	-1.53229356925094	2745	Transient	tropics_33	1.04238235497	-1.74944907430895	0.273759652637559	-0.551584313399693	-0.475241887006167	-1.24684582822125	3.3484579842722	-0.737908122490797
468	-0.35505506498316	-1.15824773515179	-0.311475263969548	-1.1568473175143	0.355049111933985	-1.1568473175143	-0.521478044053643	1.31686679374497	-0.860076034728797	-1.28383934597816	0.928397645360017	0.437251914767464	-0.391625103191578	-0.0369910387145462	-0.543418065502537	1.05033129599347	-1.05033129599372	-0.145867830996162	-0.55928112578368	0.769480443887162	-1.11895475058084	-0.682607685598067	-0.903629539108574	1.00877854407707	-1.01841972283833	3403	Transient	tropics_33	0.871795289303959	-0.277741091369171	-0.864694811641464	-0.493599246658199	-0.765079266228007	0.08000939912328	0.832689532177458	-1.05033129599372
469	-1.19263733318373	-0.959818228506655	0.306812140889848	-0.957360597479392	1.19262874018436	-0.957360597479392	-0.745534872050452	1.16969131520537	-0.538347089878487	-1.28383934597816	0.156272019129947	0.311330285498748	-0.321223859590759	-3.38346299186108	-0.509156776145047	1.03852148531123	-1.03852148531148	0.773359022324927	0.357207959303273	0.60815944858401	-1.0357379827094	-0.0535493811439238	-0.456641032480168	1.1297665854858	-0.406083382968705	3632	Est.	tropics_33	-1.53019802263429	-0.276584885789938	-0.991179983854416	1.26697736157697	-0.548739729098975	-1.12952352497013	0.0536284395717097	-1.03852148531148
470	-0.611425319615696	-0.0441367984725519	-1.07238698239785	-0.0435827186098338	0.6114368809192	-0.0435827186098338	-1.23231202530343	0.829967694041113	-0.538347089878487	-1.03320819159608	-0.577824948937047	-0.195908745250252	-0.256296909041438	-2.19037299117406	0.0864625619159343	0.921744755907809	-0.921744755908058	-1.15304284257294	-0.249855550432779	0.695603741128012	-0.536437375480769	-1.18336003528239	-0.270395821384999	0.369270325202356	0.295585562276716	3669	Transient	tropics_33	-0.334171677675185	-0.365836346048754	-0.0590970544586217	0.0749489431126673	0.21509029872952	-0.404551903885328	-0.127567696578657	-0.921744755908058
471	-0.987932355793725	0.66561236727124	-1.52738204603541	0.664273384739824	0.987941378164978	0.664273384739824	-1.81396631626026	1.09487683353623	-0.538347089878487	-0.991436332532395	-0.931511845656872	0.163365950902571	-0.232840022055414	0.739002457667259	0.516046420782925	0.979142087545273	-0.979142087545523	-0.886489719311512	-0.182076614879725	0.624236650352191	-1.01493379074154	-0.985057142337902	-0.26108356083024	0.593962402104282	0.385506360997051	3673	Transient	tropics_33	-1.10895320974805	-1.13344964165536	0.465998305989279	0.865908540603499	1.5149364310728	-1.64145678611125	-0.101793155787494	-0.979142087545523
472	-0.443784418646354	0.203930806617048	-0.62712902204083	0.200949389820048	0.443782206573118	0.200949389820048	-0.772179180340603	0.899135799735221	-0.860076034728797	3.01866213758098	1.79382592681046	-1.06006839682584	-0.591849665248293	0.113357701209428	-0.922927732231658	-3.31054453103487	3.31054453103462	-1.10771443919791	-1.16339772527829	0.716935442986284	-0.890108638934383	-1.17532867017467	-1.07125022909423	0.628530413935348	-1.55569165788208	3674	Est.	tropics_33	0.658775342903151	0.139025952171792	1.08407932412538	-0.258964532188782	0.794385870787234	0.35185268554537	1.43862008237232	3.31054453103462
473	-0.748630490185968	-1.51425383451117	-0.960130492853295	-1.51721042467412	0.748632912950586	-1.51721042467412	-1.26145589944116	0.928510398557693	-0.538347089878487	-1.03320819159608	-1.37678489053921	0.22915165592841	-0.221096287241029	0.947550709819869	0.634643191635775	1.003752741974	-1.00375274197425	-0.170079831823312	-0.229227178742719	0.526989185998319	-1.09815055861298	-0.51114130533062	0.223153988017199	0.0581582187227654	0.455656396168084	3706	Transient	tropics_33	-0.61651442840266	-1.03950229518533	-1.27134234894308	0.56866629788113	-1.25025655893476	-1.36254522535644	-0.327232865067766	-1.00375274197425
474	-0.336722036361147	-0.651069289394797	0.0689805952446027	-0.648477934199542	0.336714462818306	-0.648477934199542	-0.243547594703695	0.414522137926017	-0.538347089878487	-1.03320819159608	-0.482997195719228	-0.135772821007375	-0.251250772988382	-4.38740457780504	0.131265786460344	0.948667820819771	-0.94866782082002	-0.782510784252459	1.07036023773106	0.684859464824403	-0.682066719255787	-0.966317290419869	1.13575552238353	-0.114681840432563	0.11799150671505	4225	Est.	tropics_33	0.231116644226899	0.722294387010464	-0.965057575107807	-0.406147993855652	-0.372050782096431	0.934979432879767	-0.532011904005935	-0.94866782082002
475	-0.930666683389797	-0.608159261468135	1.66329135652297	-0.60986760128956	0.930657987954907	-0.60986760128956	0.441120718524633	0.273362738550286	-0.860076034728797	1.26424405690638	2.29520652433574	-1.48654124320024	-0.269294532208401	0.0406083109236341	-1.12322450078314	-3.40328870863037	3.40328870863012	2.97985725295603	-0.674210625199728	0.872609811326956	-0.474024799577191	0.972310596153046	-1.19230961630609	0.784086467175143	-2.62222917448899	4918	Est.	tropics_33	-0.510123444896493	-0.379705292917552	-0.290802021129951	0.401268886243272	-0.439458811096387	-0.584443580271686	2.21234874415717	3.40328870863012
476	-1.43964564608953	-0.446932588783956	-0.160494202757578	-0.448991214164638	1.43963445448695	-0.448991214164638	-1.24885170569911	0.0728827820559455	-0.860076034728797	-0.824348896277672	0.197708993465458	-0.931150671687374	-0.993216268644098	0.0309083922188615	-0.559230968282917	1.03662200527143	-1.03662200527167	-1.66331905178618	0.330685767130339	1.00961894054164	0.732618334558668	-1.69162138486419	-0.568388159137269	0.749518455344077	0.0124667093149347	5217	Transient	tropics_33	-1.7320716151153	1.19522275173709	-0.638502767829423	1.13751448866137	-0.762181587415384	0.283268941456879	-0.00856029500984002	-1.03662200527167
477	-0.931261058693574	-1.702143278568	-0.090245292883069	-1.70382703373903	0.931252625223526	-1.70382703373903	-0.815416351278512	0.360948784924847	-1.18180497957911	-1.4091549231692	1.08669293831777	-0.804330213657731	-0.893486270650062	-17.0991480404095	-0.886030959077438	1.11697826956388	-1.11697826956413	-4.30406262622224e-05	1.02910349435094	1.15988195804327	3.81163874580189	-0.879865848122041	-0.614949461911062	0.248282283793626	-1.46641400884107	6256	Transient	tropics_33	0.161546905570333	-0.128513511369713	-1.55279928697739	-0.00808558295565722	-1.93175658320308	-0.131961106184558	0.0866347327687977	-1.11697826956413
478	-0.633585435294132	-0.0307292310671109	-0.545016515065899	-0.0307126076398401	0.633570601473266	-0.0307126076398401	-0.894657906871971	0.36941834888739	-0.860076034728797	-0.824348896277672	1.11047705769497	0.129724074422214	-0.38324545907923	-2.31162197498371	-0.822779347955917	0.957091601865844	-0.957091601866094	-1.19726567513394	0.000631820089378584	0.826966243380223	-0.328395455802173	-1.30180634670857	-0.14002417361838	0.33470231337129	-0.691935286212461	6836	Est.	tropics_33	0.20310424056872	0.315801026518816	-0.19431071704147	-0.073151738835311	0.0898126789800483	0.32571079656046	-0.247249010298038	-0.957091601866094
479	-0.471432688078377	-1.9667811340943	0.636120227699351	-1.9676643086239	0.471432839563791	-1.9676643086239	0.0459765855988533	0.260860048891293	-0.860076034728797	-0.949664473468714	-0.0168173418516333	0.202957217752864	-0.348044837278821	-4.72690173247208	-0.572408387266567	1.0044134306835	-1.00441343068374	0.151807110680069	0.531075663548065	0.78594977252774	-0.619654143352208	-0.526616374684536	0.0462210374767887	0.576678396188749	-0.326335968993478	7172	Est.	tropics_33	0.592397840652418	0.638520020509958	-1.68193517587137	-0.307528397335605	-1.89275111778833	0.792705575092456	-0.330196978197485	-1.00441343068374
480	0.118501252380361	-0.474665225498105	1.08723537278834	-0.474731436104625	-0.118513401711556	-0.474731436104625	0.849294503209066	0.0915359884020241	0.105110799822132	-0.657261460022948	-0.231244885395611	0.214213977949218	-0.207701089718371	-0.0612408354764779	0.0100335318107642	0.199859754694744	-0.199859754694994	1.63620176413074	-0.747883381235657	0.0095385651863569	-1.26458409435586	0.89402111026551	-0.456641032480168	0.33470231337129	-0.815416589881501	7244	Est.	tropics_33	0.0467885788994918	-0.0205679186811437	-0.107517740173306	-0.254685639155668	0.267256938121771	0.153491562133759	-0.099317090083014	-0.199859754694994
481	-0.191518007071062	-0.430716054013127	0.0753973836133845	-0.429686047709647	0.191523863064405	-0.429686047709647	-0.0986259577961937	-0.246507163722046	0.105110799822132	2.55917168788049	-0.318434799654552	0.102973218442286	-0.47370891632129	-0.0175912013050011	0.144443205443994	-2.37699138451702	2.37699138451677	-1.0142937054128	-0.385413421538888	-0.0562603240014659	-0.49482899154505	-0.554628209084664	-0.559075898582511	0.507542372526618	0.248200290099956	7397	Est.	tropics_33	-0.449404118744793	0.928339553700866	-0.301867956148089	0.404057793453394	-0.233237355930293	0.595469910231246	-0.0678649251536063	2.37699138451677
482	0.503006085893732	1.19427571845628	0.038426236674649	1.19194793450957	-0.503012466679846	1.19194793450957	0.406020432154373	-0.321489692295202	0.426839744672442	-0.281314728449819	0.654701212433448	-0.640786180538845	-1.2186103456806	0.0115085548093163	-0.532876130315617	0.443240958055332	-0.443240958055582	0.160209448866655	-0.901122713790389	-0.359060694864596	0.0252758076514408	0.345407048191223	-0.847755975780023	0.161862254215962	-0.053789978322663	8609	Est.	tropics_33	0.208273680718286	-0.103397789778953	1.78698051062073	-0.410393086275368	1.03944419422469	0.182274056637733	0.287376670518401	-0.443240958055582
483	1.56824842413155	0.959118320011891	-0.235481090090432	0.960285937049681	-1.56823906259896	0.960285937049681	1.0802118417237	-0.573425610800076	0.426839744672442	0.13640386218699	-0.703358420135866	-0.0892905336566519	-0.913609649576795	0.0551581889807932	-0.224524526098206	-0.0786205363578188	0.0786205363575691	1.10619111588716	-0.656529163751105	-0.554261451942652	0.566184798815791	1.04361344735337	-0.344893905823066	-0.425793946912153	0.0120570245801599	8880	Transient	tropics_33	1.74272326088752	-1.19467259099565	1.20013478533675	-2.01930619115028	0.459418796222039	0.316754230720417	-0.258487380947411	0.078620536357569
484	0.74258948373243	0.101947771533855	0.629889973876174	0.104423557545095	-0.742585215124735	0.104423557545095	1.03724058204617	-0.642358450828558	0.748568689522752	0.303491298441714	-0.344028043376902	-0.323071614236437	-0.73766770586024	0.0163585141617028	-0.206076139521096	-0.801083640191692	0.801083640191442	0.477895222276749	0.457402907512136	-0.763500351052431	0.337338687169335	0.853733693424302	1.1636923040478	-0.978882136209203	0.261403389644113	9052	Est.	tropics_33	0.150620606264347	0.360176441262988	-0.31843191276682	-0.247045310365357	-0.14682843171137	0.500104446287849	-0.591595638386068	0.801083640191442
485	0.853265880141499	0.0703599661890531	0.567736663280883	0.0722482801201102	-0.853253817895055	0.0722482801201102	1.08563643143547	-0.699628835718139	0.748568689522752	0.679438030014843	-0.869723766059873	-0.510027996508957	0.171860089399682	0.113357701209428	-0.145460012196306	-1.10929492317157	1.10929492317133	0.310124851248448	0.201021716507104	-0.91384179392853	0.170905151426458	0.873583571414134	0.586332149652779	-0.512213976489817	0.225182260092166	9257	Est.	tropics_33	0.295553354862686	0.422261851692401	-0.222104868110675	-0.22371413547569	-0.0934123361552566	0.549393629241357	-0.528600995632867	1.10929492317133
486	0.509790190086449	0.161473302253536	0.155644545132274	0.162339056910067	-0.509784724461313	0.162339056910067	0.495898438163064	-0.707661477730235	0.748568689522752	0.0110882849959476	-0.251027937961693	-0.203398984924632	-0.0690393875089398	0.0988078231522696	-0.219253558504746	0.339430244575774	-0.339430244576023	0.431516526628398	0.433827625580639	-0.751814970255065	-0.557241567448629	0.806655528849728	-0.0282770469612787	0.524826378442151	0.82717950458541	10137	Transient	tropics_33	-0.154234291388418	-0.18266240261064	-0.269935805464525	0.157158545787272	0.457639519758148	-0.284530473176683	-0.399476175902154	-0.339430244576023
487	0.521199277111687	-1.05036404190066	-0.117255495086545	-1.04745137426935	-0.52121497418028	-1.04745137426935	0.311462387962982	-0.764562159430976	0.748568689522752	0.178175721250671	0.562337079057661	-0.367713442695741	-0.151123200638652	0.0842579450951109	-0.432727746039877	0.254366573228164	-0.254366573228414	-0.0657692255200484	-0.285218473330025	-0.750717015012364	-0.578045759416488	0.51974643711509	-0.521826856363477	0.524826378442151	0.225645033084508	10325	Est.	tropics_33	-0.139293884985469	-0.107288893966403	-0.869887438495906	0.134757904285554	-0.872286751451097	-0.198703650633417	-0.177542353642531	-0.254366573228414
488	0.213143048239436	1.09665268563016	-2.75533895974729	1.09542210223462	-0.21315983363304	1.09542210223462	-1.70260268041281	-0.689478802715408	0.426839744672442	3.06043399664466	1.70110984774295	-0.522611599161915	-0.83736712121153	0.0794079857427244	-0.237701945081856	-2.72575243704222	2.72575243704197	-1.34773386292274	-0.264590101639965	-0.291222745940332	-0.51563318351291	-0.568275000202676	-0.577700419692028	0.64581441985088	-1.39183455852556	10728	Transient	tropics_33	-0.209265315310538	-2.20517661898769	0.888837506105034	0.0136792955788569	1.44483417830939	-2.00808614002591	-0.123106070648695	2.72575243704197
489	0.0332535051282701	-0.324108560241926	1.37572970101966	-0.326725159949697	-0.033249024472688	-0.326725159949697	0.992461125798051	-0.884883742708384	0.748568689522752	0.387035016569076	-1.51530947990253	-0.0461467531322241	0.0717325170499515	0.0503082296284067	0.270946427687035	-0.246848399013237	0.246848399012987	1.48783416088859	0.884704892520523	-0.685153401947984	-0.49482899154505	1.35762023437018	-0.177273215837414	0.905074508583872	1.1996594521016	10745	Est.	tropics_33	-0.778267723988235	0.453488036702086	-0.735358488405378	0.928647392797771	-0.121434093035591	-0.226075279454619	-0.368498382799038	0.246848399012987
490	-0.0999367133342067	2.08718981619392	-1.02746946381638	2.08642064692414	0.0999497236974402	2.08642064692414	-0.814033612724531	-0.57050159467015	-0.216618145028177	-1.15852376878712	1.26296215949646	-0.630257043625145	0.826236896231443	-2.3504216498028	-0.917656764638197	1.07139074860865	-1.0713907486089	-0.956306516217191	-0.635900792061045	0.110628872889693	0.358142879137195	-0.643887364387634	-0.717384328013405	0.179146260131495	-1.50299721652992	11709	Est.	tropics_33	0.143950118050812	-0.475502782227143	2.24290002477782	-0.00663698140661217	1.56714795396024	-0.452787691790788	0.0368046870359298	-1.0713907486089
491	0.257270903660934	-0.742305512592025	-1.14785885954928	-0.745003766474495	-0.257262097722108	-0.745003766474495	-0.620769308679811	-0.78371950648911	-0.216618145028177	-0.991436332532395	1.52739686369359	-0.517090222487658	0.802780009245418	0.321905953362039	-0.820143864159187	1.03777821051304	-1.03777821051329	-0.987760005876199	-0.464979998057691	0.0812193574600942	0.691009950622949	-0.641471425290187	-0.931566320772849	0.403838337033421	-1.41783460763642	11780	Transient	tropics_33	0.787133666826875	-0.594828429839755	-0.53470420385462	-0.60805214430982	-0.988287094195526	-0.139324383446109	0.345412440328	-1.03777821051329
492	0.67453643025717	-1.33817691608949	1.50447584439562	-1.33702887109421	-0.674532283271938	-1.33702887109421	1.61357664779538	1.23869137399546	0.748568689522752	-0.949664473468714	1.12105395190399	0.377158791894154	-0.824797655043009	0.00180863610454412	-0.822779347955917	0.564477336247848	-0.564477336248098	1.30088213623696	-0.297006114295774	-0.653234274535057	-0.723675103191506	1.23199140130294	0.130031382469615	-0.0973978345170298	-1.5616869243732	1746	Est.	tropics_35	0.0615038983601237	0.765555101809372	-1.10716139947664	-0.287281580788403	-1.14962481429937	0.894818621322092	-0.27005298495222	-0.564477336248098
493	2.19761916599594	1.51921005539655	-0.921928217913572	1.52013576424441	-2.19762957602588	1.52013576424441	1.09696425112768	0.651401053830813	1.39202657922337	0.0528601440596285	1.18947960375709	-0.827999371028772	-0.408353808773528	0.127907579266587	-0.638295482184817	0.0425332557460098	-0.0425332557462595	-0.739061851261279	-0.149660602223916	-1.29820455424976	1.56478601327305	0.575965992869191	0.325588854119543	-1.01345014804027	-1.34841312973028	1847	Transient	tropics_35	1.14323215765079	-0.528058936125453	1.11822178617711	-2.04810699957641	0.358970552215081	0.965479631301224	-0.378091150830002	-0.0425332557462595
494	1.56545724831885	0.144375799591877	-0.955056753212863	0.143033890455076	-1.56546408867875	0.143033890455076	0.560355327679354	0.888750501066863	1.39202657922337	0.846525466269567	1.25239761425908	-0.633809557299279	-0.425969410995105	0.181257132142836	-0.611940644217517	-0.424904006222408	0.424904006222159	-1.07537649288768	-0.167342063672539	-1.38737420503229	1.21111474981944	0.448247698960921	0.0648455585863058	-0.650486023814079	-1.15977863789711	1895	Transient	tropics_35	0.442762736563104	-0.28840425490109	0.0390930760307604	-0.79844161509205	-0.465019778221865	0.289543259521492	-0.278263797170789	0.424904006222159
495	1.11042288601319	-0.918704594577929	0.0930062447184126	-0.918750264569411	-1.11043443657176	-0.918750264569411	0.939544784982286	0.975059390970881	0.748568689522752	-0.699033319086629	1.66558803082264	0.15467727288029	-0.852444364085207	0.108507741857042	-0.843863218329757	0.329024397401212	-0.329024397401461	0.298903307486097	-1.33726542952309	-0.861139942278691	1.29433151769088	0.832251424152408	-0.0189647864065203	-1.49740231367519	-1.80177800481811	3013	Transient	tropics_35	0.632305118486685	-0.150581625290121	-0.112409420343049	-0.763892745368638	-1.25032411056053	0.375832097118821	-0.237383986338869	-0.329024397401462
496	-1.10350067322978	-0.0867582907328018	-0.373889722928685	-0.0886281070048121	1.10349922069948	-0.0886281070048121	-1.12552206313453	1.1995364453591	-0.860076034728797	0.5541224528238	1.67556599990716	-0.916384199186453	-0.396212499603447	0.0163585141617028	-0.970366440572798	-0.557950195097165	0.557950195096915	-1.30024959646037	-0.88933507282464	1.0142460376359	-0.224374495962875	-1.49083725717097	-0.670823025239612	0.196430266047028	-1.49341656157496	3373	Est.	tropics_35	-0.925060393402899	0.615023996027745	0.412756345572676	0.51329387399692	-0.0323212395345473	0.205629434287003	0.305728737079442	0.557950195096915
497	-0.0374646847537499	2.18557840264431	-0.906259316082827	2.18294647919909	0.0374797750888802	2.18294647919909	-0.679535697223953	0.981142688896359	-0.860076034728797	-0.74080517815031	-0.0982958567274204	-0.645151920234769	-0.477898738377464	-0.012741241952615	-0.654108384965197	0.571331981608869	-0.571331981609119	-0.201920271267233	-0.93059181620476	0.969386723433949	-0.245178687930735	-0.851135761557808	-0.475265553589685	-0.0973978345170298	-0.561779199564421	3627	Est.	tropics_35	1.63426095574716	-0.949276857352625	2.90499697800866	-1.34156327751829	2.2792567320445	0.0526698292622396	0.0434388198789143	-0.571331981609119
498	-0.997854443175047	0.494352956580563	-2.15092972508084	0.496961942129905	0.997851999308592	0.496961942129905	-2.22049145113033	0.850066103761752	-1.18180497957911	0.0528601440596285	0.330176412239718	-0.528817797749258	-0.148217849577801	0.13760749797136	-0.693640641916147	0.3989748145191	-0.39897481451935	-2.26469429607508	-0.123138410050981	1.10223930780125	-0.349199647770033	-2.08359117951213	-0.112087391954105	0.230998277878093	0.202974962080916	4401	Transient	tropics_35	-0.0303046331671982	-0.732711334945013	0.288747962322177	0.194784877701605	0.652697874427542	-0.819218195984386	-0.209054939673983	-0.39897481451935
499	-1.35459770446411	0.671566996139369	-0.762366567603813	0.670708440224821	1.35460132507477	0.670708440224821	-1.57826257505877	0.789535608934207	-1.18180497957911	0.219947580314352	0.622272812908772	-0.568708674186527	-0.177944178326713	0.118207660561815	-0.756892253037667	0.224635581300844	-0.224635581301094	-1.22396521029265	-0.939432546929072	1.13086456948606	-0.349199647770033	-1.53295295224809	-0.912941799663332	0.45569035478002	0.0844257389112295	4425	Est.	tropics_35	-1.05806053032532	0.0715942692806676	1.28742552913788	0.805678715878963	0.833687531475469	-0.498790547777417	0.72204400548673	-0.224635581301094
500	-0.0476614053669517	1.14881204609206	-1.68354876761517	1.14690254611459	0.0476546794629866	1.14690254611459	-1.21327277906017	0.615842328940451	-1.18180497957911	-0.364858446577181	-0.109712481007909	-0.427678161460347	-0.124332805593336	0.321905953362039	-0.648837417371737	0.655322033803548	-0.655322033803797	-0.812913981638149	-0.93059181620476	1.11902233793974	-0.120353536123577	-1.2969091728624	-0.773257891341956	0.196430266047028	0.21309158644692	4428	Transient	tropics_35	2.70714440656269	-1.37910442146024	1.78799831534249	-1.53140530749733	1.11859697339386	-0.214838894692125	0.358587902047416	-0.655322033803797
501	-0.52547281307484	0.724662540669998	-0.0042901742686932	0.722188884104796	0.525478760200282	0.722188884104796	-0.431600038044952	0.761169291535846	-0.860076034728797	-0.197771010322457	1.97300333081019	-0.686112830911234	-0.652617376384187	-0.0854906322384092	-1.09423417901911	-0.352971522976032	0.352971522975782	0.885187510163549	-1.55533678738944	0.914410535924225	-0.994129598773681	-0.215156118067736	-1.26680770074415	0.524826378442151	-2.0975787158581	5438	Est.	tropics_35	0.462659213524169	-0.742608418586409	2.62307403136633	-0.392745850692824	1.56230520521241	-0.409075878530279	3.96631684242008	0.352971522975782
502	-0.464436572337571	-0.733913068712137	-0.0101100520915416	-0.732133655504501	0.46442933395564	-0.732133655504501	-0.393468363306356	0.670625619650556	-0.860076034728797	-0.155999151258776	-1.59437377082284	0.494263339031887	-0.646317351978553	-0.0515409167717053	-0.253514847862236	0.34339437683275	-0.343394376832999	0.556446028613219	-0.721361189062723	0.900529244641456	-0.723675103191506	-0.384990107053124	-0.568388159137269	0.300134301540224	1.01854773304189	5497	Transient	tropics_35	0.609193998165041	-0.485301247159846	-0.380002858974205	-0.482896871794016	-0.445863204113967	-0.118049030886812	0.0871759052094011	-0.343394376832999
503	-0.450025093989902	1.74141780706867	0.221006249911956	1.7389276507343	0.450025897893592	1.7389276507343	-0.221157866579637	0.537061940336472	-0.860076034728797	-0.239542869386138	-1.57944386411098	0.580037283645927	-0.61114731282089	0.118207660561815	-0.208711623317826	0.228269369203072	-0.228269369203322	0.478558564765158	-0.406041793228948	0.885785274239412	-0.619654143352208	-0.415352584899416	-0.130711913063622	0.0408742128072325	1.02750596895436	6075	Est.	tropics_35	0.643792834045554	-0.141427356694874	1.59123973696883	-0.487900065388062	2.28405002431563	0.20355832798128	-0.233545517800581	-0.228269369203322
504	-1.27021870040156	0.505455975087796	-0.178140370771728	0.503396997614902	1.27022890373883	0.503396997614902	-1.12913845627571	0.857023245588128	-0.860076034728797	-0.364858446577181	-0.93467935688234	0.28295297747524	0.444596097406676	0.0503082296284067	-0.480166454381017	0.579508004388882	-0.579508004389132	0.60487003026752	-1.16045081503686	0.899509714773227	-0.245178687930735	-0.356717090047867	-0.940878581327608	0.196430266047028	0.789236685583224	6098	Transient	tropics_35	-1.32531424115422	-0.727029877176765	1.4445150036651	0.984890667497917	0.579112834953987	-1.35099524540043	0.828626599924693	-0.579508004389132
505	-1.30999567553018	-1.21944137566664	-0.0623770317698143	-1.22119787236426	1.31000352992852	-1.22119787236426	-1.08159352291963	0.802105517354808	-0.860076034728797	-0.490174023768224	-0.92229951281399	0.287447121279868	0.195745133384147	-0.00789128260022847	-0.482801938177747	0.585701961040407	-0.585701961040657	0.323668093720257	0.383730151476208	0.921468819627322	-0.307591263834313	-0.530142339853783	-0.093462870844588	0.472974360695552	0.737937337229224	6134	Transient	tropics_35	-1.4208101369324	-0.359695737284303	-1.17456466687721	1.02630479054175	-1.14910848149659	-1.04367656749911	-0.222582311767181	-0.585701961040657
506	-1.16038185910908	-0.199656692350253	-0.24309169955108	-0.198024050249759	1.16038618606381	-0.198024050249759	-1.08973040748728	0.303712009416069	-1.18180497957911	-0.239542869386138	0.899383736493594	0.708227385501742	-0.0246333902420464	0.229756725666699	-0.132282593212656	0.61865381042652	-0.618653810426769	-1.06824556113722	-0.618219330612423	1.0852994269138	-0.702870911223646	-1.41640021470909	-0.74532110967768	0.628530413935348	-0.270530657036772	7066	Est.	tropics_35	-0.49853635132913	0.578703214470995	0.0618719904244751	0.515298394368982	0.160328162243395	0.160413206698373	0.247743340079005	-0.618653810426769
507	-0.310630817948127	0.489079604012552	-1.91735116707537	0.490526886644908	0.310616493806799	0.490526886644908	-1.55853195953852	0.211353430967377	-0.860076034728797	0.721209889078524	1.17759371855431	0.240836429820442	0.949851938209943	0.283106278542948	-0.472260002990827	-0.308209862907678	0.308209862907428	-1.7127380671731	-0.883441252341766	1.04036168733738	-0.536437375480769	-1.73497769731567	-0.354206166377825	-0.0282618108548987	-0.530355468940538	7634	Est.	tropics_35	0.978448277651203	-0.91652709029958	1.01779175586615	-0.95523969432795	0.802186036974513	-0.180927323361266	-0.152825773094425	0.308209862907428
508	0.222172511280621	-0.101502255706848	-1.51115354056785	-0.101498217974806	-0.222178498873725	-0.101498217974806	-0.894498360115741	0.36931752074498	-0.538347089878487	-1.07498005065976	-1.15673239041356	0.894884158187286	1.34155442649808	0.0551581889807932	0.123359335070154	0.958991081905645	-0.958991081905895	-0.251670957898353	-0.7036797276141	0.558673037287811	-0.390808031705752	-0.580615878295039	-0.484577814144443	0.144578248300429	0.643061183654406	7719	Transient	tropics_35	1.38121779050218	-1.62778133122974	0.224405754421467	-1.22623060587186	0.0553137122758855	-0.670188938775119	-0.0373842232036493	-0.958991081905895
509	-0.408872829932942	-0.620778856650769	-1.36860384081718	-0.622737712259554	0.408863784743792	-0.622737712259554	-1.27762330407231	0.309761697960742	-0.538347089878487	-0.949664473468714	-1.09402431242943	0.772215433005729	1.33611071608933	0.190957050847609	0.0943690133061243	0.956761257511096	-0.956761257511346	-0.0505123482865065	-1.17518536624404	0.629099023569885	-0.370003839737892	-0.52139272258195	-0.940878581327608	0.265566289709159	0.572151277395295	7875	Est.	tropics_35	0.0826437154038752	-1.62033220206573	0.100673904542134	-0.196369068901998	-0.503918939780624	-1.37536981004041	0.674823949843481	-0.956761257511346
510	-0.163749801193812	-0.700897945926867	-0.401235687314248	-0.699958378079517	0.163741088458483	-0.699958378079517	-0.433940057136302	0.0378281978776395	-0.538347089878487	-1.11675190972344	-1.62022016846379	1.15691414268188	1.36543947048254	-0.0854906322384092	0.392178682336615	0.970470548233138	-0.970470548233388	0.0251639739335024	-0.780299393891466	0.44589734878711	-0.557241567448629	-0.341699090252926	-0.363518426932583	0.0235902068916998	0.766671889557607	7929	Est.	tropics_35	0.587061369003959	-0.526628498355512	-0.310135145210473	-0.37582495668603	-0.496052664887631	-0.242447021557917	-0.16944902197505	-0.970470548233388
511	-0.253349755469369	-0.722795934791007	-1.96096294383761	-0.725698600019504	0.253333103596727	-0.725698600019504	-1.55401146811205	0.483454977954498	-0.216618145028177	-1.2002956278508	-1.56325436229192	2.25138796390225	1.4064813770474	0.00665859545693021	1.13011414542102	0.950815059125632	-0.950815059125882	0.47109596177049	-0.901122713790389	0.285595883352179	-0.806891871062945	0.0288537307743986	-0.298332603049274	-0.0628298226859642	0.561369355450199	8345	Transient	tropics_35	-0.13228347881106	-2.71862691887585	-0.252681476462216	0.0172189003478103	-0.391858235162151	-2.53389589854036	-0.152703378131752	-0.950815059125882
512	0.263439139514335	-0.863475131593548	-0.509537644491997	-0.860834765204439	-0.26343971823496	-0.860834765204439	-0.174623396013007	0.0481462777843894	-0.538347089878487	-1.2002956278508	-1.65553822735205	1.43636428459059	1.37672446565574	0.13760749797136	0.587204483294635	0.971378995208695	-0.971378995208945	0.66495780400977	-1.03078676441362	0.471542446241717	-0.723675103191506	-0.0037287992154949	-0.512514595808719	0.0408742128072325	0.744988973697382	8614	Transient	tropics_35	1.46613684479385	-1.17175772427207	-0.305077667055109	-1.17644793455719	-0.595599716919372	-0.278180138426666	-0.0618138979152083	-0.971378995208945
513	0.163087360547227	0.778666453600784	-1.0491820849247	0.780104383469768	-0.163078161453991	0.780104383469768	-0.596252290472705	-0.0525474271036315	0.105110799822132	2.55917168788049	0.408771442237739	1.18272336853131	1.60591079039272	0.089107904447497	0.381636747149695	-2.80792559528578	2.80792559528553	-0.2624502733351	-0.677157535441166	-0.0516332269072067	-0.682066719255787	-0.132426527893003	-0.661510764684854	0.438406348864487	-0.174727298683047	8705	Transient	tropics_35	0.118149633460824	-1.07105515131942	1.05232044080041	-0.246166030584366	1.26871585245202	-0.785179052371845	0.0673969763590689	2.80792559528554
514	0.288345852857683	1.18329351128563	0.596537597122158	1.18551287902457	-0.288348412709233	1.18551287902457	0.653636997820919	-0.113716500166448	0.105110799822132	1.2224721978427	0.875124181708283	1.58856595477399	1.5355095467919	0.0163585141617028	0.566120612920795	-2.24914811922954	2.2491481192293	0.931234534567695	-0.600537869163799	-0.0720238242717221	-0.765283487127225	0.557944393115263	-0.689447546349129	0.490258366611085	-0.67727435707822	8710	Est.	tropics_35	0.318628627289658	-0.0515757251420036	1.3422497953958	-0.442246042028197	1.83742159444107	0.290687116871498	0.0895041762242914	2.2491481192293
515	0.747977336653504	0.684190742914327	-0.834592743661726	0.683578551194815	-0.747969985946097	0.683578551194815	-0.0153957332970205	-0.417175599443464	0.105110799822132	-0.197771010322457	-1.29123738950829	1.88102771303135	1.84051024289571	0.0745580263903383	0.945630279649916	0.458601970551114	-0.458601970551364	-1.01407259125	0.0359947429866246	-0.162683557169366	0.753422526526527	-0.46327959294066	0.819138663521741	-1.04801815987133	1.38395536002185	8951	Est.	tropics_35	1.0542790067869	-0.193232687798825	0.319024854406004	-1.13327115029799	0.133384176978583	0.604590466238534	-0.541922017473144	-0.458601970551364
516	-0.236959856467697	0.0293559342976402	1.82344991737866	0.0272028917251319	0.236947543305955	0.0272028917251319	1.09510287230502	-0.427224804303784	0.748568689522752	-0.490174023768224	1.34160041089522	-0.774840070025459	-0.7234161943407	0.0745580263903383	-0.938740635012038	-0.0853925956301527	0.0853925956299031	1.90065430284551	-0.179129704638288	-0.806242180143448	0.358142879137195	1.69598229931531	-1.00606440521092	0.576678396188749	-1.12760962543998	10023	Est.	tropics_35	-1.13211702225551	0.672798406081141	-0.0459192842955527	1.61248510133652	-0.223875189498577	-0.499172427867335	0.664543444596656	0.0853925956299028
517	-0.855625739903382	-1.07876051822717	2.17316488347725	-1.07962665169433	0.855634585897775	-1.07962665169433	0.835573482173421	-0.67872380085821	-0.538347089878487	-0.74080517815031	0.999935238066206	-0.589338934318247	2.26741335298425	0.0503082296284067	-0.677827739135767	0.619149326958642	-0.619149326958891	0.917912406258698	1.0733071479725	0.65003859855576	-0.49482899154505	0.00129896593324912	0.577019889098021	0.300134301540224	-0.877156232682722	11324	Est.	tropics_35	-0.83669077448661	1.92622758594409	-1.20681880126893	0.585707441975732	-0.938995452953099	1.33665264200453	-0.525783318253941	-0.619149326958891
518	-0.144108616211252	-0.0372327004402719	1.86288332031937	-0.0371476631248368	0.144118058594134	-0.0371476631248368	1.19684052052669	-0.717643463828947	-0.538347089878487	-0.573717741895586	-0.214351492193114	-0.600980906840712	-0.847000653676455	0.0260584328664754	-0.258785815455696	0.381962080249579	-0.381962080249828	1.73028584040427	2.9534358820094	0.61019850832046	-0.994129598773681	0.480373159391836	1.66655437400476	0.697666437597479	-0.510454326023477	11343	Transient	tropics_35	0.627479278711545	0.86029602559539	-1.00441884830615	-0.645785989812812	0.597407364538722	1.25292624942381	-0.632948035911541	-0.381962080249828
519	-0.203069850307654	0.454136481752724	-0.9268154230084	0.451916553734927	0.203053218994807	0.451916553734927	-0.815894991547196	2.60955079821862	-0.538347089878487	-0.573717741895586	0.0481629469141122	-0.0939558829395511	-0.631668266103317	0.0939578637998831	-0.366840651121627	-0.0849796651867177	0.0849796651864681	1.33554178125664	1.51239677394664	0.612708120303788	-0.265982879898594	0.261502136293404	0.753952839638432	0.33470231337129	-0.587003106890919	1077	Transient	tropics_36	0.506148012900841	-2.18686734871733	-0.493062886647481	-0.543616947121007	0.542397780401701	-1.65049929341849	-0.341620201415116	0.0849796651864681
520	0.0503972524504921	0.355090698237683	-1.28940127275368	0.355390721459973	-0.0503943990511364	0.355390721459973	-0.875140020360025	2.31456126290415	-0.860076034728797	-1.07498005065976	0.228816053024734	0.335598662043738	-0.220668130242588	-0.00789128260022847	-0.266692266845886	0.883589982934415	-0.883589982934664	0.307250367131986	1.049731866041	0.869237520224361	0.274926111265756	-0.503501714130587	-0.195897736946931	0.835938484921741	-0.593937602789178	1493	Transient	tropics_36	1.8451984232392	-1.81076961226386	-0.3960117088154	-1.3574941754422	0.106012210656446	-0.742352688463244	-0.00330384071669629	-0.883589982934665
521	-0.133578355528029	2.25813702714195	-0.73502060321825	2.26016714501905	0.133579764778096	2.26016714501905	-0.638798092133624	2.25009847052257	-0.860076034728797	-1.07498005065976	0.824894739565624	0.0960393965722886	-0.279325639029021	0.0600081483331792	-0.501250324754857	0.846508829113952	-0.846508829114202	-0.548074493138461	0.283535203267345	0.752462137625241	0.358142879137195	-0.891619065352864	-0.670823025239612	0.784086467175143	-0.816564881038273	1559	Transient	tropics_36	1.40351286448484	-0.459858654444603	1.24824337828621	-0.866281953168435	1.71826553168958	0.176113779505806	0.496561351313232	-0.846508829114202
522	-1.43909637962577	-0.723806017203065	0.763486015437841	-0.725698600019504	1.43910588802596	-0.725698600019504	-0.622364776242095	2.05348359282066	-0.860076034728797	-1.15852376878712	0.576303765981655	0.0576465680698959	-0.267612486857382	0.00665859545693021	-0.456447100210447	0.857162434554575	-0.857162434554825	-0.211925687134159	1.55070660708532	0.764225943797079	0.358142879137195	-0.713949598213593	0.148655903579132	0.801370473090676	-0.686594559021769	1956	Est.	tropics_36	-1.7307529453872	1.10341920425288	-1.09512467272929	1.49477402366797	-0.878718026325706	-0.0425006139075549	-0.205200730874799	-0.857162434554825
523	-0.546292400166363	1.35939658473894	-2.15812995854116	1.35925937711949	0.546291064601865	1.35925937711949	-1.89060194150199	1.61945204912109	-1.18180497957911	1.38955963409742	0.8652511788827	-0.654996235235382	-0.696595216652639	0.123057619914201	-0.691005158119417	-0.298629876619986	0.298629876619736	-1.90168011928997	-1.27243340421147	1.12655117388972	-0.640458335320068	-1.90252633850618	-1.02468892632043	0.45569035478002	-0.204821730812622	2185	Transient	tropics_36	1.27061847595607	-1.04673914019921	2.74348043542597	-0.65478721431944	1.88178141045156	-0.509604298437122	1.42514135908283	0.298629876619736
524	-1.00247226166239	1.17114304603544	-1.29958605894366	1.17264276805458	1.00247695584227	1.17264276805458	-1.66441782342213	1.51536379677189	-1.18180497957911	1.55664707035214	1.01809440086173	-0.654739427017975	0.259418195580891	0.268556400485789	-0.688369674322687	-0.534991262442179	0.534991262441929	-2.13473444688644	-0.535705843852182	1.12239462904234	-0.598849951384348	-2.0271104411529	-0.447328771925409	0.369270325202356	-0.422043036333676	2226	Est.	tropics_36	-0.0436082907197511	0.190762804373768	1.24958042528947	0.174466886522571	1.62199803772867	0.0557357460788855	0.0939055881183892	0.53499126244193
525	-1.06011737901471	0.0655520071203918	-0.409368593502587	0.0658132246351132	1.06012373549428	0.0658132246351132	-1.12711753069681	1.45187567643362	-1.18180497957911	-0.573717741895586	-1.12731713996886	-0.417876647829302	-0.544110159922109	0.336455831419197	-0.174450333960336	0.849812272661432	-0.849812272661681	-1.381177380047	0.707890278034294	1.09118132999973	-0.474024799577191	-1.58832366453552	0.688767015755123	-0.0109778049393658	1.15378588587396	2421	Est.	tropics_36	-0.209680409607557	0.640477320440304	-0.442931056895503	0.323908220143157	0.289830168440778	0.341770563713749	-0.402384370522197	-0.849812272661682
526	-0.307541127752954	2.02063771546845	0.0723382170654768	2.02207009207417	0.307544201252279	2.02207009207417	-0.21764783794261	1.46619327265601	-0.860076034728797	-1.2002956278508	1.98193163730537	-0.723478426543998	-0.95633360149267	0.13760749797136	-0.643566449778277	0.872358274872983	-0.872358274873232	1.37125171854964	-1.1958137379341	0.963975372594904	-0.619654143352208	0.0153375309589517	-1.29474448240843	0.680382431681946	-2.29219464612464	2497	Transient	tropics_36	0.985865954131404	-1.03637906547228	3.37246765660194	-0.853552067501699	2.60311122267079	-0.372675917374027	5.62484302353504	-0.872358274873233
527	0.010185640380984	0.796319854474422	-1.12144556789173	0.799409549924759	-0.0101903126118874	0.799409549924759	-0.791005697575558	1.35081226835675	-0.860076034728797	-0.699033319086629	0.553661926481086	0.188490354838919	-0.299449017955754	-0.0757907135336366	-0.735808382663827	0.760454124702098	-0.760454124702348	-1.22241741115301	0.4544559972707	0.780538421688695	-0.141157728091436	-1.28450299911875	-0.167960955282656	0.611246408019815	-0.704947039815221	3347	Transient	tropics_36	1.74865905837183	-0.367260939626111	0.139389652181145	-1.16194901157621	0.794646213512343	0.474775309207848	-0.127000733530343	-0.760454124702348
528	-0.669641992505669	0.283599032966925	-1.78424011533227	0.284605111125008	0.66964526243601	0.284605111125008	-1.74334028550313	1.36502903643674	-0.860076034728797	-0.364858446577181	1.3395504816031	0.0617983009179809	-0.381563413728212	-0.0369910387145462	-0.875489023890517	0.492131922558036	-0.492131922558286	-0.961668534665213	-0.839237598720209	0.749952525641913	-0.49482899154505	-1.11760731444107	-0.912941799663332	0.559394390273216	-1.18428869487125	3395	Transient	tropics_36	0.116540261823259	-1.37742708355352	0.748533184771559	0.102535534682585	0.542397780401701	-1.3461832346813	0.875116477213434	-0.492131922558286
529	-0.958068180932305	1.20257143023506	-0.504202756487719	1.20481804547956	0.958077373118897	1.20481804547956	-1.1126519581321	1.22171863668957	-0.860076034728797	-0.699033319086629	0.727060011753647	0.149155896206033	-0.311162170127393	0.0406083109236341	-0.762163220631127	0.745423456561064	-0.745423456561314	-0.656917939779222	-0.329422126951582	0.756932383970538	-0.349199647770033	-0.954237594932635	-0.698759806903888	0.64581441985088	-0.857545747262622	3640	Est.	tropics_36	-0.575908501327354	-0.0890687877646244	1.04534899269419	0.618315666268123	1.39006314388206	-0.521270628925315	0.352881907885476	-0.745423456561314
530	-1.41980200201912	-0.60127467591977	1.2668681402051	-0.603432545804563	1.41981321219973	-0.603432545804563	-0.240888482099888	1.0846931911527	-1.18180497957911	0.595894311887481	1.76755966413377	-0.536864455228021	-0.511417314826854	-0.0272911200097736	-0.917656764638197	-1.62207194782916	1.62207194782891	1.70927999493779	-0.473820728782002	1.20583922748791	-0.598849951384348	0.0206264787128217	-1.01537666576568	0.870506496752807	-1.99638441848405	4198	Est.	tropics_36	-1.24591019310539	0.140682963569328	-0.404277975502165	0.817632711866964	-0.366877193609117	-0.417004973136868	1.19811273240049	1.62207194782891
531	-0.799868029486672	-0.308581189796628	0.0595792541461556	-0.307419993494706	0.799870824263057	-0.307419993494706	-0.609069213223059	0.590769730860857	-0.860076034728797	-0.657261460022948	0.560126613134235	-0.639031324386561	-0.486278382489811	0.103657782504656	-0.540782581705807	0.734191748499632	-0.734191748499882	-1.42363129930556	-0.028837282324993	0.892843557942518	-0.49482899154505	-1.47235858785807	0.10209460080534	0.110010236469364	-0.516089143780389	4860	Est.	tropics_36	-0.196104226977862	1.26243886682439	-0.388866670857207	0.134160845560137	-0.100470981242835	1.0494832572937	-0.318438069071893	-0.734191748499882
532	-1.16102983432864	-0.547364588975472	-0.410338573139729	-0.545517046439591	1.16101385873624	-0.545517046439591	-1.20401906719892	0.922595147536234	-0.860076034728797	-1.07498005065976	-0.305807976153416	-0.510712818422043	-0.392450834545714	0.113357701209428	-0.221889042301476	0.836598498471512	-0.836598498471762	0.115876059224254	-0.520971292644996	0.767676660274146	-0.349199647770033	-0.529032313781983	-0.223834518611207	-0.0109778049393658	-0.173432805250856	4899	Transient	tropics_36	-1.06317543997792	-0.611486741631695	-0.325310133743474	0.975374356845946	-0.433240067860023	-1.24506880224115	-0.143811088582347	-0.836598498471762
533	-0.420818712154404	-0.538079967905484	0.544233310534765	-0.539081990954594	0.420822600923752	-0.539081990954594	0.0261927878265272	0.466011709317355	-0.538347089878487	-0.74080517815031	0.10864821000317	-0.71453294030431	-0.82311560969199	0.035758351571248	-0.419550327056227	0.423668055036513	-0.423668055036763	1.38811167346353	-0.995423841516377	0.553575387946674	-0.931717022870102	0.33868159610914	-0.307644863604033	-0.114681840432563	-0.121207811337507	5182	Est.	tropics_36	0.0580613091267979	-0.482449172111399	0.0265184244777908	-0.0663349779530332	-0.0850398017287221	-0.411912352486957	-0.149287573455985	-0.423668055036763
534	-0.387809124413082	0.316600870656763	0.05208056541287	0.316780388549992	0.387820232515525	0.316780388549992	-0.281945180702674	0.522206594021217	-0.216618145028177	-0.239542869386138	-0.152007708872348	-0.567467434469058	-0.682343705133099	0.0745580263903383	-0.503885808551587	-0.74855888778676	0.748558887786511	0.899449373664477	-0.497396010713499	0.36370755633319	-0.765283487127225	0.208155589195725	-0.26108356083024	0.144578248300429	-0.0645199046530462	5301	Est.	tropics_36	-0.374389329774993	-0.686180662253643	0.435229995653218	0.148021586188177	0.813401166406745	-0.730570953477963	-0.169491621029211	0.74855888778651
535	0.392738587852127	0.113644467743203	-1.39606172593011	0.110858613030091	-0.39274028875527	0.110858613030091	-0.679057056955269	0.286302350159729	-0.538347089878487	-0.114227292195095	-0.775031851530086	-0.440261764113305	-0.365629856857653	0.166707254085678	-0.582950322453487	0.153528958941337	-0.153528958941587	-0.60202634886288	-0.459086177574816	0.448328535395957	0.316534495201475	-0.697168615834029	-0.875692757444299	0.472974360695552	0.645868345385759	5314	Transient	tropics_36	1.73221108791094	-1.20899646965682	0.219765538290081	-1.3729900296586	-0.131196326468493	-0.158649688545378	0.493923142416387	-0.153528958941587
536	-1.34667287731115	0.749276086072269	0.492899003584513	0.747929106044784	1.34667282815988	0.747929106044784	-0.733090225064636	0.493268917149192	-0.860076034728797	-0.615489600959267	-1.55203532155766	-0.2479552106448	-0.652617376384187	-0.012741241952615	-0.490708389567937	0.493040369533593	-0.493040369533843	0.466728957055094	-0.397201062504636	0.854101422949928	0.878247678333685	-0.400987541617299	-0.968815362991883	0.386554331117888	0.83919876675831	5474	Est.	tropics_36	-1.50886414876676	0.200870859246675	0.723102067972809	1.19200021591028	0.123135544546569	-0.648582505747939	0.819530868184706	-0.493040369533843
537	-1.34562104530036	-0.656255458524036	0.162844778592593	-0.654912989684538	1.3456156952379	-0.654912989684538	-0.955977043515771	0.469944006871393	-0.538347089878487	-0.615489600959267	-1.07957601561151	-0.298632032213175	-0.710846728172179	0.0697080670379518	-0.514427743738507	0.456950248777374	-0.456950248777624	-0.340061344479653	0.192180985782793	0.634118247536532	1.2319189417873	-0.688680181167326	-0.894317278553815	0.628530413935348	0.749647947039459	5645	Est.	tropics_36	-1.84501008048883	0.464670185900297	-0.733578491056767	1.51247314298419	-1.04843191290346	-0.624833945525189	0.586593608764464	-0.456950248777624
538	-0.88401193688889	0.848853688563819	-0.943901987385737	0.850889993804734	0.884011997772313	0.850889993804734	-1.34856842834189	0.428839734148412	-1.18180497957911	-0.3230865875135	-0.429501450577987	0.898436671861421	-0.555823312093748	0.171557213438064	-0.237701945081856	0.477018668328315	-0.477018668328565	-0.534641807748057	-1.19286682769267	1.10459206903562	-0.765283487127225	-1.1363471663591	-1.08987475020374	0.576678396188749	0.0749843540498797	6363	Transient	tropics_36	0.297668786036516	-0.722962253076639	1.92716529119529	-0.0151746488939032	1.44298409623526	-0.66321755295131	1.37169530712647	-0.477018668328565
539	-0.660337630886487	-0.407532732165949	-0.894731481164493	-0.410380881254656	0.660329278561015	-0.410380881254656	-1.14775224450236	0.275110426352082	-1.18180497957911	-0.3230865875135	-0.577843472394505	0.959642630343496	-0.524843094992258	0.118207660561815	-0.211347107114556	0.567367849351893	-0.567367849352143	-0.151837913391896	-1.26064576324572	1.05087068751756	-0.973325406805821	-0.887374848019509	-1.11781153186802	0.611246408019815	0.272166946906098	6794	Est.	tropics_36	0.942061019840897	-0.976089697005392	0.46189128239473	-0.343158187373399	0.106896514284574	-0.670686379124246	1.4982474484448	-0.567367849352143
540	-1.33856177718353	0.150757212150757	1.17516775758612	0.149468945940073	1.33854611882212	0.149468945940073	-0.257587709251797	0.529735095321256	-0.538347089878487	-0.866120755341352	-0.713459878936774	1.63265136542891	-0.137728003115994	-0.0854906322384092	0.128630302663614	0.508649140295436	-0.508649140295686	0.649811483857633	-0.0612532949808014	0.546752380367011	0.295730303233616	-0.0692856331029727	-0.326269384713549	0.127294242384897	-0.0142944205158188	6861	Est.	tropics_36	-1.83048341819217	0.893500025058836	-0.0220257096820128	1.62830961707979	-0.0870119061837742	-0.32386017442132	-0.12994080446838	-0.508649140295686
541	-1.13424765462498	-1.02274515881614	2.45583933388573	-1.02171115232936	1.13425518164849	-1.02171115232936	0.81584286665317	0.136505339917436	-0.860076034728797	-0.74080517815031	-1.44785322232311	1.77338226856812	-0.0556136073435358	0.035758351571248	0.273581911483765	0.208613880095566	-0.208613880095816	1.03211787134747	1.29432541608029	0.718896077348253	0.711814142590808	0.00985269625123621	-0.177273215837414	0.784086467175143	0.215928751387413	7298	Est.	tropics_36	-0.998877231443377	2.19055510373502	-1.20834985125094	0.997155466335013	-1.21596547557817	1.293121531403	-0.25580401880373	-0.208613880095816
542	-0.7705544478196	0.214543106911765	-0.66701010789099	0.213819500790042	0.770568421081778	0.213819500790042	-1.07978532634904	-0.0357763460825626	-0.860076034728797	-0.406630305640862	1.23241080366095	-0.661202433822725	0.41358529766244	0.287956237895334	-0.598763225233867	0.74691000615743	-0.74691000615768	-1.92887716131499	-0.491502190230625	1.02397078407129	-0.49482899154505	-1.84238904367513	-0.0375893075160374	-0.0455458167704314	-0.740515902504177	7478	Est.	tropics_36	-0.125728671000769	0.794071606725562	0.337800498073725	-0.105987566111991	0.465533037161593	0.788660469896025	-0.329914932681829	-0.74691000615768
543	0.156216753520121	0.0190620611340574	-0.429365096791349	0.0207678362401352	-0.156206797461087	0.0207678362401352	-0.203873634654888	-0.117984891528524	-0.860076034728797	-1.36738306410552	-0.195019177091864	-0.328507388171559	0.510776936308575	-0.104890469647954	-0.353663232137977	1.06866540768198	-1.06866540768223	0.154349923552326	0.354261049061836	0.749874100267432	-0.057940960219998	-0.491160836038223	0.791201881857466	-0.494929970574284	-0.572194239728647	7631	Transient	tropics_36	2.09924810933945	-0.665666444817814	-0.329206419398512	-1.37794955923057	-0.0194361566245981	0.335853003260301	-0.519711848319707	-1.06866540768223
544	-0.155631006028773	-1.41553270551575	0.0934166207187418	-1.41424953691417	0.155614379120723	-1.41424953691417	-0.0849049367605457	-0.180095027253845	-0.860076034728797	-1.36738306410552	-0.195019177091864	-0.328507388171559	0.510776936308575	-0.104890469647954	-0.353663232137977	1.06866540768198	-1.06866540768223	0.154349923552326	0.354261049061836	0.749874100267432	-0.057940960219998	-0.491160836038223	0.791201881857466	-0.494929970574284	-0.572194239728647	7880	Est.	tropics_36	1.35056923045933	-0.0314535962119579	-1.29931669255628	-0.823257553678206	-1.40176178102331	0.529879921603546	-0.523582724960964	-1.06866540768223
545	-1.42992389502712	-1.06270880167154	-0.119792364906761	-1.06032148523934	1.42992204576621	-1.06032148523934	-1.21423005959754	0.10800458499586	-0.860076034728797	-1.03320819159608	0.541720470905929	-0.506432681465255	0.541359579054369	0.210356888257154	-0.622482579404437	1.02563805547605	-1.0256380554763	-1.02020850926783	-0.028837282324993	0.820300086549514	0.108492575522879	-1.19896569593887	-0.289020342494516	0.317418307455757	-0.641018538185505	8380	Est.	tropics_36	-1.70873179796642	0.690546555937382	-0.961532231441105	1.3955107830605	-1.10709655731185	-0.352746565995698	-0.203642570617213	-1.0256380554763
546	-0.0154884539349204	-0.947187839183982	2.48866941391205	-0.944490486509398	0.0154781961500658	-0.944490486509398	1.77227248799061	-0.304651392512525	0.105110799822132	-0.197771010322457	-0.974362777245078	0.289287580171287	-0.824797655043009	-0.0951905509431818	0.215601267955705	-0.107195323043521	0.107195323043271	2.43315248542066	0.159764973126985	-0.233658521072799	-0.057940960219998	1.54312517966333	0.390774678002852	-0.356657923250022	-0.213843289580012	8747	Est.	tropics_36	-0.167664916508469	1.07042182099913	-0.929946010022935	0.344458103576494	-0.949251599045253	0.730258992935589	-0.466737848611804	0.107195323043271
547	0.354025119963481	1.73557817730788	-1.40523922557383	1.73249259524931	-0.354022795487561	1.73249259524931	-0.720432849070511	-0.191858310535156	0.748568689522752	-0.824348896277672	-0.150525832275638	-0.503265380117232	0.511205093307015	0.244306603723858	-0.287776137219726	0.836598498471512	-0.836598498471762	-1.33529619126496	-0.821556137271586	-0.682251663092259	-0.057940960219998	-0.254986465349968	0.0462210374767887	-0.581350000151948	0.607575588001851	9021	Transient	tropics_36	-0.358211476054731	-0.616081617484405	2.21431751937613	0.336847557150253	1.62943656126803	-0.823049749958438	-0.372607707108904	-0.836598498471762
548	1.50251555710996	-0.178469871250954	-0.729834942850456	-0.178718883794769	-1.50253164441682	-0.178718883794769	0.661029330859504	-0.715996604169564	0.748568689522752	-0.699033319086629	0.153641688170786	-0.555183441403075	-0.355568167394286	0.113357701209428	-0.358934199731436	0.802655616021155	-0.802655616021405	-1.57653174288522	-0.370678870331702	-0.655822311892858	-0.0787451521878576	-0.412348984940428	0.614268931317055	-0.771474065222809	0.489762583594358	9036	Est.	tropics_36	1.14575758324966	0.411829624222976	-0.0953617172296118	-1.7583039832924	-0.200942832357668	1.63452905381936	-0.533762380269013	-0.802655616021405
549	0.367896088269277	-1.14283868508768	-0.557626250348737	-1.1439772065443	-0.367897665088619	-1.1439772065443	-0.125270266086342	-0.343201352294421	0.748568689522752	-0.782577037213991	-0.701289967386291	-0.550560893489744	-0.308654393422238	-0.0321410793621602	-0.227160009894936	0.887471529102704	-0.887471529102953	-0.552939004720169	-0.576962587232302	-0.812124083229362	0.0252758076514408	0.299634796642297	0.735328318528915	-1.11715418353346	0.766690112452695	9384	Transient	tropics_36	-0.340047191460128	-0.240631826842117	-0.845858390138805	0.505928700641102	-1.1633375265247	-0.601222779683395	-0.526226391020374	-0.887471529102953
550	1.64035596628615	3.77338477784052	-1.43773354341807	3.77240518399332	-1.64035534912063	3.77240518399332	0.2648215528922	-0.295341594029888	1.39202657922337	-1.32561120504184	0.281002807172214	-0.380382648087835	0.652374572221602	-0.0757907135336366	-0.277234202032806	1.06990419901229	-1.06990419901254	0.709457029274285	0.899439443727708	-1.58955482043897	0.378947071105054	1.66744809970492	2.3742861761664	-1.75666240240818	-0.97950241848904	9560	Transient	tropics_36	0.525754546331627	-2.29817110610123	1.65303246869246	-0.630035300421144	3.00834837051582	-1.72840269076807	-0.653410676466525	-1.06990419901254
551	2.29767322661892	1.25499234101328	1.46593780727381	1.25629848935954	-2.29766077876872	1.25629848935954	2.98663603189736	-0.749605984973309	2.67894235862461	-0.74080517815031	2.38600851279916	-0.959014363276066	-0.637937707866205	0.0842579450951109	-1.09423417901911	0.0507092785260228	-0.0507092785262724	1.65256421217831	-1.44335419821482	-2.70680270526577	-1.47262601403445	3.17904242689128	-1.19230961630609	0.524826378442151	-2.86651609740463	10248	Transient	tropics_36	0.0467716911333425	0.431303488642486	3.07426138940703	-0.103804986525948	3.10327283542362	0.46754461836462	1.62629997028811	-0.0507092785262724
552	-0.202550833301319	0.0432023250115668	0.80926159292909	0.0400730026951257	0.202557687937627	0.0400730026951257	0.418411896888115	0.741575022527263	0.105110799822132	1.38955963409742	1.7752468989792	-1.16715742348469	-1.04514559602646	-0.114590388352727	-0.461718067803907	-3.39577337455985	3.3957733745596	1.22553748526116	-0.19681116608691	-0.0460650253191995	0.0876883835550195	0.705969634572348	-0.50320233525396	0.265566289709159	-1.84436924518833	1932	Est.	tropics_38	-0.467062401715725	-0.0298794672843559	-0.0245545992590529	0.40919106804978	-0.0799785438081193	-0.274619612158049	0.0338331047865403	3.3957733745596
553	-0.148336906597725	-0.0771037627868806	0.405899291514754	-0.0757579960348184	0.148346590282075	-0.0757579960348184	0.143353289150281	0.112743507689188	-0.216618145028177	-0.364858446577181	-0.414738254983261	-0.939411336013975	-0.850762318734188	0.0600081483331792	-0.390560005292197	0.67423424811287	-0.67423424811312	-1.43938568340541	0.528128753306628	0.349983115799384	0.358142879137195	-1.09148905392813	0.130031382469615	0.196430266047028	0.240128713651199	2200	Est.	tropics_38	0.0568013379476696	1.7134182300618	-0.46427026697017	-0.265689911383704	-0.313426346671518	1.75691105621836	-0.369881303107456	-0.67423424811312
554	-0.993118280319186	-1.38167397917055	-1.0110171168941	-1.38207425948919	0.993127936563471	-1.38207425948919	-1.47700356710579	0.676641698814426	-0.216618145028177	-0.866120755341352	0.568005257040078	-1.02899460251956	-0.820179675988393	-2.38437136526951	-0.256150331658966	0.768712733570798	-0.768712733571048	1.25986545903663	0.374889420751896	0.319161943629167	-0.910912830902243	0.444134072930131	0.455960501886161	0.110010236469364	-0.465547318460452	2901	Transient	tropics_38	-1.46430139345763	-2.22672934768145	-1.28095751618246	1.32367373999098	-1.14115695633382	-2.92956067179127	-0.407118055236975	-0.768712733571048
555	0.662423114635403	0.387976291342492	-1.10212058896715	0.387565998884958	-0.662408290072924	0.387565998884958	-0.268011430658724	0.0158476628319905	0.105110799822132	-0.114227292195095	0.772887045506913	-0.104784629440226	-0.989026446587924	0.0697080670379518	-0.414279359462767	0.286740319993468	-0.286740319993718	-0.732704819080637	-1.1162471614153	-0.0111657336760745	0.815835102430107	-0.419205028325073	-0.195897736946931	-0.875178100716006	-0.377567400443392	3400	Transient	tropics_38	0.917347577774596	-0.750503386008567	1.23418981922019	-1.19850501936906	-0.129709005585364	0.132601132613565	-0.260744997517132	-0.286740319993718
556	1.63605842056294	-0.598284699129122	-0.534197511420861	-0.596997490319566	-1.63606074662507	-0.596997490319566	0.914336397498193	-0.318834551211706	0.105110799822132	-0.406630305640862	0.542257651172236	-0.036944458675129	-0.953825824787515	-2.26797234081224	-0.369476134918356	0.430192356042786	-0.430192356043036	-0.368198121696588	-1.16045081503686	-0.02441962196302	0.982268638172983	-0.200725779134339	0.0555332980315474	-1.23814222494219	-0.25169836991884	3459	Transient	tropics_38	2.47567246966926	-0.364974887000024	0.116859004664898	-2.88399387066531	-0.946782597587978	1.7461227938739	-0.387261192490594	-0.430192356043036
557	-0.590889122177939	0.468140217815673	-0.891784235343948	0.471221720189917	0.590888859748113	0.471221720189917	-1.09435726341791	0.300384680716498	0.105110799822132	-0.949664473468714	-0.358112045531469	0.304054052672208	-0.461995764149651	-2.2825222188694	-0.042676144123836	0.734191748499632	-0.734191748499882	-0.372786240574795	-1.38736290362752	-0.215228558070252	2.02247823656597	-0.0515252159541708	0.381462417448093	-2.15419453846543	0.194656614155858	4029	Transient	tropics_38	-1.08860644222863	-0.792812090249834	1.8390721543423	1.37473771568864	-0.493663706278769	-1.69305018543257	-0.418680421179028	-0.734191748499882
558	-0.548528206554591	0.0593549252606297	0.192652998980131	0.0593781691501165	0.548537472061082	0.0593781691501165	-0.32215096327224	0.214848806570966	0.105110799822132	-0.866120755341352	-1.18164026620993	0.550418735904951	-0.684025750484117	-2.41832108073621	0.125994818866884	0.761610329943716	-0.761610329943966	0.577341316998291	-0.00231509015205832	-0.126921586406974	2.45936626789102	0.411225064683827	0.0369087769220303	-1.0307341539558	1.01940825564946	4189	Transient	tropics_38	-1.02080685766403	-0.25637504772215	-0.124797679363648	1.16420765739792	-0.849566499387691	-1.05919019212765	-0.331397645051333	-0.761610329943966
559	-0.564115433550045	-1.41661917722654	1.44881393598736	-1.41424953691417	0.564130182660364	-1.41424953691417	0.550144335280736	-0.209536844837926	0.105110799822132	-0.824348896277672	-1.13559095096716	0.519772955294346	-0.672312598312478	-2.37467144656473	0.0970044971028544	0.746414489625308	-0.746414489625558	1.03460540567904	0.42203998461489	-0.0838660558180411	2.27212854018028	0.634013826859201	0.008971995257755	-0.650486023814079	0.897813884877994	4324	Est.	tropics_38	-1.04575456002728	0.915524833924942	-1.30989310470458	1.12880534247389	-1.69530888445597	0.0268796528071541	-0.362610365746976	-0.746414489625558
560	-0.0367209195856744	0.000251611480144569	-0.0139526637309864	0.00146266978514444	0.0367199608012035	0.00146266978514444	-0.0264576417288585	-0.177439886170349	-0.216618145028177	2.68448726507153	1.13641607262322	-1.0188078765624	-0.379055637023057	0.152157376028519	-0.812237412768997	-3.94488827823971	3.94488827823946	0.0952571635426901	-0.00526200039349585	0.192348113096734	-0.765283487127225	-0.116363797677544	-0.326269384713549	0.576678396188749	-1.11734460851048	4432	Transient	tropics_38	0.257775682309229	-0.113901702022275	-0.16686696358606	-0.239559275599866	0.441719677712804	0.111623360856086	-0.218457395571549	3.94488827823946
561	-0.996500381936129	-0.392544653563341	0.52722135997567	-0.391075714799666	0.996497547752296	-0.391075714799666	-0.410752595231102	-0.280721513380259	-0.216618145028177	2.55917168788049	0.820115687541234	-1.09242623221916	-0.501386208006234	0.0745580263903383	-0.843863218329757	-3.06468574501367	3.06468574501342	-0.647078359534399	0.139136601436924	0.251402420079367	-0.51563318351291	-0.580615878295039	-0.698759806903888	1.00877854407707	-0.89532244852363	4550	Est.	tropics_38	-1.47039116315125	1.17852187293021	-0.525043997412862	1.43038035182099	-0.179167866367269	0.121058946961918	0.0696026060052337	3.06468574501342
562	-1.55834743583019	-0.446441870571439	1.64683900960068	-0.448991214164638	1.5583306603836	-0.448991214164638	-0.0952222936633198	-0.72843207506695	-0.860076034728797	0.428806875632757	-0.0228745124406867	-1.17627411520265	-0.594785598951889	0.0939578637998831	-0.495979357161397	-0.341574642737226	0.341574642736976	-0.649455336784554	4.18524436293013	0.840533833165075	0.129296767490739	-1.02358157659449	0.511834065214712	2.47791904689736	-0.157323146779682	5199	Est.	tropics_38	-2.01704888412841	2.60601908933581	-1.27896609645617	1.60437684363342	-0.550909126943605	1.26256274967536	-0.519276355655472	0.341574642736976
563	-0.905930587600167	-0.220807394596346	0.0224588795709367	-0.223764272189747	0.905914470499692	-0.223764272189747	-0.71038140342812	-1.1004207018028	-1.18180497957911	0.97184104346061	2.0755059699018	-1.14704077978778	-1.29023489499125	0.132757538618973	-0.862311604906867	-0.0372449059256319	0.0372449059253822	-2.18293733437793	-0.0524125642564901	1.30591000532303	-1.30619247829158	-2.18146936078437	-0.0748383497350712	0.576678396188749	-2.02099915373802	6145	Est.	tropics_38	0.234522470546593	1.88595091712526	-0.313425613521463	-0.260322939020846	0.66301886016161	1.92578051672818	-0.424944722954575	0.0372449059253822
564	0.0233677701650807	0.218371290192321	0.590904253844914	0.220254556275039	-0.0233714387328912	0.220254556275039	0.42745287974106	-1.0976983419577	-0.860076034728797	0.5541224528238	2.31297052003881	-1.22207158064029	-1.30910438556541	-0.0563908761240914	-1.11531804939295	-1.26530004470132	1.26530004470107	2.14476433858225	-1.15750390479542	1.03604829174104	-0.390808031705752	0.389024543247832	-1.23887091907988	0.524826378442151	-2.56169262960197	7063	Transient	tropics_38	1.78030649480775	-1.02173367917101	1.09839843653165	-1.54185618310167	0.394422873629301	0.158053476716733	1.96324246323074	1.26530004470107
565	-0.83627590495812	-0.578258248083955	-0.573257845270362	-0.577692323864576	0.836275839263919	-0.577692323864576	-1.06207563640768	-0.981208228091918	-0.860076034728797	0.721209889078524	0.740545088783711	-0.505662256813033	-0.113842959131528	0.186107091495223	-0.730537415070367	0.143701214387584	-0.143701214387834	-1.6644246226002	-0.167342063672539	0.918018103150255	-0.49482899154505	-1.62554218576646	-0.298332603049274	0.438406348864487	-0.163638003789957	7298	Est.	tropics_38	-0.283511644718497	0.681199109385735	-0.535072435704378	0.164264370450838	-0.393954546341427	0.50515811144611	-0.331526097521342	-0.143701214387834
566	-1.18656170312543	0.0727487924114065	0.0216381275702786	0.0722482801201102	1.18655022588294	0.0722482801201102	-0.921142668405893	-0.6373506530888	-0.538347089878487	0.13640386218699	-1.03849098696772	0.409345421809203	-0.832320985158474	0.0309083922188615	0.212965784158974	-0.69570379102708	0.695703791026831	1.06191300478545	-0.78619321437434	0.500951961671316	0.191709343394317	0.196075893708491	-0.661510764684854	-0.0109778049393658	0.769928472744066	7347	Transient	tropics_38	-1.51769550471945	-0.852346180882183	0.474175016600244	1.41353600632934	-0.103964833208294	-1.73437193809362	-0.0375515684717761	0.695703791026831
567	-0.684259379440718	0.158121306612368	-0.213432706800026	0.15590400142507	0.684246910920928	0.15590400142507	-0.697298569417386	-0.692638084510961	-0.538347089878487	0.13640386218699	-1.0341132765216	0.289801196606102	-0.855808454787244	0.0309083922188615	0.157620624427644	-0.456369306012155	0.456369306011906	0.737427970869112	-0.921751085480449	0.469895513377664	0.212513535362178	0.0372115741385402	-0.903629539108574	0.144578248300429	0.649687418595022	8081	Transient	tropics_38	-0.484050641508503	-0.875651344623913	0.709101433280692	0.533987683448102	-0.0390915517390853	-1.17084659303791	0.307569044053636	0.456369306011906
568	-0.820260674674722	-0.802053568660191	0.511962834145253	-0.802919265839467	0.820253668415083	-0.802919265839467	-0.313109980419295	-0.927668484471552	-0.538347089878487	-0.239542869386138	-0.777180572595316	-0.197235587706857	-1.12560852909064	-4.80935104146265	-0.0136858223598058	0.703882653951503	-0.703882653951753	0.54539032047297	0.0477823839523728	0.601571717127782	-0.723675103191506	-0.170298005636763	-0.093462870844588	0.386554331117888	1.60893903426084	8191	Est.	tropics_38	-0.763916040452792	0.159656301010722	-0.792156872749568	0.591311108027802	-0.528218286156939	-0.277907468846119	-0.401507559538236	-0.703882653951753
569	-0.335811899177238	0.114209914617524	0.38261978022336	0.117293668515088	0.335822506915381	0.117293668515088	-0.00571656341916083	-1.02466515747116	-0.538347089878487	1.47310335222478	-1.25966106902672	0.472391839182698	-0.726749702399992	0.0551581889807932	0.236685138329545	-1.35721836140995	1.3572183614097	0.219246930335594	-0.438457805884757	0.562280604513841	0.170905151426458	-0.320216820981035	-0.438016511370651	0.0581582187227654	0.957427913306986	8406	Est.	tropics_38	0.232989537463913	0.269480864637162	0.20933770712937	-0.232490345425469	-0.0524438181846409	0.423054367918339	-0.268279856353011	1.3572183614097
570	-0.242538227901322	0.0041159136139065	-0.738005155947916	0.00146266978514444	0.242530526550189	0.00146266978514444	-0.71187050648625	-0.997139074592893	-0.216618145028177	1.18070033877901	-0.0806121293400108	0.0687749241575458	-0.492150249897004	0.0939578637998831	0.218236751752435	-0.843367717599436	0.843367717599186	-0.0834583585444538	0.0477823839523728	0.345434444079606	-0.370003839737892	-0.326550499155424	0.27902755134575	-0.131965846348095	0.869840495727875	8771	Transient	tropics_38	-0.112816378060514	-0.843762477555639	-0.195271196566158	-0.088951982033422	0.150105629893975	-0.713784295256348	-0.499376597594947	0.843367717599186
571	0.131894863020311	1.76837949308854	-0.414293105506536	1.77110292815929	-0.13189274025543	1.77110292815929	-0.201533615563538	-1.04267978558197	-0.216618145028177	0.97184104346061	-0.410533430140095	-0.275005676211703	-0.351378345338113	-0.012741241952615	0.154985140630914	-0.329847418143672	0.329847418143422	0.185305906345032	0.554650945479562	0.122392679061531	0.0460799996193004	-0.00673239917448229	0.623581191871813	-0.270237893672358	1.31579821290116	8999	Transient	tropics_38	0.5613831427225	-0.672618061362232	0.705560053562794	-0.442261085942318	1.56585860483864	-0.317372677131223	-0.557102049749582	0.329847418143422
572	-0.945125393346426	-0.521278888935649	0.996131900715292	-0.519776824499604	0.94512749482458	-0.519776824499604	-0.0661847840297437	-1.04241091053554	0.105110799822132	1.09715662065165	-1.27212118141073	-0.241363799731346	0.553929045222891	-2.34072173109803	0.513410936986195	-0.319193812703049	0.319193812702799	0.482704455317754	2.17839848851143	0.0185574832514317	0.64940156668723	0.243023466980501	2.00179575397607	-0.667770029729612	1.98597046677637	9413	Est.	tropics_38	-1.65556944738375	0.809663620165983	-1.0937323591552	1.68235683500668	-0.794000596386532	-0.432627536651136	-0.664875994904513	0.319193812702799
573	0.846463201720539	0.164316727835201	0.93983577485197	0.162339056910067	-0.846448524709778	0.162339056910067	1.34649537786897	-1.34741604132953	0.105110799822132	1.09715662065165	-1.27212118141073	-0.241363799731346	0.553929045222891	-2.34072173109803	0.513410936986195	-0.319193812703049	0.319193812702799	0.482704455317754	2.17839848851143	0.0185574832514317	0.64940156668723	0.243023466980501	2.00179575397607	-0.667770029729612	1.98597046677637	9469	Transient	tropics_38	1.21190781718376	0.739671897672739	-0.792245003520548	-1.56669104410218	-0.238478133878482	1.81756114625126	-0.677187907760043	0.319193812702799
574	1.00423747264717	-0.839715983891242	1.48477779637983	-0.841529598749448	-1.00422561331606	-0.841529598749448	1.89251755993478	-1.51300946054958	0.105110799822132	1.55664707035214	-1.14595173817249	-0.533097934706047	-0.175436401621558	-0.066090794828864	0.518681904579655	-1.22078614289902	1.22078614289877	1.34328077695482	0.628323701515491	-0.0946103321216584	1.37754828556232	0.823371215578011	1.4337478601358	-1.53197032550625	1.54625740698413	9733	Est.	tropics_38	1.46442903553798	0.706345055154917	-0.981067878485283	-1.68403790496893	-1.21069382344353	1.87802629535715	-0.655756149510074	1.22078614289877
575	-0.13462912615435	1.8674821534184	-1.12088596425492	1.86762876043424	0.134636897700078	1.86762876043424	-0.902741609187545	-0.773670301628791	-0.216618145028177	-1.2002956278508	-0.0809023301735334	-0.291826614451881	-0.552061647036015	0.00665859545693021	0.307843200841255	0.909687186959507	-0.909687186959756	1.08120521549019	-1.2429643017971	0.187407314504568	3.74922616989831	0.462547446591753	-0.0562138286255543	-2.34431860353629	-0.135014091891961	9929	Transient	tropics_38	0.081483395249748	-2.21708722341051	3.31101233189942	-0.0553913337956234	-0.195571927424609	-2.04388951232536	-0.397477069558361	-0.909687186959756
576	2.10960943100411	-0.626526321062007	-0.388700565849652	-0.629172767744551	-2.10962326027061	-0.629172767744551	1.40866543054598	-1.3902680018543	1.07029763437306	-0.281314728449819	-0.239543394337188	-0.289386936386512	-0.663504797201689	0.220056806961927	0.355281909182395	0.891766005714428	-0.891766005714677	-0.838176274738617	-0.17618279439685	-1.22001445589426	4.12370162531979	0.466987550878954	0.837763184631258	-2.51715866269162	1.22247854655047	10643	Transient	tropics_38	1.45594177138943	0.204214286069292	-0.572227736767117	-2.00775477182979	-1.44395185639516	1.60621655222047	-0.603652265670208	-0.891766005714677
577	-0.797802840652162	-0.849985362660122	0.459397399194014	-0.847964654234445	0.797789593822898	-0.847964654234445	-0.334010605485223	-0.825327919924147	0.426839744672442	-0.991436332532395	-1.53633977860417	-0.000648897281562738	-0.588088000190561	-2.3504216498028	0.705801254147485	0.968736240370711	-0.968736240370961	0.558325498997067	0.342473408096088	-0.577475362788412	6.97387592491656	0.765649859844416	0.251090769681475	-2.79370275734015	1.16747339524832	10971	Transient	tropics_38	-1.66550249167896	0.0846195244478233	-0.913296485862705	2.31144430657177	-1.71193685609035	-1.53137880397917	-0.479826709803087	-0.968736240370961
578	-0.93187586564842	-0.320348047916226	0.389260410046867	-0.3202901044647	0.931880297895954	-0.3202901044647	-0.486750033447918	-1.00328959127998	1.07029763437306	-0.74080517815031	-0.82732974642232	-0.154733827725947	-0.634176042808473	-4.88210043174844	0.697894802757296	0.944621102474107	-0.944621102474357	-0.0278481465989928	-0.467926908299128	-1.11923784968884	5.6632118309414	0.861569171578185	0.483897283550436	-3.07024685198867	1.38973090028665	11126	Est.	tropics_38	-2.1950317121497	0.483010323700223	-0.156104765679516	3.41194277706813	-1.44250423641788	-1.89096168459794	-0.534685892009014	-0.944621102474357
579	-0.532643261215012	-0.844034885384315	0.264431492128594	-0.841529598749448	0.532647442827494	-0.841529598749448	-0.240569388587431	-1.02486681375598	-0.860076034728797	2.18322495630736	1.96182133699085	-0.823719234071983	-0.554997580739611	0.190957050847609	-0.801695477582077	-1.70804406615232	1.70804406615207	-1.19621538286062	-0.140819871499605	0.710269286155575	-0.432416415641471	-1.21790143481076	-0.270395821384999	0.386554331117888	-1.88305968311815	11389	Est.	tropics_38	0.445444521706539	1.32219000309733	-0.7551678495078	-0.0888561519422806	-0.707278199386735	1.29995099496815	-0.34859193761146	1.70804406615207
580	-0.359558519293748	-0.128947187073049	-0.261633233384129	-0.127238439914793	0.359541926852423	-0.127238439914793	-0.480793621215389	-0.913955857103623	-0.216618145028177	0.0110882849959476	0.583787242795042	-0.671731570736425	-1.2160719863327	0.157007335380905	0.00476256421730417	-0.225128257688556	0.225128257688307	0.600945253877722	0.445615266546388	0.32190683173593	-0.598849951384348	0.0720141562720285	0.27902755134575	0.230998277878093	-0.162348321542245	12071	Transient	tropics_38	-0.323521645013468	-0.824214094888446	-0.465899162147716	0.157294762820818	0.16637196261913	-0.86950673749052	-0.492642759881967	0.225128257688306
581	-0.176092375861323	-0.417411446097284	0.630374963694745	-0.416815936739653	0.176096329484184	-0.416815936739653	0.287051734260031	-1.08583423053398	-0.216618145028177	0.0110882849959476	0.583787242795042	-0.671731570736425	-1.2160719863327	0.157007335380905	0.00476256421730417	-0.225128257688556	0.225128257688307	0.600945253877722	0.445615266546388	0.32190683173593	-0.598849951384348	0.0720141562720285	0.27902755134575	0.230998277878093	-0.162348321542245	12088	Est.	tropics_38	0.00682518858927391	0.25947469545085	-0.656604135688315	-0.175096471061623	-0.157901172925074	0.360240234593962	-0.506556637079616	0.225128257688306
582	0.124740866339439	1.2336602141827	-0.306662672692962	1.23055826741955	-0.12475709303203	1.23055826741955	-0.124366167801048	-0.950119550848454	-0.216618145028177	1.01361290252429	-0.831157927630488	-0.418433065633684	-1.05187377743053	0.0988078231522696	0.292030298060875	-1.31716410839675	1.3171641083965	0.261037507105738	-0.0229434618421185	0.243481457257003	-0.0995493441557172	-0.0600136506208773	-0.326269384713549	0.317418307455757	0.373814341064718	12271	Transient	tropics_38	0.548501746150271	-0.604285675832872	0.775887600558725	-0.603830417776418	1.18211447994696	-0.121994334776812	-0.315173161431625	1.3171641083965
583	-0.59167958826274	0.153383509453957	0.960093426504577	0.15590400142507	0.591681709439603	0.15590400142507	0.1999392053593	-1.09665645115278	-0.216618145028177	1.97436566098895	0.0691129773001036	-0.35256175786871	-0.24791726492909	0.17640717279045	0.347375457792205	-1.68368116998966	1.68368116998941	-0.123480022012156	0.100826768298241	0.366138742942037	-0.307591263834313	-0.36931915074536	-0.3821429480421	0.559394390273216	0.471104484288528	12778	Est.	tropics_38	-0.741475926450866	1.27488257483547	-0.110033937899656	0.515972385544367	0.268913505864014	0.824649345823044	-0.307374159803947	1.68368116998941
584	-0.491552026765137	-0.987396425986409	0.481147327211453	-0.989535874904377	0.49155140048532	-0.989535874904377	-0.0692161723980827	-1.10388246802559	-0.538347089878487	0.0528601440596285	1.67405325088135	-0.941423000383666	-0.57093113761017	0.0988078231522696	-0.833321283142837	-0.177806428870905	0.177806428870656	-0.78394802631069	0.36015486954471	0.632314463923517	-0.411612223673612	-0.933995943035105	-0.149336434173139	0.593962402104282	-1.55473905037993	13863	Est.	tropics_38	-0.0874947113370054	1.23822796383705	-1.01362541559635	-0.0514439390305007	-0.872922370813404	1.17763930259568	-0.402078310855951	0.177806428870656
585	-0.595893549958853	0.832836015065237	2.04262800846349	0.831584827349743	0.595877205723731	0.831584827349743	0.959328582754615	-1.26856843396394	-0.538347089878487	-0.155999151258776	-0.0888365444517529	-0.927640959382807	-1.26803189635781	0.035758351571248	-0.601398709030597	-0.0728395101497288	0.0728395101494791	0.203050317910122	2.14892938609706	0.636627859519861	-0.744479295159366	-0.385708359217229	1.51755820512863	0.230998277878093	-0.554105020584417	14120	Est.	tropics_38	-0.302210181250875	2.37096395719383	-0.488847637153951	0.131539445823121	1.39667883940717	2.08166752413485	-0.649099152347099	0.0728395101494789
586	0.361443401377639	0.407080258573604	0.33456848127574	0.406871165339949	-0.36145576134527	0.406871165339949	0.546687488895781	-1.28214662380865	-0.538347089878487	3.64524002353619	0.351009127395136	-1.31208286084155	-1.17209414606425	0.0939578637998831	-0.445905165023527	-4.93526065377421	4.93526065377396	1.51961932179181	1.81003470833179	0.496324864577065	-0.432416415641471	0.458303229258402	1.89004862731896	-0.477645964658751	-0.400793422080977	14394	Transient	tropics_38	1.66781140824136	-0.839314503423543	-0.596725806520366	-1.38525231132622	0.624128960307984	0.254497943576782	-0.669468098699676	4.93526065377396
587	-0.03385624289836	-0.902559052035815	2.48475218845436	-0.89944509811442	0.033845880669558	-0.89944509811442	1.78663169605117	-1.42414625770448	-0.538347089878487	2.39208425162576	0.400275349749933	-1.28648764183995	0.0683990089906601	-0.00789128260022847	-0.493343873364667	-3.98874149133251	3.98874149133226	1.72238100908399	2.07230971981969	0.556555552176881	-0.474024799577191	0.523468289238185	1.82486280343565	-0.218385875925759	-0.489309280189592	14472	Est.	tropics_38	0.854358180038746	1.6479281882054	-1.24950212496385	-0.76698939399367	-0.752011230898029	2.12536136644279	-0.672383903053282	3.98874149133226
588	-0.935876489065856	-0.14610779393801	-0.821199563287351	-0.146543606369784	0.935877581757208	-0.146543606369784	-1.30910719730139	-1.01528814022692	0.105110799822132	-0.866120755341352	0.140681442435391	-0.746163152414976	0.491509871378724	0.0212084735140889	-0.116469690432276	0.908118051274454	-0.908118051274703	-0.503298875170443	-0.84807832944452	-0.0803369139664924	0.212513535362178	-0.243494430724274	-0.633573983020579	-0.0282618108548987	0.211350332897502	15207	Transient	tropics_38	-1.64076637104149	-0.600879000576908	0.311032176107305	1.81375064266097	-0.31140132050429	-1.79072176008862	-0.130508388469146	-0.908118051274703
589	0.540229635331168	-0.323560134896127	-0.437908378980017	-0.326725159949697	-0.54024336677601	-0.326725159949697	0.0946915285006031	-1.08465790220585	0.105110799822132	-0.949664473468714	-0.00594407232327194	-0.703233378738388	0.503651180548805	-0.0224411606573876	-0.084843884871516	0.926286990785594	-0.926286990785843	-0.592407882780862	-0.335315947434456	-0.115706757856487	-0.0163325762842789	-0.269612691237214	-0.50320233525396	0.300134301540224	0.166242963722867	15405	Transient	tropics_38	0.721774205211239	-0.061940736823826	-0.24294544501255	-0.830662668764185	-0.373623301393487	0.516283576822952	-0.238186949052144	-0.926286990785843
590	-0.150188226461322	-1.54895907053092	0.289464428148666	-1.54938570209911	0.150196572895547	-1.54938570209911	0.0577830455597581	-1.10741145300998	0.105110799822132	-0.949664473468714	-0.338088188018422	-0.621225954646321	0.521266782770382	0.0454582702760206	-0.066395498294406	0.939831109330261	-0.939831109330511	-0.368198121696588	-0.13492605101673	-0.0806506154644084	0.0252758076514408	-0.168143249144445	-0.233146779165965	0.161862254215962	0.203797765437199	16042	Est.	tropics_38	-0.383254888628957	0.645013098403643	-1.31507395271474	0.364565369785097	-1.54563848632419	0.317797456305227	-0.372921315561672	-0.939831109330511
591	-0.314822490570349	-0.570242768786948	1.61363586048315	-0.571257268379579	0.314811990090927	-0.571257268379579	0.881310218958906	-0.887303618126253	0.105110799822132	0.930069184396929	-0.290445855434186	0.50937222248935	-0.569249092259151	0.113357701209428	-0.414279359462767	-0.435392439485657	0.435392439485408	-0.691909256043113	0.560544765962437	-0.0552407941332366	1.00307283014084	-0.364813750806879	0.64220571298133	-0.633202017898546	0.0260745090752724	16639	Transient	tropics_38	-0.646755678152454	2.60061965003557	-0.792596226855039	0.627904163359989	-0.932538460713136	1.92509944008223	-0.549133963645587	0.435392439485408
592	-0.371764706056731	0.17366611374542	-0.958339761215495	0.17520916788006	0.371765026262876	0.17520916788006	-0.969857611307643	1.69231718670361	-0.538347089878487	-0.114227292195095	-0.374548526783314	1.02581354769544	-0.364804125503516	0.205506928904768	0.924546409276076	0.380971047185335	-0.380971047185584	-0.0840111439514638	-0.747883381235657	0.459072811699574	-0.765283487127225	-0.415548471853261	-0.698759806903888	0.438406348864487	0.286577853329218	1805	Transient	tropics_39	0.159005340304733	-1.10691601371146	0.538560325322729	-0.0190416234955579	0.646523763319669	-1.01423603654579	0.441611451426785	-0.380971047185584
593	-0.501383100428068	-0.0607900807557056	0.185042389519483	-0.0628878850648246	0.501395950821308	-0.0628878850648246	-0.288273868699734	1.63575259881091	-0.538347089878487	-0.406630305640862	-0.948312621572075	1.1178364922664	-0.306146616717083	0.00180863610454412	1.08003995328315	0.473632638692148	-0.473632638692398	-0.471347878645123	-0.391307242021762	0.520401454542092	-0.557241567448629	-0.678951129126256	-0.74532110967768	0.714950443513012	0.45715173838021	1915	Est.	tropics_39	-0.10772523449484	0.602602537883176	0.0179603466531101	0.127565982764013	0.208540814813355	0.457644812824214	0.515864131640292	-0.473632638692398
594	-0.569270577925847	-0.841479995469062	-0.243912451551738	-0.841529598749448	0.569283705655044	-0.841529598749448	-0.635607157009055	1.56073646085695	-0.538347089878487	-0.490174023768224	-0.817790165830998	1.07319466380709	-0.165374712158192	0.103657782504656	1.20127220793273	0.349092816952153	-0.349092816952402	0.50304695829581	-0.450245446850505	0.534518021948295	-0.994129598773681	-0.144375632077672	-0.447328771925409	0.472974360695552	0.571492383190514	2149	Transient	tropics_39	-0.247425050886638	-0.724245426212838	-0.627165947312405	0.230560513480863	-0.424730178547815	-0.832800817811604	0.100281365850061	-0.349092816952402
595	0.729534454738739	0.484106411569456	-0.0534606804899377	0.484091831159911	-0.729536230618979	0.484091831159911	0.533338743624668	0.903639456762922	-0.216618145028177	0.637666170951162	0.393613079550557	0.506290523880462	0.104425362145206	0.0406083109236341	0.613559321261935	-0.838164794012155	0.838164794011905	0.718743824112092	-0.750830291477094	0.243246181133559	-0.224374495962875	0.197512398036704	-0.754633370232439	0.265566289709159	-0.325385362726831	2361	Est.	tropics_39	1.63748548545548	-0.668425932894456	0.84899908754632	-1.67855913057361	0.544164334766259	0.583915043643312	0.384860953935913	0.838164794011905
596	-0.69641594647968	0.084252439577759	0.722560336132298	0.085118391090104	0.696403939523758	0.085118391090104	-0.0596965492764531	0.930695008309937	-0.216618145028177	1.01361290252429	-0.315421650574574	0.408275387570006	0.188191220625936	0.127907579266587	0.642549643025965	-0.493863390276053	0.493863390275804	-0.519329651973806	0.0448354737109359	0.195093001203497	0.62859737471937	-0.457533575627811	0.111406861360098	-0.304805905503423	0.123726686838711	2566	Est.	tropics_39	-0.930062897609348	1.31433642781991	-0.131583943703611	0.959058507997523	-0.292776422300588	0.524461768016486	-0.290993256949919	0.493863390275804
597	-0.211189176164929	0.227854357375324	-0.966957657222405	0.226689611760035	0.211179928332567	0.226689611760035	-0.855090311327316	0.72235045670752	-0.860076034728797	-0.615489600959267	1.30225041276674	-0.209605183511975	0.880307008606007	0.108507741857042	-0.685734190525957	0.659203579971837	-0.659203579972086	0.423888088011627	-1.27832722469434	0.873629341195177	-0.578045759416488	-0.441013775853377	-1.33199352462746	0.663098425766413	-0.905968724435385	3234	Transient	tropics_39	1.21718610598109	-1.52316010124557	1.30305743252644	-0.898558803187646	0.545652921984427	-0.793459776523949	6.96330375999206	-0.659203579972086
598	-1.00237647171388	-1.07546789035621	-0.606013311478445	-1.07319159620934	1.00237784963084	-1.07319159620934	-1.21417687734547	0.805936986766435	-0.860076034728797	-0.907892614405033	1.00862273961442	-0.108936362288311	0.962390821735719	0.089107904447497	-0.688369674322687	0.719986941245468	-0.719986941245718	-0.167260626247547	-1.19876064817554	0.911900923940897	-0.910912830902243	-0.794589727547292	-0.9874398841014	0.507542372526618	-0.844559085972885	3729	Est.	tropics_39	-0.682283103843111	-0.61674547158979	-0.429540456911938	0.475662713263303	-0.759483748520873	-0.906123469334772	0.985113570500897	-0.719986941245718
599	-1.04687236220071	0.00607172875702576	0.516626197785356	0.00789772527014113	1.04687653856565	0.00789772527014113	-0.485473659398089	0.942592729114463	-0.860076034728797	-0.824348896277672	-0.107285908080796	-0.0221779861742087	-0.356424481391169	0.0551581889807932	-0.517063227535237	0.561586823143803	-0.561586823144053	0.822556923549042	-1.16929154576117	0.802811228040706	-0.931717022870102	-0.16768617958547	-1.0991870107585	0.611246408019815	-0.15464813265207	4095	Transient	tropics_39	-0.789108092589672	-0.0609281342218406	0.859077915095096	0.714594602361901	0.595533445709729	-0.559597245431584	1.64530521712827	-0.561586823144053
600	-1.40250966087096	-1.24919168624951	0.327442861633663	-1.24693809430425	1.40250266060222	-1.24693809430425	-0.890456508957956	0.651669928877244	-0.860076034728797	-0.907892614405033	1.3795673242001	0.158272587923993	0.277033797802469	0.113357701209428	-0.833321283142837	0.766565495264936	-0.766565495265186	-0.395395163721606	-1.08383114875949	0.906489573101852	-0.141157728091436	-0.917476143260671	-1.2574954401894	0.611246408019815	-1.11570066469469	4792	Est.	tropics_39	-1.64291616368679	0.715083521479716	-0.712368771612522	1.21885979244143	-1.21988579338498	-0.204106862029964	3.62825570730354	-0.766565495265186
601	-0.0142522063722861	1.95101136062818	0.20716538662813	1.9512844817392	0.0142558862090183	1.9512844817392	0.112613947450267	0.460735036531167	-0.860076034728797	-0.782577037213991	0.940925677088039	-0.0711427529598686	-0.787914987891581	0.0551581889807932	-0.733172898867097	0.349092816952153	-0.349092816952402	1.86118542478483	-0.205651896811222	1.00209010459166	0.0876883835550195	0.258890310242111	-0.670823025239612	0.438406348864487	-1.19496159744781	5096	Est.	tropics_39	1.68998908512607	-1.25883133945537	1.52381320348711	-1.42820342940149	1.69428275740783	-0.168921113609059	0.171526851927251	-0.349092816952402
602	-1.19085924884864	-0.80010481122402	2.46393493316495	-0.802919265839467	1.19084482837851	-0.802919265839467	0.774945714806611	-0.079972681839488	-0.860076034728797	0.0110882849959476	-0.123623597559527	0.565698824840686	-0.330459817699989	0.0212084735140889	-0.100656787651896	0.273361373626174	-0.273361373626424	-0.127902305268254	1.02910349435094	1.01997108997286	-0.661262527287927	-0.854139361516795	0.0275965163672719	0.922358514499405	-0.120595948421936	5651	Est.	tropics_39	-1.1347893988301	3.20726322154424	-1.04352515639687	0.664906891201877	-0.559834626281138	2.45730822965419	-0.35621911563506	-0.273361373626424
603	-0.858047819266276	-0.00585953241854204	-1.01467319398794	-0.00497238569985261	0.858046170376053	-0.00497238569985261	-1.37835048950454	-0.203789640720485	-0.860076034728797	-0.531945882831905	1.63430808566042	-0.937057260687742	0.20874275655111	0.224906766314313	-1.00462772993029	0.777384272882933	-0.777384272883183	-2.61012989691719	-0.341209767917331	1.04153806795456	-0.432416415641471	-2.23664418611795	-0.819819194115748	0.905074508583872	-1.52600038067351	6146	Transient	tropics_39	-0.33578129199409	0.958746138850236	0.0330270187179866	0.0274456262034592	0.184901856078798	0.854390158718273	0.263339126371891	-0.777384272883183
604	-1.08269143463685	0.757611237978107	-1.69000286289307	0.760799217014777	1.0826869162979	0.760799217014777	-1.98893592559079	-0.0794013223658238	-0.860076034728797	-0.782577037213991	1.32095293031439	-0.856291076313143	-0.855808454787244	0.0406083109236341	-0.938740635012038	0.925378543810037	-0.925378543810286	-2.93057959736234	0.0507292941938104	1.02624511993117	-0.390808031705752	-2.40171159255973	-0.419391990261134	0.784086467175143	-1.22203546693257	6210	Est.	tropics_39	-0.875101921863322	0.403537556962374	0.366110420559618	0.458047315398814	0.964126264703039	0.0380032747839166	-0.149337373213959	-0.925378543810286
605	-1.06286795687139	-1.84024765781214	-1.17845052502835	-1.83896319892397	1.06286567401068	-1.83896319892397	-1.64165581953354	-0.142755005180884	-0.860076034728797	-1.15852376878712	-1.20474519214697	-0.689536940476665	0.279939148863319	0.452854855876468	-0.522334195128697	1.08518262541938	-1.08518262541963	-1.35530702299881	-0.190917345604036	0.820143235800551	-0.765283487127225	-1.38962899768333	-0.717384328013405	1.06063056182367	0.219864288858088	6480	Est.	tropics_39	-0.827510048410653	-0.324930720176653	-1.53736136037094	0.718817598522971	-1.72768656241918	-0.804670045699819	0.119549462969024	-1.08518262541963
606	-1.19886500656751	-1.88187318307423	0.638433256064842	-1.88400858731894	1.19887243150483	-1.88400858731894	-0.52413715665745	-0.222342018924153	-0.538347089878487	-1.28383934597816	0.0384257827765618	-0.689322933628826	0.362909858632659	-0.104890469647954	-0.290411621016456	1.12176826270772	-1.12176826270797	-0.126243949047218	2.59685974279551	0.490756662989058	0.711814142590808	-0.476404018848412	-0.493890074699202	2.37421501140416	-0.313233975460921	7377	Est.	tropics_39	-1.54301341746599	0.874725371914386	-1.7077980560463	1.4514531484979	-1.90878221958094	-0.206535369410991	-0.116833762454813	-1.12176826270797
607	-0.27039903957367	-1.61967314255968	-1.06958896421379	-1.62017131243407	0.27041240736755	-1.62017131243407	-0.973314457692594	-0.0527154740076504	-0.538347089878487	-1.32561120504184	-0.151773078411202	-0.594047084970715	0.368781726039851	0.127907579266587	-0.177085817757066	1.12094240182085	-1.1209424018211	0.777670748499625	3.01237408683814	0.535145424944127	0.378947071105054	-0.00536119049755343	-0.102775131399346	2.37421501140416	-0.443812107459505	7379	Est.	tropics_39	0.367597049969882	-1.92193612792405	-1.61662805372625	-0.311589291584562	-1.65923531319505	-1.55831731595489	-0.307403498496993	-1.1209424018211
608	-0.63217618206272	-1.20984870644632	1.3421161759018	-1.20832776139427	0.632183114513158	-1.20832776139427	0.417454616350746	-0.212292814063833	-0.216618145028177	-1.15852376878712	1.44207164415218	-0.899178048620164	0.416093074367595	0.0794079857427244	-0.664650320152117	0.940491798039757	-0.940491798040007	2.53359359387484	-0.644741522785357	0.0960417532366111	-1.65986374174519	1.32634361740594	-1.03400118687519	1.1297665854858	-1.97192207754902	7387	Est.	tropics_39	-0.814393584626023	-0.421030055030205	-0.879374095409235	0.987164527567294	-0.511527473032301	-1.07134897655199	0.842975559545306	-0.940491798040007
609	-0.201097532614359	0.630614859151988	-1.70153069781141	0.63209810731484	0.201104130169896	0.63209810731484	-1.34255883385729	-0.0653189918090544	0.105110799822132	-0.699033319086629	-1.16240056839597	-0.5162341950963	-1.23870314196459	0.127907579266587	-0.327308394170676	0.883342224668354	-0.883342224668603	-1.5669685553439	-0.341209767917331	-0.128960646143424	-0.0787451521878576	-0.809150657783258	-0.093462870844588	-0.0455458167704314	1.08658481957027	7418	Transient	tropics_39	-0.464736361747669	-0.779321707084968	0.572642377932545	0.528717041688032	0.584324003987214	-1.09801792559778	-0.312307411728771	-0.883342224668603
610	-0.369680942993978	0.286762961475885	-1.54991541914438	0.284605111125008	0.36968379582272	0.284605111125008	-1.36659721179571	-0.139562114004528	0.105110799822132	-0.448402164704543	-0.28758089401388	-0.667622639257908	0.656166819922081	0.254006522428631	-0.580314838656757	0.654083242473243	-0.654083242473492	-1.79576643530638	-0.464979998057691	-0.0841797573159571	-0.307591263834313	-0.972846855548103	-0.233146779165965	0.0754422246382981	0.756321202632014	7509	Transient	tropics_39	-0.734557847426831	-0.404063956033234	0.378510783545183	0.771303138492317	0.40143892524351	-0.916510549843651	-0.261167386409044	-0.654083242473492
611	-0.365105845231595	-1.31227222547493	0.0178328228399547	-1.31128864915422	0.365091874692847	-1.31128864915422	-0.301835342979152	-0.148905521867969	0.105110799822132	-1.2002956278508	-0.984742087907869	-0.288573710364722	-0.226968154648222	0.0503082296284067	0.0179399832009542	1.02439926414575	-1.024399264146	-0.225800600850173	-0.674210625199728	-0.218051871551487	-0.432416415641471	0.0223894612974451	0.241778509126717	-0.546781988320882	0.255275790670409	7554	Est.	tropics_39	-0.727235302031684	0.190610726402433	-0.966796886688499	0.961786061248667	-1.20827161514815	-0.517116043538334	-0.421929936508067	-1.024399264146
612	0.666382874750705	0.245255756594988	-0.573444379815966	0.245994778215026	-0.666372538530365	0.245994778215026	0.100116118212373	-0.523582899068122	0.105110799822132	-0.824348896277672	-0.751544107472229	-0.533996763466973	0.680051863906546	0.171557213438064	-0.395830972885656	0.857657951086697	-0.857657951086947	-1.55226446351736	0.000631820089378584	-0.107158392038282	-0.0787451521878576	-0.820185622849973	-0.270395821384999	0.386554331117888	0.88783943426493	8100	Est.	tropics_39	0.923685261624021	0.584261032915813	0.0141497561010982	-1.06792076219916	0.210387415251556	1.2951622109417	-0.288858362287037	-0.857657951086947
613	1.51500964441071	0.110065795161227	-0.193137748238298	0.110858613030091	-1.51501902705777	0.110858613030091	1.07606362606176	-0.384843375110261	1.07029763437306	-0.114227292195095	0.699311872480248	0.0223782395459591	-0.750237172028762	-0.00789128260022847	-0.066395498294406	-1.15133124231326	1.15133124231301	0.786238922308314	-1.05436204634512	-0.969366959059614	-0.682066719255787	1.19340167139508	-0.0562138286255543	-0.494929970574284	-1.63728682575562	8719	Transient	tropics_39	0.742189166187037	-0.890304285147856	0.824074785583059	-1.32556034954224	0.500068420050943	0.114807115879472	-0.358344409432045	1.15133124231301
614	-0.149278619969648	1.2184907109956	-0.74546653777208	1.21768815644956	0.149271581588813	1.21768815644956	-0.657784156124809	-0.0730827587747198	0.426839744672442	-0.615489600959267	-0.726296634955777	1.27436110077615	0.122836113078174	-0.00304132324784238	0.758510930082086	0.806124231746009	-0.806124231746259	0.487347852736658	-0.246908640191342	-0.486188226894945	0.0876883835550195	0.635058557279719	0.111406861360098	-0.339373917334489	0.789101912899148	8877	Transient	tropics_39	-0.731322838434925	-1.31115123698099	0.971952660234038	0.965422512195479	1.01325316704211	-1.87486964074685	-0.381062028211931	-0.806124231746259
615	0.194750847433163	-0.10506183096414	-0.120240047816211	-0.107933273459803	-0.194759113709735	-0.107933273459803	0.0455511275822437	-0.212427251587048	0.426839744672442	-0.615489600959267	0.259342710916966	1.04212086950081	-0.230332245350259	-0.0272911200097736	0.310478684637985	0.698266799920787	-0.698266799921037	-0.265877542858577	-0.615272420370985	-0.54171339202602	0.295730303233616	0.245504701729229	-0.531139116918236	-0.0455458167704314	0.167706051162394	8949	Est.	tropics_39	-0.235758727928985	0.0546882949973738	0.144356753182202	0.417774715754116	-0.314198339405767	-0.257940420374625	-0.0860740723899627	-0.698266799921037
616	0.094208019261269	-0.855643567836426	0.717150834309779	-0.854399709719442	-0.0941993445058946	-0.854399709719442	0.561206243712574	-0.19817687412626	0.426839744672442	-0.782577037213991	-0.66182882851306	1.36741127821673	0.0390702545974432	0.0939578637998831	0.977256085210676	0.424989432455505	-0.424989432455755	1.62647274096732	-0.948273277653383	-0.487756734384516	-0.307591263834313	1.28664386142627	-0.410079729706376	-0.235669881841292	0.491512637785631	9676	Est.	tropics_39	-0.380587650831737	-0.462838879013329	-0.357486168172228	0.521072130674345	-0.771411036265027	-0.799745096281911	-0.171570805388715	-0.424989432455755
617	-0.090301465106181	-1.12749772113766	0.838211754406849	-1.12467204008931	0.0903033857843269	-1.12467204008931	0.497174812212893	-0.131260596946003	0.426839744672442	-0.657261460022948	-0.800544826936782	1.38110771647845	-0.00744594501890989	0.00180863610454412	1.04577866392566	0.617084674741467	-0.617084674741716	1.71265198592056	-1.03962749513793	-0.491678003108471	-0.265982879898594	1.33809683463676	-0.633573983020579	-0.114681840432563	0.775276171871846	9714	Transient	tropics_39	-0.646368018980856	-0.384641043894307	-0.598004369872392	0.865158147131827	-1.06259046623123	-0.963410898501637	0.0226046232248626	-0.617084674741716
618	0.375802341193992	0.71057411212367	0.136804556026259	0.709318773134802	-0.375793126599696	0.709318773134802	0.393522602916479	-0.320649457775108	0.426839744672442	1.05538476158797	-0.615180588145785	1.79024600817786	0.297952325440592	-0.0175912013050011	1.43319478204497	-2.01468621344715	2.0146862134469	0.25556493157631	1.22949339076867	-0.539988033787486	-0.349199647770033	0.536723306448503	0.232466248571958	0.749518455344077	0.897285980792516	9768	Transient	tropics_39	0.0250405086558972	-0.0616408925993983	-0.265614132789115	0.0857623998439202	0.873907455263898	-0.0915471093270888	-0.433964825355693	2.0146862134469
619	-0.0130931745299196	-0.222165795604261	0.882457748624145	-0.223764272189747	0.0130996470755968	-0.223764272189747	0.612580299218134	-0.55110898194639	0.426839744672442	1.05538476158797	-0.615180588145785	1.79024600817786	0.297952325440592	-0.0175912013050011	1.43319478204497	-2.01468621344715	2.0146862134469	0.25556493157631	1.22949339076867	-0.539988033787486	-0.349199647770033	0.536723306448503	0.232466248571958	0.749518455344077	0.897285980792516	9857	Est.	tropics_39	-0.535151796335865	0.857856416141879	-0.768610424983511	0.795696929434364	-0.0980740362897869	0.254152125442141	-0.453142077737419	2.0146862134469
620	-0.743073346441764	-0.273213774801443	0.362548663116358	-0.275244716069722	0.743082965110166	-0.275244716069722	-0.353422127493017	-0.616210352563244	-0.216618145028177	-0.281314728449819	1.65917274005605	-0.403195778067517	0.633963821288634	0.108507741857042	-0.495979357161397	0.350249022193771	-0.35024902219402	-0.240615249758104	0.392570882200519	0.187172038381133	0.441359647008633	-0.303762316857882	-0.782570151896714	0.922358514499405	-1.46888075842462	11090	Est.	tropics_39	-1.01407362598272	0.628204067333279	-0.543816072938923	1.05677420372162	-0.519234095388615	-0.163160328412039	0.113342467008992	-0.35024902219402
621	-0.43308486714	0.559704831965609	-1.25690695490944	0.561312496979874	0.433078735738018	0.561312496979874	-1.20885865213785	-0.480999813589777	-0.860076034728797	1.09715662065165	1.35233166724973	-0.603591790384353	-1.03300428685638	0.0842579450951109	-0.909750313248008	-0.694052069253341	0.694052069253091	-1.10218658512779	-1.01605221320644	0.981072104231315	-0.619654143352208	-1.3597888850473	-0.857068236334782	0.421122342948954	-0.868062207127876	11512	Est.	tropics_39	0.684462646983463	-0.631344176521354	1.2803997647536	-0.652985465869676	0.957045494793018	-0.119448350121695	0.267010314932449	0.694052069253091
622	0.25281680372825	-0.332449939536248	0.546024042172564	-0.333160215434694	-0.252802318207483	-0.333160215434694	0.568492212247003	1.56191278918508	-0.216618145028177	-0.699033319086629	1.77787722993836	-0.729813029240044	-0.918625202987105	-2.41832108073621	-0.907114829451278	0.230168849242873	-0.230168849243123	1.68125377480226	-0.983636200550629	0.10741343253606	-0.370003839737892	0.841719293588349	-1.15506057408705	0.507542372526618	-1.83750897067828	1604	Est.	tropics_41	0.779113670429805	-0.712696723144902	0.243635954636904	-0.637795614413352	-0.200505479622305	-0.216675289018836	2.44702883107465	-0.230168849243123
623	-0.18865067692257	2.16180223341348	-1.82095011390716	2.1636413127441	0.188649782932759	2.1636413127441	-1.40845164417963	1.73701766317259	-0.216618145028177	-0.197771010322457	-0.243346877602078	-0.0764073214167186	-0.520225115937643	0.0163585141617028	-0.585585806250217	0.339678002841835	-0.339678002842084	-1.02529413501235	-0.659476073992543	0.157291970704656	0.899051870301545	-0.712513093885384	-0.270395821384999	-0.512213976489817	-0.205682984870198	1803	Transient	tropics_41	-0.0157871305743493	-1.36906962522343	2.35653444625316	0.0862922400003847	1.20653084797395	-1.33581279151338	-0.0194825654451985	-0.339678002842084
624	0.259108425526408	-0.287001628063623	1.02668625928525	-0.288114827039716	-0.25911208033558	-0.288114827039716	0.91710187460615	0.963228888927963	-0.216618145028177	-0.448402164704543	-0.55183653812224	0.17047097825084	-0.820607832986835	0.190957050847609	-0.343121296951056	0.611303648533377	-0.611303648533626	-0.0192799727902981	0.183340255058482	0.183721321904057	0.0460799996193004	-0.167490292631621	0.483897283550436	-0.373941929165555	0.113637996654211	2311	Est.	tropics_41	0.790442285619304	1.27001574873037	-0.469660240333755	-0.758767595208637	-0.365820806431079	1.70376924793699	-0.392493760146611	-0.611303648533626
625	-1.02493327983836	-0.127204763775306	1.41911763632718	-0.127238439914793	1.02494103043446	-0.127238439914793	0.162126624133161	1.41530867011914	-0.216618145028177	-0.615489600959267	-0.604795102997173	0.0790472528538381	-0.580962244430791	-0.0563908761240914	-0.153366463586496	0.376841742750985	-0.376841742751234	1.09695959959005	-0.208598807052659	0.0428693493399017	-0.141157728091436	0.566498123433254	-0.102775131399346	-0.0455458167704314	-0.0894623859149138	2591	Est.	tropics_41	-1.52158708200814	0.827053327800978	-0.152295427880952	1.79471363997118	-0.11759469527135	-0.495627683657557	-0.15449137662483	-0.376841742751234
626	0.0792409061430152	3.66750464304422	-1.58244704389774	3.66944429623337	-0.0792343065790446	3.66944429623337	-1.04856734438034	0.89016209506062	-0.216618145028177	-0.364858446577181	0.215460640196883	0.124716314182771	-0.221952601237911	0.118207660561815	-0.390560005292197	0.554649591694095	-0.554649591694345	-1.57172250984421	-0.656529163751105	0.363393854835283	0.857443486365826	-1.17304332237978	-0.596324940801545	-0.114681840432563	-0.592045956999486	2725	Est.	tropics_41	0.466575089281967	-0.632015555961298	3.79212167349147	-0.694052611837363	2.4090261696002	-0.112361169228206	0.153943269674175	-0.554649591694345
[truncated: 1,235 more rows]
