# Supplementary material for: Early prediction of antigenic transitions for influenza A/H3N2
Source: PLoS Comput Biol. 2020 Feb 18;16(2):e1007683. doi: 10.1371/journal.pcbi.1007683 (PMC7048310; doi:10.1371/journal.pcbi.1007683)
Supplement: S1 Source — (GZ) [file pcbi.1007683.s016.tar.gz › S3_source_files/figure_files/figures1-3_data/freq.10.csv]

individual.meanMut	individual.varMut	individual.meanR	individual.varR	individual.meanBeta	individual.varBeta	individual.meanSigma	individual.varSigma	day	meanLoad	antigenicTypes	dominant.freq	infected	diversity	tmrca	netau	serialInterval	antigenicDiversity	totalS	totalI	simDay	meanR	varR	meanBeta	varBeta	meanSigma	varSigma	covBetaSigma	entropy	antigentype	success	name	ratio.mutation	ratio.meanR	ratio.varR	ratio.meanBeta	ratio.varBeta	ratio.meanSigma	ratio.varSigma	freq	prop.I
5.35122	5.655507	0.006846	0.000365	-0.617991	0.000365	0.467219	0.230582	2099	6	24	0.39159	5470	3.588	3.8712	30.4414	0.00654	0.0292	39994530	5470	0.753425	0.994546	0.000742	0.535311	0.00018	0.464695	7.8e-05	-2.9e-05	2.0039504336589	1334	Est.	tropics_10	0.89187	1.01239106831229	0.491913746630728	1.00694036605042	2.02777777777778	1.00543151959888	2956.17948717949	0.1	0.013675
4.036415	2.895033	0.032679	0.000187	-0.60743	0.000187	0.474426	0.229251	1987	6	38	0.463071	6878	2.9615	3.5753	54.7945	0.00642	0.0242	39993122	6878	0.446575	0.992654	0.000674	0.535218	0.000161	0.46385	3.9e-05	-7e-06	2.00107127945814	1490	Est.	tropics_10	0.672735833333333	1.04086501717774	0.277448071216617	1.01780784042256	1.16149068322981	1.02280047429126	5878.23076923077	0.1	0.017195
9.206522	8.440268	0.043762	0.000545	-0.648957	0.000545	0.500047	0.208164	2309	6	23	0.245173	6318	4.8079	3.426	91.3242	0.00614	0.036	39993682	6318	1.328767	1.009638	0.000982	0.533234	0.000192	0.473627	0.000158	-5.2e-05	1.99756260617495	1560	Est.	tropics_10	1.53442033333333	1.03476065548407	0.554989816700611	0.980039822213911	2.83854166666667	1.05578229281692	1317.49367088608	0.1	0.015795
6.732199	9.848257	0.068153	0.000635	-0.629083	0.000635	0.502385	0.189709	2925	8	36	0.686915	12281	5.3139	4.8247	91.3242	0.00642	0.0327	39987719	12281	3.016438	0.9899	0.001396	0.524397	0.000197	0.472103	0.000161	-5e-06	1.19013314760929	2187	Est.	tropics_10	0.841524875	1.08145174957036	0.45487106017192	1.01655885079849	3.22335025380711	1.0641427824013	1178.31677018634	0.1	0.0307025
5.875542	3.742575	0.04901	0.000241	-0.622202	0.000241	0.489824	0.179727	3205	6	69	0.813921	40370	2.712	5.589	91.3242	0.00599	0.011	39959630	40370	3.783562	1.010682	0.000783	0.532196	0.00015	0.474919	3.2e-05	1.2e-05	0.761456157367751	2592	Est.	tropics_10	0.979257	1.03913085717965	0.30779054916986	1.00857801858697	1.60666666666667	1.03138429921734	5616.46875	0.1	0.100925
7.425056	9.676151	0.01954	0.000624	-0.634648	0.000624	0.481119	0.169229	3611	7	23	0.481068	4120	4.0222	3.937	54.7945	0.0066	0.033	39995880	4120	4.89589	0.970713	0.001188	0.53101	0.000158	0.457187	0.000157	-4e-06	1.76727151218483	3028	Est.	tropics_10	1.06072228571429	1.05049809298021	0.525252525252525	0.99832782517066	3.9493670886076	1.05234619532051	1077.89171974522	0.1	0.0103
8.448413	1.85845	-0.009574	0.00012	-0.642868	0.00012	0.471152	0.173274	3737	7	20	0.297527	2467	4.2212	3.3493	13.0463	0.00679	0.0372	39997533	2467	5.241096	1.000927	0.001236	0.530985	0.000137	0.471387	0.000129	2.4e-05	1.9019509055317	3341	Transient	tropics_10	1.20691614285714	0.989554367927177	0.0970873786407767	0.990201824724004	0.875912408759124	0.999501471190338	1343.20930232558	0.1	0.0061675
5.404005	6.474	-0.027775	0.000418	-0.618415	0.000418	0.451544	0.178078	4521	7	37	0.694718	8330	5.4204	4.5726	91.3242	0.00636	0.0199	39991670	8330	7.389041	0.978735	0.000673	0.531036	0.000173	0.460961	4.5e-05	-1.4e-05	1.20449237543639	3645	Transient	tropics_10	0.772000714285714	0.99373903947361	0.62109955423477	1.01461625126007	2.41618497109827	0.979570939840898	3957.28888888889	0.1	0.020825
8.396417	4.662563	-0.005027	0.000301	-0.64245	0.000301	0.473171	0.163091	4521	7	37	0.694718	8330	5.4204	4.5726	91.3242	0.00636	0.0199	39991670	8330	7.389041	0.978735	0.000673	0.531036	0.000173	0.460961	4.5e-05	-1.4e-05	1.20449237543639	3892	Est.	tropics_10	1.19948814285714	1.01660369172291	0.447251114413076	0.990520678162907	1.73988439306358	1.02648814107918	3624.24444444444	0.1	0.020825
5.095238	4.572383	0.009184	0.000295	-0.615934	0.000295	0.467328	0.169389	4675	7	17	0.545481	3474	5.5615	4.9904	17.1233	0.006	0.0204	39996526	3474	7.810959	0.976598	0.000865	0.530589	0.000188	0.460385	0.000118	-3.7e-05	1.43132917138463	4285	Transient	tropics_10	0.727891142857143	1.0334101670599	0.341040462427746	1.01799353634426	1.56914893617021	1.01508085623989	1435.5	0.1	0.008685
2.772277	2.12636	0.061361	0.000137	-0.597276	0.000137	0.483277	0.17246	5123	7	18	0.451797	5093	6.4072	4.4548	27.3973	0.00612	0.0215	39994907	5093	9.038356	1.017872	0.001255	0.52889	0.000239	0.4814	0.000168	-4.7e-05	1.57556618740675	4798	Est.	tropics_10	0.396039571428571	1.04461335999279	0.109163346613546	1.04049733778344	0.573221757322176	1.00389904445368	1026.54761904762	0.1	0.0127325
5.570552	6.652305	0.040781	0.000429	-0.619752	0.000429	0.484732	0.164046	5403	5	88	0.679777	49453	4.0237	4.7781	68.4932	0.00604	0.0181	39950547	49453	9.805479	1.009074	0.000938	0.53836	0.000167	0.468794	0.00011	-2e-05	1.29982682183492	4871	Est.	tropics_10	1.1141104	1.0322572625166	0.457356076759062	0.999475934986687	2.5688622754491	1.03399787539943	1491.32727272727	0.1	0.1236325
7.961509	4.7745	-0.014898	0.000308	-0.638957	0.000308	0.466943	0.157879	5641	5	59	0.5108	12917	4.2081	5.4301	Inf	0.00668	0.0332	39987083	12917	10.457534	0.953002	0.000897	0.537264	0.000157	0.443671	0.000141	-3.1e-05	1.69692763210849	4886	Transient	tropics_10	1.5923018	1.03379890718553	0.343366778149387	0.982464257698883	1.96178343949045	1.05245328182369	1119.70921985816	0.1	0.0322925
6.870968	1.813996	0.032405	0.000117	-0.630197	0.000117	0.485163	0.149132	5851	6	25	0.280855	2293	4.4895	3.9356	24.9066	0.00622	0.0433	39997707	2293	11.032877	0.989699	0.001236	0.534245	0.000138	0.463328	2e-04	-1.6e-05	2.09652127546172	5644	Transient	tropics_10	1.14516133333333	1.0436867770762	0.0946601941747573	0.99670917042948	0.847826086956522	1.04712644174321	745.66	0.1	0.0057325
7.617391	4.827524	0.009401	0.000311	-0.636193	0.000311	0.47698	0.15845	5991	8	23	0.263228	2249	4.6925	5.7671	14.4196	0.00631	0.0761	39997751	2249	11.416438	1.018703	0.001388	0.527693	0.000117	0.482869	0.00029	-3.9e-05	2.26269807821178	5769	Transient	tropics_10	0.952173875	0.990912295537968	0.224063400576369	1.00305225243685	2.65811965811966	0.987804145637844	546.379310344828	0.1	0.0056225
5.934545	2.664807	0.014828	0.000172	-0.622676	0.000172	0.473141	0.161404	6019	8	24	0.28179	2548	4.7922	5.8041	21.0748	0.00602	0.0827	39997452	2548	11.493151	1.025107	0.001439	0.526437	0.000121	0.487125	0.000356	-7.1e-05	2.25547754850059	5896	Transient	tropics_10	0.741818125	0.990080528357817	0.11952744961779	1.01912825782827	1.42148760330579	0.971292789325122	453.38202247191	0.1	0.00637
7.570093	2.114246	0.047504	0.000136	-0.635813	0.000136	0.495314	0.140671	5893	6	20	0.315158	1999	4.6789	5.5808	19.5695	0.00635	0.0596	39998001	1999	11.147945	0.990977	0.001794	0.532507	0.000138	0.465473	0.000355	-3.3e-05	2.14429604280107	5936	Est.	tropics_10	1.26168216666667	1.05819852096918	0.0758082497212932	0.994362188391099	0.985507246376812	1.06410898161655	396.256338028169	0.1	0.0049975
13.401539	8.219074	0.010452	0.00053	-0.682652	0.00053	0.500571	0.127762	6537	10	79	0.613423	32824	5.3659	4.1644	273.9726	0.00649	0.0863	39967176	32824	12.912329	0.974134	0.00107	0.517536	0.000184	0.470795	0.000155	-3.1e-05	1.56902333051754	6101	Est.	tropics_10	1.3401539	1.03733861353149	0.495327102803738	0.976309327414888	2.8804347826087	1.06324621119596	824.270967741935	0.1	0.08206
8.292208	5.341887	0.008133	0.000345	-0.641613	0.000345	0.479206	0.143202	6593	10	73	0.465559	22386	5.8729	4.3178	273.9726	0.00701	0.1066	39977614	22386	13.065753	0.973679	0.001239	0.51717	0.000208	0.470975	0.00024	-6.6e-05	1.9201674975453	6148	Transient	tropics_10	0.8292208	1.03541943770748	0.278450363196126	1.01792947568681	1.65865384615385	1.01747651149212	596.675	0.1	0.055965
6.99187	6.428796	0.036741	0.000415	-0.631169	0.000415	0.487829	0.137079	6775	10	40	0.383308	9238	6.6562	4.8164	68.4932	0.00632	0.134	39990762	9238	13.564384	1.001451	0.001638	0.516847	0.000265	0.484746	0.000312	-8.6e-05	2.14000364972812	6732	Transient	tropics_10	0.699187	1.03592117152761	0.253357753357753	1.02925926813806	1.56603773584906	1.00636003185173	439.355769230769	0.1	0.023095
5.697894	4.846519	0.075132	0.000313	-0.620775	0.000313	0.502005	0.125001	7111	9	67	0.519841	35130	7.1715	5.737	136.9863	0.00628	0.1265	39964870	35130	14.484932	1.014441	0.001374	0.522736	0.000199	0.485306	0.000109	1.6e-05	1.68896873258088	7451	Est.	tropics_10	0.633099333333333	1.06268027513033	0.227802037845706	1.02829667779769	1.57286432160804	1.03440921810157	1146.79816513761	0.1	0.087825
6.493839	4.626076	0.04487	0.000298	-0.627168	0.000298	0.49038	0.120067	7335	7	120	0.614707	52643	5.0871	6.3507	273.9726	0.0063	0.076	39947357	52643	15.09863	0.989769	0.001145	0.531281	0.000165	0.465897	0.00011	1e-05	1.57994833993159	7765	Est.	tropics_10	0.927691285714286	1.05670301365822	0.260262008733624	1.00531025720419	1.80606060606061	1.05255024179164	1091.51818181818	0.1	0.1316075
10.395876	2.853591	0.007205	0.000184	-0.65851	0.000184	0.486704	0.119793	7755	8	27	0.367729	4642	4.5041	7.5014	68.4932	0.00625	0.0608	39995358	4642	16.249315	1.000841	0.0012	0.527223	0.000212	0.474847	0.000189	-4.9e-05	2.19651115053385	8294	Transient	tropics_10	1.2994845	1.00638464897285	0.153333333333333	0.981789521693809	0.867924528301887	1.02497014827934	633.825396825397	0.1	0.011605
4.621993	3.166389	0.053798	0.000204	-0.612133	0.000204	0.486809	0.120113	7755	8	27	0.367729	4642	4.5041	7.5014	68.4932	0.00625	0.0608	39995358	4642	16.249315	1.000841	0.0012	0.527223	0.000212	0.474847	0.000189	-4.9e-05	2.19651115053385	8838	Est.	tropics_10	0.577749125	1.05438467828356	0.17	1.02839431669549	0.962264150943396	1.02519127213608	635.518518518518	0.1	0.011605
4.837563	4.004071	0.048061	0.000258	-0.613865	0.000258	0.484875	0.121968	7839	7	26	0.284674	5631	4.6093	7.7315	18.2648	0.00577	0.0653	39994369	5631	16.479452	1.022584	0.001253	0.529553	0.000232	0.482959	0.000113	-1.3e-05	2.10267580864106	9120	Est.	tropics_10	0.691080428571429	1.02606207087776	0.205905826017558	1.02209763912363	1.11206896551724	1.00396721046714	1079.36283185841	0.1	0.0140775
11.648585	7.812828	0.014989	0.000504	-0.668572	0.000504	0.495453	0.115667	8539	7	22	0.445085	3469	6.493	4.2986	34.2466	0.00616	0.0667	39996531	3469	18.39726	0.98678	0.000932	0.531703	0.000235	0.46433	0.000207	-0.000101	1.78280969294222	9461	Transient	tropics_10	1.66408357142857	1.02870133001624	0.540772532188841	0.963770788613245	2.14468085106383	1.06702776042901	558.777777777778	0.1	0.0086725
7.079787	5.746294	0.011319	0.000371	-0.631875	0.000371	0.475897	0.116908	8427	6	42	0.544228	7337	6.0455	4.2548	136.9863	0.00636	0.0594	39992663	7337	18.090411	0.972925	0.000774	0.534425	0.00019	0.455409	0.000141	-6.2e-05	1.6960373288728	9472	Est.	tropics_10	1.1799645	1.03952853741442	0.479328165374677	0.994702955497377	1.95263157894737	1.04498813154769	829.13475177305	0.1	0.0183425
3.769976	3.072997	0.014329	0.000198	-0.60529	0.000198	0.464771	0.126442	8511	6	28	0.476202	4013	6.3908	6.7096	68.4932	0.00647	0.064	39995987	4013	18.320548	0.976683	0.000967	0.532551	0.000211	0.458826	0.000212	-8.8e-05	1.7581430416978	9572	Est.	tropics_10	0.628329333333333	1.03865036272876	0.204756980351603	1.02509635324353	0.938388625592417	1.01295698151369	596.424528301887	0.1	0.0100325
10.831858	3.113321	0.043429	0.000201	-0.662012	0.000201	0.50639	0.113502	8763	8	12	0.320168	1671	7.1355	7.0562	10.5374	0.0056	0.0847	39998329	1671	19.010959	1.01018	0.000868	0.527455	0.000232	0.479283	0.000304	-0.000163	1.5578278038353	10560	Est.	tropics_10	1.35398225	1.03386113394141	0.231566820276498	0.977926979647088	0.866379310344828	1.05655739928184	373.361842105263	0.1	0.0041775
11.92196	3.952167	0.048077	0.000255	-0.670768	0.000255	0.513511	0.120701	9407	13	49	0.346577	24061	9.0387	6.6767	273.9726	0.00619	0.0914	39975939	24061	20.775342	1.005585	0.000907	0.50645	0.000231	0.496806	0.000234	-0.00012	1.62417719893374	10623	Est.	tropics_10	0.917073846153846	1.04342392197107	0.281146637265711	1.00960753572747	1.1038961038961	1.03362479519168	515.816239316239	0.1	0.0601525
15.689603	6.775577	0.040892	0.000437	-0.70103	0.000437	0.52541	0.11062	9827	14	53	0.574822	17261	9.1756	7.8274	39.1389	0.00601	0.1071	39982739	17261	21.926027	0.992579	0.001164	0.501428	0.00018	0.495204	0.000263	-7.4e-05	1.72536119291383	10952	Est.	tropics_10	1.12068592857143	1.04952813992029	0.375429553264605	0.989322662978061	2.42777777777778	1.06099708403002	420.608365019011	0.1	0.0431525
13.407011	5.246107	0.050993	0.000338	-0.682696	0.000338	0.521311	0.1093	10317	15	82	0.731334	33283	5.0584	9.1699	Inf	0.00633	0.0396	39966717	33283	23.268493	0.995712	0.000893	0.496641	0.00016	0.501413	7e-05	-4e-06	1.2948352188544	12059	Est.	tropics_10	0.893800733333333	1.05684728822062	0.378499440089586	1.01734047823726	2.1125	1.03968385343021	1561.42857142857	0.1	0.0832075
11.213295	4.721658	0.085483	0.000305	-0.665076	0.000305	0.53003	0.107259	10821	13	57	0.501249	22023	5.2041	10.5507	273.9726	0.00631	0.0626	39977977	22023	24.649315	1.014419	0.00198	0.503826	0.000174	0.503444	0.000213	4.9e-05	1.83537425160904	13069	Transient	tropics_10	0.862561153846154	1.07376049152758	0.154040404040404	1.02065880761158	1.75287356321839	1.05280825672766	503.56338028169	0.1	0.0550575
12.060669	4.818495	0.058749	0.000311	-0.671882	0.000311	0.51956	0.111382	10807	14	58	0.538659	21082	5.3207	10.5123	273.9726	0.00636	0.0615	39978918	21082	24.610959	1.01088	0.002357	0.503074	0.000171	0.502425	0.000293	5.5e-05	1.79585832275797	13122	Transient	tropics_10	0.861476357142857	1.04909486740947	0.131947390750955	1.01525113182427	1.8187134502924	1.03410459272528	380.143344709898	0.1	0.052705
10.534091	1.544292	0.041786	1e-04	-0.65962	1e-04	0.504341	0.21003	2589	11	8	0.876457	858	5.0449	4.7397	8.3022	0.00585	0.0047	39999142	858	2.09589	1.031285	0.000507	0.513996	0.000105	0.50177	8e-06	7e-06	0.457558891378518	1970	Est.	tropics_11	0.957644636363636	1.01104090839177	0.19723865877712	1.0059373522755	0.952380952380952	1.00512386153018	26253.75	0.1	0.002145
4.368116	5.136954	-0.021526	0.000331	-0.610094	0.000331	0.450553	0.204363	3345	4	25	0.717679	3326	3.7048	6.811	45.6621	0.00648	0.0159	39996674	3326	4.167123	0.932153	0.000966	0.541384	0.000159	0.430603	0.000103	1e-06	1.17078887318567	2159	Transient	tropics_11	1.092029	1.0499392597927	0.342650103519669	1.00353870172236	2.08176100628931	1.04633037856216	1984.1067961165	0.1	0.008315
1.878788	1.833792	-0.006178	0.000118	-0.590099	0.000118	0.448449	0.197927	3387	4	19	0.606608	1937	3.9556	6.926	19.5695	0.00622	0.0206	39998063	1937	4.282192	0.941059	0.000966	0.540659	0.000176	0.435301	9.1e-05	1e-06	1.37089508231667	2422	Est.	tropics_11	0.469697	1.05608792286417	0.122153209109731	1.02517928870084	0.670454545454545	1.03020438730901	2175.02197802198	0.1	0.0048425
8.914286	0.764082	-0.013111	4.9e-05	-0.64661	4.9e-05	0.471223	0.193058	3583	5	6	0.725309	324	4.2686	7.463	3.4247	0.00602	0.0207	39999676	324	4.819178	0.988492	0.001371	0.53843	0.000325	0.459116	4.7e-05	1.1e-05	0.894262760385497	3285	Transient	tropics_11	1.7828572	0.99846490893402	0.0357403355215171	0.972862795605573	0.150769230769231	1.02637024194321	4107.6170212766	0.1	0.00081
12.154657	7.172918	0.029065	0.000463	-0.672637	0.000463	0.504896	0.180983	4521	8	65	0.78278	32985	4.2853	2.6767	273.9726	0.00635	0.0159	39967015	32985	7.389041	1.01031	0.000608	0.524149	0.000169	0.48215	8.8e-05	-4.9e-05	0.904391959472498	3341	Est.	tropics_11	1.519332125	1.01898576600101	0.761513157894737	0.973694464466589	2.7396449704142	1.04717618998237	2056.625	0.1	0.0824625
11.742798	7.392695	0.024142	0.000477	-0.669329	0.000477	0.500397	0.172212	4941	11	24	0.419528	4281	5.6909	3.8274	24.9066	0.00596	0.0448	39995719	4281	8.539726	0.999134	0.001034	0.514061	0.000221	0.486331	0.000294	-0.00013	1.68547169607681	3941	Est.	tropics_11	1.06752709090909	1.02532370777408	0.461315280464217	0.996091999712287	2.15837104072398	1.02892268845704	585.755102040816	0.1	0.0107025
15.549889	3.462589	0.042711	0.000223	-0.699908	0.000223	0.525604	0.163612	4969	11	18	0.411496	4158	5.6168	10.8603	27.3973	0.00621	0.0438	39995842	4158	8.616438	1.005241	0.000973	0.512128	0.000223	0.491177	0.000303	-0.000144	1.69176439671181	4172	Transient	tropics_11	1.41362627272727	1.03819506008029	0.229188078108941	0.969739970751398	1	1.0700908226566	539.973597359736	0.1	0.010395
14.210634	4.714325	0.020781	0.000304	-0.689151	0.000304	0.508709	0.151436	5711	10	28	0.601086	4788	5.1848	4.137	27.3973	0.0066	0.0241	39995212	4788	10.649315	0.974094	0.00104	0.516723	0.000203	0.471631	0.000248	-9.1e-05	1.45510737583947	5021	Est.	tropics_11	1.4210634	1.04815185033051	0.292307692307692	0.971511018414367	1.49753694581281	1.0786165455621	610.629032258064	0.1	0.01197
12.320755	2.897116	0.002828	0.000187	-0.673971	0.000187	0.4921	0.168675	6005	13	15	0.504244	2356	5.1896	4.7068	17.1233	0.0064	0.0465	39997644	2356	11.454795	1.016495	0.000789	0.507049	0.000232	0.501689	0.000291	-0.000165	1.56476818922503	5223	Transient	tropics_11	0.947750384615385	0.986558716534951	0.237008871989861	1.0051900550335	0.806034482758621	0.980886565182812	579.639175257732	0.1	0.00589
8.235294	2.870127	0.037352	0.000185	-0.641156	0.000185	0.492944	0.175627	6033	13	13	0.555422	2499	4.8624	4.7836	13.6986	0.00653	0.0429	39997501	2499	11.531507	1.02143	0.000894	0.506226	0.000216	0.504992	0.000382	-0.00019	1.45310988577343	5368	Transient	tropics_11	0.633484153846154	1.01627948373965	0.206935123042506	1.04041125146685	0.856481481481482	0.976142196312021	459.756544502618	0.1	0.0062475
9.621212	1.55854	0.038565	0.000101	-0.652288	0.000101	0.499081	0.166318	6117	14	11	0.568956	3640	5.0928	5.0137	16.116	0.00641	0.0455	39996360	3640	11.761644	1.02402	0.000639	0.502832	0.000218	0.509627	0.000253	-0.000159	1.38954404894011	5393	Est.	tropics_11	0.687229428571429	1.01493943658404	0.158059467918623	1.03583841406762	0.463302752293578	0.97930643392128	657.383399209486	0.1	0.0091
12.660759	6.962674	0.046936	0.000449	-0.676702	0.000449	0.516017	0.157028	6593	14	52	0.320295	27075	6.7175	4.7863	136.9863	0.00634	0.0661	39972925	27075	13.065753	1.001193	0.00082	0.499122	0.000209	0.501778	0.000112	-5.9e-05	1.9525471690352	5467	Est.	tropics_11	0.904339928571429	1.04680609175012	0.547560975609756	1.01836940352187	2.14832535885167	1.02837709106418	1402.03571428571	0.1	0.0676875
12.226037	4.007562	0.049408	0.000259	-0.67321	0.000259	0.515301	0.140502	6943	13	50	0.543221	12332	5.0046	5.737	68.4932	0.00648	0.05	39987668	12332	14.024658	1.001775	0.001373	0.503913	0.000207	0.497245	0.000203	-3.4e-05	1.83027858711207	6005	Est.	tropics_11	0.940464384615385	1.04878733055522	0.188638018936635	1.01221565385572	1.2512077294686	1.03631207955837	692.128078817734	0.1	0.03083
11.5678	8.154457	0.000226	0.000526	-0.667923	0.000526	0.488118	0.1427	7433	13	63	0.757537	23319	3.7999	3.0055	91.3242	0.00611	0.0137	39976681	23319	15.367123	0.978082	0.000824	0.504984	0.000163	0.484396	5.7e-05	-3e-06	1.0959951951117	6504	Est.	tropics_11	0.889830769230769	1.02264025464115	0.638349514563107	1.01542326292396	3.22699386503067	1.00768379590253	2503.50877192982	0.1	0.0582975
13.357977	6.797923	0.050911	0.000439	-0.682302	0.000439	0.52081	0.13265	7517	13	49	0.628214	13922	4.0067	7.3178	91.3242	0.00621	0.0176	39986078	13922	15.59726	0.977986	0.001172	0.506819	0.00017	0.482598	0.000141	-4e-06	1.22856098436529	6805	Est.	tropics_11	1.02753669230769	1.07591442077218	0.37457337883959	0.997302984602265	2.58235294117647	1.07917977281298	940.780141843971	0.1	0.034805
16.024911	3.627137	0.087824	0.000234	-0.703723	0.000234	0.552078	0.115389	7727	13	34	0.459385	12680	3.7008	6.7781	30.4414	0.00627	0.0363	39987320	12680	16.172603	1.015181	0.001517	0.50356	0.000159	0.504472	0.00051	-0.000144	1.45479242830801	7514	Est.	tropics_11	1.23268546153846	1.07546925034101	0.154251812788398	0.982484617435071	1.47169811320755	1.09436797285082	226.252941176471	0.1	0.0317
13.347032	3.76998	0.059007	0.000243	-0.682214	0.000243	0.524913	0.119913	8301	16	36	0.769745	7483	3.9851	9.463	45.6621	0.00632	0.0193	39992517	7483	17.745205	0.97689	0.001376	0.491408	0.000187	0.49717	0.000168	-2e-06	1.0281333921951	8594	Est.	tropics_11	0.8341895	1.08587729037336	0.176598837209302	1.0286698285238	1.29946524064171	1.05580183840537	713.767857142857	0.1	0.0187075
16.125749	5.311818	0.040435	0.000343	-0.704533	0.000343	0.527086	0.118744	8665	15	40	0.758348	22760	3.425	10.4616	136.9863	0.00614	0.0233	39977240	22760	18.742466	1.040402	0.000753	0.496189	0.000205	0.524532	0.000112	-7.2e-05	1.00123809559264	9313	Transient	tropics_11	1.07504993333333	1.00082816581201	0.455511288180611	0.99627234148385	1.67317073170732	1.00486910236172	1060.21428571429	0.1	0.0569
15.626667	6.873956	-0.030153	0.000443	-0.700525	0.000443	0.488954	0.133665	9211	14	19	0.528566	2853	5.5495	11.9575	22.8311	0.00633	0.024	39997147	2853	20.238356	0.972787	0.000919	0.499659	0.000219	0.487066	0.000183	-8.2e-05	1.706776726708	9370	Transient	tropics_11	1.1161905	0.99744041269042	0.482045701849837	0.993326778724303	2.02283105022831	1.00387627138827	730.409836065574	0.1	0.0071325
14.490334	7.068887	-0.004198	0.000456	-0.691398	0.000456	0.497276	0.132728	9141	14	23	0.56094	4808	5.3159	11.7671	54.7945	0.00627	0.0221	39995192	4808	20.046575	0.969964	0.000877	0.499275	0.000217	0.486018	0.000166	-7.7e-05	1.58868743876293	9443	Transient	tropics_11	1.03502385714286	1.02664717379672	0.519954389965793	1.00320535903923	2.10138248847926	1.02316375113679	799.566265060241	0.1	0.01202
15.284916	4.572454	0.024265	0.000295	-0.69778	0.000295	0.514866	0.129528	9337	14	18	0.536339	1486	6.301	12.3041	13.6986	0.00625	0.0285	39998514	1486	20.583562	0.988167	0.000739	0.500074	0.00021	0.49444	0.000221	-0.000125	1.67267930886521	10412	Est.	tropics_11	1.09177971428571	1.03683060737045	0.399188092016238	0.995230601385719	1.4047619047619	1.04131138257423	586.099547511312	0.1	0.003715
18.318182	1.838154	0.014711	0.000119	-0.722143	0.000119	0.522543	0.132101	9547	15	14	0.418502	1135	6.208	12.8795	10.5374	0.00644	0.0368	39998865	1135	21.158904	1.015309	0.001112	0.499105	0.000221	0.508921	0.000206	-8.6e-05	1.65624835632517	10433	Transient	tropics_11	1.22121213333333	0.999518116482362	0.107014388489209	0.973162486390494	0.538461538461538	1.02676643329711	641.266990291262	0.1	0.0028375
10.890756	2.618318	0.050496	0.000169	-0.662485	0.000169	0.510217	0.132237	9561	14	14	0.466723	1187	5.7244	12.9178	8.5616	0.00666	0.035	39998813	1187	21.19726	1.026796	0.001116	0.499179	0.000208	0.514522	0.000146	-4.6e-05	1.59955228802794	10517	Transient	tropics_11	0.777911142857143	1.02434432562648	0.151433691756272	1.03283301869883	0.8125	0.991633010833356	905.732876712329	0.1	0.0029675
12.437481	6.716313	0.08418	0.000433	-0.674909	0.000433	0.534689	0.132055	9939	14	52	0.57949	30872	5.4649	13.9534	136.9863	0.00603	0.033	39969128	30872	22.232877	1.03955	0.000742	0.500573	0.000177	0.5194	2.6e-05	-1.5e-05	1.43025327212095	10543	Est.	tropics_11	0.8883915	1.04643805938181	0.58355795148248	1.01723975514071	2.44632768361582	1.02943588756257	5079.03846153846	0.1	0.07718
12.19403	1.967328	0.008024	0.000127	-0.672953	0.000127	0.494153	0.138711	10597	12	18	0.469435	1734	7.1209	15.7562	8.8378	0.00909	0.0462	39998266	1734	24.035616	0.988221	0.000996	0.508579	0.000169	0.485977	0.000109	-1.3e-05	1.55506481465311	11383	Transient	tropics_11	1.01616916666667	1.02007170315612	0.127510040160643	1.00318678369473	0.751479289940828	1.01682384145752	1272.57798165138	0.1	0.004335
10.174419	4.097485	0.032524	0.000264	-0.656731	0.000264	0.498268	0.136586	10527	12	19	0.605205	2267	6.5769	15.5616	27.3973	0.00925	0.0382	39997733	2267	23.843836	0.985744	0.000735	0.510197	0.00017	0.483219	4.4e-05	-1.1e-05	1.43237000191554	11719	Est.	tropics_11	0.84786825	1.04799895942042	0.359183673469388	1.01635973191893	1.55294117647059	1.03114322905349	3104.22727272727	0.1	0.0056675
7.577073	6.440951	0.050427	0.000416	-0.635869	0.000416	0.496951	0.198767	2309	8	45	0.515812	14767	4.2313	5.5753	91.3242	0.00144	0.0808	39985233	14767	1.328767	0.99523	0.000878	0.52685	0.00022	0.47256	0.000148	-7e-05	1.76053960562057	1823	Est.	tropics_13	0.947134125	1.05676083416539	0.47380410022779	1.00498277387032	1.89090909090909	1.051614609785	1343.02027027027	0.1	0.0369175
8.04952	4.500849	0.038974	0.00029	-0.639664	0.00029	0.493365	0.181686	2701	7	68	0.49803	31468	3.7397	6.6493	91.3242	0.00601	0.0644	39968532	31468	2.40274	1.020971	0.001015	0.529015	0.000155	0.482712	0.000146	-2.6e-05	1.92932731617384	2177	Transient	tropics_13	1.14993142857143	1.01838685914587	0.285714285714286	0.997078767266455	1.87096774193548	1.02206905981206	1244.42465753425	0.1	0.07867
7.852871	4.219943	0.042143	0.000272	-0.638084	0.000272	0.494094	0.179141	2659	7	65	0.540997	26941	3.8316	6.5342	68.4932	0.00601	0.0682	39973059	26941	2.287671	1.014412	0.001302	0.529562	0.000155	0.479102	0.000198	-1.9e-05	1.85775678976576	2281	Est.	tropics_13	1.12183871428571	1.02822484683226	0.208909370199693	0.99762385670792	1.75483870967742	1.03129187521655	904.752525252525	0.1	0.0673525
4.672548	7.636583	-0.002719	0.000493	-0.612539	0.000493	0.460529	0.187739	2883	8	80	0.271433	29219	4.0136	7.1479	136.9863	0.00626	0.0589	39970781	29219	2.90137	0.980611	0.000995	0.527425	0.000181	0.465046	0.000145	-3.5e-05	2.3817106399388	2320	Transient	tropics_13	0.5840685	1.0170033715026	0.495477386934673	1.02758316556481	2.72375690607735	0.990286982363035	1294.75172413793	0.1	0.0730475
9.902411	5.539271	-0.014444	0.000357	-0.654547	0.000357	0.474433	0.171521	3149	7	35	0.194057	7673	4.902	3.6247	273.9726	0.00837	0.0627	39992327	7673	3.630137	0.984077	0.001005	0.528372	0.000207	0.465882	0.000155	-5e-05	2.63278995901899	2540	Transient	tropics_13	1.41463014285714	1.00160842508918	0.355223880597015	0.983544591966535	1.72463768115942	1.01835443309679	1106.58709677419	0.1	0.0191825
5.281292	4.186016	0.006922	0.00027	-0.617429	0.00027	0.467015	0.178623	3163	7	36	0.193096	7416	4.9504	3.6658	45.6621	0.0063	0.0636	39992584	7416	3.668493	0.987849	0.000908	0.528727	0.000215	0.467368	0.000139	-5.8e-05	2.62768489344902	2740	Transient	tropics_13	0.754470285714286	1.01933191450786	0.297356828193833	1.02005245085986	1.25581395348837	0.999244706526763	1285.05755395683	0.1	0.01854
7.656455	14.328366	0.012939	0.000924	-0.636507	0.000924	0.478893	0.171371	3135	7	39	0.183873	8272	4.9112	3.589	68.4932	0.00332	0.0649	39991728	8272	3.591781	0.990638	0.000882	0.528215	0.000208	0.469101	1e-04	-3.7e-05	2.6511707098832	2776	Est.	tropics_13	1.09377928571429	1.02259662063004	1.04761904761905	1.00174640437935	4.44230769230769	1.02087396957158	1713.71	0.1	0.02068
8.513953	4.391666	0.038254	0.000283	-0.643394	0.000283	0.494563	0.16697	3429	7	35	0.407785	8041	5.268	3.8932	91.3242	0.00628	0.0574	39991959	8041	4.39726	1.022521	0.000757	0.531986	0.000171	0.480718	5.1e-05	-1.2e-05	2.12409964051069	3459	Transient	tropics_13	1.216279	1.01611126238178	0.373844121532365	0.987818903365566	1.65497076023392	1.02880066899929	3273.92156862745	0.1	0.0201025
2.824341	3.857057	0.088995	0.000249	-0.597694	0.000249	0.497224	0.162325	3597	6	54	0.414289	21065	5.347	4.3534	91.3242	0.00848	0.0584	39978935	21065	4.857534	1.029341	0.001071	0.532628	0.000199	0.483314	6.7e-05	2e-06	2.01094731099286	3643	Est.	tropics_13	0.4707235	1.06191747043663	0.23249299719888	1.03276330955074	1.25125628140703	1.02878046156329	2422.76119402985	0.1	0.0526625
8.061674	2.286945	0.001258	0.000148	-0.639761	0.000148	0.474801	0.153241	4353	6	18	0.297271	2052	5.9362	5.811	14.4196	0.00767	0.0795	39997948	2052	6.928767	1.004913	0.001149	0.53256	0.000164	0.472021	0.000239	-6e-05	1.96415227803651	3725	Transient	tropics_13	1.34361233333333	0.996363656967235	0.128807658833768	0.990345617382699	0.902439024390244	1.00588956847259	641.175732217573	0.1	0.00513
5.032468	8.946998	-0.01406	0.000577	-0.61543	0.000577	0.456354	0.155851	4199	5	24	0.459469	2936	4.7	5.389	22.8311	0.00622	0.0438	39997064	2936	6.506849	0.975814	0.00115	0.537694	0.000187	0.453913	0.000165	-2.4e-05	1.8433936097154	4080	Transient	tropics_13	1.0064936	1.01047779616315	0.501739130434783	1.00504835408136	3.0855614973262	1.00537768250744	944.551515151515	0.1	0.00734
7.233449	4.617975	0.020318	0.000298	-0.633109	0.000298	0.480737	0.144737	4213	5	26	0.466114	2774	4.8937	5.4274	17.1233	0.00807	0.0487	39997226	2774	6.545205	0.987475	0.001226	0.537931	0.000182	0.459126	0.000174	-1.9e-05	1.8379233604321	4552	Est.	tropics_13	1.4466898	1.03347002773921	0.243066884176183	0.987001203530969	1.63736263736264	1.04706986753092	831.82183908046	0.1	0.006935
5.87	2.639767	0.020813	0.00017	-0.622158	0.00017	0.475736	0.156397	4493	7	19	0.492087	2717	5.6847	6.1945	10.1471	0.00117	0.0759	39997283	2717	7.312329	1.027887	0.001146	0.529402	0.000138	0.485615	0.000183	-2e-05	1.73566742597114	5056	Transient	tropics_13	0.838571428571429	0.993330104348354	0.148342059336824	1.01394555591354	1.23188405797101	0.979656723947983	854.628415300547	0.1	0.0067925
6.874832	6.467509	0.00657	0.000417	-0.630228	0.000417	0.47286	0.147545	5151	8	55	0.571021	7005	4.7676	7.9973	91.3242	0.00641	0.0355	39992995	7005	9.115068	0.975618	0.001407	0.523637	0.000185	0.466032	0.000248	-3.8e-05	1.84642952040639	5272	Transient	tropics_13	0.859354	1.03174770227005	0.29637526652452	1.01686928906541	2.25405405405405	1.01465135441343	594.939516129032	0.1	0.0175125
7.21913	2.880678	0.036949	0.000186	-0.632994	0.000186	0.488769	0.142975	5431	10	22	0.456482	4929	5.1168	5.4685	17.1233	0.00611	0.06	39995071	4929	9.882192	1.01927	0.000825	0.517736	0.000198	0.492536	0.000193	-9.3e-05	1.82994645450095	5311	Transient	tropics_13	0.721913	1.01802280047837	0.225454545454545	1.0256184732377	0.939393939393939	0.992351828089723	740.80310880829	0.1	0.0123225
11.294906	4.888902	0.024475	0.000315	-0.665731	0.000315	0.4988	0.130776	5151	8	55	0.571021	7005	4.7676	7.9973	91.3242	0.00641	0.0355	39992995	7005	9.115068	0.975618	0.001407	0.523637	0.000185	0.466032	0.000248	-3.8e-05	1.84642952040639	5526	Est.	tropics_13	1.41186325	1.05038751987219	0.223880597014925	0.981400724410731	1.7027027027027	1.07031276822192	527.322580645161	0.1	0.0175125
11.51277	5.241978	0.065916	0.000338	-0.667481	0.000338	0.520972	0.131275	5683	11	51	0.526416	18947	5.3416	6.1589	91.3242	0.00615	0.0539	39981053	18947	10.572603	1.02695	0.000783	0.51124	0.000158	0.502461	0.000128	-4.7e-05	1.70478913925582	6318	Est.	tropics_13	1.04661545454545	1.04010612969507	0.431673052362708	1.00344103854522	2.13924050632911	1.03684067022117	1025.5859375	0.1	0.0473675
12.10547	5.092231	0.031082	0.000329	-0.672242	0.000329	0.505661	0.127193	6005	12	86	0.434345	28703	4.8293	7.0411	273.9726	0.00132	0.0444	39971297	28703	11.454795	0.984698	0.001038	0.509553	0.000149	0.48335	0.000169	-2.9e-05	2.03321611418618	6454	Est.	tropics_13	1.00878916666667	1.04760047158194	0.316955684007707	1.00198136849851	2.20805369127517	1.04615909796214	752.621301775148	0.1	0.0717575
11.241807	3.680854	0.090334	0.000237	-0.665305	0.000237	0.532659	0.116518	6173	12	61	0.336977	16743	4.0376	5.0603	136.9863	0.00644	0.0452	39983257	16743	11.915068	0.993966	0.002217	0.508911	0.000143	0.488449	0.000392	5e-06	2.11925745197239	7086	Est.	tropics_13	0.93681725	1.10118434529312	0.106901217861976	1.01022909349257	1.65734265734266	1.09051098477016	297.239795918367	0.1	0.0418575
14.455506	5.711591	0.037003	0.000368	-0.691118	0.000368	0.518885	0.114932	6397	13	132	0.740155	69399	2.3892	5.674	Inf	0.0059	0.015	39930601	69399	12.528767	1.013497	0.001008	0.506784	0.000121	0.500169	0.00015	-1.1e-05	1.12860380789014	7388	Transient	tropics_13	1.111962	1.0238768678367	0.365079365079365	0.988617676110606	3.04132231404959	1.03741935225894	766.213333333333	0.1	0.1734975
10.294786	3.525691	0.034797	0.000227	-0.657698	0.000227	0.500298	0.11222	6551	13	97	0.604732	35333	2.9513	3.0137	273.9726	0.00646	0.0218	39964667	35333	12.950685	0.970675	0.001128	0.506917	0.000159	0.47885	9.2e-05	2e-05	1.53827151753875	7839	Est.	tropics_13	0.791906615384615	1.06669018913202	0.201241134751773	1.02194737356502	1.42767295597484	1.04479064425185	1219.78260869565	0.1	0.0883325
11.027223	8.094238	0.06238	0.000522	-0.663581	0.000522	0.51708	0.110443	6775	11	40	0.683391	16503	2.7354	6.7096	91.3242	0.00607	0.0235	39983497	16503	13.564384	1.014595	0.001319	0.511658	0.000139	0.49589	0.000156	1.5e-05	1.38446578325766	8902	Est.	tropics_13	1.00247481818182	1.04905575845223	0.395754359363154	1.00653913326479	3.75539568345324	1.04273125088225	707.967948717949	0.1	0.0412575
9.980198	7.099909	0.054895	0.000458	-0.655171	0.000458	0.509011	0.110619	6859	11	46	0.602472	23143	2.8439	6.9397	68.4932	0.00626	0.0206	39976857	23143	13.794521	1.019798	0.00135	0.513073	0.000164	0.497041	0.00012	2.4e-05	1.27414651478138	8998	Est.	tropics_13	0.907290727272727	1.03592052909981	0.339259259259259	1.01224045231072	2.79268292682927	1.02408252035546	921.825	0.1	0.0578575
8.614458	5.062201	0.046399	0.000327	-0.644201	0.000327	0.498942	0.118182	7545	9	24	0.376548	2584	5.2822	14.2644	17.1233	0.02435	0.042	39997416	2584	15.673973	0.99775	0.001049	0.523002	0.000175	0.477128	0.000115	-1.1e-05	1.88166011799454	10294	Est.	tropics_13	0.957162	1.04985444951706	0.311725452812202	1.00397687770772	1.86857142857143	1.04571938766956	1027.66956521739	0.1	0.00646
3.755162	1.771913	0.087324	0.000114	-0.605171	0.000114	0.499896	0.11836	7643	8	22	0.321053	3230	5.1876	3.6082	21.0748	0.00598	0.0459	39996770	3230	15.942466	1.027542	0.001609	0.526599	0.000173	0.487953	0.000171	2.3e-05	1.80342478301707	10604	Est.	tropics_13	0.46939525	1.06200056786747	0.0708514605344935	1.03680610083988	0.658959537572254	1.02447571794824	692.163742690058	0.1	0.008075
8.156156	5.423063	-0.016076	0.00035	-0.64052	0.00035	0.467006	0.120205	8287	8	38	0.286954	2882	6.0949	5.3726	39.1389	0.00656	0.0752	39997118	2882	17.706849	0.977181	0.001397	0.527809	0.000187	0.463185	0.000333	-8.9e-05	2.41113693236632	10714	Transient	tropics_13	1.0195195	1.00703199225225	0.250536864710093	0.998501926378911	1.8716577540107	1.00824940358604	360.975975975976	0.1	0.007205
8.784983	4.946942	-0.005056	0.000319	-0.645571	0.000319	0.474566	0.117489	8301	8	34	0.234172	2464	6.1572	5.4041	17.1233	0.00666	0.0814	39997536	2464	17.745205	0.980138	0.001192	0.527548	0.000185	0.464776	0.000252	-6.8e-05	2.43257032003648	10817	Transient	tropics_13	1.098122875	1.01511905471882	0.26761744966443	0.993962720566703	1.72432432432432	1.02106391035682	466.22619047619	0.1	0.00616
10.451697	4.075343	0.009535	0.000263	-0.658958	0.000263	0.488047	0.113035	8259	7	37	0.356353	3707	5.9682	5.2945	30.4414	0.0083	0.0691	39996293	3707	17.630137	0.963879	0.001416	0.52934	0.00019	0.455579	0.000353	-9.9e-05	2.38039710884483	10859	Est.	tropics_13	1.49309957142857	1.04741425317763	0.185734463276836	0.977425046792249	1.38421052631579	1.07126755184062	320.212464589235	0.1	0.0092675
9.483092	1.554062	0.053381	1e-04	-0.651178	1e-04	0.505944	0.111209	8385	8	23	0.237612	1675	6.3765	5.6411	11.9119	0.00649	0.0999	39998325	1675	17.975342	0.999399	0.001315	0.52405	0.000204	0.477173	0.000359	-0.000122	2.1410573894779	12264	Est.	tropics_13	1.1853865	1.05546579429727	0.0760456273764259	0.995002707587231	0.490196078431373	1.06029469395796	309.774373259053	0.1	0.0041875
13.174207	4.652439	0.012641	3e-04	-0.680826	3e-04	0.500578	0.108368	9225	11	68	0.491051	18884	7.8807	6.8849	68.4932	0.0061	0.1068	39981116	18884	20.276712	0.972239	0.001168	0.51381	0.000179	0.473322	0.000219	-4.9e-05	1.98914937826617	12486	Est.	tropics_13	1.19765518181818	1.0416381519033	0.256849315068493	0.98518654660016	1.67597765363128	1.05758447737481	494.831050228311	0.1	0.04721
14.370616	4.747004	0.0541	0.000306	-0.690436	0.000306	0.526692	0.105309	9477	13	41	0.420563	10222	9.1447	7.5753	39.1389	0.00607	0.1501	39989778	10222	20.967123	1.010075	0.001397	0.50701	0.000173	0.498396	0.00033	-8.1e-05	2.14095513973687	13672	Est.	tropics_13	1.105432	1.04506116465896	0.219040801717967	0.988851165789269	1.76878612716763	1.05677413141357	319.118181818182	0.1	0.025555
11.335125	7.500116	0.017836	0.000484	-0.666054	0.000484	0.496145	0.113782	9799	13	90	0.285844	46109	7.7028	8.4575	68.4932	0.00626	0.1139	39953891	46109	21.849315	1.006878	0.001049	0.503084	0.000179	0.500592	0.000136	-2.9e-05	2.14042118741889	13801	Transient	tropics_13	0.871932692307692	1.01104206403673	0.46139180171592	1.02116499225863	2.70391061452514	0.991116518042637	836.632352941176	0.1	0.1152725
14.428394	5.784769	0.027976	0.000373	-0.6909	0.000373	0.51381	0.111661	9799	13	90	0.285844	46109	7.7028	8.4575	68.4932	0.00626	0.1139	39953891	46109	21.849315	1.006878	0.001049	0.503084	0.000179	0.500592	0.000136	-2.9e-05	2.14042118741889	13823	Transient	tropics_13	1.10987646153846	1.02134618416648	0.355576739752145	0.996105727236955	2.08379888268156	1.02640473679164	821.036764705882	0.1	0.1152725
8.949784	4.665976	0.060731	0.000301	-0.646895	0.000301	0.508018	0.103818	9925	13	112	0.161132	42642	10.5858	8.8027	273.9726	0.00639	0.1901	39957358	42642	22.194521	1.002915	0.002569	0.506198	0.000221	0.495362	0.000273	6.9e-05	2.46471094646279	14068	Est.	tropics_13	0.688444923076923	1.05952451885957	0.11716621253406	1.03451465243379	1.36199095022624	1.025548992454	380.285714285714	0.1	0.106605
11.494926	5.138357	0.05617	0.000332	-0.667338	0.000332	0.516148	0.101012	9939	13	110	0.16364	42398	10.6204	8.8411	Inf	0.00629	0.1937	39957602	42398	22.232877	1.004036	0.002628	0.507046	0.000224	0.49509	0.000291	6.7e-05	2.4623182201022	14193	Est.	tropics_13	0.884225076923077	1.05352546186192	0.126331811263318	1.01188562906793	1.48214285714286	1.04253368074492	347.120274914089	0.1	0.105995
11.523291	7.172255	0.025513	0.000463	-0.667566	0.000463	0.501053	0.10368	10149	11	144	0.387522	72223	4.2124	9.4164	136.9863	0.00645	0.0736	39927777	72223	22.808219	0.991952	0.001139	0.513693	0.000171	0.482987	0.000175	-2.9e-05	1.75037436055029	14451	Est.	tropics_13	1.04757190909091	1.03416419556582	0.406496927129061	0.998564499549948	2.70760233918129	1.03740473346073	592.457142857143	0.1	0.1805575
13.090645	6.511636	0.0097	0.00042	-0.680155	0.00042	0.499147	0.102551	10219	11	119	0.361112	48838	3.9115	9.6082	273.9726	0.00632	0.0661	39951162	48838	23	0.969103	0.001426	0.512954	0.000182	0.472591	0.000284	-5.3e-05	1.80886145722076	14841	Est.	tropics_13	1.19005863636364	1.04194001822485	0.2945301542777	0.987492977571469	2.30769230769231	1.05619235237235	361.095070422535	0.1	0.122095
12.086076	6.984996	0.029548	0.000451	-0.672086	0.000451	0.504539	0.110519	10751	12	30	0.427937	7431	4.7332	10.4986	39.1389	0.00677	0.0409	39992569	7431	24.457534	1.008111	0.000585	0.510808	0.000208	0.493737	0.000112	-8.5e-05	1.76496091058092	16102	Transient	tropics_13	1.007173	1.02170185004558	0.770940170940171	0.999675545885894	2.16826923076923	1.02187804438395	986.776785714286	0.1	0.0185775
16.443548	5.171544	0.010528	0.000334	-0.707086	0.000334	0.512666	0.104877	10751	12	30	0.427937	7431	4.7332	10.4986	39.1389	0.00677	0.0409	39992569	7431	24.457534	1.008111	0.000585	0.510808	0.000208	0.493737	0.000112	-8.5e-05	1.76496091058092	16236	Transient	tropics_13	1.37029566666667	1.00245272037512	0.570940170940171	0.965292121607659	1.60576923076923	1.03833822460136	936.401785714286	0.1	0.0185775
5.108696	4.651229	0.058527	3e-04	-0.616043	3e-04	0.491127	0.222169	2645	6	27	0.654951	12320	5.8305	6.9918	45.6621	0.00628	0.0194	39987680	12320	2.249315	1.017861	0.000826	0.536183	0.000178	0.47475	3.2e-05	5e-06	1.36109200097079	1781	Est.	tropics_15	0.851449333333333	1.04166837386998	0.36319612590799	1.00726300688595	1.68539325842697	1.03449605055292	6942.78125	0.1	0.0308
8.52449	5.804502	-0.006561	0.000374	-0.643479	0.000374	0.47289	0.212543	3401	6	21	0.622563	4822	5.0712	5.1699	34.2466	0.00652	0.0275	39995178	4822	4.320548	0.981829	0.000781	0.532572	0.000166	0.46114	0.000125	-4.4e-05	1.50781689595069	1974	Transient	tropics_15	1.42074833333333	1.01184674354294	0.47887323943662	0.986648117116304	2.25301204819277	1.02548033135273	1700.344	0.1	0.012055
6.037534	8.288135	-0.009494	0.000535	-0.623503	0.000535	0.462163	0.218453	3597	6	13	0.637664	3356	5.8761	5.7068	24.9066	0.00625	0.0258	39996644	3356	4.857534	0.99381	0.000756	0.532691	0.000206	0.466669	9.4e-05	-4.7e-05	1.22107049737292	2188	Transient	tropics_15	1.00625566666667	0.996720626408091	0.707671957671958	1.00633071506693	2.59708737864078	0.990344333992616	2323.96808510638	0.1	0.00839
7.144547	4.600219	0.028745	0.000297	-0.632395	0.000297	0.484684	0.209994	4185	6	47	0.520004	21296	7.9846	7.3178	273.9726	0.00636	0.0269	39978704	21296	6.468493	1.003544	0.000811	0.533289	0.000175	0.470682	0.000101	-3.2e-05	1.52767339999652	2869	Transient	tropics_15	1.19075783333333	1.02552765466174	0.366214549938348	0.996303636311118	1.69714285714286	1.02974832264671	2079.14851485148	0.1	0.05324
7.27074	4.944987	0.045491	0.000319	-0.633408	0.000319	0.493344	0.201947	4143	6	40	0.542925	19266	7.8465	7.2027	136.9863	0.0065	0.0263	39980734	19266	6.353425	1.010623	0.000801	0.533505	0.000167	0.473796	9e-05	-2.5e-05	1.43660057415766	2920	Est.	tropics_15	1.21179	1.03554103330054	0.398252184769039	0.994891927016036	1.91017964071856	1.04125826304992	2243.85555555556	0.1	0.048165
7.425651	5.928487	0.021401	0.000382	-0.634653	0.000382	0.482098	0.19572	4549	7	29	0.463092	10743	7.3255	8.3151	91.3242	0.00619	0.0491	39989257	10743	7.465753	0.989839	0.000876	0.529275	0.000164	0.467803	0.000151	-4.6e-05	1.88228245328136	3120	Est.	tropics_15	1.06080728571429	1.03211900500786	0.436073059360731	1.00159540473328	2.32926829268293	1.03055773477297	1296.15894039735	0.1	0.0268575
11.511323	6.319002	0.020518	0.000408	-0.66747	0.000408	0.497706	0.182858	4801	8	29	0.402679	7912	6.4945	6.3918	91.3242	0.00634	0.0632	39992088	7912	8.156164	1.010121	0.000861	0.527032	0.000197	0.479401	1e-04	-3.8e-05	1.65290490021838	3177	Transient	tropics_15	1.438915375	1.01050264395729	0.473867595818815	0.973384613397402	2.07106598984772	1.03818306595105	1828.58	0.1	0.01978
6.731028	5.992976	0.045016	0.000387	-0.629073	0.000387	0.490858	0.18481	4913	7	35	0.357336	9610	6.2252	6.6986	39.1389	0.00616	0.0695	39990390	9610	8.463014	1.023867	0.000975	0.5293	0.000199	0.48379	6.9e-05	-1e-05	1.73403547399235	3684	Est.	tropics_15	0.961575428571429	1.02166062241323	0.396923076923077	1.00715235691091	1.94472361809045	1.01460964468054	2678.40579710145	0.1	0.024025
5.667284	9.163991	0.035202	0.000591	-0.620529	0.000591	0.482007	0.190925	5011	7	42	0.326633	16119	6.2101	6.9671	34.2466	0.00618	0.0731	39983881	16119	8.731507	1.027071	0.001098	0.530626	0.000204	0.484129	0.00013	-3e-05	1.91480915267407	3793	Transient	tropics_15	0.809612	1.00852708830347	0.538251366120219	1.01325592836267	2.89705882352941	0.995616870710079	1468.65384615385	0.1	0.0402975
3.948362	4.934496	0.024131	0.000318	-0.606723	0.000318	0.470462	0.176872	5263	6	84	0.433005	41473	5.5598	7.5205	136.9863	0.00618	0.0761	39958527	41473	9.421918	1.001259	0.001035	0.535609	0.000186	0.46752	8.8e-05	-2e-06	1.93468310420644	4052	Est.	tropics_15	0.658060333333333	1.02313638000914	0.307246376811594	1.01778414946493	1.70967741935484	1.00629277891855	2009.90909090909	0.1	0.1036825
6.429471	7.844522	0.018304	0.000506	-0.626651	0.000506	0.476739	0.165186	5655	5	30	0.510878	7538	4.0148	5.5397	91.3242	0.00646	0.0367	39992462	7538	10.49589	0.991768	0.000911	0.537413	0.000167	0.461542	8.7e-05	-6e-06	1.77685704152646	4260	Transient	tropics_15	1.2858942	1.02692620147722	0.55543358946213	0.9943533948886	3.02994011976048	1.03292658089621	1898.68965517241	0.1	0.018845
6.160377	6.427109	0.044931	0.000415	-0.62449	0.000415	0.48855	0.160198	5641	5	32	0.507743	7878	4.1364	5.5014	68.4932	0.0064	0.0393	39992122	7878	10.457534	0.979312	0.001069	0.537537	0.000169	0.455677	0.000156	-2.6e-05	1.84312200348376	4654	Est.	tropics_15	1.2320754	1.06805153666696	0.38821328344247	0.996274640573801	2.45562130177515	1.07214101216432	1026.91025641026	0.1	0.019695
4.842418	9.916694	-0.009871	0.00064	-0.613904	0.00064	0.457648	0.159314	6383	7	49	0.405075	9734	5.1352	5.1411	136.9863	0.00622	0.039	39990266	9734	12.490411	0.990506	0.001115	0.532041	0.000223	0.465703	0.000176	-5.6e-05	2.00189989644516	5344	Transient	tropics_15	0.691774	0.999668410303204	0.573991031390135	1.01727829727875	2.86995515695067	0.98270356858341	905.193181818182	0.1	0.024335
8.692615	10.188947	0.024442	0.000657	-0.644829	0.000657	0.488619	0.146612	6229	6	64	0.637538	19511	4.5443	3.9205	273.9726	0.00621	0.0256	39980489	19511	12.068493	0.971137	0.001227	0.532331	0.000199	0.456335	0.000211	-4.9e-05	1.5083041867862	5352	Est.	tropics_15	1.44876916666667	1.05519937380678	0.535452322738386	0.985763119323427	3.30150753768844	1.07074627192742	694.843601895735	0.1	0.0487775
4.331081	5.397142	0.052994	0.000348	-0.609797	0.000348	0.485329	0.148322	6509	7	32	0.40138	8406	5.2437	3.9726	136.9863	0.00624	0.0426	39991594	8406	12.835616	1.003163	0.00131	0.531214	0.00023	0.472413	0.000233	-7e-05	1.84764439931015	6132	Est.	tropics_15	0.618725857142857	1.05109869339326	0.265648854961832	1.02305507855055	1.51304347826087	1.02734048385629	636.575107296137	0.1	0.021015
8.787825	6.204758	0.024307	4e-04	-0.645594	4e-04	0.488809	0.134983	7153	6	40	0.415023	9838	7.001	4.989	136.9863	0.00656	0.068	39990162	9838	14.6	0.974833	0.001258	0.535399	0.000177	0.455415	0.000203	-3.2e-05	2.04754471387152	6533	Transient	tropics_15	1.4646375	1.05105676899769	0.317965023847377	0.979364894402443	2.25988700564972	1.07332652635508	664.940886699507	0.1	0.024595
4.592258	3.586005	0.060808	0.000231	-0.611894	0.000231	0.490152	0.13154	7237	6	33	0.243247	7515	7.246	5.2192	54.7945	0.00679	0.0895	39992485	7515	14.830137	0.999062	0.001614	0.53535	0.00017	0.466752	0.000256	-2e-05	2.40892933826482	7079	Est.	tropics_15	0.765376333333333	1.06369260084536	0.143122676579926	1.01302463150722	1.35882352941176	1.05013368983957	513.828125	0.1	0.0187875
3.76873	5.923713	0.028648	0.000382	-0.60528	0.000382	0.471453	0.131365	7965	5	24	0.489658	2659	4.6297	7.3068	45.6621	0.00615	0.0314	39997341	2659	16.824658	0.983723	0.00146	0.538096	0.00017	0.45716	0.000156	2.4e-05	1.82132216209153	7649	Est.	tropics_15	0.753746	1.0460894995698	0.261643835616438	1.0145430317348	2.24705882352941	1.03126476507131	842.083333333333	0.1	0.0066475
2.951557	2.232947	0.047414	0.000144	-0.598716	0.000144	0.477243	0.13571	8147	5	20	0.262013	2851	5.0466	7.7123	22.8311	0.00661	0.0449	39997149	2851	17.323288	1.017776	0.000686	0.536885	0.000155	0.474122	5.3e-05	-1.2e-05	2.02124084242681	7829	Est.	tropics_15	0.5903114	1.03024243195533	0.209912536443149	1.0235278743665	0.929032258064516	1.00658269390579	2560.56603773585	0.1	0.0071275
3.123626	4.646804	0.031003	3e-04	-0.600098	3e-04	0.470125	0.132734	7951	5	26	0.507287	2882	4.6997	7.289	27.3973	0.00622	0.0328	39997118	2882	16.786301	0.986642	0.001377	0.538465	0.000169	0.458206	0.00014	2.3e-05	1.83658945172972	8201	Transient	tropics_15	0.6247252	1.04545376980473	0.217864923747277	1.01911517961055	1.77514792899408	1.02601231760387	948.1	0.1	0.007205
4.920168	3.443207	0.019943	0.000222	-0.614528	0.000222	0.471706	0.130403	8007	5	23	0.386151	2354	4.8042	7.3753	18.2648	0.00618	0.0384	39997646	2354	16.939726	0.997274	0.00129	0.53903	0.000153	0.462657	0.000131	2.3e-05	1.8528466113691	8254	Transient	tropics_15	0.9840336	1.02293170202739	0.172093023255814	1.00346203002514	1.45098039215686	1.01955876599727	995.442748091603	0.1	0.005885
5.588891	4.877934	0.053676	0.000315	-0.6199	0.000315	0.491003	0.126143	8553	5	84	0.423927	41986	5.8779	4.326	273.9726	0.00637	0.0419	39958014	41986	18.435616	1.016809	0.000851	0.53848	0.000153	0.472262	8.2e-05	-9e-06	1.71869255134463	8828	Est.	tropics_15	1.1177782	1.03769998154843	0.370152761457109	0.999105323741357	2.05882352941176	1.03968348077974	1538.32926829268	0.1	0.104965
5.460165	4.572589	0.000997	0.000295	-0.618866	0.000295	0.464917	0.133611	9043	7	37	0.664424	6836	5.0031	8.7945	54.7945	0.0062	0.0375	39993164	6836	19.778082	0.979011	0.000636	0.52958	0.000172	0.462396	7.2e-05	-3.4e-05	1.474487488802	9159	Est.	tropics_15	0.780023571428571	1.02245786530459	0.463836477987421	1.01694703841559	1.71511627906977	1.00545203678233	1855.70833333333	0.1	0.01709
9.595978	3.604591	0.024089	0.000233	-0.652085	0.000233	0.491831	0.126343	9281	7	19	0.51029	5442	5.6972	9.1205	22.8311	0.00645	0.0469	39994558	5442	20.430137	1.014705	0.000787	0.531058	0.000219	0.477905	4.6e-05	-2.6e-05	1.54706306434497	9831	Transient	tropics_15	1.370854	1.00953625318268	0.296060991105464	0.9809822001617	1.06392694063927	1.0291396825729	2746.58695652174	0.1	0.013605
4.954936	4.566639	0.045768	0.000295	-0.614808	0.000295	0.484255	0.132519	9449	6	27	0.449893	8422	6.1399	6.7795	39.1389	0.00615	0.0448	39991578	8422	20.890411	1.020509	0.000736	0.532641	0.000216	0.479224	4.9e-05	-3.4e-05	1.64174023380988	10118	Est.	tropics_15	0.825822666666667	1.02579351859737	0.400815217391304	1.01521420305036	1.36574074074074	1.01049822212577	2704.4693877551	0.1	0.021055
4.973221	5.60066	0.006849	0.000361	-0.614954	0.000361	0.465885	0.134962	10037	6	49	0.355894	12411	7.7513	11.0027	45.6621	0.00616	0.067	39987589	12411	22.50137	0.988374	0.000954	0.534363	0.000169	0.4626	0.000105	-1.3e-05	2.34816576032804	10352	Transient	tropics_15	0.828870166666667	1.01871610143398	0.378406708595388	1.01179491349983	2.13609467455621	1.00710116731518	1285.35238095238	0.1	0.0310275
5.082922	6.917112	0.024174	0.000446	-0.615836	0.000446	0.474412	0.132469	10135	6	37	0.238693	9640	8.1425	11.1425	136.9863	0.00665	0.0784	39990360	9640	22.769863	0.996296	0.000839	0.533769	0.000152	0.466837	0.000102	-1.9e-05	2.3571295388865	10518	Transient	tropics_15	0.847153666666667	1.02827729902814	0.531585220500596	1.01202787796609	2.93421052631579	1.01622622028674	1298.71568627451	0.1	0.0241
7.858871	5.992179	-0.0023	0.000387	-0.638132	0.000387	0.472431	0.131117	10247	6	35	0.278416	9396	8.1951	6.1671	30.4414	0.00601	0.0864	39990604	9396	23.076712	1.012495	0.001008	0.532475	0.000149	0.475581	0.000138	-1.9e-05	2.17428535329923	10594	Transient	tropics_15	1.30981183333333	0.985390192517822	0.383928571428571	0.992118553617888	2.59731543624161	0.99337652261129	950.123188405797	0.1	0.02349
7.004604	2.77438	0.017536	0.000179	-0.631271	0.000179	0.478603	0.123064	10135	6	37	0.238693	9640	8.1425	11.1425	136.9863	0.00665	0.0784	39990360	9640	22.769863	0.996296	0.000839	0.533769	0.000152	0.466837	0.000102	-1.9e-05	2.3571295388865	10814	Est.	tropics_15	1.167434	1.02147419878732	0.213349225268176	0.996527162182397	1.17763157894737	1.02520365780776	1206.50980392157	0.1	0.0241
5.765903	4.381161	0.09878	0.000283	-0.621321	0.000283	0.514231	0.118094	10485	6	52	0.59913	29890	5.7694	6.8192	54.7945	0.00592	0.054	39970110	29890	23.728767	1.023915	0.001489	0.532878	0.000193	0.480541	0.000166	2e-06	1.43360991103931	11501	Est.	tropics_15	0.960983833333333	1.07804205592205	0.190060443250504	1.00817500845137	1.46632124352332	1.07010848189853	711.409638554217	0.1	0.074725
8.411996	5.07608	-0.012367	0.000327	-0.642575	0.000327	0.469783	0.118545	10891	6	46	0.782751	9496	3.2037	2.7644	68.4932	0.00653	0.0117	39990504	9496	24.841096	0.945878	0.000907	0.532686	0.000164	0.444144	0.000145	-3.4e-05	1.00115397947144	11792	Transient	tropics_15	1.40199933333333	1.04422468550528	0.360529217199559	0.987329106998835	1.99390243902439	1.05772677329875	817.551724137931	0.1	0.02374
5.374527	4.965656	0.004416	0.00032	-0.618178	0.00032	0.466198	0.211399	2645	6	24	0.344783	7686	6.8439	4.174	39.1389	0.00647	0.0428	39992314	7686	2.249315	0.981499	0.000781	0.533104	0.000179	0.460479	7.1e-05	-1.9e-05	1.7776576378238	1538	Transient	tropics_18	0.8957545	1.02335892843155	0.409731113956466	1.0109199439608	1.7877094972067	1.012419676033	2977.45070422535	0.1	0.019215
7.762191	5.417061	0.023367	0.000349	-0.637356	0.000349	0.484401	0.206809	2169	6	34	0.322795	14613	4.4854	3.2589	54.7945	0.0062	0.0242	39985387	14613	0.945205	0.997883	0.000815	0.535577	0.000186	0.465965	3.5e-05	1e-06	1.5715101620889	1547	Est.	tropics_18	1.2936985	1.02581379509124	0.428220858895706	0.987138039756612	1.87634408602151	1.0395652033951	5908.82857142857	0.1	0.0365325
3.061053	4.930308	0.038827	0.000318	-0.599596	0.000318	0.473705	0.216841	2001	6	41	0.564781	13453	3.8995	3.789	45.6621	0.00117	0.018	39986547	13453	0.484932	1.004438	0.00093	0.533076	0.000178	0.471245	8.2e-05	-9e-06	1.44816147185456	1626	Est.	tropics_18	0.5101755	1.03499730089387	0.341935483870968	1.02993456990834	1.78651685393258	1.00522021453809	2644.40243902439	0.1	0.0336325
4.247632	4.029341	0.03769	0.00026	-0.609126	0.00026	0.477604	0.200154	2771	6	22	0.276502	5660	7.2829	4.5192	68.4932	0.00634	0.0468	39994340	5660	2.594521	0.999886	0.00102	0.534086	0.000193	0.468215	8.3e-05	-5e-06	1.83163576152303	2444	Est.	tropics_18	0.707938666666667	1.03852766825637	0.254901960784314	1.018236698436	1.34715025906736	1.02005275354271	2411.49397590361	0.1	0.01415
4.770149	8.378014	0.041907	0.000541	-0.613323	0.000541	0.48169	0.185543	3527	5	39	0.60859	9849	5.3221	6.4301	54.7945	0.00629	0.027	39990151	9849	4.665753	0.986675	0.001382	0.538603	0.000162	0.458095	0.000135	2.7e-05	1.56838819024438	2904	Est.	tropics_18	0.9540298	1.05688042574718	0.391461649782923	1.00546842618019	3.33950617283951	1.05150678352743	1374.39259259259	0.1	0.0246225
5.14459	4.957639	0.042422	0.00032	-0.616331	0.00032	0.48339	0.186521	3527	5	39	0.60859	9849	5.3221	6.4301	54.7945	0.00629	0.027	39990151	9849	4.665753	0.986675	0.001382	0.538603	0.000162	0.458095	0.000135	2.7e-05	1.56838819024438	3020	Est.	tropics_18	1.028918	1.05742485934606	0.231548480463097	1.00244852136811	1.97530864197531	1.05521780416726	1381.63703703704	0.1	0.0246225
4.797863	5.790841	0.02885	0.000374	-0.613546	0.000374	0.475552	0.191783	3681	5	30	0.285156	10240	5.513	6.8521	54.7945	0.00627	0.0398	39989760	10240	5.087671	1.014258	0.001294	0.539723	0.000149	0.469955	0.000146	1.1e-05	1.87876888932034	3047	Transient	tropics_18	0.9595726	1.0148011574633	0.28902627511592	1.00315821066911	2.51006711409396	1.01190965092402	1313.58219178082	0.1	0.0256
8.419137	3.925402	0.011856	0.000253	-0.642633	0.000253	0.481289	0.171929	4353	6	26	0.522374	6235	7.13	5.6301	45.6621	0.00681	0.0441	39993765	6235	6.928767	0.995194	0.000629	0.53597	0.000163	0.46444	8.2e-05	-3.7e-05	1.45941316283141	3858	Transient	tropics_18	1.4031895	1.01681336598607	0.402225755166932	0.981222623028553	1.5521472392638	1.03627809835501	2096.69512195122	0.1	0.0155875
6.332822	6.427573	0.005295	0.000415	-0.625875	0.000415	0.470196	0.180932	4605	7	19	0.244997	6196	8.3369	6.8452	30.4414	0.00633	0.0666	39993804	6196	7.619178	1.008562	0.001018	0.530213	0.00018	0.475859	0.000216	-7.4e-05	1.93804740177075	3948	Transient	tropics_18	0.904688857142857	0.996774658660511	0.407662082514735	1.00863856528235	2.30555555555556	0.98809941600348	837.648148148148	0.1	0.01549
8.450172	4.299064	0.018002	0.000277	-0.642882	0.000277	0.484364	0.169349	4451	6	24	0.425966	5099	7.3458	5.3589	34.2466	0.00662	0.049	39994901	5099	7.19726	0.998515	0.000957	0.533092	0.000177	0.468542	0.000177	-5.7e-05	1.72415366909667	4063	Transient	tropics_18	1.408362	1.01967923638381	0.28944618599791	0.986274329759552	1.56497175141243	1.03376858424645	956.774011299435	0.1	0.0127475
6.519062	3.252569	0.054883	0.00021	-0.627371	0.00021	0.494846	0.16498	4647	7	20	0.193992	6758	8.4771	6.9	54.7945	0.00121	0.0693	39993242	6758	7.734247	1.018363	0.001068	0.529195	0.000191	0.481369	0.000181	-5.5e-05	2.06535490248704	4307	Est.	tropics_18	0.931294571428571	1.03736782135131	0.196629213483146	1.00906816392331	1.09947643979058	1.02799723289202	911.491712707182	0.1	0.016895
7.829268	3.739143	0.009702	0.000241	-0.637895	0.000241	0.477929	0.161166	5515	7	16	0.669168	1599	6.6597	7.2192	15.2207	0.00699	0.0404	39998401	1599	10.112329	0.983444	0.001336	0.530815	0.000151	0.463387	0.00023	-2.2e-05	1.21797832772712	5101	Transient	tropics_18	1.11846685714286	1.0267480578235	0.180389221556886	0.995457068166405	1.59602649006623	1.03138197661997	700.721739130435	0.1	0.0039975
7.266667	4.737778	0.027409	0.000306	-0.633376	0.000306	0.484273	0.155175	5529	7	15	0.61272	1588	6.2779	6.5699	11.4155	0.00133	0.0412	39998412	1588	10.150685	0.99392	0.001204	0.530582	0.000152	0.468522	0.000189	-1.9e-05	1.33470171135278	5316	Est.	tropics_18	1.03809528571429	1.03407525971516	0.254152823920266	1.00040484364078	2.01315789473684	1.03361848536461	821.031746031746	0.1	0.00397
7.775988	12.963061	0.007162	0.000836	-0.637467	0.000836	0.477	0.15255	6257	10	100	0.382859	42530	5.1166	5.1397	273.9726	0.0064	0.0432	39957470	42530	12.145205	0.977388	0.000827	0.518671	0.000171	0.471302	7.7e-05	-1.5e-05	1.75839737628047	5491	Est.	tropics_18	0.7775988	1.03048912863675	1.01088270858525	1.01920051200061	4.88888888888889	1.01208991262503	1981.16883116883	0.1	0.106325
10.645455	3.984215	0.066433	0.000257	-0.660515	0.000257	0.517525	0.15156	5963	9	27	0.672151	11426	4.1719	7.7589	68.4932	0.001	0.0222	39988574	11426	11.339726	1.041041	0.000722	0.520596	0.000118	0.500152	1e-04	-2.2e-05	1.29133935671465	5585	Transient	tropics_18	1.18282833333333	1.02655837713343	0.35595567867036	0.992295800550944	2.17796610169492	1.03473544042611	1515.6	0.1	0.028565
8.398058	3.990777	0.061861	0.000257	-0.642463	0.000257	0.506133	0.152445	6047	10	49	0.582295	26004	4.1067	7.989	273.9726	0.0062	0.0239	39973996	26004	11.569863	1.036338	0.000707	0.518906	0.000125	0.499483	6e-05	-6e-06	1.47121026181715	5590	Est.	tropics_18	0.8398058	1.02651303362421	0.363507779349364	1.01366201367022	2.056	1.01331376643449	2540.75	0.1	0.06501
6.180441	6.40959	0.043082	0.000414	-0.624651	0.000414	0.487713	0.14358	6537	8	37	0.479876	6783	6.7297	5.9068	39.1389	0.00105	0.0653	39993217	6783	12.912329	0.998217	0.001397	0.527499	0.000208	0.47321	9.9e-05	2.8e-05	1.8008371834548	5979	Est.	tropics_18	0.772555125	1.04588832014262	0.296349319971367	1.01506972972276	1.99038461538462	1.03064812662454	1450.30303030303	0.1	0.0169575
5.157706	5.100577	0.043432	0.000329	-0.616436	0.000329	0.483893	0.14401	6593	7	21	0.480561	6842	5.774	6.0603	34.2466	0.00669	0.0532	39993158	6842	13.065753	1.007334	0.001178	0.529161	0.000184	0.476061	9.3e-05	1.3e-05	1.68499543516414	6488	Est.	tropics_18	0.736815142857143	1.0367851908574	0.279286926994907	1.0202284222451	1.78804347826087	1.01645167320995	1548.49462365591	0.1	0.017105
8.524146	8.228216	-0.020043	0.000531	-0.643476	0.000531	0.466598	0.139352	7265	7	43	0.356957	8452	5.7894	5.1959	136.9863	0.00696	0.0463	39991548	8452	14.906849	0.989464	0.000702	0.53053	2e-04	0.46647	3.9e-05	-2e-05	1.98476647937058	6982	Est.	tropics_18	1.21773514285714	0.990593417921202	0.756410256410256	0.99044867851905	2.655	1.00027440135486	3573.12820512821	0.1	0.02113
7.395248	4.584599	0.007551	0.000296	-0.634409	0.000296	0.475277	0.148315	7629	7	31	0.246265	4552	7.18	7.5329	34.2466	0.00649	0.0618	39995448	4552	15.90411	1.011436	0.000964	0.529162	0.000183	0.478046	9e-05	-1.2e-05	2.326165738164	7290	Transient	tropics_18	1.056464	0.99618718405595	0.307053941908714	1.0020537619058	1.61748633879781	0.994207670391552	1647.94444444444	0.1	0.01138
10.020408	3.026794	-0.019196	0.000195	-0.655494	0.000195	0.472591	0.142759	7475	7	26	0.164521	4273	6.6839	7.3219	39.1389	0.00124	0.0614	39995727	4273	15.482192	1.001044	0.000915	0.52877	0.000178	0.473492	9.3e-05	-1.6e-05	2.47057132819982	7366	Transient	tropics_18	1.43148685714286	0.979963987530087	0.213114754098361	0.981874012479861	1.09550561797753	0.998097116741149	1535.04301075269	0.1	0.0106825
6.098253	5.599517	0.036076	0.000361	-0.623991	0.000361	0.483958	0.144139	7461	7	30	0.185064	4285	6.4947	7.1288	39.1389	0.00626	0.0577	39995715	4285	15.443836	0.99752	0.000949	0.528991	0.000184	0.471637	0.000106	-2.1e-05	2.46759676242824	7755	Est.	tropics_18	0.871179	1.03931212941013	0.380400421496312	1.01287503920062	1.96195652173913	1.02612390461308	1359.80188679245	0.1	0.0107125
8.235	4.864775	0.00478	0.000314	-0.641154	0.000314	0.477162	0.145703	8595	7	24	0.419709	3917	8.1112	8.6822	24.9066	0.00614	0.0429	39996083	3917	18.550685	1.009896	0.000735	0.530529	0.000198	0.476142	8e-05	-4.1e-05	1.86681730853328	8621	Est.	tropics_18	1.17642857142857	0.994945462131082	0.427210884353741	0.992753043759273	1.58585858585859	1.0021422180778	1821.2875	0.1	0.0097925
5.496167	4.930125	0.030195	0.000318	-0.619155	0.000318	0.478897	0.150333	9085	8	35	0.253378	12432	8.329	7.0795	91.3242	0.00585	0.0416	39987568	12432	19.893151	1.013584	0.000842	0.525081	0.000228	0.482899	0.000133	-7.3e-05	2.32398690907839	9104	Transient	tropics_18	0.687020875	1.01684270093098	0.377672209026128	1.02536407287911	1.39473684210526	0.991712552728417	1130.32330827068	0.1	0.03108
5.690093	4.901715	0.064067	0.000316	-0.620712	0.000316	0.496326	0.14505	9267	8	60	0.199347	25122	8.661	7.6918	136.9863	0.00134	0.0553	39974878	25122	20.391781	1.01674	0.001494	0.524049	0.000234	0.48539	0.000312	-9.1e-05	2.48130605877788	9202	Est.	tropics_18	0.711261625	1.04861009633251	0.211512717536814	1.02578491224409	1.35042735042735	1.0225303364305	464.903846153846	0.1	0.062805
11.480892	7.188064	0.069503	0.000464	-0.667225	0.000464	0.522828	0.130859	9295	8	65	0.217519	27993	8.4827	7.6548	91.3242	0.00602	0.0574	39972007	27993	20.468493	1.014002	0.001387	0.524074	0.000239	0.484047	0.000271	-8.4e-05	2.45846899988051	9235	Est.	tropics_18	1.4351115	1.05717274435926	0.334534967555876	0.97911848546497	1.94142259414226	1.08011825297957	482.874538745387	0.1	0.0699825
7.776814	3.335835	0.070353	0.000215	-0.637473	0.000215	0.507736	0.123238	9785	9	39	0.597445	12366	5.9763	6.4521	273.9726	0.00631	0.0483	39987634	12366	21.810959	0.991773	0.001459	0.521698	0.000262	0.475535	0.000212	-5.2e-05	1.48339963455205	10391	Est.	tropics_18	0.864090444444444	1.08178670267506	0.147361206305689	1.01328081953715	0.820610687022901	1.06771531012439	581.311320754717	0.1	0.030915
10.445871	5.575314	-0.005035	0.00036	-0.658912	0.00036	0.481256	0.126951	10247	9	83	0.677155	27936	3.6598	7.7178	136.9863	0.00635	0.018	39972064	27936	23.076712	0.981006	0.000873	0.519947	0.000182	0.471911	0.000102	-2.7e-05	1.55094743003863	10773	Transient	tropics_18	1.16065233333333	1.01424217014508	0.412371134020619	0.995128301085366	1.97802197802198	1.01980246275251	1244.61764705882	0.1	0.06984
9.509828	4.313785	0.012638	0.000278	-0.651393	0.000278	0.485924	0.123403	10499	9	48	0.323811	7841	4.7209	3.8685	45.6621	0.00624	0.0399	39992159	7841	23.767123	0.993025	0.001474	0.522179	0.000236	0.475762	0.000305	-8.6e-05	2.46309909475094	11245	Transient	tropics_18	1.05664755555556	1.01983152187424	0.188602442333786	0.998353195476048	1.17796610169492	1.0213594192054	404.6	0.1	0.0196025
12.202658	6.799461	0.051623	0.000439	-0.673022	0.000439	0.516293	0.112176	10555	9	41	0.24167	8193	4.8452	4.0205	27.3973	0.00598	0.0464	39991807	8193	23.920548	1.003776	0.001161	0.521739	0.000243	0.481378	0.000284	-0.000118	2.47626276564679	11787	Est.	tropics_18	1.35585088888889	1.04901760423307	0.378122308354866	0.977815591124544	1.80658436213992	1.07253135789338	394.985915492958	0.1	0.0204825
11.159786	7.808854	0.000446	0.000504	-0.664646	0.000504	0.486594	0.227259	1861	12	33	0.700889	20474	5.9606	4.7397	54.7945	0.00612	0.0248	39979526	20474	0.10137	1.011874	0.000606	0.50801	0.000147	0.498152	1.7e-05	-6e-06	1.13099184700322	1108	Transient	tropics_19	0.929982166666667	0.988706202029885	0.831683168316832	1.01268796433652	3.42857142857143	0.976798246318393	13368.1764705882	0.1	0.051185
10.072193	3.15789	0.06844	0.000204	-0.65591	0.000204	0.516081	0.193801	2547	11	14	0.801972	3550	6.5716	6.6192	18.2648	0.00616	0.0178	39996450	3550	1.980822	1.015117	0.00078	0.515091	0.000149	0.492861	4.1e-05	4e-06	0.821789701822554	1971	Est.	tropics_19	0.915653909090909	1.05488960665723	0.261538461538462	1.00752990310422	1.36912751677852	1.04711267477037	4726.85365853659	0.1	0.008875
9.306358	3.607493	-0.020965	0.000233	-0.649759	0.000233	0.469118	0.185098	3121	10	47	0.693428	9404	3.5964	5.2767	68.4932	0.00667	0.0154	39990596	9404	3.553425	0.959012	0.001076	0.519015	0.000187	0.462099	9.5e-05	4e-06	1.26197898652308	2153	Transient	tropics_19	0.9306358	1.02110634468912	0.216542750929368	1.00608191469399	1.24598930481283	1.01518938582425	1948.4	0.1	0.02351
8.05483	5.926498	0.038165	0.000382	-0.639706	0.000382	0.492642	0.176481	3219	9	24	0.562879	3459	3.8352	3.4068	54.7945	0.00613	0.0241	39996541	3459	3.821918	0.977416	0.00117	0.520618	0.00016	0.469524	0.00014	0	1.50002888019609	2580	Est.	tropics_19	0.894981111111111	1.06290733697057	0.326495726495727	1.01311800745743	2.3875	1.04923709970097	1260.57857142857	0.1	0.0086475
12.295082	2.208009	0.006245	0.000142	-0.673765	0.000142	0.493683	0.174499	3345	9	16	0.409649	2363	3.808	3.5795	14.4196	0.00613	0.0394	39997637	2363	4.167123	1.005864	0.001601	0.5206	0.00015	0.483202	0.000237	3e-06	1.62446832485852	3091	Transient	tropics_19	1.36612022222222	1.0003982055909	0.0886945658963148	0.979227078824328	0.946666666666667	1.0216907214788	736.282700421941	0.1	0.0059075
5.996785	4.659154	0.008753	0.000301	-0.623176	0.000301	0.470515	0.176667	4269	7	18	0.519257	2960	5.2851	4.8452	24.9066	0.00615	0.0206	39997040	2960	6.69863	1.001613	0.001249	0.531303	0.000169	0.471495	0.000167	-1.2e-05	1.20061884661824	3579	Transient	tropics_19	0.856683571428571	1.00716685937386	0.240992794235388	1.00928968273694	1.7810650887574	0.997921505000053	1057.88622754491	0.1	0.0074
7.05383	9.251761	0.001451	0.000597	-0.631666	0.000597	0.471094	0.169179	4143	7	26	0.731529	4656	5.0615	3.8164	45.6621	0.00641	0.013	39995344	4656	6.353425	0.972805	0.000972	0.529665	0.000179	0.459326	8.1e-05	1e-06	1.10206189623474	3778	Est.	tropics_19	1.00769	1.02944788853865	0.614197530864197	1.00385194750515	3.33519553072626	1.02562014778175	2088.62962962963	0.1	0.01164
5.068027	10.779953	0.049784	0.000695	-0.615716	0.000695	0.486589	0.170564	4423	6	21	0.459752	3789	5.5364	5.0507	24.9066	0.00608	0.0319	39996211	3789	7.120548	1.015797	0.000953	0.532413	0.000152	0.477134	7.3e-05	9e-06	1.48212206366454	4346	Est.	tropics_19	0.844671166666667	1.03469890769661	0.729275970619098	1.01472716664808	4.57236842105263	1.01981623610977	2336.49315068493	0.1	0.0094725
5.964925	4.369665	-0.001131	0.000282	-0.62292	0.000282	0.465885	0.162099	5067	6	52	0.209306	12981	6.6256	5.3808	54.7945	0.00677	0.0671	39987019	12981	8.884932	0.98306	0.000865	0.533202	0.000183	0.461198	0.000154	-5.7e-05	2.34779482269023	4576	Transient	tropics_19	0.994154166666667	1.01608206959844	0.326011560693642	1.00595258639511	1.54098360655738	1.01016266332465	1052.59090909091	0.1	0.0324525
8.97193	4.923773	-4.5e-05	0.000318	-0.647073	0.000318	0.477898	0.149973	4969	6	85	0.338338	21780	6.533	5.8014	136.9863	0.00635	0.0547	39978220	21780	8.616438	0.980418	0.001192	0.534565	0.000176	0.458734	0.000185	-2.9e-05	2.13748673924553	4585	Est.	tropics_19	1.49532166666667	1.01992721575133	0.266778523489933	0.979443179411311	1.80681818181818	1.04177584395314	810.664864864865	0.1	0.05445
8.113226	4.206619	0.027408	0.000271	-0.640175	0.000271	0.487669	0.14629	5179	7	47	0.236911	9130	6.6812	6.0918	45.6621	0.00639	0.0745	39990870	9130	9.191781	0.991353	0.001018	0.530237	0.00019	0.467721	0.000212	-7.4e-05	2.49420649190144	5037	Est.	tropics_19	1.15903228571429	1.0367518475745	0.266208251473477	0.99427266664253	1.42631578947368	1.04264935720226	690.047169811321	0.1	0.022825
9.565767	4.308069	0.04828	0.000278	-0.651843	0.000278	0.503822	0.141155	5417	9	44	0.30029	11036	6.0666	6.3397	45.6621	0.00618	0.0674	39988964	11036	9.843836	1.017055	0.000937	0.523506	0.000192	0.485985	0.000161	-5.9e-05	2.27572023783639	5647	Est.	tropics_19	1.062863	1.03186598978353	0.296691568836713	0.995374518063134	1.44791666666667	1.03670277889235	876.739130434783	0.1	0.02759
4.901099	3.561647	0.038228	0.00023	-0.614375	0.00023	0.480447	0.144355	6061	8	48	0.689742	11542	4.8297	9.4027	136.9863	0.00612	0.0182	39988458	11542	11.608219	0.977674	0.001121	0.525838	0.000182	0.46494	6.7e-05	2.4e-05	1.25022291662209	6433	Est.	tropics_19	0.612637375	1.06269379220512	0.205173951828724	1.02879385187988	1.26373626373626	1.03335269066976	2154.55223880597	0.1	0.028855
5.682119	6.882396	0.038276	0.000444	-0.620648	0.000444	0.483417	0.150131	7349	5	18	0.83076	5182	5.8042	11.1671	34.2466	0.00624	0.0087	39994818	5182	15.136986	1.014403	0.000638	0.536886	0.000158	0.472528	1.9e-05	-1e-06	0.669289244694867	7837	Est.	tropics_19	1.1364238	1.02426546674804	0.695924764890282	1.00132237107548	2.81012658227848	1.02304413706701	7901.63157894737	0.1	0.012955
5.714225	8.503937	0.001576	0.000549	-0.620906	0.000549	0.466329	0.152018	8007	6	61	0.480833	23347	4.9034	6.0055	136.9863	0.00628	0.0297	39976653	23347	16.939726	0.993267	0.000882	0.532442	0.000198	0.466623	0.000118	-4.3e-05	1.96260153685315	7969	Transient	tropics_19	0.952370833333333	1.00836657468804	0.622448979591837	1.00941939337925	2.77272727272727	0.999369941044483	1288.28813559322	0.1	0.0583675
8.736724	7.493887	-0.011781	0.000483	-0.645184	0.000483	0.47133	0.146835	8231	7	46	0.275974	13244	5.406	6.2795	45.6621	0.00636	0.0443	39986756	13244	17.553425	0.993746	0.000688	0.530589	0.000182	0.468491	9.9e-05	-4.9e-05	2.31985276338974	8148	Transient	tropics_19	1.24810342857143	0.99450777589367	0.70203488372093	0.988648488905326	2.65384615384615	1.00605988161992	1483.18181818182	0.1	0.03311
6.754894	5.252263	0.013182	0.000339	-0.629265	0.000339	0.475724	0.144521	8021	6	68	0.459342	22628	4.9755	4.2164	Inf	0.00638	0.032	39977372	22628	16.978082	0.99001	0.000931	0.532264	0.000196	0.465263	0.000145	-5e-05	2.03007048221179	8249	Est.	tropics_19	1.12581566666667	1.02349397034919	0.364124597207304	1.00135158469405	1.72959183673469	1.02248405740409	996.696551724138	0.1	0.05657
4.158124	3.847407	0.050816	0.000248	-0.608407	0.000248	0.483609	0.142354	8399	7	44	0.330488	9138	5.9827	10.5014	34.2466	0.00623	0.051	39990862	9138	18.013699	1.004016	0.001085	0.528499	0.000212	0.475163	0.000121	-2.8e-05	2.37426201042016	9073	Est.	tropics_19	0.594017714285714	1.04792083361567	0.228571428571429	1.02974105304278	1.16981132075472	1.01777495301612	1176.47933884298	0.1	0.022845
4.323165	5.293	0.035583	0.000341	-0.609733	0.000341	0.477065	0.139098	8987	6	53	0.753608	20443	4.9525	5.2521	Inf	0.00662	0.0246	39979557	20443	19.624658	0.992609	0.000983	0.534502	0.000188	0.464411	4.9e-05	1.4e-05	1.06346532815777	9684	Est.	tropics_19	0.7205275	1.04393940728115	0.346897253306206	1.01682680911528	1.81382978723404	1.02724741662019	2838.73469387755	0.1	0.0511075
4.954902	5.998358	0.024672	0.000387	-0.614807	0.000387	0.474338	0.139582	9379	5	66	0.739871	24607	4.1232	7.8507	Inf	0.00634	0.0208	39975393	24607	20.69863	0.998896	0.000766	0.538608	0.000146	0.463804	4.6e-05	7e-06	1.13447538244131	9990	Transient	tropics_19	0.9909804	1.02611169962901	0.505221932114883	1.00396809752533	2.65068493150685	1.02271218014506	3034.39130434783	0.1	0.0615175
6.290302	5.072526	-0.000947	0.000327	-0.625533	0.000327	0.467221	0.140774	9547	5	61	0.565312	15602	4.8205	14.1767	273.9726	0.0062	0.0288	39984398	15602	21.158904	0.993357	0.000664	0.537057	0.000152	0.462597	5.2e-05	-1.1e-05	1.75037618726203	10218	Transient	tropics_19	1.2580604	1.00573454283101	0.492469879518072	0.996125569902311	2.15131578947368	1.00999574143369	2707.19230769231	0.1	0.039005
6.433198	3.934606	0.067803	0.000254	-0.626681	0.000254	0.500979	0.127916	9715	6	55	0.322609	10226	5.5409	12.3055	91.3242	0.00636	0.0497	39989774	10226	21.619178	0.991817	0.001683	0.535147	0.000163	0.4636	0.000335	-5e-05	2.48155396832287	10935	Est.	tropics_19	1.07219966666667	1.0789837916486	0.150920974450386	0.998533879278973	1.55828220858896	1.0806276962899	381.838805970149	0.1	0.025565
8.748615	4.238904	0.05596	0.000273	-0.645279	0.000273	0.504962	0.121698	9995	7	115	0.728011	56745	3.4261	7.7	Inf	0.00629	0.0343	39943255	56745	22.386301	1.027595	0.00096	0.528196	0.000135	0.486594	0.000145	-2.5e-05	1.30687038360007	11213	Est.	tropics_19	1.24980214285714	1.02915582566607	0.284375	0.99303323326109	2.02222222222222	1.03774810211388	839.296551724138	0.1	0.1418625
11.884848	2.501892	0.017874	0.000161	-0.67047	0.000161	0.497825	0.122954	10597	8	20	0.638383	3241	4.4049	13.5137	19.5695	0.00638	0.0321	39996759	3241	24.035616	0.99184	0.000596	0.524322	0.000164	0.473204	0.000116	-6.1e-05	1.3479345551909	11829	Transient	tropics_19	1.485606	1.02641020319468	0.270134228187919	0.975484780849062	0.981707317073171	1.05203041394409	1059.94827586207	0.1	0.0081025
10.108247	5.319898	0.05199	0.000343	-0.6562	0.000343	0.507821	0.125053	10849	9	24	0.603823	4551	4.9588	13.8575	39.1389	0.00619	0.0292	39995449	4551	24.726027	1.022373	0.001203	0.522006	0.000193	0.489833	0.000124	-9e-06	1.45917900775346	12676	Transient	tropics_19	1.12313855555556	1.03031399382477	0.285120532003325	0.993894909178581	1.77720207253886	1.03672271978409	1008.49193548387	0.1	0.0113775
5.708006	2.187895	0.076586	0.000141	-0.620856	0.000141	0.502397	0.126144	10863	9	20	0.556047	4969	4.8675	9.8822	19.5695	0.00617	0.0304	39995031	4969	24.764384	1.028286	0.001177	0.522303	0.000192	0.492375	0.000107	-4e-06	1.51833873115133	12716	Transient	tropics_19	0.634222888888889	1.04989762723372	0.119796091758709	1.02906579932625	0.734375	1.02035440467124	1178.91588785047	0.1	0.0124225
5.85369	12.435336	0.018279	0.000802	-0.622026	0.000802	0.474528	0.237556	1973	7	28	0.377622	7579	3.4325	5.3397	22.8311	0.00597	0.0303	39992421	7579	0.408219	0.989826	0.000919	0.530156	0.000215	0.467116	0.000212	-9.8e-05	1.87481978630505	792	Est.	tropics_21	0.836241428571429	1.02891526742206	0.872687704026115	1.01263715861501	3.73023255813954	1.01586757893114	1120.54716981132	0.1	0.0189475
8.1	6.31	0.003094	0.000407	-0.640069	0.000407	0.475889	0.22657	1945	7	30	0.394529	7860	3.2985	5.263	91.3242	0.00613	0.0284	39992140	7860	0.331507	0.988312	0.000742	0.530296	0.000205	0.466229	0.000133	-7.1e-05	1.86929803528311	1043	Transient	tropics_21	1.15714285714286	1.01496166327861	0.548517520215633	0.99426743200209	1.98536585365854	1.02071943186717	1703.53383458647	0.1	0.01965
11.763889	6.035301	0.013177	0.000389	-0.669498	0.000389	0.495048	0.219105	2141	8	33	0.195687	6214	4.1032	5.8	68.4932	0.00126	0.0428	39993786	6214	0.868493	0.991996	0.000636	0.525478	0.000231	0.472348	0.000174	-0.00012	2.22222734762652	1371	Transient	tropics_21	1.470486125	1.02143980343846	0.611635220125786	0.974285355390113	1.68398268398268	1.04805778790214	1259.22413793103	0.1	0.015535
11.122857	4.716335	0.032834	0.000304	-0.664349	0.000304	0.502285	0.216077	2225	8	27	0.176452	6387	4.8888	6.0301	34.2466	0.00104	0.046	39993613	6387	1.09863	1.005749	0.000916	0.524628	0.00024	0.479671	0.000227	-0.00012	2.25419512692793	1423	Est.	tropics_21	1.390357125	1.02747204729138	0.331877729257642	0.980901569820212	1.26666666666667	1.04714481384115	951.881057268722	0.1	0.0159675
3.277154	3.426931	0.037472	0.000221	-0.601331	0.000221	0.473848	0.236318	2491	8	34	0.228028	10354	5.9722	6.7589	136.9863	0.00609	0.0552	39989646	10354	1.827397	1.017101	0.000942	0.52491	0.000282	0.484832	0.000204	-0.000125	2.19991646402044	1636	Transient	tropics_21	0.40964425	1.02072746713737	0.234607218683652	1.04414405082285	0.783687943262411	0.977344729720811	1158.42156862745	0.1	0.025885
8.448321	3.42047	0.066998	0.000221	-0.642867	0.000221	0.508794	0.207985	2561	8	35	0.257434	14124	6.1062	6.9479	273.9726	0.00104	0.0568	39985876	14124	2.019178	1.015244	0.001201	0.52593	0.000273	0.482947	0.000212	-9.3e-05	2.10271959285087	1713	Est.	tropics_21	1.056040125	1.05323778282441	0.184013322231474	0.999720194101219	0.809523809523809	1.05351933027848	981.061320754717	0.1	0.03531
9.342449	6.436831	0.028904	0.000415	-0.650049	0.000415	0.493418	0.192775	2897	9	62	0.511461	23122	5.8572	7.4219	273.9726	0.00645	0.0449	39976878	23122	2.939726	0.981755	0.001101	0.52283	0.000188	0.469744	0.00022	-6.8e-05	1.71898153358417	1868	Est.	tropics_21	1.03804988888889	1.04845483288346	0.376930063578565	0.998451116318231	2.20744680851064	1.05039766340815	876.25	0.1	0.057805
3.884458	4.667977	0.068392	0.000301	-0.606209	0.000301	0.491291	0.184514	3555	6	47	0.821832	24432	4.4463	9.2247	136.9863	0.00604	0.0121	39975568	24432	4.742466	1.009989	0.001075	0.533341	0.000231	0.473586	4.2e-05	6e-06	0.774664431131482	2913	Est.	tropics_21	0.647409666666667	1.06019468917855	0.28	1.02263771506489	1.3030303030303	1.03738497337337	4393.19047619048	0.1	0.06108
5.95764	8.239255	0.00977	0.000532	-0.622861	0.000532	0.471034	0.17953	3849	5	48	0.606601	18968	3.4856	3.5959	Inf	0.00655	0.0141	39981032	18968	5.547945	0.979887	0.00083	0.538315	0.000144	0.455249	8.8e-05	-6e-06	1.20552651342923	3117	Est.	tropics_21	1.191528	1.03054523864437	0.640963855421687	0.996456680725138	3.69444444444444	1.03467333261578	2040.11363636364	0.1	0.04742
6.850968	9.232628	-0.011398	0.000596	-0.630037	0.000596	0.464447	0.182563	6075	6	32	0.736969	15310	6.282	6.1699	136.9863	0.00637	0.0116	39984690	15310	11.646575	0.986792	0.000622	0.534504	0.000169	0.46173	2.6e-05	-9e-06	1.04096460065544	4308	Transient	tropics_21	1.141828	1.00189980371707	0.958199356913183	0.99638561259563	3.52662721893491	1.00588439131094	7021.65384615385	0.1	0.038275
2.466543	3.698695	0.045904	0.000239	-0.59482	0.000239	0.474693	0.18355	5375	6	18	0.595027	4746	6.8717	5.5808	27.3973	0.00622	0.0181	39995254	4746	9.728767	0.991663	0.001028	0.536128	0.000184	0.462628	0.000126	-2.2e-05	1.47783600307837	4448	Est.	tropics_21	0.4110905	1.05577590031921	0.232490272373541	1.02897415554781	1.29891304347826	1.02607926887261	1456.74603174603	0.1	0.011865
6.992497	8.016997	0.010522	0.000517	-0.631174	0.000517	0.475262	0.182344	6103	6	37	0.730403	13854	6.297	6.2452	136.9863	0.00652	0.0115	39986146	13854	11.723288	0.996464	0.000578	0.534492	0.000164	0.466257	8e-06	-4e-06	1.03629956403425	4924	Est.	tropics_21	1.16541616666667	1.0141636335147	0.894463667820069	0.995275710615267	3.15243902439024	1.01931338296262	22793	0.1	0.034635
5.828523	5.208287	0.05713	0.000336	-0.621824	0.000336	0.4932	0.177777	6677	6	20	0.441499	5470	9.4295	7.6425	34.2466	0.00633	0.0242	39994530	5470	13.29589	1.012198	0.00081	0.533114	0.000151	0.474844	6.6e-05	-4e-06	1.53602968495369	5682	Est.	tropics_21	0.9714205	1.04603392280649	0.414814814814815	1.00722194738984	2.22516556291391	1.03865690626816	2693.59090909091	0.1	0.013675
3.677814	4.565038	0.041993	0.000295	-0.604549	0.000295	0.477669	0.178238	7195	7	57	0.423785	21997	7.014	8.4384	68.4932	0.00639	0.0272	39978003	21997	14.715068	1.002054	0.000746	0.530931	0.000216	0.472076	5.7e-05	-3.5e-05	1.80361309951173	5973	Est.	tropics_21	0.525402	1.04074947908492	0.39544235924933	1.02898636875699	1.36574074074074	1.01184766859573	3126.98245614035	0.1	0.0549925
6.660194	9.102979	0.012662	0.000587	-0.628504	0.000587	0.474939	0.178511	8007	6	34	0.580139	7774	10.2668	8.1205	27.3973	0.00666	0.0449	39992226	7774	16.939726	1.011096	0.00072	0.536291	0.000171	0.471526	4e-05	-9e-06	1.47867511512445	6211	Transient	tropics_21	1.11003233333333	1.0016284334401	0.815277777777778	0.994589047015507	3.4327485380117	1.00723820107481	4462.775	0.1	0.019435
4.710894	6.708317	0.034901	0.000433	-0.612847	0.000433	0.478061	0.176943	7881	6	31	0.656956	6591	9.4663	7.7753	19.5695	0.00615	0.0402	39993409	6591	16.594521	1.004414	0.00063	0.535672	0.000171	0.46897	4e-05	-1.9e-05	1.39168566320292	6829	Est.	tropics_21	0.785149	1.03096650138622	0.687301587301587	1.01145131554852	2.53216374269006	1.0193850352901	4423.575	0.1	0.0164775
4.152679	3.986511	0.034027	0.000257	-0.608364	0.000257	0.475558	0.176244	8105	5	38	0.46797	10943	10.8695	8.389	136.9863	0.00601	0.0511	39989057	10943	17.208219	1.017385	0.000698	0.53688	0.000169	0.47392	1.9e-05	0	1.66753242206931	7054	Transient	tropics_21	0.8305358	1.01693315793884	0.368194842406877	1.01370980224857	1.5207100591716	1.00345627954085	9276	0.1	0.0273575
5.971502	4.460277	0.034424	0.000288	-0.622973	0.000288	0.482916	0.164744	8371	5	62	0.373623	24870	11.4747	9.1178	68.4932	0.00627	0.0602	39975130	24870	17.936986	1.005661	0.000683	0.538617	0.000153	0.466958	4.2e-05	-5e-06	1.86743820195176	7120	Est.	tropics_21	1.1943004	1.02919707894734	0.421669106881406	0.995786437858497	1.88235294117647	1.03417437970867	3922.47619047619	0.1	0.062175
8.009793	5.982494	0.014762	0.000386	-0.639345	0.000386	0.481246	0.156741	8651	6	60	0.395229	17858	7.7243	9.8849	68.4932	0.00641	0.0528	39982142	17858	18.70411	0.992492	0.001512	0.535346	0.000172	0.463759	0.000303	-5.8e-05	2.22369672630267	7326	Transient	tropics_21	1.3349655	1.02254879279036	0.255291005291005	0.985601673901202	2.24418604651163	1.03770708492989	517.29702970297	0.1	0.044645
6.718935	11.112127	0.018607	0.000717	-0.628976	0.000717	0.478094	0.159097	8777	6	68	0.395365	15965	5.7683	10.2301	68.4932	0.00599	0.0479	39984035	15965	19.049315	0.991148	0.001191	0.532357	0.000216	0.465754	0.000221	-7e-05	2.35306384597353	7583	Est.	tropics_21	1.1198225	1.02787998253034	0.602015113350126	1.00146603564517	3.31944444444444	1.02649467315364	719.89592760181	0.1	0.0399125
7.14022	7.458881	0.034936	0.000481	-0.63236	0.000481	0.48764	0.149089	8973	6	54	0.253466	18247	4.4581	10.7671	273.9726	0.00615	0.0493	39981753	18247	19.586301	1.0134	0.001143	0.532289	0.000222	0.476222	0.000156	-4.6e-05	2.42365145361229	7876	Transient	tropics_21	1.19003666666667	1.02186050055177	0.42082239720035	0.998210307468504	2.16666666666667	1.02397621277471	955.698717948718	0.1	0.0456175
6.143382	5.799294	0.066126	0.000374	-0.624353	0.000374	0.499085	0.140813	8987	6	52	0.25176	18891	4.6313	10.8055	68.4932	0.00612	0.0513	39981109	18891	19.624658	1.008265	0.001495	0.532349	0.000216	0.473751	0.000235	-4.3e-05	2.42376412668737	8054	Est.	tropics_21	1.023897	1.05960369765121	0.250167224080268	1.00612165087195	1.73148148148148	1.0534753488647	599.204255319149	0.1	0.0472275
7.378288	3.234769	0.046299	0.000209	-0.634272	0.000209	0.494483	0.136042	9225	7	89	0.548429	44684	3.2971	4.0247	68.4932	0.00669	0.0287	39955316	44684	20.276712	1.006393	0.001222	0.531986	0.000138	0.473162	0.000206	-2.6e-05	1.55288120022887	8454	Est.	tropics_21	1.05404114285714	1.04073411978743	0.171031096563011	0.996871011296937	1.51449275362319	1.0450606768929	660.398058252427	0.1	0.11171
2.975309	2.63725	0.028214	0.00017	-0.598907	0.00017	0.468278	0.14314	9631	7	24	0.435136	4679	4.4942	4.1836	22.8311	0.00641	0.0285	39995321	4679	21.389041	0.989508	0.001075	0.528489	0.000216	0.468238	5.5e-05	8e-06	1.61480617752487	8649	Est.	tropics_21	0.425044142857143	1.03952245423764	0.158139534883721	1.03958987821957	0.787037037037037	1.00008542664201	2602.54545454545	0.1	0.0116975
4.871495	2.892365	0.055958	0.000187	-0.614137	0.000187	0.488832	0.138603	9813	6	16	0.375	3936	4.6668	3.3041	27.3973	0.00617	0.0312	39996064	3936	21.887671	1.021893	0.000877	0.535691	0.000186	0.477059	2.7e-05	1e-05	1.64451893103655	9672	Est.	tropics_21	0.811915833333333	1.03489628128061	0.213226909920182	1.01011155644987	1.00537634408602	1.0246782892682	5133.44444444444	0.1	0.00984
2.602607	2.857886	0.098896	0.000184	-0.595913	0.000184	0.501416	0.136558	10149	6	59	0.299497	32017	5.5856	4.2904	54.7945	0.00612	0.0415	39967983	32017	22.808219	1.031436	0.001188	0.535598	0.000165	0.481607	0.000116	5e-06	1.78481482669898	9791	Est.	tropics_21	0.433767833333333	1.07030536323564	0.154882154882155	1.02886720835025	1.11515151515152	1.04113104668329	1177.22413793103	0.1	0.0800425
4.319261	4.144856	0.05652	0.000267	-0.609702	0.000267	0.487557	0.132543	10275	5	100	0.428361	54349	5.4397	4.2822	136.9863	0.00599	0.0479	39945651	54349	23.153425	1.010553	0.001766	0.539626	0.000166	0.468226	0.000146	6.3e-05	1.78452150008542	9918	Est.	tropics_21	0.8638522	1.04709775493631	0.15118912797282	1.00720278815651	1.60843373493976	1.04128561848338	907.828767123288	0.1	0.1358725
9.422764	5.100403	0.015745	0.000329	-0.650694	0.000329	0.487042	0.123357	10709	6	32	0.335432	3494	3.6934	5.6589	24.9066	0.00623	0.0345	39996506	3494	24.342466	0.977366	0.001184	0.534013	0.000165	0.457853	0.000261	-6.9e-05	1.92991725391628	10383	Transient	tropics_21	1.57046066666667	1.0393952783557	0.277871621621622	0.976911803047653	1.99393939393939	1.06375190290333	472.632183908046	0.1	0.008735
5.981651	2.544006	0.029872	0.000164	-0.623054	0.000164	0.4805	0.129518	10737	6	28	0.308149	3031	3.8081	5.6986	27.3973	0.00662	0.0369	39996969	3031	24.419178	0.987022	0.001115	0.533607	0.000161	0.462684	0.000208	-4.6e-05	2.02069160453934	10524	Est.	tropics_21	0.996941833333333	1.04386998893064	0.147085201793722	1.00505439660961	1.01863354037267	1.03850576203197	622.682692307692	0.1	0.0075775
9.4	5.149091	0.017558	0.000332	-0.650511	0.000332	0.487821	0.127981	10891	8	17	0.347944	2213	4.2093	13.4178	10.9589	0.02132	0.0519	39997787	2213	24.841096	0.999005	0.000721	0.526509	0.000149	0.474618	0.000131	-4.9e-05	1.78528176402582	10828	Transient	tropics_21	1.175	1.01872668084321	0.460471567267684	0.991016448942071	2.22818791946309	1.02781816113169	976.954198473282	0.1	0.0055325
6.872703	6.149214	0.0421	0.000397	-0.630211	0.000397	0.490047	0.217368	1931	9	46	0.410532	14603	4.1451	5.1973	136.9863	0.0061	0.0451	39985397	14603	0.293151	0.99775	0.001252	0.523721	0.000226	0.47644	8.5e-05	7e-06	1.99360706932871	1219	Transient	tropics_22	0.763633666666667	1.04535081274195	0.317092651757188	1.0167234767974	1.75663716814159	1.02855973469902	2557.27058823529	0.1	0.0365075
5.280905	5.065608	0.062429	0.000327	-0.617426	0.000327	0.493763	0.21031	1987	8	39	0.389923	14985	4.2881	5.3507	68.4932	0.00587	0.0484	39985015	14985	0.446575	1.00277	0.001363	0.526063	0.000216	0.476684	9.8e-05	1.8e-05	1.95311916608276	1377	Est.	tropics_22	0.660113125	1.06147858680881	0.23991195891416	1.02522110503119	1.51388888888889	1.03582876706581	2146.02040816327	0.1	0.0374625
7.760529	8.824724	-0.014583	0.000569	-0.637343	0.000569	0.46628	0.20049	2617	6	29	0.609205	8017	4.4318	5.0027	136.9863	0.00634	0.0249	39991983	8017	2.172603	0.986027	0.000814	0.536308	0.000174	0.459873	0.000114	-3.7e-05	1.42783251397439	1639	Transient	tropics_22	1.2934215	0.99948867215994	0.699017199017199	0.985805363546675	3.27011494252874	1.01393210734268	1758.68421052632	0.1	0.0200425
5.133733	4.361357	0.020675	0.000281	-0.616244	0.000281	0.472949	0.196468	2575	5	36	0.640574	9760	4.2118	4.8863	68.4932	0.00648	0.024	39990240	9760	2.057534	0.987	0.000749	0.53678	0.000169	0.459889	7.3e-05	-2e-05	1.35692159082874	2157	Est.	tropics_22	1.0267466	1.03433658399006	0.375166889185581	1.00594052720437	1.66272189349112	1.02839815694657	2691.34246575342	0.1	0.0244
4.105563	7.472451	0.035635	0.000482	-0.607985	0.000482	0.476089	0.190944	2855	5	23	0.417008	6350	4.5741	4.189	21.0748	0.00612	0.0362	39993650	6350	2.824658	1.008912	0.001049	0.53772	0.000158	0.469231	9.8e-05	5e-06	1.80126086023631	2559	Est.	tropics_22	0.8211126	1.02712380876904	0.459485224022879	1.01250990270092	3.05063291139241	1.01461540264816	1948.40816326531	0.1	0.015875
4.405063	5.976973	0.00252	0.000386	-0.610391	0.000386	0.46168	0.181559	3513	5	36	0.534785	5419	5.282	4.3425	91.3242	0.00614	0.0279	39994581	5419	4.627397	0.987923	0.001069	0.538478	0.00016	0.458798	8.5e-05	1.8e-05	1.90188310802942	2974	Transient	tropics_22	0.8810126	1.01477865974256	0.361085126286249	1.00865487617561	2.4125	1.00628163156771	2135.98823529412	0.1	0.0135475
3.468627	4.405879	0.024972	0.000284	-0.602869	0.000284	0.468617	0.18223	3555	5	32	0.459414	4780	5.3764	5.3548	30.4414	0.00656	0.0323	39995220	4780	4.742466	0.989871	0.000851	0.537845	0.00016	0.460266	5.8e-05	6e-06	2.04759387239739	3165	Est.	tropics_22	0.6937254	1.03577780549483	0.333725029377203	1.01746665308786	1.775	1.01814385594417	3141.89655172414	0.1	0.01195
3.975369	2.255551	0.041292	0.000146	-0.60694	0.000146	0.478255	0.179795	3723	6	21	0.254458	3533	6.0919	5.8904	34.2466	0.00661	0.0498	39996467	3533	5.20274	0.99836	0.000722	0.535694	0.000168	0.466119	5.9e-05	-1.6e-05	2.03851964629619	3240	Est.	tropics_22	0.6625615	1.04386831481716	0.202216066481994	1.01740185477286	0.869047619047619	1.02603626970795	3047.37288135593	0.1	0.0088325
8.375959	2.28065	-0.005179	0.000147	-0.642286	0.000147	0.472964	0.181663	3723	6	21	0.254458	3533	6.0919	5.8904	34.2466	0.00661	0.0498	39996467	3533	5.20274	0.99836	0.000722	0.535694	0.000168	0.466119	5.9e-05	-1.6e-05	2.03851964629619	3347	Transient	tropics_22	1.39599316666667	0.996468596396644	0.203601108033241	0.982068886852853	0.875	1.01468509114625	3079.03389830508	0.1	0.0088325
6.664122	8.024591	0.022788	0.000518	-0.628536	0.000518	0.479736	0.178117	3695	6	22	0.320344	3490	5.7548	5.8507	17.1233	0.00682	0.043	39996510	3490	5.126027	1.004163	0.000856	0.53602	0.000165	0.46851	5.9e-05	2e-06	2.04647236194062	3585	Transient	tropics_22	1.110687	1.0188083309523	0.605140186915888	0.995060047074994	3.13939393939394	1.02396106806685	3018.93220338983	0.1	0.008725
6.422819	9.502432	0.013204	0.000613	-0.626598	0.000613	0.474392	0.174809	4423	6	53	0.435713	16302	8.2175	5.9589	45.6621	0.00655	0.0598	39983698	16302	7.120548	0.990432	0.000737	0.533282	0.000192	0.464514	4.9e-05	-1.9e-05	1.96268633419242	3763	Est.	tropics_22	1.07046983333333	1.02308039093492	0.831750339213026	1.00210913515774	3.19270833333333	1.02126523635456	3567.5306122449	0.1	0.040755
5.330421	7.789154	0.00876	0.000503	-0.617824	0.000503	0.468111	0.175382	4535	6	48	0.358788	11851	8.5416	6.2658	68.4932	0.00656	0.0623	39988149	11851	7.427397	0.990515	0.000934	0.534209	0.00019	0.463755	0.000103	-2.3e-05	2.08293443921431	3851	Est.	tropics_22	0.8884035	1.01845856052931	0.538543897216274	1.00918606611299	2.64736842105263	1.00939289064269	1702.73786407767	0.1	0.0296275
10.740776	5.051062	0.005591	0.000326	-0.66128	0.000326	0.487328	0.164027	4871	6	30	0.318012	9616	10.086	7.1863	27.3973	0.00619	0.0861	39990384	9616	8.347945	1.008211	0.00091	0.532619	0.000204	0.473516	0.000148	-6e-05	2.08802857097513	4126	Transient	tropics_22	1.79012933333333	0.997416868899169	0.358241758241758	0.969154664042342	1.59803921568627	1.02916902491151	1108.29054054054	0.1	0.02404
10.307626	4.632403	0.024842	0.000299	-0.657801	0.000299	0.495096	0.157393	4941	6	33	0.38247	11329	10.1774	7.3781	54.7945	0.00652	0.0886	39988671	11329	8.539726	1.007123	0.000921	0.532316	0.000206	0.473254	0.000128	-4.9e-05	2.0331919142759	4449	Transient	tropics_22	1.71793766666667	1.01790261321874	0.324647122692725	0.973085800795306	1.45145631067961	1.04615280589282	1229.6328125	0.1	0.0283225
6.726545	4.495016	0.039741	0.00029	-0.629037	0.00029	0.488307	0.163122	5011	7	37	0.395487	13606	10.4728	7.5699	39.1389	0.00607	0.0927	39986394	13606	8.731507	1.013372	0.000816	0.531562	0.00022	0.476904	0.00013	-6.9e-05	1.97286719738075	4637	Est.	tropics_22	0.960935	1.02681072607904	0.355392156862745	1.00290264154533	1.31818181818182	1.02391047254793	1254.78461538462	0.1	0.034015
10.581439	4.003216	0.068033	0.000258	-0.660001	0.000258	0.518267	0.138122	5305	8	65	0.460655	25251	9.1491	8.3753	91.3242	0.00621	0.0955	39974749	25251	9.536986	1.00454	0.00158	0.525954	0.000234	0.477958	0.000454	-0.000158	1.69797590598046	4985	Est.	tropics_22	1.322679875	1.06556297520932	0.163291139240506	0.982692056036504	1.1025641025641	1.08433586214688	304.233480176211	0.1	0.0631275
11.875037	6.248993	0.089052	0.000403	-0.670391	0.000403	0.534909	0.124876	5431	10	70	0.403868	33142	6.1366	8.7205	91.3242	0.00608	0.0868	39966858	33142	9.882192	1.020585	0.001967	0.517944	0.00022	0.493187	0.000645	-0.000204	1.7999858067348	5294	Est.	tropics_22	1.1875037	1.07108912829243	0.204880528723945	0.987574986567641	1.83181818181818	1.08459671483636	193.606201550388	0.1	0.082855
12.863316	6.192076	-0.000456	0.000399	-0.678329	0.000399	0.492723	0.12846	5879	12	45	0.695352	9982	3.4221	3.2479	136.9863	0.00644	0.0153	39990018	9982	11.109589	0.972924	0.000688	0.508487	0.000153	0.478536	5e-05	-1e-05	1.33853086910268	5800	Est.	tropics_22	1.071943	1.02736092845094	0.579941860465116	0.997988654680122	2.6078431372549	1.02964667235067	2569.2	0.1	0.024955
13.301587	6.509045	3e-04	0.00042	-0.681849	0.00042	0.494748	0.133898	6201	13	21	0.406114	2977	4.7545	5.4616	22.8311	0.00641	0.0349	39997023	2977	11.991781	1.003077	0.000676	0.506384	0.000156	0.495441	5.9e-05	-2.3e-05	1.88599961715771	6067	Transient	tropics_22	1.023199	0.997231563483661	0.621301775147929	0.998611968436089	2.69230769230769	0.99860124616251	2269.45762711864	0.1	0.0074425
10.789644	4.612708	0.027378	0.000298	-0.661673	0.000298	0.498176	0.128643	6159	12	19	0.343322	3070	4.6086	5.4068	27.3973	0.00673	0.0326	39996930	3070	11.876712	1.004312	0.001046	0.507096	0.000157	0.495367	0.00016	-2.9e-05	1.89364803537129	6820	Est.	tropics_22	0.899137	1.02334356375249	0.284894837476099	1.01753388928524	1.89808917197452	1.00567054325379	804.01875	0.1	0.007675
10.809695	4.240265	0.038309	0.000274	-0.661834	0.000274	0.503763	0.131236	6369	12	18	0.465307	5491	4.8678	5.6918	21.0748	0.00644	0.0356	39994509	5491	12.452055	1.027061	0.000781	0.507937	0.000148	0.505706	5.8e-05	-8e-06	1.5017236533653	6941	Est.	tropics_22	0.900807916666667	1.01167530499563	0.350832266325224	1.0156856024316	1.85135135135135	0.996157846653985	2262.68965517241	0.1	0.0137275
13.007625	7.098219	-0.018507	0.000458	-0.679488	0.000458	0.48476	0.132432	6789	12	80	0.591831	33910	5.4114	5.7411	Inf	0.00631	0.032	39966090	33910	13.60274	0.982018	0.000667	0.510485	0.000173	0.481129	3.6e-05	-1.5e-05	1.44943328604708	7216	Transient	tropics_22	1.08396875	0.999638706139114	0.686656671664168	0.992931127614558	2.64739884393064	1.00754683255426	3678.66666666667	0.1	0.084775
9.836207	10.386965	0.008155	0.00067	-0.654015	0.00067	0.484976	0.134784	7125	11	27	0.435356	4169	7.1847	6.7301	30.4414	0.00676	0.0405	39995831	4169	14.523288	0.987413	0.000928	0.513957	0.000202	0.480484	5.1e-05	-5e-06	1.77956218774479	7369	Est.	tropics_22	0.894200636363636	1.0210401752733	0.72198275862069	1.01166822339085	3.31683168316832	1.00934890651926	2642.82352941176	0.1	0.0104225
13.640288	2.539672	0.010211	0.000164	-0.68457	0.000164	0.501033	0.131477	7363	11	12	0.255367	2655	8.5579	5.8493	21.0748	0.00636	0.0506	39997345	2655	15.175342	1.005842	0.000527	0.514441	0.000156	0.489049	5e-05	-3.5e-05	1.81119797462689	8310	Transient	tropics_22	1.24002618181818	1.00439563087963	0.311195445920304	0.980301016021983	1.05128205128205	1.02450470198283	2629.54	0.1	0.0066375
11.809524	5.058957	0.019113	0.000326	-0.669865	0.000326	0.498146	0.139244	7573	12	16	0.32997	3667	9.006	6.4247	24.9066	0.00603	0.0555	39996333	3667	15.750685	1.018723	0.000712	0.510457	0.000146	0.499144	6.7e-05	-1.8e-05	1.88229464093561	8413	Transient	tropics_22	0.984127	1.00056327642638	0.457865168539326	1.0025872171558	2.23287671232877	0.998000576987803	2078.26865671642	0.1	0.0091675
12.42093	3.360027	0.052748	0.000217	-0.674776	0.000217	0.517726	0.132181	7587	12	17	0.295455	3916	9.071	6.463	21.0748	0.00632	0.0574	39996084	3916	15.789041	1.016689	8e-04	0.510499	0.000138	0.498108	9.9e-05	-1.9e-05	1.95910014164628	8425	Est.	tropics_22	1.0350775	1.03685980897425	0.27125	0.997593500517014	1.57246376811594	1.03938503296474	1335.16161616162	0.1	0.00979
14.844491	4.375997	0.074853	0.000282	-0.694242	0.000282	0.540436	0.112933	8007	12	103	0.498668	58189	7.438	7.6137	Inf	0.0065	0.0728	39941811	58189	16.939726	0.994268	0.001869	0.50767	0.000145	0.489937	0.000461	-6.9e-05	1.79392547576242	8546	Est.	tropics_22	1.23704091666667	1.08393885105412	0.150882825040128	0.983814071794763	1.9448275862069	1.10307243584379	244.973969631236	0.1	0.1454725
15.990682	3.93578	0.05493	0.000254	-0.703449	0.000254	0.53456	0.109542	8119	14	107	0.439579	49577	6.0144	7.9205	Inf	0.00607	0.0881	39950423	49577	17.246575	0.995937	0.002681	0.501302	0.000148	0.497213	0.000876	-0.000179	1.8011937054269	8677	Est.	tropics_22	1.14219157142857	1.0607765947253	0.0947407683700112	0.987180444674533	1.71621621621622	1.07511267806755	125.047945205479	0.1	0.1239425
17.765286	7.741754	0.00046	0.000499	-0.717702	0.000499	0.512917	0.117741	8651	17	26	0.424682	5032	4.0746	9.0575	27.3973	0.00604	0.0291	39994968	5032	18.70411	0.988465	0.000875	0.489446	0.000177	0.505162	0.000131	-4.4e-05	1.96394840444911	9341	Transient	tropics_22	1.04501682352941	1.01213508401028	0.570285714285714	0.996784321152575	2.81920903954802	1.01535151100043	898.786259541985	0.1	0.01258
18.29053	8.106604	0.001958	0.000523	-0.721921	0.000523	0.515864	0.115345	8623	17	27	0.423215	5574	4.014	8.9822	34.2466	0.00658	0.031	39994426	5574	18.627397	0.990826	0.000828	0.488639	0.000169	0.507202	0.000123	-4.2e-05	2.01687922040348	9541	Est.	tropics_22	1.07591352941176	1.01123700643069	0.631642512077295	0.994227031444524	3.09467455621302	1.01707800836747	937.764227642276	0.1	0.013935
18.817881	3.788025	0.013063	0.000244	-0.726157	0.000244	0.523841	0.112694	8609	17	26	0.427201	5735	3.977	8.9438	91.3242	0.0063	0.0302	39994265	5735	18.589041	0.98491	0.000942	0.488578	0.000166	0.504263	0.000183	-5.5e-05	1.99084725058286	10225	Est.	tropics_22	1.10693417647059	1.02867134430249	0.259023354564756	0.990147999857537	1.46987951807229	1.03882497823556	615.814207650273	0.1	0.0143375
12.774936	5.369636	0.056305	0.000346	-0.677619	0.000346	0.521146	0.119204	8931	16	32	0.263383	11246	4.9358	9.826	45.6621	0.00605	0.0351	39988754	11246	19.471233	1.021525	0.000912	0.493239	0.00017	0.517996	9.2e-05	-2.2e-05	2.03150736952041	10642	Est.	tropics_22	0.7984335	1.03562839893949	0.379385964912281	1.02957123141414	2.03529411764706	1.0060811280396	1295.69565217391	0.1	0.028115
15.239034	12.405652	0.005285	8e-04	-0.697411	8e-04	0.505487	0.123781	9267	15	96	0.223288	40020	5.6168	4.0548	273.9726	0.00635	0.0484	39959980	40020	20.391781	0.988923	0.001258	0.496495	0.000185	0.498182	0.000184	-2.4e-05	2.42087572548399	10822	Transient	tropics_22	1.0159356	1.0165594189313	0.635930047694754	1.00277470843848	4.32432432432432	1.01466331581631	672.722826086957	0.1	0.10005
11.539589	5.701512	0.037791	0.000368	-0.667697	0.000368	0.506844	0.12212	9309	15	105	0.193326	35629	5.688	4.1685	136.9863	0.00649	0.0545	39964371	35629	20.506849	0.98617	0.001324	0.497282	0.000203	0.496045	0.00022	-4.2e-05	2.54694884543235	10885	Est.	tropics_22	0.769305933333333	1.05307823269381	0.277945619335347	1.03138340154237	1.8128078817734	1.02177020230019	555.090909090909	0.1	0.0890725
14.897928	8.960779	0.016924	0.000578	-0.694671	0.000578	0.509742	0.117483	9575	15	83	0.316783	19335	6.8405	11.5863	273.9726	0.0065	0.1012	39980665	19335	21.235616	0.993724	0.001085	0.495546	0.000357	0.502088	5e-04	-0.000286	2.6409803659753	11051	Transient	tropics_22	0.9931952	1.02349145458717	0.532718894009217	1.00745172091318	1.61904761904762	1.01524433963767	234.966	0.1	0.0483375
23.181298	5.851673	0.024357	0.000378	-0.761205	0.000378	0.548875	0.101255	9575	15	83	0.316783	19335	6.8405	11.5863	273.9726	0.0065	0.1012	39980665	19335	21.235616	0.993724	0.001085	0.495546	0.000357	0.502088	5e-04	-0.000286	2.6409803659753	11317	Est.	tropics_22	1.54541986666667	1.0311274104422	0.348387096774194	0.942603165721642	1.05882352941176	1.09318486002454	202.51	0.1	0.0483375
13.910645	6.340889	0.039966	0.000409	-0.686741	0.000409	0.517573	0.114743	9799	18	75	0.375394	24742	7.8798	12.2014	273.9726	0.00635	0.1441	39975258	24742	21.849315	1.012026	0.001087	0.484411	0.000398	0.523192	0.000557	-0.000341	2.37535891775764	11880	Transient	tropics_22	0.772813611111111	1.02840775555929	0.376264949402024	1.03881491545636	1.02763819095477	0.989260156883133	206.001795332136	0.1	0.061855
14.119072	10.506508	0.057923	0.000678	-0.688415	0.000678	0.527895	0.111848	9869	18	71	0.403879	29338	8.0714	12.3959	Inf	0.00627	0.1475	39970662	29338	22.041096	1.008316	0.001212	0.484523	0.000391	0.52099	0.000422	-0.000261	2.22933954138631	12158	Est.	tropics_22	0.784392888888889	1.05089416492157	0.559405940594059	1.03683766819015	1.73401534526854	1.01325361331312	265.042654028436	0.1	0.073345
11.424469	7.10472	0.033479	0.000458	-0.666772	0.000458	0.503945	0.108407	10415	13	58	0.478896	15684	8.7989	6.8466	136.9863	0.00628	0.1352	39984316	15684	23.536986	0.987063	0.001071	0.506793	0.000284	0.487259	0.000157	-8.4e-05	1.90516985889576	12685	Est.	tropics_22	0.878805307692308	1.04759851046789	0.427637721755369	1.01296395558771	1.61267605633803	1.03424462144363	690.490445859873	0.1	0.03921
11.677642	9.648765	-0.008068	0.000622	-0.668805	0.000622	0.484387	0.11813	10499	12	38	0.370894	12877	9.2171	14.1233	136.9863	0.00651	0.1409	39987123	12877	23.767123	0.992987	0.000951	0.508513	0.000251	0.488485	0.00012	-6.4e-05	2.01257848189944	13009	Transient	tropics_22	0.973136833333333	0.9989702372341	0.654048370136698	1.00748738979908	2.47808764940239	0.991610796646775	984.416666666667	0.1	0.0321925
11.28219	8.239567	0.010966	0.000532	-0.665629	0.000532	0.49213	0.112439	10653	12	34	0.433163	12942	9.6385	7.4986	68.4932	0.00635	0.1464	39987058	12942	24.189041	1.006141	0.000672	0.511066	0.00018	0.492422	5.8e-05	-3.4e-05	1.92962648798893	13556	Transient	tropics_22	0.9401825	1.00485552915997	0.791666666666667	1.00564340294644	2.95555555555556	0.999407012684242	1938.60344827586	0.1	0.032355
8.800078	7.087467	0.034196	0.000457	-0.645692	0.000457	0.493897	0.197348	2029	9	67	0.466496	24564	4.1228	4.4055	273.9726	0.00619	0.0428	39975436	24564	0.561644	0.9964	0.000979	0.520974	0.000155	0.478311	8.9e-05	3e-06	1.94187361691969	1473	Est.	tropics_23	0.977786444444444	1.03852609914155	0.466802860061287	1.00638343030455	2.94838709677419	1.03258549353872	2217.39325842697	0.1	0.06141
8.240109	2.870042	0.065355	0.000185	-0.641195	0.000185	0.507019	0.178172	2547	9	33	0.439597	6945	4.8077	5.3425	34.2466	0.00609	0.06	39993055	6945	1.980822	1.010172	0.001112	0.522548	0.000166	0.483456	0.000102	6e-06	1.93406855081053	2296	Est.	tropics_23	0.915567666666667	1.05678828267876	0.16636690647482	1.00787427363567	1.1144578313253	1.04873866494572	1746.78431372549	0.1	0.0173625
8.695187	2.907089	0.041949	0.000188	-0.64485	0.000188	0.497171	0.187733	2729	9	36	0.403521	12438	5.0415	5.0918	91.3242	0.00971	0.068	39987562	12438	2.479452	1.0251	0.001127	0.520842	0.000128	0.492272	2e-04	-2.8e-05	1.82544596013796	2422	Transient	tropics_23	0.966131888888889	1.01730688956064	0.16681455190772	1.00748643041586	1.46875	1.00995181525661	938.665	0.1	0.031095
8.979452	5.275833	0.03406	0.00034	-0.647133	0.00034	0.494286	0.169698	3373	10	19	0.732546	3810	5.4458	5.1397	34.2466	0.00672	0.0209	39996190	3810	4.243836	0.983875	0.000794	0.519158	0.000152	0.473957	5.9e-05	0	1.06295620495743	2632	Est.	tropics_23	0.8979452	1.05160379485891	0.428211586901763	1.00844950782196	2.23684210526316	1.04289207670738	2876.23728813559	0.1	0.009525
9.994657	6.219028	-0.002701	0.000401	-0.655287	0.000401	0.480431	0.170008	4255	9	32	0.762268	10882	5.1558	7.5562	68.4932	0.00635	0.0082	39989118	10882	6.660274	0.989965	0.000656	0.520165	0.000173	0.475987	2.7e-05	-1.1e-05	1.06100525372745	3689	Transient	tropics_23	1.11051744444444	1.00741202408022	0.611280487804878	0.998323616748533	2.31791907514451	1.00933638943921	6296.59259259259	0.1	0.027205
6.311828	4.168508	0.021528	0.000269	-0.625706	0.000269	0.477807	0.172	4423	9	28	0.546735	5895	5.3155	3.8849	54.7945	0.00637	0.0145	39994105	5895	7.120548	0.984868	0.001242	0.523035	0.000168	0.4709	0.000129	9e-06	1.62440386751725	4156	Est.	tropics_23	0.701314222222222	1.0374602477246	0.21658615136876	1.02265367961198	1.60119047619048	1.01466765767679	1333.33333333333	0.1	0.0147375
9.850498	4.009764	0.031453	0.000259	-0.65413	0.000259	0.496633	0.165734	5025	9	50	0.582154	17741	6.7309	5.1808	54.7945	0.00605	0.0281	39982259	17741	8.769863	0.999745	0.000774	0.520808	0.000157	0.480118	8.8e-05	-2.2e-05	1.73115235216506	4590	Est.	tropics_23	1.09449977777778	1.0322160877732	0.334625322997416	0.998245368391747	1.64968152866242	1.03439779387567	1883.34090909091	0.1	0.0443525
8.933333	3.525115	0.053128	0.000227	-0.646763	0.000227	0.503748	0.154623	5291	9	59	0.419711	14398	7.6809	5.9096	91.3242	0.00617	0.0459	39985602	14398	9.49863	0.999635	0.001083	0.519511	0.000162	0.481275	0.000163	-2.8e-05	1.95746665735486	4845	Est.	tropics_23	0.992592555555555	1.05494967738443	0.209602954755309	1.0081372231499	1.40123456790123	1.04669471715755	948.60736196319	0.1	0.035995
9.528009	5.679055	0.076888	0.000366	-0.651539	0.000366	0.518354	0.148067	5403	9	55	0.26622	16276	7.3194	6.2151	136.9863	0.00625	0.057	39983724	16276	9.805479	1.008708	0.001542	0.519782	0.000156	0.485364	0.000249	-1.5e-05	2.06292297557244	5019	Est.	tropics_23	1.05866766666667	1.07059834803909	0.237354085603113	1.00281072878965	2.34615384615385	1.06796960631608	594.646586345382	0.1	0.04069
8.372911	7.49102	0.01474	0.000483	-0.642261	0.000483	0.482895	0.151799	5725	10	105	0.481281	38892	3.5067	6.5123	Inf	0.00634	0.0219	39961108	38892	10.687671	0.978183	0.000684	0.519387	0.000153	0.471008	3.4e-05	-1e-06	1.53750752064925	5405	Est.	tropics_23	0.8372911	1.03748395701701	0.706140350877193	1.01292786043627	3.15686274509804	1.02523736327196	4464.67647058824	0.1	0.09723
7.355705	2.749984	0.074701	0.000177	-0.634091	0.000177	0.508152	0.134019	5949	9	28	0.387245	6523	4.1911	2.4959	34.2466	0.00611	0.0368	39993477	6523	11.30137	0.978965	0.001652	0.521821	0.000166	0.469123	0.000185	3.2e-05	1.79480641672933	6368	Est.	tropics_23	0.817300555555556	1.1007154614319	0.107142857142857	1.01647388411086	1.06626506024096	1.08319566510276	724.427027027027	0.1	0.0163075
5.61474	4.260285	0.038326	0.000275	-0.620107	0.000275	0.483182	0.134961	6691	7	24	0.708064	5419	4.3292	2.5644	68.4932	0.00642	0.0174	39994581	5419	13.334247	0.98305	0.000811	0.529624	0.000182	0.464232	7.1e-05	-1.7e-05	1.20821840331757	7438	Est.	tropics_23	0.802105714285714	1.05698582418241	0.339087546239211	1.01560140896033	1.51098901098901	1.04082010718779	1900.85915492958	0.1	0.0135475
4.801347	2.897686	0.096268	0.000187	-0.613574	0.000187	0.50882	0.126899	7027	7	33	0.791547	17083	3.296	3.263	39.1389	0.00598	0.0152	39982917	17083	14.254795	1.036663	0.001132	0.531881	0.000156	0.487388	6.7e-05	2.8e-05	0.875076923285996	7891	Est.	tropics_23	0.685906714285714	1.06211382769243	0.165194346289753	1.01792017232717	1.19871794871795	1.04397317947918	1894.01492537313	0.1	0.0427075
9.069364	5.636807	0.027887	0.000364	-0.647855	0.000364	0.491572	0.140458	8133	9	15	0.525228	1645	5.1367	4.6603	10.5374	0.00612	0.0267	39998355	1645	17.284932	1.035985	0.000996	0.521203	0.000132	0.497165	0.000175	-3.4e-05	1.64396201374438	8174	Transient	tropics_23	1.00770711111111	0.992562133886717	0.365461847389558	1.00376775802165	2.75757575757576	0.988750213711746	802.617142857143	0.1	0.0041125
9.028302	1.782218	-0.001519	0.000115	-0.647526	0.000115	0.477162	0.136787	7937	7	15	0.377304	1031	5.1834	4.9014	9.1324	0.00646	0.0298	39998969	1031	16.747945	1.008917	0.000475	0.527788	0.000126	0.47811	4.2e-05	-1.9e-05	1.75662745710453	8275	Transient	tropics_23	1.28975742857143	0.989657378254678	0.242105263157895	0.991570321734454	0.912698412698413	0.998017192696241	3256.83333333333	0.1	0.0025775
6.502463	3.34359	0.012135	0.000216	-0.627238	0.000216	0.474016	0.129863	7671	6	19	0.632197	1789	4.2344	3.5849	14.4196	0.00644	0.0175	39998211	1789	16.019178	0.984158	0.000808	0.53494	0.000154	0.460121	7.9e-05	-8e-06	1.42923692468295	9194	Est.	tropics_23	1.08374383333333	1.0285024638808	0.267326732673267	0.998364027572264	1.4025974025974	1.03019857820008	1643.83544303797	0.1	0.0044725
7.484375	3.023193	0.097923	0.000195	-0.635124	0.000195	0.520571	0.127533	8175	9	15	0.496279	2150	4.868	4.7753	10.5374	0.00627	0.0261	39997850	2150	17.4	1.027501	0.001057	0.52125	0.000134	0.492983	0.00012	2e-06	1.64258650748573	9396	Est.	tropics_23	0.831597222222222	1.07335940329372	0.184484389782403	1.01653674895154	1.45522388059701	1.05596136175081	1062.775	0.1	0.005375
10.191781	4.657284	-0.001539	3e-04	-0.656871	3e-04	0.481641	0.126739	8861	9	28	0.608774	1664	3.8817	2.1397	34.2466	0.00634	0.0238	39998336	1664	19.279452	0.959372	0.000952	0.522504	0.000142	0.459232	0.000147	-2e-05	1.64823889933054	9749	Est.	tropics_23	1.13242011111111	1.04074559571596	0.315126050420168	0.992281580832438	2.11267605633803	1.04879668664205	862.170068027211	0.1	0.00416
6.058824	0.549481	0.045636	3.5e-05	-0.623674	3.5e-05	0.488408	0.130296	8945	9	14	0.42236	644	4.1126	6.2822	7.6104	0.00596	0.039	39999356	644	19.509589	0.976854	0.00143	0.520252	0.000178	0.46959	0.000195	-3e-06	1.7885878925548	10798	Est.	tropics_23	0.673202666666667	1.07149414879759	0.0244755244755245	1.03021546471696	0.196629213483146	1.040073255393	668.184615384615	0.1	0.00161
12.065789	1.087777	0.006867	7e-05	-0.671923	7e-05	0.49306	0.129124	8987	9	12	0.270224	581	4.1778	6.3397	3.8052	0.00624	0.0516	39999419	581	19.624658	1.000651	0.001733	0.521753	0.000155	0.479584	0.000219	3e-05	1.80076862683491	10919	Transient	tropics_23	1.34064322222222	1.00623557254924	0.0403923831506059	0.978864534973973	0.451612903225806	1.0280993527724	589.607305936073	0.1	0.0014525
9.677419	1.516909	0.061315	9.8e-05	-0.652739	9.8e-05	0.510774	0.12925	9323	10	9	0.748945	1896	2.5129	6.8	6.2267	0.00655	0.0156	39998104	1896	20.545205	1.031286	0.000601	0.516242	8.8e-05	0.499594	5.2e-05	4e-06	0.87566410874942	10958	Est.	tropics_23	0.9677419	1.03097858410157	0.1630615640599	1.00847635375875	1.11363636363636	1.02237817107491	2485.57692307692	0.1	0.00474
11.574899	3.515645	0.045663	0.000227	-0.66798	0.000227	0.51057	0.127326	9351	10	10	0.692723	2405	2.5802	6.8384	13.6986	0.00623	0.0169	39997595	2405	20.621918	1.039263	0.000493	0.515348	9.5e-05	0.504354	4.1e-05	-7e-06	1.00517579108764	10960	Transient	tropics_23	1.1574899	1.00717682274012	0.460446247464503	0.994945694569143	2.38947368421053	1.01232467671516	3105.51219512195	0.1	0.0060125
12.960933	5.919255	-0.032611	0.000382	-0.679113	0.000382	0.47759	0.136992	9911	12	56	0.41719	17033	4.3988	4.863	136.9863	0.00646	0.0271	39982967	17033	22.156164	0.969114	0.000694	0.510734	0.000162	0.474576	5.4e-05	-1.5e-05	1.95092696992382	10986	Transient	tropics_23	1.08007775	0.998762792924936	0.550432276657061	0.992819277729754	2.35802469135802	1.00635093220053	2536.88888888889	0.1	0.0425825
13.595668	2.349151	0.003026	0.000152	-0.684211	0.000152	0.497297	0.132262	10135	11	36	0.208309	5055	5.0424	5.274	68.4932	0.00614	0.0465	39994945	5055	22.769863	0.999971	0.000848	0.514901	0.00019	0.485736	7.3e-05	-2.2e-05	2.45984437499771	11398	Transient	tropics_23	1.23596981818182	1.00305967168999	0.179245283018868	0.979776915777228	0.8	1.02380099477906	1811.80821917808	0.1	0.0126375
7.556391	4.758098	0.026443	0.000307	-0.635703	0.000307	0.484973	0.137153	10163	11	37	0.181485	4904	5.118	5.3493	30.4414	0.00618	0.0494	39995096	4904	22.846575	1.001797	0.000978	0.515356	0.000194	0.486197	0.000105	-2.4e-05	2.49383167792199	11639	Est.	tropics_23	0.686944636363636	1.02495387612229	0.313905930470348	1.02756749623182	1.58247422680412	0.997482501948799	1306.21904761905	0.1	0.01226
8.164902	3.901703	0.019186	0.000252	-0.640591	0.000252	0.483829	0.137708	10107	11	32	0.256603	5187	5.0111	5.1959	30.4414	0.00621	0.044	39994813	5187	22.693151	0.989701	0.001118	0.513719	0.000185	0.481824	0.000116	-7e-06	2.4416533132139	11701	Est.	tropics_23	0.742263818181818	1.02997898762853	0.225402504472272	1.02581544830717	1.36216216216216	1.00416127050541	1187.13793103448	0.1	0.0129675
14.020873	4.278502	0.065852	0.000276	-0.687627	0.000276	0.531601	0.123248	10513	11	55	0.336608	23618	6.1057	4.6932	68.4932	0.00623	0.0621	39976382	23618	23.805479	1.01434	0.000806	0.515135	0.000207	0.492623	0.000176	-9e-05	2.0595395515843	12159	Est.	tropics_23	1.27462481818182	1.05296905506092	0.342431761786601	0.975992162084604	1.33333333333333	1.07912338644359	700.272727272727	0.1	0.059045
7.341811	5.497929	0.030356	0.000355	-0.633979	0.000355	0.486348	0.13442	10751	12	77	0.344968	30542	7.1571	4.5863	Inf	0.00646	0.0917	39969458	30542	24.457534	0.993609	0.000971	0.511092	0.000326	0.486544	0.000276	-0.000176	2.23116219977399	12290	Transient	tropics_23	0.611817583333333	1.03745179549823	0.365602471678682	1.03792825706215	1.08895705521472	0.999597158735901	487.028985507246	0.1	0.076355
17.768621	5.295909	0.032944	0.000342	-0.717729	0.000342	0.530111	0.114358	10891	12	82	0.335781	23557	7.4775	4.9699	91.3242	0.00658	0.1066	39976443	23557	24.841096	0.997133	0.001496	0.509087	0.000401	0.490354	0.000491	-0.000258	2.32159523017403	12557	Transient	tropics_23	1.48071841666667	1.03646420490715	0.228609625668449	0.958301678263248	0.85286783042394	1.08107815986002	232.908350305499	0.1	0.0588925
8.448549	9.48394	0.000942	0.000612	-0.642869	0.000612	0.476233	0.226528	1931	9	41	0.435445	10890	4.9788	4.9589	136.9863	0.00615	0.0448	39989110	10890	0.293151	0.978953	0.000846	0.520248	0.000236	0.470775	0.000169	-9.2e-05	2.0053455279099	1063	Est.	tropics_24	0.938727666666667	1.02246220586826	0.723404255319149	1.01063683112481	2.59322033898305	1.01159364877064	1340.40236686391	0.1	0.027225
8.455598	6.124476	0.026242	0.000395	-0.642925	0.000395	0.488417	0.224248	2351	9	23	0.4613	7093	5.3158	6.1096	27.3973	0.00739	0.0268	39992907	7093	1.443836	1.020685	0.000735	0.523334	0.000184	0.487807	4.9e-05	-2.2e-05	1.58387733858862	1402	Transient	tropics_24	0.939510888888889	1.00578469658975	0.537414965986395	1.00462103964808	2.14673913043478	1.00125049456035	4576.48979591837	0.1	0.0177325
11.891892	4.361286	0.045094	0.000281	-0.670526	0.000281	0.511643	0.206253	2379	9	25	0.440105	7271	5.304	6.1863	24.9066	0.00619	0.0285	39992729	7271	1.520548	1.015926	0.000677	0.523145	0.00018	0.485764	9.7e-05	-5.1e-05	1.55180450829708	1520	Est.	tropics_24	1.32132133333333	1.02972676272587	0.41506646971935	0.977624730908177	1.56111111111111	1.05327484128095	2126.31958762887	0.1	0.0181775
8.080046	4.659486	0.029134	0.000301	-0.639909	0.000301	0.488458	0.211797	2827	11	46	0.453391	15437	5.7277	3.9753	273.9726	0.00612	0.0535	39984563	15437	2.747945	1.005363	0.001258	0.511751	0.00033	0.491832	0.000509	-0.000263	1.82212321923615	1842	Est.	tropics_24	0.734549636363636	1.02407045675381	0.239268680445151	1.03046288104363	0.912121212121212	0.99313993396119	416.104125736739	0.1	0.0385925
22.253158	5.346964	0.041097	0.000345	-0.75375	0.000345	0.553958	0.160488	2953	12	48	0.335905	16722	5.9417	4.3205	91.3242	0.00639	0.0723	39983278	16722	3.093151	1.002437	0.000942	0.508564	0.000532	0.493866	0.000637	-0.000462	2.03895564091613	1978	Est.	tropics_24	1.85442983333333	1.0394201033095	0.36624203821656	0.925347636379669	0.648496240601504	1.12167673012518	251.943485086342	0.1	0.041805
6.771008	5.16605	0.054811	0.000333	-0.629395	0.000333	0.495954	0.199191	3191	13	60	0.342292	18084	6.1264	4.9726	136.9863	0.00639	0.0969	39981916	18084	3.745205	1.003469	0.000949	0.504458	0.000859	0.499084	0.001003	-0.000808	1.94758347164893	2318	Est.	tropics_24	0.520846769230769	1.05268916864245	0.350895679662803	1.05640928786365	0.387660069848661	0.993728510631477	198.595214356929	0.1	0.04521
9.624627	6.816558	0.010284	0.00044	-0.652315	0.00044	0.485294	0.190803	3667	8	41	0.69619	13255	4.8436	5.2164	68.4932	0.00609	0.0299	39986745	13255	5.049315	0.995366	0.000746	0.524464	0.000304	0.47485	0.000116	-0.00011	1.31671249817098	2564	Est.	tropics_24	1.203078375	1.01504076095505	0.589812332439678	0.993087492352875	1.44736842105263	1.02199431399389	1644.85344827586	0.1	0.0331375
6.750742	7.908197	0.03978	0.00051	-0.629232	0.00051	0.488331	0.192214	4087	8	22	0.542926	6255	5.9757	6.3671	54.7945	0.00648	0.0222	39993745	6255	6.2	1.008874	0.000531	0.526667	0.000163	0.479117	2.9e-05	-2.5e-05	1.37784883832297	3250	Est.	tropics_24	0.84384275	1.03142892076497	0.96045197740113	1.01202655305535	3.12883435582822	1.01923121074811	6628.06896551724	0.1	0.0156375
5.708312	6.562069	0.023295	0.000423	-0.620859	0.000423	0.476471	0.180494	4829	6	61	0.678912	17176	4.9292	5.6055	91.3242	0.0063	0.0172	39982824	17176	8.232877	0.977218	0.001009	0.534642	0.000182	0.457137	0.000106	-1.1e-05	1.41828602061915	3892	Est.	tropics_24	0.951385333333333	1.04743102123134	0.419226957383548	1.00531297903168	2.32417582417582	1.04229366688761	1702.77358490566	0.1	0.04294
5.065079	4.532273	0.029187	0.000292	-0.615692	0.000292	0.476762	0.178921	5137	5	41	0.5451	12572	4.5117	6.2233	68.4932	0.00651	0.0334	39987428	12572	9.076712	1.006943	0.001105	0.538007	0.000157	0.468103	0.000145	-1.5e-05	1.645434602492	4357	Transient	tropics_24	1.0130158	1.02251777396972	0.264253393665158	1.0042005052474	1.85987261146497	1.01849806559667	1233.93793103448	0.1	0.03143
5.853353	6.029628	0.02046	0.000389	-0.622024	0.000389	0.475717	0.174679	5375	5	64	0.552589	20565	5.3494	6.6452	136.9863	0.00613	0.0453	39979435	20565	9.728767	0.999306	0.001214	0.537461	0.000153	0.46499	0.000142	3e-06	1.654931635228	4405	Transient	tropics_24	1.1706706	1.02137957802417	0.320428336079077	0.998875712237917	2.54248366013072	1.02306931331857	1230.1338028169	0.1	0.0514125
3.925176	4.162401	0.054961	0.000269	-0.606536	0.000269	0.484855	0.168784	5389	5	62	0.533719	21116	5.3606	3.9836	54.7945	0.00601	0.0449	39978884	21116	9.767123	1.008359	0.000866	0.537496	0.000155	0.469174	6.5e-05	2e-06	1.70899983671412	4733	Est.	tropics_24	0.7850352	1.04774134052952	0.310623556581986	1.01440066561668	1.73548387096774	1.033422568173	2596.67692307692	0.1	0.05279
5.362138	6.092133	0.040918	0.000393	-0.618078	0.000393	0.483617	0.155336	5753	5	57	0.528427	18873	4.9887	7.1384	68.4932	0.00648	0.0457	39981127	18873	10.764384	1.001596	0.001053	0.537544	0.000154	0.465986	0.000109	2e-06	1.87420882612225	5131	Est.	tropics_24	1.0724276	1.04010666693501	0.373219373219373	1.00267022057093	2.55194805194805	1.03783590064938	1425.10091743119	0.1	0.0471825
4.163186	5.25846	0.013601	0.000339	-0.608448	0.000339	0.466077	0.162487	5795	5	59	0.448695	19082	4.9733	7.1973	Inf	0.00636	0.048	39980918	19082	10.879452	1.006447	0.000911	0.537501	0.000149	0.468289	8.9e-05	-2e-06	1.96980679440919	5169	Transient	tropics_24	0.8326372	1.00720049278838	0.37211855104281	1.01245356631462	2.2751677852349	0.995276421184354	1825.69662921348	0.1	0.047705
2.887446	3.796855	0.054825	0.000245	-0.598201	0.000245	0.480691	0.151683	6145	6	46	0.410585	14964	4.8611	7.5918	273.9726	0.00635	0.0464	39985036	14964	11.838356	0.983472	0.001126	0.533604	0.000201	0.460954	0.000111	-9e-06	2.04951883047929	5976	Est.	tropics_24	0.481241	1.0741086032396	0.217584369449378	1.0303517905552	1.21890547263682	1.042817721508	1366.51351351351	0.1	0.03741
7.377646	6.447733	0.0606	0.000416	-0.634267	0.000416	0.501288	0.139636	6383	5	52	0.590344	19553	3.9657	8.0041	136.9863	0.0061	0.034	39980447	19553	12.490411	1.013777	0.001097	0.536839	0.000165	0.4723	0.000135	-1.3e-05	1.55474544805966	6200	Est.	tropics_24	1.4755292	1.04803506061204	0.379216043755697	0.987864282270011	2.52121212121212	1.06137624391277	1034.34074074074	0.1	0.0488825
6.934891	10.780402	0.024091	0.000696	-0.630711	0.000696	0.481503	0.138972	6915	8	33	0.634766	11379	4.6042	3.6027	91.3242	0.00615	0.0333	39988621	11379	13.947945	0.9907	0.000968	0.527398	0.000239	0.469863	9.9e-05	-4e-05	1.49677308267505	6630	Est.	tropics_24	0.866861375	1.03399973004013	0.71900826446281	1.00913022579276	2.91213389121339	1.02477317856482	1403.75757575758	0.1	0.0284475
3.770575	5.524835	0.104193	0.000356	-0.605295	0.000356	0.50867	0.127872	7209	6	34	0.405515	19474	4.7902	4.4068	91.3242	0.00584	0.0298	39980526	19474	14.753425	1.034593	0.00148	0.536215	0.000194	0.482483	0.000112	2.8e-05	1.48332046379684	7518	Est.	tropics_24	0.628429166666667	1.0727064927662	0.240540540540541	1.01808669739298	1.83505154639175	1.0542754874265	1141.71428571429	0.1	0.048685
5.503049	4.182918	0.001734	0.00027	-0.61921	0.00027	0.465433	0.122974	7657	5	52	0.578321	7980	2.9628	9.2521	45.6621	0.00653	0.0263	39992020	7980	15.980822	0.955318	0.001098	0.53918	0.000139	0.44314	0.000171	-1.6e-05	1.707389597655	7937	Est.	tropics_24	1.1006098	1.04858853726961	0.245901639344262	0.998496942783763	1.94244604316547	1.05030690075371	719.146198830409	0.1	0.01995
7.321875	18.099521	0.02279	0.001168	-0.633819	0.001168	0.482267	0.120927	7797	6	25	0.33989	2542	3.3849	3.9521	17.1233	0.00615	0.0486	39997458	2542	16.364384	0.986803	0.001315	0.536287	0.000169	0.460232	0.000208	-2.6e-05	2.00864619168035	8466	Est.	tropics_24	1.2203125	1.03673344744124	0.888212927756654	0.989324208570181	6.9112426035503	1.04787802673434	581.379807692308	0.1	0.006355
3.227414	7.904669	0.014898	0.00051	-0.600932	0.00051	0.463031	0.1212	8595	6	38	0.603242	5613	4.6714	10.9534	68.4932	0.0064	0.0382	39994387	5613	18.550685	0.966087	0.000945	0.535893	0.000168	0.450828	6.3e-05	1.4e-05	1.62239810599949	9341	Est.	tropics_24	0.537902333333333	1.05063987856535	0.53968253968254	1.02315272252228	3.03571428571429	1.027067972708	1923.80952380952	0.1	0.0140325
4.075237	4.561907	0.081337	0.000294	-0.607742	0.000294	0.498313	0.118436	9029	5	28	0.826314	13012	3.9855	5.0795	34.2466	0.00632	0.0192	39986988	13012	19.739726	1.036231	0.000721	0.53952	0.000136	0.480323	3.3e-05	8e-06	0.718127553714245	10585	Est.	tropics_24	0.8150474	1.04680943837936	0.407766990291262	1.00937711583372	2.16176470588235	1.03745396327055	3588.9696969697	0.1	0.03253
4.871638	8.389399	0.013392	0.000541	-0.614138	0.000541	0.468871	0.120381	9351	5	104	0.437767	38870	4.2523	5.9616	273.9726	0.00656	0.0292	39961130	38870	20.621918	0.988269	0.001053	0.537108	0.000162	0.460155	0.000102	4e-06	1.87721609443733	10655	Est.	tropics_24	0.9743276	1.02551235997013	0.513770180436847	1.00744566954651	3.33950617283951	1.01894144364399	1180.20588235294	0.1	0.097175
3.719268	4.44267	0.013236	0.000287	-0.604882	0.000287	0.464283	0.121629	9477	5	74	0.314535	22077	3.9552	6.3068	Inf	0.00609	0.0335	39977923	22077	20.967123	0.987182	0.00108	0.538017	0.000167	0.458893	0.000125	-7e-06	2.33729510982563	10749	Transient	tropics_24	0.7438536	1.02648142247642	0.265740740740741	1.01509593047055	1.7185628742515	1.01174565748442	973.032	0.1	0.0551925
7.468635	5.832042	0.011671	0.000376	-0.634998	0.000376	0.477639	0.116804	9589	5	59	0.233472	14460	3.895	6.6096	34.2466	0.00657	0.0341	39985540	14460	21.273973	0.992229	0.001063	0.538372	0.000179	0.460945	0.000121	-1.2e-05	2.41181628938725	10813	Transient	tropics_24	1.493727	1.01966317437899	0.353715898400753	0.984331555485064	2.10055865921788	1.03621690223346	965.322314049587	0.1	0.03615
3.343183	6.574636	0.030928	0.000424	-0.601862	0.000424	0.471055	0.119251	9589	5	59	0.233472	14460	3.895	6.6096	34.2466	0.00657	0.0341	39985540	14460	21.273973	0.992229	0.001063	0.538372	0.000179	0.460945	0.000121	-1.2e-05	2.41181628938725	11022	Est.	tropics_24	0.6686366	1.03948910947351	0.398871119473189	1.01749477984451	2.36871508379888	1.02193320244281	985.545454545455	0.1	0.03615
2.493066	2.957194	0.058642	0.000191	-0.595033	0.000191	0.480963	0.119299	9813	5	49	0.286942	11633	4.6794	3.863	273.9726	0.00622	0.0478	39988367	11633	21.887671	1.001135	0.00095	0.537738	0.000191	0.465638	9.1e-05	-1.7e-05	2.36199695587943	11852	Est.	tropics_24	0.4986132	1.05919336670126	0.201052631578947	1.02567489112445	1	1.03291183279715	1310.97802197802	0.1	0.0290825
5.293189	4.375031	0.018595	0.000282	-0.617524	0.000282	0.472803	0.120595	10079	5	81	0.373387	29369	5.2489	3.411	136.9863	0.00606	0.064	39970631	29369	22.616438	1.024941	0.001363	0.538799	0.000156	0.475763	0.000193	-1.2e-05	2.14307122743575	12118	Transient	tropics_24	1.0586378	0.99397815447335	0.206896551724138	1.00088908542623	1.80769230769231	0.99377841488304	624.844559585492	0.1	0.0734225
4.480325	2.86868	0.081097	0.000185	-0.610995	0.000185	0.499949	0.113347	10037	5	68	0.392084	23523	5.1171	3.2959	Inf	0.00612	0.0605	39976477	23523	22.50137	1.019505	0.001048	0.538903	0.000172	0.473161	0.000126	-1.9e-05	2.14213351974332	12151	Est.	tropics_24	0.896065	1.06372806964685	0.176526717557252	1.00725084817872	1.07558139534884	1.05661497883384	899.579365079365	0.1	0.0588075
8.639249	6.01035	0.010318	0.000388	-0.644401	0.000388	0.481719	0.108562	10387	6	100	0.435938	32734	4.7618	13.4151	136.9863	0.00637	0.0772	39967266	32734	23.460274	0.992994	0.002164	0.532923	0.000157	0.466052	0.00041	-3.1e-05	2.21607494597944	12577	Transient	tropics_24	1.43987483333333	1.01750001924772	0.179297597042514	0.985089607903644	2.47133757961783	1.03361642048527	264.785365853659	0.1	0.081835
5.9343	4.278107	0.100479	0.000276	-0.622674	0.000276	0.515826	0.100187	10401	6	90	0.405607	31676	4.7513	4.2932	273.9726	0.00604	0.0808	39968324	31676	23.49863	0.992845	0.002443	0.532755	0.000155	0.466128	0.000471	-3e-05	2.26846734542685	12966	Est.	tropics_24	0.98905	1.11366872145341	0.112975849365534	1.00704431808441	1.78064516129032	1.1066187828236	212.711252653928	0.1	0.07919
4.888	15.731456	0.015212	0.001015	-0.61427	0.001015	0.46938	0.107305	10919	6	42	0.467712	4274	3.8025	5.7123	45.6621	0.00652	0.0402	39995726	4274	24.917808	0.970143	0.001543	0.535075	0.000205	0.453432	0.00018	4e-06	2.2380645660347	13956	Transient	tropics_24	0.814666666666667	1.04657590829254	0.657809462086844	1.01113994720687	4.95121951219512	1.0351717567353	596.138888888889	0.1	0.010685
10.969799	5.22392	0.040119	0.000337	-0.66312	0.000337	0.505287	0.212286	2337	11	15	0.746693	2495	5.7324	3.9918	27.3973	0.00704	0.0125	39997505	2495	1.405479	1.003585	0.000741	0.513559	0.000183	0.488768	5.6e-05	-2.4e-05	0.982639687657665	1702	Est.	tropics_25	0.997254454545455	1.03721621790309	0.454790823211876	1.00327571190982	1.84153005464481	1.03379722076732	3790.82142857143	0.1	0.0062375
12.982405	1.41318	0.015806	9.1e-05	-0.679286	9.1e-05	0.50119	0.216989	2379	11	11	0.672155	2733	5.8441	4.1068	24.9066	0.00582	0.0143	39997267	2733	1.520548	1.017766	0.000623	0.513726	0.000161	0.495479	1e-05	-6e-06	1.08613754647881	1704	Transient	tropics_25	1.18021863636364	0.99819759705217	0.146067415730337	0.986866240105692	0.565217391304348	1.01152622008198	21698.9	0.1	0.0068325
14.644898	6.209957	-0.01327	0.000401	-0.692639	0.000401	0.493416	0.203069	3205	12	15	0.564514	6363	6.0026	5.6301	91.3242	0.00617	0.0211	39993637	6363	3.783562	0.984117	0.001007	0.510319	0.000148	0.482336	0.000161	-2.6e-05	1.51470832613823	1857	Transient	tropics_25	1.22040816666667	1.00274424512513	0.398212512413108	0.980277345842073	2.70945945945946	1.02297153851257	1261.29813664596	0.1	0.0159075
13.069291	4.414096	0.0222	0.000285	-0.679983	0.000285	0.504796	0.199909	3247	12	19	0.514237	5830	5.9027	5.7452	45.6621	0.00608	0.0238	39994170	5830	3.89863	0.99368	0.000663	0.509562	0.000151	0.487745	7.2e-05	-2.6e-05	1.65572945929296	2300	Est.	tropics_25	1.08910758333333	1.02895122541821	0.429864253393665	0.994237413558441	1.88741721854305	1.03495884119776	2776.51388888889	0.1	0.014575
11.341253	3.736678	0.031992	0.000241	-0.666104	0.000241	0.502721	0.205502	3359	13	18	0.387292	4627	5.516	6.0521	30.4414	0.00616	0.0284	39995373	4627	4.205479	0.984709	0.000695	0.507048	0.000151	0.485746	8.7e-05	-3e-05	1.73455813139578	2381	Est.	tropics_25	0.872404076923077	1.04854250869863	0.346762589928058	1.01313107046896	1.59602649006623	1.03494624762736	2362.09195402299	0.1	0.0115675
13.084946	13.228273	0.008664	0.000853	-0.680109	0.000853	0.498256	0.195077	4087	12	54	0.696504	20623	4.6411	4.0658	273.9726	0.00639	0.0214	39979377	20623	6.2	1.000945	0.000744	0.510919	0.000197	0.490001	4.2e-05	-2.4e-05	1.31199861967711	2728	Est.	tropics_25	1.09041216666667	1.00774931797142	1.14650537634409	0.991471787353515	4.32994923857868	1.01684690439407	4644.69047619048	0.1	0.0515575
10.632219	7.047108	0.007885	0.000455	-0.660408	0.000455	0.488048	0.195958	4283	11	40	0.420464	11806	4.9089	4.6027	91.3242	0.00627	0.0297	39988194	11806	6.736986	0.987844	0.000847	0.51297	0.000166	0.48164	8.6e-05	-1.6e-05	1.76299129357136	2858	Transient	tropics_25	0.966565363636364	1.02031916828952	0.537190082644628	1.00715539341472	2.74096385542169	1.01330454281206	2278.58139534884	0.1	0.029515
12.038806	7.764663	-0.003407	0.000501	-0.671706	0.000501	0.488025	0.195415	4409	11	29	0.347006	9703	5.2518	7.0795	54.7945	0.0064	0.0341	39990297	9703	7.082192	1.000779	0.00073	0.513985	0.000163	0.486979	5.4e-05	-1.4e-05	1.72856020639352	2891	Transient	tropics_25	1.09443690909091	0.995823051082107	0.686301369863014	0.993874037524628	3.07361963190184	1.002147936564	3618.7962962963	0.1	0.0242575
10.627742	7.422642	0.045529	0.000479	-0.660373	0.000479	0.506771	0.184272	4675	10	38	0.250075	13268	6.0309	5.0055	91.3242	0.00633	0.0641	39986732	13268	7.810959	1.025273	0.001817	0.516778	0.000168	0.496155	0.00025	1e-05	2.08570514077971	3576	Transient	tropics_25	1.0627742	1.0207831036545	0.263621353880022	0.999768923781524	2.85119047619048	1.02139653938789	737.088	0.1	0.03317
9.106331	4.082038	0.087476	0.000263	-0.648152	0.000263	0.522033	0.173321	4633	10	33	0.298247	11125	6.1808	7.6932	91.3242	0.00619	0.0573	39988875	11125	7.69589	1.011946	0.001616	0.516076	0.000183	0.490379	2e-04	6e-06	2.04986855885671	3614	Est.	tropics_25	0.9106331	1.07853192773422	0.162747524752475	1.01343873639958	1.43715846994536	1.06455007249495	866.605	0.1	0.0278125
8.454675	8.391772	0.029501	0.000541	-0.642918	0.000541	0.490574	0.165951	4955	10	127	0.574474	53280	3.7445	5.3959	91.3242	0.00647	0.0349	39946720	53280	8.578082	0.993063	0.00096	0.518208	0.000149	0.47925	8.7e-05	5e-06	1.6665178206778	3726	Est.	tropics_25	0.8454675	1.03713507140216	0.563541666666667	1.01456563280092	3.63087248322148	1.02362858633281	1907.48275862069	0.1	0.1332
8.023423	5.552881	0.002473	0.000358	-0.639454	0.000358	0.475933	0.177999	4899	10	107	0.583819	60935	3.9318	4.5781	273.9726	0.00622	0.041	39939065	60935	8.424658	1.000082	0.000911	0.518149	0.000141	0.482697	8.5e-05	2e-06	1.66302105723683	3734	Transient	tropics_25	0.8023423	1.0023938640899	0.392974753018661	1.01820210850168	2.53900709219858	0.985987068492243	2094.10588235294	0.1	0.1523375
9.675079	3.701997	0.002836	0.000239	-0.652721	0.000239	0.481765	0.166259	5543	8	22	0.635375	3036	4.8151	10.1808	13.0463	0.00636	0.025	39996964	3036	10.189041	1.010686	0.000707	0.524656	0.000183	0.481826	6.3e-05	-2.9e-05	1.24094777315851	4739	Transient	tropics_25	1.209384875	0.992236980874679	0.338048090523338	0.992321103776114	1.30601092896175	0.999873398280707	2639.03174603175	0.1	0.00759
9.759582	2.447426	0.013558	0.000158	-0.653399	0.000158	0.487285	0.161852	5445	8	20	0.642534	2652	4.5712	9.9164	22.8311	0.00607	0.0257	39997348	2652	9.920548	0.998199	0.000815	0.524528	0.000179	0.475963	6.8e-05	-1.6e-05	1.34536404913002	5030	Est.	tropics_25	1.21994775	1.01547920451154	0.193865030674847	0.991890529012504	0.88268156424581	1.023787563319	2380.17647058824	0.1	0.00663
6.404207	3.451943	0.086009	0.000223	-0.626448	0.000223	0.510089	0.163048	5809	8	28	0.611042	12117	5.6498	6.3616	91.3242	0.00608	0.0221	39987883	12117	10.917808	1.03785	0.000825	0.526257	0.000214	0.493235	2e-05	-1.1e-05	1.25133874340466	5181	Est.	tropics_25	0.800525875	1.05007095110683	0.27030303030303	1.0156386154334	1.04205607476636	1.03417032449035	8152.4	0.1	0.0302925
9.61163	4.827362	0.005995	0.000311	-0.652211	0.000311	0.483122	0.150095	6313	7	42	0.651224	9519	5.8556	5.0192	54.7945	0.00625	0.0285	39990481	9519	12.29863	0.98012	0.00099	0.531483	0.000189	0.461273	0.00015	-4e-05	1.35021367910102	5421	Est.	tropics_25	1.37309	1.02641819978825	0.314141414141414	0.980074261311396	1.64550264550265	1.04736674377213	1000.63333333333	0.1	0.0237975
9.299242	5.603636	0.019214	0.000362	-0.649702	0.000362	0.488263	0.154513	6649	9	25	0.48082	4536	7.0586	7.2904	21.0748	0.00627	0.0564	39995464	4536	13.219178	1.002244	0.000813	0.523108	0.000237	0.479412	0.000231	-0.000132	1.46013182968928	6285	Est.	tropics_25	1.03324911111111	1.017117365461	0.445264452644526	0.99826683894085	1.52742616033755	1.01846219952775	668.887445887446	0.1	0.01134
10.954675	6.324729	-0.000315	0.000408	-0.662998	0.000408	0.485557	0.150492	7223	9	73	0.682503	31509	5.5951	8.3329	Inf	0.00663	0.0372	39968491	31509	14.791781	0.987717	0.000794	0.521792	0.000215	0.473498	9.3e-05	-4.8e-05	1.29947764669542	6399	Transient	tropics_25	1.21718611111111	1.01211688125981	0.513853904282116	0.987566184614521	1.89767441860465	1.02546790060359	1618.1935483871	0.1	0.0787725
7.934936	7.14711	-0.020345	0.000461	-0.638743	0.000461	0.464232	0.156721	7517	8	36	0.653816	6433	5.3996	8.737	136.9863	0.00629	0.0265	39993567	6433	15.59726	0.981375	0.000761	0.527043	0.000227	0.465764	7.4e-05	-4.5e-05	1.40076926928259	6502	Transient	tropics_25	0.991867	0.998456821390223	0.605781865965834	1.00173163739696	2.03083700440529	0.996710780566982	2117.85135135135	0.1	0.0160825
6.133017	4.196083	0.011742	0.000271	-0.62427	0.000271	0.472453	0.15573	7657	7	29	0.574484	4021	5.127	8.0493	19.5695	0.00634	0.0244	39995979	4021	15.980822	1.004833	0.000708	0.52909	0.000193	0.475019	5.4e-05	-2.8e-05	1.47368760901225	6638	Est.	tropics_25	0.876145285714286	1.00694464442991	0.382768361581921	1.01240301653202	1.40414507772021	0.99459811081241	2883.88888888889	0.1	0.0100525
9.668269	3.221685	0.032425	0.000208	-0.652666	0.000208	0.496218	0.14657	7671	7	27	0.535876	3986	4.8387	9.1192	24.9066	0.00621	0.0244	39996014	3986	16.019178	1.005982	0.000719	0.529112	0.000185	0.47555	7.1e-05	-3.2e-05	1.53005772844308	7381	Est.	tropics_25	1.38118128571429	1.02681401705729	0.289290681502086	0.984018234905616	1.12432432432432	1.0434612553885	2064.3661971831	0.1	0.009965
7.63167	5.298068	0.050542	0.000342	-0.636308	0.000342	0.497186	0.150407	8035	9	38	0.328313	11553	5.406	9.4493	54.7945	0.00618	0.0444	39988447	11553	17.016438	1.023279	0.001056	0.522254	0.000187	0.49011	0.000168	-4.9e-05	1.80381766855927	7525	Transient	tropics_25	0.847963333333333	1.02791227001723	0.323863636363636	1.01338196706016	1.82887700534759	1.01443757523821	895.279761904762	0.1	0.0288825
8.792642	7.427546	0.031623	0.000479	-0.645633	0.000479	0.492735	0.145184	8357	9	85	0.413492	35621	6.4732	4.8027	136.9863	0.00651	0.0641	39964379	35621	17.89863	0.992971	0.000982	0.521915	0.000159	0.475822	0.000104	-6e-06	1.92995245344263	7618	Est.	tropics_25	0.976960222222222	1.03943450470531	0.487780040733198	1.00462821687156	3.0125786163522	1.03554480456978	1396	0.1	0.0890525
10.362761	6.308212	0.0198	0.000407	-0.658244	0.000407	0.49305	0.140577	8427	9	88	0.371281	29646	6.5217	4.9945	Inf	0.00619	0.0654	39970354	29646	18.090411	0.982934	0.001051	0.521265	0.000161	0.471623	0.000143	-1.8e-05	2.05000912560405	7728	Est.	tropics_25	1.15141788888889	1.03770682483403	0.387250237868697	0.993275441026256	2.52795031055901	1.04543247466727	983.055944055944	0.1	0.074115
9.48172	7.915616	-0.007641	0.000511	-0.651167	0.000511	0.476134	0.143453	8595	9	51	0.22456	13925	7.5321	10.2151	136.9863	0.00641	0.0823	39986075	13925	18.550685	0.980061	0.000741	0.519976	0.000156	0.471445	0.00011	-3.6e-05	2.1860523182424	7752	Est.	tropics_25	1.05352444444444	1.01257790915991	0.689608636977058	1.00280956175957	3.27564102564103	1.00994601703274	1304.11818181818	0.1	0.0348125
12.032609	4.425265	0.000787	0.000285	-0.671657	0.000285	0.490023	0.138516	8735	10	39	0.214782	7347	7.8541	10.4082	34.2466	0.00642	0.089	39992653	7347	18.934247	0.983948	0.00097	0.517339	0.000169	0.475713	0.000136	-2.8e-05	2.1462898729713	7865	Transient	tropics_25	1.2032609	1.01711402408029	0.293814432989691	0.987478962095216	1.68639053254438	1.03008116238152	1018.5	0.1	0.0183675
12.262857	1.73662	0.03408	0.000112	-0.673506	0.000112	0.507521	0.134226	8917	10	32	0.28748	5096	7.5929	9.1767	27.3973	0.00635	0.085	39994904	5096	19.432877	1.007582	0.000941	0.51679	0.000212	0.487701	0.00013	-5.2e-05	2.07383129613477	8706	Transient	tropics_25	1.2262857	1.02688156081333	0.119022316684378	0.986701888215233	0.528301886792453	1.04063965421436	1032.50769230769	0.1	0.01274
10.243048	10.563996	0.069868	0.000682	-0.657283	0.000682	0.51773	0.13679	9267	10	50	0.339429	19138	6.2495	7.2959	45.6621	0.00612	0.0593	39980862	19138	20.391781	1.022512	0.000913	0.518618	0.000205	0.49314	8.5e-05	-3.1e-05	2.06343780434371	8932	Est.	tropics_25	1.0243048	1.048757001891	0.746987951807229	0.999304939315108	3.32682926829268	1.04986413594517	1609.29411764706	0.1	0.047845
8.927643	3.65672	0.036831	0.000236	-0.646717	0.000236	0.49562	0.145481	9253	10	43	0.340991	17455	6.3245	10.9822	273.9726	0.00617	0.0632	39982545	17455	20.353425	1.030703	0.000761	0.518488	0.000207	0.497254	8.4e-05	-5e-05	2.03294731178881	8962	Transient	tropics_25	0.8927643	1.00661166750808	0.31011826544021	1.01017278983369	1.14009661835749	0.996713953030041	1731.91666666667	0.1	0.0436375
6.931881	5.336646	0.0068	0.000344	-0.630687	0.000344	0.473437	0.143866	9589	9	82	0.389388	28270	5.6837	11.5342	273.9726	0.00625	0.0507	39971730	28270	21.273973	0.98628	0.000973	0.521245	2e-04	0.473287	0.000128	-3.8e-05	2.26139975443771	9175	Transient	tropics_25	0.770209	1.02082894562857	0.353545734840699	1.02106693799315	1.72	1.00031693243212	1123.953125	0.1	0.070675
6.885609	3.154196	0.107991	0.000203	-0.630315	0.000203	0.523386	0.125204	9981	9	50	0.297473	7557	6.4293	12.1151	54.7945	0.00652	0.0567	39992443	7557	22.347945	1.005966	0.001686	0.523484	0.000167	0.480574	0.000221	1e-05	2.58724660332881	10304	Est.	tropics_25	0.765067666666667	1.10743078692707	0.120403321470937	1.01707800240316	1.21556886227545	1.0890851356919	566.533936651584	0.1	0.0188925
9.399638	5.530163	-0.047831	0.000357	-0.650508	0.000357	0.457164	0.12723	10401	8	104	0.738383	21585	3.1564	5.9219	Inf	0.00648	0.0193	39978415	21585	23.49863	0.929999	0.001171	0.523877	0.000147	0.443936	0.000131	1.7e-05	1.29145231670786	10440	Transient	tropics_25	1.17495475	1.02504936059019	0.304867634500427	0.995998382932687	2.42857142857143	1.02979708786852	971.221374045802	0.1	0.0539625
5.645856	5.856283	0.019609	0.000378	-0.620357	0.000378	0.474383	0.122212	10457	8	61	0.608078	8938	3.2194	12.7274	136.9863	0.00668	0.0249	39991062	8938	23.652055	0.944559	0.001804	0.524669	0.00017	0.450154	0.000204	4.4e-05	1.53932572921292	10844	Est.	tropics_25	0.705732	1.07965994636369	0.209534368070953	1.02493653275992	2.22352941176471	1.05382380252092	599.078431372549	0.1	0.022345
10.421781	4.305254	0.039372	0.000278	-0.658718	0.000278	0.502865	0.20095	2183	7	38	0.279242	16244	5.9031	4.2082	91.3242	0.00626	0.0427	39983756	16244	0.983562	1.016765	0.000979	0.530778	0.000213	0.479205	0.000166	-6.8e-05	2.01236023341825	1791	Transient	tropics_27	1.48882585714286	1.02300664383884	0.283963227783452	0.975010951495471	1.30516431924883	1.04937344142903	1210.5421686747	0.1	0.04061
3.50362	5.054512	0.066951	0.000326	-0.60315	0.000326	0.489023	0.208536	2267	7	45	0.293727	19290	5.9191	4.4384	136.9863	0.00167	0.0428	39980710	19290	1.213699	1.006802	0.000949	0.531713	0.000232	0.473589	6.2e-05	-2.1e-05	2.06616748145116	1858	Est.	tropics_27	0.500517142857143	1.06201922918294	0.343519494204426	1.02891146045964	1.4051724137931	1.0325894393662	3363.48387096774	0.1	0.048225
4.27946	4.217198	0.027119	0.000272	-0.609382	0.000272	0.472869	0.197064	2547	5	48	0.455077	19678	5.0774	5.1795	Inf	0.00625	0.0394	39980322	19678	1.980822	1.003977	0.001091	0.538072	0.000187	0.46663	8.6e-05	5e-06	1.9646299742879	2143	Est.	tropics_27	0.855892	1.02341992576183	0.249312557286893	1.01043496723921	1.45454545454545	1.0133703362407	2291.44186046512	0.1	0.049195
2.913643	3.218398	0.040958	0.000208	-0.598412	0.000208	0.474225	0.199045	2575	5	47	0.461827	19464	4.8531	5.0904	273.9726	0.0064	0.0379	39980536	19464	2.057534	0.997067	0.001212	0.538728	0.000179	0.462846	0.000112	1e-05	1.8951279691911	2174	Est.	tropics_27	0.5827286	1.04487296107077	0.171617161716172	1.02033649878938	1.16201117318436	1.02458485111679	1777.1875	0.1	0.04866
6.610572	3.38772	0.049488	0.000219	-0.628106	0.000219	0.492566	0.177699	3121	5	42	0.431403	8375	5.0106	2.9562	91.3242	0.00642	0.0389	39991625	8375	3.553425	0.992705	0.00083	0.53662	0.000146	0.462694	0.000117	-2.5e-05	1.84208523752406	2822	Est.	tropics_27	1.3221144	1.05845440825157	0.263855421686747	0.994374950146514	1.5	1.06456102737446	1518.79487179487	0.1	0.0209375
8.947313	4.113136	0.058509	0.000265	-0.646875	0.000265	0.506459	0.173744	3387	7	36	0.46887	9380	5.0548	5.8877	22.8311	0.00114	0.0473	39990620	9380	4.282192	1.018405	0.001045	0.529244	0.000152	0.481404	0.000265	-8.6e-05	1.84881424774398	3206	Transient	tropics_27	1.27818757142857	1.04109320745912	0.253588516746411	0.989486364554679	1.74342105263158	1.05204568304376	655.637735849057	0.1	0.02345
7.826524	5.852692	0.018391	0.000378	-0.637873	0.000378	0.482246	0.181433	3849	9	44	0.542183	14615	6.4708	4.9507	91.3242	0.00621	0.0538	39985385	14615	5.547945	0.993808	0.000738	0.522347	0.000228	0.475909	6.6e-05	-4.7e-05	1.6652103042385	3232	Transient	tropics_27	0.869613777777778	1.02490738246482	0.51219512195122	1.01161712165397	1.65789473684211	1.01331557083392	2748.98484848485	0.1	0.0365375
6.441503	7.092009	-0.028798	0.000458	-0.626748	0.000458	0.454894	0.184744	3989	8	35	0.478099	11575	7.3016	5.3342	68.4932	0.00613	0.0657	39988425	11575	5.931507	0.991657	0.001062	0.524043	0.000211	0.473318	0.000133	-3.4e-05	1.85551748020148	3272	Transient	tropics_27	0.805187875	0.979787073970738	0.431261770244821	1.01962359732387	2.17061611374408	0.961074795380695	1389.05263157895	0.1	0.0289375
10.914842	7.951386	0.024716	0.000513	-0.662679	0.000513	0.497458	0.166901	4101	8	30	0.326951	11647	7.4773	5.6411	34.2466	0.00632	0.0785	39988353	11647	6.238356	1.006995	0.001193	0.524711	0.000176	0.480064	0.000226	-5.5e-05	2.00043056944074	3283	Transient	tropics_27	1.36435525	1.01790373574367	0.430008382229673	0.982385623406101	2.91477272727273	1.03623266897747	738.5	0.1	0.0291175
9.731906	4.910567	0.008119	0.000317	-0.653177	0.000317	0.484778	0.167071	4311	9	53	0.479863	22794	6.7121	6.2164	273.9726	0.00618	0.076	39977206	22794	6.813699	1.013396	0.000865	0.519942	0.000172	0.487514	0.00012	-3.8e-05	1.86587666125718	3781	Transient	tropics_27	1.08132288888889	0.994825367832617	0.366473988439306	1.0008613828664	1.84302325581395	0.994387853477028	1392.25833333333	0.1	0.056985
8.551581	3.167473	0.051164	0.000204	-0.643696	0.000204	0.501188	0.158949	4059	8	30	0.36535	11827	7.7817	5.526	91.3242	0.00607	0.0786	39988173	11827	6.123288	1.003514	0.0013	0.525067	0.000192	0.478018	0.000178	-2.1e-05	1.98433392248315	3936	Est.	tropics_27	1.068947625	1.04880997015499	0.156923076923077	1.00053354777152	1.0625	1.04847097808032	892.97191011236	0.1	0.0295675
10.832356	4.950794	0.006043	0.000319	-0.662016	0.000319	0.487891	0.150164	4941	8	35	0.571584	8291	4.5762	5.289	34.2466	0.00607	0.0212	39991709	8291	8.539726	0.993978	0.000952	0.527859	0.000174	0.470966	0.00011	-1.9e-05	1.71245041720434	4806	Transient	tropics_27	1.3540445	1.01215650221604	0.335084033613445	0.977174608757227	1.83333333333333	1.03593677675246	1365.12727272727	0.1	0.0207275
5.404181	4.04802	0.022904	0.000261	-0.618416	0.000261	0.475017	0.160207	4955	8	35	0.570996	8247	4.6413	5.3288	68.4932	0.00622	0.022	39991753	8247	8.578082	1.003135	0.000723	0.527795	0.000175	0.475363	5.6e-05	-1.9e-05	1.68431288323641	4950	Transient	tropics_27	0.675522625	1.01997070252208	0.360995850622407	1.02084562530273	1.49142857142857	0.999272135189319	2860.83928571429	0.1	0.0206175
5.11195	5.32709	0.030115	0.000344	-0.616069	0.000344	0.477329	0.155909	5053	7	29	0.495257	7907	4.8477	3.2082	45.6621	0.00633	0.0218	39992093	7907	8.846575	1.006406	0.000882	0.528475	0.000188	0.47629	7.1e-05	-1.4e-05	1.7540343043672	5113	Est.	tropics_27	0.730278571428571	1.0240132143877	0.390022675736961	1.02192773356138	1.82978723404255	1.00218144407819	2195.9014084507	0.1	0.0197675
5.844937	6.760766	-0.006356	0.000436	-0.621956	0.000436	0.46293	0.157246	5851	5	32	0.682651	6006	4.8078	6.1726	39.1389	0.0062	0.0136	39993994	6006	11.032877	0.975287	0.000722	0.536396	0.00015	0.454742	7.1e-05	-1.1e-05	1.32309516788437	5618	Transient	tropics_27	1.1689874	1.01884281923187	0.60387811634349	1.00092701413621	2.90666666666667	1.0180058142859	2214.7323943662	0.1	0.015015
4.884131	7.971461	0.014587	0.000514	-0.614239	0.000514	0.469067	0.160832	6047	6	26	0.418678	3812	5.3995	4.2068	27.3973	-0.00385	0.0329	39996188	3812	11.569863	1.00354	0.000857	0.533257	0.000187	0.470776	0.00017	-6.8e-05	1.81425062024318	5920	Transient	tropics_27	0.814021833333333	1.01111456392523	0.599766627771295	1.0146186165744	2.74866310160428	0.996369823440447	946.070588235294	0.1	0.00953
9.183962	3.805781	0.03276	0.000246	-0.648776	0.000246	0.494453	0.142214	6005	6	26	0.481369	3623	5.2489	4.1479	19.5695	0.00111	0.0292	39996377	3623	11.454795	0.997954	0.001146	0.534234	0.000161	0.467263	0.000219	-4.8e-05	1.74124877292829	6301	Est.	tropics_27	1.53066033333333	1.03542098821766	0.214659685863874	0.978382416711776	1.52795031055901	1.05818992730004	649.37899543379	0.1	0.0090575
5.115698	6.694381	0.028182	0.000432	-0.616099	0.000432	0.476546	0.158897	6369	9	49	0.52002	18357	5.7459	6.8781	91.3242	0.00633	0.0522	39981643	18357	12.452055	1.026497	0.000921	0.522238	0.000254	0.491808	0.000217	-0.000123	1.80310709273106	6431	Transient	tropics_27	0.568410888888889	1.00203202685377	0.469055374592834	1.0341014199256	1.7007874015748	0.968967564578047	732.244239631337	0.1	0.0458925
11.162011	6.919605	-0.013831	0.000446	-0.664664	0.000446	0.479728	0.145727	6691	9	76	0.612946	22493	5.8051	5.1288	Inf	0.00648	0.0458	39977507	22493	13.334247	0.980975	0.000688	0.521954	0.000225	0.470189	0.000126	-8.4e-05	1.56496038059442	6481	Est.	tropics_27	1.24022344444444	1.00539178758949	0.648255813953488	0.985616266270409	1.98222222222222	1.02028758648118	1156.56349206349	0.1	0.0562325
12.17037	12.008011	0.037137	0.000775	-0.672763	0.000775	0.508657	0.135818	7167	10	18	0.360872	1973	7.1587	5.9973	14.4196	0.00167	0.0537	39998027	1973	14.638356	1.008946	0.001025	0.519064	0.000194	0.486232	0.00018	-5.7e-05	1.85802686980167	7558	Est.	tropics_27	1.217037	1.02863304331519	0.75609756097561	0.98310936305217	3.99484536082474	1.04611995919643	754.544444444444	0.1	0.0049325
10.40113	7.14418	-0.032529	0.000461	-0.658552	0.000461	0.46773	0.143564	7993	9	18	0.360237	1685	3.9175	5.9479	15.2207	0.00664	0.0404	39998315	1685	16.90137	0.979423	0.000892	0.52244	0.000193	0.468941	0.000142	-4.9e-05	2.03373944530925	7697	Transient	tropics_27	1.15568111111111	0.988331270132834	0.516816143497758	0.99073630910305	2.38860103626943	0.997417585581128	1011.01408450704	0.1	0.0042125
9.416244	2.425726	-0.014589	0.000156	-0.650642	0.000156	0.472446	0.138498	7979	9	19	0.365141	1813	3.8866	16.3507	19.5695	0.0219	0.0396	39998187	1813	16.863014	0.977962	0.000862	0.52243	0.000198	0.468346	0.000222	-9.9e-05	2.10302313022583	7714	Transient	tropics_27	1.04624933333333	1.00772515069572	0.180974477958237	0.998623224036816	0.787878787878788	1.00875421162986	623.864864864865	0.1	0.0045325
8.530488	7.875087	-0.019988	0.000508	-0.643527	0.000508	0.46659	0.135398	7909	8	35	0.49557	3499	3.5331	16.2548	22.8311	0.00626	0.0293	39996501	3499	16.671233	0.97221	0.000699	0.523718	0.000201	0.464328	6.8e-05	-3.6e-05	1.93418624439551	7887	Est.	tropics_27	1.066311	1.00822912309214	0.726752503576538	1.00328027583252	2.5273631840796	1.00487155631364	1991.14705882353	0.1	0.0087475
8.588235	1.889273	-0.026119	0.000122	-0.643991	0.000122	0.46392	0.145572	8105	9	12	0.308869	654	4.107	16.5233	6.5232	0.01751	0.0389	39999346	654	17.208219	0.986959	0.001581	0.520983	0.000205	0.473749	0.000173	1.4e-05	1.83653327191449	8436	Transient	tropics_27	0.954248333333333	0.987091814990888	0.0771663504111322	1.00807933037337	0.595121951219512	0.979252726654832	841.456647398844	0.1	0.001635
5.12844	0.699099	0.075609	4.5e-05	-0.616201	4.5e-05	0.499521	0.132147	8119	9	13	0.299509	611	3.8775	6.1219	3.8588	0.00609	0.0397	39999389	611	17.246575	0.993575	0.001891	0.521672	0.000219	0.476237	0.000172	4.5e-05	1.90324610050727	9116	Est.	tropics_27	0.569826666666667	1.0855152175291	0.0237969328397673	1.03511780457545	0.205479452054795	1.0488916232884	768.296511627907	0.1	0.0015275
8.471778	7.373804	-0.030987	0.000476	-0.643055	0.000476	0.461323	0.133812	8763	8	50	0.786538	8156	3.4861	17.4233	68.4932	0.02707	0.0106	39991844	8156	19.010959	0.952665	0.000849	0.525521	0.000178	0.453359	5.5e-05	3e-06	0.965739519807047	9160	Est.	tropics_27	1.05897225	1.01765906834028	0.560659599528857	1.00031017561709	2.67415730337079	1.01756665247629	2432.94545454545	0.1	0.02039
9.127962	4.073673	0.015402	0.000263	-0.648326	0.000263	0.485702	0.134342	8973	7	22	0.320811	1677	4.225	17.7123	14.4196	0.00606	0.0333	39998323	1677	19.586301	0.99028	0.001211	0.52948	0.000237	0.467766	0.000113	-1.3e-05	1.85576429612627	9611	Transient	tropics_27	1.30399457142857	1.02548897493825	0.217175887696119	0.987611266257109	1.10970464135021	1.03834395830394	1188.86725663717	0.1	0.0041925
10.458333	1.18874	0.013567	7.7e-05	-0.659012	7.7e-05	0.490018	0.125606	9001	7	20	0.383302	1581	4.0979	17.7507	13.0463	0.02703	0.036	39998419	1581	19.663014	1.00889	0.00187	0.530974	0.000277	0.475145	0.000156	2.5e-05	1.7963343327606	10470	Transient	tropics_27	1.49404757142857	1.00472742257154	0.0411764705882353	0.974364537536565	0.277978339350181	1.0313020235928	805.166666666667	0.1	0.0039525
1.92803	1.771336	0.101535	0.000114	-0.590495	0.000114	0.499655	0.128586	9099	6	14	0.555113	2513	3.5451	7.4644	9.1324	0.00581	0.0312	39997487	2513	19.931507	1.027142	0.001391	0.535948	0.000277	0.479354	0.000138	-3e-05	1.56220233082662	10506	Est.	tropics_27	0.321338333333333	1.07761989882316	0.0819554277498203	1.0337811889015	0.411552346570397	1.04235074704707	931.782608695652	0.1	0.0062825
3.580853	3.527633	0.121644	0.000228	-0.603771	0.000228	0.517184	0.127176	9323	4	67	0.567297	46302	2.2626	3.3562	39.1389	0.00591	0.0205	39953698	46302	20.545205	1.062951	0.001314	0.541861	0.000138	0.490553	0.000126	2.3e-05	1.2227400340545	10528	Est.	tropics_27	0.89521325	1.06246852479733	0.17351598173516	1.00901516198001	1.65217391304348	1.05428771203112	1009.33333333333	0.1	0.115755
5.93501	8.463282	-0.006474	0.000546	-0.62268	0.000546	0.463189	0.126008	9701	5	32	0.535536	4207	3.0353	8.2904	34.2466	0.00683	0.0284	39995793	4207	21.580822	0.954995	0.001226	0.538102	0.000139	0.443849	0.000172	0	1.81514429787928	10640	Transient	tropics_27	1.187002	1.04036870474434	0.445350734094617	0.997031560268017	3.92805755395683	1.04357337743242	732.604651162791	0.1	0.0105175
6.901818	4.226724	-0.029281	0.000273	-0.630445	0.000273	0.456257	0.126555	9757	5	23	0.4602	2701	3.2863	4.5973	22.8311	0.00678	0.0379	39997299	2701	21.734247	0.974345	0.001351	0.536547	0.00013	0.45415	0.000201	2e-06	1.80738805115662	10642	Transient	tropics_27	1.3803636	0.996714238579256	0.202072538860104	0.992186798884112	2.1	1.00463943630959	629.626865671642	0.1	0.0067525
4.243902	1.875471	0.044934	0.000121	-0.609096	0.000121	0.481018	0.124571	9827	6	18	0.393434	1980	3.5487	18.8795	13.0463	0.02737	0.047	39998020	1980	21.926027	0.988368	0.001146	0.534552	0.000132	0.462396	0.000146	7e-06	1.74113347192554	11206	Est.	tropics_27	0.707317	1.05826860475871	0.105584642233857	1.01737956334383	0.916666666666667	1.04027283973045	853.22602739726	0.1	0.00495
5.952991	4.506337	0.012235	0.000291	-0.622824	0.000291	0.47198	0.125055	9813	6	19	0.385304	2123	3.507	18.8603	10.1471	0.00616	0.047	39997877	2123	21.887671	0.979323	0.001062	0.534352	0.000131	0.458351	0.000142	-1e-06	1.76245673658743	11810	Transient	tropics_27	0.992165166666667	1.03368363022414	0.274011299435028	1.00388400442427	2.22137404580153	1.02973485385654	880.669014084507	0.1	0.0053075
4.380556	3.280177	0.072015	0.000212	-0.610194	0.000212	0.494782	0.124257	10051	6	19	0.542525	3351	3.7737	8.7671	14.4196	0.0061	0.0658	39996649	3351	22.539726	1.032763	0.000877	0.533739	0.000113	0.48388	7e-05	1.9e-05	1.48645048353152	12178	Est.	tropics_27	0.730092666666667	1.04057897505514	0.241733181299886	1.01781108225184	1.87610619469027	1.02253037943292	1775.1	0.1	0.0083775
7.939194	4.968464	0.042949	0.000321	-0.638778	0.000321	0.494655	0.125748	10205	7	32	0.517962	12387	4.2036	8.9795	30.4414	0.00608	0.0664	39987613	12387	22.961644	1.034556	0.00064	0.530301	0.000127	0.487897	3.4e-05	1e-06	1.39929870044865	12194	Transient	tropics_27	1.13417057142857	1.00901706178843	0.5015625	0.995542473509035	2.52755905511811	1.01385128418498	3698.47058823529	0.1	0.0309675
7.206266	8.009848	0.02133	0.000517	-0.632891	0.000517	0.481713	0.12198	10485	6	109	0.469857	52069	5.5292	4.0082	Inf	0.00613	0.0838	39947931	52069	23.728767	0.982659	0.00078	0.532264	0.000203	0.461762	6.4e-05	-2.5e-05	1.72555813973969	12247	Est.	tropics_27	1.20104433333333	1.03958658143489	0.662820512820513	0.997727258721949	2.54679802955665	1.04320624044421	1905.9375	0.1	0.1301725
11.157895	4.029399	0.031533	0.00026	-0.664631	0.00026	0.501823	0.178067	2141	12	41	0.531138	10357	5.495	5.1041	30.4414	0.00643	0.0608	39989643	10357	0.868493	0.987728	0.001161	0.510508	0.000165	0.483896	0.000151	-1.1e-05	1.79886315920234	1822	Est.	tropics_28	0.929824583333333	1.04485792870403	0.223944875107666	1.00774783089523	1.57575757575758	1.03704721675732	1179.25165562914	0.1	0.0258925
12.680135	6.715868	0.03482	0.000433	-0.676858	0.000433	0.509649	0.172372	2239	12	36	0.494424	8788	4.8353	5.374	54.7945	0.00633	0.0403	39991212	8788	1.136986	1.007202	0.000855	0.510461	0.000143	0.493475	8.6e-05	-8e-06	1.79518547988986	1945	Transient	tropics_28	1.05667791666667	1.02802944595828	0.506432748538012	0.995592780407803	3.02797202797203	1.0327757231876	2004.32558139535	0.1	0.02197
11.819277	4.963323	0.016494	0.00032	-0.669943	0.00032	0.497022	0.181173	2519	12	36	0.421261	14891	5.4191	5.9671	136.9863	0.00599	0.0458	39985109	14891	1.90411	1.008946	0.000703	0.508478	0.000137	0.496273	7.1e-05	-1.5e-05	1.8288289047267	2320	Transient	tropics_28	0.98493975	1.00761663853476	0.455192034139403	1.00641079064731	2.33576642335766	1.00150924994912	2551.7323943662	0.1	0.0372275
13.438348	7.695028	0.030303	0.000496	-0.682948	0.000496	0.510545	0.168142	2561	12	38	0.414627	16135	5.6601	6.0822	91.3242	0.0065	0.051	39983865	16135	2.019178	1.011433	0.000688	0.508182	0.000133	0.49778	6.4e-05	-1.3e-05	1.86075855409437	2383	Est.	tropics_28	1.11986233333333	1.01911526416933	0.720930232558139	0.993985786075814	3.72932330827068	1.02564385873277	2627.21875	0.1	0.0403375
14.155211	6.108947	0.021581	0.000394	-0.688706	0.000394	0.508995	0.163318	2925	13	36	0.325572	13057	6.9263	7.0795	273.9726	0.00638	0.0658	39986943	13057	3.016438	0.995618	0.000873	0.504309	0.00017	0.493784	0.000101	-2.5e-05	1.98106614149418	2691	Est.	tropics_28	1.08886238461538	1.02631285698459	0.451317296678121	0.995868661096923	2.31764705882353	1.03080496735415	1617.0099009901	0.1	0.0326425
13.639895	5.466769	0.031814	0.000353	-0.684567	0.000353	0.512133	0.159539	3765	13	34	0.582223	15154	8.7613	6.389	136.9863	0.00605	0.0698	39984846	15154	5.317808	1.018025	0.000811	0.505485	0.000151	0.503695	7.3e-05	-1.2e-05	1.29512082142443	3404	Est.	tropics_28	1.04922269230769	1.014047272816	0.435265104808878	0.997672627094255	2.33774834437086	1.01675220123289	2185.46575342466	0.1	0.037885
12.302902	5.685155	0.054014	0.000367	-0.673828	0.000367	0.518032	0.150635	4535	14	43	0.359954	14813	8.851	8.4986	91.3242	0.00599	0.0985	39985187	14813	7.427397	1.021178	0.001072	0.502685	0.000172	0.508211	0.00026	-8.3e-05	2.00123810552645	4204	Est.	tropics_28	0.878778714285714	1.03360959503921	0.342350746268657	1.01406149328846	2.13372093023256	1.01932465058804	579.365384615385	0.1	0.0370325
15.144874	5.398287	0.015511	0.000348	-0.696655	0.000348	0.509975	0.150591	4535	14	43	0.359954	14813	8.851	8.4986	91.3242	0.00599	0.0985	39985187	14813	7.427397	1.021178	0.001072	0.502685	0.000172	0.508211	0.00026	-8.3e-05	2.00123810552645	4424	Transient	tropics_28	1.08177671428571	0.994568938958717	0.324626865671642	0.991175712196532	2.02325581395349	1.00347099925031	579.196153846154	0.1	0.0370325
17.089087	5.946035	0.06157	0.000384	-0.712271	0.000384	0.542387	0.137467	4493	13	39	0.461195	12550	8.9274	8.3836	45.6621	0.00628	0.0868	39987450	12550	7.312329	1.011261	0.001456	0.503943	0.000168	0.502023	0.000367	-8.4e-05	1.8778657034546	4471	Est.	tropics_28	1.31454515384615	1.05166217155514	0.263736263736264	0.973381791873907	2.28571428571429	1.08040269071337	374.569482288828	0.1	0.031375
11.325368	10.381268	0.032187	0.00067	-0.665976	0.00067	0.502758	0.143898	5403	13	15	0.761354	4844	8.9336	10.8767	39.1389	0.00619	0.0777	39995156	4844	9.805479	1.00281	0.000952	0.504066	0.000205	0.497577	7e-05	-1.8e-05	0.966863792197014	4754	Est.	tropics_28	0.871182153846154	1.02981681887176	0.703781512605042	1.0192551007333	3.26829268292683	1.01041245877522	2055.68571428571	0.1	0.01211
12.093669	4.601807	0.061369	0.000297	-0.672147	0.000297	0.520929	0.135117	5585	12	29	0.582648	10950	10.0689	11.3753	68.4932	0.00582	0.1051	39989050	10950	10.30411	1.036306	0.000915	0.508996	0.000202	0.509221	5.9e-05	-2e-05	1.3943455775274	6034	Est.	tropics_28	1.00780575	1.02603979544471	0.324590163934426	1.00317314480796	1.47029702970297	1.02299198187035	2290.1186440678	0.1	0.027375
15.547231	7.672308	0.041901	0.000495	-0.699887	0.000495	0.525233	0.120016	6229	11	44	0.475643	9135	12.9565	13.1397	273.9726	0.00628	0.1518	39990865	9135	12.068493	0.99115	0.001291	0.512811	0.000255	0.48361	0.000323	-0.000123	1.62957933387487	7002	Est.	tropics_28	1.41338463636364	1.05210234304384	0.383423702556158	0.968468736242604	1.94117647058824	1.08606728562271	371.566563467492	0.1	0.0228375
14.17611	4.486744	0.078183	0.000289	-0.688874	0.000289	0.539109	0.111466	6649	14	92	0.715168	41428	4.2976	14.2904	Inf	0.00607	0.0383	39958572	41428	13.219178	1.024308	0.001329	0.501573	0.000178	0.510884	0.000296	-7.6e-05	1.15932964165623	7636	Est.	tropics_28	1.01257928571429	1.05565954988205	0.217456734386757	1.00113275995185	1.62359550561798	1.055247375138	376.574324324324	0.1	0.10357
13.12781	7.214879	0.020419	0.000465	-0.680453	0.000465	0.504235	0.116177	7069	14	51	0.600102	13791	3.3383	14.3658	273.9726	0.0062	0.0266	39986209	13791	14.369863	0.973624	0.001299	0.500525	0.000188	0.486528	0.000197	-2.5e-05	1.65623239451339	8135	Est.	tropics_28	0.937700714285714	1.0482782819184	0.35796766743649	1.01171279524776	2.47340425531915	1.03639461654828	589.730964467005	0.1	0.0344775
11.531659	5.334151	0.020345	0.000344	-0.667633	0.000344	0.497715	0.124067	7363	14	33	0.550579	8976	4.1083	15.1712	34.2466	0.00627	0.0332	39991024	8976	15.175342	1.009019	0.001132	0.502348	0.000171	0.502402	0.000177	-3.4e-05	1.50781475171842	8289	Transient	tropics_28	0.823689928571429	1.01143127157247	0.303886925795053	1.02104761359427	2.01169590643275	0.990670817393243	700.943502824859	0.1	0.02244
17.4828	5.367142	-0.001112	0.000346	-0.715434	0.000346	0.510987	0.115713	7307	14	27	0.44988	7911	4.0352	15.0164	54.7945	0.00614	0.034	39992089	7911	15.021918	1.00233	0.00089	0.502494	0.000182	0.498947	0.000129	-4.4e-05	1.6708286978204	8533	Transient	tropics_28	1.24877142857143	0.996566617823363	0.38876404494382	0.973105845013637	1.9010989010989	1.02413081950588	897	0.1	0.0197775
13.315919	6.91706	0.002405	0.000446	-0.681964	0.000446	0.496105	0.124672	7923	11	62	0.67269	23742	5.3994	16.6973	68.4932	0.00627	0.0199	39976258	23742	16.709589	0.994057	0.000885	0.51112	0.000185	0.486471	0.000124	-4e-05	1.47959636275379	9600	Transient	tropics_28	1.21053809090909	1.00840082040801	0.503954802259887	0.989245134291519	2.41081081081081	1.01980385264486	1005.41935483871	0.1	0.059355
10.09898	5.148366	0.001553	0.000332	-0.656125	0.000332	0.482866	0.135299	8343	12	31	0.196135	9417	6.7196	5.1452	136.9863	0.00618	0.0445	39990583	9417	17.860274	0.9986	0.000919	0.509144	0.000188	0.490628	0.000162	-5.9e-05	2.38037931258617	9737	Transient	tropics_28	0.841581666666667	1.0029583482165	0.361262241566921	1.0190791187814	1.76595744680851	0.984179459794386	835.179012345679	0.1	0.0235425
12.095383	6.527354	-0.009284	0.000421	-0.672161	0.000421	0.485467	0.12944	8077	12	59	0.50329	16414	5.9261	4.4219	91.3242	0.00588	0.0263	39983586	16414	17.131507	0.991538	0.000864	0.510864	0.000186	0.485494	0.00013	-4.7e-05	1.91774701215374	9869	Transient	tropics_28	1.00794858333333	0.999214314800043	0.487268518518519	0.999490998600526	2.26344086021505	0.999944386542367	995.692307692308	0.1	0.041035
12.192946	5.22764	0.019938	0.000337	-0.672944	0.000337	0.500218	0.124853	8133	12	42	0.411988	13464	5.9677	4.5753	68.4932	0.00656	0.0291	39986536	13464	17.284932	0.986995	0.00096	0.51058	0.000189	0.483567	0.000178	-6.1e-05	2.08190628299878	9955	Transient	tropics_28	1.01607883333333	1.03357979473499	0.351041666666667	0.999264215368654	1.78306878306878	1.0344336979157	701.421348314607	0.1	0.03366
11.934783	9.452268	-0.000443	0.00061	-0.670871	0.00061	0.489064	0.130582	8357	12	36	0.184684	9611	6.8243	4.4137	68.4932	0.00627	0.0446	39990389	9611	17.89863	1.0024	0.00096	0.509186	0.000188	0.492429	0.000148	-4.7e-05	2.39689271212046	10000	Transient	tropics_28	0.99456525	0.997163904738639	0.635416666666667	1.00407920418178	3.24468085106383	0.993166527560318	882.310810810811	0.1	0.0240275
15.441785	4.522161	0.017035	0.000292	-0.69904	0.000292	0.51198	0.124252	8539	13	43	0.255986	15411	6.4185	4.9123	273.9726	0.00601	0.0652	39984589	15411	18.39726	1.023962	0.001182	0.506091	0.000154	0.506123	0.000256	-6e-05	2.38663557193359	10446	Transient	tropics_28	1.18782961538462	0.99337760877311	0.247038917089678	0.982159838018853	1.8961038961039	1.01157228578824	485.359375	0.1	0.0385275
12.782278	7.458083	0.031164	0.000481	-0.677678	0.000481	0.508244	0.127444	8469	12	39	0.147084	11796	6.4831	4.7205	54.7945	0.00609	0.059	39988204	11796	18.205479	1.013602	0.001297	0.507785	0.000168	0.49933	0.000269	-6e-05	2.50509420634094	10550	Transient	tropics_28	1.06518983333333	1.01781042399417	0.370855821125675	1.00001914951986	2.86309523809524	1.01785192157491	473.769516728625	0.1	0.02949
12.320478	3.049728	0.066378	0.000197	-0.673969	0.000197	0.524492	0.121297	8427	12	34	0.154239	10380	6.7372	8.2247	68.4932	0.0063	0.0538	39989620	10380	18.090411	1.014373	0.001037	0.508325	0.000174	0.499152	0.000172	-4.6e-05	2.48436157002081	10687	Est.	tropics_28	1.0267065	1.05348878882911	0.189971070395371	1.00266882718129	1.13218390804598	1.05076609930442	705.21511627907	0.1	0.02595
14.013242	7.203021	0.050962	0.000465	-0.687565	0.000465	0.523676	0.121356	8595	13	55	0.341655	20828	6.0297	5.0658	136.9863	0.00622	0.0657	39979172	20828	18.550685	1.024363	0.000959	0.504837	0.000154	0.507558	0.00018	-5e-05	2.24223807467353	10842	Est.	tropics_28	1.07794169230769	1.02725587098814	0.484880083420229	0.995962845394814	3.01948051948052	1.03175597665686	674.2	0.1	0.05207
12.434946	6.547919	-0.007542	0.000422	-0.674888	0.000422	0.487668	0.125022	9015	13	62	0.421862	18544	6.4552	6.2164	136.9863	0.00653	0.0764	39981456	18544	19.70137	0.972543	0.000943	0.506467	0.000206	0.480364	0.000169	-6.5e-05	1.87806181599894	11037	Transient	tropics_28	0.956534307692308	1.02050641412897	0.447507953340403	1.00542276065411	2.04854368932039	1.01520513610512	739.775147928994	0.1	0.04636
13.160494	5.380699	0.02151	0.000347	-0.680716	0.000347	0.504872	0.119481	9127	12	47	0.356609	10168	7.0622	6.5205	91.3242	0.00641	0.0851	39989832	10168	20.008219	0.985118	0.001073	0.507724	0.000198	0.485327	0.000163	-4.3e-05	1.95071590207459	11319	Est.	tropics_28	1.09670783333333	1.03717829510411	0.323392357875116	0.997105483349593	1.75252525252525	1.04027181673387	733.01226993865	0.1	0.02542
7.645044	3.4163	0.063521	0.00022	-0.636415	0.00022	0.503827	0.1195	9967	11	76	0.531672	18865	5.5657	7.6548	273.9726	0.00642	0.0495	39981135	18865	22.309589	0.984033	0.00122	0.515233	0.000274	0.47776	0.000162	-6e-05	1.99014119750664	13053	Est.	tropics_28	0.695004	1.08287208130787	0.180327868852459	1.02708126202417	0.802919708029197	1.05456086738111	737.654320987654	0.1	0.0471625
10.083701	12.189961	0.049224	0.000786	-0.656003	0.000786	0.506904	0.121167	10303	9	104	0.783504	50777	3.0432	8.5753	136.9863	0.0064	0.0171	39949223	50777	23.230137	1.002362	0.001054	0.520677	0.000155	0.48148	0.000135	-1.4e-05	0.993200563820635	13574	Est.	tropics_28	1.12041122222222	1.04798029698701	0.74573055028463	0.996628088800994	5.07096774193548	1.05280385478109	897.533333333333	0.1	0.1269425
9.932716	4.385285	0.025371	0.000283	-0.65479	0.000283	0.494167	0.119135	10415	9	102	0.572933	35512	3.3765	8.8795	Inf	0.00617	0.0247	39964488	35512	23.536986	0.984375	0.001238	0.521074	0.000175	0.472468	0.000155	-8e-06	1.41542554332709	13694	Transient	tropics_28	1.10363511111111	1.0419764652755	0.22859450726979	0.997077491632073	1.61714285714286	1.04592691991839	768.612903225806	0.1	0.08878
4.683128	2.767905	0.031315	0.000179	-0.612624	0.000179	0.476189	0.217237	2113	6	6	0.868526	2008	5.2409	3.4	9.1324	0.00639	0.0047	39997992	2008	0.791781	1.006802	0.000687	0.536016	0.00013	0.469726	3e-05	1.1e-05	0.43761848477628	1867	Est.	tropics_29	0.780521333333333	1.02483951462174	0.260553129548763	1.01102762855306	1.37692307692308	1.01375908508364	7241.23333333333	0.1	0.00502
6.401442	2.58644	0.027875	0.000167	-0.626426	0.000167	0.481168	0.209068	3121	6	18	0.776374	3640	6.5131	6.1014	19.5695	0.00635	0.0156	39996360	3640	3.553425	0.995703	0.000768	0.532904	0.000147	0.467281	5.6e-05	1e-06	0.91240463147904	2457	Transient	tropics_29	1.066907	1.03270467498328	0.217447916666667	1.00299245208135	1.13605442176871	1.02971873455159	3733.35714285714	0.1	0.0091
9.969144	4.110509	0.027457	0.000265	-0.655083	0.000265	0.495099	0.205898	4017	8	26	0.796911	15732	7.0943	6.9753	91.3242	0.0062	0.0114	39984268	15732	6.008219	1.00358	0.000677	0.526749	0.000159	0.476513	5.4e-05	-1.7e-05	0.825184897367023	2707	Transient	tropics_29	1.246143	1.02417088537841	0.391432791728213	0.986046391516685	1.66666666666667	1.03900418246721	3812.92592592593	0.1	0.03933
8.926903	9.740701	0.04214	0.000628	-0.646711	0.000628	0.498186	0.207634	5389	10	33	0.382959	11936	11.751	7.6521	39.1389	0.00622	0.0364	39988064	11936	9.767123	1.017775	0.00072	0.518199	0.000205	0.491327	0.000113	-6.9e-05	1.97360510145338	3180	Est.	tropics_29	0.8926903	1.02482424327443	0.872222222222222	1.01074222844802	3.06341463414634	1.01396015281065	1837.46902654867	0.1	0.02984
8.952756	1.798293	0.003364	0.000116	-0.646919	0.000116	0.47924	0.213019	4773	9	18	0.626477	3724	8.6353	7.4438	21.0748	0.00599	0.0206	39996276	3724	8.079452	1.001638	0.000596	0.52348	0.00018	0.478601	5.4e-05	-3.7e-05	1.29351525586341	3233	Transient	tropics_29	0.994750666666667	1.00172883277004	0.194630872483222	1.00033751073879	0.644444444444444	1.00133514138082	3944.7962962963	0.1	0.00931
9.191656	4.569526	0.020415	0.000295	-0.648838	0.000295	0.488456	0.218991	5249	10	18	0.487325	6864	10.9784	7.2685	68.4932	0.00632	0.0288	39993136	6864	9.383562	1.014073	0.000724	0.518435	0.000203	0.48934	0.00014	-8e-05	1.66625064546049	3694	Transient	tropics_29	0.9191656	1.00646088737902	0.407458563535912	1.00813553586227	1.45320197044335	0.998193485102383	1564.22142857143	0.1	0.01716
8.817651	5.786995	0.044247	0.000373	-0.645834	0.000373	0.49884	0.214059	5445	10	29	0.322295	15219	11.6746	7.8055	68.4932	0.00614	0.0386	39984781	15219	9.920548	1.019282	0.001115	0.518855	0.000205	0.491386	0.000159	-4.5e-05	1.97772452669251	3712	Transient	tropics_29	0.8817651	1.02546743434044	0.334529147982063	1.01035001293589	1.81951219512195	1.01516933734376	1346.28301886792	0.1	0.0380475
9.846424	6.714843	0.013834	0.000433	-0.654097	0.000433	0.48805	0.204649	5599	9	61	0.438346	26438	10.8336	8.2274	54.7945	0.00644	0.0413	39973562	26438	10.342466	1.003732	0.000883	0.520861	0.000205	0.481961	4.7e-05	-1e-05	1.83840923416086	3837	Est.	tropics_29	1.09404711111111	1.01016021464473	0.490373725934315	0.998176731627422	2.11219512195122	1.0126338023201	4354.23404255319	0.1	0.066095
9.089027	5.874062	-0.007771	0.000379	-0.648013	0.000379	0.474464	0.199085	6103	8	20	0.657648	4805	7.8931	8.2	45.6621	0.00656	0.0319	39995195	4805	11.723288	0.998654	0.000627	0.524854	0.000163	0.475867	2e-05	-6e-06	1.13551041435362	4090	Transient	tropics_29	1.136128375	0.993596497044138	0.604465709728868	0.996627848820494	2.32515337423313	0.99705169721792	9954.25	0.1	0.0120125
10.923933	3.216848	0.018763	0.000208	-0.662752	0.000208	0.494461	0.195022	6411	7	16	0.474314	5178	10.2864	9.0438	39.1389	0.00644	0.0429	39994822	5178	12.567123	1.00933	0.000625	0.529661	0.000216	0.476713	9.7e-05	-7.2e-05	1.31661807607702	4678	Transient	tropics_29	1.56056185714286	1.00952129748212	0.3328	0.973133598684524	0.962962962962963	1.03722994757852	2010.53608247423	0.1	0.012945
2.683171	2.790023	0.077414	0.00018	-0.59656	0.00018	0.491105	0.186817	6747	5	58	0.64379	34387	8.845	9.9644	Inf	0.00632	0.043	39965613	34387	13.487671	1.010962	0.001415	0.537236	0.000185	0.47055	9.6e-05	3.6e-05	1.33801812508853	5064	Est.	tropics_29	0.5366342	1.0687734122375	0.127208480565371	1.02506682176464	0.972972972972973	1.04368292423759	1946.01041666667	0.1	0.0859675
3.183743	3.656918	0.093159	0.000236	-0.600581	0.000236	0.500988	0.173734	6831	5	72	0.474039	40676	6.0074	10.1945	Inf	0.00617	0.0437	39959324	40676	13.717808	1.009584	0.001498	0.540412	0.000165	0.46714	0.000129	4e-05	1.58240656249337	5106	Est.	tropics_29	0.6367486	1.08721636392533	0.157543391188251	1.01495316377916	1.43030303030303	1.07245793552254	1346.77519379845	0.1	0.10169
3.026174	4.075527	0.049637	0.000263	-0.599315	0.000263	0.478856	0.159657	7111	4	74	0.591465	24862	2.8252	10.9616	Inf	0.00659	0.0319	39975138	24862	14.484932	0.978265	0.001367	0.541193	0.000136	0.452025	0.000158	2.3e-05	1.60512220167516	5648	Est.	tropics_29	0.7565435	1.07423811975501	0.19239209948793	1.01477236559273	1.93382352941176	1.05935733643051	1010.48734177215	0.1	0.062155
5.337374	8.575068	0.040714	0.000553	-0.617879	0.000553	0.483372	0.151203	7251	4	61	0.400937	14723	3.0087	11.3397	273.9726	0.00649	0.0421	39985277	14723	14.868493	0.993908	0.000949	0.54183	0.000128	0.458751	0.000107	2e-06	1.80227489848899	5791	Est.	tropics_29	1.3343435	1.0479382180734	0.582718651211802	0.994936841098121	4.3203125	1.05366963777736	1413.11214953271	0.1	0.0368075
5.837956	7.849654	0.009387	0.000506	-0.6219	0.000506	0.470257	0.153628	8063	6	27	0.717868	6699	5.3493	10.1082	68.4932	0.00624	0.0209	39993301	6699	17.093151	0.984016	0.000735	0.535337	0.000155	0.459737	8.4e-05	-2.1e-05	1.17790969725252	6882	Est.	tropics_29	0.972992666666667	1.02582803131834	0.68843537414966	1.00296320549166	3.26451612903226	1.02288264812273	1828.90476190476	0.1	0.0167475
4.343515	3.982835	0.018479	0.000257	-0.609897	0.000257	0.469077	0.152398	8819	5	62	0.357451	22694	7.0182	5.3836	273.9726	0.00636	0.047	39977306	22694	19.164384	0.990899	0.001238	0.536464	0.000157	0.461944	0.000156	-2e-06	2.26246455299721	7633	Transient	tropics_29	0.868703	1.02800668209202	0.207592891760905	1.01294185089087	1.63694267515924	1.01544126560795	976.910256410256	0.1	0.056735
4.174709	4.85966	0.042073	0.000314	-0.608541	0.000314	0.47962	0.144396	8833	5	53	0.335328	22226	7.1296	5.4219	68.4932	0.00625	0.0487	39977774	22226	19.20274	0.991322	0.00117	0.536491	0.000158	0.462115	0.000137	0	2.31167419024104	7814	Est.	tropics_29	0.8349418	1.05210074307498	0.268376068376068	1.01426528419707	1.9873417721519	1.03788018134014	1053.98540145985	0.1	0.055565
6.017857	6.040648	0.029855	0.00039	-0.623345	0.00039	0.480708	0.145037	9463	5	31	0.767218	9365	4.6149	7.1452	91.3242	0.00624	0.0103	39990635	9365	20.928767	0.988102	0.000646	0.53651	0.000164	0.460628	4.8e-05	-1.6e-05	1.01094159020435	8629	Est.	tropics_29	1.2035714	1.04271130802106	0.603715170278638	0.999325305464896	2.3780487804878	1.04359266045486	3021.60416666667	0.1	0.0234125
3.69559	5.99698	0.064044	0.000387	-0.604692	0.000387	0.48836	0.147983	10331	6	46	0.515575	19679	7.5461	4.811	91.3242	0.00601	0.029	39980321	19679	23.306849	1.023874	0.000995	0.532811	0.000211	0.480616	7.7e-05	-1.6e-05	1.79652292473521	9434	Est.	tropics_29	0.615931666666667	1.04127979405576	0.38894472361809	1.02520902058549	1.83412322274881	1.01611265542554	1921.85714285714	0.1	0.0491975
3.829379	4.403092	0.063917	0.000284	-0.605767	0.000284	0.48897	0.141888	10457	5	65	0.392872	31649	7.7674	5.1562	68.4932	0.00646	0.0431	39968351	31649	23.652055	1.01967	0.001229	0.536478	0.000211	0.475338	9.8e-05	2e-06	1.90829326442557	9607	Est.	tropics_29	0.7658758	1.04544010980461	0.231082180634662	1.01710740820352	1.34597156398104	1.02867854032289	1447.83673469388	0.1	0.0791225
6.687243	6.515352	0.038295	0.00042	-0.628722	0.00042	0.48734	0.222384	2379	6	17	0.488875	4854	4.2515	6.0932	30.4414	0.00628	0.0292	39995146	4854	1.520548	1.019427	0.000781	0.532212	0.000154	0.479056	6.5e-05	-1e-05	1.69630448613451	1494	Est.	tropics_32	1.1145405	1.01923698685088	0.537772087067862	1.00199335687801	2.72727272727273	1.01729234160516	3421.29230769231	0.1	0.012135
7.662818	3.193467	0.040049	0.000206	-0.636558	0.000206	0.492025	0.208109	3583	7	19	0.734323	3907	5.3172	6.6658	27.3973	0.00624	0.0137	39996093	3907	4.819178	1.01326	0.000659	0.530808	0.00016	0.477445	6.3e-05	-2.4e-05	1.00327782633371	2036	Est.	tropics_32	1.09468828571429	1.0272405652743	0.312594840667678	0.996802029483433	1.2875	1.03053754882761	3303.31746031746	0.1	0.0097675
9.814181	3.290655	0.063232	0.000212	-0.653838	0.000212	0.512391	0.188754	4395	8	33	0.520326	7724	8.7061	5.6411	45.6621	0.0066	0.0316	39992276	7724	7.043836	0.986845	0.001256	0.527625	0.000241	0.468006	0.000329	-0.000131	1.67577530079953	3004	Est.	tropics_32	1.226772625	1.0794744403855	0.168789808917197	0.985635641007175	0.879668049792531	1.09483852771118	573.720364741641	0.1	0.01931
13.994089	6.434249	0.069901	0.000415	-0.687412	0.000415	0.533704	0.165287	4731	10	46	0.715666	28150	4.6985	6.0575	91.3242	0.00595	0.0377	39971850	28150	7.964384	1.031885	0.001173	0.518003	0.000199	0.498402	0.000299	-0.000109	1.1663144569959	3346	Est.	tropics_32	1.3994089	1.03926504232538	0.353793691389599	0.970797136496938	2.08542713567839	1.0708303738749	552.799331103679	0.1	0.070375
11.442831	6.005352	0.050409	0.000387	-0.666919	0.000387	0.512554	0.157065	5431	10	32	0.807442	10132	4.0309	3.5151	91.3242	0.00602	0.0126	39989868	10132	9.882192	1.007272	0.000763	0.516451	0.000175	0.487808	5.9e-05	-1.9e-05	0.842471496945431	4672	Est.	tropics_32	1.1442831	1.04410839792556	0.507208387942333	0.993874700839687	2.21142857142857	1.05072897533456	2662.1186440678	0.1	0.02533
9.328804	6.63917	0.031845	0.000428	-0.649939	0.000428	0.494619	0.163554	6383	11	37	0.459272	7194	6.9526	6.1219	54.7945	0.00686	0.0387	39992806	7194	12.490411	1.00645	0.001091	0.51186	0.000172	0.491802	0.000158	-3e-05	2.07391687024868	5360	Transient	tropics_32	0.848073090909091	1.02574144517291	0.392300641613199	1.01996175228516	2.48837209302326	1.00572791489258	1035.15189873418	0.1	0.017985
11.71875	3.148577	0.070119	0.000203	-0.669136	0.000203	0.523899	0.148536	6467	11	38	0.3193	8741	6.8151	4.9151	45.6621	0.00625	0.0529	39991259	8741	12.720548	1.02104	0.001181	0.511835	0.000159	0.498923	0.000158	-1.3e-05	2.25502541412423	5609	Est.	tropics_32	1.06534090909091	1.0505326111827	0.171888230313294	1.00061716187242	1.27672955974843	1.05005982887139	940.101265822785	0.1	0.0218525
12.540241	3.773532	0.049849	0.000243	-0.675734	0.000243	0.516785	0.146783	6467	11	38	0.3193	8741	6.8151	4.9151	45.6621	0.00625	0.0529	39991259	8741	12.720548	1.02104	0.001181	0.511835	0.000159	0.498923	0.000158	-1.3e-05	2.25502541412423	5638	Est.	tropics_32	1.14002190909091	1.02945268199569	0.20575783234547	0.994036822250941	1.52830188679245	1.03580111560301	929.006329113924	0.1	0.0218525
12.185836	6.76472	0.037111	0.000436	-0.672887	0.000436	0.509142	0.144423	6845	13	80	0.432763	36126	6.6059	5.9507	273.9726	0.00626	0.0664	39963874	36126	13.756164	0.994929	0.001101	0.506738	0.000168	0.491032	0.000111	-2e-06	1.9078472286077	5758	Est.	tropics_32	0.937372	1.04309775989685	0.396003633060854	1.00689785561412	2.5952380952381	1.03688150670425	1301.10810810811	0.1	0.090315
9.436289	5.194781	0.035259	0.000335	-0.650803	0.000335	0.497025	0.143784	6901	12	83	0.412073	30150	6.606	6.1041	136.9863	0.00614	0.069	39969850	30150	13.909589	0.985262	0.001055	0.507579	0.000176	0.48547	0.000111	-9e-06	1.96118620470442	6039	Est.	tropics_32	0.786357416666667	1.05138325546139	0.317535545023697	1.02767597214846	1.90340909090909	1.02380167672565	1295.35135135135	0.1	0.075375
13.142933	7.2702	-0.004266	0.000469	-0.680575	0.000469	0.492057	0.138103	7363	10	60	0.554245	18398	5.5506	6.3342	Inf	0.00647	0.058	39981602	18398	15.175342	1.010456	0.00074	0.516027	0.000201	0.489807	8.5e-05	-4.8e-05	1.84794629910032	6732	Transient	tropics_32	1.3142933	0.985439332788832	0.633783783783784	0.981200152955274	2.33333333333333	1.00459364606876	1624.74117647059	0.1	0.045995
13.795837	8.838221	0.010918	0.00057	-0.685819	0.00057	0.502137	0.136355	7713	12	46	0.224239	12393	6.4183	6.4247	45.6621	0.00619	0.0706	39987607	12393	16.134247	0.991752	0.000956	0.511118	0.00025	0.485608	0.000339	-0.000175	2.61498043526948	6861	Transient	tropics_32	1.14965308333333	1.01938571221895	0.596234309623431	0.985442791474166	2.28	1.03403774237657	402.227138643068	0.1	0.0309825
10.593085	8.394261	0.00506	0.000542	-0.660094	0.000542	0.486555	0.141663	7601	11	59	0.322602	14879	5.7012	9.4603	273.9726	0.00606	0.059	39985121	14879	15.827397	0.995015	0.000738	0.513966	0.000234	0.484371	0.00017	-0.000106	2.40117817240513	7151	Transient	tropics_32	0.963007727272727	1.01010821286082	0.734417344173442	1.00551933931356	2.31623931623932	1.00450894046093	833.311764705882	0.1	0.0371975
9.837681	14.758194	-0.003341	0.000952	-0.654027	0.000952	0.479507	0.148376	8091	14	37	0.46026	9927	7.5762	7.4603	54.7945	0.00598	0.0939	39990073	9927	17.169863	1.01407	0.001366	0.500703	0.000315	0.506865	0.000379	-0.000179	2.08801136754447	7157	Transient	tropics_32	0.7026915	0.982836071405483	0.69692532942899	1.03843541117019	3.02222222222222	0.946025075710495	391.493403693931	0.1	0.0248175
15.290351	7.506047	0.01559	0.000484	-0.697823	0.000484	0.510562	0.128205	7811	12	52	0.18888	10917	6.9715	6.6932	91.3242	0.00634	0.0795	39989083	10917	16.40274	0.994407	0.000868	0.509535	0.000278	0.488465	0.000337	-0.000198	2.67450017418119	7242	Est.	tropics_32	1.27419591666667	1.02142498799689	0.557603686635945	0.976709249791899	1.7410071942446	1.04523763217426	380.430267062315	0.1	0.0272925
11.251781	5.340407	-0.015841	0.000345	-0.665385	0.000345	0.478929	0.139349	8693	12	29	0.764418	7352	4.1747	5.4521	68.4932	0.00602	0.0117	39992648	7352	18.819178	0.966878	0.000938	0.510976	0.000154	0.473238	0.000104	-6e-06	0.977611626097174	8369	Est.	tropics_32	0.937648416666667	1.01800207341536	0.367803837953092	1.00606598060901	2.24025974025974	1.01202566150647	1339.89423076923	0.1	0.01838
9.990421	4.178069	0.043629	0.00027	-0.655253	0.00027	0.503124	0.135801	9029	12	20	0.424319	5173	4.8212	9.326	39.1389	0.00592	0.0451	39994827	5173	19.739726	1.021228	0.00096	0.50777	0.00019	0.503167	0.00023	-9.3e-05	1.67779904284991	9052	Transient	tropics_32	0.832535083333333	1.02288102004851	0.28125	1.02272812566378	1.42105263157895	0.999914541295435	590.439130434783	0.1	0.0129325
13.127021	2.415736	0.031805	0.000156	-0.680447	0.000156	0.509883	0.12507	8777	12	21	0.550524	4196	4.3828	5.6795	27.3973	0.00633	0.0236	39995804	4196	19.049315	0.985699	0.00101	0.510704	0.000148	0.482755	0.00017	-3.1e-05	1.43696129560592	9128	Est.	tropics_32	1.09391841666667	1.04729352877607	0.154455445544554	0.991553982690128	1.05405405405405	1.05619413574173	735.705882352941	0.1	0.01049
13.539609	4.153371	0.004725	0.000268	-0.683761	0.000268	0.497971	0.12909	9757	13	48	0.219546	9260	6.2363	8.3671	54.7945	0.00648	0.0701	39990740	9260	21.734247	1.004276	0.001756	0.505196	0.000148	0.497201	0.000334	-2.4e-05	2.59375939984118	9698	Transient	tropics_32	1.04150838461538	1.00045822106146	0.152619589977221	0.999048259386188	1.81081081081081	1.00154866945159	386.497005988024	0.1	0.02315
12.803939	4.818319	0.053789	0.000311	-0.677852	0.000311	0.519945	0.118956	9701	13	49	0.299804	10230	6.6238	8.2137	91.3242	0.00603	0.0665	39989770	10230	21.580822	0.989735	0.001698	0.506175	0.000154	0.489067	0.000326	-3e-05	2.51117937085461	9968	Est.	tropics_32	0.984918384615385	1.06620652841214	0.183156654888104	1.00302538695815	2.01948051948052	1.06313654366375	364.895705521472	0.1	0.025575
15.32466	7.836486	-0.018103	0.000506	-0.698099	0.000506	0.494045	0.126522	10205	15	102	0.658866	32178	4.3652	9.5932	Inf	0.00646	0.0298	39967822	32178	22.961644	0.977688	0.000638	0.497958	0.000169	0.491157	0.000126	-6.4e-05	1.47484751674277	10555	Transient	tropics_32	1.021644	1.00447164635514	0.793103448275862	0.999140912090975	2.99408284023669	1.00587999356621	1004.14285714286	0.1	0.080445
19.482774	6.786421	-0.021843	0.000438	-0.731498	0.000438	0.508779	0.119274	10261	15	78	0.598247	21334	4.4916	9.7479	Inf	0.00624	0.0308	39978666	21334	23.115068	0.970727	0.000696	0.497115	0.000182	0.488532	0.000174	-8.7e-05	1.61362968757409	10601	Transient	tropics_32	1.2988516	1.00789802985295	0.629310344827586	0.967960393180669	2.40659340659341	1.0414445727199	685.48275862069	0.1	0.053335
19.005	3.881642	0.024055	0.00025	-0.72766	0.00025	0.530425	0.116947	10597	17	32	0.240402	5574	5.4181	10.6685	22.8311	0.00622	0.0865	39994426	5574	24.035616	1.018841	0.001465	0.489896	0.000145	0.520334	0.000444	-0.000107	2.56430420343534	11448	Transient	tropics_32	1.11794117647059	1.00540384162727	0.170648464163823	0.986001064567087	1.72413793103448	1.01939331275681	263.394144144144	0.1	0.013935
16.011364	7.03775	0.030008	0.000454	-0.703615	0.000454	0.520906	0.121936	10555	16	30	0.162929	4861	5.4418	10.5534	45.6621	0.0061	0.0795	39995139	4861	23.920548	1.012824	0.001779	0.491399	0.000168	0.515655	0.000474	-9.4e-05	2.76088180916513	11631	Transient	tropics_32	1.00071025	1.01741544199462	0.255199550309162	1.00690760208315	2.70238095238095	1.0101831651007	257.248945147679	0.1	0.0121525
16.889091	3.404063	0.064645	0.00022	-0.710665	0.00022	0.54308	0.113418	10527	16	33	0.171253	4870	5.5285	10.4753	54.7945	0.00656	0.074	39995130	4870	23.843836	1.000633	0.00151	0.492118	0.000168	0.50872	0.00042	-0.000101	2.7412717626029	11761	Est.	tropics_32	1.0555681875	1.06610540544529	0.145695364238411	0.998373078721441	1.30952380952381	1.06754206636264	270.042857142857	0.1	0.012175
19.931734	3.194602	0.069618	0.000206	-0.735104	0.000206	0.55935	0.107453	10667	18	29	0.39164	9187	4.9057	10.8603	39.1389	0.00633	0.0823	39990813	9187	24.227397	1.041257	0.001394	0.486788	0.00013	0.535136	0.000404	-8.9e-05	2.12301238568385	11815	Est.	tropics_32	1.10731855555556	1.02961954769222	0.147776183644189	0.984937165666032	1.58461538461538	1.0452483107098	265.972772277228	0.1	0.0229675
4.52359	3.402493	0.032449	0.00022	-0.611343	0.00022	0.476192	0.209326	2029	6	22	0.367785	8195	4.3726	4.189	34.2466	0.00253	0.0259	39991805	8195	0.561644	1.014224	0.001011	0.535324	0.000149	0.47378	6.4e-05	2.3e-05	1.4944639856542	1680	Est.	tropics_33	0.753931666666667	1.01849414898372	0.217606330365974	1.01363219030937	1.47651006711409	1.00509097049263	3270.71875	0.1	0.0204875
3.063532	3.95022	0.046137	0.000255	-0.599615	0.000255	0.47712	0.195244	2799	5	30	0.768184	7644	4.783	4.8384	45.6621	0.00638	0.0152	39992356	7644	2.671233	0.997278	0.000755	0.53793	0.000182	0.463643	2.4e-05	3e-06	1.01921837049688	2426	Est.	tropics_33	0.6127064	1.05007617733266	0.337748344370861	1.02062158506301	1.4010989010989	1.02906762314971	8135.16666666667	0.1	0.01911
6.435272	3.634178	-0.031041	0.000234	-0.626698	0.000234	0.453778	0.191781	3555	5	24	0.742082	5052	5.8011	4.7849	39.1389	0.00632	0.0211	39994948	5052	4.742466	0.977467	0.000561	0.537807	0.000158	0.454555	2.3e-05	-7e-06	1.10746478463965	2745	Transient	tropics_33	1.2870544	0.99178368721641	0.417112299465241	0.993578227525397	1.48101265822785	0.998290635896646	8338.30434782609	0.1	0.01263
7.454545	2.569612	0.021383	0.000166	-0.634885	0.000166	0.482087	0.188839	3905	6	12	0.619385	1269	6.9247	5.7068	8.8378	0.00602	0.0291	39998731	1269	5.70137	0.996634	0.000859	0.532901	0.000135	0.467684	5.7e-05	2e-05	1.32116817199766	3403	Transient	tropics_33	1.24242416666667	1.02506361873455	0.193247962747381	0.994549521211365	1.22962962962963	1.03079643519984	3312.9649122807	0.1	0.0031725
4.29798	3.047572	0.037956	0.000197	-0.609531	0.000197	0.477874	0.18446	3989	7	12	0.494334	1412	6.6305	5.937	8.3022	-0.00088	0.0304	39998588	1412	5.931507	1.013263	0.00117	0.530844	0.000139	0.477318	0.000105	2.7e-05	1.57581890183355	3632	Est.	tropics_33	0.613997142857143	1.02508976416757	0.168376068376068	1.02404050982857	1.41726618705036	1.00116484188738	1756.7619047619	0.1	0.00353
6.488372	5.253187	0.000987	0.000339	-0.627124	0.000339	0.468721	0.174352	4759	7	18	0.375442	2826	5.4454	6.1493	22.8311	0.00158	0.053	39997174	2826	8.041096	0.978414	0.000964	0.531959	0.000163	0.460015	0.000125	-1.7e-05	1.86762015120569	3669	Transient	tropics_33	0.926910285714286	1.02307150883449	0.351659751037344	1.00407313302947	2.07975460122699	1.01892546982164	1394.816	0.1	0.007065
5.069444	6.96277	-0.011209	0.000449	-0.615727	0.000449	0.457784	0.182234	4815	7	19	0.31816	2131	6.2848	6.226	30.4414	0.00762	0.0693	39997869	2131	8.194521	0.983236	0.000987	0.531049	0.00014	0.463052	0.000126	-4e-06	1.90501528118676	3673	Transient	tropics_33	0.724206285714286	1.00571336563874	0.454913880445795	1.01732230399832	3.20714285714286	0.988623307965412	1446.30158730159	0.1	0.0053275
7.120154	5.850711	0.012922	0.000377	-0.632199	0.000377	0.477373	0.17641	4451	6	115	0.759547	54073	3.4264	5.0521	273.9726	0.00633	0.0147	39945927	54073	7.19726	0.979234	0.000654	0.532231	0.000146	0.460138	3.9e-05	-2e-06	1.09773428204045	3674	Est.	tropics_33	1.18669233333333	1.03448802821581	0.576452599388379	0.998479829987054	2.58219178082192	1.03745615445801	4523.33333333333	0.1	0.1351825
5.971292	1.712095	0.003996	0.00011	-0.622971	0.00011	0.468173	0.177284	4843	7	18	0.246045	1833	6.4385	6.2644	15.2207	0.00805	0.0738	39998167	1833	8.271233	0.996196	0.000971	0.529809	0.000136	0.47031	0.000178	-3.5e-05	1.93418839486824	3706	Transient	tropics_33	0.853041714285714	1.00783780968136	0.113285272914521	1.01234327181326	0.808823529411765	0.995456188471434	995.977528089888	0.1	0.0045825
7.523636	3.79126	0.031581	0.000245	-0.63544	0.000245	0.487313	0.161991	4773	7	18	0.3908	2500	5.5859	6.1658	27.3973	-0.00295	0.0547	39997500	2500	8.079452	0.985117	0.001412	0.531822	0.000156	0.463339	0.000276	-4.5e-05	1.79376457067143	4225	Est.	tropics_33	1.07480514285714	1.04767755616099	0.173512747875354	0.996014395780809	1.57051282051282	1.05174181322962	586.923913043478	0.1	0.00625
5.285259	3.894618	0.074316	0.000251	-0.617461	0.000251	0.500187	0.157791	5333	6	73	0.840749	55196	2.43	6.1068	273.9726	0.00618	0.0071	39944804	55196	9.613699	1.053179	0.00082	0.534216	0.000166	0.493029	2.6e-05	7e-06	0.654196083639342	4918	Est.	tropics_33	0.8808765	1.02275788846457	0.30609756097561	1.00953923866976	1.51204819277108	1.01451841575242	6068.88461538462	0.1	0.13799
3.367089	4.282967	0.02543	0.000276	-0.602054	0.000276	0.46841	0.151826	5753	6	23	0.501045	1435	3.7276	3.7397	14.4196	0.00616	0.0285	39998565	1435	10.764384	0.969183	0.001161	0.535963	0.000224	0.452231	9.3e-05	5e-06	1.7498802461196	5217	Transient	tropics_33	0.5611815	1.05837194918836	0.237726098191214	1.02187190887497	1.23214285714286	1.03577596405377	1632.5376344086	0.1	0.0035875
5.283019	1.259523	0.027313	8.1e-05	-0.617443	8.1e-05	0.47656	0.160397	5991	5	9	0.645022	462	4.0239	4.0658	5.372	-0.02916	0.0161	39999538	462	11.416438	0.999272	0.001398	0.537879	0.000372	0.464663	8.8e-05	-2.4e-05	1.13486194702791	6256	Transient	tropics_33	1.0566038	1.02843812216904	0.0579399141630901	1.00268224197045	0.217741935483871	1.02560350189277	1822.69318181818	0.1	0.001155
6.404858	5.285482	0.015123	0.000341	-0.626454	0.000341	0.47507	0.160649	7209	6	23	0.648874	2398	6.2062	5.7342	13.6986	0.00133	0.0185	39997602	2398	14.753425	0.977614	0.001049	0.533634	0.000173	0.458201	0.000139	-1.9e-05	1.4569424101958	6836	Est.	tropics_33	1.06747633333333	1.038485466863	0.325071496663489	1.00159233469039	1.97109826589595	1.0368157206117	1155.74820143885	0.1	0.005995
7.015957	0.622086	0.046783	4e-05	-0.631362	4e-05	0.492757	0.157419	7293	6	20	0.466301	1825	6.3773	5.8493	13.6986	-0.00365	0.028	39998175	1825	14.983562	1.002019	0.001229	0.533111	0.000159	0.470073	0.000159	-5e-06	1.60898325261443	7172	Est.	tropics_33	1.16932616666667	1.04578315508928	0.032546786004882	0.997666348547193	0.251572327044025	1.0482563346544	990.056603773585	0.1	0.0045625
9.239219	4.216167	0.058875	0.000272	-0.64922	0.000272	0.507862	0.152381	7629	9	27	0.431573	11567	6.4036	6.3082	39.1389	0.00597	0.0501	39988433	11567	15.90411	1.028872	0.000795	0.523211	0.000128	0.49183	0.000105	-1.9e-05	1.40559055982693	7244	Est.	tropics_33	1.02657988888889	1.03087911044525	0.342138364779874	0.998551504678825	2.125	1.0325966289165	1451.24761904762	0.1	0.0289175
8.070861	4.322028	0.031753	0.000279	-0.639835	0.000279	0.490038	0.142323	7937	9	104	0.417452	42769	6.1437	5.4384	273.9726	0.00606	0.0552	39957231	42769	16.747945	0.980924	0.000918	0.522372	0.000165	0.469644	9.4e-05	-9e-06	1.84791416062892	7397	Est.	tropics_33	0.896762333333333	1.05233688336216	0.303921568627451	1.00958595497304	1.69090909090909	1.04342438102052	1514.07446808511	0.1	0.1069225
10.688288	8.236169	0.030762	0.000531	-0.660859	0.000531	0.499527	0.140092	8483	10	36	0.575058	8620	4.406	3.0027	136.9863	0.00612	0.0295	39991380	8620	18.243836	1.002171	0.000743	0.518511	0.00019	0.483428	6.3e-05	-2.9e-05	1.72232624880659	8609	Est.	tropics_33	1.0688288	1.02900606737574	0.714670255720054	0.995943287274855	2.79473684210526	1.03330175331176	2223.68253968254	0.1	0.02155
14.702827	7.669742	0.02342	0.000495	-0.693104	0.000495	0.512204	0.132596	8847	10	46	0.355111	14939	5.6945	4	136.9863	0.00621	0.0412	39985061	14939	19.241096	1.019284	0.000826	0.516022	0.000216	0.494121	0.000117	-6.3e-05	1.74970987158861	8880	Transient	tropics_33	1.4702827	1.00432892281108	0.599273607748184	0.968992776947726	2.29166666666667	1.03659629928702	1133.29914529915	0.1	0.0373475
11.591197	5.605063	0.046616	0.000362	-0.668111	0.000362	0.511396	0.130545	9057	11	50	0.413307	23687	5.1483	4.5753	136.9863	0.00613	0.0419	39976313	23687	19.816438	1.007918	0.001204	0.513354	0.000205	0.491213	0.000279	-9.5e-05	1.85340489948615	9052	Est.	tropics_33	1.05374518181818	1.0394889341139	0.300664451827243	0.998679485959692	1.76585365853659	1.04108808195223	467.903225806452	0.1	0.0592175
12.008299	5.528977	0.04495	0.000357	-0.671461	0.000357	0.512306	0.128841	9169	11	59	0.328167	27419	4.7115	7.5493	54.7945	0.00633	0.0442	39972581	27419	20.123288	1.004883	0.001117	0.511437	0.000197	0.491517	0.000217	-6.8e-05	1.83834171202638	9257	Est.	tropics_33	1.09166354545455	1.04089287989073	0.319606087735004	0.999070300769953	1.81218274111675	1.04229558692782	593.73732718894	0.1	0.0685475
10.713855	5.748443	0.033904	0.000371	-0.661064	0.000371	0.501217	0.128602	9855	11	43	0.428369	9877	5.4279	6.7616	30.4414	0.0063	0.0414	39990123	9877	22.00274	1.007079	0.001196	0.513503	0.000162	0.490492	0.000151	-8e-06	2.08869274901046	10137	Transient	tropics_33	0.973986818181818	1.02721364597324	0.310200668896321	1.00545020599827	2.29012345679012	1.02186580005382	851.668874172185	0.1	0.0246925
10.756852	2.829473	0.026589	0.000183	-0.66141	0.000183	0.497749	0.126909	9757	11	47	0.560099	10907	5.044	6.4932	136.9863	0.00627	0.0333	39989093	10907	21.734247	0.998083	0.000952	0.513517	0.000161	0.486098	9.8e-05	-8e-06	1.83853416423373	10325	Est.	tropics_33	0.977895636363636	1.02891807731087	0.192226890756303	1.00507497832544	1.13664596273292	1.02396841789104	1294.98979591837	0.1	0.0272675
9.595892	8.001023	-0.044124	0.000516	-0.652085	0.000516	0.459878	0.129143	10331	10	116	0.744531	46992	4.6821	4.2493	Inf	0.00626	0.0407	39953008	46992	23.306849	0.974892	0.000959	0.519376	0.000164	0.469435	9.2e-05	-1e-06	1.16587711012871	10728	Transient	tropics_33	0.9595892	0.981478258657449	0.538060479666319	1.00304682013314	3.14634146341463	0.979641483911511	1403.72826086957	0.1	0.11748
8.917949	4.578815	0.066608	0.000295	-0.646639	0.000295	0.510554	0.123329	10023	11	52	0.22361	16976	5.7953	7.2219	68.4932	0.0062	0.06	39983024	16976	22.463014	1.026188	0.001349	0.514353	0.000165	0.49893	0.000135	1.4e-05	2.24359502135384	10745	Est.	tropics_33	0.810722636363636	1.04159900183254	0.218680504077094	1.01837322718296	1.78787878787879	1.02329785741487	913.548148148148	0.1	0.04244
8.416	10.386944	0.002191	0.00067	-0.642607	0.00067	0.476586	0.132683	10723	8	15	0.67357	1014	4.4306	9.689	11.9119	0.00125	0.0149	39998986	1014	24.380822	0.981973	0.000833	0.5245	0.000206	0.468277	7.7e-05	-2.8e-05	1.11964818306988	11709	Est.	tropics_33	1.052	1.02059160689188	0.804321728691477	1.00270650714107	3.25242718446602	1.01774377131484	1723.15584415584	0.1	0.002535
9.762195	3.571498	-0.001036	0.00023	-0.65342	0.00023	0.48022	0.126339	10667	8	19	0.716397	1421	4.695	9.6123	17.1233	0.00676	0.0186	39998579	1421	24.227397	0.981404	0.000891	0.524125	0.000222	0.468314	5.4e-05	-1.5e-05	1.15506453695486	11780	Transient	tropics_33	1.220274375	1.01789327989567	0.258136924803591	0.992632348686147	1.03603603603604	1.02542311355202	2339.61111111111	0.1	0.0035525
11.334728	2.136214	0.070059	0.000138	-0.666051	0.000138	0.522233	0.186513	1917	11	20	0.650587	7152	6.7843	4.2904	22.8311	0.0061	0.0185	39992848	7152	0.254795	1.022806	0.000948	0.51476	0.000154	0.497006	0.000168	-4.4e-05	1.09524104607172	1746	Est.	tropics_35	1.03042981818182	1.04865581655138	0.145569620253165	0.998005498024436	0.896103896103896	1.05075793853595	1110.19642857143	0.1	0.01788
17.074713	9.018843	0.00502	0.000582	-0.712156	0.000582	0.512519	0.169039	2463	13	44	0.661669	13472	3.9686	5.6521	273.9726	0.00636	0.0255	39986528	13472	1.750685	0.985903	0.000998	0.506536	0.000264	0.486959	0.000189	-9.7e-05	1.18393466741102	1847	Transient	tropics_35	1.31343946153846	1.01940314748086	0.583166332665331	0.968510341642447	2.20454545454545	1.05248901858267	894.386243386243	0.1	0.03368
14.692308	5.70726	0.004132	0.000368	-0.69302	0.000368	0.502429	0.176101	2393	13	63	0.671859	19132	4.4223	5.5945	91.3242	0.00647	0.0265	39980868	19132	1.558904	0.979819	0.000992	0.505399	0.000247	0.485003	0.000161	-7.6e-05	1.2623816056211	1895	Transient	tropics_35	1.13017753846154	1.02482249117649	0.370967741935484	0.989443181177382	1.48987854251012	1.03592967466181	1093.7950310559	0.1	0.04783
12.977437	3.146603	0.032225	0.000203	-0.679246	0.000203	0.509559	0.178669	3331	11	26	0.738778	10003	6.2645	4.2	54.7945	0.00632	0.0177	39989997	10003	4.128767	1.00468	0.000595	0.512109	0.000251	0.490884	0.000152	-0.000125	0.995394989449639	3013	Transient	tropics_35	1.179767	1.02793909292648	0.341176470588235	0.990021900853075	0.808764940239044	1.0380436111179	1175.45394736842	0.1	0.0250075
4.633906	5.150524	0.01971	0.000332	-0.612229	0.000332	0.470729	0.185348	3877	6	56	0.740394	20743	3.7621	5.6918	91.3242	0.00613	0.0129	39979257	20743	5.624658	0.975751	0.000747	0.536022	0.000178	0.455306	8.2e-05	-2.7e-05	1.12363246526535	3373	Est.	tropics_35	0.772317666666667	1.0452518363122	0.444444444444444	1.01141574186947	1.86516853932584	1.03387392215345	2260.34146341463	0.1	0.0518575
8.651436	10.623934	0.00544	0.000685	-0.644498	0.000685	0.479115	0.17885	4129	6	25	0.453105	7069	4.3958	5.4247	27.3973	0.00607	0.0249	39992931	7069	6.315068	0.99562	0.000733	0.53545	0.000177	0.465103	0.000103	-4.4e-05	1.51107008529763	3627	Est.	tropics_35	1.441906	1.00987808970095	0.934515688949522	0.980345482906571	3.87005649717514	1.03012666011615	1736.40776699029	0.1	0.0176725
5.032051	6.550255	-0.027923	0.000423	-0.615427	0.000423	0.45014	0.17495	4913	5	44	0.522499	9156	4.6676	6.5027	45.6621	0.00638	0.0234	39990844	9156	8.463014	0.958304	0.001007	0.537144	0.000172	0.446228	0.000142	-2.5e-05	1.82910642044227	4401	Transient	tropics_35	1.0064102	1.01477531512778	0.420059582919563	1.00608047549123	2.4593023255814	1.00876681875633	1232.04225352113	0.1	0.02289
3.687606	6.977113	0.009297	0.00045	-0.604628	0.00045	0.462216	0.173149	4885	5	48	0.569806	11267	4.5744	6.4055	91.3242	0.00634	0.021	39988733	11267	8.386301	0.977131	0.00073	0.537509	0.000172	0.454661	5.6e-05	-1.2e-05	1.77980566163369	4425	Est.	tropics_35	0.7375212	1.03296318645726	0.616438356164384	1.01631340891983	2.61627906976744	1.01661677601554	3091.94642857143	0.1	0.0281675
8.613008	8.12666	-0.015395	0.000524	-0.64419	0.000524	0.469079	0.167981	4969	5	34	0.451256	6052	4.9039	6.5808	54.7945	0.00676	0.0251	39993948	6052	8.616438	0.984567	0.000733	0.537358	0.000183	0.458276	7.1e-05	-2.7e-05	1.83331359485041	4428	Transient	tropics_35	1.7226016	1.000158340903	0.714870395634379	0.977165485444949	2.86338797814208	1.02357313060252	2365.92957746479	0.1	0.01513
6.812298	7.105005	0.029617	0.000458	-0.629726	0.000458	0.483777	0.172305	5725	6	38	0.788566	18261	4.3001	4.8534	136.9863	0.00592	0.0082	39981739	18261	10.687671	1.015286	0.000521	0.534749	0.000141	0.474843	1.8e-05	-8e-06	0.87238111284655	5438	Est.	tropics_35	1.135383	1.01455151103781	0.879078694817658	0.996238891806493	3.24822695035461	1.0188146397862	9572.5	0.1	0.0456525
7.042323	3.591713	0.029461	0.000232	-0.631574	0.000232	0.484494	0.169611	6481	6	39	0.210805	9829	7.0579	4.874	136.9863	0.00599	0.0401	39990171	9829	12.758904	1.009339	0.000804	0.534572	0.000154	0.472242	9.3e-05	-2.1e-05	2.16827655919919	5497	Transient	tropics_35	1.1737205	1.0203700328801	0.288557213930348	0.994728794077891	1.50649350649351	1.02594432515532	1823.77419354839	0.1	0.0245725
7.096635	9.554078	0.035656	0.000616	-0.63201	0.000616	0.487734	0.165637	6523	6	37	0.213223	11223	7.2583	4.989	45.6621	0.00634	0.0418	39988777	11223	12.873973	1.00793	0.000911	0.534384	0.000159	0.471777	0.00014	-3.6e-05	2.17200199759737	6075	Est.	tropics_35	1.1827725	1.02814609963941	0.676180021953897	0.994644986804387	3.87421383647799	1.03382318341081	1183.12142857143	0.1	0.0280575
4.005602	6.576999	0.024957	0.000424	-0.607182	0.000424	0.470661	0.175157	6327	6	34	0.317647	6970	6.5642	8.4411	39.1389	0.0062	0.0315	39993030	6970	12.336986	1.010215	0.000655	0.534559	0.000177	0.472675	5.3e-05	-2.7e-05	2.07291356701223	6098	Transient	tropics_35	0.667600333333333	1.01490379070013	0.647328244274809	1.019315344536	2.3954802259887	0.995739144232295	3304.84905660377	0.1	0.017425
3.855696	2.422214	0.02806	0.000156	-0.605978	0.000156	0.471555	0.173523	6341	6	31	0.319652	6895	6.5747	7.6274	136.9863	0.00608	0.0314	39993105	6895	12.375342	1.005128	0.001179	0.534839	0.000174	0.470019	0.000144	-1.1e-05	2.0515798396995	6134	Transient	tropics_35	0.642616	1.02321036725038	0.132315521628499	1.02000906239273	0.896551724137931	1.00326795299764	1205.02083333333	0.1	0.0172375
4.41954	4.878584	0.023216	0.000315	-0.610507	0.000315	0.471402	0.158694	7223	5	37	0.614686	6496	7.5578	6.9068	54.7945	0.00657	0.0447	39993504	6496	14.791781	0.979948	0.000839	0.536928	0.000155	0.456446	7.4e-05	-2e-06	1.6321908633558	7066	Est.	tropics_35	0.883908	1.04443050957014	0.375446960667461	1.01144931910047	2.03225806451613	1.03276619797304	2144.51351351351	0.1	0.01624
7.621965	6.537553	-0.021662	0.000422	-0.63623	0.000422	0.462587	0.155946	8133	6	60	0.659744	17719	6.4658	10.0932	136.9863	0.00668	0.0318	39982281	17719	17.284932	0.968289	0.000749	0.536355	0.000163	0.451567	0.000116	-4e-05	1.52413819087379	7634	Est.	tropics_35	1.2703275	1.01061866460942	0.563417890520694	0.986816694861299	2.58895705521472	1.02440390905447	1344.36206896552	0.1	0.0442975
9.629921	5.11501	-0.010774	0.00033	-0.652358	0.00033	0.475073	0.160646	8469	7	17	0.281684	2375	7.9939	11.374	24.9066	0.00621	0.0544	39997625	2375	18.205479	0.99472	0.00081	0.530213	0.00017	0.469246	0.000102	-3e-05	2.01212393911226	7719	Transient	tropics_35	1.375703	0.994534976333939	0.407407407407407	0.982277392311029	1.94117647058824	1.01241779365194	1574.96078431373	0.1	0.0059375
7.251724	3.864221	-0.006953	0.000249	-0.633256	0.000249	0.467869	0.158874	8455	7	20	0.29184	2402	7.7073	11.3562	24.9066	0.00649	0.0533	39997598	2402	18.167123	0.998359	0.00065	0.531111	0.000171	0.470153	5.3e-05	-2.3e-05	1.98263481980681	7875	Est.	tropics_35	1.03596057142857	0.994703424498468	0.383076923076923	0.999528351299132	1.45614035087719	0.99514200696369	2997.62264150943	0.1	0.006005
8.17551	3.671237	0.018977	0.000237	-0.640676	0.000237	0.483733	0.150783	8525	7	16	0.206619	2236	8.6061	11.4521	14.4196	0.00592	0.0646	39997764	2236	18.358904	0.999728	0.000784	0.528775	0.000162	0.472905	0.000115	-3.7e-05	2.06352960365355	7929	Est.	tropics_35	1.16793	1.01943549416347	0.302295918367347	0.996522329567856	1.46296296296296	1.02289677630814	1311.15652173913	0.1	0.00559
7.837838	3.618491	-0.022831	0.000233	-0.637964	0.000233	0.462672	0.164042	8623	8	14	0.215845	2474	11.1632	11.5863	16.116	0.00611	0.0926	39997526	2474	18.627397	1.007795	0.000743	0.526731	0.00015	0.47858	0.000122	-4.2e-05	1.97815096981526	8345	Transient	tropics_35	0.97972975	0.969867537633763	0.313593539703903	1.00310611118783	1.55333333333333	0.966759998328388	1344.60655737705	0.1	0.006185
9.785441	3.279635	0.016074	0.000212	-0.653607	0.000212	0.488609	0.15109	8553	7	14	0.200899	2225	9.259	11.489	12.4533	0.00638	0.072	39997775	2225	18.435616	1.011302	0.000699	0.529102	0.000154	0.478081	9.9e-05	-3.6e-05	2.05451238551825	8614	Transient	tropics_35	1.39792014285714	1.00484709978923	0.303290414878398	0.983111289675226	1.37662337662338	1.02202137294726	1526.16161616162	0.1	0.0055625
9.407249	7.235085	0.001609	0.000467	-0.650569	0.000467	0.480681	0.148094	9169	9	104	0.535228	47987	8.6664	12.2384	273.9726	0.00628	0.0642	39952013	47987	20.123288	0.994525	0.000819	0.522431	0.000156	0.47611	8.3e-05	-1.3e-05	1.6720323581962	8705	Transient	tropics_35	1.04524988888889	1.00712430068126	0.57020757020757	0.998694214560476	2.99358974358974	1.00960072252211	1784.26506024096	0.1	0.1199675
9.879306	8.209716	0.045722	0.00053	-0.654361	0.00053	0.504183	0.146274	9085	9	72	0.610757	41221	9.6146	12.0082	273.9726	0.00613	0.0712	39958779	41221	19.893151	1.016119	0.000845	0.522171	0.000152	0.486683	8e-05	-1e-05	1.46303941287394	8710	Est.	tropics_35	1.09770066666667	1.03017792672708	0.627218934911243	0.995409726195412	3.48684210526316	1.03595769731016	1828.425	0.1	0.1030525
11.611502	7.00752	0.007361	0.000452	-0.668274	0.000452	0.491603	0.137245	9449	9	38	0.2599	8434	10.2979	13.0055	136.9863	0.00625	0.0856	39991566	8434	20.890411	0.980928	0.001061	0.521015	0.000225	0.471043	0.000242	-9.9e-05	2.32023768389393	8951	Est.	tropics_35	1.29016688888889	1.02697461868572	0.426013195098963	0.98383453343932	2.00888888888889	1.0436478198381	567.128099173554	0.1	0.021085
7.899606	5.43021	0.078609	0.00035	-0.63846	0.00035	0.512484	0.136946	9981	11	31	0.686306	15021	4.0928	4.6219	136.9863	0.00625	0.0141	39984979	15021	22.347945	1.033656	0.000988	0.512809	0.000206	0.504112	4.6e-05	-5e-06	1.27575964962556	10023	Est.	tropics_35	0.718146	1.0465582968549	0.354251012145749	1.02982802556219	1.69902912621359	1.01660742057321	2977.08695652174	0.1	0.0375525
5.568063	2.761074	0.087983	0.000178	-0.619732	0.000178	0.507604	0.129463	10723	7	25	0.630971	6490	4.5262	14.4014	27.3973	0.0062	0.024	39993510	6490	24.380822	1.015878	0.001413	0.531378	0.000165	0.478158	0.000216	-2.1e-05	1.37991505426656	11324	Est.	tropics_35	0.795437571428572	1.07490226029889	0.125973106864827	1.01262872385446	1.07878787878788	1.06158215485258	599.365740740741	0.1	0.016225
8.249531	5.269817	0.079666	0.00034	-0.64127	0.00034	0.514397	0.128305	10793	7	29	0.434309	9362	4.499	4.2178	34.2466	0.00615	0.0399	39990638	9362	24.572603	1.030574	0.002051	0.53087	0.000141	0.485495	0.000333	2e-06	1.53241442770383	11343	Transient	tropics_35	1.17850442857143	1.0507982058651	0.165772793759142	0.992000278259329	2.4113475177305	1.05953099414	385.3003003003	0.1	0.023405
8.027326	6.453385	0.004889	0.000416	-0.639486	0.000416	0.476551	0.227301	1875	7	29	0.476825	15016	5.6836	4.9219	68.4932	0.00629	0.0358	39984984	15016	0.139726	1.023433	0.001562	0.530902	0.000176	0.482143	0.000235	-1.9e-05	1.50058028420013	1077	Transient	tropics_36	1.14676085714286	0.981892288660553	0.266325224071703	0.99371168693133	2.36363636363636	0.988401781214287	967.23829787234	0.1	0.03754
8.982558	6.214812	-0.00483	0.000401	-0.647158	0.000401	0.475437	0.218524	2631	6	17	0.506083	3288	6.6872	6.2658	21.0748	0.00608	0.0396	39996712	3288	2.210959	1.004831	0.001405	0.534173	0.000202	0.470427	0.000133	1e-05	1.49769645332719	1493	Transient	tropics_36	1.497093	0.990397037604224	0.285409252669039	0.980078628327714	1.98514851485149	1.01064989892162	1643.03759398496	0.1	0.00822
8.289216	10.798707	0.01003	0.000697	-0.641589	0.000697	0.479881	0.216606	2561	6	17	0.602622	3737	6.1275	6.074	15.2207	0.00622	0.0307	39996263	3737	2.019178	0.989358	0.001145	0.532684	0.000206	0.464483	8.2e-05	7e-06	1.40511302295365	1559	Transient	tropics_36	1.381536	1.02094536966771	0.608733624454148	0.988306804249142	3.38349514563107	1.03315083652147	2641.53658536585	0.1	0.0093425
3.369159	3.616058	0.050197	0.000233	-0.60207	0.000233	0.48019	0.210756	2575	6	15	0.562361	3608	6.0378	6.1123	30.4414	0.00611	0.0324	39996392	3608	2.057534	0.995439	0.001575	0.532834	0.000206	0.467204	0.00017	8e-06	1.45916344459865	1956	Est.	tropics_36	0.5615265	1.05629598316194	0.147936507936508	1.02785627605956	1.13106796116505	1.02779513874025	1239.74117647059	0.1	0.00902
6.733836	8.633898	-0.028116	0.000557	-0.629096	0.000557	0.456343	0.197842	3219	5	76	0.609158	17603	4.3728	4.7096	273.9726	0.00635	0.0235	39982397	17603	3.821918	0.964871	0.000617	0.537454	0.000158	0.449001	4.4e-05	-1.2e-05	1.6595170645466	2185	Transient	tropics_36	1.3467672	1.00767416192701	0.902755267423014	0.991849500946815	3.5253164556962	1.01635185667738	4496.40909090909	0.1	0.0440075
5.014648	8.180449	-0.005103	0.000528	-0.615287	0.000528	0.460596	0.194745	3205	5	80	0.633912	20465	4.3734	7.8356	273.9726	0.00665	0.0236	39979535	20465	3.783562	0.960655	0.000867	0.537401	0.00016	0.447093	0.000106	-1.7e-05	1.56918180206876	2226	Est.	tropics_36	1.0029296	1.03565796064684	0.608996539792388	1.00574013378512	3.3	1.03020177010152	1837.21698113208	0.1	0.0511625
4.797403	5.517396	0.018759	0.000356	-0.613542	0.000356	0.470699	0.192856	3401	5	29	0.286448	3697	4.9268	5.2082	27.3973	0.00679	0.0431	39996303	3697	4.320548	0.974287	0.001289	0.537003	0.000166	0.453813	0.000228	-3.9e-05	2.22451770002006	2421	Est.	tropics_36	0.9594806	1.04582741577714	0.276183087664856	1.00824338905282	2.14457831325301	1.03720915883855	845.859649122807	0.1	0.0092425
7.633609	10.226639	0.031671	0.00066	-0.636323	0.00066	0.4878	0.193282	3793	6	14	0.790012	3424	4.2128	3.8603	17.1233	0.00638	0.0253	39996576	3424	5.394521	1.024079	0.000643	0.535381	0.000159	0.478373	1.5e-05	1e-06	0.79144668930635	2497	Transient	tropics_36	1.27226816666667	1.00790843569696	1.02643856920684	0.988520039453756	4.15094339622642	1.01970637974969	12885.4666666667	0.1	0.00856
8.831014	7.277607	-0.000328	0.00047	-0.645941	0.00047	0.477019	0.189849	4577	6	26	0.558694	4779	6.3435	6.0082	68.4932	0.00594	0.0218	39995221	4779	7.542466	0.977159	0.001203	0.533042	0.000182	0.458466	0.000136	-3e-06	1.4515312458803	3347	Transient	tropics_36	1.47183566666667	1.02303929430739	0.390689941812136	0.983354157591677	2.58241758241758	1.04046755920832	1395.94852941176	0.1	0.0119475
6.268973	6.042609	-0.018094	0.00039	-0.625362	0.00039	0.459112	0.190272	4479	6	34	0.685974	8028	6.0475	5.7397	45.6621	0.00602	0.0165	39991972	8028	7.273973	0.981876	0.000764	0.532652	0.000165	0.461022	5.6e-05	-6e-06	1.25218867162323	3395	Transient	tropics_36	1.04482883333333	1.00019627077178	0.510471204188482	1.00453522928485	2.36363636363636	0.995857030684002	3397.71428571429	0.1	0.02007
5.181992	8.256151	0.016217	0.000533	-0.616631	0.000533	0.470971	0.186008	4563	6	26	0.586777	4961	6.2516	5.9699	68.4932	0.00618	0.0208	39995039	4961	7.50411	0.987389	0.000937	0.532741	0.000172	0.463524	7.9e-05	-1e-06	1.38807041611513	3640	Est.	tropics_36	0.863665333333333	1.02933009103484	0.568836712913554	1.01317493625268	3.09883720930233	1.01606605051734	2354.53164556962	0.1	0.0124025
3.441873	3.911201	0.06369	0.000252	-0.602654	0.000252	0.487363	0.181931	5165	5	57	0.755293	33628	4.6488	5.3151	91.3242	0.00604	0.0149	39966372	33628	9.153425	1.030194	0.000888	0.538465	0.00016	0.478454	4.5e-05	1.2e-05	0.914464523553515	4198	Est.	tropics_36	0.6883746	1.03452549843848	0.283783783783784	1.016513647386	1.575	1.01862038983894	4042.91111111111	0.1	0.08407
5.778195	4.616216	0.031329	0.000298	-0.62142	0.000298	0.48044	0.167235	5585	6	27	0.559741	5097	4.4101	5.3973	24.9066	0.00631	0.0292	39994903	5097	10.30411	0.973519	0.001039	0.534474	0.000165	0.455589	0.000165	-3.2e-05	1.53007109061788	4860	Est.	tropics_36	0.9630325	1.05989191628303	0.286814244465833	1.00506497714061	1.80606060606061	1.05454697106383	1013.54545454545	0.1	0.0127425
4.417098	4.041055	0.018733	0.000261	-0.610488	0.000261	0.469253	0.177108	5697	6	17	0.419497	3857	4.7099	5.7041	17.1233	0.00633	0.0413	39996143	3857	10.610959	1.001369	0.000872	0.532878	0.000172	0.470036	0.00013	-3.9e-05	1.6725706958316	4899	Transient	tropics_36	0.736183	1.01751658323976	0.299311926605505	1.01915593914131	1.51744186046512	0.998334170148669	1362.36923076923	0.1	0.0096425
7.206704	4.063419	0.04432	0.000262	-0.632894	0.000262	0.492385	0.163523	5949	7	25	0.486621	8857	4.2337	4.2959	34.2466	0.00617	0.0338	39991143	8857	11.30137	1.024384	0.000711	0.530148	0.000144	0.483325	0.000121	-4.5e-05	1.69428936896889	5182	Est.	tropics_36	1.02952914285714	1.02043452723863	0.368495077355837	1.00170652058645	1.81944444444444	1.01874515077846	1351.42975206612	0.1	0.0221425
7.331106	6.122101	0.031128	0.000395	-0.633893	0.000395	0.486591	0.165195	6117	8	37	0.444406	23051	4.5773	4.7562	136.9863	0.00625	0.0306	39976949	23051	11.761644	1.015544	0.00088	0.527727	0.000152	0.481326	0.000126	-3e-05	1.71786402209684	5301	Est.	tropics_36	0.91638825	1.01582751951792	0.448863636363636	1.00529715502038	2.59868421052632	1.01093853230451	1311.07142857143	0.1	0.0576275
10.272727	5.633237	-0.007689	0.000363	-0.657521	0.000363	0.479124	0.158176	6495	7	40	0.343503	12128	4.8745	5.7918	54.7945	0.00644	0.0276	39987872	12128	12.79726	0.988382	0.000893	0.528806	0.000204	0.467461	6e-05	-1.1e-05	2.01329134620068	5314	Transient	tropics_36	1.46753242857143	1.00400501500706	0.406494960806271	0.979819061059711	1.77941176470588	1.02494967494615	2636.26666666667	0.1	0.03032
3.717472	7.164292	0.042944	0.000462	-0.604868	0.000462	0.478108	0.164334	6691	6	28	0.217662	8017	5.3238	4.8534	273.9726	0.00607	0.0311	39991983	8017	13.334247	1.007716	0.000914	0.53398	0.000231	0.471997	5e-05	-1.6e-05	2.09369116848214	5474	Est.	tropics_36	0.619578666666667	1.03588653545777	0.5054704595186	1.02278458598007	2	1.0129471161893	3286.68	0.1	0.0200425
3.721436	3.778768	0.034097	0.000244	-0.6049	0.000244	0.473917	0.16364	6621	7	28	0.29418	8454	5.2054	4.663	45.6621	0.00624	0.0302	39991546	8454	13.142466	0.993121	0.001114	0.531175	0.000248	0.467591	5.8e-05	-2e-06	2.05644990071145	5645	Est.	tropics_36	0.531633714285714	1.04185186528362	0.21903052064632	1.02815274968294	0.983870967741935	1.01352891736582	2821.37931034483	0.1	0.021135
5.461085	7.404146	0.004431	0.000478	-0.618873	0.000478	0.466535	0.162417	7391	5	35	0.399464	8211	8.0022	5.1699	54.7945	0.00645	0.0407	39991789	8211	15.252055	0.989601	0.000644	0.537174	0.000152	0.460735	3.7e-05	-5e-06	1.77587929733182	6363	Transient	tropics_36	1.092217	1.01499577243365	0.742236024844721	1.00256349475893	3.14473684210526	1.01258858128859	4389.64864864865	0.1	0.0205275
6.304038	4.37787	0.005749	0.000282	-0.625644	0.000282	0.470311	0.157843	7447	5	35	0.375439	7117	8.1452	5.2712	54.7945	0.00634	0.0417	39992883	7117	15.405479	0.996526	0.000621	0.536489	0.000142	0.464548	3.4e-05	-3e-06	1.85788111220444	6794	Est.	tropics_36	1.2608076	1.00927176733415	0.454106280193237	0.997069522639407	1.98591549295775	1.01240560717084	4642.44117647059	0.1	0.0177925
3.74804	5.722631	0.061232	0.000369	-0.605114	0.000369	0.487049	0.165419	7909	7	22	0.353475	7828	9.7176	6.537	27.3973	0.00592	0.0546	39992172	7828	16.671233	1.011028	0.001028	0.530061	0.000203	0.477077	0.000119	-3.1e-05	1.73875116427532	6861	Est.	tropics_36	0.535434285714286	1.05154905239245	0.358949416342412	1.03009309815913	1.81773399014778	1.02090228621376	1390.0756302521	0.1	0.01957
4.518031	2.895999	0.09556	0.000187	-0.611298	0.000187	0.507233	0.153719	8007	6	25	0.234535	11461	10.0464	6.8055	91.3242	0.00617	0.0601	39988539	11461	16.939726	1.017944	0.001488	0.532256	0.000223	0.478289	0.000135	7e-06	1.83449347929581	7298	Est.	tropics_36	0.753005166666667	1.08087953418231	0.125672043010753	1.01952078918476	0.838565022421525	1.06051571330304	1138.65925925926	0.1	0.0286525
5.888668	5.876273	0.011853	0.000379	-0.622307	0.000379	0.471589	0.148593	8567	6	33	0.668622	4943	4.3583	8.3397	54.7945	0.00669	0.027	39995057	4943	18.473973	0.964379	0.000882	0.536146	0.000165	0.449922	0.00015	-4.1e-05	1.43673931495374	7478	Est.	tropics_36	0.981444666666667	1.04930066413102	0.429705215419501	1.00104230977019	2.2969696969697	1.04815723614315	990.62	0.1	0.0123575
9.381356	5.405415	0.018223	0.000349	-0.650361	0.000349	0.488059	0.146147	8861	6	10	0.43744	1047	5.1356	8.6575	6.5232	0.00588	0.0363	39998953	1047	19.279452	1.002065	0.001169	0.532651	0.000186	0.470616	0.000239	-6.7e-05	1.50673880948334	7631	Transient	tropics_36	1.56355933333333	1.01629141028928	0.298545765611634	0.979735985191572	1.87634408602151	1.0370641882129	611.493723849372	0.1	0.0026175
8.206107	1.949886	0.032236	0.000126	-0.640922	0.000126	0.490296	0.144299	8861	6	10	0.43744	1047	5.1356	8.6575	6.5232	0.00588	0.0363	39998953	1047	19.279452	1.002065	0.001169	0.532651	0.000186	0.470616	0.000239	-6.7e-05	1.50673880948334	7880	Est.	tropics_36	1.3676845	1.03063295114806	0.107784431137725	0.989027495453202	0.67741935483871	1.04181753276557	603.761506276151	0.1	0.0026175
3.403727	2.799738	0.026521	0.000181	-0.602348	0.000181	0.469061	0.152871	8721	6	18	0.55676	1568	4.7199	8.7575	13.0463	0.00653	0.0261	39998432	1568	18.89589	0.980817	0.001039	0.533549	0.000194	0.459776	0.000123	-2e-05	1.47811702650013	8380	Est.	tropics_36	0.567287833333333	1.04695963816624	0.174205967276227	1.02619354176832	0.93298969072165	1.02019461650891	1242.85365853659	0.1	0.00392
8.734257	3.077995	0.09644	0.000199	-0.645164	0.000199	0.525217	0.140593	9365	9	38	0.31122	15285	6.579	4.2904	Inf	0.0059	0.0579	39984715	15285	20.660274	1.043289	0.001103	0.52011	0.000186	0.501771	0.000196	-5.9e-05	1.65576529223653	8747	Est.	tropics_36	0.970473	1.05554980887486	0.180417044424297	1.00858761512942	1.06989247311828	1.04672649475558	717.311224489796	0.1	0.0382125
10.126829	9.540012	-0.007935	0.000615	-0.656349	0.000615	0.478346	0.143949	9939	11	23	0.444646	3857	4.7273	8.6589	91.3242	0.0066	0.0388	39996143	3857	22.232877	0.975117	0.00077	0.51439	0.000186	0.474233	0.000159	-7.2e-05	1.99736663623276	9021	Transient	tropics_36	0.920620818181818	1.01741267869111	0.798701298701299	1.00846013272566	3.30645161290323	1.00867295190339	905.339622641509	0.1	0.0096425
14.455102	4.929617	0.010169	0.000318	-0.691115	0.000318	0.504322	0.128354	9925	11	26	0.493908	4268	4.606	5.8247	68.4932	0.00633	0.0361	39995732	4268	22.194521	0.970753	0.000923	0.514727	0.000185	0.471823	0.00022	-8.3e-05	1.94837204681656	9036	Est.	tropics_36	1.31410018181818	1.04065697452106	0.344528710725894	0.973364761163011	1.71891891891892	1.06887964342561	583.427272727273	0.1	0.01067
10.179104	2.606728	0.014785	0.000168	-0.656769	0.000168	0.489537	0.139446	9981	11	24	0.355446	3241	4.6168	5.9781	21.0748	0.00603	0.0411	39996759	3241	22.347945	0.98927	0.000853	0.512734	0.00019	0.482727	0.000233	-0.000103	2.0635371819618	9384	Transient	tropics_36	0.925373090909091	1.02590277554858	0.196951934349355	1.01129236965006	0.884210526315789	1.01410735260302	598.480686695279	0.1	0.0081025
14.974576	14.448506	-0.008806	0.000932	-0.695287	0.000932	0.496872	0.14087	10275	13	11	0.514535	1032	5.0144	9.1205	7.0249	0.00594	0.0392	39998968	1032	23.153425	1.012107	0.001354	0.502821	0.000207	0.503675	0.000409	-0.00014	1.33735261069666	9560	Transient	tropics_36	1.15189046153846	0.979375361752235	0.688330871491876	0.992264114209092	4.5024154589372	0.986493274432918	344.425427872861	0.1	0.00258
17.451783	8.382418	0.069026	0.000541	-0.715184	0.000541	0.548051	0.127354	10723	17	25	0.855455	13373	3.6625	4.9014	68.4932	0.00627	0.0082	39986627	13373	24.380822	1.029168	0.000559	0.488575	0.000118	0.526825	2.6e-05	-8e-06	0.552605112861625	10248	Transient	tropics_36	1.02657547058824	1.04109733964905	0.967799642218247	1.00107886962758	4.58474576271187	1.0402904190196	4898.23076923077	0.1	0.0334325
8.029282	5.463562	0.051424	0.000352	-0.639501	0.000352	0.49976	0.171722	1903	9	76	0.756538	55105	3.1762	3.5699	Inf	0.00586	0.0322	39944895	55105	0.216438	1.021443	0.000982	0.522502	0.000193	0.48895	1e-04	-2.3e-05	0.977682680480352	1932	Est.	tropics_38	0.892142444444444	1.03066854713824	0.358452138492872	1.00967194120164	1.82383419689119	1.02210860006136	1717.22	0.1	0.1377625
8.233596	5.173779	0.040612	0.000334	-0.641142	0.000334	0.494588	0.153012	2225	8	34	0.401855	5823	3.7083	4.2055	91.3242	0.00622	0.0349	39994177	5823	1.09863	0.973234	0.001228	0.527552	0.000206	0.461422	0.000168	-2.7e-05	1.84455745500854	2200	Est.	tropics_38	1.0291995	1.07008997357334	0.271986970684039	0.998367174803317	1.62135922330097	1.0718778038325	910.785714285714	0.1	0.0145575
5.0499	2.031442	0.002632	0.000131	-0.61557	0.000131	0.46412	0.16979	2393	8	22	0.561017	4679	3.499	4.3055	34.2466	0.00118	0.04	39995321	4679	1.558904	1.022064	0.001176	0.527159	0.000145	0.48494	0.000203	-3.2e-05	1.55108978878579	2901	Transient	tropics_38	0.6312375	0.980990883890667	0.111394557823129	1.02499021701122	0.903448275862069	0.957066853631377	836.4039408867	0.1	0.0116975
11.289077	6.294024	0.00019	0.000406	-0.665684	0.000406	0.486853	0.150129	3107	9	40	0.594199	10515	5.6583	3.7534	68.4932	0.00624	0.034	39989485	10515	3.515068	0.986018	0.00067	0.522947	0.000228	0.471718	0.000133	-8.9e-05	1.58767776972893	3400	Transient	tropics_38	1.25434188888889	1.0143729810725	0.605970149253731	0.98274181683657	1.78070175438596	1.03208484730284	1128.78947368421	0.1	0.0262875
14.95838	3.918403	0.015413	0.000253	-0.695157	0.000253	0.509085	0.140171	3149	9	33	0.556847	8778	5.8168	3.8685	45.6621	0.00142	0.0357	39991222	8778	3.630137	0.992612	0.000655	0.522778	0.000236	0.475064	0.00016	-0.00011	1.64002259788928	3459	Transient	tropics_38	1.66204222222222	1.02309098912439	0.386259541984733	0.954508604890266	1.07203389830508	1.07161350891669	876.06875	0.1	0.021945
6.565766	6.487116	0.005828	0.000419	-0.627746	0.000419	0.471315	0.158595	3303	9	20	0.411026	5097	6.6135	5.4767	68.4932	0.00139	0.0481	39994903	5097	4.052055	0.992529	0.000578	0.520345	0.000286	0.477349	0.000195	-0.000163	1.82564709060632	4029	Transient	tropics_38	0.729529555555556	1.01341624862551	0.724913494809689	1.02584557719209	1.46503496503496	0.987359353429042	813.307692307692	0.1	0.0127425
6.72541	5.502469	0.034896	0.000355	-0.629028	0.000355	0.485835	0.15605	3471	9	22	0.27765	4765	7.1891	4.7507	27.3973	0.00111	0.0545	39995235	4765	4.512329	1.009717	0.001048	0.521471	0.000307	0.484436	0.000158	-9.8e-05	2.16863442251023	4189	Transient	tropics_38	0.747267777777778	1.02554677196714	0.338740458015267	1.02231903962275	1.15635179153094	1.00288789437614	987.658227848101	0.1	0.0119125
6.666667	1.947269	0.068567	0.000126	-0.628556	0.000126	0.502237	0.143423	3485	9	23	0.285108	4949	7.1175	4.789	34.2466	0.0012	0.0534	39995051	4949	4.550685	1.017989	0.001192	0.52202	0.000298	0.487848	0.000155	-7.6e-05	2.11806728604487	4324	Est.	tropics_38	0.740740777777778	1.05204710237197	0.105704697986577	1.02172602409502	0.422818791946309	1.02949484265591	925.309677419355	0.1	0.0123725
8.654239	5.360106	0.029358	0.000346	-0.644521	0.000346	0.491395	0.144378	3835	8	107	0.653075	61754	3.5228	5.7479	273.9726	0.00641	0.0189	39938246	61754	5.509589	1.000996	0.001047	0.525542	0.000152	0.476356	0.000119	-5e-06	1.28002853566527	4432	Transient	tropics_38	1.081779875	1.02876854098859	0.330468003820439	0.998804882699047	2.27631578947368	1.03157092594614	1213.26050420168	0.1	0.154385
5.037154	4.413972	0.043864	0.000285	-0.615468	0.000285	0.484169	0.141305	3905	8	104	0.601848	51096	3.3508	5.3479	136.9863	0.00625	0.0177	39948904	51096	5.70137	0.987567	0.001096	0.526295	0.000164	0.469246	7.9e-05	2e-05	1.37236031707225	4550	Est.	tropics_38	0.62964425	1.0579942899588	0.260036496350365	1.02677763339523	1.73780487804878	1.03180208248978	1788.67088607595	0.1	0.12774
2.919742	4.284149	0.073875	0.000276	-0.598461	0.000276	0.490102	0.127984	4073	6	53	0.46532	18123	3.1549	5.0425	273.9726	0.00629	0.0309	39981877	18123	6.161644	0.987524	0.002469	0.533807	0.000195	0.462462	0.000209	0.000105	1.67927017783191	5199	Est.	tropics_38	0.486623666666667	1.09027447743826	0.111786148238153	1.02969220611843	1.41538461538462	1.05976707275409	612.363636363636	0.1	0.0453075
5.378481	4.827638	0.030334	0.000311	-0.61821	0.000311	0.478535	0.116916	4521	5	66	0.805167	14438	3.2232	2.7685	91.3242	0.00637	0.017	39985562	14438	7.389041	0.959783	0.001031	0.539741	0.000126	0.444729	0.000146	-5e-06	0.90422805727017	6145	Est.	tropics_38	1.0756962	1.07399147854354	0.30164888457808	0.998457075646099	2.46825396825397	1.07601483150413	800.794520547945	0.1	0.036095
8.880693	5.885494	0.045571	0.00038	-0.64634	0.00038	0.49993	0.116997	4885	6	56	0.843626	29308	3.0479	2.7068	54.7945	0.00598	0.0074	39970692	29308	8.386301	1.038072	0.000656	0.5363	0.00017	0.484096	2.1e-05	-8e-06	0.679371259981979	7063	Transient	tropics_38	1.4801155	1.0082396137967	0.579268292682927	0.976990425381078	2.23529411764706	1.03270838841883	5571.28571428571	0.1	0.07327
5.640986	3.966641	0.014366	0.000256	-0.620318	0.000256	0.471922	0.120463	5221	6	60	0.588961	12247	4.7217	6.6151	91.3242	0.00648	0.022	39987753	12247	9.306849	0.969163	0.000992	0.534795	0.000165	0.453243	0.000122	-1.3e-05	1.67664403458061	7298	Est.	tropics_38	0.940164333333333	1.04674826309407	0.258064516129032	1.0055692339311	1.55151515151515	1.04121188854544	987.401639344262	0.1	0.0306175
4.320877	5.534731	0.030312	0.000357	-0.609715	0.000357	0.474572	0.130694	5823	7	46	0.300834	22411	6.8595	4.2658	Inf	0.00616	0.0578	39977589	22411	10.956164	1.018483	0.000782	0.529477	0.000198	0.481141	8.3e-05	-3.9e-05	2.06488391048006	7347	Transient	tropics_38	0.617268142857143	1.01206999618807	0.456521739130435	1.02649547787934	1.8030303030303	0.986347037562793	1574.6265060241	0.1	0.0560275
6.213885	5.740369	0.024011	0.00037	-0.62492	0.00037	0.478781	0.129049	5795	7	46	0.301543	19513	6.5802	4.189	68.4932	0.00616	0.0557	39980487	19513	10.879452	1.012613	0.000736	0.529081	0.000199	0.478708	5.7e-05	-3e-05	2.01487957429807	8081	Transient	tropics_38	0.887697857142857	1.0115429933707	0.502717391304348	1.01176237881563	1.85929648241206	1.0001524937958	2264.01754385965	0.1	0.0487825
5.701342	3.427582	0.043455	0.000221	-0.620803	0.000221	0.486005	0.122056	5473	7	37	0.343155	5464	5.4423	3.3068	27.3973	-0.00382	0.0492	39994536	5464	9.99726	1.009139	0.001065	0.53076	0.000154	0.47553	0.000144	-1.6e-05	2.4138010625729	8191	Est.	tropics_38	0.814477428571429	1.03495454508228	0.207511737089202	1.0127225894954	1.43506493506494	1.02202805290939	847.611111111111	0.1	0.01366
7.527066	5.634599	0.039988	0.000364	-0.635467	0.000364	0.491785	0.11917	5949	7	78	0.265014	30421	7.0068	4.611	273.9726	0.00621	0.0587	39969579	30421	11.30137	1.003239	9e-04	0.530259	0.000197	0.473234	0.000107	-3.5e-05	2.14285881785422	8406	Est.	tropics_38	1.07529514285714	1.03743802278224	0.404444444444444	0.998923292621304	1.84771573604061	1.03920048010075	1113.73831775701	0.1	0.0760525
7.878583	5.369414	0.00995	0.000346	-0.638291	0.000346	0.478507	0.119989	6229	8	71	0.455969	24199	6.0638	5.3781	136.9863	0.00629	0.058	39975801	24199	12.068493	0.997763	0.001065	0.527494	0.000171	0.473137	0.000184	-4.6e-05	2.10643406505299	8771	Transient	tropics_38	0.984822875	1.01226410063147	0.324882629107981	1.00132766867693	2.0233918128655	1.01134977818264	652.114130434783	0.1	0.0604975
9.289695	9.619021	0.018627	0.000621	-0.649625	0.000621	0.488103	0.118634	6397	8	66	0.402536	17981	5.2606	5.8384	68.4932	0.00607	0.0556	39982019	17981	12.528767	1.002625	0.001237	0.52465	0.000191	0.478035	0.000221	-5.4e-05	2.29189334741128	8999	Transient	tropics_38	1.161211875	1.01613421244485	0.502021018593371	0.995409474198482	3.25130890052356	1.02106121936678	536.805429864253	0.1	0.0449525
5.230769	4.103888	0.056433	0.000265	-0.617023	0.000265	0.490648	0.118642	6495	9	69	0.262996	17852	5.3392	8.7986	91.3242	0.00127	0.0692	39982148	17852	12.79726	1.008005	0.001788	0.523326	0.00022	0.48186	0.000369	-7.7e-05	2.5705961492104	9413	Est.	tropics_38	0.581196555555555	1.0496532484382	0.14821029082774	1.03099842990171	1.20454545454545	1.01823766239157	321.523035230352	0.1	0.04463
11.982662	5.755292	0.054924	0.000371	-0.671255	0.000371	0.517211	0.109567	6495	9	69	0.262996	17852	5.3392	8.7986	91.3242	0.00127	0.0692	39982148	17852	12.79726	1.008005	0.001788	0.523326	0.00022	0.48186	0.000369	-7.7e-05	2.5705961492104	9469	Transient	tropics_38	1.33140688888889	1.04807051615814	0.207494407158837	0.976574422692157	1.68636363636364	1.07336363259038	296.929539295393	0.1	0.04463
12.57726	3.336864	0.069531	0.000215	-0.676031	0.000215	0.527478	0.10464	6607	9	80	0.28343	28769	4.6576	6.4137	136.9863	0.00596	0.0694	39971231	28769	13.10411	1.023573	0.001262	0.521883	0.000255	0.490748	0.000308	-0.000127	2.38773381636518	9733	Est.	tropics_38	1.39747333333333	1.0473168917642	0.170364500792393	0.974608774096181	0.843137254901961	1.07484493059574	339.74025974026	0.1	0.0719225
8.285256	9.857731	-0.000313	0.000636	-0.641557	0.000636	0.474918	0.126638	7433	8	14	0.455922	2972	5.2213	5.1822	10.9589	0.00611	0.0614	39997028	2972	15.367123	1.018832	0.000627	0.525479	0.000369	0.485222	0.000148	-0.000174	1.68854778678505	9929	Transient	tropics_38	1.035657	0.981208922549929	1.01435406698565	1.00188983489596	1.72357723577236	0.978764359406622	855.662162162162	0.1	0.00743
16.743034	3.850377	0.019313	0.000248	-0.709492	0.000248	0.51838	0.108292	7167	12	36	0.430229	3189	5.227	4.8178	45.6621	0.00655	0.0632	39996811	3189	14.638356	0.98411	0.000989	0.507533	0.000387	0.48529	0.000244	-0.000184	2.25308473914004	10643	Transient	tropics_38	1.39525283333333	1.03596214082037	0.250758341759353	0.969186271950499	0.640826873385013	1.06818603309361	443.819672131148	0.1	0.0079725
5.785978	3.312128	0.042046	0.000214	-0.621483	0.000214	0.485612	0.125101	7349	10	19	0.220204	2257	5.9016	5.0644	18.2648	0.00125	0.0765	39997743	2257	15.136986	1.009373	0.001165	0.515726	0.000524	0.489864	0.000181	-2e-04	2.23020988914043	10971	Transient	tropics_38	0.5785978	1.03325772831271	0.183690987124464	1.04153612043808	0.408396946564885	0.991320039847794	691.165745856354	0.1	0.0056425
5.280702	4.587873	0.040166	0.000296	-0.617424	0.000296	0.48274	0.119806	7237	12	25	0.335033	2549	5.5416	4.9137	12.4533	-0.00397	0.0762	39997451	2549	14.830137	0.998769	0.00089	0.508818	0.000461	0.491333	0.000206	-0.000216	2.32263954288525	11126	Est.	tropics_38	0.4400585	1.04226659329834	0.332584269662921	1.05997030144154	0.642082429501085	0.982510842951725	581.582524271845	0.1	0.0063725
6.785275	3.326461	0.03682	0.000215	-0.629509	0.000215	0.487369	0.119164	7909	6	95	0.786755	34669	3.9786	5.1726	Inf	0.00649	0.0193	39965331	34669	16.671233	0.977633	0.001001	0.532146	0.000168	0.459486	0.000125	-1.6e-05	0.961592588132419	11389	Est.	tropics_38	1.13087916666667	1.06124307680287	0.214785214785215	1.00132927390337	1.2797619047619	1.06068302407473	953.312	0.1	0.0866725
7.437573	5.048903	0.022719	0.000326	-0.634749	0.000326	0.482852	0.122464	8273	8	43	0.563573	16713	4.3337	3.011	91.3242	0.00642	0.0499	39983287	16713	17.668493	1.010144	0.0012	0.527194	0.00016	0.479241	0.000184	-2.5e-05	1.67718037140117	12071	Transient	tropics_38	0.929696625	1.01270615085067	0.271666666666667	1.00545248773652	2.0375	1.00753483111837	665.565217391304	0.1	0.0417825
8.128995	4.354075	0.046629	0.000281	-0.640302	0.000281	0.49729	0.11735	8273	8	43	0.563573	16713	4.3337	3.011	91.3242	0.00642	0.0499	39983287	16713	17.668493	1.010144	0.0012	0.527194	0.00016	0.479241	0.000184	-2.5e-05	1.67718037140117	12088	Est.	tropics_38	1.016124375	1.03721175192611	0.234166666666667	0.999884683388195	1.75625	1.03766163579493	637.771739130435	0.1	0.0417825
9.262734	8.331035	0.021512	0.000537	-0.649409	0.000537	0.489554	0.121388	8469	8	67	0.334413	29936	4.9255	3.5479	136.9863	0.0063	0.0608	39970064	29936	18.205479	1.003995	0.001041	0.526194	0.000184	0.477219	0.000119	-2e-05	1.90015295109925	12271	Transient	tropics_38	1.15784175	1.01767942191389	0.515850144092219	0.992703065795848	2.91847826086957	1.02584767161408	1020.06722689076	0.1	0.07484
6.562787	5.728957	0.055467	0.00037	-0.627722	0.00037	0.495652	0.117028	8623	8	90	0.480218	34374	5.0794	6.1767	273.9726	0.00646	0.0629	39965626	34374	18.627397	0.997039	0.001083	0.527758	0.000174	0.472482	0.000113	-6e-06	1.94061275131796	12778	Est.	tropics_38	0.820348375	1.06017330753404	0.341643582640813	1.01146060896198	2.1264367816092	1.04903890518581	1035.64601769911	0.1	0.085935
6.940134	2.981144	0.042629	0.000192	-0.630753	0.000192	0.490591	0.116813	9043	7	44	0.740149	16140	3.7036	5.1205	136.9863	0.0063	0.0181	39983860	16140	19.778082	0.985091	0.001171	0.531152	0.000169	0.463834	0.000138	-4e-06	1.09813044045842	13863	Est.	tropics_38	0.991447714285714	1.05934443186169	0.163962425277541	1.00195595674123	1.13609467455621	1.05768658614936	846.471014492754	0.1	0.04035
6.546906	7.365564	0.084484	0.000475	-0.627595	0.000475	0.509931	0.111913	9197	7	39	0.454637	14869	3.7358	2.8411	91.3242	0.00617	0.0269	39985131	14869	20.2	1.002946	0.001778	0.531207	0.000153	0.472231	0.000317	-2.5e-05	1.51426152626056	14120	Est.	tropics_38	0.935272285714286	1.08495914396765	0.267154105736783	1.00502106671408	3.10457516339869	1.079833810148	353.03785488959	0.1	0.0371725
10.154786	6.34004	0.0387	0.000409	-0.656574	0.000409	0.502172	0.111509	9435	7	130	0.525873	73746	2.8376	3.1548	136.9863	0.00629	0.0328	39926254	73746	20.852055	1.026763	0.001663	0.529418	0.000168	0.485157	0.000357	-6.6e-05	1.57801882418529	14394	Transient	tropics_38	1.45068371428571	1.01236468327166	0.245941070354781	0.97961365857544	2.43452380952381	1.03507112130712	312.350140056022	0.1	0.184365
8.665035	3.185493	0.096335	0.000206	-0.644608	0.000206	0.525487	0.107284	9407	7	100	0.533852	62285	2.8974	7.211	136.9863	0.00608	0.031	39937715	62285	20.775342	1.030431	0.001752	0.530186	0.000166	0.486155	0.00035	-5.1e-05	1.54120796322249	14472	Est.	tropics_38	1.23786214285714	1.06860903840593	0.117579908675799	0.989970029648536	1.24096385542169	1.08090423836019	306.525714285714	0.1	0.1557125
5.265625	5.007568	0.00772	0.000323	-0.617303	0.000323	0.467277	0.119449	9925	9	22	0.491809	2991	4.1598	8.5945	30.4414	0.00614	0.0453	39997009	2991	22.194521	0.990168	0.000761	0.522065	0.000199	0.474409	8.6e-05	-4e-05	1.83258946424062	15207	Transient	tropics_38	0.585069444444444	1.01775645752186	0.424441524310118	1.03319937547135	1.62311557788945	0.984966558391599	1388.94186046512	0.1	0.0074775
10.828571	4.580136	0.017994	0.000295	-0.661986	0.000295	0.493673	0.117385	9953	9	20	0.468062	2771	4.2601	8.6342	19.5695	0.00605	0.0465	39997229	2771	22.271233	0.988556	0.000935	0.521614	0.000188	0.474009	1e-04	-2.1e-05	1.81383077929348	15405	Transient	tropics_38	1.20317455555556	1.0299435413171	0.315508021390374	0.988903454179628	1.56914893617021	1.04148444438819	1173.85	0.1	0.0069275
8.226619	1.6285	0.037491	0.000105	-0.641086	0.000105	0.492979	0.116708	9995	9	20	0.414269	2607	4.4517	8.6918	18.2648	0.00619	0.0472	39997393	2607	22.386301	0.992612	0.001003	0.522061	0.00019	0.475563	0.000129	-2.9e-05	1.82944859754584	16042	Est.	tropics_38	0.914068777777778	1.04592998393723	0.10468594217348	1.00892442703304	0.552631578947368	1.03662185662047	904.713178294574	0.1	0.0065175
7.606168	3.985948	0.072985	0.000257	-0.636103	0.000257	0.508464	0.123257	10863	9	65	0.421985	19259	7.0932	5.126	136.9863	0.00633	0.034	39980741	19259	24.764384	0.986756	0.001239	0.522385	0.000237	0.472551	0.000223	-7.5e-05	1.75553928660896	16639	Transient	tropics_38	0.845129777777778	1.09015237918763	0.207425343018563	1.01333555082479	1.08438818565401	1.07599814623184	552.72197309417	0.1	0.0481475
7.391572	5.777812	0.004044	0.000373	-0.634379	0.000373	0.473656	0.20001	2127	7	40	0.408364	9374	8.2998	5.7945	273.9726	0.00652	0.0848	39990626	9374	0.830137	0.997753	0.000795	0.528943	0.000152	0.471774	7.9e-05	-1.3e-05	1.8638741385844	1805	Transient	tropics_39	1.05593885714286	1.00631337415343	0.469182389937107	1.00249872001216	2.45394736842105	1.00398919821779	2531.77215189873	0.1	0.023435
6.903084	5.213074	0.034692	0.000336	-0.630455	0.000336	0.486472	0.198327	2197	7	33	0.315439	8252	8.5148	5.9863	91.3242	0.0061	0.0907	39991748	8252	1.021918	0.990746	0.000916	0.529725	0.000162	0.46774	7.4e-05	3e-06	1.93481025896625	1915	Est.	tropics_39	0.986154857142857	1.04497094820043	0.366812227074236	1.00495450820518	2.07407407407407	1.04004788985334	2680.09459459459	0.1	0.02063
6.647239	3.332615	0.023194	0.000215	-0.6284	0.000215	0.479941	0.196095	2365	7	31	0.336578	9760	8.4105	6.4466	30.4414	0.00631	0.0953	39990240	9760	1.482192	1.008373	0.000896	0.529905	0.000141	0.475927	0.000106	-1.1e-05	1.98236080717812	2149	Transient	tropics_39	0.949605571428571	1.0149667558661	0.239955357142857	1.0066797444254	1.52482269503546	1.00843406656903	1849.95283018868	0.1	0.0244
11.541997	6.525574	0.028299	0.000421	-0.667716	0.000421	0.501921	0.176544	2687	8	58	0.532773	24136	7.086	7.3288	91.3242	0.00618	0.073	39975864	24136	2.364384	1.012275	0.000794	0.526191	0.000178	0.481163	7.3e-05	-2.3e-05	1.60937857878377	2361	Est.	tropics_39	1.442749625	1.01622900961246	0.530226700251889	0.974700547707493	2.36516853932584	1.04314130554511	2418.41095890411	0.1	0.06034
6.168071	5.56244	0.0491	0.000359	-0.624552	0.000359	0.49077	0.177349	2841	8	67	0.41794	19967	6.857	7.6027	273.9726	0.00636	0.0741	39980033	19967	2.786301	0.989878	0.001064	0.525577	0.000219	0.471131	0.000166	-5.6e-05	1.79614964519525	2566	Est.	tropics_39	0.771008875	1.06106548284372	0.337406015037594	1.01888263634357	1.63926940639269	1.04168479679749	1068.36746987952	0.1	0.0499175
7.996727	5.908336	0.003813	0.000381	-0.63924	0.000381	0.475814	0.17115	3667	6	28	0.679933	6005	5.4134	9.8658	34.2466	0.00632	0.0237	39993995	6005	5.049315	1.006941	0.000615	0.534229	0.000161	0.471384	1.1e-05	0	1.36793287784573	3234	Transient	tropics_39	1.33278783333333	0.99690079034703	0.619512195121951	0.98776614262041	2.36645962732919	1.00939785822175	15559.0909090909	0.1	0.0150125
5.015009	2.769005	0.013488	0.000179	-0.61529	0.000179	0.469062	0.173637	3765	6	21	0.632378	5269	5.6486	10.1342	39.1389	0.00628	0.0236	39994731	5269	5.317808	0.996247	0.000642	0.534717	0.000145	0.465969	4.8e-05	-9e-06	1.39347114535532	3729	Est.	tropics_39	0.835834833333333	1.0173976668685	0.278816199376947	1.01078539149013	1.23448275862069	1.00663778062489	3617.4375	0.1	0.0131725
4.847319	5.374125	0.04358	0.000347	-0.613943	0.000347	0.482764	0.177703	4031	6	23	0.451649	7187	5.8513	5.8219	34.2466	0.00621	0.0301	39992813	7187	6.046575	1.014153	0.000652	0.533326	0.000144	0.47557	3.6e-05	-3e-06	1.68038262903816	4095	Transient	tropics_39	0.8078865	1.02996643943659	0.532208588957055	1.01478768118814	2.40972222222222	1.01512711062514	4936.19444444444	0.1	0.0179675
3.507042	2.350554	0.038509	0.000152	-0.603178	0.000152	0.475149	0.169047	4787	6	21	0.692455	4705	6.2729	7.8932	30.4414	0.00633	0.0181	39995295	4705	8.117808	0.99212	0.000681	0.534648	0.000182	0.464087	1.9e-05	-3e-06	1.28071219832783	4792	Est.	tropics_39	0.584507	1.0475144958842	0.223201174743025	1.02323450418416	0.835164835164835	1.02383604798238	8897.21052631579	0.1	0.0117625
8.738916	10.058929	0.035285	0.000649	-0.645201	0.000649	0.49401	0.163366	5151	6	24	0.621414	9760	5.7369	4.411	54.7945	0.00621	0.0219	39990240	9760	9.115068	1.032942	0.000979	0.535867	0.000193	0.482103	8.2e-05	-1.3e-05	1.24775015923449	5096	Est.	tropics_39	1.456486	1.00287809236117	0.662921348314607	0.978894194890458	3.36269430051813	1.02469804170478	1992.26829268293	0.1	0.0244
4.304681	3.432276	0.095777	0.000221	-0.609585	0.000221	0.506464	0.147278	5697	6	43	0.449003	10677	7.2248	5.9068	136.9863	0.00614	0.0459	39989323	10677	10.610959	0.996959	0.001398	0.536095	0.000157	0.465057	0.000157	1.5e-05	1.69454382281699	5651	Est.	tropics_39	0.717446833333333	1.10387049225745	0.158082975679542	1.01395537447829	1.40764331210191	1.08903639768889	938.076433121019	0.1	0.0266925
5.558935	5.345386	0.002534	0.000345	-0.619659	0.000345	0.465975	0.143594	6243	6	30	0.733712	4574	3.7138	7.6699	68.4932	0.00656	0.0116	39995426	4574	12.106849	0.952055	0.000933	0.53637	0.000168	0.443884	6.6e-05	1.4e-05	1.11008191669583	6146	Transient	tropics_39	0.926489166666667	1.05302447158157	0.369774919614148	1.00327741657402	2.05357142857143	1.04976750682611	2175.66666666667	0.1	0.011435
4.712329	7.184369	-0.015568	0.000464	-0.612859	0.000464	0.454494	0.147295	6285	6	24	0.682962	2782	3.9025	4.189	34.2466	0.00618	0.0141	39997218	2782	12.221918	0.946258	0.001066	0.536175	0.00017	0.441356	0.000109	7e-06	1.23649101915921	6210	Est.	tropics_39	0.785388166666667	1.04046946488343	0.435272045028143	1.01049032026433	2.72941176470588	1.02976735333835	1351.33027522936	0.1	0.006955
4.787037	0.926869	-0.001856	6e-05	-0.613459	6e-05	0.461024	0.14541	6411	6	15	0.273908	847	4.2921	7.9027	6.0883	0.00703	0.0299	39999153	847	12.567123	0.974755	0.000984	0.533547	0.000152	0.456856	7.7e-05	2.3e-05	1.83613014108436	6480	Est.	tropics_39	0.7978395	1.02399651328069	0.0609756097560976	1.01485841956506	0.394736842105263	1.00912322482358	1888.44155844156	0.1	0.0021175
4.27451	0.826605	0.046845	5.3e-05	-0.609342	5.3e-05	0.482037	0.143042	6607	7	12	0.475248	404	4.2926	8.174	4.029	0.00588	0.0387	39999596	404	13.10411	0.996989	0.00193	0.529347	0.000223	0.470842	0.000101	9.9e-05	1.61443194477612	7377	Est.	tropics_39	0.610644285714286	1.05112449862352	0.0274611398963731	1.02713061866382	0.237668161434978	1.02377655349353	1416.25742574257	0.1	0.00101
7.773585	1.45817	0.001062	9.4e-05	-0.637447	9.4e-05	0.473591	0.148089	6621	7	11	0.444444	414	4.5152	8.1932	3.4247	0.00636	0.043	39999586	414	13.142466	1.013341	0.002071	0.529913	0.000207	0.478056	0.000143	9.9e-05	1.560128754766	7379	Est.	tropics_39	1.11051214285714	0.987883214161552	0.0453887011105746	0.997598325499794	0.454106280193237	0.990660090031293	1035.58741258741	0.1	0.001035
6.410169	2.44532	0.065707	0.000158	-0.626496	0.000158	0.499742	0.143341	6985	8	15	0.702578	2599	3.8023	8.3479	13.0463	0.00626	0.0245	39997401	2599	14.139726	1.045106	0.00083	0.524314	0.000109	0.498451	4.3e-05	2.7e-05	0.924637614005611	7387	Est.	tropics_39	0.801271125	1.02182340603392	0.190361445783133	1.01935343341047	1.44954128440367	1.00259002389402	3333.51162790698	0.1	0.0064975
8.034759	6.878471	-0.015877	0.000444	-0.639545	0.000444	0.466648	0.147714	7629	9	26	0.280766	3291	4.697	2.937	45.6621	0.00636	0.0373	39996709	3291	15.90411	0.970926	0.000933	0.521445	0.000185	0.465746	0.000144	-4.1e-05	2.19657096639385	7418	Transient	tropics_39	0.892751	1.01372130848323	0.47588424437299	1.01167409158324	2.4	1.00193667793175	1025.79166666667	0.1	0.0082275
7.399425	6.05023	-0.011813	0.00039	-0.634442	0.00039	0.466196	0.145505	7559	9	32	0.422449	6067	4.3433	9.1329	68.4932	0.00662	0.0277	39993933	6067	15.712329	0.966787	0.000891	0.522016	0.000174	0.463239	0.000129	-3.4e-05	2.05922509025416	7509	Transient	tropics_39	0.822158333333333	1.02220706272349	0.437710437710438	1.01573759202173	2.24137931034483	1.00638331401285	1127.94573643411	0.1	0.0151675
7.416667	2.198611	0.03021	0.000142	-0.634581	0.000142	0.486217	0.145227	7783	9	14	0.309539	1583	5.2289	6.2452	17.1233	0.0062	0.0504	39998417	1583	16.326027	0.995188	0.00082	0.520309	0.000168	0.478481	0.00018	-7e-05	1.85085663075017	7554	Est.	tropics_39	0.824074111111111	1.03565452168712	0.173170731707317	1.01892832492168	0.845238095238095	1.01616783111555	806.816666666667	0.1	0.0039575
11.304	5.950251	0.014361	0.000384	-0.665804	0.000384	0.493775	0.134079	7615	9	23	0.347307	3602	4.6555	9.211	54.7945	0.00645	0.0347	39996398	3602	15.865753	0.971192	0.001049	0.521723	0.000185	0.465577	0.000125	-1.6e-05	2.11391923706762	8100	Est.	tropics_39	1.256	1.04455618926977	0.36606291706387	0.984929201823835	2.07567567567568	1.06056570663929	1072.632	0.1	0.009005
14.502188	5.624617	0.024555	0.000363	-0.691493	0.000363	0.512126	0.138207	8329	12	40	0.582283	27928	5.9554	4.5342	273.9726	0.00608	0.0472	39972072	27928	17.821918	1.013496	0.000691	0.510729	0.000156	0.496415	0.000148	-6.7e-05	1.06380151062515	8719	Transient	tropics_39	1.20851566666667	1.0112116444463	0.525325615050651	0.980613544043233	2.32692307692308	1.03164892277631	933.831081081081	0.1	0.06982
8.230047	8.294496	0.00975	0.000535	-0.641114	0.000535	0.479524	0.147483	8973	10	28	0.351396	4226	8.8805	7.389	45.6621	0.00609	0.0785	39995774	4226	19.586301	1.008089	0.000965	0.51689	0.000193	0.487864	0.000166	-5.8e-05	2.07285751944469	8877	Transient	tropics_39	0.8230047	1.00169497544744	0.55440414507772	1.01898923822302	2.7720207253886	0.982905071905285	888.451807228916	0.1	0.010565
9.526578	5.106436	0.026509	0.000329	-0.651528	0.000329	0.492749	0.143337	8833	10	28	0.511027	5532	8.3379	6.2342	68.4932	0.00604	0.0615	39994468	5532	19.20274	0.994463	0.00084	0.516182	0.000203	0.481898	9.7e-05	-4.1e-05	1.81443922968264	8949	Est.	tropics_39	0.9526578	1.03258088937597	0.391666666666667	1.00981572378716	1.62068965517241	1.02251721318619	1477.70103092784	0.1	0.01383
9.147666	3.298499	0.048955	0.000213	-0.648484	0.000213	0.502445	0.143761	9155	10	24	0.361837	8841	9.0979	7.1151	45.6621	0.00629	0.0868	39991159	8841	20.084932	1.028696	0.000727	0.51687	0.000174	0.497843	0.00011	-5.2e-05	1.94909983732652	9676	Est.	tropics_39	0.9147666	1.02087797744676	0.292984869325997	1.01154603354667	1.22413793103448	1.00924387809008	1306.91818181818	0.1	0.0221025
8.452312	2.64368	0.0522	0.000171	-0.642899	0.000171	0.501241	0.145752	9099	10	27	0.339371	6515	9.1299	6.963	30.4414	0.0061	0.0894	39993485	6515	19.931507	1.030255	0.000696	0.51682	0.000176	0.498631	8.6e-05	-4.5e-05	2.06710784428435	9714	Transient	tropics_39	0.8452312	1.02264627566067	0.245689655172414	1.01730973434062	0.971590909090909	1.00523433159992	1694.79069767442	0.1	0.0162875
10.2089	7.07107	0.033399	0.000456	-0.657008	0.000456	0.499292	0.140117	9463	10	68	0.369392	38382	10.0858	7.9616	273.9726	0.00606	0.1041	39961618	38382	20.928767	1.003896	0.001466	0.516204	0.000172	0.486358	0.000179	5e-06	2.11784774793828	9768	Transient	tropics_39	1.02089	1.02995032173507	0.311050477489768	1.00425426660121	2.65116279069767	1.02659357921531	782.776536312849	0.1	0.095955
8.743284	4.824366	0.053386	0.000311	-0.645236	0.000311	0.503411	0.13326	9463	10	68	0.369392	38382	10.0858	7.9616	273.9726	0.00606	0.1041	39961618	38382	20.928767	1.003896	0.001466	0.516204	0.000172	0.486358	0.000179	5e-06	2.11784774793828	9857	Est.	tropics_39	0.8743284	1.05074303864681	0.212141882673943	1.01614620645386	1.80813953488372	1.03506264932416	744.469273743017	0.1	0.095955
5.992235	4.701406	0.03945	0.000303	-0.623139	0.000303	0.485247	0.131323	9981	8	36	0.737739	9746	4.9611	9.0603	68.4932	0.00632	0.0309	39990254	9746	22.347945	0.99492	0.001182	0.525476	0.00021	0.473486	7e-05	1.5e-05	1.13383610625892	11090	Est.	tropics_39	0.749029375	1.04554987904591	0.256345177664975	1.02051944808856	1.44285714285714	1.02483917159113	1876.04285714286	0.1	0.024365
7.160477	6.707669	-0.003959	0.000433	-0.632523	0.000433	0.469162	0.135346	10569	6	69	0.688044	22391	4.4929	3.6096	273.9726	0.00627	0.0152	39977609	22391	23.958904	0.979334	0.000704	0.535599	0.000159	0.457313	6.2e-05	-1.4e-05	1.38369696315209	11512	Est.	tropics_39	1.19341283333333	1.01706754438089	0.615056818181818	0.99187968159489	2.72327044025157	1.02591004410546	2183	0.1	0.0559775
9.745409	4.558723	0.044368	0.000294	-0.653285	0.000294	0.502582	0.19613	2183	8	26	0.756964	11200	4.198	3.9836	34.2466	0.00111	0.0153	39988800	11200	0.983562	1.029687	0.000715	0.524459	0.000171	0.491029	3e-05	-9e-06	0.980535645096546	1604	Est.	tropics_41	1.218176125	1.01522790824937	0.411188811188811	0.992134123085422	1.71929824561403	1.02352814192237	6537.66666666667	0.1	0.028
8.081667	10.566664	-0.019078	0.000682	-0.639922	0.000682	0.465409	0.20134	2659	8	38	0.429613	9874	5.7246	5.2863	91.3242	0.00613	0.0275	39990126	9874	2.287671	0.980725	0.000825	0.525095	0.000232	0.467226	0.000125	-6.8e-05	1.65915889704933	1803	Transient	tropics_41	1.010208375	1.0003852591065	0.826666666666667	1.00426314182422	2.93965517241379	0.996111089708193	1610.72	0.1	0.024685
9.76912	4.668195	0.057252	0.000301	-0.653476	0.000301	0.509137	0.178317	2827	8	32	0.379651	6585	6.3014	4.3041	34.2466	0.00649	0.0367	39993415	6585	2.747945	0.998924	0.001111	0.525432	0.000191	0.475573	0.000206	-6e-05	1.79195408770291	2311	Est.	tropics_41	1.22114	1.06006325333757	0.270927092709271	0.990107750991219	1.57591623036649	1.07057591579	865.616504854369	0.1	0.0164625
4.93	5.0531	0.067771	0.000326	-0.614607	0.000326	0.494941	0.191768	3023	8	28	0.371074	9424	6.0878	5.0877	54.7945	0.00598	0.0439	39990576	9424	3.284932	1.019117	0.000978	0.523636	0.000182	0.486814	0.000143	-4.1e-05	1.70749125692892	2591	Est.	tropics_41	0.61625	1.05004648424715	0.333333333333333	1.03288049129045	1.79120879120879	1.01669426105248	1341.03496503496	0.1	0.02356
9.09126	14.193471	-0.012685	0.000916	-0.648031	0.000916	0.472176	0.176143	3597	8	34	0.50392	7271	6.1945	6.2616	68.4932	0.00634	0.0349	39992729	7271	4.857534	0.97084	0.000826	0.527723	0.00023	0.460173	9e-05	-4.5e-05	1.49848312716895	2725	Est.	tropics_41	1.1364075	1.01705236238687	1.1089588377724	0.991191775866387	3.98260869565217	1.02608366853336	1957.14444444444	0.1	0.0181775
7.479167	4.103733	0.002028	0.000265	-0.635083	0.000265	0.472967	0.177651	3863	8	24	0.46049	3594	6.614	6.2397	30.4414	0.00614	0.0321	39996406	3594	5.586301	0.998353	0.000706	0.527439	0.000171	0.473446	8.4e-05	-3.5e-05	1.71814698407624	2895	Transient	tropics_41	0.934895875	1.00368312388787	0.375354107648725	1.00464983722734	1.54970760233918	0.998988268989494	2114.89285714286	0.1	0.008985
10.426471	3.66056	0.026382	0.000236	-0.658756	0.000236	0.496248	0.173348	3989	8	18	0.370419	4557	6.3215	5.7397	17.1233	0.00617	0.0295	39995443	4557	5.931507	1.015708	0.000566	0.525545	0.000122	0.483376	5.6e-05	-1.6e-05	1.76066094430752	3614	Transient	tropics_41	1.303308875	1.01085458183768	0.416961130742049	0.984681992295078	1.9344262295082	1.02662937340704	3095.5	0.1	0.0113925
7.580705	3.712874	0.067767	0.00024	-0.635898	0.00024	0.505538	0.16775	4031	8	19	0.336295	5290	6.1792	5.8548	136.9863	0.0061	0.0275	39994710	5290	6.046575	1.02252	0.000547	0.524081	0.000123	0.487973	4.5e-05	-1.4e-05	1.78312411009543	3719	Est.	tropics_41	0.947588125	1.04654768846983	0.438756855575868	1.01026333688144	1.95121951219512	1.03599584403235	3727.77777777778	0.1	0.013225
7.527491	4.83988	0.067915	0.000312	-0.635471	0.000312	0.505777	0.160193	4437	9	74	0.688367	35407	4.6964	6.9671	91.3242	0.00615	0.0257	39964593	35407	7.158904	1.019538	0.001121	0.522101	0.000158	0.488329	8.2e-05	2e-05	1.32561859856811	3921	Est.	tropics_41	0.836387888888889	1.04976404145224	0.278322925958965	1.01452773979374	1.9746835443038	1.03573000989087	1953.57317073171	0.1	0.0885175
7.507491	3.02897	0.078699	0.000195	-0.63531	0.000195	0.510993	0.135784	4731	8	60	0.644228	20887	3.3565	7.7726	54.7945	0.00633	0.0258	39979113	20887	7.964384	0.990186	0.002193	0.527128	0.000161	0.469748	0.000331	2e-05	1.29789509052531	4595	Est.	tropics_41	0.938436375	1.09260141790416	0.0889192886456908	1.00501440594497	1.2111801242236	1.08780239617838	410.223564954683	0.1	0.0522175
4.580645	1.533819	0.059246	9.9e-05	-0.611801	9.9e-05	0.48926	0.138806	5683	6	7	0.868235	850	4.8453	8.7329	6.3715	0.0065	0.0093	39999150	850	10.572603	1.004988	0.001071	0.532816	0.000163	0.471655	5.6e-05	3.3e-05	0.470435773070611	6354	Est.	tropics_41	0.763440833333333	1.05577004257658	0.092436974789916	1.01793710180856	0.607361963190184	1.03732601159746	2478.67857142857	0.1	0.002125
6.519346	3.647446	0.083566	0.000235	-0.627373	0.000235	0.50957	0.138755	6117	7	48	0.773244	32083	2.4799	4.0356	45.6621	0.00565	0.01	39967917	32083	11.761644	1.0551	0.000715	0.528494	0.000119	0.499279	4.5e-05	5e-06	0.78152405564699	6389	Est.	tropics_41	0.931335142857143	1.03038286919231	0.328671328671329	1.01040458173756	1.97478991596639	1.02061172210327	3083.44444444444	0.1	0.0802075
3.956204	3.965965	0.009368	0.000256	-0.606786	0.000256	0.463191	0.137028	6495	7	38	0.606018	6447	3.4838	2.8822	45.6621	0.00644	0.0177	39993553	6447	12.79726	0.968665	0.00119	0.531667	0.000189	0.455613	9e-05	2e-05	1.30415016607847	6766	Est.	tropics_41	0.565172	1.04206512783596	0.215126050420168	1.02526583016903	1.35449735449735	1.01663253682402	1522.53333333333	0.1	0.0161175
6.0062	7.553937	0.054812	0.000487	-0.623251	0.000487	0.493016	0.135606	7069	5	44	0.806143	26112	3.8052	3.1808	Inf	0.00623	0.0108	39973888	26112	14.369863	1.028967	0.000646	0.537098	0.000146	0.47914	4.2e-05	-1e-05	0.839571987190376	7783	Est.	tropics_41	1.20124	1.02660435534857	0.753869969040248	0.998325109975448	3.33561643835616	1.02896022039487	3228.71428571429	0.1	0.06528
4.274702	6.340797	0.034866	0.000409	-0.609344	0.000409	0.476456	0.133749	7489	5	54	0.668158	13630	3.988	3.4137	136.9863	0.00643	0.018	39986370	13630	15.520548	0.984236	0.001238	0.537224	0.000164	0.458172	0.000137	8e-06	1.28595182228934	8266	Est.	tropics_41	0.8549404	1.05206570889098	0.330371567043619	1.01206838149804	2.49390243902439	1.03990641069293	976.270072992701	0.1	0.034075
2.839849	3.285827	0.073625	0.000212	-0.597819	0.000212	0.489633	0.131892	7797	5	48	0.592392	15510	3.8565	3.9219	68.4932	0.0063	0.0263	39984490	15510	16.364384	1.015542	0.001026	0.53925	0.000155	0.470958	7.9e-05	1.4e-05	1.41521488871888	8975	Est.	tropics_41	0.5679698	1.05992965199635	0.206627680311891	1.01995345480705	1.36774193548387	1.03965321748436	1669.51898734177	0.1	0.038775
4.625852	4.076326	0.100681	0.000263	-0.612164	0.000263	0.510662	0.115881	8049	5	93	0.361815	41477	4.3424	3.3973	91.3242	0.00612	0.0596	39958523	41477	17.054795	1.016601	0.002558	0.539774	0.000133	0.47097	0.000402	2.5e-05	1.90584145031598	9250	Est.	tropics_41	0.9251704	1.08786416282949	0.102814698983581	1.00445062026779	1.97744360902256	1.08427713017814	288.261194029851	0.1	0.1036925
6.313043	5.026641	-0.010594	0.000324	-0.625716	0.000324	0.462716	0.10917	8455	6	41	0.743467	6658	4.1942	3.9808	Inf	0.00638	0.0602	39993342	6658	18.167123	0.952539	0.000806	0.53568	0.000141	0.444718	9e-05	-5e-06	1.22257462935142	9771	Est.	tropics_41	1.05217383333333	1.03876263205596	0.401985111662531	0.998503432097376	2.29787234042553	1.04047059035164	1213	0.1	0.016645
8.12069	1.037158	-0.012578	6.7e-05	-0.640235	6.7e-05	0.468481	0.125518	8805	8	15	0.412078	563	5.6657	13.0096	3.653	0.00746	0.1059	39999437	563	19.126027	1.005233	0.001739	0.526266	0.00017	0.477695	0.000268	5e-06	1.70008333127852	10408	Transient	tropics_41	1.01508625	0.982360082119843	0.0385278895917194	1.0017149595112	0.394117647058824	0.980711541883419	468.350746268657	0.1	0.0014075
8.450382	2.629217	-0.00752	0.00017	-0.642884	0.00017	0.472111	0.116291	8623	7	20	0.3095	1021	5.9874	12.7603	14.4196	0.00645	0.1246	39998979	1021	18.627397	0.977816	0.001165	0.530506	0.000166	0.460989	0.000171	-1.4e-05	1.94954810929635	10711	Est.	tropics_41	1.20719742857143	1.01502553083254	0.145922746781116	0.991080031990817	1.02409638554217	1.02412638913293	680.06432748538	0.1	0.0025525
8.836066	0.891158	-0.039039	5.7e-05	-0.645981	5.7e-05	0.458877	0.127432	8833	8	13	0.494881	586	5.5122	13.0479	3.8052	0.00637	0.1075	39999414	586	19.20274	1.005706	0.001412	0.524394	0.000151	0.479595	0.000181	2.1e-05	1.53376414255961	11202	Transient	tropics_41	1.10450825	0.956256800297614	0.0403682719546742	0.999531078783581	0.377483443708609	0.956801050886686	704.044198895028	0.1	0.001465
10.513889	0.527585	0.04804	3.4e-05	-0.659458	3.4e-05	0.507419	0.112196	8847	9	13	0.449664	596	5.5842	13.0671	2.6599	0.00655	0.1165	39999404	596	19.241096	1.008551	0.001499	0.52342	0.000149	0.481857	0.000209	1.6e-05	1.57944737220571	11509	Est.	tropics_41	1.16820988888889	1.04031687340554	0.0226817878585724	0.987985831349335	0.228187919463087	1.05304893360478	536.822966507177	0.1	0.00149
6.769231	0.965976	0.008907	6.2e-05	-0.62938	6.2e-05	0.47349	0.126913	8931	9	14	0.364883	729	5.0461	13.1822	6.5232	0.00608	0.0946	39999271	729	19.471233	1.019941	0.001065	0.520371	0.000142	0.490248	0.000203	-3.3e-05	1.61559385967512	11510	Transient	tropics_41	0.752136777777778	0.989220734689069	0.0582159624413146	1.02411954222819	0.436619718309859	0.965817300631517	625.187192118227	0.1	0.0018225
11.872727	7.688347	-0.006428	0.000496	-0.670372	0.000496	0.485839	0.128463	9869	13	25	0.620385	4307	5.6525	5.5096	30.4414	0.00649	0.0218	39995693	4307	22.041096	0.984718	0.000692	0.505969	0.00017	0.486769	5.2e-05	-2.1e-05	1.52773932612547	11641	Transient	tropics_41	0.913286692307692	1.00901234200698	0.716763005780347	1.01096758417483	2.91764705882353	0.998089442836335	2470.44230769231	0.1	0.0107675
18.136752	2.938564	-0.000738	0.00019	-0.720686	0.00019	0.513782	0.131878	10401	15	14	0.353728	1046	7.9075	6.9671	7.2098	0.0058	0.042	39998954	1046	23.49863	1.013288	0.000722	0.497445	0.000275	0.509726	0.000195	-0.000147	1.89983045068666	11685	Transient	tropics_41	1.2091168	0.986158202065969	0.263157894736842	0.977833646771061	0.690909090909091	1.0079572162299	676.297435897436	0.1	0.002615
12.886105	7.18065	0.004154	0.000463	-0.678512	0.000463	0.49502	0.128606	9869	13	25	0.620385	4307	5.6525	5.5096	30.4414	0.00649	0.0218	39995693	4307	22.041096	0.984718	0.000692	0.505969	0.00017	0.486769	5.2e-05	-2.1e-05	1.52773932612547	11780	Transient	tropics_41	0.991238846153846	1.01974640436869	0.66907514450867	1.00277171050007	2.72352941176471	1.01695054533054	2473.19230769231	0.1	0.0107675
13.764706	7.297578	0.03603	0.000471	-0.685569	0.000471	0.514638	0.126647	10163	14	16	0.371198	1611	6.975	6.3151	10.1471	0.00612	0.0406	39998389	1611	22.846575	0.999855	0.000727	0.501067	0.00019	0.499189	0.000138	-7.2e-05	1.91513543017792	12168	Est.	tropics_41	0.983193285714286	1.03683728803958	0.647867950481431	1.00546131319983	2.47894736842105	1.03094819797712	917.731884057971	0.1	0.0040275
17.188341	1.982465	0.013803	0.000128	-0.713068	0.000128	0.517366	0.122511	10037	14	15	0.393925	2140	6.1564	5.9685	13.0463	0.00613	0.0377	39997860	2140	22.50137	0.994643	0.000498	0.502923	0.00014	0.494711	8.9e-05	-5e-05	1.94234750403456	12597	Transient	tropics_41	1.22773864285714	1.01935940957596	0.257028112449799	0.974578900805247	0.914285714285714	1.04579441330393	1376.52808988764	0.1	0.00535
15.465957	5.257352	0.02264	0.000339	-0.699234	0.000339	0.514818	0.136797	10709	16	16	0.528646	4608	7.8251	7.8082	27.3973	0.00613	0.0377	39995392	4608	24.342466	1.027632	0.000437	0.493228	0.000131	0.521136	4.5e-05	-3.7e-05	1.45912121475228	12785	Transient	tropics_41	0.9666223125	0.995393516251631	0.775743707093822	1.007578308325	2.58778625954198	0.987876485216911	3039.93333333333	0.1	0.01152
9.380094	4.412643	0.032592	0.000285	-0.650351	0.000285	0.495438	0.188209	2155	8	48	0.756206	26990	3.3531	5.4712	Inf	0.00616	0.022	39973010	26990	0.906849	0.992086	0.000998	0.527763	0.00017	0.470195	0.000163	-4e-05	1.03632906842919	1515	Est.	tropics_42	1.17251175	1.04137034151684	0.285571142284569	0.988819926459209	1.67647058823529	1.05368623656143	1154.65644171779	0.1	0.067475
8.302019	4.819499	0.037368	0.000311	-0.641692	0.000311	0.493334	0.184316	2743	10	31	0.645009	12082	4.6457	3.4466	54.7945	0.00623	0.0405	39987918	12082	2.517808	1.010281	0.001422	0.515743	0.000174	0.489874	0.000152	1.3e-05	1.2380375011685	2290	Transient	tropics_42	0.8302019	1.02751112031476	0.218706047819972	1.02066533063813	1.78735632183908	1.00706304070026	1212.60526315789	0.1	0.030205
10.363719	5.759231	0.045135	0.000372	-0.658252	0.000372	0.505456	0.178753	2687	11	27	0.706905	10007	4.3103	3.2932	45.6621	0.00612	0.0329	39989993	10007	2.364384	1.015784	0.000983	0.514669	0.000169	0.493586	6.7e-05	5e-06	1.19219921786065	2311	Est.	tropics_42	0.942156272727273	1.02991293739827	0.378433367243133	1.00599721511367	2.20118343195266	1.02404849408208	2667.9552238806	0.1	0.0250175
7.903888	4.800741	0.058447	0.00031	-0.638494	0.00031	0.50241	0.177169	2897	10	42	0.315935	26037	5.3349	3.7836	91.3242	0.00621	0.0715	39973963	26037	2.939726	1.021186	0.001315	0.517378	0.000181	0.493598	0.000119	1.3e-05	1.68332287816367	2388	Est.	tropics_42	0.7903888	1.03819362407969	0.23574144486692	1.02069884048616	1.71270718232044	1.01785258449183	1488.81512605042	0.1	0.0650925
7.794805	3.48257	0.006494	0.000225	-0.637618	0.000225	0.476337	0.169138	3681	6	17	0.497884	7562	5.7153	5.9315	91.3242	0.00632	0.0436	39992438	7562	5.087671	1.009198	0.000912	0.532596	0.000151	0.473908	0.000102	-1e-05	1.4521425076104	3353	Transient	tropics_42	1.29913416666667	0.997341583848165	0.246710526315789	0.992403119238875	1.49006622516556	1.0051254673903	1658.21568627451	0.1	0.018905
5.444444	3.541358	0.027415	0.000228	-0.618739	0.000228	0.477295	0.169364	3527	6	24	0.627922	6246	6.1706	5.5096	45.6621	0.00624	0.0619	39993754	6246	4.665753	1.000014	0.000849	0.532168	0.000179	0.469936	3.4e-05	9e-06	1.2152527815597	3411	Est.	tropics_42	0.907407333333333	1.02777985996505	0.268551236749117	1.01213002925521	1.27374301675978	1.01565957917674	4981.29411764706	0.1	0.015615
8.094212	5.522528	0.051616	0.000356	-0.640023	0.000356	0.499612	0.157623	3877	7	34	0.441302	14711	5.6318	6.4685	39.1389	0.00613	0.0345	39985289	14711	5.624658	1.012351	0.00071	0.529988	0.000162	0.47777	8.7e-05	-3.3e-05	1.585847909572	3722	Est.	tropics_42	1.156316	1.04012474317859	0.501408450704225	0.994891009714868	2.19753086419753	1.04571655817653	1811.75862068966	0.1	0.0367775
7.198331	3.176819	0.040003	0.000205	-0.632827	0.000205	0.490421	0.153872	4087	8	53	0.338763	24374	5.6941	7.0438	91.3242	0.0062	0.0419	39975626	24374	6.2	1.008461	0.001139	0.526455	0.000173	0.479148	0.000191	-4.3e-05	1.9426470027208	3918	Est.	tropics_42	0.899791375	1.03208145543496	0.179982440737489	1.00880092353441	1.1849710982659	1.02352717740656	805.612565445026	0.1	0.060935
9.871605	3.583515	0.010546	0.000231	-0.654299	0.000231	0.486271	0.154675	4801	9	20	0.63712	3847	5.252	8.2315	27.3973	0.00638	0.0238	39996153	3847	8.156164	1.014144	0.00068	0.522416	0.000188	0.485541	4.5e-05	-2.6e-05	1.3969446232773	4625	Est.	tropics_42	1.096845	0.996507207121335	0.339705882352941	0.995004592374513	1.22872340425532	1.0015034775642	3437.22222222222	0.1	0.0096175
8.47234	4.130086	0.046125	0.000266	-0.64306	0.000266	0.498258	0.155905	4969	9	18	0.593621	4358	5.3924	3.9726	19.5695	0.00608	0.0192	39995642	4358	8.616438	1.016659	0.00071	0.523757	0.000188	0.485492	4.4e-05	-2.2e-05	1.44615471171874	4978	Est.	tropics_42	0.941371111111111	1.03004577094081	0.374647887323944	1.00367417597669	1.41489361702128	1.02629497499444	3543.29545454545	0.1	0.010895
5.748212	3.701982	0.033611	0.000239	-0.621179	0.000239	0.481433	0.162075	5893	7	32	0.514437	6061	7.8726	5.5178	68.4932	0.00648	0.0327	39993939	6061	11.147945	1.002018	0.000751	0.529253	0.000168	0.473501	4.6e-05	-6e-06	1.56883619184678	5713	Est.	tropics_42	0.821173142857143	1.03209945488319	0.318242343541944	1.01522442922056	1.42261904761905	1.01675181256217	3523.36956521739	0.1	0.0151525
6.5319	6.271921	0.049933	0.000405	-0.627474	0.000405	0.492515	0.149643	6131	7	21	0.322454	11735	8.3537	6.0438	30.4414	0.00602	0.0498	39988265	11735	11.8	1.031417	0.001213	0.530394	0.000144	0.48631	0.000128	1.2e-05	1.88425293556619	6100	Transient	tropics_42	0.933128571428571	1.01918105244735	0.333882934872218	1.00668338720967	2.8125	1.01275935103124	1169.0859375	0.1	0.0293375
8.529795	3.993991	0.090293	0.000258	-0.643521	0.000258	0.5212	0.140364	6201	7	41	0.26852	19749	8.5386	6.2356	30.4414	0.00611	0.0613	39980251	19749	11.991781	1.028035	0.001484	0.530224	0.000143	0.48492	0.000238	-1.4e-05	2.03479665647654	6132	Est.	tropics_42	1.21854214285714	1.06464753023176	0.173854447439353	0.990975685980928	1.8041958041958	1.07481646457148	589.764705882353	0.1	0.0493725
6.085714	3.611701	0.060036	0.000233	-0.62389	0.000233	0.495787	0.151084	6173	7	28	0.277774	15833	8.4165	6.1589	91.3242	0.00612	0.0558	39984167	15833	11.915068	1.031225	0.00152	0.530569	0.000145	0.486049	0.000186	1.7e-05	1.98626546692565	6144	Transient	tropics_42	0.869387714285714	1.02972171286491	0.153289473684211	1.00996458250386	1.60689655172414	1.02003501704561	812.279569892473	0.1	0.0395825
4.913669	4.71711	0.056005	0.000304	-0.614476	0.000304	0.489642	0.147863	6327	7	85	0.278135	54700	7.8278	6.5808	Inf	0.00606	0.07	39945300	54700	12.336986	1.024294	0.00124	0.528514	0.00016	0.484806	0.000255	-6e-05	2.00465120236553	6247	Est.	tropics_42	0.701952714285714	1.03251895621594	0.245161290322581	1.02348143166488	1.9	1.00997512407025	579.854901960784	0.1	0.13675
10.394084	4.357964	0.008977	0.000281	-0.658496	0.000281	0.487776	0.125716	6551	8	80	0.350755	22386	5.4667	7.1945	273.9726	0.00637	0.056	39977614	22386	12.950685	0.962892	0.001377	0.525851	0.00021	0.458125	0.000322	-9.5e-05	1.98538923075796	6420	Est.	tropics_42	1.2992605	1.04790299857768	0.204066811909949	0.984364893772076	1.33809523809524	1.06472251023192	390.422360248447	0.1	0.055965
6.92779	5.444822	0.068962	0.000351	-0.630654	0.000351	0.503767	0.124422	6971	10	61	0.761538	26889	3.3807	3.1425	273.9726	0.00611	0.0158	39973111	26889	14.10137	1.029049	0.000832	0.519257	0.000173	0.495644	5.6e-05	-1.1e-05	1.09445808044416	7693	Est.	tropics_42	0.692779	1.04115109712557	0.421875	1.02500996586128	2.02890173410405	1.01638877904302	2221.82142857143	0.1	0.0672225
6.26403	8.081324	-0.021276	0.000521	-0.625322	0.000521	0.45784	0.130139	7321	8	83	0.60933	25917	3.6547	5.0301	273.9726	0.00652	0.0323	39974083	25917	15.060274	0.972118	0.000951	0.525742	0.000193	0.462506	0.00014	-4.1e-05	1.72130739561407	7790	Transient	tropics_42	0.78300375	1.0070266546122	0.547844374342797	1.01777887649275	2.69948186528497	0.98991148222942	929.564285714286	0.1	0.0647925
9.012195	6.498109	0.015487	0.000419	-0.647396	0.000419	0.485404	0.120764	7475	8	45	0.50818	10941	4.1927	2.9151	136.9863	0.00655	0.0393	39989059	10941	15.482192	0.979609	0.001055	0.527248	0.000194	0.464721	0.000145	-3.2e-05	1.90617854856417	8187	Est.	tropics_42	1.126524375	1.03674787091013	0.397156398104265	0.992714918689488	2.15979381443299	1.04450627365667	832.855172413793	0.1	0.0273525
7.927412	5.20008	0.034056	0.000335	-0.638683	0.000335	0.490198	0.125223	7741	8	35	0.26225	9796	5.1691	5.8726	91.3242	0.00638	0.0641	39990204	9796	16.210959	1.017133	0.001157	0.524273	0.000205	0.485353	0.000237	-8.2e-05	2.34549441436485	8574	Transient	tropics_42	0.9909265	1.01721460722281	0.289541918755402	1.00708471666057	1.63414634146341	1.00998242516272	528.367088607595	0.1	0.02449
10.417241	5.714087	0.044835	0.000369	-0.658682	0.000369	0.505649	0.120205	7867	8	52	0.293962	20091	5.2561	5.7781	54.7945	0.00611	0.0664	39979909	20091	16.556164	1.034492	0.001461	0.525498	0.000254	0.492364	0.00014	-1.9e-05	2.30009975406778	9123	Transient	tropics_42	1.302155125	1.01098440543774	0.252566735112936	0.984842936919413	1.45275590551181	1.02698207017572	858.607142857143	0.1	0.0502275
3.923629	3.481765	0.100279	0.000225	-0.606524	0.000225	0.507253	0.11786	7825	8	36	0.310848	15284	5.2471	3.874	54.7945	0.00621	0.0641	39984716	15284	16.441096	1.025785	0.001683	0.524159	0.000227	0.489457	0.000202	-1.3e-05	2.33711575621005	9227	Est.	tropics_42	0.490453625	1.07769104030532	0.133689839572193	1.04022413626622	0.991189427312775	1.03635865867686	583.465346534653	0.1	0.03821
13.08254	5.777314	0.003971	0.000373	-0.68009	0.000373	0.495696	0.101466	8385	6	30	0.420533	3039	5.0876	6.4863	22.8311	0.00651	0.0683	39996961	3039	17.975342	0.967742	0.001276	0.533637	0.000235	0.453832	0.000389	-0.000158	1.85314030494594	9409	Est.	tropics_42	2.18042333333333	1.03744478886647	0.292319749216301	0.949280876116187	1.58723404255319	1.09224558867599	260.838046272494	0.1	0.0075975
5.573028	5.039976	-0.032889	0.000325	-0.619772	0.000325	0.449958	0.119863	8231	5	75	0.711689	17828	3.8832	4.9863	Inf	0.00643	0.0339	39982172	17828	17.553425	0.94866	0.001022	0.536799	0.000193	0.44209	0.000201	-6.2e-05	1.38136171145938	9484	Transient	tropics_42	1.1146056	1.02001345300728	0.318003913894325	1.00236234216115	1.6839378238342	1.01779728109661	596.333333333333	0.1	0.04457
5.118943	3.435192	-0.005106	0.000222	-0.616125	0.000222	0.46077	0.121484	8469	7	24	0.220568	2217	6.5616	6.6014	11.4155	0.00655	0.1158	39997783	2217	18.205479	0.994896	0.001348	0.530982	0.000283	0.469017	0.000489	-0.000225	2.17890211641922	9742	Transient	tropics_42	0.731277571428571	1.00001106996075	0.164688427299703	1.01704580625737	0.784452296819788	0.982416415609669	248.433537832311	0.1	0.0055425
4.88102	2.206807	0.033161	0.000142	-0.614214	0.000142	0.477839	0.123442	8595	8	20	0.278778	2945	7.4444	6.774	15.2207	0.00595	0.1409	39997055	2945	18.550685	1.018054	0.000748	0.525724	0.000321	0.484772	0.000363	-0.00025	2.0852833343375	9972	Est.	tropics_42	0.6101275	1.01538519005296	0.189839572192513	1.02918262453242	0.442367601246106	0.985698431427558	340.060606060606	0.1	0.0073625
6.03719	4.581262	0.026645	0.000296	-0.6235	0.000296	0.479154	0.118927	8497	7	24	0.258247	2122	6.9064	6.637	12.4533	0.00597	0.1258	39997878	2122	18.282192	0.996988	0.001207	0.528736	0.000301	0.472058	0.000497	-0.000257	2.10599102361727	10393	Transient	tropics_42	0.862455714285714	1.03010583068489	0.245236122618061	1.01386121454199	0.983388704318937	1.01503205114626	239.289738430583	0.1	0.005305
7.491582	4.088313	0.029039	0.000264	-0.635182	0.000264	0.485957	0.120299	8595	8	20	0.278778	2945	7.4444	6.774	15.2207	0.00595	0.1409	39997055	2945	18.550685	1.018054	0.000748	0.525724	0.000321	0.484772	0.000363	-0.00025	2.0852833343375	11052	Transient	tropics_42	0.93644775	1.01120838660543	0.352941176470588	1.00782739390812	0.822429906542056	1.00244444811169	331.402203856749	0.1	0.0073625
13.517062	9.367118	0.02354	0.000604	-0.68358	0.000604	0.507428	0.10023	9351	9	64	0.404444	16425	10.6235	8.0548	273.9726	0.00655	0.1484	39983575	16425	20.621918	0.983611	0.001067	0.52216	0.000416	0.471726	0.000497	-0.000325	2.1729110310395	11377	Est.	tropics_42	1.50189577777778	1.04087820560943	0.566073102155576	0.96676602222544	1.45192307692308	1.07568376557578	201.670020120724	0.1	0.0410625
12.933267	5.856408	0.050282	0.000378	-0.678891	0.000378	0.519301	0.099172	9855	11	90	0.613006	59404	4.2769	9.4356	Inf	0.00614	0.0355	39940596	59404	22.00274	1.016926	0.001851	0.512046	0.000172	0.496693	0.000292	-5e-06	1.32921727153228	12438	Est.	tropics_42	1.17575154545455	1.03406501223272	0.204213938411669	0.990495272425968	2.19767441860465	1.04551704976716	339.630136986301	0.1	0.14851
10.419137	2.890036	0.079115	0.000186	-0.658697	0.000186	0.523671	0.099915	9813	12	101	0.718375	49044	4.5473	9.3205	91.3242	0.00608	0.0359	39950956	49044	21.887671	1.018877	0.001761	0.510916	0.000193	0.498737	0.000238	-1e-06	1.19836079435667	12451	Est.	tropics_42	0.868261416666667	1.06227619499086	0.105621805792164	1.01293604179277	0.963730569948187	1.04999428556534	419.810924369748	0.1	0.12261
12.743785	5.434046	0.024671	0.000351	-0.677369	0.000351	0.505255	0.100585	10037	12	117	0.446355	47926	4.0666	9.9342	Inf	0.0065	0.0542	39952074	47926	22.50137	0.974619	0.001065	0.509924	0.000141	0.478078	0.000208	-4e-05	1.69441510204852	12634	Est.	tropics_42	1.06198208333333	1.05167029098987	0.329577464788732	0.996132083709489	2.48936170212766	1.05684637234928	483.581730769231	0.1	0.119815
18.281818	5.179669	0.035639	0.000334	-0.721851	0.000334	0.533481	0.099996	10513	14	18	0.684649	4319	4.9439	4.1068	54.7945	0.00638	0.0465	39995681	4319	23.805479	1.011477	0.000796	0.502917	0.000216	0.503142	0.000138	-7.7e-05	1.25950707985419	14052	Transient	tropics_42	1.30584414285714	1.02452322818139	0.419597989949749	0.966068179988889	1.5462962962963	1.06029908057765	724.608695652174	0.1	0.0107975
11.315789	5.191944	0.054787	0.000335	-0.665899	0.000335	0.514254	0.107484	10765	13	13	0.718122	8266	5.1883	4.7973	34.2466	0.00605	0.0211	39991734	8266	24.49589	1.022882	0.000838	0.504204	0.00023	0.50749	0.000102	-6.5e-05	1.03203651461142	14459	Transient	tropics_42	0.870445307692308	1.03268568172083	0.399761336515513	1.01905459607847	1.45652173913043	1.01332834144515	1053.76470588235	0.1	0.020665
7.825092	3.549797	0.079223	0.000229	-0.637861	0.000229	0.512711	0.185209	1889	9	73	0.291274	32121	3.8026	3.2575	136.9863	0.00614	0.0654	39967879	32121	0.178082	1.009423	0.002111	0.521128	0.000174	0.484485	0.00039	-3.1e-05	1.895117801044	1347	Est.	tropics_43	0.869454666666667	1.07234101119611	0.108479393652297	1.01399562039394	1.31609195402299	1.05825980164505	474.894871794872	0.1	0.0803025
6.301961	4.846075	0.038198	0.000313	-0.625627	0.000313	0.485759	0.177144	2491	9	14	0.651503	2528	4.1315	4.0521	17.1233	0.00637	0.0135	39997472	2528	1.827397	0.969714	0.000952	0.522378	0.000181	0.464267	8.6e-05	-6e-06	1.26633443150315	2149	Est.	tropics_43	0.700217888888889	1.07138488464141	0.328781512605042	1.02402077574997	1.7292817679558	1.04629232747535	2059.81395348837	0.1	0.00632
6.867299	5.280969	0.011103	0.000341	-0.630168	0.000341	0.47492	0.179835	2547	9	12	0.441634	2056	4.2178	4.1301	10.1471	0.00645	0.0219	39997944	2056	1.980822	0.987478	0.001129	0.523162	0.000204	0.472045	8.6e-05	4e-06	1.55143122895957	2153	Transient	tropics_43	0.763033222222222	1.02398723522194	0.302037201062888	1.01785361532344	1.67156862745098	1.00609052103083	2091.10465116279	0.1	0.00514
10.639405	2.676663	-0.028832	0.000173	-0.660466	0.000173	0.470369	0.182115	2505	9	14	0.603814	2360	4.1826	4.0712	30.4414	0.00624	0.0174	39997640	2360	1.865753	0.977945	0.000902	0.522287	0.000192	0.468299	7.3e-05	-1.1e-05	1.38288699503855	2737	Transient	tropics_43	1.18215611111111	0.993491122856635	0.19179600886918	0.989131527071886	0.901041666666667	1.00442025287263	2494.72602739726	0.1	0.0059
8.942238	4.725905	0.030748	0.000305	-0.646834	0.000305	0.492491	0.173883	2743	8	10	0.417873	2764	4.7011	2.8959	13.6986	0.00611	0.0203	39997236	2764	2.517808	1.030441	0.000625	0.526213	0.000151	0.489727	5e-06	3e-06	1.2316909309665	2890	Transient	tropics_43	1.11777975	1.00076142378702	0.488	0.995226634140771	2.01986754966887	1.00564396081899	34776.6	0.1	0.00691
5.61477	2.616069	0.025563	0.000169	-0.620107	0.000169	0.477049	0.177373	3821	8	23	0.39783	4977	7.7218	5.8712	21.0748	0.00616	0.065	39995023	4977	5.471233	1.027379	0.00079	0.525279	0.00016	0.48926	0.000151	-6e-05	1.64961851768053	3145	Transient	tropics_43	0.70184625	0.998553148803254	0.213924050632911	1.02400225521905	1.05625	0.975041900012263	1174.65562913907	0.1	0.0124425
9.806941	4.49852	-0.003041	0.00029	-0.65378	0.00029	0.479462	0.165853	3485	7	32	0.671088	4071	5.5754	4.9288	54.7945	0.00658	0.0245	39995929	4071	4.550685	0.987412	0.000762	0.530471	0.000209	0.465581	7.1e-05	-3.4e-05	1.33328252278596	3166	Est.	tropics_43	1.40099157142857	1.00967338776218	0.380577427821522	0.980404524713773	1.38755980861244	1.02981436098123	2335.95774647887	0.1	0.0101775
7.730375	2.538224	0.0495	0.000164	-0.6371	0.000164	0.496954	0.163161	3681	7	20	0.36247	2883	7.2637	5.6836	27.3973	0.00624	0.0528	39997117	2883	5.087671	1.01284	0.00092	0.529693	0.000185	0.478321	0.000166	-6.1e-05	1.74166824273338	3901	Est.	tropics_43	1.10433928571429	1.03742505451485	0.178260869565217	0.99835903340676	0.886486486486487	1.03895501138357	982.897590361446	0.1	0.0072075
13.349716	8.855014	-0.005502	0.000571	-0.682236	0.000571	0.492096	0.152844	4549	9	28	0.457408	4637	7.7692	7.8438	45.6621	0.00656	0.0622	39995363	4637	7.465753	0.984779	0.000753	0.521896	0.000219	0.472048	0.000132	-7.6e-05	1.92020742414827	3997	Transient	tropics_43	1.48330177777778	1.00988456118653	0.758300132802125	0.968555923580031	2.60730593607306	1.04247025726197	1157.90909090909	0.1	0.0115925
8.120178	4.194756	0.051561	0.000271	-0.640231	0.000271	0.499575	0.154344	4815	8	25	0.43078	5627	6.3282	8.5726	27.3973	0.0061	0.0552	39994373	5627	8.194521	1.037251	0.001374	0.525151	0.000149	0.493953	0.000167	7e-06	1.69901147433469	4861	Est.	tropics_43	1.01502225	1.01509992475434	0.197234352256186	1.00384581493787	1.81879194630872	1.01138164967112	924.215568862276	0.1	0.0140675
5.942308	1.889529	0.060097	0.000122	-0.622738	0.000122	0.495091	0.149005	4689	9	22	0.409245	3245	7.8193	8.2274	34.2466	0.0062	0.0614	39996755	3245	7.849315	1.001566	0.001361	0.523283	0.000202	0.478727	0.000187	-2.7e-05	2.01759346261851	4954	Est.	tropics_43	0.660256444444444	1.06027915253308	0.0896399706098457	1.0252073166422	0.603960396039604	1.03418232103057	796.818181818182	0.1	0.0081125
7.580311	1.16583	0.062027	7.5e-05	-0.635895	7.5e-05	0.502594	0.1507	6033	8	11	0.560563	1420	8.6113	8.9041	6.3715	0.0061	0.0461	39998580	1420	11.531507	1.021256	0.00079	0.527244	1e-04	0.484409	8.6e-05	5e-06	1.06082430731481	6241	Est.	tropics_43	0.947538875	1.0418456019834	0.0949367088607595	1.00420565855279	0.75	1.03754059069918	1752.32558139535	0.1	0.00355
12.206449	7.65294	-0.022228	0.000494	-0.673053	0.000494	0.480012	0.147055	6551	10	129	0.580526	46420	3.8452	9.6096	273.9726	0.00652	0.021	39953580	46420	12.950685	0.962342	0.001072	0.517263	0.000162	0.465291	0.000126	-4e-06	1.76594743110793	6282	Transient	tropics_43	1.2206449	1.01628861849748	0.460820895522388	0.986246288333923	3.04938271604938	1.03163826508572	1167.10317460317	0.1	0.11605
7.686848	6.478136	0.024942	0.000418	-0.636751	0.000418	0.485257	0.148708	6551	10	129	0.580526	46420	3.8452	9.6096	273.9726	0.00652	0.021	39953580	46420	12.950685	0.962342	0.001072	0.517263	0.000162	0.465291	0.000126	-4e-06	1.76594743110793	6337	Est.	tropics_43	0.7686848	1.06537556707697	0.389925373134328	1.02270679169965	2.58024691358025	1.04291078056528	1180.22222222222	0.1	0.11605
8.501838	5.897055	-0.014062	0.00038	-0.643297	0.00038	0.469277	0.149755	6803	9	40	0.432438	5321	4.0106	2.3288	54.7945	0.00685	0.0335	39994679	5321	13.641096	0.982097	0.000836	0.521057	0.000165	0.471367	5.1e-05	5e-06	2.04563262642108	6382	Est.	tropics_43	0.944648666666667	1.00401122099992	0.454545454545455	1.00863591442661	2.3030303030303	0.995566087570831	2936.37254901961	0.1	0.0133025
12.307692	1.050625	0.006455	6.8e-05	-0.673866	6.8e-05	0.493834	0.148059	7195	10	12	0.530554	2111	5.2258	10.4959	21.0748	0.00611	0.0282	39997889	2111	14.715068	1.006409	0.00055	0.517403	0.000151	0.486481	2.1e-05	-1.3e-05	1.37696110691378	7592	Transient	tropics_43	1.2307692	1.00006645251752	0.123636363636364	0.985178152211484	0.450331125827815	1.01511467045989	7050.42857142857	0.1	0.0052775
6.631502	3.882034	0.05454	0.00025	-0.628274	0.00025	0.495378	0.160976	7797	10	57	0.453318	27248	7.6217	5.0521	273.9726	0.00622	0.0358	39972752	27248	16.364384	1.014093	0.000846	0.516355	0.000175	0.491186	5.9e-05	-1.1e-05	1.55903701552242	7657	Est.	tropics_43	0.6631502	1.04137856957656	0.295508274231679	1.03322684631267	1.42857142857143	1.00853444519999	2728.40677966102	0.1	0.06812
13.303171	7.116967	-0.009955	0.000459	-0.681862	0.000459	0.489935	0.15112	8021	9	65	0.308963	21679	8.9241	5.6658	136.9863	0.00635	0.0438	39978321	21679	16.978082	0.98294	0.000789	0.519712	0.000228	0.473071	6e-05	-3.6e-05	1.92812420962624	7660	Transient	tropics_43	1.47813011111111	1.00727855921432	0.581749049429658	0.972989942915829	2.01315789473684	1.03564792599842	2518.66666666667	0.1	0.0541975
6.052895	3.814214	0.024421	0.000246	-0.623627	0.000246	0.478282	0.154483	8133	9	55	0.38603	13157	8.4796	5.9726	91.3242	0.00636	0.0443	39986843	13157	17.284932	0.989051	0.000921	0.522792	0.000248	0.47318	4.8e-05	-2.2e-05	1.99599748010332	7997	Est.	tropics_43	0.672543888888889	1.0360655162376	0.267100977198697	1.02525831919721	0.991935483870968	1.0107823661186	3218.39583333333	0.1	0.0328925
3.694437	3.982542	0.035945	0.000257	-0.604683	0.000257	0.474991	0.155877	8721	6	69	0.483344	33742	5.9483	7.5836	136.9863	0.00615	0.0381	39966258	33742	18.89589	1.006949	0.001088	0.536207	0.000204	0.469645	7.8e-05	2e-06	1.76842691966472	8785	Transient	tropics_43	0.6157395	1.02944521717314	0.236213235294118	1.01872515590638	1.25980392156863	1.01138306593278	1998.42307692308	0.1	0.084355
7.677083	8.66135	-0.008442	0.000559	-0.636672	0.000559	0.469057	0.148226	8889	5	65	0.328565	26704	6.3599	8.0438	Inf	0.00631	0.0483	39973296	26704	19.356164	0.984528	0.000806	0.536989	0.000177	0.458551	7.3e-05	-1.6e-05	1.9336483739562	8796	Transient	tropics_43	1.5354166	1.00717656950345	0.693548387096774	0.985216040753202	3.15819209039548	1.02291130103304	2030.49315068493	0.1	0.06676
3.116653	3.62356	0.055414	0.000234	-0.600042	0.000234	0.481967	0.153714	8623	6	66	0.603958	23750	5.8182	7.3151	136.9863	0.00619	0.0331	39976250	23750	18.627397	1.020117	0.000978	0.534051	0.000198	0.47771	5.5e-05	1e-06	1.6611755821653	8829	Est.	tropics_43	0.519442166666667	1.03613420131797	0.239263803680982	1.02759584101398	1.18181818181818	1.00891126415608	2794.8	0.1	0.059375
6	6.140575	0.009274	0.000396	-0.623202	0.000396	0.470807	0.14672	9183	5	30	0.230352	5904	6.9983	8.8493	45.6621	0.0065	0.0609	39994096	5904	20.161644	0.994851	0.001131	0.536698	0.000169	0.463591	0.000128	-5e-06	2.13548699274421	9024	Transient	tropics_43	1.2	1.01454100843751	0.350132625994695	0.999118115371933	2.34319526627219	1.01556544454055	1146.25	0.1	0.01476
4.9025	7.372994	0.005918	0.000476	-0.614386	0.000476	0.465163	0.148985	9043	5	44	0.350977	10391	6.4866	8.4658	273.9726	0.00645	0.0522	39989609	10391	19.778082	0.979772	0.000844	0.537781	0.000155	0.455654	8.7e-05	-1e-05	2.03965478676546	9282	Est.	tropics_43	0.9805	1.02670370857429	0.563981042654028	1.0059354100454	3.07096774193548	1.02086890491469	1712.47126436782	0.1	0.0259775
10.071331	5.909042	0.023245	0.000381	-0.655903	0.000381	0.49348	0.133242	9967	7	57	0.337043	20395	8.0993	5.4082	273.9726	0.00636	0.0959	39979605	20395	22.309589	0.997962	0.00137	0.5299	0.000221	0.471182	0.000303	-9.8e-05	2.29463512936694	10137	Transient	tropics_43	1.43876157142857	1.02560745856325	0.278102189781022	0.979379539761591	1.72398190045249	1.04732353952401	439.742574257426	0.1	0.0509875
6.204642	5.554521	0.012475	0.000358	-0.624845	0.000358	0.473267	0.144693	10023	7	64	0.200787	20574	7.8564	8.6904	273.9726	0.00627	0.1071	39979426	20574	22.463014	1.005706	0.001414	0.52821	0.000222	0.476404	0.000358	-0.000124	2.33075601037707	10203	Transient	tropics_43	0.886377428571429	1.00680828929704	0.253182461103253	1.01350675010047	1.61261261261261	0.993415252600734	404.170391061453	0.1	0.051435
10.986774	5.465106	0.036118	0.000353	-0.663256	0.000353	0.503567	0.131394	9953	7	57	0.366949	20744	8.0312	5.3699	273.9726	0.00625	0.0884	39979256	20744	22.271233	0.994302	0.00169	0.530542	0.000222	0.468944	0.000429	-0.000128	2.28851136087079	10306	Est.	tropics_43	1.56953914285714	1.04271959535261	0.20887573964497	0.971028124605649	1.59009009009009	1.07383184346105	306.27972027972	0.1	0.05186
5.820902	3.369889	0.065704	0.000217	-0.621763	0.000217	0.497602	0.132626	9981	7	63	0.307009	20374	8.0505	5.4466	54.7945	0.00619	0.0983	39979626	20374	22.347945	1.000637	0.001593	0.529325	0.00022	0.472979	0.000374	-0.000109	2.32428222178014	10483	Est.	tropics_43	0.831557428571429	1.06723074286677	0.136220966729441	1.01449369871294	0.986363636363636	1.05205939375744	354.614973262032	0.1	0.050935
6.682687	6.775977	0.028409	0.000437	-0.628685	0.000437	0.482639	0.130878	10527	7	64	0.48809	14022	7.6954	6.9425	136.9863	0.00619	0.096	39985978	14022	23.843836	0.989901	0.000907	0.528763	0.00022	0.46827	9.9e-05	-3.9e-05	1.86357411231284	11230	Est.	tropics_43	0.954669571428571	1.03931240021337	0.48180815876516	1.0085664464281	1.98636363636364	1.03068528840199	1322	0.1	0.035055
5.659167	4.104666	0.048985	0.000265	-0.620464	0.000265	0.488607	0.131539	10625	7	49	0.370871	11384	6.7852	7.211	68.4932	0.00644	0.0805	39988616	11384	24.112329	0.994583	0.001547	0.530329	0.000226	0.469087	0.000225	-3.4e-05	2.00400184311785	11580	Transient	tropics_43	0.808452428571429	1.05592454079038	0.171299288946348	1.01388928245545	1.17256637168142	1.04161274987369	584.617777777778	0.1	0.02846
4.977302	7.549027	0.039119	0.000487	-0.614987	0.000487	0.48128	0.13138	10863	7	39	0.344573	20701	5.3401	7.863	68.4932	0.0059	0.0639	39979299	20701	24.764384	1.018586	0.001434	0.531878	0.000151	0.478946	0.000197	-2e-06	1.98904604394371	11941	Transient	tropics_43	0.711043142857143	1.02091941544465	0.339609483960948	1.01648860018019	3.22516556291391	1.00487320073662	666.903553299492	0.1	0.0517525
7.100748	4.502803	0.050296	0.000291	-0.632043	0.000291	0.495015	0.12523	10821	6	35	0.370847	16945	5.6641	7.7479	68.4932	0.00621	0.0686	39983055	16945	24.649315	1.01587	0.001311	0.532524	0.00016	0.477117	0.000189	-1.6e-05	1.94927283140545	12019	Transient	tropics_43	1.183458	1.0351544180645	0.221967963386728	0.998086145750778	1.81875	1.03751281132301	662.592592592593	0.1	0.0423625
6.539326	4.918865	0.070482	0.000317	-0.627534	0.000317	0.502922	0.121309	10891	7	47	0.325444	23746	5.3753	9.6603	91.3242	0.00625	0.0698	39976254	23746	24.841096	1.018631	0.001569	0.531432	0.00015	0.47939	0.000249	-1.3e-05	2.01852001354567	12085	Transient	tropics_43	0.934189428571429	1.05339937111898	0.202039515615041	1.00465683870571	2.11333333333333	1.04908738188114	487.184738955823	0.1	0.059365
9.812431	5.295561	-0.011	0.000342	-0.653824	0.000342	0.47574	0.22233	2043	10	27	0.703583	8876	3.7775	4.9753	91.3242	0.00644	0.0167	39991124	8876	0.6	0.986378	0.000904	0.518272	0.000189	0.475981	5.9e-05	-3e-06	1.15204488243277	1039	Transient	tropics_45	0.9812431	1.00271932137109	0.378318584070796	1.00343697089838	1.80952380952381	0.99949367726863	3768.30508474576	0.1	0.02219
10.819656	4.986726	0.024012	0.000322	-0.661914	0.000322	0.496693	0.210943	2043	10	27	0.703583	8876	3.7775	4.9753	91.3242	0.00644	0.0167	39991124	8876	0.6	0.986378	0.000904	0.518272	0.000189	0.475981	5.9e-05	-3e-06	1.15204488243277	1129	Transient	tropics_45	1.0819656	1.03844835291155	0.356194690265487	0.99535191395507	1.7037037037037	1.04351434195903	3575.30508474576	0.1	0.02219
7.910739	4.985059	0.057141	0.000322	-0.638549	0.000322	0.501532	0.209941	2197	9	23	0.53317	6105	4.4959	2.6329	91.3242	0.01088	0.0246	39993895	6105	1.021918	0.991941	0.001659	0.519491	0.000186	0.477654	0.000342	-6.2e-05	1.42322989043291	1667	Est.	tropics_45	0.878971	1.06740732703742	0.194092827004219	1.01649129763539	1.73118279569892	1.04999016024151	613.862573099415	0.1	0.0152625
7.47216	3.491987	0.048753	0.000225	-0.635026	0.000225	0.495572	0.203398	3471	10	17	0.527089	4356	6.9516	4.9315	34.2466	0.01076	0.0281	39995644	4356	4.512329	0.998981	0.000659	0.518927	0.000169	0.481587	0.000142	-7.2e-05	1.49957154125327	2732	Est.	tropics_45	0.747216	1.05103197993476	0.341426403641882	1.02118739278162	1.33136094674556	1.02903940513344	1432.38028169014	0.1	0.01089
8.735465	2.409672	0.040801	0.000155	-0.645173	0.000155	0.49665	0.196543	3331	9	22	0.631162	3408	6.3444	5.7397	16.116	0.0109	0.0246	39996592	3408	4.128767	0.998393	0.000662	0.521953	0.000161	0.478455	9.4e-05	-4.2e-05	1.47285284688178	2755	Est.	tropics_45	0.970607222222222	1.0433214151184	0.234138972809668	1.00501727806463	0.962732919254658	1.03802865473242	2090.8829787234	0.1	0.00852
8.886389	4.742998	0.049493	0.000306	-0.646386	0.000306	0.501767	0.189536	4045	10	37	0.323531	17309	8.4401	5.6822	273.9726	0.00638	0.0384	39982691	17309	6.084932	0.998033	0.000926	0.515729	0.000167	0.483969	6.6e-05	2e-06	1.76629005632011	2995	Est.	tropics_45	0.8886389	1.0528091125458	0.330453563714903	1.01591313175683	1.83233532934132	1.03677508270158	2871.75757575758	0.1	0.0432725
8.997205	7.15443	0.01494	0.000462	-0.647276	0.000462	0.485113	0.181333	4717	8	35	0.693797	13638	5.335	7.5233	54.7945	0.00601	0.0306	39986362	13638	7.926027	0.980749	0.001263	0.525186	0.000173	0.467027	0.000149	0	1.31501143805569	3284	Transient	tropics_45	1.124650625	1.03497649210859	0.365795724465558	0.996732144521236	2.67052023121387	1.03872581242626	1217	0.1	0.034095
8.066525	4.029545	0.021022	0.00026	-0.6398	0.00026	0.484434	0.180614	5039	8	44	0.181443	13332	6.9026	5.0356	54.7945	0.00634	0.063	39986668	13332	8.808219	1.00425	0.000853	0.5244	0.000176	0.478961	7.2e-05	-1.3e-05	2.34097666576817	3848	Transient	tropics_45	1.008315625	1.01692259772945	0.304806565064478	1.00571680601527	1.47727272727273	1.01142681763233	2508.52777777778	0.1	0.03333
10.109963	7.461709	0.013969	0.000481	-0.656214	0.000481	0.488989	0.178391	5011	8	46	0.213862	13331	6.9501	6.8027	136.9863	0.00643	0.0619	39986669	13331	8.731507	0.998842	0.000973	0.524802	0.000176	0.476062	0.000144	-3.7e-05	2.33276552770274	3992	Transient	tropics_45	1.263745375	1.01524267338932	0.494347379239466	0.988585871517324	2.73295454545455	1.02715402615626	1238.82638888889	0.1	0.0333275
9.362416	6.116231	0.013188	0.000395	-0.650209	0.000395	0.485676	0.176188	4941	8	40	0.317344	12800	6.4718	4.7671	54.7945	0.00624	0.0555	39987200	12800	8.539726	0.999717	0.000991	0.525136	0.000156	0.476132	0.000123	-1.4e-05	2.22124635744194	4036	Transient	tropics_45	1.170302	1.01356218331711	0.398587285570131	0.993907636487728	2.53205128205128	1.02004486150899	1432.42276422764	0.1	0.032
5.676244	6.328258	0.027656	0.000408	-0.620601	0.000408	0.478385	0.184629	5039	8	44	0.181443	13332	6.9026	5.0356	54.7945	0.00634	0.063	39986668	13332	8.808219	1.00425	0.000853	0.5244	0.000176	0.478961	7.2e-05	-1.3e-05	2.34097666576817	4118	Est.	tropics_45	0.7095305	1.02369128916816	0.47831184056272	1.02521210930827	2.31818181818182	0.998797396865298	2564.29166666667	0.1	0.03333
7.128304	6.768193	0.034118	0.000437	-0.632264	0.000437	0.487155	0.17033	5263	8	46	0.216346	14976	7.2087	5.6493	54.7945	0.00612	0.0597	39985024	14976	9.421918	1.001566	0.000948	0.526979	0.000184	0.475365	0.000108	-2.5e-05	2.40101692693243	4502	Est.	tropics_45	0.891038	1.03308887773224	0.460970464135021	1.00836537526495	2.375	1.02480199425704	1577.12962962963	0.1	0.03744
11.063185	4.375482	0.027018	0.000282	-0.66387	0.000282	0.499372	0.151915	5683	7	80	0.510413	25544	6.8064	6.8	91.3242	0.00637	0.0703	39974456	25544	10.572603	0.996376	0.000897	0.528958	0.00021	0.471192	0.000137	-5.6e-05	2.01670203281066	4745	Transient	tropics_45	1.580455	1.03112308561263	0.31438127090301	0.973338119953915	1.34285714285714	1.05980576919812	1108.86861313869	0.1	0.06386
5.614875	6.511472	0.005712	0.00042	-0.620108	0.00042	0.467914	0.167927	5697	7	76	0.515976	25538	6.709	6.8384	Inf	0.0063	0.0657	39974462	25538	10.610959	0.987555	0.000897	0.529045	0.000214	0.466988	0.000178	-7.9e-05	1.94821473924952	4822	Transient	tropics_45	0.802125	1.018402361972	0.468227424749164	1.01671189167763	1.96261682242991	1.001982920332	943.410112359551	0.1	0.063845
5.074594	5.639192	0.047415	0.000364	-0.615769	0.000364	0.485567	0.159035	5949	7	46	0.387557	12393	6.696	8.6699	54.7945	0.00618	0.0701	39987607	12393	11.30137	0.992652	0.001259	0.53006	0.000236	0.468512	0.000249	-8.6e-05	2.1047711885419	5232	Est.	tropics_45	0.724942	1.05631890126884	0.289118347895155	1.01917764456255	1.54237288135593	1.03640248275391	638.694779116466	0.1	0.0309825
6.792345	3.555414	0.052276	0.000229	-0.629566	0.000229	0.4947	0.152832	6005	7	42	0.332779	11416	6.069	7.6822	45.6621	0.00615	0.0642	39988584	11416	11.454795	0.994877	0.001272	0.529989	0.000223	0.469583	0.000222	-6.4e-05	2.13833965322033	5349	Est.	tropics_45	0.970335	1.05909224390851	0.180031446540881	1.00534727327213	1.02690582959641	1.05348788180151	688.432432432432	0.1	0.02854
7.597222	4.006962	0.037234	0.000259	-0.636031	0.000259	0.490528	0.152455	6187	7	52	0.365966	15690	4.6874	8.8685	68.4932	0.00636	0.0467	39984310	15690	11.953425	1.018522	0.001204	0.528915	0.000204	0.481685	0.000188	-4.7e-05	2.0787253810163	5751	Transient	tropics_45	1.08531742857143	1.01906082481989	0.215116279069767	1.00089694257626	1.26960784313726	1.01835847078485	810.93085106383	0.1	0.039225
11.025769	6.12637	0.02087	0.000395	-0.66357	0.000395	0.496119	0.145392	6495	7	62	0.46149	22085	4.6266	6.9945	68.4932	0.00617	0.0324	39977915	22085	12.79726	0.992717	0.000716	0.528477	0.00029	0.470083	0.000216	-0.000158	1.80331087665037	5871	Transient	tropics_45	1.57510985714286	1.02858045283779	0.551675977653631	0.974516326956426	1.36206896551724	1.05538596375534	673.111111111111	0.1	0.0552125
13.841458	5.509261	0.011887	0.000355	-0.686186	0.000355	0.502914	0.136391	6523	7	54	0.46033	20872	4.7607	7.0699	136.9863	0.00634	0.0332	39979128	20872	12.873973	0.980597	0.000713	0.528058	3e-04	0.464805	0.000295	-0.000205	1.75291500560344	5888	Est.	tropics_45	1.97735114285714	1.03198146757411	0.497896213183731	0.953479983161103	1.18333333333333	1.08198922128635	462.342372881356	0.1	0.05218
16.170792	3.639147	0.01425	0.000235	-0.704895	0.000235	0.513455	0.13269	6887	10	25	0.29525	7685	5.9659	3.611	27.3973	0.00589	0.0682	39992315	7685	13.871233	1.004738	0.001079	0.516438	0.000382	0.487077	0.000421	-0.000269	2.18706083128366	6671	Transient	tropics_45	1.6170792	1.00956867884607	0.217794253938832	0.956863085947021	0.615183246073298	1.05415570844035	315.178147268409	0.1	0.0192125
5.15738	5.147274	0.059711	0.000332	-0.616434	0.000332	0.491851	0.146214	6929	10	31	0.271344	8281	6.1791	3.726	54.7945	0.00641	0.0755	39991719	8281	13.986301	1.006397	0.001228	0.516739	0.000392	0.487557	0.000408	-0.000249	2.25907054554479	6681	Est.	tropics_45	0.515738	1.0547822778903	0.270358306188925	1.04475600230465	0.846938775510204	1.00880717536616	358.367647058824	0.1	0.0207025
10.125389	3.743623	0.055257	0.000242	-0.656338	0.000242	0.509651	0.139021	7027	10	31	0.226869	12267	6.3735	3.9589	136.9863	0.00613	0.0827	39987733	12267	14.254795	1.022472	0.001337	0.517318	0.000402	0.494597	0.000231	-0.000153	2.17490636266002	6814	Est.	tropics_45	1.0125389	1.03358544831368	0.181002243829469	1.00276331746435	0.601990049751244	1.03043690115387	601.822510822511	0.1	0.0306675
7.320543	6.433405	0.012127	0.000415	-0.633809	0.000415	0.47755	0.145343	7307	9	80	0.396316	36317	6.736	4.726	136.9863	0.00638	0.0787	39963683	36317	15.021918	1.00036	0.000747	0.523384	0.000295	0.478217	0.000125	-0.00011	1.97949703980125	6881	Est.	tropics_45	0.813393666666667	1.01183656904411	0.555555555555555	1.01372418240742	1.40677966101695	0.998605235698438	1162.744	0.1	0.0907925
11.401635	6.949022	-0.007168	0.000448	-0.666589	0.000448	0.483782	0.133442	7517	8	49	0.299691	15526	7.4953	5.3014	273.9726	0.00639	0.079	39984474	15526	15.59726	0.97276	0.000806	0.524364	0.000252	0.464192	0.000211	-0.000127	1.92833573417303	7013	Est.	tropics_45	1.425204375	1.02066041864345	0.555831265508685	0.979199555990441	1.77777777777778	1.04220236453881	632.42654028436	0.1	0.038815
10.386555	2.164301	0.055629	0.00014	-0.658435	0.00014	0.510794	0.127845	7853	9	21	0.240482	3073	8.865	6.2219	21.0748	0.00652	0.0888	39996927	3073	16.517808	1.00183	0.001292	0.52273	0.000198	0.479497	0.000312	-9.8e-05	1.9927354042365	8028	Est.	tropics_45	1.15406166666667	1.05527423591961	0.108359133126935	0.990302527314479	0.707070707070707	1.06527048135859	409.759615384615	0.1	0.0076825
10.25537	2.906147	0.040138	0.000187	-0.657382	0.000187	0.50242	0.137645	8861	12	18	0.705738	3660	5.5514	8.9822	21.0748	0.00617	0.0145	39996340	3660	19.279452	0.989244	0.001158	0.508292	2e-04	0.486717	8.4e-05	7e-06	1.20682142330918	9181	Est.	tropics_45	0.854614166666667	1.05227266072908	0.161485319516408	1.01950497757586	0.935	1.03226310155593	1638.63095238095	0.1	0.00915
7.895377	1.811438	0.058065	0.000117	-0.638426	0.000117	0.501901	0.139233	8945	12	17	0.524331	3473	5.6395	9.2137	39.1389	0.00644	0.02	39996527	3473	19.509589	1.008154	0.001383	0.510965	0.000215	0.49341	0.000101	1.5e-05	1.38717358049405	9252	Est.	tropics_45	0.657948083333333	1.05121229437537	0.0845986984815618	1.03357966952431	0.544186046511628	1.01720881214406	1378.54455445545	0.1	0.0086825
11.072464	3.284604	0.00694	0.000212	-0.663945	0.000212	0.489228	0.14447	10121	9	23	0.638039	4774	6.9819	12.4356	54.7945	0.0063	0.0208	39995226	4774	22.731507	0.997588	0.000529	0.523404	2e-04	0.476817	0.000102	-8e-05	1.33206625466165	9507	Transient	tropics_45	1.23027377777778	1.00939880752978	0.400756143667297	0.983592736354102	1.06	1.02602885383701	1416.37254901961	0.1	0.011935
12.854508	5.525963	-0.001487	0.000357	-0.678258	0.000357	0.492116	0.140594	10065	9	22	0.628638	4707	6.7148	12.2822	24.9066	0.00606	0.022	39995293	4707	22.578082	1.004377	0.000652	0.522535	0.000214	0.48082	7.9e-05	-5.9e-05	1.39970669753403	9733	Est.	tropics_45	1.42827866666667	0.99416265509535	0.547546012269939	0.971227359494916	1.66822429906542	1.02349319911817	1779.67088607595	0.1	0.0117675
7.049143	8.684442	0.0133	0.00056	-0.631629	0.00056	0.476947	0.156586	10765	9	58	0.485481	26069	7.7317	6.8699	273.9726	0.00618	0.0303	39973931	26069	24.49589	1.001469	0.000889	0.520812	0.000211	0.480959	8.2e-05	-3.1e-05	1.69973949080672	10454	Transient	tropics_45	0.783238111111111	1.01190235385558	0.62992125984252	1.02095365550951	2.65402843601896	0.991658332622947	1909.58536585366	0.1	0.0651725
5.996047	7.988127	-0.001532	0.000515	-0.62317	0.000515	0.465692	0.218287	1861	7	19	0.315978	2516	4.6482	3.3233	19.5695	0.00147	0.0352	39997484	2516	0.10137	0.99021	0.001094	0.52826	0.000174	0.468744	6.6e-05	2.4e-05	1.9089006156796	778	Transient	tropics_49	0.856578142857143	1.00834082963508	0.470749542961609	1.01510970686528	2.95977011494253	0.993488983325653	3307.37878787879	0.1	0.00629
6.648221	3.216173	0.043059	0.000207	-0.628408	0.000207	0.489486	0.208226	1875	7	18	0.311449	2498	4.6317	3.3616	21.0748	0.00681	0.0363	39997502	2498	0.139726	1.003056	0.00065	0.529197	0.000169	0.474044	2.4e-05	-7e-06	1.93261071934231	1429	Transient	tropics_49	0.949745857142857	1.04081874691285	0.318461538461538	1.00801849298044	1.22485207100592	1.0325750352288	8676.08333333333	0.1	0.006245
6.300366	4.188168	0.047073	0.00027	-0.625614	0.00027	0.490081	0.203876	1959	7	16	0.304605	2367	4.8947	3.5918	16.116	0.00656	0.046	39997633	2367	0.369863	1.010045	0.00131	0.528916	0.000146	0.477516	0.000111	3.7e-05	2.04927460432619	1443	Est.	tropics_49	0.900052285714286	1.03777408410428	0.206106870229008	1.01137586852533	1.84931506849315	1.02631325442498	1836.72072072072	0.1	0.0059175
4.304918	9.402107	0.031258	0.000607	-0.609586	0.000607	0.474764	0.203755	3121	7	22	0.544629	5949	7.3706	6.7753	68.4932	0.00635	0.038	39994051	5949	3.553425	1.010584	0.000825	0.53164	0.000193	0.475492	0.000125	-5.3e-05	1.51615274146953	2531	Est.	tropics_49	0.614988285714286	1.02094596933989	0.735757575757576	1.02245102495073	3.14507772020725	0.998468954262112	1630.04	0.1	0.0148725
5.993808	6.151664	0.062747	0.000397	-0.623152	0.000397	0.496649	0.190525	3135	7	25	0.533218	6382	7.5566	6.8137	39.1389	0.00638	0.0387	39993618	6382	3.591781	1.017664	0.001048	0.53172	0.000193	0.478712	0.000134	-3.2e-05	1.5543467457169	2669	Est.	tropics_49	0.856258285714286	1.04627600222053	0.37881679389313	1.00852235422571	2.05699481865285	1.03746929260181	1421.82835820896	0.1	0.015955
6.914634	4.411412	-0.009076	0.000285	-0.630548	0.000285	0.465614	0.186405	3947	5	13	0.554406	2417	5.111	8.2932	27.3973	0.00685	0.0238	39997583	2417	5.816438	1.00184	0.000798	0.536829	0.000171	0.466725	4.6e-05	0	1.48522176782758	2895	Transient	tropics_49	1.3829268	0.98914503570046	0.357142857142857	0.991563459975269	1.66666666666667	0.997619583266377	4052.28260869565	0.1	0.0060425
5.878345	7.586173	0.017904	0.000489	-0.622225	0.000489	0.474399	0.182006	3849	5	21	0.683338	3799	4.3734	8.0247	45.6621	0.0063	0.0164	39996201	3799	5.547945	0.99026	0.000737	0.536879	0.000181	0.461284	2.5e-05	2e-06	1.2372146298195	2973	Est.	tropics_49	1.175669	1.0280787242094	0.663500678426052	0.999757565139589	2.70165745856354	1.02843150857173	7280.24	0.1	0.0094975
5.315556	4.429314	0.038951	0.000286	-0.617704	0.000286	0.482286	0.182336	4087	6	12	0.369826	2247	4.776	8.6767	14.4196	0.00682	0.0269	39997753	2247	6.2	1.01706	0.000828	0.536261	0.000139	0.474349	0.000107	-1.7e-05	1.59339531386593	3734	Est.	tropics_49	0.885926	1.02227944874902	0.345410628019324	1.00544506691228	2.05755395683453	1.0167324058868	1704.07476635514	0.1	0.0056175
8.262712	3.473355	0.032903	0.000224	-0.641376	0.000224	0.490861	0.169501	4087	6	12	0.369826	2247	4.776	8.6767	14.4196	0.00682	0.0269	39997753	2247	6.2	1.01706	0.000828	0.536261	0.000139	0.474349	0.000107	-1.7e-05	1.59339531386593	3805	Est.	tropics_49	1.37711866666667	1.01611536163174	0.270531400966184	0.981923668922589	1.61151079136691	1.03480981302796	1584.1214953271	0.1	0.0056175
10.044776	2.786151	0.098898	0.00018	-0.65569	0.00018	0.532132	0.152509	4451	7	39	0.352477	19153	5.7957	3.9425	91.3242	0.00604	0.0488	39980847	19153	7.19726	1.033128	0.001536	0.528712	0.000244	0.488895	0.000344	-0.000109	1.68630321899325	3911	Est.	tropics_49	1.434968	1.06855461330976	0.1171875	0.981789275046927	0.737704918032787	1.08843821270416	443.34011627907	0.1	0.0478825
6.243815	8.190667	-0.0495	0.000528	-0.62516	0.000528	0.444983	0.159893	4843	10	72	0.596599	22055	6.0997	5.0164	91.3242	0.0063	0.0973	39977945	22055	8.271233	0.968559	0.001362	0.518581	0.000261	0.467148	0.000146	-2.6e-05	1.48906083693228	3923	Transient	tropics_49	0.6243815	0.98259905502552	0.387665198237886	1.03200038864017	2.02298850574713	0.952552510125271	1095.15753424658	0.1	0.0551375
6.790982	5.990772	0.036754	0.000386	-0.629555	0.000386	0.487264	0.141471	4815	10	75	0.648912	26885	5.7769	4.9397	91.3242	0.006	0.0858	39973115	26885	8.194521	0.97271	0.001208	0.517566	0.000255	0.470164	2e-04	-7.5e-05	1.45605424152125	4283	Est.	tropics_49	0.6790982	1.06654375893223	0.31953642384106	1.02948968266736	1.51372549019608	1.03637028781446	707.355	0.1	0.0672125
6.123683	5.506959	0.028466	0.000355	-0.624195	0.000355	0.480679	0.140748	5249	7	57	0.599061	28548	3.5898	6.1288	136.9863	0.00636	0.0197	39971452	28548	9.383562	0.998123	0.000915	0.528668	0.000172	0.472182	7.8e-05	-6e-06	1.59595826067258	5225	Transient	tropics_49	0.874811857142857	1.03080985859344	0.387978142076503	1.01328714324848	2.06395348837209	1.01799517982473	1804.46153846154	0.1	0.07137
6.350377	7.042987	0.01257	0.000454	-0.626016	0.000454	0.473952	0.13913	5277	7	63	0.531234	27822	3.7111	6.2055	273.9726	0.00644	0.0225	39972178	27822	9.460274	0.998153	0.001043	0.528955	0.000178	0.471924	8.8e-05	2e-06	1.75201047724045	5286	Transient	tropics_49	0.907196714285714	1.0145231587874	0.435282837967402	1.01089483808167	2.55056179775281	1.00429730210797	1581.02272727273	0.1	0.069555
5.737179	6.728646	0.024178	0.000434	-0.621091	0.000434	0.477103	0.137594	5347	7	59	0.367031	25551	3.8782	6.3959	Inf	0.00661	0.0249	39974449	25551	9.652055	0.99294	0.000969	0.529883	0.000192	0.468642	6.7e-05	0	2.04851745621772	5473	Est.	tropics_49	0.819597	1.0317568612353	0.447884416924665	1.01410662400829	2.26041666666667	1.01805429304245	2053.64179104478	0.1	0.0638775
6.010648	8.937387	-0.01742	0.000577	-0.623287	0.000577	0.458618	0.140421	5431	7	57	0.20019	21035	4.2147	6.626	273.9726	0.00632	0.0294	39978965	21035	9.882192	0.988492	0.001234	0.531843	0.00019	0.464783	9.1e-05	2.2e-05	2.26966621382227	5546	Transient	tropics_49	0.858664	0.99417177983079	0.467585089141005	1.008153002149	3.03684210526316	0.986735745498437	1543.08791208791	0.1	0.0525875
4.877033	5.806017	0.041134	0.000375	-0.614182	0.000375	0.481817	0.131992	5557	6	59	0.226975	16927	4.6756	2.6959	91.3242	0.00666	0.0396	39983073	16927	10.227397	0.996171	0.001372	0.53449	0.000194	0.466064	0.000107	2.7e-05	2.40587064529324	5907	Est.	tropics_49	0.812838833333333	1.0459968450013	0.27332361516035	1.01233572281784	1.93298969072165	1.03380007895911	1233.57009345794	0.1	0.0423175
4.952916	7.195215	0.035205	0.000464	-0.614791	0.000464	0.47926	0.134264	5571	6	52	0.218445	16828	4.6672	2.7342	136.9863	0.00625	0.0386	39983172	16828	10.265753	0.998966	0.001258	0.53488	0.00019	0.46705	0.000101	1.7e-05	2.4094871402042	5995	Est.	tropics_49	0.825486	1.03690419153642	0.368839427662957	1.01098171751631	2.44210526315789	1.02614281126218	1329.34653465347	0.1	0.04207
6.566441	4.495586	0.019809	0.00029	-0.627751	0.00029	0.477996	0.131069	6243	6	40	0.387392	8645	6.8157	4.5753	68.4932	0.00607	0.0573	39991355	8645	12.106849	0.991441	0.000692	0.536102	0.000161	0.462565	8.9e-05	-3.2e-05	2.10041702396144	6977	Est.	tropics_49	1.09440683333333	1.02881210296791	0.419075144508671	0.995689155986371	1.80124223602484	1.03335963594306	1472.68539325843	0.1	0.0216125
12.281853	4.00164	0.017498	0.000258	-0.673659	0.000258	0.499283	0.122859	6467	7	38	0.328343	7614	7.1393	7.1274	39.1389	0.00641	0.0653	39992386	7614	12.720548	1.002848	0.000815	0.530879	0.000206	0.472597	0.000179	-8.9e-05	1.99720210428799	7409	Transient	tropics_49	1.75455042857143	1.01476194482589	0.316564417177914	0.960368855003587	1.25242718446602	1.05646671476967	686.36312849162	0.1	0.019035
6.503125	9.354678	0.029896	0.000604	-0.627243	0.000604	0.482778	0.130398	7041	8	75	0.497598	23726	7.5674	6.7616	91.3242	0.00637	0.0672	39976274	23726	14.293151	0.987272	0.00085	0.527897	0.000303	0.467893	0.000114	-9.1e-05	1.91745445739859	7819	Est.	tropics_49	0.812890625	1.04363070385313	0.710588235294118	1.0116787604247	1.99339933993399	1.0318128290015	1143.84210526316	0.1	0.059315
7.223995	5.039169	0.05579	0.000325	-0.633033	0.000325	0.498193	0.119912	7335	7	62	0.289197	13579	9.2718	7.5671	68.4932	0.00617	0.1112	39986421	13579	15.09863	1.014486	0.001328	0.531056	0.000249	0.477902	0.000237	-7.9e-05	2.75871552810959	8558	Est.	tropics_49	1.03199928571429	1.04227718425037	0.244728915662651	0.999854812447996	1.30522088353414	1.04245849567485	505.957805907173	0.1	0.0339475
10.484398	4.907957	0.03067	0.000317	-0.659221	0.000317	0.498889	0.119929	7461	7	72	0.235832	26697	10.006	7.9123	54.7945	0.00614	0.1358	39973303	26697	15.443836	1.025461	0.000992	0.530025	0.000208	0.484008	0.00019	-7.8e-05	2.67412376951353	8661	Transient	tropics_49	1.49777114285714	1.00554303852457	0.319556451612903	0.975905133805553	1.52403846153846	1.03074535958083	631.205263157895	0.1	0.0667425
7.657614	6.828898	0.026903	0.000441	-0.636516	0.000441	0.486072	0.113098	7685	8	146	0.351308	44508	11.2218	8.526	Inf	0.00645	0.1619	39955492	44508	16.057534	0.993675	0.00112	0.527401	0.00021	0.471309	0.00019	-6e-05	2.48767339431392	8932	Est.	tropics_49	0.95720175	1.03380698208138	0.39375	1.00328348784582	2.1	1.03132339929855	595.252631578947	0.1	0.11127
9.174611	5.647749	0.064859	0.000364	-0.648701	0.000364	0.510952	0.103182	7797	8	110	0.254824	35601	10.2707	8.8329	54.7945	0.00624	0.1602	39964399	35601	16.364384	0.993844	0.001734	0.527459	0.000184	0.471331	0.000346	-5.7e-05	2.44275954029504	9328	Est.	tropics_49	1.146826375	1.07361775647823	0.209919261822376	0.991023671728207	1.97826086956522	1.08406194372957	298.21387283237	0.1	0.0890025
7.815185	2.906902	0.119734	0.000188	-0.637782	0.000188	0.533952	0.092821	7895	8	89	0.326634	38609	7.6271	9.1014	273.9726	0.0062	0.1319	39961391	38609	16.632877	1.011628	0.002658	0.525411	0.000153	0.481617	0.000558	-4.8e-05	2.15592559001078	9997	Est.	tropics_49	0.976898125	1.11424058774757	0.0707298720842739	1.00580927428794	1.22875816993464	1.10866518416086	166.345878136201	0.1	0.0965225
9.791444	3.728697	0.001383	0.000241	-0.653655	0.000241	0.481589	0.103194	8287	9	55	0.733706	9114	2.8848	1.9726	136.9863	0.00675	0.0153	39990886	9114	17.706849	0.956632	0.000889	0.521363	0.000161	0.458881	7.9e-05	1e-06	1.28596943458439	10533	Est.	tropics_49	1.08793822222222	1.04678074409546	0.271091113610799	0.997656493103237	1.49689440993789	1.04948559648362	1306.25316455696	0.1	0.022785
7.523438	2.882263	0.008089	0.000186	-0.635438	0.000186	0.475996	0.104679	8413	9	26	0.388132	2275	3.4745	9.7466	27.3973	0.00611	0.0365	39997725	2275	18.052055	0.975022	0.001249	0.520418	0.000175	0.468586	0.000181	-1.7e-05	1.84949960868198	11278	Est.	tropics_49	0.835937555555555	1.03394775128388	0.148919135308247	1.0178422487284	1.06285714285714	1.01581353262795	578.337016574586	0.1	0.0056875
7.089109	1.348495	0.040467	8.7e-05	-0.63195	8.7e-05	0.489932	0.102939	8553	9	15	0.352697	964	3.6287	6.7603	6.8493	0.00605	0.0459	39999036	964	18.435616	1.007658	0.001193	0.520447	0.000173	0.484174	0.000101	1.9e-05	1.70766609236204	12211	Est.	tropics_49	0.787678777777778	1.03338329704751	0.0729253981559095	1.02134176760983	0.502890173410405	1.01189241884116	1019.19801980198	0.1	0.00241
11.838553	6.267131	0.006531	0.000404	-0.670098	0.000404	0.492206	0.113278	9295	10	70	0.59279	17782	4.6608	4.2247	Inf	0.0066	0.0318	39982218	17782	20.468493	0.966638	0.001017	0.517866	0.000202	0.466887	0.000143	-3.7e-05	1.78740001550219	12426	Transient	tropics_49	1.1838553	1.0412919557117	0.39724680432645	0.988013178704653	2	1.05422939597804	792.153846153846	0.1	0.044455
10.074627	7.79667	-0.014586	0.000503	-0.65593	0.000503	0.474994	0.117773	9449	10	42	0.306126	5354	5.1786	4.6466	19.5695	0.00633	0.0474	39994646	5354	20.890411	0.984644	0.000998	0.51756	0.000219	0.47589	0.000143	-5.1e-05	2.42972183561505	12446	Transient	tropics_49	1.0074627	1.0008895198466	0.504008016032064	1.0027034663265	2.29680365296804	0.998117211960747	823.587412587413	0.1	0.013385
6.402235	5.413626	0.02879	0.000349	-0.626433	0.000349	0.481632	0.116232	9449	10	42	0.306126	5354	5.1786	4.6466	19.5695	0.00633	0.0474	39994646	5354	20.890411	0.984644	0.000998	0.51756	0.000219	0.47589	0.000143	-5.1e-05	2.42972183561505	13113	Est.	tropics_49	0.6402235	1.04525944199885	0.349699398797595	1.03272074388714	1.59360730593607	1.01206581352834	812.811188811189	0.1	0.013385
5.057036	2.173107	0.113481	0.00014	-0.615628	0.00014	0.518797	0.111952	9827	8	50	0.647631	23132	3.5739	5.1384	Inf	0.00606	0.0345	39976868	23132	21.926027	1.049108	0.001876	0.526793	0.000284	0.4981	0.000207	-2.3e-05	1.46607658393162	13626	Est.	tropics_49	0.6321295	1.06773621538363	0.0746268656716418	1.02564286050651	0.492957746478873	1.0415518972094	540.830917874396	0.1	0.05783
12.040816	0.447314	-0.034187	2.9e-05	-0.671723	2.9e-05	0.473131	0.123586	10485	12	10	0.450317	473	2.8353	4.8315	2.3218	0.00585	0.0472	39999527	473	23.728767	1.023439	0.002352	0.510724	0.000129	0.501258	0.000546	-5.2e-05	1.45553564760469	13987	Transient	tropics_49	1.00340133333333	0.944258302317095	0.0123299319727891	1.00020297270739	0.224806201550388	0.943887179855484	226.347985347985	0.1	0.0011825
11.590426	2.922674	0.028115	0.000189	-0.668105	0.000189	0.501745	0.108659	10317	7	27	0.686896	1862	3.5047	4.6	22.8311	0.0065	0.0302	39998138	1862	23.268493	0.950302	0.00159	0.528545	0.000167	0.449908	0.000476	-0.000135	1.37036632126359	15104	Est.	tropics_49	1.65577514285714	1.08230221206065	0.118867924528302	0.969982092160995	1.13173652694611	1.11521688878615	228.275210084034	0.1	0.004655
12.340909	1.588326	-0.019692	0.000102	-0.674133	0.000102	0.481201	0.119439	10387	9	17	0.528662	785	3.5564	4.6973	6.0883	0.00616	0.0436	39999215	785	23.460274	0.98052	0.00201	0.52204	0.000204	0.470035	0.000588	-0.000158	1.59790508193189	15355	Transient	tropics_49	1.37121211111111	0.999980235992831	0.0507462686567164	0.97616667428391	0.5	1.02375567776868	203.127551020408	0.1	0.0019625
10.4	3.2	0.067951	0.000206	-0.658543	0.000206	0.517152	0.107535	10401	9	16	0.420833	720	3.5147	4.7137	5.5913	0.00633	0.0554	39999280	720	23.49863	0.982723	0.003005	0.520626	0.000202	0.472415	0.000857	-0.000181	1.71628745355393	15412	Est.	tropics_49	1.15555555555556	1.08912975666959	0.0685524126455907	0.994197246682371	1.01980198019802	1.09469851719357	125.478413068845	0.1	0.0018
10.510843	5.148678	0.052141	0.000332	-0.659434	0.000332	0.509671	0.191415	2337	8	42	0.554241	14620	6.2887	5.0849	136.9863	0.00692	0.0518	39985380	14620	1.405479	0.999156	0.000856	0.524207	0.000196	0.476822	0.000167	-7.4e-05	1.640512592946	1737	Est.	tropics_52	1.313855375	1.05441420455328	0.38785046728972	0.986526229430084	1.69387755102041	1.0688915360449	1146.19760479042	0.1	0.03655
9.501827	3.528925	0.017605	0.000228	-0.651329	0.000228	0.488315	0.195648	2897	10	23	0.575375	8073	6.9915	6.6192	91.3242	0.00627	0.0527	39991927	8073	2.939726	1.013055	0.00114	0.51923	0.000181	0.48799	0.000147	-2.4e-05	1.22678359916412	2454	Transient	tropics_52	0.9501827	1.00464523785293	0.2	1.00408766586842	1.25966850828729	1.00066599725404	1330.9387755102	0.1	0.0201825
7.683509	3.225447	0.07948	0.000208	-0.636724	0.000208	0.512027	0.177599	3023	9	36	0.610972	13963	6.4139	6.9616	68.4932	0.00595	0.0448	39986037	13963	3.284932	1.026269	0.001351	0.521226	0.000175	0.492408	0.000144	5e-06	1.38782019287269	2625	Est.	tropics_52	0.853723222222222	1.05500985105737	0.153960029607698	1.01495832252057	1.18857142857143	1.03984297574369	1233.32638888889	0.1	0.0349075
10.184834	2.738348	0.006286	0.000177	-0.656815	0.000177	0.485399	0.173354	3751	8	13	0.570485	1816	4.5112	4.7589	14.4196	0.00604	0.0205	39998184	1816	5.279452	0.987505	0.001384	0.525267	0.000162	0.470123	0.00014	2.6e-05	1.29186662368018	3327	Transient	tropics_52	1.27310425	1.01903868675138	0.127890173410405	0.987117276176832	1.09259259259259	1.03249362400904	1238.24285714286	0.1	0.00454
6.686441	2.130494	0.039514	0.000137	-0.628715	0.000137	0.487899	0.167992	3695	8	12	0.767111	2177	4.2806	4.6041	24.9066	0.006	0.0129	39997823	2177	5.126027	0.992175	0.001099	0.52477	0.000166	0.472803	7.8e-05	2.2e-05	0.926382521031859	3633	Est.	tropics_52	0.835805125	1.04850965107354	0.124658780709736	1.01621018993853	0.825301204819277	1.03192873141668	2153.74358974359	0.1	0.0054425
9.878143	6.113455	0.01166	0.000394	-0.654352	0.000394	0.487323	0.158671	4297	8	93	0.828691	43623	3.343	3.9562	91.3242	0.00628	0.0091	39956377	43623	6.775342	0.99017	0.000718	0.523866	0.000155	0.472728	6.4e-05	-1.4e-05	0.789485810020357	3938	Est.	tropics_52	1.234767875	1.02177226413546	0.54874651810585	0.992197947805478	2.54193548387097	1.03087399096309	2479.234375	0.1	0.1090575
10.329902	6.531386	-0.003497	0.000421	-0.65798	0.000421	0.481672	0.154018	5487	7	90	0.733986	38201	3.8545	4.0822	91.3242	0.00656	0.0158	39961799	38201	10.035616	0.973175	0.000732	0.531244	0.000216	0.458217	7.8e-05	-4.3e-05	1.18942307487505	5112	Transient	tropics_52	1.47570028571429	1.02397729841319	0.575136612021858	0.974874877415727	1.94907407407407	1.05118753778232	1974.58974358974	0.1	0.0955025
9.006993	5.930021	0.035117	0.000383	-0.647354	0.000383	0.494931	0.147234	5739	7	35	0.451462	4924	4.9501	4.7699	45.6621	0.0061	0.0366	39995076	4924	10.726027	0.980564	0.000921	0.528881	0.000271	0.463924	0.000229	-0.00013	1.90508044904278	5771	Est.	tropics_52	1.28671328571429	1.05627055795861	0.41585233441911	0.989691327544335	1.41328413284133	1.06683637837232	642.943231441048	0.1	0.01231
12.705329	2.753294	0.042104	0.000178	-0.67706	0.000178	0.513405	0.137384	5893	9	28	0.358161	3088	4.9308	5.1932	11.9119	0.00656	0.0512	39996912	3088	11.147945	1.008441	0.001004	0.521917	0.000228	0.483511	0.000318	-0.000151	2.20630649726446	6152	Est.	tropics_52	1.41170322222222	1.03427264997826	0.177290836653386	0.973542992406355	0.780701754385965	1.0618269284463	432.025157232704	0.1	0.00772
11.385112	3.983232	0.060194	0.000257	-0.666456	0.000257	0.517598	0.141	6299	12	63	0.439076	28913	3.7634	4.4822	91.3242	0.00611	0.0288	39971087	28913	12.260274	1.017712	0.000657	0.509929	0.000216	0.499318	0.000138	-9.6e-05	1.36218475070732	6345	Est.	tropics_52	0.948759333333333	1.04355904501305	0.39117199391172	1.00705253142949	1.18981481481481	1.03660993595264	1021.73913043478	0.1	0.0722825
13.330444	5.280839	-0.005116	0.000341	-0.682081	0.000341	0.492262	0.14248	6691	12	45	0.3371	8849	4.968	3.2192	136.9863	0.00644	0.0391	39991151	8849	13.334247	0.984197	0.000767	0.509732	0.00022	0.482975	8e-05	-4.9e-05	1.97084362355613	6521	Transient	tropics_52	1.11087033333333	1.01087187264265	0.444589308996089	0.991822798277991	1.55	1.01922873854754	1781	0.1	0.0221225
11.257851	4.697149	0.027339	0.000303	-0.665434	0.000303	0.500067	0.141893	6873	11	26	0.28982	5776	5.8998	3.7178	30.4414	0.00611	0.0477	39994224	5776	13.832877	1.001752	0.000816	0.513228	0.000229	0.488256	9.8e-05	-5.8e-05	2.16301505260041	7247	Transient	tropics_52	1.023441	1.02591872987363	0.371323529411765	1.00160237052899	1.32314410480349	1.02419017892253	1447.88775510204	0.1	0.01444
9.843565	6.845924	0.050067	0.000442	-0.654074	0.000442	0.505975	0.142097	7195	10	50	0.256257	20897	7.0233	4.6	39.1389	0.00599	0.0598	39979103	20897	14.715068	1.037628	0.001249	0.519066	0.000227	0.499954	9.6e-05	-7e-06	2.32255546585201	7370	Transient	tropics_52	0.9843565	1.01321623346624	0.353883106485188	1.0016515986605	1.94713656387665	1.01204310796593	1480.17708333333	0.1	0.0522425
6.694981	6.727427	0.064384	0.000434	-0.628784	0.000434	0.500313	0.143074	7097	10	38	0.225166	9624	7.0383	4.3315	45.6621	0.00598	0.0601	39990376	9624	14.446575	1.019122	0.001264	0.515802	0.000216	0.494148	0.000117	-1e-05	2.49224837540647	7383	Est.	tropics_52	0.6694981	1.04649085865436	0.343354430379747	1.03380721004689	2.00925925925926	1.01247601933024	1222.8547008547	0.1	0.02406
4.036797	5.754057	0.034639	0.000371	-0.607433	0.000371	0.475325	0.146348	7727	8	35	0.442973	4077	7.5389	6.0575	39.1389	0.00652	0.0569	39995923	4077	16.172603	0.976385	0.000793	0.52769	0.000227	0.462837	9e-05	-4.9e-05	2.04009556854063	8511	Est.	tropics_52	0.504599625	1.06028453689695	0.467843631778058	1.03232474083364	1.63436123348018	1.02698142110505	1626.08888888889	0.1	0.0101925
6.061757	6.675512	0.02517	0.000431	-0.623698	0.000431	0.478863	0.147493	8595	7	49	0.674368	28870	5.7114	8.3562	136.9863	0.00635	0.0218	39971130	28870	18.550685	0.993512	0.00087	0.530253	0.000173	0.468593	6.7e-05	-4e-06	1.33012886914162	8931	Est.	tropics_52	0.865965285714286	1.03218626338843	0.495402298850575	1.01076051014241	2.49132947976879	1.021916673958	2201.38805970149	0.1	0.072175
8.6959	6.177455	0.016011	0.000399	-0.644856	0.000399	0.484501	0.142803	8735	7	45	0.451345	17100	6.5255	8.1849	91.3242	0.00652	0.0336	39982900	17100	18.934247	0.991773	0.001002	0.531254	0.00019	0.466913	0.000105	-1.6e-05	1.74538806041109	8959	Transient	tropics_52	1.24227142857143	1.02456899198013	0.398203592814371	0.987734866848285	2.1	1.03766868774268	1360.02857142857	0.1	0.04275
3.156087	3.347125	0.055887	0.000216	-0.600359	0.000216	0.482171	0.142062	9029	6	33	0.441566	9147	6.863	7.5658	45.6621	0.00617	0.0457	39990853	9147	19.739726	1.007143	0.001073	0.533807	0.000194	0.471869	0.000101	-1e-05	1.70912849612281	9708	Est.	tropics_52	0.5260145	1.04997818775519	0.201304753028891	1.02773970382204	1.11340206185567	1.02183233058328	1406.55445544554	0.1	0.0228675
4.595361	6.155487	-0.005461	0.000397	-0.611919	0.000397	0.458949	0.143418	9477	5	69	0.687138	26248	3.7996	6.7479	136.9863	0.0064	0.0182	39973752	26248	20.967123	0.965032	0.001081	0.538251	0.000144	0.448411	0.000154	-1.2e-05	1.37941628425949	10005	Transient	tropics_52	0.9190722	1.03059161162951	0.367252543940796	1.00753956533002	2.75694444444444	1.02350076157811	931.285714285714	0.1	0.06562
6.455093	4.777218	0.011174	0.000308	-0.626857	0.000308	0.473538	0.134106	9547	5	55	0.603807	15023	4.071	6.9397	273.9726	0.00608	0.0259	39984977	15023	21.158904	0.971941	0.000854	0.537424	0.000149	0.452343	0.000126	-2.7e-05	1.63169847313521	10140	Est.	tropics_52	1.2910186	1.04043009021818	0.360655737704918	0.994128230942576	2.06711409395973	1.04685603623799	1064.33333333333	0.1	0.0375575
4.542553	4.623189	0.074079	0.000298	-0.611495	0.000298	0.49648	0.127794	9757	6	30	0.443963	5773	4.1759	8.4658	17.1233	0.00635	0.0458	39994227	5773	21.734247	1.017763	0.001856	0.532743	0.000153	0.477817	0.00032	-2e-05	1.86090688270199	10978	Est.	tropics_52	0.757092166666667	1.05809690133569	0.160560344827586	1.0183881654459	1.94771241830065	1.03905888656117	399.35625	0.1	0.0144325
4.024242	3.0782	0.004982	0.000199	-0.607332	0.000199	0.461359	0.133165	10457	6	21	0.528016	1517	4.3783	9.5233	12.4533	0.0065	0.0219	39998483	1517	23.652055	0.967597	0.001699	0.535724	0.00018	0.45171	0.000255	-4e-06	1.76403812117181	11659	Est.	tropics_52	0.670707	1.03864980027515	0.117127722189523	1.01694616026307	1.10555555555556	1.02136105023134	522.21568627451	0.1	0.0037925
4.236842	5.41759	0.004426	0.00035	-0.60904	0.00035	0.461889	0.13603	10471	6	18	0.475672	1377	4.4267	9.5425	11.4155	0.00655	0.0266	39998623	1377	23.690411	0.977234	0.001024	0.535642	0.000183	0.456305	0.000132	-1.9e-05	1.79453677411792	12290	Transient	tropics_52	0.706140333333333	1.02783551248166	0.341796875	1.01536611461579	1.91256830601093	1.01223742891268	1030.5303030303	0.1	0.0034425
5.666667	1.079365	0.003312	7e-05	-0.620524	7e-05	0.466702	0.133433	10513	6	18	0.360656	1220	4.6696	9.6	10.1471	0.00626	0.0342	39998780	1220	23.805479	0.986648	0.001164	0.534306	0.000196	0.461887	0.000181	-3.7e-05	1.97415760493008	12357	Est.	tropics_52	0.9444445	1.0168950737569	0.0601374570446735	1.00628222132971	0.357142857142857	1.01042462766867	737.198895027624	0.1	0.00305
8.393939	1.915519	0.00746	0.000124	-0.64243	0.000124	0.479018	0.130291	10555	6	15	0.345123	933	4.7999	9.6575	7.4047	0.00667	0.0354	39999067	933	23.920548	0.993134	0.001022	0.534038	0.000184	0.465151	0.000157	-3.5e-05	1.91449163305176	12432	Transient	tropics_52	1.39898983333333	1.01445313031547	0.12133072407045	0.984972340913747	0.673913043478261	1.0298118245473	829.87898089172	0.1	0.0023325
11.362229	6.503465	-0.009373	0.00042	-0.666272	0.00042	0.482412	0.231433	2323	9	12	0.455426	2995	5.285	6.2493	17.1233	0.00647	0.0207	39997005	2995	1.367123	1.001138	0.00067	0.521819	0.000188	0.479861	4.1e-05	-2.5e-05	1.6054180421585	996	Transient	tropics_55	1.26246988888889	0.989544687789554	0.626865671641791	0.984287248348973	2.23404255319149	1.00531612279389	5644.70731707317	0.1	0.0074875
7.353147	6.144518	0.045539	0.000396	-0.63407	0.000396	0.493491	0.229217	2253	9	16	0.500353	2836	5.0536	6.0575	30.4414	0.00615	0.0197	39997164	2836	1.175342	0.997033	0.000752	0.521487	0.00019	0.478183	4.5e-05	-1.7e-05	1.65752629991242	1510	Est.	tropics_55	0.817016333333333	1.04970629948963	0.526595744680851	1.01714627126537	2.08421052631579	1.03201284863745	5093.71111111111	0.1	0.00709
7.120866	6.767752	0.035744	0.000437	-0.632205	0.000437	0.48803	0.215074	2939	8	60	0.791063	24146	3.9866	6.0781	273.9726	0.00639	0.0122	39975854	24146	3.054795	0.976908	0.000836	0.526704	0.000157	0.463849	5.8e-05	5e-06	0.959275957488507	1845	Est.	tropics_55	0.89010825	1.06088853460148	0.522727272727273	1.0089513842156	2.78343949044586	1.05213118924478	3708.1724137931	0.1	0.060365
3.622031	5.313732	0.031986	0.000343	-0.604101	0.000343	0.472676	0.209273	4129	6	39	0.768473	19894	5.4093	4.6247	136.9863	0.00607	0.0103	39980106	19894	6.315068	0.988744	0.000836	0.534247	2e-04	0.462836	2e-05	7e-06	0.915041029744264	2933	Est.	tropics_55	0.603671833333333	1.04425720930922	0.410287081339713	1.02305781461449	1.715	1.02126023040559	10463.65	0.1	0.049735
3.566463	6.396802	0.022649	0.000413	-0.603655	0.000413	0.468029	0.208072	4199	5	42	0.599776	16071	5.6949	5.1918	136.9863	0.00656	0.0148	39983929	16071	6.506849	0.984777	0.001388	0.536686	0.000192	0.458816	8.6e-05	4.4e-05	1.26813280565828	2942	Est.	tropics_55	0.7132926	1.03871986857755	0.297550432276657	1.01886278176849	2.15104166666667	1.02007994490166	2419.44186046512	0.1	0.0401775
6.17704	7.822045	-0.003009	0.000505	-0.624624	0.000505	0.465728	0.203333	4983	6	25	0.440657	6454	8.7232	6.1562	68.4932	0.00597	0.0296	39993546	6454	8.654795	0.998433	0.000674	0.533042	0.000159	0.468465	5e-05	-1.3e-05	1.60518738464625	3764	Est.	tropics_55	1.02950666666667	0.998560266440805	0.749258160237389	1.00454133943932	3.17610062893082	0.994157514435443	4066.66	0.1	0.016135
8.878657	6.615828	0.016039	0.000427	-0.646324	0.000427	0.485128	0.202485	5179	7	32	0.364653	9036	9.5902	6.6932	34.2466	0.00599	0.0363	39990964	9036	9.191781	0.998365	0.000674	0.531282	0.000186	0.470051	8.9e-05	-4.8e-05	1.79025626543507	3884	Transient	tropics_55	1.26837957142857	1.01783247128816	0.63353115727003	0.986233955899845	2.29569892473118	1.03207524289917	2275.11235955056	0.1	0.02259
3.549937	2.970642	0.053359	0.000192	-0.603522	0.000192	0.482595	0.189829	5669	5	52	0.49655	18842	8.8264	8.0356	39.1389	0.00638	0.0383	39981158	18842	10.534247	1.014489	0.001472	0.538011	0.000175	0.471554	0.00016	1.3e-05	1.65358548580496	4432	Est.	tropics_55	0.7099874	1.03974341103557	0.130434782608696	1.01648873606983	1.09714285714286	1.02341407346773	1186.43125	0.1	0.047105
3.126276	3.143493	0.026955	0.000203	-0.600119	0.000203	0.468274	0.180874	6397	7	34	0.328223	6197	4.4938	10.0301	45.6621	0.00214	0.0593	39993803	6197	12.528767	1.015301	0.001229	0.531861	0.000214	0.477667	0.000347	-0.000135	2.12336439449053	4771	Transient	tropics_55	0.446610857142857	1.01183941732802	0.165174938974776	1.03174763969353	0.948598130841122	0.980335673178176	521.250720461095	0.1	0.0154925
7.958472	6.780667	0.015334	0.000437	-0.638932	0.000437	0.481175	0.172054	6327	6	32	0.364468	5578	4.687	9.8384	22.8311	0.00653	0.052	39994422	5578	12.336986	1.009013	0.001656	0.534341	0.000198	0.472439	0.000394	-9.9e-05	2.1319707496709	5039	Transient	tropics_55	1.326412	1.00638165118446	0.263888888888889	0.987863317956527	2.20707070707071	1.01849127612242	436.685279187817	0.1	0.013945
7.642743	3.100438	0.074424	2e-04	-0.636396	2e-04	0.509177	0.155837	6285	6	35	0.508649	6012	4.5951	9.7233	68.4932	0.00619	0.041	39993988	6012	12.221918	0.989618	0.001566	0.535755	0.000185	0.462034	0.000283	-4.3e-05	1.91625764498713	5334	Est.	tropics_55	1.2737905	1.08856494969518	0.127713920817369	0.98775786415256	1.08108108108108	1.10203361657367	550.660777385159	0.1	0.01503
10.150411	8.285423	-0.004516	0.000535	-0.656538	0.000535	0.480386	0.153554	6831	9	91	0.801854	29660	4.1213	4.3575	273.9726	0.00122	0.0128	39970340	29660	13.717808	0.968053	0.00073	0.520341	0.000175	0.4653	5.3e-05	-1.3e-05	0.954282304572544	5780	Est.	tropics_55	1.12782344444444	1.0283467762563	0.732876712328767	0.996738244219667	3.05714285714286	1.03242209327316	2897.24528301887	0.1	0.07415
9.993228	5.821625	-0.003387	0.000376	-0.655276	0.000376	0.480013	0.15332	7139	9	32	0.416046	4026	5.2655	4.7795	21.0748	0.00165	0.0253	39995974	4026	14.561644	0.991646	0.000594	0.522096	0.000161	0.475058	4.9e-05	-2.4e-05	1.85427015067029	5888	Est.	tropics_55	1.11035866666667	1.0050146215627	0.632996632996633	0.994642204423063	2.33540372670807	1.01043030535219	3128.97959183673	0.1	0.010065
9.884848	1.68371	0.009833	0.000109	-0.654405	0.000109	0.485966	0.151931	7321	9	23	0.347506	2987	5.9212	13.8205	15.2207	0.00111	0.0362	39997013	2987	15.060274	1.010537	0.000827	0.520201	0.000187	0.485926	0.000131	-5.3e-05	2.00823243526552	6593	Transient	tropics_55	1.09831644444444	0.999351337744314	0.13180169286578	0.999135377633385	0.582887700534759	1.00008231706062	1159.7786259542	0.1	0.0074675
11.737523	4.833139	0.033199	0.000312	-0.669286	0.000312	0.504938	0.145357	7475	10	22	0.333861	5053	6.3307	5.2384	68.4932	0.00117	0.0484	39994947	5053	15.482192	1.019771	0.000738	0.516099	0.000181	0.494341	0.000189	-9.3e-05	2.06988829538465	6800	Est.	tropics_55	1.1737523	1.01371409489463	0.422764227642276	0.99220124079997	1.72375690607735	1.02143661966133	769.084656084656	0.1	0.0126325
14.707838	6.502019	0.062368	0.000419	-0.693145	0.000419	0.532729	0.132349	7783	11	56	0.257833	27002	7.3944	4.8904	68.4932	0.00612	0.0597	39972998	27002	16.326027	1.023072	0.001017	0.511808	0.000239	0.500128	0.000231	-0.000108	2.01010036200159	6963	Est.	tropics_55	1.33707618181818	1.04035097717731	0.411996066863324	0.976930978572358	1.75313807531381	1.06518531255998	572.939393939394	0.1	0.067505
18.822865	12.867	0.013161	0.00083	-0.726197	0.00083	0.524016	0.12298	8245	15	56	0.662053	13582	5.5842	6.1562	273.9726	0.00615	0.0523	39986418	13582	17.591781	0.984781	0.001162	0.498986	0.000279	0.49383	0.000274	-0.000129	1.40673712765524	7387	Est.	tropics_55	1.25485766666667	1.02890692159398	0.714285714285714	0.969456416172444	2.97491039426523	1.06112629852378	448.832116788321	0.1	0.033955
17.478663	10.717539	0.007408	0.000691	-0.7154	0.000691	0.515587	0.123186	8763	14	59	0.381716	26876	5.8107	7.5726	273.9726	0.00656	0.0563	39973124	26876	19.010959	1.002191	0.000823	0.502296	0.000247	0.499171	0.000145	-9.3e-05	1.83793601308266	8222	Transient	tropics_55	1.24847592857143	1.00523304152031	0.839611178614824	0.973522532693401	2.79757085020243	1.03288652585988	849.558620689655	0.1	0.06719
11.676752	4.825447	0.043766	0.000311	-0.668798	0.000311	0.510138	0.132705	8441	14	29	0.395586	11689	5.4477	6.6932	68.4932	0.00614	0.0612	39988311	11689	18.128767	1.012331	0.001115	0.502549	0.000259	0.504039	0.00028	-0.00013	1.84194053748628	8251	Est.	tropics_55	0.834053714285714	1.03201211621959	0.278923766816144	1.01945088201249	1.2007722007722	1.012100254147	473.946428571429	0.1	0.0292225
12.129032	4.398955	0.011404	0.000284	-0.672431	0.000284	0.495702	0.129063	9141	12	47	0.348009	12606	6.1944	7.2603	54.7945	0.00622	0.0562	39987394	12606	20.046575	0.99558	0.001068	0.509224	0.000258	0.489051	0.000115	-5.1e-05	2.32179211839527	8871	Transient	tropics_55	1.01075266666667	1.01595981588455	0.265917602996255	1.00243925079559	1.10077519379845	1.01359980860892	1122.28695652174	0.1	0.031515
9.636644	7.536948	0.017229	0.000486	-0.652412	0.000486	0.488714	0.133604	9183	12	46	0.312535	12453	5.885	4.3863	34.2466	0.00653	0.0553	39987547	12453	20.161644	1.001732	0.001173	0.510316	0.000239	0.490998	0.000136	-4e-05	2.41055352919336	9106	Transient	tropics_55	0.803053666666667	1.01561922278229	0.414322250639386	1.02052085314123	2.03347280334728	0.995348249891038	982.382352941176	0.1	0.0311325
13.927737	8.718136	-0.001986	0.000562	-0.686879	0.000562	0.496233	0.131639	9253	11	46	0.237688	13097	5.731	4.5781	45.6621	0.00646	0.054	39986903	13097	20.353425	1.011742	0.00137	0.511546	0.000216	0.494689	0.000177	-2.8e-05	2.51849368385225	9108	Transient	tropics_55	1.26615790909091	0.986433271321265	0.41021897810219	0.983575149365199	2.60185185185185	1.00312115288595	743.723163841808	0.1	0.0327425
9.571692	3.34886	0.082859	0.000216	-0.65189	0.000216	0.521638	0.120414	9323	11	43	0.177907	15969	5.6405	4.7699	54.7945	0.00617	0.0617	39984031	15969	20.545205	1.020189	0.001556	0.513243	0.000187	0.49712	0.000198	-3e-06	2.6363150159183	9639	Est.	tropics_55	0.870153818181818	1.06488956159446	0.138817480719794	1.01523068420936	1.15508021390374	1.04932008368201	608.151515151515	0.1	0.0399225
12.176866	5.690978	0.069386	0.000367	-0.672815	0.000367	0.52611	0.115587	9505	11	110	0.505139	59348	3.6995	5.2685	Inf	0.00623	0.0506	39940652	59348	21.043836	1.025054	0.001251	0.514119	0.000135	0.498644	0.000181	-6e-06	1.98562838660329	9780	Est.	tropics_55	1.10698781818182	1.04565209574832	0.293365307753797	0.992513685909182	2.71851851851852	1.05508138070447	638.602209944751	0.1	0.14837
12.443038	5.264688	-0.026118	0.00034	-0.674953	0.00034	0.478713	0.119482	9757	11	84	0.446068	17652	3.2688	5.4836	273.9726	0.00631	0.0377	39982348	17652	21.734247	0.966247	0.001069	0.511194	0.000174	0.472798	0.000185	-4.2e-05	2.00294146134729	9958	Transient	tropics_55	1.13118527272727	1.00825164254195	0.318054256314312	0.99606089179781	1.95402298850575	1.01251062821755	645.848648648649	0.1	0.04413
15.894828	4.742387	0.000815	0.000306	-0.702679	0.000306	0.505457	0.111941	9911	12	38	0.288662	5768	3.3845	6.263	24.9066	0.00653	0.0513	39994232	5768	22.156164	0.998921	0.001948	0.509967	0.000195	0.489944	0.000352	-3.4e-05	2.14593758161231	10679	Transient	tropics_55	1.324569	1.00189637839503	0.157084188911704	0.971154471130148	1.56923076923077	1.03166280227944	318.014204545455	0.1	0.01442
10.073753	6.150743	0.050115	0.000397	-0.655923	0.000397	0.50677	0.113319	9855	12	55	0.242401	7830	3.5053	6.1082	45.6621	0.00617	0.0506	39992170	7830	22.00274	0.973025	0.001896	0.509519	0.000184	0.47776	0.000446	-8.3e-05	2.27966521925756	10975	Est.	tropics_55	0.839479416666667	1.08053955397231	0.209388185654008	1.01853481177169	2.15760869565217	1.06072086403215	254.078475336323	0.1	0.019575
13.066579	7.161685	-0.01805	0.000462	-0.679962	0.000462	0.485145	0.116803	10415	10	94	0.660738	28450	3.4996	6.2836	91.3242	0.00646	0.0188	39971550	28450	23.536986	0.959955	0.000765	0.518298	0.000194	0.463272	9e-05	-3.7e-05	1.40546652603532	11439	Transient	tropics_55	1.3066579	1.02308121269681	0.603921568627451	0.977499901942669	2.38144329896907	1.04721416360151	1297.81111111111	0.1	0.071125
10.132537	6.999329	-0.009058	0.000452	-0.656395	0.000452	0.478174	0.120304	10401	10	98	0.676968	32551	3.4456	6.0342	Inf	0.00648	0.0174	39967449	32551	23.49863	0.966602	0.000791	0.518355	0.000193	0.466453	0.00012	-5e-05	1.37058314946495	11461	Est.	tropics_55	1.0132537	1.02522330814318	0.571428571428571	1.0007001882849	2.3419689119171	1.0251279335753	1002.53333333333	0.1	0.0813775
9.242744	5.144242	0.014564	0.000332	-0.649248	0.000332	0.485765	0.116942	10625	10	28	0.396871	3515	4.3467	7.8712	30.4414	0.01124	0.0345	39996485	3515	24.112329	0.967361	0.001185	0.516889	0.000216	0.468199	0.000244	-7.9e-05	1.83460161333331	11737	Est.	tropics_55	0.9242744	1.04890580847273	0.280168776371308	1.01073635312734	1.53703703703704	1.0375182347677	479.270491803279	0.1	0.0087875
9.225564	5.01679	0.042287	0.000324	-0.64911	0.000324	0.499323	0.120285	10863	10	12	0.470297	1212	4.6567	8.1986	6.6823	0.00911	0.0375	39998788	1212	24.764384	1.007641	0.000772	0.517465	0.00014	0.487021	8.6e-05	-1.4e-05	1.38125568264078	12725	Transient	tropics_55	0.9225564	1.0352832332362	0.419689119170984	1.00975061950067	2.31428571428571	1.02525969106055	1398.66279069767	0.1	0.00303
8.24	4.9312	0.053251	0.000318	-0.641194	0.000318	0.500909	0.20833	2897	10	29	0.665698	6192	6.904	6.1397	45.6621	0.00635	0.0212	39993808	6192	2.939726	1.000435	0.000956	0.517981	0.000181	0.483038	7.4e-05	-5e-06	1.4183365753993	2065	Est.	tropics_56	0.824	1.0542357476279	0.332635983263598	1.01676164299988	1.75690607734807	1.03699708925592	2815.27027027027	0.1	0.01548
10.207748	7.205384	0.001424	0.000465	-0.656999	0.000465	0.483433	0.204425	3429	9	50	0.754584	26559	4.6814	7.5973	136.9863	0.00621	0.0127	39973441	26559	4.39726	0.995083	0.000759	0.521481	0.000185	0.477235	3.4e-05	-8e-06	0.997322602474151	2293	Transient	tropics_56	1.13419422222222	1.00637335214191	0.612648221343874	0.994100906951992	2.51351351351351	1.0129873123304	6012.5	0.1	0.0663975
9.37013	4.447419	0.035509	0.000287	-0.650271	0.000287	0.496584	0.186813	3807	8	23	0.586143	5932	5.3307	6.1288	34.2466	0.00138	0.0214	39994068	5932	5.432877	1.001136	0.000944	0.525808	0.000174	0.476178	8e-05	-3e-06	1.5398947596514	2783	Est.	tropics_56	1.17126625	1.03497124607332	0.304025423728814	0.992575848072993	1.64942528735632	1.04285372276754	2335.1625	0.1	0.01483
8.868209	6.916233	0.019711	0.000446	-0.64624	0.000446	0.486998	0.194195	4353	11	51	0.455666	19387	5.6497	4.4685	273.9726	0.00643	0.0457	39980613	19387	6.928767	1.002435	0.000745	0.512898	0.000198	0.488878	8.3e-05	-4.5e-05	1.88172052176296	2977	Transient	tropics_56	0.806200818181818	1.01742910456987	0.598657718120805	1.02166973501217	2.25252525252525	0.996154459803878	2339.69879518072	0.1	0.0484675
14.015038	4.414561	0.017835	0.000285	-0.68758	0.000285	0.506553	0.178267	4241	11	41	0.501891	15599	5.4303	4.1616	91.3242	0.00618	0.0429	39984401	15599	6.621918	1.016288	0.000873	0.515024	0.000178	0.493635	0.000173	-6.9e-05	1.85555693677223	3201	Transient	tropics_56	1.27409436363636	1.00167963545537	0.326460481099656	0.976248394353897	1.60112359550562	1.0261691330639	1030.4450867052	0.1	0.0389975
10.279814	10.218224	0.029259	0.000659	-0.657578	0.000659	0.497285	0.184661	4395	11	53	0.393843	20074	6.0344	4.5836	136.9863	0.00638	0.0532	39979926	20074	7.043836	1.00235	0.000954	0.512928	0.000209	0.488798	0.00011	-4e-05	1.97696710092399	3225	Est.	tropics_56	0.934528545454545	1.02727714867611	0.690775681341719	1.01009238254711	3.15311004784689	1.01736300066694	1678.73636363636	0.1	0.050185
8.149146	4.548285	0.038945	0.000293	-0.640464	0.000293	0.493605	0.185362	4395	11	53	0.393843	20074	6.0344	4.5836	136.9863	0.00638	0.0532	39979926	20074	7.043836	1.00235	0.000954	0.512928	0.000209	0.488798	0.00011	-4e-05	1.97696710092399	3335	Est.	tropics_56	0.740831454545455	1.0372756999513	0.307127882599581	1.02752787352511	1.40191387559809	1.00983432829103	1685.10909090909	0.1	0.050185
8.004069	3.505579	0.051719	0.000226	-0.639299	0.000226	0.499362	0.177944	4549	10	67	0.263333	19519	6.5591	4.5863	39.1389	0.00632	0.0698	39980481	19519	7.465753	0.997493	0.001101	0.516427	0.000219	0.48306	7e-05	-1e-06	2.11832390070742	3597	Est.	tropics_56	0.8004069	1.05572649182864	0.205267938237965	1.02175561234907	1.03196347031963	1.03374736057633	2542.05714285714	0.1	0.0487975
10.042793	6.122043	0.059479	0.000395	-0.655674	0.000395	0.511422	0.154514	5179	9	41	0.454598	8656	8.2752	6.3123	45.6621	0.00625	0.0935	39991344	8656	9.191781	1.00513	0.001132	0.520171	0.000167	0.483303	0.000167	-2.6e-05	2.01316608881366	4424	Est.	tropics_56	1.11586588888889	1.05586687671502	0.348939929328622	0.997925829381863	2.36526946107784	1.05818089273189	925.233532934132	0.1	0.02164
5.142857	10.166667	-0.005309	0.000656	-0.616317	0.000656	0.460805	0.151707	5809	7	34	0.775549	5734	3.8078	8.0384	39.1389	0.00148	0.0175	39994266	5734	10.917808	0.953206	0.000948	0.529165	0.000204	0.450474	4.1e-05	1.3e-05	1.0076599976372	4914	Est.	tropics_56	0.734693857142857	1.04353630572417	0.691983122362869	1.02034212374642	3.2156862745098	1.02293362103029	3700.17073170732	0.1	0.014335
5.580128	7.7564	0.002328	5e-04	-0.619829	5e-04	0.465941	0.148878	5865	7	22	0.636723	3039	4.1562	8.1918	39.1389	0.00125	0.0285	39996961	3039	11.071233	0.961022	0.001034	0.530749	2e-04	0.452806	5.8e-05	1.6e-05	1.33488179121518	5061	Est.	tropics_56	0.797161142857143	1.04298414801745	0.483558994197292	1.01373047138849	2.5	1.02900800784442	2566.86206896552	0.1	0.0075975
13.586325	5.855411	0.008969	0.000378	-0.684136	0.000378	0.500562	0.141672	6775	9	56	0.733017	32017	5.4088	4.0603	273.9726	0.00635	0.0317	39967983	32017	13.564384	1.005444	0.000664	0.521949	0.000187	0.481822	5.7e-05	-3.4e-05	1.073959827492	6317	Transient	tropics_56	1.50959166666667	1.00354603737198	0.569277108433735	0.966619251570646	2.02139037433155	1.03889403140579	2485.47368421053	0.1	0.0800425
9.950149	4.057592	0.041862	0.000262	-0.65493	0.000262	0.50225	0.135345	6957	9	53	0.571473	19266	6.1913	4.5589	136.9863	0.00626	0.0518	39980734	19266	14.063014	0.986593	0.001432	0.521818	0.000223	0.473027	0.000322	-9.6e-05	1.46095926829109	6539	Est.	tropics_56	1.10557211111111	1.05692070513644	0.182960893854749	0.995516491964808	1.17488789237668	1.06177871453427	420.326086956522	0.1	0.048165
9.873618	4.015623	0.018321	0.000259	-0.654315	0.000259	0.49018	0.138609	7643	11	41	0.589813	12487	5.6697	6.4384	45.6621	0.00627	0.0353	39987513	12487	15.942466	1.005403	0.000927	0.515261	0.000186	0.488027	9e-05	-1.9e-05	1.69367659795557	7463	Transient	tropics_56	0.897601636363636	1.01301653085091	0.279395900755124	1.00880525072799	1.39247311827957	1.0044116411592	1540.1	0.1	0.0312175
10.367174	3.374489	0.039405	0.000218	-0.65828	0.000218	0.502603	0.135012	7713	10	43	0.472124	11641	5.5947	6.6301	54.7945	0.00626	0.0395	39988359	11641	16.134247	1.000364	0.000906	0.5155	0.000167	0.485394	0.000141	-3.8e-05	1.98051232471037	7711	Est.	tropics_56	1.0367174	1.03981318398276	0.240618101545254	1.00434739816108	1.30538922155689	1.03545367268652	957.531914893617	0.1	0.0291025
12.946936	3.654135	0.040853	0.000236	-0.679001	0.000236	0.51387	0.129949	7741	11	44	0.419545	11696	5.746	6.7068	136.9863	0.00624	0.0432	39988304	11696	16.210959	1.003568	0.000973	0.514869	0.000159	0.487571	0.00019	-5.2e-05	2.04346016634463	7791	Est.	tropics_56	1.17699418181818	1.03799539696573	0.242548818088386	0.984956087135367	1.48427672955975	1.05393881096292	683.942105263158	0.1	0.02924
14.880338	4.908724	0.051589	0.000317	-0.69453	0.000317	0.527649	0.121104	8231	13	53	0.464286	19516	6.2031	4.1507	273.9726	0.00624	0.0559	39980484	19516	17.553425	1.004637	0.001015	0.505164	0.000164	0.497447	0.000173	-4.2e-05	1.66809397138771	8366	Est.	tropics_56	1.14464138461538	1.04808293347711	0.312315270935961	0.988409839392947	1.93292682926829	1.06071400571317	700.023121387283	0.1	0.04879
12.424727	14.081172	0.008659	0.000908	-0.674806	0.000908	0.495497	0.130229	8987	13	35	0.598859	10864	5.0478	6.2082	136.9863	0.00615	0.0251	39989136	10864	19.624658	0.997388	0.000826	0.50441	0.000205	0.494631	0.000124	-5.9e-05	1.56958301237775	9068	Transient	tropics_56	0.955748230769231	1.01133821299364	1.09927360774818	1.00960569087661	4.42926829268293	1.00175080009138	1050.23387096774	0.1	0.02716
18.274029	4.941268	0.013119	0.000319	-0.721789	0.000319	0.521635	0.121242	9043	13	41	0.526054	9461	5.2907	6.3616	91.3242	0.00629	0.0299	39990539	9461	19.778082	0.996535	0.00083	0.504399	0.000222	0.494272	0.000161	-8.6e-05	1.7294745078678	9107	Transient	tropics_56	1.40569453846154	1.01672839552294	0.38433734939759	0.963289448710591	1.43693693693694	1.05536020652596	753.055900621118	0.1	0.0236525
10.449791	4.373002	0.075874	0.000282	-0.658943	0.000282	0.521583	0.118297	9183	13	32	0.470504	9103	5.5906	6.7452	68.4932	0.00615	0.0346	39990897	9103	20.161644	1.007597	0.001513	0.506643	0.00025	0.497495	0.000245	-6.2e-05	1.78197815048204	9896	Est.	tropics_56	0.803830076923077	1.07069258189275	0.186384666226041	1.02122783731312	1.128	1.04841857707113	482.844897959184	0.1	0.0227575
14.431818	1.108988	-0.023951	7.2e-05	-0.690927	7.2e-05	0.487267	0.134155	10093	12	8	0.62844	436	4.8927	4.7466	4.7237	0.00593	0.0185	39999564	436	22.654795	0.988774	0.000812	0.508749	0.000198	0.486136	9.1e-05	-3.8e-05	1.13722832748971	11062	Transient	tropics_56	1.2026515	0.98741830684235	0.0886699507389163	0.984987338536066	0.363636363636364	1.00232650945414	1474.23076923077	0.1	0.00109
13	1.638889	0.02934	0.000106	-0.679427	0.000106	0.508065	0.126573	10037	11	10	0.732475	699	4.6701	4.6699	7.2098	0.0064	0.0136	39999301	699	22.50137	0.981155	0.000861	0.511088	0.000208	0.480197	0.00011	-4.5e-05	1.02060588303234	11538	Est.	tropics_56	1.18181818181818	1.049553493938	0.123112659698026	0.991820130949323	0.509615384615385	1.05803451500113	1150.66363636364	0.1	0.0017475
5.177656	5.343896	0.034952	0.000345	-0.616596	0.000345	0.479855	0.217435	2449	10	21	0.518294	4455	9.011	6.6055	68.4932	0.00645	0.0292	39995545	4455	1.712329	0.991791	0.000905	0.517101	0.000302	0.479802	8e-05	-6.8e-05	1.65789506644229	1723	Est.	tropics_58	0.5177656	1.0441413566433	0.38121546961326	1.04385549561653	1.14238410596026	1.00011046223234	2717.9375	0.1	0.0111375
7.343902	5.557341	-0.009803	0.000359	-0.633996	0.000359	0.466899	0.218348	2491	10	19	0.436296	3791	9.1399	6.2027	24.9066	0.00616	0.0351	39996209	3791	1.827397	0.992276	0.00129	0.519558	0.000294	0.477656	7.4e-05	-1.1e-05	1.77806753804581	1806	Transient	tropics_58	0.7343902	0.997953082387461	0.278294573643411	1.02099825376373	1.22108843537415	0.977479608756092	2950.64864864865	0.1	0.0094775
7.930556	5.086844	-0.00155	0.000328	-0.638708	0.000328	0.472989	0.213058	3779	7	21	0.477991	3544	7.2218	8.3438	14.4196	0.00653	0.0219	39996456	3544	5.356164	1.01257	0.000804	0.53035	0.000195	0.477529	6.1e-05	-2.3e-05	1.82820589421107	2255	Transient	tropics_58	1.13293657142857	0.986056470791742	0.407960199004975	0.995520177504739	1.68205128205128	0.990492724002103	3492.75409836066	0.1	0.00886
4.482051	4.295832	0.021318	0.000277	-0.611009	0.000277	0.470708	0.214735	3583	6	24	0.593016	3408	6.5917	8.0767	22.8311	0.006	0.0183	39996592	3408	4.819178	0.993732	0.00073	0.532574	0.000198	0.466749	0.000108	-5.5e-05	1.61438307301468	2344	Transient	tropics_58	0.7470085	1.02799029505989	0.379452054794521	1.01920654132984	1.3989898989899	1.00848207494821	1988.28703703704	0.1	0.00852
4.925926	3.838568	0.042528	0.000248	-0.614575	0.000248	0.482519	0.207028	3793	7	22	0.458378	3700	7.3605	8.3644	27.3973	0.0063	0.0226	39996300	3700	5.394521	1.006478	0.001021	0.530264	0.000192	0.474716	9.7e-05	-1.4e-05	1.79349424075308	2991	Est.	tropics_58	0.703703714285714	1.03672933976925	0.242899118511263	1.02000270907203	1.29166666666667	1.01643719613411	2134.30927835052	0.1	0.00925
6.266304	5.490676	0.053867	0.000354	-0.625341	0.000354	0.493391	0.201353	4031	7	27	0.522614	10790	5.791	8.689	68.4932	0.00584	0.0216	39989210	10790	6.046575	1.026922	0.000756	0.531358	0.000139	0.483323	4.1e-05	7e-06	1.46042703864202	3136	Est.	tropics_58	0.895186285714286	1.02767710891169	0.468253968253968	1.00700269025534	2.54676258992806	1.02083079017551	4911.0487804878	0.1	0.026975
7.349948	8.950226	0.034151	0.000577	-0.634045	0.000577	0.48797	0.19548	5249	7	31	0.647122	9380	5.3232	9.5726	54.7945	0.00604	0.0219	39990620	9380	9.383562	1.02108	0.000608	0.527947	0.000175	0.483724	2.3e-05	-1.8e-05	1.27249204148848	3380	Transient	tropics_58	1.04999257142857	1.01337881537109	0.949013157894737	1.00472550927094	3.29714285714286	1.0087777327567	8499.13043478261	0.1	0.02345
6.991649	7.690953	0.001062	0.000496	-0.631167	0.000496	0.470675	0.193072	4619	6	29	0.562608	4616	4.0995	9.1288	68.4932	0.00624	0.0172	39995384	4616	7.657534	0.986163	0.00094	0.535306	0.000174	0.460712	6.2e-05	9e-06	1.61262272695915	3564	Transient	tropics_58	1.16527483333333	1.01510862212604	0.527659574468085	0.993769225264697	2.85057471264368	1.021625223567	3114.06451612903	0.1	0.01154
5.59447	4.936928	0.023558	0.000319	-0.619944	0.000319	0.476007	0.192259	4647	6	29	0.562768	4190	4.1164	8.7479	30.4414	0.00624	0.0179	39995810	4190	7.734247	0.988025	0.001001	0.535408	0.000176	0.461504	8.4e-05	3e-06	1.57414561581582	3980	Est.	tropics_58	0.932411666666667	1.03624673627702	0.318681318681319	1.00479365890441	1.8125	1.03142551310498	2288.79761904762	0.1	0.010475
4.875874	3.248579	0.039757	0.00021	-0.614173	0.00021	0.481007	0.182732	6005	5	24	0.580715	5092	6.4752	11.026	27.3973	0.00623	0.0306	39994908	5092	11.454795	0.993966	0.000819	0.536927	0.000152	0.462989	8.1e-05	-9e-06	1.56639908935607	4691	Est.	tropics_58	0.9751748	1.04687473002214	0.256410256410256	1.00775001119464	1.38157894736842	1.03891669132528	2255.95061728395	0.1	0.01273
5.82963	6.3969	0.016084	0.000413	-0.621833	0.000413	0.473367	0.189666	6075	6	23	0.441606	5206	7.3717	11.1164	21.0748	0.00627	0.0413	39994794	5206	11.646575	0.994597	0.001172	0.535812	0.000141	0.464262	0.00018	-1.7e-05	1.72590802852019	4792	Transient	tropics_58	0.971605	1.02173447517001	0.352389078498293	1.00214121483924	2.9290780141844	1.01961177093968	1053.7	0.1	0.013015
9.469406	4.626018	0.025155	0.000298	-0.651069	0.000298	0.492045	0.174366	6411	6	45	0.655494	20885	6.7881	6.7096	39.1389	0.00605	0.0409	39979115	20885	12.567123	1.010942	0.000741	0.534461	0.000196	0.47309	4.6e-05	-2.1e-05	1.36169257079808	5311	Transient	tropics_58	1.57823433333333	1.01437476797417	0.402159244264507	0.975726962315631	1.52040816326531	1.04006637214906	3790.5652173913	0.1	0.0522125
8.836718	5.417693	0.000885	0.00035	-0.645987	0.00035	0.477847	0.163464	6677	6	86	0.619626	23774	5.3127	7.4384	136.9863	0.00625	0.0328	39976226	23774	13.29589	0.977969	0.001239	0.534304	0.000193	0.457885	0.000252	-6.8e-05	1.633988084159	5428	Transient	tropics_58	1.47278633333333	1.02343263613474	0.282485875706215	0.980986396599069	1.81347150259067	1.04359609945729	648.666666666667	0.1	0.059435
8.309207	4.221049	0.052026	0.000272	-0.64175	0.000272	0.500723	0.149479	6733	6	79	0.513277	18152	5.5342	7.5918	68.4932	0.00664	0.0426	39981848	18152	13.449315	0.978551	0.001948	0.533453	0.000196	0.458953	0.000467	-0.000103	1.88307799389917	5655	Est.	tropics_58	1.38486783333333	1.07649282524745	0.139630390143737	0.986723233811996	1.38775510204082	1.09101149790937	320.083511777302	0.1	0.04538
4.528231	5.360768	0.027474	0.000346	-0.61138	0.000346	0.474088	0.161471	6971	8	63	0.508153	28580	4.195	8.2438	273.9726	0.00621	0.0551	39971420	28580	14.10137	1.024953	0.001502	0.52561	0.000198	0.487824	0.000305	-7.4e-05	1.75775126315282	5892	Transient	tropics_58	0.566028875	1.00283124253764	0.230359520639148	1.03232731876479	1.74747474747475	0.971842303781692	529.413114754098	0.1	0.07145
8.431265	7.35211	0.062162	0.000474	-0.64273	0.000474	0.506381	0.145834	6929	8	59	0.496477	22853	4.3793	12.2918	273.9726	0.00624	0.0576	39977147	22853	13.986301	1.018617	0.00175	0.525961	0.000203	0.484521	0.000389	-9.2e-05	1.83346053921587	6027	Est.	tropics_58	1.053908125	1.04468580495903	0.270857142857143	0.999798233837488	2.33497536945813	1.04511672352695	374.894601542416	0.1	0.0571325
7.587019	4.957059	0.019	0.00032	-0.635949	0.00032	0.48196	0.145581	7111	8	114	0.359328	43445	4.1586	3.7781	Inf	0.00613	0.0459	39956555	43445	14.484932	0.998348	0.000895	0.525081	0.000189	0.475567	0.000108	-3.4e-05	1.76723191937621	6291	Est.	tropics_58	0.948377375	1.0208681227562	0.357541899441341	1.00828789861736	1.69312169312169	1.01344290079	1347.97222222222	0.1	0.1086125
5.772021	5.878077	0.050304	0.000379	-0.621371	0.000379	0.489638	0.139635	7559	8	47	0.197909	6695	5.1035	12.9562	91.3242	0.00621	0.0602	39993305	6695	15.712329	1.001031	0.001208	0.525087	0.000177	0.476905	0.000255	-6.8e-05	2.6848773158865	6765	Est.	tropics_58	0.721502625	1.05050765797601	0.313741721854305	1.02308269127016	2.14124293785311	1.02669923779369	547.588235294118	0.1	0.0167375
10.326816	2.803806	0.034772	0.000181	-0.657955	0.000181	0.500057	0.130257	7573	8	42	0.171848	6820	5.1506	12.9753	39.1389	0.00644	0.0629	39993180	6820	15.750685	1.007963	0.001277	0.524872	0.000179	0.48039	0.000254	-6.1e-05	2.70485845613199	7362	Transient	tropics_58	1.290852	1.02720398905694	0.141738449490995	0.986734626633577	1.01117318435754	1.04093965319844	512.822834645669	0.1	0.01705
11.576206	7.15757	0.042673	0.000462	-0.667991	0.000462	0.509241	0.128473	7783	9	54	0.379761	17303	5.2613	3.6137	45.6621	0.00627	0.0682	39982697	17303	16.326027	1.024037	0.000872	0.523287	0.000211	0.489598	0.000201	-9.8e-05	2.22709493614587	7558	Est.	tropics_58	1.28624511111111	1.01910046508723	0.529816513761468	0.979840190296773	2.18957345971564	1.04012067042758	639.169154228856	0.1	0.0432575
6.406621	6.913606	-0.011375	0.000446	-0.626468	0.000446	0.462752	0.132572	8413	6	46	0.637878	10988	3.7665	5.3397	91.3242	0.00638	0.0225	39989012	10988	18.052055	0.969292	0.000856	0.535864	0.000148	0.452398	0.000102	-1.2e-05	1.51307581743025	8195	Transient	tropics_58	1.06777016666667	1.02001197854252	0.521028037383178	0.997410240677517	3.01351351351351	1.02288692699791	1299.72549019608	0.1	0.02747
5.17619	5.073719	0.02427	0.000327	-0.616585	0.000327	0.474793	0.126763	8483	6	41	0.575368	7941	3.7916	5.5315	91.3242	0.00649	0.0202	39992059	7941	18.243836	0.983751	0.000844	0.535486	0.000147	0.459444	7.4e-05	1e-06	1.5726706572821	8495	Est.	tropics_58	0.862698333333333	1.04149008602298	0.387440758293839	1.00802758286376	2.22448979591837	1.03340777113206	1713.01351351351	0.1	0.0198525
3.599618	3.303239	0.06912	0.000213	-0.603921	0.000213	0.49075	0.124157	9001	5	82	0.769555	42687	3.689	3.4959	273.9726	0.00626	0.0172	39957313	42687	19.663014	1.028158	0.000918	0.539272	0.000151	0.476784	5e-05	1.7e-05	1.01830158903008	9574	Est.	tropics_58	0.7199236	1.04221801435975	0.23202614379085	1.01370729231544	1.41059602649007	1.0292920903386	2483.14	0.1	0.1067175
5.376509	6.490513	0.031054	0.000419	-0.618194	0.000419	0.478903	0.119223	9351	5	66	0.591206	17011	3.4893	4.4507	273.9726	0.00609	0.0399	39982989	17011	20.621918	0.979563	0.001088	0.538098	0.000139	0.455285	0.000151	-8e-06	1.8216733160152	9777	Est.	tropics_58	1.0753018	1.05306264692283	0.385110294117647	1.0015217359418	3.01438848920863	1.05187519905114	789.556291390728	0.1	0.0425275
5.0875	6.868906	0.025847	0.000443	-0.615872	0.000443	0.475241	0.123509	9519	6	50	0.285701	11155	4.2433	6.389	54.7945	0.00606	0.0634	39988845	11155	21.082192	1.001745	0.000979	0.53551	0.000172	0.467859	0.00011	-1.6e-05	2.40163658894006	10385	Est.	tropics_58	0.847916666666667	1.02439635867463	0.452502553626149	1.00870135373049	2.57558139534884	1.01577825797943	1122.80909090909	0.1	0.0278875
8.738272	6.293227	0.024918	0.000406	-0.645196	0.000406	0.488973	0.117059	9715	6	40	0.264898	14734	4.8967	4.1849	91.3242	0.0061	0.0811	39985266	14734	21.619178	1.01185	0.001024	0.535631	0.000193	0.472506	0.000134	-3.4e-05	2.24825773744089	10659	Transient	tropics_58	1.45637866666667	1.01322433970604	0.396484375	0.979330394106017	2.10362694300518	1.03485035110665	873.574626865672	0.1	0.036835
4.265273	4.360498	0.030479	0.000281	-0.609268	0.000281	0.47431	0.12424	9617	6	51	0.237301	11576	4.6138	3.9178	68.4932	0.00599	0.0746	39988424	11576	21.350685	1.006411	0.001208	0.535271	0.000196	0.470247	0.00014	-1.5e-05	2.34472177355917	10702	Transient	tropics_58	0.710878833333333	1.0243809337422	0.232615894039735	1.01583823430824	1.43367346938776	1.00864014018165	887.428571428572	0.1	0.02894
4.71313	4.864377	0.064843	0.000314	-0.612865	0.000314	0.492798	0.11619	9813	6	53	0.239617	22657	5.1406	3.2712	68.4932	0.00612	0.0826	39977343	22657	21.887671	1.015821	0.001236	0.535917	0.000186	0.474057	0.000135	-8e-06	2.19990560712797	11193	Est.	tropics_58	0.785521666666667	1.05037353388922	0.254045307443366	1.01097072248052	1.68817204301075	1.03953322068865	860.666666666667	0.1	0.0566425
4.350511	4.974483	0.034412	0.000321	-0.609953	0.000321	0.476648	0.116774	10233	5	87	0.550351	23525	4.2926	4.4219	273.9726	0.00622	0.0521	39976475	23525	23.038356	0.988051	0.001058	0.537063	0.000156	0.460093	0.000109	4e-06	2.03271410270444	11380	Est.	tropics_58	0.8701022	1.04752785372963	0.303402646502836	1.01175543123523	2.05769230769231	1.03598185584219	1071.32110091743	0.1	0.0588125
6.505545	5.233661	0.045544	0.000338	-0.627262	0.000338	0.490291	0.109176	10373	5	63	0.287608	14711	4.8943	4.8055	273.9726	0.00625	0.0732	39985289	14711	23.421918	0.995975	0.001314	0.536883	0.000145	0.463975	0.000205	-1.6e-05	2.35718479570113	12220	Est.	tropics_58	1.301109	1.05082663106125	0.257229832572298	0.994727036443408	2.33103448275862	1.05671857319899	532.565853658537	0.1	0.0367775
6.142763	4.534515	0.003667	0.000293	-0.624348	0.000293	0.468965	0.114883	10793	7	73	0.562341	27510	5.6716	5.9562	273.9726	0.00624	0.0755	39972490	27510	24.572603	1.010668	0.001014	0.531284	0.000166	0.475789	0.000126	-2e-05	1.84208827591519	12719	Transient	tropics_58	0.877537571428571	0.993079558935605	0.288954635108481	1.00814354049059	1.76506024096386	0.985657507844864	911.769841269841	0.1	0.068775
5.989162	5.080085	0.03841	0.000328	-0.623115	0.000328	0.484943	0.114624	10891	7	79	0.512498	27284	5.9239	6.2247	91.3242	0.00627	0.079	39972716	27284	24.841096	0.999397	0.000977	0.531167	0.000157	0.470551	9.4e-05	-1e-06	1.99630794658788	13105	Transient	tropics_58	0.855594571428571	1.03978418986776	0.335721596724667	1.00960968558229	2.08917197452229	1.03058542007136	1219.40425531915	0.1	0.06821
5.382865	4.222892	0.028313	0.000272	-0.618245	0.000272	0.477499	0.232277	2253	6	16	0.697059	7140	7.1507	5.8493	54.7945	0.00632	0.013	39992860	7140	1.175342	1.011379	0.000778	0.534902	0.000195	0.472908	5.8e-05	-2.3e-05	1.19058587807609	1469	Est.	tropics_59	0.897144166666667	1.0171435462387	0.349614395886889	1.00745437296675	1.39487179487179	1.00970801931877	4004.77586206897	0.1	0.01785
4.979036	4.833942	0.008227	0.000312	-0.615001	0.000312	0.466513	0.230814	2995	6	35	0.722145	9361	5.4227	7.8822	91.3242	0.0062	0.0172	39990639	9361	3.208219	0.983026	0.00068	0.536254	0.000151	0.458448	3.5e-05	2e-06	1.15133272546054	1619	Transient	tropics_59	0.829839333333333	1.02567066869146	0.458823529411765	1.00817962135237	2.06622516556291	1.01759196244721	6594.68571428571	0.1	0.0234025
5.162602	3.599577	0.05004	0.000232	-0.616476	0.000232	0.487141	0.216371	3051	6	29	0.696336	8516	5.3958	6.0164	136.9863	0.00621	0.0188	39991484	8516	3.361644	1.002743	0.000769	0.536022	0.000159	0.467829	2.9e-05	1e-05	1.18247045732285	2068	Est.	tropics_59	0.860433666666667	1.04843728458928	0.301690507152146	1.00712936777192	1.45911949685535	1.04128004035663	7461.06896551724	0.1	0.02129
6.386824	6.127957	0.040481	0.000395	-0.626309	0.000395	0.487373	0.206976	3555	7	41	0.65824	16614	4.5445	7.3959	273.9726	0.00644	0.0236	39983386	16614	4.742466	1.003163	0.001049	0.531789	0.000162	0.471757	9.2e-05	7e-06	1.41959186221132	2396	Est.	tropics_59	0.912403428571429	1.03802824126846	0.376549094375596	1.00521302563456	2.43827160493827	1.03310178757284	2249.73913043478	0.1	0.041535
4.010532	5.426956	0.052177	0.00035	-0.607222	0.00035	0.483799	0.206283	3653	6	48	0.532756	17783	4.5582	5.2986	136.9863	0.00122	0.0246	39982217	17783	5.010959	1.004779	0.001066	0.533597	0.000159	0.470902	8.5e-05	1.4e-05	1.56851348022042	2534	Est.	tropics_59	0.668422	1.04855118043009	0.328330206378987	1.02111218078076	2.20125786163522	1.02738786414158	2426.85882352941	0.1	0.0444575
5.463296	5.590413	0.017686	0.000361	-0.618891	0.000361	0.472894	0.207182	3751	6	35	0.314462	18759	4.589	5.5671	91.3242	0.0063	0.032	39981241	18759	5.279452	1.011355	0.001109	0.535245	0.000162	0.4725	6.7e-05	2.8e-05	1.74139159350948	2554	Transient	tropics_59	0.910549333333333	1.00641547567704	0.325518485121731	1.00615857953294	2.22839506172839	1.00083386243386	3092.26865671642	0.1	0.0468975
9.760722	7.382927	-0.001417	0.000476	-0.653408	0.000476	0.480066	0.191573	4507	6	19	0.442527	4289	6.8313	4.3781	30.4414	0.00607	0.0475	39995711	4289	7.350685	1.005179	0.000643	0.532862	0.000175	0.471836	7.2e-05	-3.7e-05	1.716111428831	3215	Est.	tropics_59	1.626787	0.99343898297763	0.740279937791602	0.97636850245231	2.72	1.01744250120805	2660.73611111111	0.1	0.0107225
5.674699	4.641167	0.000419	0.000299	-0.620589	0.000299	0.465429	0.196506	4353	6	23	0.612273	5019	5.8012	3.9562	45.6621	0.00621	0.0364	39994981	5019	6.928767	0.997285	0.000592	0.535898	0.000157	0.465443	4.4e-05	-1.8e-05	1.53076577706819	3380	Est.	tropics_59	0.945783166666667	1.00314262000608	0.505067567567568	1.0032276321515	1.90445859872611	0.999969921128903	4466.04545454545	0.1	0.0125475
8.027692	4.605387	0.021641	0.000297	-0.639488	0.000297	0.484597	0.188214	5053	8	35	0.322907	14515	9.1679	5.874	39.1389	0.00626	0.0662	39985485	14515	8.846575	1.019896	0.000715	0.525385	0.000171	0.485502	3.2e-05	-9e-06	1.67736222892886	3651	Est.	tropics_59	1.0034615	1.00194222236172	0.415384615384615	1.00414451666726	1.73684210526316	0.998135950006385	5881.6875	0.1	0.0362875
8.372676	4.984329	0.041774	0.000322	-0.642259	0.000322	0.495906	0.174436	5389	8	46	0.399632	21167	7.7557	6.7945	136.9863	0.00627	0.0699	39978833	21167	9.767123	0.99211	0.001102	0.524073	0.000156	0.473467	0.000148	-1.3e-05	1.86392860624563	4055	Est.	tropics_59	1.0465845	1.05095081314572	0.292196007259528	1.00387277126009	2.06410256410256	1.04739295452481	1178.62162162162	0.1	0.0529175
9.279176	7.688651	0.024271	0.000496	-0.649541	0.000496	0.490711	0.171067	6229	9	29	0.721154	8736	7.3559	11.0288	54.7945	0.00609	0.036	39991264	8736	12.068493	0.990116	0.000754	0.522624	0.000155	0.473826	6.9e-05	-1.3e-05	1.18758745558009	4718	Transient	tropics_59	1.03101955555556	1.03479586046748	0.657824933687003	0.999352212629974	3.2	1.0356354442348	2479.23188405797	0.1	0.02184
6.943961	3.455797	0.065468	0.000223	-0.630784	0.000223	0.501856	0.165304	6369	9	32	0.594703	9440	6.6876	9.2986	54.7945	0.00621	0.0281	39990560	9440	12.452055	1.017284	0.001226	0.52352	0.000159	0.485941	0.000115	1.4e-05	1.38914854866968	5212	Est.	tropics_59	0.771551222222222	1.04951869064348	0.18189233278956	1.01653119780049	1.40251572327044	1.03275088951128	1437.42608695652	0.1	0.0236
5.73548	2.766142	0.101527	0.000178	-0.621077	0.000178	0.51534	0.15871	6495	8	38	0.324114	15945	6.1233	9.6438	68.4932	0.00619	0.0382	39984055	15945	12.79726	1.02823	0.001828	0.526886	0.000151	0.487964	0.000187	5e-05	1.69638596528615	5411	Est.	tropics_59	0.716935	1.07647102613537	0.0973741794310722	1.01988928024675	1.17880794701987	1.05610249936471	848.716577540107	0.1	0.0398625
6.528595	5.220309	0.025057	0.000337	-0.627447	0.000337	0.480683	0.147382	6817	7	77	0.676675	35138	3.959	4.7479	Inf	0.00635	0.0365	39964862	35138	13.679452	0.964486	0.000986	0.530464	0.000154	0.454686	8.1e-05	1.5e-05	1.21012133584367	5598	Est.	tropics_59	0.932656428571429	1.06312954791667	0.341784989858012	1.00657772255738	2.18831168831169	1.05717572126698	1819.53086419753	0.1	0.087845
3.423201	3.502963	0.067389	0.000226	-0.602504	0.000226	0.488795	0.146602	7377	6	27	0.814294	9025	4.1827	5.2918	39.1389	0.00628	0.0088	39990975	9025	15.213699	1.025275	0.000704	0.534015	0.000191	0.480177	1.8e-05	-1e-05	0.796730703956621	6943	Est.	tropics_59	0.5705335	1.04334106949797	0.321022727272727	1.02513811569141	1.18324607329843	1.01794754850815	8144.55555555556	0.1	0.0225625
6.452465	9.808623	0.01704	0.000633	-0.626836	0.000633	0.476541	0.142555	7713	5	76	0.459144	34046	5.1759	3.6041	136.9863	0.00615	0.023	39965954	34046	16.134247	0.993624	0.001175	0.536556	0.000158	0.463117	0.000123	8e-06	1.5838014025297	7044	Transient	tropics_59	1.290493	1.02371320434275	0.538723404255319	0.995757367618045	4.00632911392405	1.02898619571296	1158.9837398374	0.1	0.085115
4.014353	4.225691	0.068155	0.000273	-0.607253	0.000273	0.491749	0.135478	7797	5	70	0.447973	29408	5.3434	3.8384	Inf	0.00617	0.0343	39970592	29408	16.364384	0.991808	0.001672	0.537403	0.000166	0.461493	0.000177	3.5e-05	1.78969571814865	7149	Est.	tropics_59	0.8028706	1.07937345530588	0.163277511961722	1.01384902178735	1.64457831325301	1.06556112443742	765.412429378531	0.1	0.07352
3.954819	4.350368	0.067102	0.000281	-0.606774	0.000281	0.490984	0.132329	7895	5	78	0.334519	28393	4.8742	3.7836	273.9726	0.00624	0.0536	39971607	28393	16.632877	1.013897	0.001751	0.539742	0.000152	0.469715	0.000186	4.2e-05	1.88767124279905	7530	Transient	tropics_59	0.7909638	1.05474673647919	0.160479725870931	1.00993909936196	1.84868421052632	1.04528064890412	711.44623655914	0.1	0.0709825
2.692111	3.258722	0.084329	0.00021	-0.596632	0.00021	0.494589	0.123657	7965	4	84	0.392272	37604	3.9332	3.9753	273.9726	0.00624	0.051	39962396	37604	16.824658	1.024949	0.001972	0.5418	0.000143	0.473015	0.000221	5.1e-05	1.859857162429	7773	Est.	tropics_59	0.67302775	1.06150333585804	0.106490872210953	1.01635871148653	1.46853146853147	1.04560954726594	559.533936651584	0.1	0.09401
6.722071	3.564899	0.025195	0.00023	-0.629001	0.00023	0.481199	0.112317	8343	5	59	0.69486	10369	3.3151	13.9274	136.9863	0.00651	0.033	39989631	10369	17.860274	0.95345	0.001114	0.539176	0.000135	0.4423	0.000199	-2.8e-05	1.32788614014919	8346	Est.	tropics_59	1.3444142	1.07558348782632	0.206463195691203	0.988775698599714	1.7037037037037	1.08794709473208	564.407035175879	0.1	0.0259225
4.627753	2.286543	0.073179	0.000148	-0.61218	0.000148	0.496356	0.107769	8525	7	32	0.60521	4415	3.1184	5.3534	30.4414	0.00634	0.0316	39995585	4415	18.358904	1.008738	0.001443	0.530192	0.000139	0.475883	0.000268	-3.3e-05	1.30910256420826	9577	Est.	tropics_59	0.661107571428571	1.06660313175035	0.102564102564103	1.02258739164785	1.06474820143885	1.04302107871052	402.123134328358	0.1	0.0110375
7.756264	3.031709	0.0426	0.000196	-0.637308	0.000196	0.493655	0.10871	9211	6	25	0.647059	4165	4.5166	15.1151	34.2466	0.00621	0.0293	39995835	4165	20.238356	0.968061	0.001664	0.533147	0.000165	0.454197	0.000339	-5e-05	1.40015696061358	10784	Est.	tropics_59	1.29271066666667	1.0779490168456	0.117788461538462	0.991684859095938	1.18787878787879	1.08687419776	320.678466076696	0.1	0.0104125
7.492424	2.392367	0.048014	0.000154	-0.635189	0.000154	0.495313	0.112348	10009	7	35	0.722729	6463	4.3583	2.8493	91.3242	0.00629	0.0167	39993537	6463	22.424658	0.977359	0.001213	0.528953	0.000201	0.462125	0.000144	-1.4e-05	1.2505502947217	11955	Est.	tropics_59	1.07034628571429	1.07349023625553	0.126957955482275	1.00166808766486	0.766169154228856	1.07181606708142	780.194444444444	0.1	0.0161575
5.775253	4.502519	0.040718	0.00029	-0.621396	0.00029	0.484946	0.116192	10163	7	16	0.462944	3886	4.2255	3.2712	19.5695	0.0062	0.0347	39996114	3886	22.846575	1.015043	0.001536	0.52933	0.00015	0.479605	0.000253	-1.6e-05	1.41518460774004	12278	Transient	tropics_59	0.825036142857143	1.02612238562696	0.188802083333333	1.01485649990237	1.93333333333333	1.01113624753704	459.256916996047	0.1	0.009715
11.624	5.504778	-0.020665	0.000355	-0.668375	0.000355	0.478149	0.123192	10765	9	49	0.65073	15478	4.9065	4.8192	273.9726	0.00655	0.027	39984522	15478	24.49589	0.963252	0.000738	0.520946	0.000164	0.46247	8e-05	-2.1e-05	1.44929637566281	12567	Transient	tropics_59	1.29155555555556	1.0169167132538	0.481029810298103	0.98386546821894	2.16463414634146	1.03390273963717	1539.9	0.1	0.038695
10.637681	8.832493	-0.021845	0.00057	-0.660452	0.00057	0.473727	0.124048	10849	9	32	0.568519	7954	5.2389	5.0438	68.4932	0.00647	0.0306	39992046	7954	24.726027	0.968447	0.000727	0.520246	0.00017	0.465632	0.000112	-4.3e-05	1.69561661675116	12651	Transient	tropics_59	1.18196455555556	1.01026888827098	0.78404401650619	0.993025934803829	3.35294117647059	1.01738497354134	1107.57142857143	0.1	0.019885
8.923977	2.327554	0.021281	0.00015	-0.646688	0.00015	0.487804	0.11891	10933	10	30	0.435224	4832	5.4124	4.8247	54.7945	0.0061	0.0392	39995168	4832	24.956164	0.985736	0.001002	0.519202	0.000169	0.474881	0.000156	-3.5e-05	1.9210559419314	13100	Transient	tropics_59	0.8923977	1.03629070598636	0.149700598802395	1.00881286818454	0.887573964497041	1.02721313339552	762.24358974359	0.1	0.01208
5.094689	8.675904	0.014891	0.00056	-0.61593	0.00056	0.470177	0.209648	2197	7	54	0.674197	18548	2.9244	5.8452	136.9863	0.0065	0.0565	39981452	18548	1.021918	0.986077	0.00092	0.530708	0.000221	0.464704	5.8e-05	-1.3e-05	1.40195586742772	1286	Est.	tropics_60	0.727812714285714	1.02933383835313	0.608695652173913	1.01776934397894	2.53393665158371	1.01177738947803	3614.62068965517	0.1	0.04637
6.77381	6.425028	0.014905	0.000415	-0.629417	0.000415	0.476393	0.200522	2673	6	19	0.509953	3818	4.7537	3.2932	27.3973	0.00625	0.0662	39996182	3818	2.326027	1.004199	0.000628	0.534259	0.000154	0.470092	3.6e-05	-1e-05	1.30848549914964	2212	Transient	tropics_60	1.12896833333333	1.01077240014692	0.660828025477707	0.997460768195806	2.69480519480519	1.01340375926414	5570.05555555556	0.1	0.009545
5.255004	7.220438	0.091896	0.000466	-0.617218	0.000466	0.508351	0.191506	3135	7	24	0.487575	9336	7.015	4.5589	30.4414	0.00595	0.0749	39990664	9336	3.591781	1.016586	0.001034	0.5317	0.000163	0.478184	0.000117	-1.2e-05	1.60586446435132	2563	Est.	tropics_60	0.750714857142857	1.07836504345747	0.450676982591876	1.01456287882038	2.85889570552147	1.0630865942817	1636.80341880342	0.1	0.02334
4.380665	3.377753	0.030986	0.000218	-0.610195	0.000218	0.474885	0.179736	3961	5	15	0.553753	2651	4.3208	5.8521	8.8378	0.00612	0.0716	39997349	2651	5.854795	1.031639	0.001103	0.537402	0.000151	0.480085	0.000115	5e-06	1.53056650082486	2900	Transient	tropics_60	0.876133	0.999837213589786	0.197642792384406	1.01087254231435	1.44370860927152	0.989168584729787	1562.92173913043	0.1	0.0066275
8.057895	2.886122	0.022614	0.000186	-0.639731	0.000186	0.485031	0.170604	3835	6	19	0.37067	1732	5.9662	5.5068	21.0748	0.00629	0.1032	39998268	1732	5.509589	0.993636	0.00163	0.536223	0.000164	0.463374	0.000189	2.7e-05	2.03207610554756	3344	Transient	tropics_60	1.3429825	1.02942288210618	0.114110429447853	0.98360996224431	1.13414634146341	1.04673762446749	902.666666666667	0.1	0.00433
4.735043	3.929798	0.043168	0.000254	-0.613041	0.000254	0.482065	0.168939	3821	6	21	0.41989	1810	5.5066	5.4685	18.2648	0.00641	0.0831	39998190	1810	5.471233	0.991756	0.001719	0.535817	0.00015	0.462842	0.000213	3e-05	1.95610042010841	3674	Est.	tropics_60	0.789173833333333	1.0527925126239	0.147760325770797	1.01098145244483	1.69333333333333	1.04153253161986	793.140845070423	0.1	0.004525
6.559809	12.246423	0.051855	0.00079	-0.627698	0.00079	0.493453	0.163364	3919	5	17	0.410904	1981	5.237	5.737	13.6986	0.00607	0.0897	39998019	1981	5.739726	1.02713	0.001579	0.537393	0.000158	0.477974	0.000194	1.6e-05	1.8043051106543	3917	Est.	tropics_60	1.3119618	1.0254038087718	0.500316656111463	0.993349819540945	5	1.03238460669409	842.082474226804	0.1	0.0049525
3.606742	2.343475	0.006941	0.000151	-0.603979	0.000151	0.460727	0.158318	4647	5	24	0.480144	2493	4.5622	6.0397	13.6986	0.00669	0.0312	39997507	2493	7.734247	0.98031	0.001033	0.53906	0.000155	0.454772	8.8e-05	1.7e-05	1.85126270215665	4504	Est.	tropics_60	0.7213484	1.02719052602816	0.146176185866409	1.01404714382701	0.974193548387097	1.0130944737143	1799.06818181818	0.1	0.0062325
3.535433	6.295989	-0.000104	0.000406	-0.603406	0.000406	0.457228	0.161792	4661	5	24	0.428508	2252	4.6609	6.0603	18.2648	0.00665	0.0346	39997748	2252	7.772603	0.976247	0.00096	0.539167	0.000162	0.452817	8.7e-05	7e-06	1.96660717457326	4511	Est.	tropics_60	0.7070866	1.02422440776547	0.422916666666667	1.01442700199996	2.50617283950617	1.00974124204701	1859.67816091954	0.1	0.00563
6.909091	1.211831	0.01274	7.8e-05	-0.630504	7.8e-05	0.475856	0.1567	4857	4	19	0.340448	1874	5.1949	6.3233	8.8378	0.00638	0.0573	39998126	1874	8.309589	1.020692	0.000858	0.54144	0.000131	0.471479	0.000115	-1.2e-05	1.96733843552752	5027	Transient	tropics_60	1.72727275	0.992289054419548	0.0909090909090909	0.983162386176209	0.595419847328244	1.00928355239576	1362.60869565217	0.1	0.004685
3.723577	2.086192	0.052613	0.000135	-0.604917	0.000135	0.482707	0.154478	4885	5	19	0.310313	2201	5.0099	6.3658	9.1324	0.00651	0.0544	39997799	2201	8.386301	1.017896	0.000758	0.540353	0.000127	0.471122	8.4e-05	-5e-06	1.87396534429366	5211	Est.	tropics_60	0.7447154	1.03549052142552	0.178100263852243	1.01067219520966	1.06299212598425	1.02459023352762	1839.02380952381	0.1	0.0055025
5.711022	5.848689	0.036155	0.000377	-0.620881	0.000377	0.482762	0.15897	5277	6	47	0.353977	26513	5.7435	4.5753	54.7945	0.00631	0.0466	39973487	26513	9.460274	1.024434	0.000733	0.534932	0.000175	0.479011	8.7e-05	-3.7e-05	1.73580151360649	5215	Est.	tropics_60	0.951837	1.01208720190915	0.514324693042292	1.00474586910038	2.15428571428571	1.00783071787495	1827.24137931034	0.1	0.0662825
5.649587	6.373078	0.016967	0.000411	-0.620387	0.000411	0.473105	0.155187	5823	6	26	0.296102	5542	8.3657	6.6918	27.3973	0.00636	0.0731	39994458	5542	10.956164	0.993637	0.000779	0.533053	0.000169	0.466288	0.000146	-5.7e-05	2.2288045086071	5373	Est.	tropics_60	0.941597833333333	1.02362508348968	0.527599486521181	1.00878579311218	2.43195266272189	1.01461972000137	1062.92465753425	0.1	0.013855
9.456075	2.457416	0.029902	0.000159	-0.650961	0.000159	0.494137	0.146387	5921	7	27	0.25888	4983	8.8852	6.826	27.3973	0.0062	0.081	39995017	4983	11.224658	0.997434	0.000607	0.529241	0.000187	0.471456	0.000104	-6.4e-05	2.29342445795632	5531	Est.	tropics_60	1.35086785714286	1.03300424324544	0.261943986820428	0.985457157991287	0.850267379679144	1.04810841308627	1407.56730769231	0.1	0.0124575
12.385417	3.361871	0.014109	0.000217	-0.67449	0.000217	0.497995	0.14072	7041	7	23	0.710171	6597	5.0407	5.1233	30.4414	0.00613	0.0206	39993403	6597	14.293151	0.995262	0.000586	0.530288	0.000231	0.469595	0.000156	-0.000115	1.18609574165615	6836	Est.	tropics_60	1.76934528571429	1.01903719994834	0.370307167235495	0.960640551189372	0.939393939393939	1.06047764563081	902.051282051282	0.1	0.0164925
14.498148	5.401848	0.005967	0.000349	-0.69146	0.000349	0.502392	0.134833	7265	9	18	0.544733	5164	5.989	5.7329	27.3973	0.00622	0.0307	39994836	5164	14.906849	1.006424	0.000571	0.523251	0.000307	0.481371	0.000205	-0.00018	1.41076496490988	7365	Transient	tropics_60	1.61090533333333	0.999563641175733	0.611208406304729	0.957177917146697	1.13680781758958	1.04366902036059	657.721951219512	0.1	0.01291
7.989899	4.654627	0.044516	3e-04	-0.639185	3e-04	0.495605	0.152391	7601	10	25	0.350128	10162	7.3757	4.4384	68.4932	0.00623	0.0465	39989838	10162	15.827397	1.018083	0.000744	0.516552	0.000323	0.493238	0.000202	-0.00017	1.81618232844781	7451	Transient	tropics_60	0.7989899	1.02695134377444	0.403225806451613	1.02162481712709	0.928792569659443	1.00479890032804	754.410891089109	0.1	0.025405
8.684211	3.345512	0.047108	0.000216	-0.644762	0.000216	0.499716	0.146083	7671	10	30	0.372633	13834	7.5526	4.6301	34.2466	0.00619	0.0491	39986166	13834	16.019178	1.014867	0.000947	0.516316	0.000291	0.491838	0.000211	-0.000134	1.86824713843703	7830	Est.	tropics_60	0.8684211	1.03287939441277	0.228088701161563	1.01640744554166	0.742268041237113	1.01601746916668	692.336492890995	0.1	0.034585
9.460169	5.033724	0.025388	0.000325	-0.650994	0.000325	0.492297	0.142497	7979	9	67	0.354314	34969	7.8563	5.474	273.9726	0.00624	0.0599	39965031	34969	16.863014	0.99855	0.000748	0.519677	0.000165	0.480581	6.5e-05	-1.8e-05	1.71770374278573	7981	Est.	tropics_60	1.05112988888889	1.02720246355084	0.434491978609626	1.00356013653384	1.96969696969697	1.02437882479748	2192.26153846154	0.1	0.0874225
9.210747	6.717131	0.024266	0.000433	-0.648991	0.000433	0.490466	0.139041	8217	9	32	0.32722	10959	7.1708	6.126	91.3242	0.00639	0.0537	39989041	10959	17.515068	0.98056	0.000806	0.520668	0.000174	0.471008	6.1e-05	-1e-05	1.71174292045763	8203	Est.	tropics_60	1.02341633333333	1.04487518903049	0.537220843672457	1.00365835192793	2.48850574712644	1.04131140023099	2279.3606557377	0.1	0.0273975
11.673759	3.276545	0.027456	0.000211	-0.668774	0.000211	0.501821	0.137493	8399	9	27	0.275963	7530	6.6021	6.6247	91.3242	0.00659	0.0511	39992470	7530	18.013699	1.002979	0.000859	0.521155	0.000163	0.481332	8.3e-05	-1.3e-05	1.92203667880101	8604	Transient	tropics_60	1.29708433333333	1.02478355908864	0.245634458672875	0.98307857974798	1.29447852760736	1.04256729243017	1656.5421686747	0.1	0.018825
5.440914	8.077691	0.069849	0.000521	-0.618711	0.000521	0.498017	0.143121	8567	9	34	0.480478	9963	6.0663	7.0849	54.7945	0.00596	0.0436	39990037	9963	18.473973	1.01275	0.000985	0.522413	0.000193	0.484835	6.6e-05	-4e-06	1.82254836629362	8965	Est.	tropics_60	0.604546	1.05884595877103	0.528934010152284	1.03105836774698	2.69948186528497	1.0271886311838	2168.5	0.1	0.0249075
6.62722	5.055129	0.03684	0.000326	-0.62824	0.000326	0.486873	0.134868	8833	7	78	0.478198	43917	5.013	7.8137	136.9863	0.00623	0.0419	39956083	43917	19.20274	1.021526	0.000982	0.531142	0.000188	0.480985	5.9e-05	3e-06	1.73072460632235	9173	Est.	tropics_60	0.946745714285714	1.01566382376619	0.331975560081466	1.00449595012067	1.73404255319149	1.01224154599416	2285.89830508475	0.1	0.1097925
6.811169	8.15412	-0.02057	0.000526	-0.629717	0.000526	0.460115	0.141055	9057	7	73	0.425928	20210	4.3348	8.426	273.9726	0.00672	0.0348	39979790	20210	19.816438	0.976635	0.000877	0.532034	0.000176	0.459115	9.2e-05	-1.7e-05	1.9180712872589	9241	Transient	tropics_60	0.973024142857143	1.00307701369088	0.599771949828962	1.00133176792454	2.98863636363636	1.00217810352526	1533.20652173913	0.1	0.050525
5.278085	4.73114	0.023079	0.000305	-0.617403	0.000305	0.474641	0.135495	9141	7	60	0.323871	10075	4.3013	4.5123	68.4932	0.00658	0.0364	39989925	10075	20.046575	0.974553	0.000802	0.531896	0.000162	0.458226	6e-05	-2e-06	2.11654814053337	9618	Est.	tropics_60	0.754012142857143	1.05006847323545	0.380299251870324	1.01400141179695	1.88271604938272	1.03582293453449	2258.25	0.1	0.0251875
6.722656	5.034409	0.06038	0.000325	-0.629006	0.000325	0.49843	0.131321	9575	7	38	0.593554	10053	4.2091	7.5425	54.7945	0.0062	0.0248	39989947	10053	21.235616	1.025581	9e-04	0.531129	0.00017	0.482959	0.000106	-2.5e-05	1.6506819346572	10479	Est.	tropics_60	0.960379428571429	1.03574473504029	0.361111111111111	1.00375136822548	1.91176470588235	1.03203377512377	1238.87735849057	0.1	0.0251325
11.811251	6.321367	0.060448	0.000408	-0.669879	0.000408	0.519372	0.125474	9673	7	56	0.512722	18747	4.4897	5.9699	273.9726	0.00635	0.0321	39981253	18747	21.50411	1.032665	0.000807	0.530084	0.000197	0.48735	0.000156	-7.6e-05	1.67611180810163	10541	Transient	tropics_60	1.68732157142857	1.0287095581738	0.505576208178439	0.96545169873184	2.07106598984772	1.06570637119114	804.320512820513	0.1	0.0468675
8.181208	4.510788	0.0248	0.000291	-0.640722	0.000291	0.486639	0.128591	10247	7	29	0.251713	7004	6.9109	7.5425	30.4414	0.00589	0.0684	39992996	7004	23.076712	1.003768	0.001077	0.528122	0.00032	0.475593	0.00023	-0.000138	2.25762535224055	10935	Transient	tropics_60	1.168744	1.02126196292894	0.270194986072423	0.997708590655893	0.909375	1.02322574133766	559.091304347826	0.1	0.01751
4.677686	4.444323	0.013593	0.000287	-0.612581	0.000287	0.467862	0.13913	10233	8	32	0.262728	6973	7.0045	7.5041	68.4932	0.0063	0.0694	39993027	6973	23.038356	0.998502	0.001066	0.52783	0.000314	0.473366	0.000237	-0.00014	2.26120527249787	11018	Transient	tropics_60	0.58471075	1.0152065843098	0.269230769230769	1.02675158423713	0.914012738853503	0.988372633437974	587.04641350211	0.1	0.0174325
3.382282	3.568667	0.046898	0.00023	-0.602176	0.00023	0.478703	0.134179	10275	7	27	0.210941	7239	6.8686	7.6192	68.4932	0.00626	0.0694	39992761	7239	23.153425	1.002499	0.001296	0.528434	0.000323	0.474686	0.000251	-0.000124	2.23145641050206	11342	Est.	tropics_60	0.483183142857143	1.04540264487733	0.177469135802469	1.03630485611625	0.712074303405573	1.008462436221	534.577689243028	0.1	0.0180975
8.357887	5.154057	0.08463	0.000333	-0.642141	0.000333	0.51759	0.113638	10821	7	72	0.473583	23508	6.2139	8.9836	54.7945	0.00626	0.0593	39976492	23508	24.649315	0.990706	0.002082	0.531332	0.000199	0.466476	0.000467	-8.7e-05	1.87874217397885	12045	Transient	tropics_60	1.19398385714286	1.09852399793401	0.159942363112392	0.990274816167694	1.67336683417085	1.10957476911995	243.336188436831	0.1	0.05877
7.794098	10.221186	-0.001592	0.000659	-0.637612	0.000659	0.472576	0.218744	2043	9	37	0.418516	14107	6.6306	4.4329	136.9863	0.00624	0.0529	39985893	14107	0.6	1.005556	0.000928	0.520811	0.000287	0.483135	0.000231	-0.000142	2.06428958152142	1260	Transient	tropics_61	0.866010888888889	0.992892754416253	0.710129310344828	1.01486547519782	2.29616724738676	0.978144824945409	946.943722943723	0.1	0.0352675
9.551659	7.080143	0.042504	0.000457	-0.651729	0.000457	0.500922	0.195518	2127	9	46	0.387522	15692	6.8087	4.663	91.3242	0.00608	0.059	39984308	15692	0.830137	1.008932	0.000832	0.520227	0.000284	0.4853	0.000208	-0.000142	2.19693033753284	1600	Est.	tropics_61	1.06129544444444	1.03418290830923	0.549278846153846	1.00176257571405	1.60915492957746	1.03219039769215	939.990384615385	0.1	0.03923
2.274362	2.157324	0.096008	0.000139	-0.593277	0.000139	0.498425	0.179817	2897	7	33	0.616314	13743	5.8472	6.463	273.9726	0.00654	0.0331	39986257	13743	2.939726	1.016308	0.001615	0.530843	0.000275	0.478781	0.000107	1.2e-05	1.54993102665563	2648	Est.	tropics_61	0.324908857142857	1.08310460028034	0.0860681114551084	1.04082323278094	0.505454545454545	1.04102919706505	1680.53271028037	0.1	0.0343575
4.346154	2.599958	0.008665	0.000168	-0.609918	0.000168	0.464263	0.165096	3457	5	25	0.660745	1745	3.8473	4.437	24.9066	0.00664	0.0231	39998255	1745	4.473973	0.957636	0.001289	0.539554	0.000154	0.443849	0.000146	1.6e-05	1.3567817240289	2837	Est.	tropics_61	0.8692308	1.05332574149159	0.13033359193173	1.00711963153375	1.09090909090909	1.04599311928156	1130.79452054795	0.1	0.0043625
3.771605	4.879934	0.01208	0.000315	-0.605303	0.000315	0.463701	0.163177	3485	5	21	0.528229	1293	3.957	4.6096	11.9119	0.0064	0.0325	39998707	1293	4.550685	0.96196	0.001556	0.539559	0.000151	0.445847	0.000204	1.7e-05	1.64391486646472	2929	Est.	tropics_61	0.754321	1.05217811331854	0.202442159383033	1.01176885410711	2.08609271523179	1.04004512758861	799.887254901961	0.1	0.0032325
4.256098	1.824658	-0.027667	0.000118	-0.609194	0.000118	0.447364	0.177438	3541	5	17	0.372946	791	4.0246	4.689	7.4047	0.00675	0.0399	39999209	791	4.70411	0.983467	0.001319	0.538272	0.000155	0.456959	0.000198	-1.2e-05	1.77135573621676	3930	Transient	tropics_61	0.8512196	0.989064428239039	0.089461713419257	1.01024943971179	0.761290322580645	0.979002492564978	896.151515151515	0.1	0.0019775
9.944444	1.191358	0.001127	7.7e-05	-0.654884	7.7e-05	0.481956	0.158971	3653	6	14	0.588663	688	3.7373	4.8397	3.6049	0.00663	0.045	39999312	688	5.010959	1.006043	0.00104	0.534383	0.000184	0.470834	9.6e-05	-4e-06	1.32712401241752	4009	Transient	tropics_61	1.65740733333333	0.995114160431651	0.0740384615384616	0.972153532880443	0.418478260869565	1.0236219134557	1655.94791666667	0.1	0.00172
3.003222	3.434053	0.068656	0.000222	-0.599131	0.000222	0.488115	0.154726	4367	7	74	0.591492	37517	5.494	5.6781	273.9726	0.00629	0.0435	39962483	37517	6.967123	1.009454	0.001846	0.531299	0.000238	0.475073	0.000122	5e-05	1.43892615285157	4203	Est.	tropics_61	0.429031714285714	1.06103665791593	0.120260021668472	1.03385995585612	0.932773109243697	1.02745262307056	1268.24590163934	0.1	0.0937925
3.205289	3.727784	0.060167	0.000241	-0.600754	0.000241	0.48488	0.144586	4479	5	106	0.480451	46192	4.1072	4.8164	Inf	0.00638	0.0464	39953808	46192	7.273973	1.029088	0.002328	0.540087	0.000185	0.476361	0.000202	9e-05	1.67382489979103	4364	Est.	tropics_61	0.6410578	1.03199521134853	0.103522336769759	1.01538823946014	1.3027027027027	1.01788349592011	715.772277227723	0.1	0.11548
6.280453	5.873187	0.002127	0.000379	-0.625454	0.000379	0.468507	0.137745	4885	5	37	0.646044	5738	3.4347	3.6123	45.6621	0.00646	0.026	39994262	5738	8.386301	0.973654	0.000778	0.537211	0.000153	0.453283	7.3e-05	-7e-06	1.37252418584913	4904	Est.	tropics_61	1.2560906	1.02924577279933	0.487146529562982	0.995918689276779	2.47712418300654	1.0335860819841	1886.91780821918	0.1	0.014345
3.776892	2.300821	0.005908	0.000148	-0.605345	0.000148	0.460879	0.143672	5011	5	25	0.582109	2314	4.0132	6.5644	18.2648	0.00612	0.0368	39997686	2314	8.731507	0.98446	0.000989	0.537086	0.000133	0.458406	0.00012	1e-06	1.40762730147928	5125	Est.	tropics_61	0.7553784	1.0218043258762	0.149646107178969	1.01638483121332	1.11278195488722	1.00539478104562	1197.26666666667	0.1	0.005785
4.9	2.901111	0.013284	0.000187	-0.614366	0.000187	0.468492	0.149322	5235	7	19	0.313682	1798	4.7951	6.6699	10.5374	0.00653	0.0551	39998202	1798	9.345205	1.010167	0.000845	0.531179	0.000146	0.475673	0.000137	-3.4e-05	1.83379497315948	5666	Transient	tropics_61	0.7	1.00317336076282	0.221301775147929	1.01845850516838	1.28082191780822	0.984903494627612	1089.94160583942	0.1	0.004495
6.19697	3.991506	0.033752	0.000258	-0.624784	0.000258	0.483198	0.144174	5361	7	20	0.312404	2612	5.2409	7.0438	22.8311	0.00648	0.0579	39997388	2612	9.690411	1.017099	0.000724	0.529555	0.000158	0.480387	7.8e-05	-2.4e-05	1.85057004730788	6066	Est.	tropics_61	0.885281428571429	1.01693941450986	0.356353591160221	1.01099424512096	1.63291139240506	1.00585153220216	1848.38461538462	0.1	0.00653
5.883777	4.483345	0.065171	0.000289	-0.622268	0.000289	0.497581	0.142657	5641	8	42	0.272732	19807	6.4278	7.1	273.9726	0.00625	0.0711	39980193	19807	10.457534	1.025248	0.001071	0.526328	0.000175	0.487185	0.000117	-1.3e-05	2.03004160786254	6097	Est.	tropics_61	0.735472125	1.04105691908753	0.26984126984127	1.01975528968741	1.65142857142857	1.02133891642805	1219.2905982906	0.1	0.0495175
10.969905	4.8659	0.034455	0.000314	-0.663121	0.000314	0.502816	0.135154	5711	8	66	0.241517	32888	6.5861	11.1041	91.3242	0.00614	0.072	39967112	32888	10.649315	1.026026	0.000849	0.526048	0.000183	0.487832	7.8e-05	-2.3e-05	2.13651459476918	6135	Transient	tropics_61	1.371238125	1.00880041035301	0.369846878680801	0.979455783676932	1.71584699453552	1.03071549221863	1732.74358974359	0.1	0.08222
8.156673	3.609883	0.024371	0.000233	-0.640524	0.000233	0.486311	0.135271	6285	8	29	0.32604	5073	6.7798	5.7808	30.4414	0.00676	0.0697	39994927	5073	12.221918	1.002067	0.001097	0.52623	0.000176	0.476404	0.00027	-9e-05	2.09959710832676	6401	Transient	tropics_61	1.019584125	1.02255677524502	0.212397447584321	1.00149401438749	1.32386363636364	1.02079537535369	501.003703703704	0.1	0.0126825
7.341791	2.923477	0.032194	0.000189	-0.633979	0.000189	0.48694	0.133907	6159	7	34	0.416491	5688	7.1172	5.4356	54.7945	0.00638	0.0724	39994312	5688	11.876712	0.992858	0.000947	0.528375	0.000207	0.470051	0.000154	-5.8e-05	2.11631449329554	6549	Est.	tropics_61	1.04882728571429	1.04014655986286	0.199577613516367	1.00397791106394	0.91304347826087	1.03593014375036	869.525974025974	0.1	0.01422
5.903533	3.692321	0.075228	0.000238	-0.622427	0.000238	0.502663	0.133578	6635	9	48	0.528831	17637	6.5303	6.7384	136.9863	0.00618	0.0632	39982363	17637	13.180822	1.023275	0.001108	0.52094	2e-04	0.491293	0.000118	-2.3e-05	1.82654261089395	7407	Est.	tropics_61	0.655948111111111	1.05360722825196	0.214801444043321	1.03013865224122	1.19	1.02314301241825	1132.01694915254	0.1	0.0440925
12.529811	7.592508	0.022967	0.00049	-0.67565	0.00049	0.503223	0.119441	7055	8	94	0.508851	23669	4.8506	7.5836	136.9863	0.00672	0.056	39976331	23669	14.331507	0.979414	0.002008	0.527595	0.000236	0.464573	0.000572	-0.000164	2.05498192145116	7695	Transient	tropics_61	1.566226375	1.04473978553357	0.24402390438247	0.964424561396805	2.07627118644068	1.08319467554077	208.812937062937	0.1	0.0591725
7.207792	8.900199	0.023233	0.000574	-0.632903	0.000574	0.482223	0.12792	7125	8	66	0.35459	17798	4.9159	7.7753	Inf	0.00624	0.068	39982202	17798	14.523288	0.983598	0.001558	0.524564	0.000281	0.469352	0.000528	-0.000216	2.32023076298326	7916	Transient	tropics_61	0.900974	1.04057245788335	0.368421052631579	1.01236060618532	2.04270462633452	1.0274229149977	242.272727272727	0.1	0.044495
16.757988	7.08285	0.024194	0.000457	-0.709612	0.000457	0.521158	0.10916	7251	10	59	0.190225	16859	4.2023	8.1205	91.3242	0.00616	0.0851	39983141	16859	14.868493	1.007492	0.001348	0.516041	0.000351	0.488888	0.000613	-0.000322	2.36293655697863	7965	Transient	tropics_61	1.6757988	1.01687065454478	0.339020771513353	0.953092859717365	1.3019943019943	1.06600693819443	178.075040783034	0.1	0.0421475
7.165049	4.876694	0.024761	0.000315	-0.63256	0.000315	0.482794	0.126056	7125	8	66	0.35459	17798	4.9159	7.7753	Inf	0.00624	0.068	39982202	17798	14.523288	0.983598	0.001558	0.524564	0.000281	0.469352	0.000528	-0.000216	2.32023076298326	7974	Transient	tropics_61	0.895631125	1.04216366797391	0.202182284980745	1.01270790543166	1.12099644128114	1.02863948592954	238.742424242424	0.1	0.044495
14.666072	4.367399	0.059441	0.000282	-0.692809	0.000282	0.530853	0.106769	7223	10	57	0.200962	16416	4.4377	8.0438	91.3242	0.00622	0.0853	39983584	16416	14.791781	1.011593	0.001784	0.518335	0.000338	0.488739	0.000768	-0.00034	2.35719939848833	8575	Est.	tropics_61	1.4666072	1.0490811480376	0.158071748878924	0.964953396692716	0.834319526627219	1.08616869126466	139.022135416667	0.1	0.04104
16.609044	9.470786	0.002374	0.000611	-0.708415	0.000611	0.509426	0.11366	7657	15	77	0.593777	26771	4.1164	9.2329	Inf	0.0064	0.0368	39973229	26771	15.980822	0.978366	0.000754	0.497485	0.000221	0.492034	0.000168	-9.9e-05	1.70078122808593	8802	Transient	tropics_61	1.1072696	1.02454175653002	0.810344827586207	0.989826972473079	2.76470588235294	1.03534715080665	676.547619047619	0.1	0.0669275
16.342437	7.2896	-0.010946	0.00047	-0.706274	0.00047	0.501453	0.115704	7783	15	63	0.521626	14265	4.5267	9.5781	91.3242	0.00639	0.0391	39985735	14265	16.326027	0.98157	0.000875	0.495409	0.000183	0.49566	0.000184	-7.2e-05	1.87791804730491	8912	Transient	tropics_61	1.0894958	1.00768533010636	0.537142857142857	0.996105199441656	2.56830601092896	1.01168744704031	628.826086956522	0.1	0.0356625
16.546029	3.778567	0.032218	0.000244	-0.707909	0.000244	0.524386	0.110329	7839	16	61	0.45476	11041	4.5208	9.7315	45.6621	0.00629	0.0353	39988959	11041	16.479452	0.985156	0.001025	0.494294	0.000153	0.498573	0.000235	-6.3e-05	1.9887764903363	9452	Transient	tropics_61	1.0341268125	1.0483036378581	0.238048780487805	0.996721184215623	1.59477124183007	1.05177376231765	469.485106382979	0.1	0.0276025
18.786916	3.70039	0.056124	0.000239	-0.725908	0.000239	0.546807	0.099019	7923	16	44	0.31642	9519	4.6537	4.1342	68.4932	0.00632	0.0523	39990481	9519	16.709589	0.997929	0.001491	0.491916	0.000148	0.507542	0.00043	-9.5e-05	2.23541097864634	9960	Est.	tropics_61	1.17418225	1.05992393645294	0.160295103957076	0.983674045650928	1.61486486486486	1.0773630556683	230.276744186046	0.1	0.0237975
18.663115	3.606448	0.076583	0.000233	-0.724914	0.000233	0.557672	0.099482	8063	18	46	0.48413	17927	3.3189	4.5178	91.3242	0.00611	0.0442	39982073	17927	17.093151	1.036293	0.001319	0.485128	0.000119	0.534416	0.000405	-9.3e-05	1.82272185331824	10121	Est.	tropics_61	1.03683972222222	1.04178238465126	0.176648976497346	0.998429739490147	1.95798319327731	1.04351666117781	245.634567901235	0.1	0.0448175
17.082631	4.392835	0.014251	0.000283	-0.712219	0.000283	0.517204	0.112718	8567	19	42	0.42782	5701	4.0398	5.8973	39.1389	0.00633	0.0271	39994299	5701	18.473973	0.984099	0.000891	0.482889	0.000158	0.509689	8.1e-05	-9e-06	1.84479995597537	11161	Est.	tropics_61	0.899085842105263	1.03074287200675	0.317620650953984	1.01587414190511	1.79113924050633	1.01474428524061	1391.58024691358	0.1	0.0142525
17.319502	4.740242	0.022825	0.000306	-0.714122	0.000306	0.522638	0.114842	8721	18	23	0.319974	4691	4.3602	6.3205	19.5695	0.00629	0.0399	39995309	4691	18.89589	1.004007	0.000901	0.483459	0.000157	0.519481	0.000179	-5.5e-05	1.99702184976636	11377	Est.	tropics_61	0.962194555555556	1.01900433320749	0.339622641509434	1.01274732930997	1.94904458598726	1.00607721937857	641.575418994413	0.1	0.0117275
21.18038	4.869362	0.046071	0.000314	-0.745133	0.000314	0.551797	0.10914	8847	19	27	0.431086	6080	4.6888	6.6644	54.7945	0.00602	0.0474	39993920	6080	19.241096	1.019231	0.000847	0.482544	0.000155	0.528349	0.000154	-5.1e-05	1.93889813930157	11508	Est.	tropics_61	1.11475684210526	1.02739099956666	0.370720188902007	0.983684730255939	2.0258064516129	1.04437975656242	708.701298701299	0.1	0.0152
15.933799	6.484972	0.038132	0.000418	-0.702992	0.000418	0.525087	0.117289	9379	19	66	0.255087	24572	6.5191	8.1151	136.9863	0.00663	0.0616	39975428	24572	20.69863	0.983929	0.001282	0.481979	0.000282	0.510749	0.000235	-9.9e-05	2.26728994202985	11861	Est.	tropics_61	0.838621	1.05583670615569	0.326053042121685	1.02722679012785	1.4822695035461	1.02807249744982	499.102127659574	0.1	0.06143
14.687474	7.239571	0.076305	0.000467	-0.692981	0.000467	0.54005	0.114541	9701	16	53	0.67794	22058	4.3938	9.0055	39.1389	0.00614	0.0339	39977942	22058	21.580822	1.012119	0.001279	0.493708	0.000162	0.512689	0.000145	3e-06	1.37304074619507	12679	Est.	tropics_61	0.917967125	1.06636838942135	0.365129007036747	1.01291268762983	2.88271604938272	1.05336763613029	789.937931034483	0.1	0.055145
10.52431	4.9775	0.0438	0.000321	-0.659542	0.000321	0.505726	0.121561	10107	13	73	0.816163	33138	3.2	5.7616	Inf	0.00654	0.0111	39966862	33138	22.693151	0.983525	0.00129	0.504131	0.000177	0.487847	8.8e-05	3.2e-05	0.812189274420947	13247	Est.	tropics_61	0.809562307692308	1.0622743492191	0.248837209302326	1.02570186443519	1.8135593220339	1.03664878537738	1381.375	0.1	0.082845
11.546333	6.320756	0.076318	0.000408	-0.667751	0.000408	0.526599	0.120455	10541	11	69	0.810626	21814	3.5254	2.7644	91.3242	0.00617	0.0132	39978186	21814	23.882192	1.014263	0.001209	0.51517	0.00019	0.492422	0.000157	-2.3e-05	0.851234996882139	14373	Est.	tropics_61	1.04966663636364	1.06412808001096	0.337468982630273	0.995517412620943	2.14736842105263	1.06940591606386	767.229299363057	0.1	0.054535
9.671727	4.074415	0.059989	0.000263	-0.652694	0.000263	0.510604	0.121399	10751	11	92	0.454292	43439	3.9759	11.8808	273.9726	0.0064	0.0375	39956561	43439	24.457534	1.014186	0.001833	0.515008	0.000172	0.492625	0.000401	-6.7e-05	1.54126360399047	14847	Est.	tropics_61	0.879247909090909	1.04697251431945	0.143480632842335	1.01093823425558	1.52906976744186	1.03649632073078	302.740648379052	0.1	0.1085975
5.223823	4.386468	0.052052	0.000283	-0.616967	0.000283	0.488454	0.194012	2127	7	55	0.755572	16017	4.8827	4.9836	91.3242	0.00619	0.0154	39983983	16017	0.830137	0.985161	0.001535	0.531877	0.000186	0.463198	0.000169	1.5e-05	1.06836590899971	1869	Est.	tropics_62	0.746260428571429	1.06929782997517	0.184364820846906	1.01447985131279	1.52150537634409	1.05452527860656	1148	0.1	0.0400425
3.624837	5.066665	0.013759	0.000327	-0.604124	0.000327	0.464083	0.194931	2659	6	53	0.673652	14221	4.4967	4.1945	91.3242	0.00648	0.0282	39985779	14221	2.287671	0.983684	0.000683	0.535158	0.000171	0.459701	2.8e-05	-2e-06	1.38926624767827	2260	Est.	tropics_62	0.6041395	1.0306705107102	0.478770131771596	1.02129277226696	1.91228070175439	1.00953228294043	6961.82142857143	0.1	0.0355525
6.691814	4.720431	0.00257	0.000305	-0.628758	0.000305	0.470266	0.186403	2883	6	28	0.54826	5833	5.5711	4.8082	39.1389	0.00236	0.0347	39994167	5833	2.90137	0.981391	0.00098	0.534536	0.000169	0.459188	0.000121	-1.6e-05	1.55054487479974	2453	Est.	tropics_62	1.11530233333333	1.02158396121517	0.311224489795918	0.997601080137413	1.80473372781065	1.02412519490927	1540.52066115702	0.1	0.0145825
8.485133	4.277948	0.060299	0.000276	-0.643163	0.000276	0.505436	0.169685	3247	7	23	0.336125	5373	6.6445	4.511	19.5695	0.00627	0.048	39994627	5373	3.89863	1.017015	0.001292	0.531873	0.000195	0.47833	0.000248	-6.4e-05	1.85351976091053	3207	Est.	tropics_62	1.21216185714286	1.04438389123281	0.213622291021672	0.988257033152158	1.41538461538462	1.05666799071771	684.213709677419	0.1	0.0134325
7.5326	6.849094	0.041453	0.000442	-0.635512	0.000442	0.49246	0.160248	3751	9	70	0.554021	24972	5.796	5.5836	54.7945	0.00629	0.0514	39975028	24972	5.279452	0.976564	0.001256	0.52105	0.000235	0.468817	0.000183	-4.7e-05	1.73406600130991	3510	Est.	tropics_62	0.836955555555556	1.06733831214764	0.351910828025478	1.01653244562979	1.88085106382979	1.05043119170167	875.672131147541	0.1	0.06243
5.859349	4.588601	0.025356	0.000296	-0.622072	0.000296	0.478021	0.155106	3933	8	50	0.430142	16097	4.1734	6.0822	273.9726	0.00623	0.0383	39983903	16097	5.778082	0.991478	0.001152	0.52466	0.000204	0.472635	0.00012	-1.3e-05	1.63688076765277	3958	Est.	tropics_62	0.732418625	1.03449617408275	0.256944444444444	1.02319782462942	1.45098039215686	1.01139568588869	1292.55	0.1	0.0402425
5.893986	5.562007	0.031291	0.000359	-0.62235	0.000359	0.481109	0.15155	4269	7	71	0.609809	25139	4.7239	3.1973	136.9863	0.00631	0.0426	39974861	25139	6.69863	1.006215	0.000831	0.529919	0.000146	0.474846	4.1e-05	1.6e-05	1.37136444717455	4436	Est.	tropics_62	0.841998	1.02541276948366	0.432009626955475	1.01276186059101	2.45890410958904	1.01318953934539	3696.34146341463	0.1	0.0628475
6.063623	7.848497	0.002359	0.000506	-0.623713	0.000506	0.467883	0.154127	5291	7	52	0.47433	12875	6.7568	5.9973	273.9726	0.00624	0.0277	39987125	12875	9.49863	0.990893	0.000696	0.531855	0.000222	0.466074	0.000108	-7e-05	1.77057192341137	4995	Est.	tropics_62	0.866231857142857	1.0115741907852	0.727011494252874	1.00770088362984	2.27927927927928	1.00388135789596	1427.10185185185	0.1	0.0321875
6.106858	5.608996	0.011463	0.000362	-0.62406	0.000362	0.47231	0.151123	4885	6	42	0.556949	11484	5.8104	4.8849	68.4932	0.00627	0.0377	39988516	11484	8.386301	0.998495	0.000819	0.533077	0.000203	0.468543	0.000123	-5.5e-05	1.82330387151625	5202	Est.	tropics_62	1.01780966666667	1.01305359761038	0.442002442002442	1.00504206862125	1.78325123152709	1.00803981704988	1228.64227642276	0.1	0.02871
11.790652	5.252181	0.043055	0.000339	-0.669713	0.000339	0.510219	0.136123	5641	7	22	0.282483	9859	8.7275	6.9562	68.4932	0.00622	0.0487	39990141	9859	10.457534	1.004392	0.000761	0.531934	0.000253	0.472443	0.000185	-0.000118	1.92216545432746	5766	Est.	tropics_62	1.68437885714286	1.03943013585713	0.445466491458607	0.962253699189834	1.3399209486166	1.07995885217899	735.8	0.1	0.0246475
5.177806	8.875069	0.006188	0.000573	-0.616598	0.000573	0.466382	0.15257	6467	10	44	0.626367	15815	6.9806	8.1315	273.9726	0.00628	0.0522	39984185	15815	12.720548	0.998699	0.001149	0.516148	0.000267	0.484041	0.00017	-7.1e-05	1.4205123102582	6406	Transient	tropics_62	0.5177806	1.0075179660982	0.498694516971279	1.04578074715477	2.14606741573034	0.963517553265116	897.470588235294	0.1	0.0395375
11.266706	4.326839	0.049809	0.000279	-0.665505	0.000279	0.511604	0.134374	6439	11	38	0.65951	16441	7.2236	8.0548	136.9863	0.00642	0.0496	39983559	16441	12.643836	1.000184	0.001077	0.515182	0.000272	0.485664	0.000142	-6.8e-05	1.37231259088293	6838	Est.	tropics_62	1.024246	1.05087696141021	0.259052924791086	0.997732617095329	1.02573529411765	1.05341141200501	946.295774647887	0.1	0.0411025
9.379068	6.525101	-0.000355	0.000421	-0.650343	0.000421	0.47923	0.143138	6985	11	37	0.657295	14689	6.0974	9.5507	54.7945	0.00614	0.0357	39985311	14689	14.139726	0.993211	0.000804	0.512643	0.00023	0.484664	0.00011	-6.7e-05	1.35585662938513	7234	Transient	tropics_62	0.852642545454545	1.00647804243514	0.52363184079602	1.01799253235713	1.8304347826087	0.988788108875427	1301.25454545455	0.1	0.0367225
7.924331	11.549395	0.029498	0.000745	-0.638658	0.000745	0.488021	0.143144	7195	10	50	0.654365	15120	6.3606	10.126	68.4932	0.00615	0.0333	39984880	15120	14.715068	1.012693	0.001053	0.518296	0.000218	0.488715	0.000113	-3.3e-05	1.44025353432032	7499	Transient	tropics_62	0.7924331	1.01702823619308	0.707502374169041	1.01872390584902	3.41743119266055	0.998579949459296	1266.7610619469	0.1	0.0378
10.262926	3.914368	0.055922	0.000253	-0.657442	0.000253	0.510715	0.129896	7475	8	56	0.466235	24863	6.1206	10.8904	136.9863	0.00601	0.0446	39975137	24863	15.482192	1.012086	0.001335	0.524545	0.000181	0.48259	0.000204	-2.7e-05	1.84009804743297	8139	Est.	tropics_62	1.28286575	1.0448866937537	0.189513108614232	0.987856394820837	1.39779005524862	1.05827928469301	636.745098039216	0.1	0.0621575
11.610908	5.939695	0.020712	0.000383	-0.668269	0.000383	0.498513	0.126437	7713	10	102	0.362891	32930	5.5779	5.3918	273.9726	0.00619	0.0623	39967070	32930	16.134247	0.998199	0.001202	0.518005	0.000217	0.482164	0.000321	-0.000123	2.27397112573378	8177	Transient	tropics_62	1.1610908	1.02276999078812	0.318635607321131	0.989556302369749	1.76497695852535	1.03390755012817	393.884735202492	0.1	0.082325
13.05596	5.762397	0.024455	0.000372	-0.679876	0.000372	0.506221	0.122835	7671	9	99	0.325937	32718	5.8411	5.2767	273.9726	0.0061	0.0636	39967282	32718	16.019178	0.999291	0.001285	0.519482	0.000214	0.481332	0.000357	-0.00013	2.29330790447532	8299	Transient	tropics_62	1.45066222222222	1.02548354386079	0.289494163424125	0.975355867513553	1.73831775700935	1.05170859199056	344.075630252101	0.1	0.081795
10.513496	6.554041	0.049313	0.000423	-0.659455	0.000423	0.508421	0.124154	7811	10	75	0.308302	28644	5.4972	5.6603	136.9863	0.00627	0.064	39971356	28644	16.40274	0.995286	0.001159	0.516359	0.000216	0.482245	0.000268	-9.9e-05	2.28569276119866	8550	Est.	tropics_62	1.0513496	1.05552486537507	0.364969801553063	1.00149914156978	1.95833333333333	1.05427946375805	463.261194029851	0.1	0.07161
15.768125	6.538657	0.023455	0.000422	-0.701661	0.000422	0.51662	0.117036	8217	11	47	0.561175	14671	5.58	6.7726	136.9863	0.00625	0.0691	39985329	14671	17.515068	0.993979	0.000702	0.512049	0.000197	0.485631	0.000147	-8.1e-05	1.79765632350836	9079	Transient	tropics_62	1.43346590909091	1.02993346112911	0.601139601139601	0.968190857208018	2.14213197969543	1.06381182420397	796.163265306123	0.1	0.0366775
15.660432	4.195485	-0.006613	0.000271	-0.700796	0.000271	0.500874	0.126315	8497	12	43	0.509572	13843	6.1392	7.5397	136.9863	0.00652	0.0814	39986157	13843	18.282192	1.01024	0.001207	0.508868	0.000288	0.496855	0.00038	-0.000182	1.74547050401411	9497	Transient	tropics_62	1.305036	0.98333942208226	0.224523612261806	0.975086228982868	0.940972222222222	1.00808887904922	332.407894736842	0.1	0.0346075
15.366745	5.615498	0.091356	0.000362	-0.698437	0.000362	0.551131	0.10576	8511	12	41	0.498871	14176	5.9068	7.5781	30.4414	0.00641	0.0755	39985824	14176	18.320548	1.009156	0.001418	0.508689	3e-04	0.496585	0.00051	-0.000227	1.7437764960453	10051	Est.	tropics_62	1.28056208333333	1.08571815501031	0.255289139633286	0.977733101184878	1.20666666666667	1.10984222237885	207.372549019608	0.1	0.03544
14.047351	8.550182	0.011094	0.000552	-0.687839	0.000552	0.503294	0.112843	8959	16	57	0.802236	16636	3.0278	7.2658	Inf	0.00634	0.0136	39983364	16636	19.547945	0.956548	0.000865	0.494094	0.00017	0.484178	6.8e-05	-5e-06	0.904247057284213	10385	Est.	tropics_62	0.8779594375	1.05708837049436	0.638150289017341	1.01733910340077	3.24705882352941	1.0394813477688	1659.45588235294	0.1	0.04159
11.946853	2.374798	0.061564	0.000153	-0.670968	0.000153	0.520363	0.115214	9351	12	18	0.773649	6808	2.9145	7.8082	22.8311	0.00602	0.0126	39993192	6808	20.621918	1.031497	0.000836	0.507086	0.000168	0.508731	3.9e-05	-2e-06	0.939735142104495	11899	Est.	tropics_62	0.995571083333333	1.03102438325902	0.183014354066986	1.00813961250659	0.910714285714286	1.02286473598031	2954.20512820513	0.1	0.01702
11.884695	4.583136	0.049375	0.000296	-0.670469	0.000296	0.514083	0.121214	9533	13	49	0.597535	28636	3.1365	6.2603	136.9863	0.00615	0.0132	39971364	28636	21.120548	1.028205	0.000801	0.506833	0.000132	0.507383	9.1e-05	-1.4e-05	1.25126921073134	11917	Transient	tropics_62	0.914207307692308	1.02179454216271	0.369538077403246	1.00914629223576	2.24242424242424	1.01320501475217	1332.02197802198	0.1	0.07159
14.346717	6.587615	0.016473	0.000425	-0.690244	0.000425	0.507513	0.117785	9715	13	97	0.372973	39161	3.8839	2.8	273.9726	0.00656	0.0269	39960839	39161	21.619178	0.989052	0.00085	0.505196	0.000142	0.489663	0.00012	-2.3e-05	1.93646747950196	11950	Est.	tropics_62	1.10359361538462	1.02786246624135	0.5	0.992592378868609	2.99295774647887	1.03645364260726	981.541666666667	0.1	0.0979025
12.40533	6.340201	-0.01653	0.000409	-0.67465	0.000409	0.483348	0.12379	9757	13	96	0.335443	31606	4.1263	8.363	Inf	0.00139	0.0305	39968394	31606	21.734247	0.979299	0.001056	0.504954	0.000148	0.485106	0.000205	-4.2e-05	2.05203350799498	11951	Transient	tropics_62	0.954256153846154	1.00439791194714	0.387310606060606	1.00867535764492	2.76351351351351	0.996376049770566	603.853658536585	0.1	0.079015
11.303892	7.127709	0.021423	0.00046	-0.665803	0.00046	0.497307	0.121458	10009	14	36	0.229823	6257	5.2284	7.5616	30.4414	0.0065	0.0539	39993743	6257	22.424658	0.984684	0.001237	0.502328	0.000188	0.490267	0.000156	-1.4e-05	2.52023304479207	12037	Est.	tropics_62	0.807420857142857	1.03754516163701	0.371867421180275	1.02295856855205	2.4468085106383	1.01435952246429	778.576923076923	0.1	0.0156425
15.708459	5.671802	0.039007	0.000366	-0.701182	0.000366	0.524356	0.120208	10205	13	29	0.310153	6284	5.7313	8.0973	68.4932	0.0064	0.0596	39993716	6284	22.961644	1.013311	0.001017	0.505737	0.000188	0.501143	0.000119	-2.6e-05	2.06728867530401	12365	Est.	tropics_62	1.208343	1.0261190908507	0.359882005899705	0.980744313193052	1.9468085106383	1.04632011222346	1010.1512605042	0.1	0.01571
13.70964	7.498153	0.011376	0.000484	-0.685127	0.000484	0.502295	0.12622	10625	12	86	0.412178	34422	6.954	4.737	Inf	0.00645	0.062	39965578	34422	24.112329	0.996943	0.000768	0.507974	0.000217	0.490941	9.7e-05	-5.9e-05	1.93550026757092	13235	Transient	tropics_62	1.14247	1.01454240889918	0.630208333333333	0.992228370311735	2.23041474654378	1.02312701526253	1301.23711340206	0.1	0.086055
5.751905	5.903733	0.022351	0.000381	-0.621209	0.000381	0.476115	0.240773	1987	7	34	0.29727	10953	2.0986	5.1685	68.4932	0.00643	0.0348	39989047	10953	0.446575	1.005652	0.000689	0.528566	0.00017	0.475848	3.8e-05	-1.2e-05	1.93606678208987	1067	Transient	tropics_63	0.821700714285714	1.01685538836186	0.552975326560232	1.01651346428414	2.24117647058823	1.00056110354567	6336.13157894737	0.1	0.0273825
[truncated: 843 more rows]
