# Supplementary material for: Early prediction of antigenic transitions for influenza A/H3N2
Source: PLoS Comput Biol. 2020 Feb 18;16(2):e1007683. doi: 10.1371/journal.pcbi.1007683 (PMC7048310; doi:10.1371/journal.pcbi.1007683)
Supplement: S1 Source — (GZ) [file pcbi.1007683.s016.tar.gz › S3_source_files/figure_files/figures1-3_data/dataScaled.01.csv]

individual.meanMut	individual.varMut	individual.meanR	individual.varR	individual.meanBeta	individual.varBeta	individual.meanSigma	individual.varSigma	meanLoad	antigenicTypes	dominant.freq	diversity	tmrca	serialInterval	antigenicDiversity	totalS	totalI	meanR	varR	meanBeta	varBeta	meanSigma	varSigma	covBetaSigma	entropy	antigentype	success	name	ratio.mutation	ratio.meanR	ratio.varR	ratio.meanBeta	ratio.varBeta	ratio.meanSigma	ratio.varSigma	prop.I
0.343566510328848	-0.262666255411129	-0.333475396531447	-0.258702325171664	-0.34357849687296	-0.258702325171664	-0.0216290361926064	2.1512475474704	-0.839821814394577	-0.627898723823343	-0.53390548709789	-1.11364921860021	-0.960604577769403	0.233673345773157	-0.47214888202069	0.743947881441116	-0.743947881441412	-0.391814940368791	0.103906547690246	0.930737116137038	-0.52167975455815	-0.91875417062977	-0.194472121067831	0.478092126936419	0.995776331114482	1151	Transient	tropics_10	1.90026210746528	-0.139012078866544	-0.336814625966658	-1.52890947828766	-0.142811958756009	1.19036059312572	-0.0584269025131747	-0.743947881441412
-0.314355993397538	0.87839892877589	-1.39909100256917	0.879267026668741	0.314343902755945	0.879267026668741	-1.38908303445527	2.95991866006464	-0.839821814394577	-0.331655050167394	-0.437124222414314	-1.50699625115618	-1.07527803423817	0.0859125676843283	-0.480148354273974	0.432707196087006	-0.432707196087302	-0.398265007714467	-0.836822800156867	0.953823463698039	-0.500478084011778	-0.93791414574274	-0.758946252387658	0.386224049515815	0.872232029170687	1163	Transient	tropics_10	0.638072053313142	-1.39079868902469	1.35812994009639	-0.593097207493841	1.06084898693289	-1.01556897453281	0.70018475855637	-0.432707196087302
-0.573295384429923	0.39908727949733	-0.72727059887353	0.402323989500336	0.573293913121342	0.402323989500336	-1.06478917467564	2.62980069119479	-0.839821814394577	-0.162372950935422	-0.419507210294881	-1.25715614229378	-0.88538575114272	0.0612857713361907	-0.450816956011933	0.619888606701686	-0.619888606701981	-0.420542548008383	-0.177005688125212	0.92949758069752	-0.606486436743642	-0.933607832118002	-0.173945789019838	0.312729587579332	1.02579495787281	1335	Transient	tropics_10	0.141310319008325	-0.588006775593158	0.347312081279019	-0.183323425711871	0.610351663564362	-0.491849679599813	-0.0286805682919092	-0.619888606701981
-0.297194275195998	1.15893295774044	-0.619297353053622	1.15539194292413	0.297204420468395	1.15539194292413	-0.7620354947467	2.61169884060277	-0.839821814394577	-0.204693475743415	-0.493413426878299	-1.49932139625891	-0.874284448449511	0.165949655815778	-0.504146771033826	0.396452430866351	-0.396452430866646	-0.569291024180222	-0.0692137836843966	0.957929424841446	-0.415671401826286	-1.04039192794305	-0.112366792875857	0.257608741126969	0.818143432139288	1437	Transient	tropics_10	0.670995915779403	-0.352602365517294	0.953109748437085	-0.622742863871636	1.29246695275772	0.145676675458959	-0.0630944322302539	-0.396452430866646
-1.45079478725052	-0.698974667497561	-0.299984789102625	-0.702175675521233	1.45079345646208	-0.702175675521233	-1.40511408996626	2.61691350214947	-0.839821814394577	-0.204693475743415	-0.493413426878299	-1.49932139625891	-0.874284448449511	0.165949655815778	-0.504146771033826	0.396452430866351	-0.396452430866646	-0.569291024180222	-0.0692137836843966	0.957929424841446	-0.415671401826286	-1.04039192794305	-0.112366792875857	0.257608741126969	0.818143432139288	1490	Est.	tropics_10	-1.54212657894159	0.0304376758566645	-0.676738709777917	1.11086583041618	-0.636340663836619	-0.907898936565765	-0.0626725895091024	-0.396452430866646
-0.0619668691389609	-0.253015750505546	-0.820300063953593	-0.250334903466955	0.0619560368328119	-0.250334903466955	-0.739254521125817	2.41121669349558	-0.839821814394577	-0.247014000551408	-0.417923464517554	-1.23807619576147	-1.00662997866503	0.184419753076881	-0.482814845025069	0.653068190943803	-0.653068190944099	-0.680976421065752	-0.14760789600499	0.92306749060502	-0.500478084011778	-1.08357988487522	-0.379209109499775	0.514839357904661	1.05520984551095	1524	Transient	tropics_10	1.12226744199653	-0.511227989214821	-0.255925169801094	-0.931300954813003	-0.140682455177626	0.241340210575161	0.0895108228206466	-0.653068190944099
-0.828296095430218	-0.836281535218648	-0.176240833964382	-0.836054422796575	0.828288658343458	-0.836054422796575	-0.827896828068945	2.43682499956245	-0.839821814394577	-0.247014000551408	-0.417923464517554	-1.23807619576147	-1.00662997866503	0.184419753076881	-0.482814845025069	0.653068190943803	-0.653068190944099	-0.680976421065752	-0.14760789600499	0.92306749060502	-0.500478084011778	-1.08357988487522	-0.379209109499775	0.514839357904661	1.05520984551095	1542	Transient	tropics_10	-0.347895262809177	0.262144471056964	-0.783485142722477	0.204889905440937	-0.763698758494189	0.0958953839914463	0.0921678712203227	-0.653068190944099
-0.390559885105478	-0.596068338183831	1.10535079687668	-0.593399193360018	0.390572649153719	-0.593399193360018	0.57489497676903	1.92595424001047	-0.839821814394577	-0.162372950935422	-0.432879783731076	-1.31100875542767	-1.02922262982175	-0.049534812230431	-0.442817483758649	0.605726589037367	-0.605726589037663	-0.519972816937126	-0.653903204742151	0.935540315965159	-0.648889777836388	-0.996142995190301	-0.461314437691749	0.27598235661109	1.05864577148924	1560	Est.	tropics_10	0.491878856307908	1.72859066602852	-0.433915029824103	-0.460976936595152	-0.472258647907251	2.27309741641877	0.10733738409296	-0.605726589037663
0.690496229887475	0.826622946983401	-1.17892126854636	0.829062496440488	-0.690503192546478	0.829062496440488	-0.425234433763452	1.86640081228297	-0.202649439575671	-0.12005242612743	1.0480549768076	0.0133110390519594	-0.711935397441539	0.110539364032466	-0.224165242168886	-0.203288785763736	0.20328878576344	-1.00189207946451	-0.761695109182966	0.0419902060031852	0.00836200910117291	-0.653572625825182	-0.717893588291671	0.202487894674607	-1.16289634523541	1842	Transient	tropics_10	1.20043783644445	-0.704387604068201	1.21892704819277	-1.09020196875498	0.718852803410179	0.175815923326561	0.429916111565471	0.20328878576344
-1.16459823819832	-0.713376198507862	-0.316168962710204	-0.710543097225942	1.16460605204182	-0.710543097225942	-1.18976192321025	2.41673028468508	-0.202649439575671	0.218511772336513	0.367959985569974	0.101850566218743	-0.815507551217093	0.190576452163915	-0.0108459820813129	-0.745329896138626	0.745329896138331	0.37529653064283	-0.797625743996571	0.235977502287627	-0.0552430025379457	0.0373098644047044	0.103159693628077	-0.679445648563192	-0.826390119263527	1930	Transient	tropics_10	-1.46873874651405	-0.665875729710626	-0.521522485449154	1.47967359359572	-0.700916034492018	-1.92920352214124	-0.169184793434667	0.745329896138331
-0.435739541502906	3.16662557459574	1.37522484509941	3.16357315205426	0.435728592872842	3.16357315205426	0.771784132224456	1.29321982940874	-0.202649439575671	-0.12005242612743	1.0480549768076	0.0133110390519594	-0.711935397441539	0.110539364032466	-0.224165242168886	-0.203288785763736	0.20328878576344	-1.00189207946451	-0.761695109182966	0.0419902060031852	0.00836200910117291	-0.653572625825182	-0.717893588291671	0.202487894674607	-1.16289634523541	2187	Est.	tropics_10	-0.420030662384787	2.44685225638426	3.87373682732963	0.583612735725046	2.88501799904488	2.1107871533724	0.337180572216277	0.20328878576344
0.0139838303053825	0.0985250924244808	0.313507616645995	0.101096808130817	-0.0139730682662303	0.101096808130817	0.247672843691731	1.53578462734179	-0.202649439575671	-0.416296099783379	0.0142202878217235	-0.475521478734237	-0.56233784277036	0.116696063119501	-0.314825927706105	0.359954888200021	-0.359954888200317	0.597526158652736	4.86634887116626	0.25371835326572	0.389992078935886	0.142408880985292	1.58105560108362	1.61725628695191	-0.747570389805116	2339	Transient	tropics_10	0.227047485650696	-0.0721475941055005	-0.731501651687179	-0.324331444602429	-0.0699126420824437	0.203674260382595	-0.457133938363817	-0.359954888200317
-1.24139876832969	-0.719671672480504	2.19645352302999	-0.718910518930651	1.24140411690718	-0.718910518930651	0.791140515039586	0.931149603163629	-0.202649439575671	-0.12005242612743	-0.470480788022601	-0.584512993532282	-0.539295138801755	-0.0125946177082238	-0.333491362963768	0.278138889007872	-0.278138889008168	1.31378132943883	3.24293746186065	0.324449344283176	0.241580385111276	0.519492169690708	0.688160156995897	1.37839928565834	-0.858471650764911	2592	Est.	tropics_10	-1.57924210907164	1.73043763121846	-0.955925924220114	1.49796631050561	-0.747105861973697	0.565454736532916	-0.38912621444649	-0.278138889008168
-0.762234816243655	1.75006295655348	-1.35428919351316	1.74947888395846	0.762247716102619	1.74947888395846	-1.69213450488906	0.99834234398501	-0.521235626985124	0.387793871568484	-0.306548702380351	-0.966154800462809	-1.01278070042748	0.239830044860191	-0.664136216099506	0.0457199476825976	-0.0457199476828935	-1.67448525591064	0.626533963160864	0.684611860427892	-0.564083095650896	-1.50478728564862	0.349475678204002	0.386224049515815	-0.590210959925763	2677	Transient	tropics_10	-0.603242229093958	-0.421281247673741	0.975495054459659	0.36557248177558	2.04684000609475	-0.767158843674945	-0.326973315802633	-0.0457199476828934
-0.0314969130899157	0.47440785889887	-1.08568507132167	0.477630784842716	0.0314825167516247	0.477630784842716	-0.910037375656225	0.872326892340759	-0.839821814394577	1.27652489253633	0.674198828149516	-1.12634059876552	-1.09334015375522	0.307553734817571	-0.810793207409713	-1.60654242175965	1.60654242175935	-1.31243801420753	-0.50691424414104	0.770449689614459	-0.776099801114626	-1.35150748474486	-0.646051426123693	0.661828281777627	-1.2865487105135	2727	Transient	tropics_10	1.18072246558628	-0.36766715196095	0.621107690544173	-0.813982784669156	0.79608179350829	0.324375527967036	0.16877478621318	1.60654242175935
-0.337920443337159	-0.173284236630463	-1.8301275241068	-0.175028108124575	0.337925672966262	-0.175028108124575	-1.74117067468738	0.959614348039518	-0.521235626985124	-0.797180823055315	-0.157630526707163	-0.835253504365865	-0.932641296390836	0.116696063119501	-0.522812206291489	0.744999917039037	-0.744999917039333	-1.45349602546722	-0.00388535675056949	0.65858161619803	-0.246058037455302	-1.35724923624451	-0.348419611427784	0.533212973388781	-0.104130383645483	2839	Transient	tropics_10	0.0944935050210661	-1.14315780057856	-0.23496905032218	-0.241254821329426	-0.14189612330097	-1.04467358265008	-0.0805429954717156	-0.744999917039333
-0.366780510554268	-0.650434954481096	-0.961616251384737	-0.65197114529298	0.366781130034289	-0.65197114529298	-1.08345071297946	0.601496635960366	-0.839821814394577	0.557075970800456	-0.134254439033813	-0.977302634391799	-1.02430205241178	0.190576452163915	-0.690801123610453	-0.155299777335502	0.155299777335206	-2.08743841374194	-0.751895845142892	0.689879886045845	-0.564083095650896	-1.75424142417155	-0.841051580579633	0.643454666293506	-0.683198331530877	3004	Transient	tropics_10	0.537498347786768	0.361077001266851	-0.468364231418374	-0.232189643810175	-0.555123735209948	0.592147067946405	0.455551960792463	0.155299777335206
-1.17822152231298	0.304705913738389	0.46359515364183	0.30191492904383	1.17820976700431	0.30191492904383	-0.581772975811957	0.588210874057968	-0.839821814394577	0.937960694072391	0.193402405530747	-1.05370817308972	-1.0592261506142	0.227516646686122	-0.738797957130157	-0.767260792064514	0.767260792064218	-1.62665552574731	0.0777751769167148	0.744496916349569	-0.754898130568253	-1.51795586789238	-0.0405246307078786	0.459718511452298	-1.01919868215064	3028	Est.	tropics_10	-1.0192089676981	1.77391235081883	0.139407871719013	0.930384115732357	0.580939060054829	1.10045646874476	-0.251980040258459	0.767260792064218
-0.53653172334946	-0.680442912566433	-0.555476186692347	-0.677073410407107	0.536527925766756	-0.677073410407107	-0.901351819264822	0.685296579159744	-0.521235626985124	-0.797180823055315	-0.157630526707163	-0.835253504365865	-0.932641296390836	0.116696063119501	-0.522812206291489	0.744999917039037	-0.744999917039333	-1.45349602546722	-0.00388535675056949	0.65858161619803	-0.246058037455302	-1.35724923624451	-0.348419611427784	0.533212973388781	-0.104130383645483	3341	Transient	tropics_10	-0.232099691230254	0.376062224248802	-0.666175393469495	0.0550047051136603	-0.639500053871991	0.346624500116525	-0.108106648573349	-0.744999917039333
-1.77730305855232	-0.327605942642039	-0.751133394995654	-0.325641698809335	1.77731257969185	-0.325641698809335	-1.99885872488264	1.16278686193195	-0.521235626985124	-0.458616624591372	-0.150149487562624	-0.822347742778843	-0.943742599084044	-0.0680049094915343	-0.5174792247893	0.683334445837833	-0.683334445838129	-1.66089049858206	0.564471957573728	0.672681331822539	-0.140049684723437	-1.48943434142128	0.0313175314600994	0.514839357904661	-0.165000694710269	3522	Transient	tropics_10	-2.27240412990979	0.294087345727848	-0.493615992334785	1.93504334705495	-0.317752834675885	-1.29820195133676	-0.232951549347909	-0.683334445838129
-1.00852494320965	0.183741798465231	-1.31306089724275	0.184771025177906	1.00852289953159	0.184771025177906	-1.85224653299574	1.06918866932955	-0.521235626985124	-1.00878344709528	-0.409273333035571	-0.700493342678117	-0.874704497740606	0.0674424704232249	-0.301493473950632	0.944724829013542	-0.944724829013837	-0.912285759262261	0.198632766744295	0.623874623891547	-0.670091448382761	-1.01405476345552	-0.245787951187816	0.716949128229989	0.486611270173918	3537	Transient	tropics_10	-1.00823775485657	-0.926767201454883	-0.00402461017054203	0.805438493593803	0.402916385298584	-1.67426557111113	-0.127357136065787	-0.944724829013837
-1.07965632527161	-0.877556783027615	0.0879333136994798	-0.877891531320119	1.0796577438509	-0.877891531320119	-0.81697784289118	0.77666940664349	-0.521235626985124	-1.00878344709528	-0.409273333035571	-0.700493342678117	-0.874704497740606	0.0674424704232249	-0.301493473950632	0.944724829013542	-0.944724829013837	-0.912285759262261	0.198632766744295	0.623874623891547	-0.670091448382761	-1.01405476345552	-0.245787951187816	0.716949128229989	0.486611270173918	3645	Transient	tropics_10	-1.12520505610931	0.757152305800311	-0.860716341021435	0.913814138447964	-0.785378813005205	0.0202885095086219	-0.153950398045248	-0.944724829013837
-0.274712390657192	-0.823352654954133	-0.283800615495045	-0.819319579387157	0.274701358933519	-0.819319579387157	-0.479680464399854	0.81632740592215	-0.521235626985124	-1.13574502151926	-0.528785668930458	-0.668636263411812	-1.03294306640001	0.227516646686122	-0.15216999188933	1.01909565320502	-1.01909565320532	1.25057066945119	0.992373153990297	0.685154157182687	-0.882108153846491	0.21886155041001	-0.204735287091828	1.23141036178537	0.389231645844221	3734	Transient	tropics_10	0.198431810802561	-1.2328055219629	-0.888064840011088	-0.363816972603367	-0.683352820356104	-1.03659948654566	-0.16966036361895	-1.01909565320532
-0.88421933495948	-0.954735990184927	0.600658565526456	-0.953198326662499	0.88423168881698	-0.953198326662499	-0.249538035903049	0.684134074993285	-0.839821814394577	-1.13574502151926	-0.342278007116853	-0.590344168202831	-1.0218417637068	0.375277424774951	-0.133504556631668	1.00776603907357	-1.00776603907386	0.711692350671212	0.414216575625925	0.718389201154735	-1.00931817712473	-0.12239820176497	-0.358682777451781	1.04767420694416	0.318183586775983	3747	Transient	tropics_10	-0.455181084969103	0.193011775840027	-0.938391095472468	0.512655063015449	-0.825746096457144	-0.239349486459753	-0.102175967951887	-1.00776603907386
-0.340976801279568	-0.792126305104412	0.663446071164619	-0.794217314273031	0.340982014213344	-0.794217314273031	0.244397148138401	0.522678853474387	-0.521235626985124	-1.09342449671126	0.454685904336412	-0.629147205532584	-1.04239417544963	0.079755868597294	-0.178834899400277	0.805208723566197	-0.805208723566493	1.9235607731186	-0.307662541992866	0.670899499628234	-1.66656996406229	0.628710268868876	-0.625525094075699	1.01092697597592	-0.197980647875365	3775	Transient	tropics_10	0.0894676791503629	-0.579010585973576	-0.719887060773809	-0.250030175404896	-0.449741001449341	-0.42153023079123	0.0948255277793946	-0.805208723566493
-0.441545394140493	-0.554719133940782	0.24522694259358	-0.551562084836474	0.441541634068271	-0.551562084836474	-0.169333126597283	0.56014470203915	-0.521235626985124	0.47243492118447	1.64571456056645	-0.554199460502299	-0.910858740295514	0.0120321786399144	-0.59747394732214	-0.898279686913267	0.898279686912971	2.0970675847173	-0.38932307566015	0.437944307963967	-0.648889777836388	0.90531290633038	-0.974472738891592	0.845564436618835	-1.54501039355929	3798	Transient	tropics_10	-0.0759056983482015	-1.18779115353729	-0.467439490097664	0.153811550191061	-0.425773355030128	-1.40010494819961	0.876857289230073	0.898279686912971
0.510487601614883	-0.159166115312808	-1.27570144539314	-0.158293264715157	-0.510478700267457	-0.158293264715157	-0.654185700240866	0.508064515381749	-0.521235626985124	-1.09342449671126	0.0733775119115604	0.0301185425141285	-0.603832712026325	0.141322859467639	-0.554810095304625	0.913811167597715	-0.913811167598011	-0.66862206130365	0.143103603850542	0.559263839106712	-0.16125135526981	-0.819646546918381	0.25710718398803	-0.0363691066189637	-0.336784769836693	3878	Transient	tropics_10	1.48960205630305	-1.05674714665838	-0.264888604242472	-1.38028914871117	-0.150373819895884	0.0258363415495891	-0.3369252826056	-0.913811167598011
-0.872255519150427	-0.583636639494415	1.16864036629464	-0.585031771655309	0.872246036867646	-0.585031771655309	0.244546043390824	0.382480850999326	-0.521235626985124	0.895640169264398	1.6540824973463	-0.528773823887334	-0.876324687863398	0.0982259658583974	-0.629471836335276	-1.23970570134618	1.23970570134589	0.662374143428116	-1.00341028883813	0.465601442458199	-0.606486436743642	0.0336276542038386	-1.06684123310756	0.569960204357023	-1.47969036397064	3892	Est.	tropics_10	-0.784158504412832	0.923825284186347	-0.295955866455787	0.773761751638331	-0.472901840638884	0.340233831355594	1.3682965929609	1.23970570134589
-1.45840595849004	0.064106739693587	-0.506037670964085	0.0676271213119818	1.4584043454499	0.0676271213119818	-1.56582169908264	0.643213928333897	-0.521235626985124	0.557075970800456	1.37378829013715	-0.363743005453945	-0.703714432744406	0.209046549425019	-0.733464975627968	-0.218988393917323	0.218988393917027	-0.78963524788908	-0.813957850730028	0.582815012457545	-0.352066390187167	-0.911015288173716	-0.830788414555636	0.441344895968177	-1.13768317082294	4285	Transient	tropics_10	-1.74801486471716	-0.0565806788792499	0.388473187327286	1.54141917643878	0.138139461018433	-1.3388204642686	0.440259878692687	0.218988393917027
-0.203706401341739	-0.366118350818698	-0.191184614704227	-0.367478807332879	0.203716335263577	-0.367478807332879	-0.343689467185869	0.18923944412894	-0.521235626985124	-0.0777319013194367	1.11496967566856	-0.224395081341574	-0.718506168495087	0.165949655815778	-0.736131466379062	0.420972952879428	-0.420972952879724	-0.714367923555296	-1.04587376634511	0.618684069238574	-0.37326806073354	-0.890669516555384	-0.851314746603629	0.312729587579332	-1.03055957135042	4318	Transient	tropics_10	0.315192918238577	0.268630247782284	0.00430819499289895	-0.397349261012322	-0.300153687102185	0.626796743668105	0.394616485555449	-0.420972952879724
-0.11061444124567	-0.381551493110231	-1.00925324413843	-0.384213650742296	0.110617783747113	-0.384213650742296	-0.930386393487515	0.720238132963052	-0.521235626985124	-1.34734764555922	-0.567002894306252	0.0609037146718771	-0.709475108736558	0.0674424704232249	-0.544144132300246	1.03625192603265	-1.03625192603295	-0.163532172234489	-0.526512772221188	0.484271945015922	0.262782055657649	-0.468026677907075	-0.574209263955715	0.165740663706365	-0.189251572317864	4366	Transient	tropics_10	0.468271841002644	-1.10189954002417	-0.255580859448934	-0.390040147430506	-0.457708751236711	-0.880887801175405	0.0678155361514286	-1.03625192603295
0.761106064767681	-0.869792437105089	-1.79891097026882	-0.86952410961541	-0.761098682528066	-0.86952410961541	-0.874649937330106	0.602758783341094	-0.521235626985124	-1.17806554632725	0.0881610588584655	0.0434101906602314	-0.778513210079996	0.276770239382399	-0.578808512064477	0.951765374938089	-0.951765374938384	-0.00580321768135583	-0.823757114770102	0.585758909126397	-0.0976463436306915	-0.446807161495316	-0.697367256243677	0.184114279190486	-0.348041447436275	4617	Transient	tropics_10	1.90171502851489	-2.11920588689229	-0.699479948428027	-1.76960541797407	-0.846427152869011	-0.818695219014409	0.195891230780662	-0.951765374938384
-0.583163384429662	-0.0297034880561741	0.10281802811229	-0.0327819391445244	0.583152111849671	-0.0327819391445244	-0.412677600809022	0.303131638037251	-0.521235626985124	-1.17806554632725	0.0625850043235195	0.0410519950214068	-0.755500509632183	0.301397035730537	-0.59214096581995	0.985511439886779	-0.985511439887075	-0.135251107718825	-0.69963310359583	0.535402781896007	0.135572032379411	-0.488185218498246	-0.748683086363661	0.239235125642848	-0.289939546754147	4683	Transient	tropics_10	-0.308780045124294	0.200866517855963	0.201693373085366	0.259561093829482	-0.117101425729562	-0.0228172060934354	0.2227260822839	-0.985511439887075
-0.214907752235322	-0.506911427673323	0.0688548900671875	-0.509724976312929	0.214892955706334	-0.509724976312929	-0.145360990957007	0.396497329806357	-0.521235626985124	-1.34734764555922	-0.496189301295287	-0.065667076706498	-0.697953756752255	0.079755868597294	-0.584141493566666	1.04118840076136	-1.04118840076165	-0.180054267819949	-0.725764474369361	0.441198088492698	0.496000431667751	-0.446058237386665	-0.635788260099696	-0.0179954911348428	-0.317102747659969	4774	Transient	tropics_10	0.29677359688663	0.192332284792082	-0.317078171967792	-0.188414275611984	-0.602946210630992	0.350860370696184	0.0883632260410198	-1.04118840076165
0.335802749835407	-1.13785050148537	-0.669651396850926	-1.13728160416609	-0.33578782310589	-1.13728160416609	-0.305175228558843	0.609468093101805	-0.521235626985124	-1.43198869517521	-0.85297555001156	-0.0128863706811662	-0.656848933266593	0.165949655815778	-0.570809039811193	1.06732743907893	-1.06732743907922	1.07016724738287	-0.751895845142892	0.435930062874754	0.00836200910117291	0.299121250720366	-0.892367410699617	0.349476818547573	-0.381484002193833	4792	Transient	tropics_10	1.20235309402954	-1.55732001380852	-1.01795740646733	-0.995011833642376	-1.1056949420169	-0.863631364548639	0.592154109634544	-1.06732743907922
-1.73518457363844	-0.115386065648836	1.39332867433563	-0.116456156191613	1.73518301308994	-0.116456156191613	-0.287010007763107	0.740598563078478	-0.521235626985124	-1.22038607113524	-0.498579317650163	0.164192683652401	-0.606293000731306	-0.0556915113174653	-0.576142021313382	1.00897992630194	-1.00897992630223	1.27428707092222	-0.941348283250991	0.360550813959112	0.135572032379411	0.476803495497645	-0.964209572867595	0.220861510158728	-0.180110708475606	4798	Est.	tropics_10	-2.20314517035605	0.757610523941179	0.25531886793009	2.22554536277164	-0.192340508015214	-1.0568010062797	0.881686097999659	-1.00897992630223
-0.971860681753579	-1.02437434020591	0.67082936204399	-1.02850512200488	0.971846804566625	-1.02850512200488	-0.262144500608286	0.800185205210736	-0.202649439575671	-1.26270659594324	-0.341690581410353	0.252603581966157	-0.570558807467493	0.0612857713361907	-0.626805345584181	0.92878244341428	-0.928782443414576	0.804523704546299	-0.98707818210467	0.360008517204325	0.538403772760497	0.200325678720916	-0.676840924195683	-0.256852492428413	-0.122608534182324	4814	Transient	tropics_10	-1.19142102433369	0.211691095472854	-0.861029120195156	1.04352251628629	-1.03392320071741	-0.671799472658575	0.198104089506468	-0.928782443414576
0.42231339581736	-0.903323852454997	0.239881439996916	-0.902993796434246	-0.422324230180094	-0.902993796434246	0.517967358592227	0.490095522408754	-0.521235626985124	-1.17806554632725	-0.265077599316594	0.284675042654173	-0.788384368420714	0.0305022759010177	-0.602806928824329	0.970863867331113	-0.970863867331408	1.28083637007321	-1.0883372438521	0.391771612841947	0.305185396750394	0.460576806476886	-0.697367256243677	-0.220105261460172	-0.140834643741665	4831	Transient	tropics_10	1.34460980965648	-0.63909391119144	-0.678168903230194	-1.07419245979794	-0.913592779985203	0.216455280767836	0.17826096240881	-0.970863867331408
-1.44079946908781	-0.847396053622242	2.43366389240239	-0.844421844501284	1.44078543708438	-0.844421844501284	0.824393788080964	0.468937946579185	-0.839821814394577	-0.881821872671301	-0.930918878558274	0.139753201577308	-0.783433787489959	-0.0064379186211895	-0.506813261784921	0.445898103968629	-0.445898103968924	2.23991176847272	0.541607008146889	0.758054335219292	1.81050400554287	0.757025932817625	-0.604998762027705	0.128993432738124	-0.0030851294914652	4871	Est.	tropics_10	-1.52295108167314	1.35552043685447	-0.868036682777232	1.31766088476748	-0.9644919250105	0.312265814442787	0.0654538268542176	-0.445898103968924
-0.85427718369567	0.646952538233587	-0.319565276514714	0.644979218936893	0.854267558943641	0.644979218936893	-0.934456197053772	0.536396402638613	-1.15840800180403	1.95365328946422	0.87121680284902	-0.875771593069309	-0.599302180386664	0.0735991695102592	-0.706800068117021	-3.14008662026729	3.14008662026699	0.567756617057296	-0.67676815416899	1.18716601018716	-0.627688107290015	-0.536366002821414	-0.933420074795604	0.698575512745869	-0.625329635530138	4878	Transient	tropics_10	0.101860600337072	-0.804630665557833	0.932232522004788	-0.0411678231587998	0.890054644106864	-0.799352668747695	0.707360640969311	3.14008662026699
-0.789645526225613	-0.429158923194887	1.2726561682032	-0.426050759265841	0.78963493080685	-0.426050759265841	0.401134217190139	0.34660929386285	-1.15840800180403	0.387793871568484	0.695599552907872	-0.473977932497916	-0.679861633714405	-0.104945104013742	-0.642804290090749	-1.48830980571639	1.4883098057161	2.42899797350637	-0.118210103884767	1.14091584410017	-0.0552430025379457	0.584648567143286	-0.841051580579633	0.680201897261748	-0.658111764792783	4886	Transient	tropics_10	0.250651562397248	-0.198467327931214	-0.421919591573526	-0.0880325098890836	-0.43265820381301	-0.123175433301224	0.403784501384715	1.4883098057161
-1.55724624940716	0.483093691193486	0.431226806426672	0.485998206547425	1.55725600990205	0.485998206547425	-0.888943881562814	0.617672051076536	-1.15840800180403	2.24989696312017	0.865630499561721	-0.810128001741296	-0.587810831923154	-0.0187513167952586	-0.706800068117021	-3.08554262080585	3.08554262080556	-0.0740746997402154	-0.9380818619043	1.18476441027309	-0.585284766197269	-0.908019591739116	-0.861577912627626	0.459718511452298	-0.607088150859479	4949	Transient	tropics_10	-1.51647084403618	0.556101495872446	0.99412101377063	1.02376887274913	0.68993178063692	-0.238837422305822	0.509304941295557	3.08554262080556
-0.947635813970508	-0.756698474039712	-1.39820500766365	-0.760747627454195	0.947635787628966	-0.760747627454195	-1.87125549355522	0.484216572766943	-0.839821814394577	-0.670219248631336	-1.15981909552426	-0.498160156866955	-0.443133854661938	0.172106354902812	-0.0508433433477329	0.935984840969276	-0.935984840969572	-0.813103569846815	-0.010418199443952	0.913228678053853	-0.818503142207372	-1.15298018561015	0.0723701955560867	0.27598235661109	1.13398875539885	4980	Transient	tropics_10	-0.576842296774003	-1.09723767481439	-0.737070699922115	0.395192054873312	-0.626252879881398	-1.5264535918932	-0.293630610049576	-0.935984840969572
-0.170783705408365	0.306354548407609	-1.2810469479898	0.310282350748539	0.170785756532778	0.310282350748539	-1.18941450095459	0.35042895040979	-0.839821814394577	-0.373975574975387	-0.651972295028745	-0.575423221251722	-0.369565221678839	0.190576452163915	-0.266829094186401	0.807231868946814	-0.80723186894711	-1.35992043305224	0.698395232788074	1.00371476513861	-0.754898130568253	-1.5348690706794	0.718949655067888	0.110619817254003	0.499526861503232	4998	Transient	tropics_10	0.913508009562426	-0.565238015493242	-0.073226504814329	-0.857180069094646	0.590541942925497	0.111208994558967	-0.421317430070591	-0.80723186894711
-1.07571355372956	-0.725203829680953	-1.57882983573656	-0.72727794063536	1.07570247870762	-0.72727794063536	-2.09812222649869	0.59864019715135	-1.15840800180403	0.514755445992463	-0.118440017562756	-0.637379452126299	-0.438213277251975	0.313710433904606	-0.290827510946253	0.195999186554824	-0.19599918655512	-2.02596431034737	-0.170472845431829	1.08963006529015	-0.648889777836388	-1.98285050833705	0.123686025676071	0.092246201769882	0.233862157597988	5039	Transient	tropics_10	-0.407916369992364	-0.428213423469306	-0.681510379362916	0.396405501073761	-0.621011585114044	-0.804576303618241	-0.299467732555577	-0.19599918655512
0.0927482852190301	0.328033500497072	-0.78740011979512	0.327017194157956	-0.0927487657032383	0.327017194157956	-0.579837337530447	0.00745700689937236	-1.15840800180403	1.14956331811236	0.32944904734093	-0.786203035078311	-0.495730026611111	0.0243455768139835	-0.536144660046962	-0.844625871419306	0.84462587141901	-1.7696485572107	-0.474250030674126	1.15152936630104	-0.585284766197269	-1.87513025737618	-0.266314283235809	0.257608741126969	-0.10904888546469	5307	Transient	tropics_10	2.28204344154903	0.332038637597232	0.445950816916416	-1.39631701383143	0.516599744821348	1.61174237676066	-0.215088008927311	0.84462587141901
-0.776160150064413	-0.904597846501939	-0.445199354118076	-0.902993796434246	0.776151072363846	-0.902993796434246	-1.00210427340511	0.563864715371822	-0.839821814394577	-0.585578199015351	-1.14975223145602	-0.52169923697086	-0.43656308360839	0.0366589749880525	-0.130838065880573	0.90612321515137	-0.906123215151666	-1.63141865240258	1.25042044037892	0.933526070875946	-0.754898130568253	-1.64521055602054	1.35526594855569	-0.146610799523688	0.948624108389599	5386	Transient	tropics_10	-0.247875167232836	0.645318017371906	-0.957595776428363	0.11533511134696	-0.801876073321482	0.576467251700982	-0.474173971777343	-0.906123215151666
-0.867896376300368	-0.987487893923063	0.0890555739131441	-0.986668013481334	0.86790123803601	-0.986668013481334	-0.647882467888244	-0.0485756939239941	-0.839821814394577	-0.247014000551408	-0.570089758803152	-0.569206160022093	-0.380666524372047	0.178263053989846	-0.261496112684212	0.733913080353256	-0.733913080353552	-1.84208777509292	1.09036579439104	0.999686274960179	-0.670091448382761	-1.81409294252118	1.12947629602776	-0.0547427221030845	0.395172336500377	5644	Transient	tropics_10	-0.423866338996473	1.47050389707948	-1.00151702686592	0.181295572736472	-0.90701532936701	1.40942067944766	-0.479993455283878	-0.733913080353552
-0.321597484678047	3.17714682204273	-0.850985020848256	3.18030799546368	0.321595222185295	3.18030799546368	-0.967510943091916	0.212655599481917	-0.839821814394577	-0.247014000551408	-0.570089758803152	-0.569206160022093	-0.380666524372047	0.178263053989846	-0.261496112684212	0.733913080353256	-0.733913080353552	-1.84208777509292	1.09036579439104	0.999686274960179	-0.670091448382761	-1.81409294252118	1.12947629602776	-0.0547427221030845	0.395172336500377	5732	Transient	tropics_10	0.624179629479455	0.309483999543845	1.64299114961134	-0.631218451436213	3.7525989128006	0.871220103161895	-0.469559865906187	-0.733913080353552
-0.723501454131562	-1.19699459545867	-0.533828377834034	-1.19585355609906	0.723504096176389	-1.19585355609906	-1.03198258739154	0.187811224724432	-0.839821814394577	-0.712539773439329	-1.31890779862567	-0.458413841281673	-0.406139513524841	0.159792956728743	0.0904806664602844	1.0314773029344	-1.03147730293469	-0.628532411955134	1.11649716516457	0.795395340334747	-0.882108153846491	-0.964500951599824	0.626581160851917	0.533212973388781	1.346921838982	5769	Transient	tropics_10	-0.146852201922158	-0.207477537882333	-1.13466833726748	0.186331372237178	-1.1332413055299	-0.397410842557672	-0.417390927570153	-1.03147730293469
-0.744397276867039	-0.322170414651083	-1.65074308890162	-0.325641698809335	0.744389094698108	-0.325641698809335	-1.91091126245083	0.557221834420622	-0.839821814394577	-0.670219248631336	-1.15981909552426	-0.498160156866955	-0.443133854661938	0.172106354902812	-0.0508433433477329	0.935984840969276	-0.935984840969572	-0.813103569846815	-0.010418199443952	0.913228678053853	-0.818503142207372	-1.15298018561015	0.0723701955560867	0.27598235661109	1.13398875539885	5789	Transient	tropics_10	-0.186939749438262	-1.39091704671265	-0.362568446719331	0.0897280980571809	-0.116848945587663	-1.59167935138119	-0.28850646170147	-0.935984840969572
-1.52282245067145	-0.472158381591114	0.32833326473177	-0.476255289494094	1.52282722467758	-0.476255289494094	-0.971680010159791	0.345579647315414	-0.839821814394577	-0.373975574975387	-0.651972295028745	-0.575423221251722	-0.369565221678839	0.190576452163915	-0.266829094186401	0.807231868946814	-0.80723186894711	-1.35992043305224	0.698395232788074	1.00371476513861	-0.754898130568253	-1.5348690706794	0.718949655067888	0.110619817254003	0.499526861503232	5896	Transient	tropics_10	-1.68030789950565	1.3962928324885	-0.623895172778553	1.17062817282623	-0.312129046917372	0.474199008879951	-0.421550042380549	-0.80723186894711
-0.457472439041415	1.82440698712836	-0.964215169774275	1.82478567930084	0.457482551160887	1.82478567930084	-1.1629111460231	0.449009303725587	-0.839821814394577	-0.416296099783379	-0.914183004998591	-0.509779629923709	-0.357653823924235	0.424531017471227	-0.122838593627289	0.857567726016564	-0.85756772601686	-1.45046945540501	-0.0561480982976312	0.951266921854039	-0.754898130568253	-1.55228155620552	0.246844017964033	0.0738725862857612	0.817761983321213	5923	Transient	tropics_10	0.363510606859823	-0.120505048155863	1.52868956876368	-0.378719629376515	2.32866374251655	0.179290069039601	-0.338389069323956	-0.85756772601686
-0.699964682053456	-1.24231261505473	1.3268790564213	-1.24605808632731	0.699952290095946	-1.24605808632731	0.501936303081234	-0.250585703649963	-0.839821814394577	-0.543257674207358	-1.2766880157399	-0.429986864762749	-0.424651685853786	-0.0741616085785692	0.0798147034559058	0.963014063254319	-0.963014063254615	-0.57747764811897	-0.186804952165286	0.878599156712342	-0.776099801114626	-0.990401243690646	-0.0507877967318754	0.257608741126969	1.24346032365571	5936	Est.	tropics_10	-0.101698130651499	2.05392670152146	-1.15216879067887	0.0606941346546248	-1.19521269951411	2.14562579398747	-0.313126558898278	-0.963014063254615
0.119122639795049	2.30556754725894	-1.53769013895671	2.30172871646925	-0.119117199991776	2.30172871646925	-1.16792395285472	0.339601054459335	-0.839821814394577	-0.670219248631336	-1.27281215789212	-0.471062345162641	-0.417660865509144	0.239830044860191	-0.0295114173389757	0.991257172767731	-0.991257172768027	-0.735008139061461	0.126771497117085	0.86953505381087	-0.691293118929134	-1.07584100241917	0.28789668206002	0.110619817254003	1.05105684332007	5993	Transient	tropics_10	1.46967823246686	-1.31494859855782	1.76720172462067	-1.13917991678421	2.7961072990275	-0.472299891119391	-0.3536602085563	-0.991257172768027
-0.324875746866687	-0.772809640281651	0.674786805955332	-0.769115049158904	0.324861312341487	-0.769115049158904	0.265589905733427	-0.266395760313817	-0.839821814394577	-0.670219248631336	-1.27281215789212	-0.471062345162641	-0.417660865509144	0.239830044860191	-0.0295114173389757	0.991257172767731	-0.991257172768027	-0.735008139061461	0.126771497117085	0.86953505381087	-0.691293118929134	-1.07584100241917	0.28789668206002	0.110619817254003	1.05105684332007	6007	Transient	tropics_10	0.617890454225578	1.35129606132609	-0.763560523733601	-0.487568435409518	-0.659939269084693	1.87918167418747	-0.390505087163721	-0.991257172768027
-0.00580343390716129	-1.19402392205175	-1.38509228306189	-1.19585355609906	0.0058032574501733	-1.19585355609906	-1.14514297923383	0.277157973518062	-0.839821814394577	-0.712539773439329	-1.31890779862567	-0.458413841281673	-0.406139513524841	0.159792956728743	0.0904806664602844	1.0314773029344	-1.03147730293469	-0.628532411955134	1.11649716516457	0.795395340334747	-0.882108153846491	-0.964500951599824	0.626581160851917	0.533212973388781	1.346921838982	6029	Transient	tropics_10	1.23001406710068	-1.2127493064023	-1.13466833726748	-0.878177407704624	-1.1332413055299	-0.582314924684888	-0.412902113740186	-1.03147730293469
-0.0259317375089797	-1.02819686217472	1.11949718220155	-1.02850512200488	0.0259391527250573	-1.02850512200488	0.888220219620083	-0.124703109624737	-0.202649439575671	-0.966462922287286	-1.30349075336783	-0.397400888662625	-0.345322376878536	-0.0926317058396725	0.999754012583566	1.04499191407692	-1.04499191407721	1.28088598597588	2.41326643980104	0.298496571018277	-1.51815827023768	0.530601210635688	2.72026702974727	-0.422215031785501	1.4188142104311	6049	Transient	tropics_10	0.169615532325146	0.417467598720335	-1.06883901026946	-0.313892349175705	-0.85055275545901	0.701885248636783	-0.559217479442849	-1.04499191407721
1.76078782284466	2.10682501576402	-1.14643478867713	2.10927801726094	-1.76079194749227	2.10927801726094	0.486798619084787	-0.606079477753392	0.434522935243236	1.36116594215232	0.856076193217772	-0.355853769134967	-0.852501892354189	0.184419753076881	0.72243897446972	-2.3137531210081	2.31375312100781	-0.578420350269492	-0.235801272365656	-0.442513208918109	-0.288461378548048	-0.0446349151501145	-0.112366792875857	0.092246201769882	-0.43945793640975	6071	Transient	tropics_10	1.61318251962637	-0.969468125272943	1.96382273190133	-2.11400610499905	2.16099961515396	0.826214357010825	-0.323398260143872	2.31375312100781
0.336487235384522	2.37131967560877	1.1538737845359	2.36866809010692	-0.336476998092977	2.36866809010692	1.24824893998148	-0.386930835173327	0.434522935243236	0.47243492118447	1.24362742354307	-0.567705490070114	-0.630955894822704	0.159792956728743	0.551783566399662	-1.95225750439947	1.95225750439917	1.92648811137548	-0.709432367635904	-0.43391393180646	-0.860906483300118	1.46869106706256	-0.789735750459649	0.49646574242054	-1.09868278579488	6093	Transient	tropics_10	-0.0262853740234856	0.00518111101196233	2.87867063183553	-0.0459859301759172	3.09591448616285	0.0652099892940171	0.165236569663858	1.95225750439917
0.607267215572955	-0.444795040809153	2.05806111878708	-0.442785602675259	-0.607262839758344	-0.442785602675259	2.27110969238404	-0.698946953451157	0.434522935243236	-0.500937149399365	1.07840530497674	-0.579539344548579	-0.676591249948028	-0.0680049094915343	0.679775122452206	-0.612854336615829	0.612854336615533	2.07221001748512	-0.60490688454178	-0.42911073197833	-0.988116506578355	1.55338190168242	-0.68710409021968	0.533212973388781	-1.0222370082702	6101	Est.	tropics_10	0.285400998692067	1.00769375672282	-0.288399504708671	-0.453840153908074	-0.197303085782992	1.49737124569992	-0.0185963956932529	0.612854336615533
-0.771182467178761	-0.269223545956977	1.84170116285802	-0.267069746876372	0.771177026804871	-0.267069746876372	0.91139824724743	-0.394404076243427	0.434522935243236	1.69973014061626	1.34270080029711	-0.585070385228732	-0.93306134568193	-0.0310647149693277	0.346463778565372	-3.28008828060598	3.28008828060568	1.19723357409271	-0.614706148581855	-0.451732253749516	-0.691293118929134	1.03899585972446	-0.779472584435652	0.514839357904661	-1.09955681216489	6148	Transient	tropics_10	-1.30128935149114	1.36992878068797	-0.0968054760723938	1.65966880050416	-0.0949180317911466	0.0893942503779534	0.148005226729148	3.28008828060568
0.610985435421153	4.7980866960977	-1.31560074930526	4.79522038447249	-0.610978391862635	4.79522038447249	-0.59452833576962	-0.279382592573412	0.434522935243236	1.02260174368838	-0.124308515552198	0.0045214007617944	-0.783433787489959	0.0551290722491559	1.42905902350981	-0.752694145324072	0.752694145323776	-1.31784614759736	1.75344932776938	-0.461028769545896	0.262782055657649	-0.477138587895652	1.72473992541958	-0.458962262753742	0.533630500906749	6245	Transient	tropics_10	0.28968092535665	-0.63686040918432	2.13976108216094	-0.424026111966796	4.05987146644073	-0.329535621380422	-0.525823292706156	0.752694145323776
-0.246693489753078	0.684217403934618	-0.266966712290082	0.686816327460437	0.246684897501946	0.686816327460437	-0.417293353634168	-0.288815483524115	0.434522935243236	2.20757643831218	1.00960162933409	-0.406490660943186	-0.863993240817699	0.282926938469433	0.599780399919366	-2.56980240037898	2.56980240037869	-0.395784212581514	-0.26846548583257	-0.444759866902238	-0.37326806073354	0.0680157528593655	-0.122629958899853	0.092246201769882	-0.59684379224785	6401	Transient	tropics_10	-0.697566481028782	-0.0562062002017265	0.664397074606643	0.845723933256651	0.781695799598105	-0.748503137711337	-0.294494099363145	2.56980240037869
-1.13481228634427	0.384023379548216	0.748708314239585	0.385589146090918	1.13482170694771	0.385589146090918	-0.313761521448633	-0.464253969445288	0.434522935243236	1.31884541734433	0.308946738368985	-0.152019913371826	-0.806476491458564	0.215203248512053	1.11974609638283	-1.18613281166745	1.18613281166715	-1.13654963928118	1.05443515957743	-0.436857828475312	0.00836200910117291	-0.38520815355883	1.20131845819574	-0.348720569849017	0.115764854423258	6732	Transient	tropics_10	-1.71985227208829	1.75255156764453	-0.121404486678822	2.20939193640554	0.307359056569179	0.000548165098296295	-0.50172022862781	1.18613281166715
0.450208588714356	-0.415508292913101	-0.921421615837446	-0.417683337561132	-0.450220835092173	-0.417683337561132	-0.413074654815486	-0.343419964942973	0.434522935243236	-0.204693475743415	-1.21154135307399	0.314902823115472	-0.656848933266593	0.190576452163915	2.21034081358054	0.408348525704378	-0.408348525704674	-0.144727745126706	1.77304785584953	-0.518512225553509	1.34406725352267	0.281459123824695	1.55026610301163	-0.789687341467917	1.39443153442375	6737	Transient	tropics_10	0.10461572174812	-1.01241262081745	-0.718525153716646	-0.121275069426541	-0.642605948259353	-1.01045077797861	-0.518846821226971	-0.408348525704674
0.977902181149344	-0.237330508544555	0.0973543928615561	-0.233600060057537	-0.977889162161673	-0.233600060057537	0.866779303271012	-0.915737373293545	0.434522935243236	0.133870722720527	-1.41894870007276	0.343072541928342	-0.70290433768301	-0.0002812195341547	2.22633975808711	0.215906937100095	-0.215906937100391	-0.578469966172147	0.659198176627777	-0.510067890371796	1.13205054805894	0.0155910652538453	1.58105560108362	-1.48788472986451	1.32582305808654	6929	Transient	tropics_10	0.712027324396306	0.519696241644808	-0.446251416951471	-0.910291639122947	-0.484024634901045	1.34695604820031	-0.53982447312211	-0.215906937100391
-0.38644647353026	1.5263193715433	0.0025234048069267	1.52355849793132	0.386437599231199	1.52355849793132	-0.329742945208816	-0.44183424623499	0.434522935243236	0.47243492118447	-1.17086500243668	0.30842850417979	-0.725917038130823	0.0674424704232249	2.17034345231412	0.0293729330072127	-0.0293729330075086	-0.993010832888538	1.38107729424657	-0.4797767430686	0.771622148770599	-0.263632806587934	1.55026610301163	-0.789687341467917	1.24901467403956	6974	Transient	tropics_10	-0.858431773061719	0.712740949507391	0.47547378141232	1.09915843548494	0.942761968217529	-0.183840908562728	-0.522201929460981	-0.0293729330075085
-0.648410453133575	-0.713267693082678	0.552992039609243	-0.710543097225942	0.648413986713804	-0.710543097225942	-0.0942402876247443	-0.430873492665511	0.434522935243236	-0.247014000551408	-1.06852047076802	0.485807692503752	-0.645357584803082	0.0428156740750868	2.54631864821847	0.436106080326443	-0.436106080326738	0.050709295447306	0.982573889950223	-0.510145361336768	1.61968897062552	0.397854412377426	1.40658177867568	-1.34089580599154	1.37876936707486	7178	Transient	tropics_10	-1.15997032302346	0.613682578783628	-0.816465177601105	1.53726622588725	-0.8661862889099	-0.657946152673342	-0.513677772120115	-0.436106080326738
-0.659294591666493	-0.133401745025355	0.668702974270731	-0.133190999601031	0.659290965857823	-0.133190999601031	-0.00262007563313233	-0.537226016694211	0.115936747833783	-0.0354113765114439	0.252974283060465	0.455494159473769	-0.449704625715485	0.159792956728743	2.1303460910477	-0.281705900716448	0.281705900716152	1.90034053067415	0.260694772331431	-0.230087822970842	0.771622148770599	1.30005832193147	-0.0713141287798692	-0.201731645976051	-0.0731205783356297	7359	Transient	tropics_10	-0.981028042384114	-0.556901063969504	-0.277670630853483	1.23203770988373	-0.347453937477332	-1.61964267690167	-0.329594198994324	0.281705900716152
-0.923902408737117	-0.069285295473084	2.48726658418662	-0.06625162596336	0.923904196769281	-0.06625162596336	1.31401100980212	-0.796032658552935	0.115936747833783	-0.0354113765114439	0.252974283060465	0.455494159473769	-0.449704625715485	0.159792956728743	2.1303460910477	-0.281705900716448	0.281705900716152	1.90034053067415	0.260694772331431	-0.230087822970842	0.771622148770599	1.30005832193147	-0.0713141287798692	-0.201731645976051	-0.0731205783356297	7451	Est.	tropics_10	-1.31945225198915	1.66805417392105	-0.224702232628196	1.6402711826417	-0.295324001893701	0.374434741157328	-0.349844059128974	0.281705900716152
0.0640901460524516	0.0997515816086552	0.151665880570202	0.101096808130817	-0.0641030575443275	0.101096808130817	0.168212410648084	-0.458939664684328	0.115936747833783	1.10724279330436	0.0623719185280248	0.60033024798195	-0.357653823924235	0.110539364032466	2.14367854480318	-1.47722296903061	1.47722296903032	1.15501044092986	0.466479317172988	-0.0629054805659574	0.199177044018529	0.716646441292897	-0.68710409021968	0.808817205650593	0.110775150590567	7455	Transient	tropics_10	-0.0558440821629501	-0.656451672856784	-0.156072505119951	-0.0513467134750522	-0.0158533002781581	-0.649132386269013	0.018355709233686	1.47722296903032
0.676047904822615	-0.159394462550882	-0.482204408005478	-0.158293264715157	-0.676060481947529	-0.158293264715157	0.148558237328107	-0.728175629636434	-0.202649439575671	1.06492226849637	-0.670689290578976	0.603717474444989	-0.300107071044307	0.116696063119501	2.14634503555427	-2.23614526420764	2.23614526420734	0.814298037370133	0.995639575336988	0.142624989498985	0.326387067296767	0.357537331195087	-0.543419765883724	1.02930059146004	0.442182954583543	7506	Transient	tropics_10	1.1796490671448	-1.16580970486027	-0.459100066640696	-1.17730618688195	-0.275325880053429	-0.227959082008362	-0.143494854852944	2.23614526420734
-0.813314189330764	-0.0200902312816241	-0.950452715575129	-0.0160470957351068	0.813306593406786	-0.0160470957351068	-1.40059760064273	-0.740697460229445	-0.521235626985124	3.265589558512	0.568934445175019	-0.385052518772052	-0.138988164388825	0.141322859467639	0.701107048460963	-2.66772263680084	2.66772263680055	-0.34463021694003	0.652665333934395	0.655792661459122	-0.585284766197269	-0.701129306724474	-0.112366792875857	0.827190821134714	-0.148548039923784	7508	Transient	tropics_10	-0.687236329116873	-0.905364403855379	-0.290774431719922	0.474235489544422	0.142567457008797	-1.34005675198317	-0.334288250900732	2.66772263680055
-0.216690687870991	-0.466420549928002	0.990082859667952	-0.467887867789385	0.216690803498733	-0.467887867789385	0.648548494968134	-0.948951778049541	-0.202649439575671	1.61508909100028	-1.05964573533943	0.375658518028466	-0.265573018612191	-0.0926317058396725	1.78636878415649	-2.80974744252015	2.80974744251986	0.932780812919955	1.746916485076	0.291524184170999	0.34758873784314	0.316471325904097	-0.368945943475778	1.37839928565834	0.463218618725361	7675	Transient	tropics_10	-0.104855300322756	0.508410327615291	-0.743486467840606	-0.0222000937014586	-0.544857737665346	0.606449428309866	-0.263620999928787	2.80974744251986
0.0940674361665329	0.437507377088384	-0.81073131897393	0.435793676319171	-0.0940671874176665	0.435793676319171	-0.579688442278021	-0.781418320460295	-0.521235626985124	2.71542273600809	-0.207446530248546	0.118357935690516	-0.219547617716566	0.0489723731621216	1.44505796801638	-3.27838883848626	3.27838883848597	0.412756537150418	1.37781087289988	0.489539970633875	0.00836200910117291	-0.135691604693511	-0.194472121067831	1.13954228436477	0.341809166612459	7726	Transient	tropics_10	0.804847430035816	-1.27169762176086	-0.16932881413338	-0.697975862546878	0.353943254324764	-0.746486614988482	-0.312920195018135	3.27838883848597
-0.988377866797408	-0.411396423143798	2.02214879194982	-0.409315915856423	0.988387004256708	-0.409315915856423	0.876010808921305	-1.06350826005297	-0.202649439575671	1.02260174368838	-0.808630668246398	0.518050658329138	-0.288585719060004	0.079755868597294	1.98902208123969	-2.41855205172406	2.41855205172377	1.16478477375369	2.23034684438632	0.187558149181486	0.411193749482259	0.531100493374789	-0.214998453115825	1.48864097856306	0.478895886628824	7765	Est.	tropics_10	-1.21518654371496	1.62034276954445	-0.755481609145838	1.2630487137599	-0.50576398943994	0.682275969806653	-0.331116519075174	2.41855205172377
-0.425699216730606	-0.3804928904297	-1.62779582084854	-0.384213650742296	0.425690609365274	-0.384213650742296	-1.64979862144981	-0.800118030337922	-0.521235626985124	0.0915501979125346	-0.746524797472956	-0.726647876126901	0.0336220907301667	0.172106354902812	0.0238183976829177	0.367076359939793	-0.367076359940088	-1.17435695710738	0.316223935225185	0.496202473621274	-0.479276413465405	-1.07540413002246	0.554738998683939	-0.0914899530713261	0.338974180938004	8116	Transient	tropics_10	-0.0498484989366673	-1.10748428099784	-0.488031383508953	0.0662564388911392	-0.288965729447516	-1.26331665143562	-0.459004977384779	-0.367076359940088
0.0921179520076618	-0.44522366423003	-1.67643694116183	-0.442785602675259	-0.0921195189758967	-0.442785602675259	-1.29374044115305	-0.885113692108516	-0.521235626985124	-0.289334525359401	-0.697739668455724	-0.732736308503503	0.056664794698772	0.233673345773157	0.0158189254296336	0.509020239843877	-0.509020239844173	-1.02178805643079	0.414216575625925	0.451269313938782	-0.458074742919032	-0.952955038258133	0.657370658923907	-0.146610799523688	0.385595430142915	8203	Transient	tropics_10	0.801641729622185	-1.27299397929407	-0.552148833831778	-0.653932731580986	-0.356325447599245	-0.840243831877445	-0.474487702246315	-0.509020239844173
0.111203642600069	1.86083673893506	-0.494313005047645	1.85825536611968	-0.111206669705214	1.85825536611968	-0.32810509743215	-1.08034796326426	-0.521235626985124	1.19188384292035	0.113213037518005	-0.633220452545099	-0.0584287110610842	0.172106354902812	0.306466417298952	-0.887921182564508	0.887921182564213	-1.1070777931017	-0.565709828381484	0.634100791267566	-0.691293118929134	-1.13425708289389	-0.440788105643756	0.367850434031694	-0.103070384427257	8216	Transient	tropics_10	0.833025932437111	0.191619831313437	2.11195667625959	-0.877939620995502	2.29700520608487	0.98583741780245	-0.244583780536521	0.887921182564213
-0.56263218743501	-0.691266463685578	-0.118769297759365	-0.693808253816524	0.562626682886433	-0.693808253816524	-0.566982714071168	-1.12309490218523	-0.521235626985124	0.557075970800456	-0.309583735197265	-0.67558222147526	-0.0124033101654586	-0.0187513167952586	0.165142407490935	-0.115888905321084	0.115888905320788	-1.43052386253607	0.136570761157159	0.565229103409396	-0.754898130568253	-1.2752420463473	0.554738998683939	-0.109863568555447	0.0528547623104816	8294	Transient	tropics_10	-0.275018874817485	0.894312421444056	-0.703001256411003	0.196038884395728	-0.561804001554761	0.786962023582933	-0.475852140282566	0.115888905320788
0.315040021512257	0.70689449797018	-0.49097575757017	0.703551170869855	-0.315052645233539	0.703551170869855	-0.157917823911437	-1.20593162764668	-0.521235626985124	1.36116594215232	0.272555139943783	-0.539407142404216	-0.0814414115088968	0.110539364032466	0.429124991849307	-1.38982308858796	1.38982308858766	-0.811962404085657	-0.683300996862373	0.65060210680614	-0.712494789475507	-0.972239834055878	-0.707630422267674	0.551586588872902	-0.111871206876368	8423	Transient	tropics_10	1.16821119732793	-0.0220882988755563	1.00243776483741	-1.19314542636531	1.01207108711849	1.04145317209447	-0.077318503058789	1.38982308858766
0.542836764122258	1.18636215753669	-1.1362458472636	1.18886162974297	-0.542839960530662	1.18886162974297	-0.513529318450927	-1.07948438874061	-0.521235626985124	-0.289334525359401	-0.697739668455724	-0.732736308503503	0.056664794698772	0.233673345773157	0.0158189254296336	0.509020239843877	-0.509020239844173	-1.02178805643079	0.414216575625925	0.451269313938782	-0.458074742919032	-0.952955038258133	0.657370658923907	-0.146610799523688	0.385595430142915	8595	Transient	tropics_10	1.54279649912968	-0.639549265075802	0.682560035347476	-1.31288114788687	1.35830978304307	0.434108630734014	-0.484101166663103	-0.509020239844173
-0.214543126494497	0.467940719626683	-0.160174793010873	0.469263363138007	0.214533386147854	0.469263363138007	-0.328303624435383	-1.08772156112009	-0.521235626985124	-0.416296099783379	-0.6602135321464	-0.646297719269491	0.068156143162282	0.104382664945432	0.045150323691675	0.575622185773787	-0.575622185774083	-1.06897277985955	1.77958069854292	0.426323663218494	-0.542881425104523	-0.962691051670586	1.78631892156356	-0.275226107912534	0.335618986339551	8619	Transient	tropics_10	0.297373181593624	0.570153437412854	-0.235777201433835	-0.172751947125875	0.647922131930482	0.749930077386001	-0.554276503180536	-0.575622185774083
1.10002003495455	-0.810579245149585	-0.257309367819865	-0.810952157682448	-1.1000229555254	-0.810952157682448	0.665026236236397	-1.34433605226492	-0.521235626985124	-0.416296099783379	-0.6602135321464	-0.646297719269491	0.068156143162282	0.104382664945432	0.045150323691675	0.575622185773787	-0.575622185774083	-1.06897277985955	1.77958069854292	0.426323663218494	-0.542881425104523	-0.962691051670586	1.78631892156356	-0.275226107912534	0.335618986339551	8714	Transient	tropics_10	2.45901971317681	0.451422216213355	-0.933500236189068	-2.08790265228821	-0.73062505350331	2.37292876387206	-0.562360850995523	-0.575622185774083
-1.46343105475585	-0.704998068165263	1.26447548190886	-0.702175675521233	1.46343831926862	-0.702175675521233	-0.170822079121525	-1.07114757314685	-0.521235626985124	-0.458616624591372	-0.722376993675382	-0.657102542923742	0.0796774951465847	0.122852762206536	0.0611492681982429	0.619322125995113	-0.619322125995409	-0.539223787168836	0.18556708135753	0.427408256728068	-0.585284766197269	-0.64932872254283	0.493160002539957	-0.109863568555447	0.538335338002252	8838	Est.	tropics_10	-1.75627805224015	1.94500865616915	-0.717154327609641	1.72502477391634	-0.605497118616304	0.581365306589482	-0.466242624467557	-0.619322125995409
0.178991538991044	0.311294514307424	-0.742450644921515	0.310282350748539	-0.178985531478709	0.310282350748539	-0.485685906247624	-1.27109828977795	-0.521235626985124	-0.416296099783379	-0.6602135321464	-0.646297719269491	0.068156143162282	0.104382664945432	0.045150323691675	0.575622185773787	-0.575622185774083	-1.06897277985955	1.77958069854292	0.426323663218494	-0.542881425104523	-0.962691051670586	1.78631892156356	-0.275226107912534	0.335618986339551	8966	Transient	tropics_10	0.944495259597737	-0.135773299965678	-0.322422545619125	-0.754898500642194	0.476729997791645	0.492783638151099	-0.560053578547679	-0.575622185774083
-0.541981855297317	-0.478660069854404	-0.501371431128323	-0.476255289494094	0.541981397403704	-0.476255289494094	-0.860951574107089	-0.930982785076547	-0.521235626985124	-0.289334525359401	-0.697739668455724	-0.732736308503503	0.056664794698772	0.233673345773157	0.0158189254296336	0.509020239843877	-0.509020239844173	-1.02178805643079	0.414216575625925	0.451269313938782	-0.458074742919032	-0.952955038258133	0.657370658923907	-0.146610799523688	0.385595430142915	8991	Transient	tropics_10	-0.241061800596509	0.119886919434523	-0.57747619525084	0.290058917480171	-0.39149745233037	-0.133351117248188	-0.476756361569552	-0.509020239844173
-1.74065444110494	-0.911093056829398	1.08447085026982	-0.911361218138955	1.74066644885676	-0.911361218138955	-0.539238565369481	-0.984989407209797	-0.521235626985124	-0.543257674207358	-0.738755804550722	-0.675839479181313	0.102690195594397	0.0735991695102592	0.0558162866960536	0.727762718396181	-0.727762718396477	-0.88861897369389	0.695128811441383	0.397891819074567	-0.246058037455302	-0.832690308477374	1.3450027825317	-0.679445648563192	0.742721505873142	9120	Est.	tropics_10	-2.21213973249192	1.98612346374262	-0.928288486162885	2.19124879448573	-0.8717152214718	0.230197415433135	-0.530259885738053	-0.727762718396477
-0.247666547093117	-1.02145171148975	-0.00675000853756218	-1.02013770030017	0.247673713787765	-1.02013770030017	-0.23167060561216	-1.06467076421943	-0.521235626985124	-0.627898723823343	-0.720027290849383	-0.669065026255235	0.12570289604221	0.31986713299164	0.135811009228894	0.794607441771765	-0.79460744177206	-0.0366146932326271	0.551406272186963	0.410751999259558	0.34758873784314	-0.338150755398638	0.390528342299989	-0.128237184039568	1.04088963586624	9262	Transient	tropics_10	0.24290556120766	-0.00304587867986383	-0.996895488016946	-0.106388137997257	-1.01709362471706	0.0701608391786181	-0.453270921909916	-0.79460744177206
-0.590117266627473	-0.347440302503366	0.570446139248074	-0.350743963923461	0.590103789980286	-0.350743963923461	-0.0359726121761244	-1.04969106767448	-0.202649439575671	-0.839501347863308	-0.942396716137231	-0.510465650473186	0.183249648922138	0.0489723731621216	0.445123936355875	0.865660307539032	-0.865660307539327	0.347610856959086	0.819252822615654	0.31174410602812	0.517202102214124	-0.0371456740636111	0.61631799482792	-0.238478876944292	1.3598118138667	9272	Transient	tropics_10	-0.642154880812375	0.418503343780013	-0.556433379138503	0.516764564213263	-0.475196869249484	-0.011186015354713	-0.478520518009369	-0.865660307539327
0.0965257116231643	0.61584279122884	-0.78037122687796	0.619876953822766	-0.0965242460672778	0.619876953822766	-0.583162664834583	-0.986982271495157	-0.521235626985124	-0.881821872671301	-1.42071673626782	-0.46535979934512	0.252287750265576	-0.246549183015536	0.565116020155135	0.785624676281825	-0.785624676282121	1.42640942847488	0.992373153990297	0.49225145440782	0.941235513141583	0.46912702338398	-0.163682622995841	0.422971280484057	1.1483279136711	9292	Transient	tropics_10	0.808889778680855	-1.92271991294705	0.0471676884303665	-0.704505433856981	0.187551996249499	-1.50817817928686	-0.33994274096913	-0.785624676282121
0.697910045940546	-0.843020207967789	-0.0709551060245644	-0.844421844501284	-0.697904332625193	-0.844421844501284	0.486798619084787	-1.16351683277328	-0.521235626985124	-0.924142397479293	-1.21916061003182	-0.479680478315437	0.263809102249879	0.135166160380605	0.591780927666082	0.737797519484041	-0.737797519484337	1.74305811924496	0.564471957573728	0.534473130316368	1.13205054805894	0.627711703390675	-0.307366947331797	0.165740663706365	1.08403133565437	9324	Transient	tropics_10	1.79779651100755	-1.31812222952944	-0.870095255924009	-1.62493633089859	-0.926155706821963	-0.0450067891484158	-0.309343892600856	-0.737797519484337
0.35025661047257	-0.522013655409442	-1.79560325595486	-0.518092398017638	-0.350260497834714	-0.518092398017638	-1.18906707869893	-0.916135946150617	-0.839821814394577	-0.204693475743415	0.0740743600535845	0.150429396378532	-0.790844657125695	0.116696063119501	0.40779306584055	0.647565235508525	-0.647565235508821	-1.03746668167105	-0.572242671074867	0.869689995740814	0.0507653501939193	-1.25027790939229	0.123686025676071	-0.477335878237863	0.231855612975863	9460	Transient	tropics_10	1.91309671612338	-1.40007835786317	-0.379373035004071	-1.47478031755808	-0.538757082665156	-0.274195545637174	-0.402017760952319	-0.647565235508821
0.334181067827694	0.370559529749583	0.460169306673802	0.368854302681501	-0.33416976009273	0.368854302681501	0.655844362336913	-1.29896517536823	-0.839821814394577	2.24989696312017	0.64862277361457	-0.297542022429483	-0.960994623539705	-0.0187513167952586	0.045150323691675	-2.32411162535686	2.32411162535657	-0.733172350663079	-1.13406714270578	0.974663153274928	-0.394469731279913	-1.14842423061586	-0.88210424467562	0.294355972095211	-0.827361251028123	9461	Transient	tropics_10	1.88225662488689	1.08243998230681	1.05416123091867	-1.5611207553575	0.465534000230401	2.62355781983446	0.138988601624534	2.32411162535657
-0.566181692666496	0.274183499582401	0.44425093153788	0.276812663929703	0.566192414341359	0.276812663929703	-0.093346916110199	-1.19822588574329	-0.839821814394577	3.05398693447203	0.629623583362197	-0.36914541728107	-0.984007323987518	0.104382664945432	0.0184854161807283	-2.72178108137093	2.72178108137063	-0.41017282435264	-0.944614704597682	0.973810972660262	-0.330864719640794	-0.958447148388233	-0.830788414555636	0.331103203063452	-0.862591119700131	9472	Est.	tropics_10	0.154957566125192	0.820584931784447	0.742693331322732	-0.241507755195822	0.342206925432853	1.1279766854547	0.0740561748980163	2.72178108137063
-0.0208380482820224	2.10537719710559	-1.75145117649623	2.10927801726094	0.0208452506465896	2.10927801726094	-1.4406504235448	-0.869270421039906	-0.839821814394577	-0.712539773439329	-0.0895467355087547	0.189832701689077	-0.826188804619207	0.147479558554674	0.437124464102591	0.814110563240912	-0.814110563241208	-0.917594660846779	0.0973737049968632	0.815072965437081	0.241580385111276	-1.14056052747503	0.749739153139879	-0.734566495015554	0.312887923576509	9490	Transient	tropics_10	1.20117094253133	-1.43374291237583	1.63439927249811	-0.877036448663324	1.73207861221465	-0.83456978657773	-0.482747918151167	-0.814110563241208
-0.754779603736841	1.49191775347997	-0.906684567242224	1.49008881111249	0.754786647764156	1.49008881111249	-1.34739236377653	-0.728142415231678	-0.839821814394577	-0.881821872671301	-0.367151454434221	0.327079687868676	-0.78919446348211	0.079755868597294	0.615779344425934	0.94521038390489	-0.945210383905186	-0.888172430569962	1.14589495728479	0.70413454360029	0.835227160409718	-1.04432377951347	1.57079243505963	-1.04691795824561	0.426507311548641	9545	Transient	tropics_10	-0.206857702753125	-0.464022301718575	0.547195029855445	0.332956498043987	0.888019794672384	-0.808164393449185	-0.532989073476601	-0.945210383905186
-1.3270935190896	-0.0496803625058033	-0.0226093173464491	-0.0495167825539423	1.32710152834493	-0.0495167825539423	-1.07987722692128	-0.981767609948465	-0.839821814394577	1.61508909100028	0.609397710016841	-0.231726925964102	-0.926490574628382	0.289083637556468	0.029151379185107	-1.47673741413926	1.47673741413897	-1.3808087280717	-0.827023536116793	0.961183205370178	-0.330864719640794	-1.51895443337058	-0.584472429979711	0.202487894674607	-0.705072635918686	9572	Est.	tropics_10	-1.30481213920988	0.975328936383794	0.260546514691071	0.918186916717069	0.0112424506809642	0.271927517606129	-0.147493950404167	1.47673741413897
-0.416236035540154	-0.0609730241447752	-1.75345943161542	-0.0578842042586512	0.4162219443253	-0.0578842042586512	-1.7381431378881	-0.771686499866789	-0.839821814394577	0.17619124752852	0.218586842928026	0.00597919442943154	-0.834829818607433	0.215203248512053	0.234471167019396	0.259525951506196	-0.259525951506492	-1.15431213243312	-0.598374041848398	0.946541192990881	-0.0764446730843186	-1.37422484937392	-0.266314283235809	-0.0547427221030845	-0.143394283419033	9661	Transient	tropics_10	0.442620499094095	-1.26818218728684	0.118364954963457	-0.434780919106427	-0.0791547581420153	-1.01722426604807	-0.287296234344857	-0.259525951506492
0.619439217036012	2.13104817715147	-2.6382139442721	2.13438028237507	-0.619428276486917	2.13438028237507	-1.63744031549862	-0.775871514866045	-0.839821814394577	-0.585578199015351	0.0435339823911618	0.157889869854087	-0.840590494599585	0.0735991695102592	0.357129741569751	0.757948047474986	-0.757948047475281	-1.11933292105849	0.116972233077011	0.812748836487988	0.177975373472157	-1.25814161253312	0.749739153139879	-0.679445648563192	0.196402433230395	9669	Transient	tropics_10	2.42950952588558	-2.30528524331267	1.6378965371987	-1.803029206973	1.80011323022688	-1.00384724246876	-0.478334278611481	-0.757948047475281
-1.07786376255368	1.30338013023225	-0.751133394995654	1.30600553360889	1.0778598960585	1.30600553360889	-1.470330210528	-0.904710190914554	-0.839821814394577	-0.0354113765114439	0.28100370378138	0.0137398018953822	-0.0999535838378414	0.110539364032466	0.218472222512828	0.467990851524966	-0.467990851525261	-1.14111430232581	-0.258666221792496	0.926553684028668	-0.0128396614452	-1.35138266406008	0.185265021820052	-0.293599723396655	-0.0503475867527728	10174	Transient	tropics_10	-0.826677832940239	-0.0931134167284374	1.23747670165718	0.577414392968693	1.17431505775846	-0.603820277310412	-0.412486822120543	-0.467990851525261
0.254777133974525	0.107114295509604	-2.02209308697042	0.109464229835526	-0.254764815928381	0.109464229835526	-1.44045189654157	-0.91022378210405	-0.839821814394577	-0.797180823055315	-0.281047515827606	0.257877364940256	-0.812207163929923	0.338337230252744	0.48778778837339	0.895521933356938	-0.895521933357234	-0.556341273586212	-0.50691424414104	0.733496039323856	0.411193749482259	-0.869325179458851	0.482896836515961	-0.955049880825004	0.361070490966226	10468	Transient	tropics_10	1.72992431370681	-1.99608136488177	0.243557753823753	-1.19309223454204	-0.0685776697627278	-1.18833887182813	-0.456318929152559	-0.895521933357234
-0.11449632149239	-0.325580508038596	0.727621635488104	-0.325641698809335	0.114483156500775	-0.325641698809335	0.482828079020144	-1.22024703609652	-0.521235626985124	-0.839501347863308	-0.495555802984357	0.377845208529921	-0.743169062586484	0.0551290722491559	0.637111270434691	1.0252460151621	-1.02524601516239	-0.23929565559486	0.299891828491728	0.681280608934197	1.42887393570816	-0.641527429744391	1.25263428831572	-1.54300557631687	0.411134911975429	10560	Est.	tropics_10	0.461888539524688	1.04360451353844	-0.438808283235526	-0.596584327212029	-0.589219290691416	1.62706230395048	-0.533956472231486	-1.02524601516239
-0.945905345933189	-0.391720772710353	2.33342833542406	-0.392581072447005	0.945897868096312	-0.392581072447005	1.15176481641068	-1.22619241454784	0.115936747833783	-1.38966817036721	-1.09539807637815	0.798675939349281	-0.455465301707637	0.0120321786399144	1.14641100389377	1.03803229396759	-1.03803229396789	1.07880041444556	-0.787826479956497	-0.120543878503514	0.580807113853242	0.731812154493064	1.15000262807576	-1.92885150148341	-0.110897969353521	10623	Est.	tropics_10	-1.34759324461743	2.07876751615842	-0.158716177211948	1.54841123421528	-0.519997962638733	0.849479401294594	-0.52826951064892	-1.03803229396789
-0.142282487682723	-0.971764864003053	0.1134795001421	-0.969933170071917	0.142289869023232	-0.969933170071917	-0.0494724483959065	-0.823168827238583	0.115936747833783	-1.34734764555922	-0.925499588462038	0.864233778108609	0.141304726854287	-0.0926317058396725	1.17574240215581	0.954435926840503	-0.954435926840799	1.61306445427824	-1.39538085044109	-0.288423459593122	0.835227160409718	1.17829574393341	-0.0507877967318754	-1.32252219050742	-0.271831859651031	10624	Transient	tropics_10	-0.319787514481484	-1.01540039230041	-0.688974809314065	0.510331149678641	-1.00243672393752	-1.54557232143301	-0.357204702880806	-0.954435926840799
0.82267775413948	-0.461592328421287	0.601190162469771	-0.459520446084676	-0.822674969417775	-0.459520446084676	1.164867598624	-1.09243800659545	0.753109122652689	-1.05110397190327	-1.13795188564604	0.881427168129858	-0.282855046588645	-0.0249080158822929	0.874428947282116	0.566315717022949	-0.566315717023245	1.41668471155371	-1.19286272694623	-0.789583131982934	0.368790408389513	1.45065447811256	0.903686643499831	-1.91047788599929	-0.318176459511304	10660	Transient	tropics_10	0.221618055441861	-0.303642610427656	-0.0313766490371004	-0.372176455021543	-0.54119293588113	-0.0381498516165775	-0.505970858731048	-0.566315717023245
1.71481489486852	0.761943996669726	0.109522056230758	0.762123122802817	-1.71482697226657	0.762123122802817	1.5130839622931	-1.09894802992762	1.3902814974716	0.345473346760492	-1.2603667956201	1.72759063962452	-0.00664263417330741	0.0982259658583974	1.57838250557111	-0.885169704846869	0.885169704846574	0.0636094301386618	-0.386056654313459	-1.3419511122178	0.729218807677853	1.04305253197965	0.606054828803923	-1.19390688211857	0.250245018159955	10668	Transient	tropics_10	0.531956991708996	0.0648103563372811	0.818866042695728	-1.06752690536947	0.364225352027573	1.00320203558579	-0.479967452810722	0.885169704846574
0.244785425967668	0.209566629487115	0.00172600939195475	0.209873290292032	-0.244786760680561	0.209873290292032	0.186973212453517	-0.774709010699585	1.3902814974716	0.345473346760492	-1.39257789311138	1.85240350334486	0.0163700662745053	-0.0433781131433962	1.76503685814773	-0.866233064084295	0.866233064083999	0.338034987745884	-0.617972569928546	-1.3606990857405	0.686815466585108	1.22703822133807	0.185265021820052	-0.955049880825004	0.257037484346882	10869	Transient	tropics_10	-0.7696622236345	-0.261441924014324	0.415622976180787	1.15303877756683	-0.0589621348724664	-1.24481566913143	-0.404044996025423	0.866233064083999
1.52749931115601	0.252666495888736	0.850243330412683	0.251710398815577	-1.52749123229846	0.251710398815577	2.00220486650617	-1.33400637238581	1.3902814974716	0.76867859484042	-0.287267317425837	1.59969068343153	0.119942220050059	0.122852762206536	1.64504477434848	-0.668693149120857	0.668693149120561	0.147261842021824	-0.284797592566027	-1.41446393542956	0.0719670207402921	1.14777708650591	0.277633516036024	-0.532456724690225	0.255037668042447	10952	Est.	tropics_10	0.366100749877472	0.908509002780497	0.264203149540853	-0.711749926986399	0.160574119313143	1.61363780844658	-0.453997886810693	0.668693149120561
1.58449885848261	0.578174134194286	-0.160027127193285	0.578039845299222	-1.58451297144742	0.578039845299222	1.16501649387643	-1.02082774994152	1.3902814974716	0.641717020416441	0.0744717362668047	1.4077335584312	0.165967620945684	0.165949655815778	1.47972234778061	-0.582830859167474	0.582830859167178	-0.342893660346963	0.0908408623034803	-1.49263213908411	0.00836200910117291	0.905250495987994	0.893423477475834	-0.789687341467917	0.182137709421613	10982	Transient	tropics_10	0.416570286465513	0.0341715605017031	0.364056151790724	-0.707462858785582	0.485931814632254	0.646976534761406	-0.502015837586384	0.582830859167178
0.597844708805077	-0.188893902673415	-0.0494549629838388	-0.191762951533993	-0.597854102978114	-0.191762951533993	0.431409585183033	-0.897602308296771	1.3902814974716	0.17619124752852	0.269975074095628	1.44164869934593	0.188980321393497	0.0120321786399144	1.51971970904703	-0.473500082798934	0.473500082798638	-0.0374581635778332	-0.474250030674126	-1.52168375094779	-0.140049684723437	1.11675914633931	0.185265021820052	-0.477335878237863	0.0917420250940977	11059	Transient	tropics_10	-0.45705029549392	-0.0538573067525968	-0.0794344240625761	0.802227291353592	-0.188724043839053	-0.739194396629767	-0.412025260857294	0.473500082798638
2.30777192204727	-0.378871786987765	-0.905355574883937	-0.375846229037588	-2.30775717420021	-0.375846229037588	1.13766939918121	-1.09765266814214	1.3902814974716	0.641717020416441	-0.157797539898226	1.52718688660876	0.131463572034361	0.0612857713361907	1.58638197782439	-0.66650815210979	0.666508152109495	0.160410056226471	-0.813957850730028	-1.42569722535018	-0.0340413319915729	1.1653143927168	0.0107911994121055	-0.605951186626709	0.237567054212453	11108	Transient	tropics_10	1.05698337844253	-1.2069837199464	-0.127372800889231	-1.83243360712582	-0.389984677933332	0.275775293086761	-0.392104927102175	0.666508152109495
2.2637362037001	1.32837956426355	0.649299685839746	1.33110779872302	-2.26373986741627	1.33110779872302	2.47077822588472	-1.41571380808556	1.70886768488105	0.345473346760492	0.356937114959777	1.47136196439512	0.235035725809915	0.172106354902812	1.62904582984191	-0.297971989576608	0.297971989576313	-0.275217569120012	0.368486676772246	-1.59830253530295	-0.0552430025379457	1.03181867034989	1.35526594855569	-0.973423496309125	0.0944826551940184	11214	Transient	tropics_10	0.738440554436495	0.973349299570534	0.81641108616149	-1.57855312377355	1.22422839743969	2.48076024928351	-0.546573988599326	0.297971989576313
1.54507764134261	0.367881443111076	-0.677123287220849	0.368854302681501	-1.54508017653411	0.368854302681501	0.688055368611321	-1.03358208136782	1.70886768488105	0.260832297144506	0.389982690488153	1.45588362574756	0.223514373825612	-0.0926317058396725	1.57571601482001	-0.346041923820067	0.346041923819771	0.141407165508058	0.456680053132913	-1.57668813607637	-0.0976463436306915	1.27490695394929	1.31421328445971	-0.899929034372642	0.0425582179127173	11364	Transient	tropics_10	0.147565260547909	-0.926937722344948	0.0469979257615696	-0.554164185598422	0.334045268216048	-0.542822197785757	-0.530355476356857	0.346041923819771
0.506880333889801	0.220020398435854	-0.402464866508281	0.218240711996741	-0.506883004682656	0.218240711996741	0.0623975179253773	-0.820478460453347	2.0274538722905	0.599396495608449	-0.0640397898804558	1.88773356164289	0.442180033361022	0.0305022759010177	2.60231495399146	-0.353568024635962	0.353568024635666	0.449720384631413	0.466479317172988	-1.98294587637814	-0.648889777836388	1.79372413021678	1.23210795626773	-0.569203955658467	0.0257130060288458	11500	Transient	tropics_10	-0.852012390963881	-0.819851843465514	-0.068725579200367	1.48806393289075	0.429556033908935	-2.10032779547641	-0.517484499589296	0.353568024635666
1.4713970078966	0.972077438497069	-0.398773221068596	0.971308665420538	-1.47139838117557	0.971308665420538	0.860773861423245	-1.08865156445326	1.70886768488105	0.260832297144506	0.0774894918570571	1.72630435109425	0.315595179137656	0.135166160380605	2.05835084076815	-0.0821428403723931	0.0821428403720972	0.25130638989786	1.33861381673958	-1.76261845200396	-0.0340413319915729	1.49234458682743	2.00184540806749	-0.881555418888521	0.3918277644108	11548	Transient	tropics_10	0.0869856359226985	-0.676294187043579	0.160604862850563	-0.232579093944429	0.873465588792514	-0.547233976564809	-0.562237949546792	0.0821428403720972
1.0257844002159	0.0733199839305167	0.176001207308606	0.0759945430166906	-1.02577184169927	0.0759945430166906	0.976415840805936	-0.961805752690112	1.70886768488105	0.599396495608449	-0.0906179235617834	1.90526996193887	0.338607879585468	0.0181888777269486	2.29566851761557	-0.0581887990658885	0.0581887990655926	0.378769643828964	0.228030558864517	-1.83210990758189	-0.140049684723437	1.62621477124867	0.790791817235866	-0.550830340174346	0.335671536475714	11614	Transient	tropics_10	-0.279393468585641	-0.0814918482989947	-0.101488329837945	0.516262359899659	0.0693335378346107	-0.535975196858486	-0.490801656751063	0.0581887990655927
1.70105731295624	-0.246588558504322	-1.24888533291927	-0.250334903466955	-1.70104347252484	-0.250334903466955	0.336215887133242	-0.84774748675802	2.0274538722905	0.684037545224434	-0.260959860295543	1.90805692042112	0.430658681376719	0.990947333478403	2.57831653723161	-0.281786826531673	0.281786826531377	1.18602038009176	2.3904014903742	-1.97574107663595	-0.564083095650896	2.25474932943341	2.93579351625121	-0.789687341467917	0.0150931146421018	11727	Transient	tropics_10	0.0643741423059685	-2.2948371870037	-0.691373987426566	-0.328355592687824	-0.119952099033552	-2.22271236468468	-0.581792934924199	0.281786826531377
2.14262076983585	-0.107739402227256	0.237932251204763	-0.108088734486904	-2.14262485446823	-0.108088734486904	2.00026922822465	-1.2869083464418	2.0274538722905	0.726358070032427	1.23975732477084	0.57992113663503	0.545752187136575	0.0366589749880525	1.0317519015967	-1.09225886600682	1.09225886600652	0.953569876134096	-0.0790130477244706	-2.11263227173763	-0.797301471660999	2.21499394133256	0.103159693628077	0.092246201769882	-0.816406796141661	11741	Transient	tropics_10	0.403220739218999	-0.413858234636163	-0.152099737601292	-0.822698908407353	0.12857925762719	0.270382929501647	-0.42352806082587	1.09225886600652
0.493449350743405	1.21933916954499	-0.0490710318581115	1.2223313165618	-0.4934590744994	1.2223313165618	0.345099970527881	-0.921184535673528	2.0274538722905	0.684037545224434	0.123976749728276	1.56007299669928	0.453671381824532	-0.0987884049267073	2.20234134132726	-0.396539632520266	0.39653963251997	0.906037841386733	1.24388759768553	-2.00037684349635	-0.691293118929134	2.09753767695924	2.00184540806749	-0.716192879531433	0.00974460825836891	11743	Transient	tropics_10	-0.862319047598272	-0.721059292515987	0.34390655279418	1.52974676408411	1.58131163884637	-2.03039344161133	-0.557304044970134	0.39653963251997
2.07459171503411	0.321407651797003	0.0996284464524021	0.318649772453247	-2.07460627965575	0.318649772453247	1.81960965528345	-1.2068284165751	2.0274538722905	1.61508909100028	1.33781134515183	0.464841189460383	0.568764887584388	0.0735991695102592	0.845097549020075	-1.29975265624289	1.2997526562426	1.31045706396067	0.214964873477752	-2.11278721366757	-0.882108153846491	2.44085697043301	0.236580851940036	0.184114279190486	-0.894017479472764	11823	Transient	tropics_10	0.351016659937446	-0.82503024252449	0.0974917483007926	-0.722598713038684	0.676310157058046	-0.265749174330746	-0.44015079895691	1.2997526562426
2.56709374892267	0.907396328871449	-0.398832287395631	0.904369291782867	-2.56709671825395	0.904369291782867	1.80864103835487	-1.32796135072021	2.0274538722905	1.61508909100028	1.35795083236388	0.408330246697274	0.580286239568691	0.0181888777269486	0.76243633573614	-1.36918700570567	1.36918700570537	0.912339061024432	-0.180272109471903	-2.11286468463254	-0.860906483300118	2.18821990444831	-0.0918404608278628	0.220861510158728	-0.876147309475757	11835	Transient	tropics_10	0.728952459550932	-1.13588479844952	0.80629297829798	-1.44090727012042	1.35824996670849	0.0207739583964862	-0.386710135347932	1.36918700570537
0.816995128154898	-0.253388771643867	2.1253376652799	-0.250334903466955	-0.816981784741843	-0.250334903466955	2.52457904376061	-1.39269622558965	2.0274538722905	1.61508909100028	1.33781134515183	0.464841189460383	0.568764887584388	0.0735991695102592	0.845097549020075	-1.29975265624289	1.2997526562426	1.31045706396067	0.214964873477752	-2.11278721366757	-0.882108153846491	2.44085697043301	0.236580851940036	0.184114279190486	-0.894017479472764	12059	Est.	tropics_10	-0.614036759031628	1.64312604494597	-0.358949724681941	1.16637962838351	-0.00352133164902857	0.764019193951641	-0.45182338361885	1.2997526562426
1.24250494400178	0.447037500353091	-0.261207745404173	0.44416109802388	-1.24250239307313	0.44416109802388	0.79153756904605	-1.26814220775467	1.70886768488105	1.31884541734433	-0.235809977351587	-0.45382607885705	0.833455948015423	0.0982259658583974	-0.058842815601017	-0.815573503753647	0.815573503753351	0.0738799219890837	1.482336355994	-1.75649824577134	-0.712494789475507	1.36546436075359	0.739475987115882	0.661828281777627	-0.211090521680735	12086	Transient	tropics_10	-0.101207579335117	-0.387273661183753	-0.187934877801645	0.102022834355791	0.718247813828937	-0.496985566086749	-0.500725823984872	0.815573503753351
1.77192274687061	0.640844924400071	1.07386844456704	0.644979218936893	-1.77190863967528	0.644979218936893	2.42725118042608	-1.45228286772191	2.0274538722905	1.65740961580827	1.34473951304319	0.0216719144987016	0.626311640464316	-0.0187513167952586	0.314465889552236	-1.62491258181565	1.62491258181535	0.728909068893909	0.11370581173032	-2.1150338716517	-0.754898130568253	2.0722614882923	-0.143156290947847	0.422971280484057	-0.807640966862842	12093	Transient	tropics_10	0.118754799823097	0.758450412173269	0.408334721771578	-0.272555487344573	0.97465725775225	1.0753654195536	-0.38442183426183	1.62491258181535
1.23640065181394	0.743839245675518	-0.614778779035448	0.745388279393399	-1.23638971057897	0.745388279393399	0.488684625615491	-1.06496969386224	1.70886768488105	1.4881275165763	0.00609999129070092	-0.43303108095105	0.787430547119798	0.00587547955287957	-0.128171575129478	-0.937528707297236	0.93752870729694	0.00600536715149691	1.77631427719622	-1.81421411467386	-0.500478084011778	1.36727426068283	0.585528496755929	0.900685283071197	-0.401783057523874	12308	Transient	tropics_10	-0.106226479309864	-0.758321039566769	-0.0845426356832694	0.178116304925307	0.918445260460531	-0.956884426043838	-0.476108387684692	0.93752870729694
1.68800226737234	0.0583554123308255	-0.534389507940866	0.059259699607273	-1.68800907602994	0.059259699607273	0.932938427098109	-1.18643477205491	1.70886768488105	1.31884541734433	-0.235809977351587	-0.45382607885705	0.833455948015423	0.0982259658583974	-0.058842815601017	-0.815573503753647	0.815573503753351	0.0738799219890837	1.482336355994	-1.75649824577134	-0.712494789475507	1.36546436075359	0.739475987115882	0.661828281777627	-0.211090521680735	12588	Transient	tropics_10	0.265076739340004	-0.711385842147585	-0.411313901464844	-0.560516054900845	0.282251988947662	-0.283280998160717	-0.496845464473643	0.815573503753351
1.16304156291562	0.455506321797338	1.0547014214442	0.452528519728589	-1.16303752064903	0.452528519728589	1.86601534228895	-1.36642363142766	1.70886768488105	1.44580699176831	-0.4497481160285	-0.530488875261025	0.821934596031121	0.122852762206536	-0.178834899400277	-0.8334581089183	0.833458108918005	-0.059239544845156	0.695128811441383	-1.7645552261282	-0.712494789475507	1.28782589482351	0.051843863508093	0.716949128229989	-0.24233726879196	12672	Transient	tropics_10	-0.166541732592321	1.31614680173715	0.027416174888401	0.230593126916938	0.727725983935052	1.22612645811788	-0.41974619122573	0.833458108918005
1.82767534636671	-0.575313571606387	-0.892006584974036	-0.5766643499506	-1.82767188536957	-0.5766643499506	0.742948085004998	-1.01720737982311	1.70886768488105	0.47243492118447	0.0420020682938199	-0.160337912534225	1.08662565646216	0.116696063119501	0.463789371613538	-0.464760094754669	0.464760094754373	0.845704903753319	4.59850232073756	-1.55910222702822	-0.352066390187167	1.68400674829951	1.68368726132359	1.67237713340427	0.456829835719755	12771	Transient	tropics_10	0.379914822293326	-1.66142168495892	-0.949408014138099	-0.989178691087075	-0.519124522129567	-0.955092615934672	-0.547801365983252	0.464760094754373
0.352150738908411	0.231129518559589	2.2221473752902	0.234975555406159	-0.352148238016735	0.234975555406159	2.19125220533393	-1.41119664903874	1.70886768488105	0.387793871568484	1.03867344273027	-0.272545148657941	1.00606620313441	0.079755868597294	0.0878141757091896	-0.448332154264059	0.448332154263764	0.179363331042229	0.208432030784369	-1.75037803953872	-0.860906483300118	1.42650167560859	-0.2971037813078	0.698575512745869	-0.482499920434907	13069	Transient	tropics_10	-0.833249650710009	2.61911093741304	0.0327932037591951	1.44870620956477	0.563889043529356	1.53984206257994	-0.336660028014203	0.448332154263764
1.34844207928836	1.37534567870085	0.00659898137233897	1.37294490724656	-1.34845555630526	1.37294490724656	1.10650065967377	-1.17102328824813	1.70886768488105	0.260832297144506	0.57025903255242	-0.0646380458822837	1.05212160755083	0.104382664945432	0.493120769875579	-0.378007620833815	0.378007620833519	-0.11103854722121	2.38386864768082	-1.67337190035871	-0.500478084011778	1.18023046454742	0.81131814928386	1.08442143791241	0.0503787600088536	13114	Transient	tropics_10	-0.0141069181521037	0.0668976986734397	0.0964443140268772	-0.152135552237367	1.5859627282997	0.209670083773576	-0.502190567180845	0.378007620833519
0.360016546473872	0.109695752938618	1.59814116332936	0.109464229835526	-0.360028804173423	0.109464229835526	1.64411178442628	-1.26807577894515	1.70886768488105	0.514755445992463	1.03625463099762	-0.327083782341306	0.994574854670905	0.0181888777269486	0.0398173421894857	-0.466054907798264	0.466054907797968	0.206106302575462	0.11370581173032	-1.74906103313423	-0.860906483300118	1.44304041634128	-0.235524785163819	0.588333819841144	-0.509494074745523	13122	Transient	tropics_10	-0.826782446949622	1.80008218464695	-0.0347911463082638	1.43497684340295	0.414946370433268	0.693740763094544	-0.343018331894985	0.466054907797968
0.703899053818243	-0.461259794381916	1.72554723074377	-0.459520446084676	-0.70389715859986	-0.459520446084676	2.05650200189015	-1.38960728594734	1.70886768488105	0.260832297144506	0.57025903255242	-0.0646380458822837	1.05212160755083	0.104382664945432	0.493120769875579	-0.378007620833815	0.378007620833519	-0.11103854722121	2.38386864768082	-1.67337190035871	-0.500478084011778	1.18023046454742	0.81131814928386	1.08442143791241	0.0503787600088536	13248	Transient	tropics_10	-0.54404501330144	2.20378249681078	-0.792215714894111	0.818503387858945	-0.363188277790684	1.6540638437143	-0.512221965387973	0.378007620833519
0.742440596316186	2.35364786665933	1.21491883352653	2.3519332466975	-0.742431029616974	2.3519332466975	1.65552708711212	-1.39186586547075	1.07169531006214	1.99597381427221	-0.567947382697094	-0.722446000261359	1.19019781023771	0.104382664945432	0.469122353115727	-2.57619553978173	2.57619553978144	2.07965240288397	1.54439836158114	-1.19212226596615	-1.07292318876385	2.15963596763483	0.308423014108014	1.12116866888065	0.219203441862475	13264	Transient	tropics_10	-0.115126750319374	-0.0274755301417325	0.890958623451365	0.202661615088024	3.39206035588091	-0.170326668465184	-0.461673210863448	2.57619553978144
-0.640103965877387	-1.07493031075006	0.127625885466973	-1.07870965223313	0.640113922738887	-1.07870965223313	-0.439528377996163	1.87277797799612	-0.521235626985124	-1.51662974479119	2.27936260746174	-0.729863597452571	-1.14554627993409	0.276770239382399	-1.02411246749729	1.19243874941628	-1.19243874941658	0.787356602226269	-0.382790232966768	0.384954167924604	-0.0552430025379457	0.164002859451376	-1.22078872346752	0.974179745007681	-2.68272917185951	1950	Transient	tropics_11	-0.402412221958708	-0.428723081626512	-0.985088418088863	0.51124608713642	-1.04807322713544	-0.904707310966657	5.85836128346578	-1.19243874941658
0.0578594984098762	-1.20988730724812	-0.128308509575511	-1.21258839950847	-0.0578705185306701	-1.21258839950847	-0.0878874235213165	1.98099050869116	0.115936747833783	-1.68591184402316	2.50239432643829	-0.821661722229366	-0.956074046129743	0.929380342608058	-1.10144069927903	1.21048520621138	-1.21048520621168	1.03166530691946	-0.128009367924841	-0.0416009651992617	-0.224856366908929	0.624403955244138	-1.13868339527554	1.12116866888065	-3.13844558011202	1963	Transient	tropics_11	-0.0638128641404049	-0.901262878234762	-1.12312775637249	-0.0655848306188155	-1.17074613342135	-0.930605012325174	3.01128188504045	-1.21048520621168
-0.0504451770829748	-1.19504203763334	0.427003564043672	-1.19585355609906	0.0504498109614482	-1.19585355609906	0.282812123263811	1.87646477692404	0.115936747833783	-1.68591184402316	2.45119614476396	-0.678883695369614	-0.887035944786305	1.36650597778751	-1.06144333801261	1.21121353854841	-1.2112135385487	0.992518359721454	-0.38932307566015	-0.247673732019	-0.542881425104523	0.756214598366588	-1.13868339527554	1.02930059146004	-3.05644435806094	1966	Transient	tropics_11	-0.202330783247893	-0.215356593256206	-1.09949447452299	0.326009609988042	-1.14509022036576	-0.521602686732013	2.95585031846978	-1.2112135385487
0.268914744959249	-1.25792875903352	0.984885022888876	-1.25442550803202	-0.268907885228597	-1.25442550803202	1.02038957202185	1.64100786160878	0.434522935243236	-1.64359131921517	2.12299218802178	-0.336688070033974	-0.806476491458564	0.596918591908194	-1.00544703223962	1.21137539017885	-1.21137539017915	1.32871571613921	0.179034238664147	-0.325764464708586	0.305185396750394	1.02002311563865	-0.964209572867595	0.882311667587077	-2.55124170357297	1969	Transient	tropics_11	-0.104065955960722	0.219870558205274	-1.16406696724032	-0.0655999826031523	-1.21708190991763	0.279785992149217	1.12725782696566	-1.21137539017915
0.250401143730501	-1.29625978500688	0.162061554128356	-1.29626261655556	-0.250390052966874	-1.29626261655556	0.309216214693678	2.01081704416204	0.434522935243236	-1.64359131921517	2.47260838767343	-0.279190972730992	-0.677401345009424	-0.166512094884087	-1.10410719003013	1.20012670186262	-1.20012670186292	1.43345488665247	-0.925016176517534	-0.459324408316563	-1.07292318876385	1.18622185741663	-1.17973605937153	0.863938052102956	-3.07465375286932	1970	Est.	tropics_11	-0.125376383743733	-0.835904594349411	-1.19799655001785	0.111207345744407	-1.25321156824292	-1.009799044817	4.08532416047866	-1.20012670186292
1.33344789865901	-1.05333719131037	0.0455236908883781	-1.05360738711901	-1.33344352723871	-1.05360738711901	1.11622848283214	2.00523702416304	0.753109122652689	-1.72823236883116	1.59146982792411	0.0892878149064582	-0.518772730579716	2.28385414175565	-1.03744492125276	1.02710730891226	-1.02710730891256	2.40215577016782	-1.48030780545507	-0.922523307871152	-1.66656996406229	2.14403338203795	-1.2721045535875	0.716949128229989	-2.25598670630948	1980	Transient	tropics_11	0.756101283303917	-1.62121434087381	-0.799652303182971	-0.976370044265341	-0.864867460959355	-0.946678923349446	12.646292158613	-1.02710730891256
0.939004917961671	-0.96178290471407	0.781992189523786	-0.961565748367208	-0.938995721586078	-0.961565748367208	1.41739394673523	1.98809839130894	0.753109122652689	-1.72823236883116	1.59146982792411	0.0892878149064582	-0.518772730579716	2.28385414175565	-1.03744492125276	1.02710730891226	-1.02710730891256	2.40215577016782	-1.48030780545507	-0.922523307871152	-1.66656996406229	2.14403338203795	-1.2721045535875	0.716949128229989	-2.25598670630948	1981	Transient	tropics_11	0.343345839798187	-0.763516537362732	-0.648556209555948	-0.395775014522733	-0.717564523713866	-0.502654046126108	12.613572210071	-1.02710730891256
-1.4607802376539	0.811752305453273	2.41641652490818	0.81232765303107	1.4607715117099	0.81232765303107	0.813822225158854	1.99779699749769	-0.202649439575671	0.47243492118447	1.18775287251897	0.793702290365578	-0.300107071044307	-0.117258502187811	-1.00278054148853	-2.23727822562078	2.23727822562049	3.23704256421172	2.53739045097531	0.199566148751811	7.04731663049699	1.7756251309244	-0.841051580579633	-0.587577571142588	-1.9075890723816	2046	Transient	tropics_11	-1.89489605054419	0.633307983519219	-0.203273968398296	1.98105869104841	-0.545848442323496	-0.958570227947039	0.739139688971033	2.23727822562049
-1.67238783804829	-0.259100151735665	0.60940038192763	-0.258702325171664	1.67237819687542	-0.258702325171664	-0.819608325684006	1.85819685430824	-1.15840800180403	2.71542273600809	1.79369976599991	-0.00774121656009422	-0.231068969700868	0.0305022759010177	-1.02944544899948	-5.55855460825678	5.55855460825648	0.643123173196401	0.946643255136618	1.06398717588514	3.50663764925271	-0.404056076959863	-1.09763073117955	0.404597664999936	-2.12087083492903	2159	Transient	tropics_11	-1.781542612542	0.252735809017428	-0.516140644049957	1.33366747005496	-0.740477470944429	-0.785426081526229	2.28746255121285	5.55855460825648
-0.41653519712157	-1.00585446149048	-1.37578933655388	-1.00340285689075	0.416521585624032	-1.00340285689075	-1.45022935145075	1.53721284674629	-1.47699418921348	-0.543257674207358	1.48028511528019	-1.10494533287873	-0.0699500630453868	0.31986713299164	-0.909453365200216	0.593830494199339	-0.593830494199635	-2.46858777796879	-1.04587376634511	1.35760213312077	-0.945713165485609	-2.4212831636094	-0.923156908771607	0.698575512745869	-1.35564588330155	2273	Transient	tropics_11	2.11093724272063	0.148885930253293	-0.818891450239686	-0.869604446890153	-0.895957464243209	0.916117773447506	0.916832843417937	-0.593830494199635
-0.327223792231372	-1.16670106836874	-1.85490584829797	-1.17075129098493	0.327228478601482	-1.17075129098493	-1.75496830141201	1.72806281647425	-1.47699418921348	-1.51662974479119	-0.36138661980475	-0.778742561602756	0.056664794698772	0.258300142121295	-0.458816428265217	1.16654248854438	-1.16654248854468	-1.6710121427245	1.16549348536494	1.39486566727127	0.368790408389513	-1.98466040826629	-0.307366947331797	1.12116866888065	-0.638459264779208	2380	Transient	tropics_11	2.36794616019105	-1.01490150968815	-1.11974547549571	-1.03921657204591	-1.14640877338865	-0.22074335316985	-0.0305351383754772	-1.16654248854468
-1.59207005341101	0.679990550804299	-0.720861902390237	0.678448905755728	1.59207432881487	0.678448905755728	-1.83408131220001	1.66003971553397	-1.47699418921348	-0.162372950935422	1.62800540323816	-1.00178499275123	-0.0929627634931995	0.252143443034261	-0.941451254213352	0.197698628674542	-0.197698628674838	-2.51770752160125	-0.846622064196942	1.36682117795219	-0.776099801114626	-2.45666982774312	-0.953946406843598	0.827190821134714	-1.56275009557219	2422	Est.	tropics_11	-1.27186634473976	0.988612574677191	1.13226752581941	0.877734948554254	1.02807726842352	0.305682517686529	1.0821946733985	-0.197698628674838
0.0548510352017416	-0.944106237312754	-2.75466320802152	-0.94483090495779	-0.0548441414134656	-0.94483090495779	-2.15023556484712	1.70105950540762	-1.47699418921348	-1.09342449671126	0.813533902100986	-0.843314245822212	-0.000881958181156213	0.0305022759010177	-0.736131466379062	1.05122320184922	-1.05122320184951	-2.38731692941326	-0.350126019499854	1.42314256948525	-0.37326806073354	-2.41666479827272	-0.646051426123693	0.698575512745869	-0.805156820007744	2570	Transient	tropics_11	3.46743214310673	-1.54039003912987	-0.858152690976807	-1.62267378562897	-0.892595072676153	-0.295301552305425	0.28863552089599	-1.05122320184951
0.370739672055891	-1.02634579201076	-2.40522681728269	-1.02850512200488	-0.370725998538204	-1.02850512200488	-1.64880598643366	1.48174479080378	-1.47699418921348	-1.09342449671126	0.813533902100986	-0.843314245822212	-0.000881958181156213	0.0305022759010177	-0.736131466379062	1.05122320184922	-1.05122320184951	-2.38731692941326	-0.350126019499854	1.42314256948525	-0.37326806073354	-2.41666479827272	-0.646051426123693	0.698575512745869	-0.805156820007744	3102	Transient	tropics_11	4.37645598724962	-1.13513728249612	-0.939067895510388	-2.07536885649094	-0.978456143049192	0.567687777407881	0.25691573286703	-1.05122320184951
-0.597200633081762	-1.06767502261832	-1.09643514284203	-1.07034223052842	0.597205288760266	-1.07034223052842	-1.37533503948145	1.42092921569555	-1.47699418921348	-1.30502712075123	0.0865369995522608	-0.717043588434232	0.0221307422666567	0.153636257641708	-0.565476058309004	1.10787127250649	-1.10787127250679	-1.68644268845147	-0.239067693712347	1.38154066129645	-0.288461378548048	-1.98216399457078	-0.635788260099696	0.716949128229989	-0.379208071834713	3285	Transient	tropics_11	1.59104139988248	-0.103982538520164	-0.988004967841315	-0.629192334127847	-1.02671598605197	0.418929816700512	0.234316797266441	-1.10787127250679
-1.33119104597908	-1.16405699089335	1.14714022325391	-1.16238386928022	1.33117665000771	-1.16238386928022	-0.164568478519714	1.24273393417963	-1.15840800180403	-1.68591184402316	0.60192818902341	-0.338188739985953	0.148715596490023	0.0612857713361907	-0.474815372771785	1.21064705784183	-1.21064705784213	-0.754953731930401	2.73664215312349	1.22520425398734	2.23453741647033	-1.3412721885933	-0.409998607571765	1.72749797985663	-1.06336590844297	3332	Transient	tropics_11	-0.996060684164375	1.96228395963238	-1.1369954512223	0.635358135256892	-1.17350436298194	1.54466766724107	-0.00998756432432998	-1.21064705784213
-1.67501530947574	-1.29625978500688	1.23875209648514	-1.29626261655556	1.67501504030427	-1.29626261655556	-0.365974123298673	1.44431215664377	-1.47699418921348	-1.72823236883116	2.06136432051931	-1.17976444905599	0.0870583612615284	-0.166512094884087	-0.984115106230866	1.2193870458861	-1.21938704588639	0.518785721132818	3.04368575971247	1.36279268777376	2.65857082739779	-0.695762017279149	-0.779472584435652	2.09497028953905	-2.55040174870562	3334	Transient	tropics_11	-1.51055557481861	1.11607501751415	-1.19799655001785	1.00872593876162	-1.25321156824292	0.327967844839972	0.479170875284223	-1.21938704588639
-0.391404420897266	-1.17629813030371	1.95587637301659	-1.17911871268964	0.391411644790174	-1.17911871268964	1.29673916052092	0.953137539112099	-0.839821814394577	-1.77055289363915	2.54794285499422	-1.4109533742295	0.230505194170254	0.215203248512053	-1.12010613453669	1.17957154479556	-1.17957154479585	2.59158928652009	-0.817224272076719	1.00975750040625	-1.07292318876385	0.774063956289417	-1.12842022925154	0.919058898555318	-3.246176745783	3341	Est.	tropics_11	0.490258658380748	0.516333486235656	-1.0615404082379	-0.538935936098805	-1.10405146058756	1.01832201703476	2.3007810848459	-1.17957154479585
-0.926242271081876	-1.24294367397036	1.03119302328428	-1.24605808632731	0.926241398899402	-1.24605808632731	0.068651118527189	1.53734570436532	-0.839821814394577	-1.68591184402316	2.46273733217401	-1.33026020709735	0.264199148020181	0.64617218460447	-1.08277526402137	1.12883105864968	-1.12883105864998	2.24765184928753	-1.40844653582786	0.77595012812732	-1.8149816578869	0.744356633312957	-1.11815706322755	0.772069974682352	-3.07573851030937	3347	Transient	tropics_11	-0.535799899068852	-0.363172314163385	-1.11908079455382	0.512999108337838	-1.16735049786988	-0.837100673038126	2.43074058874357	-1.12883105864998
-0.572603678569109	-0.0479118860236926	1.31722171195108	-0.0495167825539423	0.572604738134255	-0.0495167825539423	0.607503037049897	1.60125021911585	-0.202649439575671	-1.13574502151926	2.10426367432044	-0.922206609011985	0.320515756547618	-0.141885298535949	-0.986781596981961	-0.0801196949917762	0.0801196949914803	1.84839268059012	-1.54890265373558	0.260303385288155	-1.32734323532032	0.892955658537652	-1.02578856901158	0.367850434031694	-2.50781854173366	3375	Transient	tropics_11	-0.616955700968341	0.257233452708053	0.939152866903011	0.547413388181754	0.486677161796344	-0.192919392766834	1.48740122895674	0.0801196949914805
-0.470738558404006	0.00931689825530368	1.3547583627818	0.00905516937901972	0.470726696564901	0.00905516937901972	0.728356350267438	1.55813792174257	-0.202649439575671	-0.331655050167394	1.99125909380148	-0.856348636262261	-1.35638102054267	0.0612857713361907	-0.949450726466636	-0.619247476018579	0.619247476018283	1.00536887851015	-1.13080072135909	0.189185039445857	-0.988116506578355	0.44360119334748	-0.522893433835731	0.0738725862857612	-2.26449826325366	3398	Transient	tropics_11	-0.470388505581517	0.904178176985982	0.564586193911672	0.472435790315571	0.361707287284027	0.565945029181917	0.122633486197753	0.619247476018283
-0.0772845197324432	-0.69320714529522	-0.364308019243697	-0.693808253816524	0.0772976713279602	-0.693808253816524	-0.369349082353617	1.55481648126697	-0.202649439575671	0.76867859484042	1.44791335159162	-0.604278960614068	-1.26433021875142	0.110539364032466	-0.75213041088563	-1.42802007337401	1.42802007337371	0.81742383923766	-1.11446861462563	0.0735983597108716	-0.394469731279913	0.418637056392473	-0.420261773595762	-0.238478876944292	-1.55233621619507	3429	Transient	tropics_11	0.0957273039148305	-1.03027384132315	-0.391186786918532	0.00916928409959313	-0.631353875126942	-1.11290344930783	0.0314412665828701	1.42802007337371
-0.0847041120348734	0.76445689594452	-1.08240689017123	0.762123122802817	0.0846988114066748	0.762123122802817	-0.959420967710209	1.50741952568017	0.115936747833783	0.260832297144506	0.666401039849512	-0.245918976081392	0.446710565000683	0.122852762206536	-0.466815900518501	-0.155137925705052	0.155137925704756	-0.912236143359601	-0.248866957752422	-0.138362200446571	0.70801713713148	-0.458852357576108	1.10894996397977	-1.48788472986451	-0.889725893772658	3576	Transient	tropics_11	-0.246146771419973	-0.655033171672507	0.721834852668271	0.25537596299547	0.371544071123819	-0.939303195796467	-0.415662628983484	0.155137925704757
1.3468189532183	-0.251259690067113	-2.80357012680647	-0.250334903466955	-1.34680752916222	-0.250334903466955	-1.21095468080527	1.6748865544599	0.753109122652689	-0.966462922287286	-0.644082361519879	-0.00160990789914972	-0.919079704992646	-0.12957190036188	0.0184854161807283	0.89487452683514	-0.894874526835436	0.262916511120076	0.277026879064888	-0.707928734904737	0.70801713713148	0.679574697914709	1.69395042734759	-1.72674173115808	0.208043036747551	3608	Transient	tropics_11	0.770093104238346	-3.41398422721596	-0.374367412961808	-1.23189808698108	-0.427624353117543	-2.73447012622877	-0.460832129203351	-0.894874526835436
0.18981117607278	-0.0394155333521606	0.759724184231606	-0.0411493608492335	-0.189802582362983	-0.0411493608492335	0.769501071687288	0.70715165748919	0.115936747833783	-0.12005242612743	0.374634754136964	-0.14944733631129	-1.10321131209594	0.165949655815778	-0.381488196483472	0.206843245794931	-0.206843245795227	-0.998170886765079	-0.128009367924841	-0.182598121444341	1.04724386587345	-0.478761256797729	1.03710780181179	-1.48788472986451	-0.752245467145326	3941	Est.	tropics_11	0.104948749607414	1.65948659319384	-0.0749646453374802	-0.106479087586931	-0.329389924988701	1.86432229383448	-0.440931843131519	-0.206843245795227
-0.483090826982494	1.10603575322105	-0.648003587992613	1.10518741269588	0.48310188220259	1.10518741269588	-0.933265035034381	1.40697916569803	0.434522935243236	-1.00878344709528	-0.701408199583569	-0.00456837151876617	1.14663269804707	5.31295009257664	-0.130838065880573	0.791613186608451	-0.791613186608747	-0.45720870007342	1.27981823249914	-0.51758257397387	0.877630501502464	0.103652058362641	3.43868865142705	-2.79241142923708	-0.11425013479805	3947	Transient	tropics_11	-0.969676067968619	-0.467598474255011	0.260130432559193	1.29093765087796	0.576116651626327	-1.60646194683322	-0.545428616688906	-0.791613186608747
0.861851073911131	0.734502920657782	-0.057340317643006	0.73702085768869	-0.861838087162231	0.73702085768869	0.634403445987848	0.772517606048991	0.434522935243236	-0.924142397479293	-0.598908172874953	-0.0158448343007826	-1.01116051030469	0.0612857713361907	-0.144170519636046	0.730433270298595	-0.730433270298891	-0.645798746080485	-0.356658862193237	-0.425934422414571	0.941235513141583	-0.085326458386779	1.24237112229173	-1.81860980857868	-0.211501161026265	4019	Transient	tropics_11	0.578444521710779	0.380751145879391	0.772924442696199	-0.832418634273716	0.275633611545978	1.11423234519991	-0.457296449144479	-0.730433270298891
0.293379086413687	-0.0731547824766762	-1.04537230312031	-0.0746190476680688	-0.293388579335117	-0.0746190476680688	-0.63944507025088	1.44142250343	0.434522935243236	-0.670219248631336	-0.354441174686726	-0.0394696669733724	-1.0226518587682	0.00587547955287957	-0.208166297662318	0.688918327088336	-0.688918327088631	-0.698590066509715	0.136570761157159	-0.366359250352772	1.08964720696619	-0.159594765827933	1.80684525361155	-2.07584042535637	-0.185591915266655	4085	Transient	tropics_11	-0.075905817077846	-0.764924271270973	-0.194256093537299	-0.05696009566136	-0.361549741189015	-0.810939922972785	-0.475923867199881	-0.688918327088631
0.870406180566839	-0.777160114020763	0.918760269773237	-0.777482470863613	-0.870407828306006	-0.777482470863613	1.48072406076626	0.390186592902718	0.434522935243236	-0.500937149399365	-0.168060212535307	-0.0264781528176651	-1.0341732107525	0.0920692667713631	-0.245497168177644	0.648455419475997	-0.648455419476293	-0.171917259783867	-0.36319170488662	-0.330567664536715	1.11084887751257	0.132672867572839	1.30395011843571	-1.96559873245165	-0.268264840712247	4172	Transient	tropics_11	0.588292037615969	1.23090129265673	-0.693927655331561	-0.949238071110471	-0.876138367521321	2.15693395316163	-0.476694700105269	-0.648455419476293
0.641501360788019	-0.478082993737379	-1.82398462609516	-0.476255289494094	-0.641511840203567	-0.476255289494094	-0.986321376648157	1.65213468720204	1.07169531006214	-1.05110397190327	-0.551603126275078	-0.464716655079986	-0.780973498784977	-0.166512094884087	-0.304159964701726	0.741924736060499	-0.741924736060795	1.23995286628216	0.646132491241012	-0.974273912470996	2.29814242810945	1.48210929067587	0.595791662779926	-1.15715965115033	-0.0829930763970644	4308	Transient	tropics_11	-0.211950083185913	-2.97173424641424	-0.615886783906862	0.105838791430828	-0.76995297621088	-3.3159204714878	-0.338482697203443	-0.741924736060795
0.440650580763583	-0.651599903274867	0.384387209087948	-0.65197114529298	-0.440662277662579	-0.65197114529298	0.659219321391862	0.885413367814622	0.753109122652689	-0.839501347863308	-0.657120908573947	-0.555099862473486	-0.734948097889352	-0.117258502187811	-0.504146771033826	0.428499053695323	-0.428499053695619	2.22864895856911	1.23735475499215	-0.810810176384667	2.44655412193406	1.95780092035358	0.431581006395976	-0.752940110499675	-0.417149817408935	4344	Transient	tropics_11	-0.178145162803873	-1.11355394237446	-0.802962184752019	0.221792201939127	-0.88228040943662	-1.40370757273755	-0.349638206706094	-0.428499053695619
0.528203839754947	0.0691795032779561	0.709960803704651	0.0676271213119818	-0.528217465152475	0.0676271213119818	1.02520385185023	0.624148860003956	0.434522935243236	0.47243492118447	-0.166407357851332	-0.57160723194526	-0.608363243665986	0.0551290722491559	-0.760129883138914	-1.52626401305677	1.52626401305647	1.32142217844832	-0.853154906890324	-0.430427738382821	0.368790408389513	1.10221753656302	-0.779472584435652	-0.0914899530713261	-0.946700234607778	4357	Transient	tropics_11	0.194393617695094	-0.106814516332391	0.416144171118189	-0.335263138892371	-0.0926211974932054	0.183719011138776	0.331453731553837	1.52626401305647
0.457689553666232	-0.645125746238862	0.53521307517172	-0.643603723588271	-0.457681903430632	-0.643603723588271	0.805136668767448	0.85748005341483	0.753109122652689	-0.458616624591372	-0.416247573531364	-0.594288786362319	-0.688922696993726	0.0181888777269486	-0.624138854833086	-0.0622350898271224	0.0622350898268265	1.83008441250894	-0.34032675545978	-0.623098028262781	1.38647059461541	1.5634923771492	-0.574209263955715	-0.422215031785501	-0.727275579727769	4366	Transient	tropics_11	-0.160315136256357	-0.666978047085851	-0.569098683396843	-0.0153645465923129	-0.803204535378689	-0.717089919816488	0.0857616478875925	0.0622350898268266
0.439927586885404	-0.285670485206203	0.871979738761548	-0.28380459028579	-0.439913174415744	-0.28380459028579	1.09151187092975	0.603655572269506	0.434522935243236	0.76867859484042	-0.171636598454289	-0.541893966896068	-0.599302180386664	-0.148041997622983	-0.744130938632346	-1.7618390611758	1.76183906117551	1.32876533204186	-0.57877551376825	-0.413539068019395	0.262782055657649	1.09491552650368	-0.338156445403787	-0.275226107912534	-0.950732179790215	4389	Transient	tropics_11	0.0927815818470907	0.0832006545969028	-0.130146437545004	-0.222827091396302	-0.370130459456212	0.29397981452827	-0.122147263306867	1.76183906117551
2.22930133381979	-1.04300704297042	-1.98452690297619	-1.0452399654143	-2.2293110821918	-1.0452399654143	0.147367075308713	0.470000807531377	0.753109122652689	-1.30502712075123	0.266041625492303	-0.16003777854383	-0.722616650843653	0.165949655815778	-0.293494001697348	1.05089949858832	-1.05089949858861	-0.164177178969053	-0.572242671074867	-0.640838879240865	0.856428830956091	0.368896013509614	1.25263428831572	-1.91047788599929	-0.427072177572207	4499	Transient	tropics_11	1.69354573038776	-2.22172139688771	-0.933924448400502	-2.56723839001276	-1.06115391082954	-0.24426575717504	-0.469675400342527	-1.05089949858861
0.679802948260481	-0.567556243447678	-0.568588911294108	-0.568296928245891	-0.679805998181695	-0.568296928245891	0.0645813149609325	0.492154815503626	0.434522935243236	0.557075970800456	0.405543712634837	-0.298571053253697	-0.952773658842573	-0.0125946177082238	-0.720132521872494	-0.173912714837178	0.173912714836882	-1.21027887063253	-0.787826479956497	-0.44290056374296	0.0295636796475464	-0.428208879463833	-0.584472429979711	0.0371253553175196	-0.511184548080009	4578	Transient	tropics_11	0.368894613684972	0.17832151877916	-0.360798471924207	-0.545837634078229	-0.581314620720565	0.66394117780295	0.0479168533883614	0.173912714836882
0.694629617658396	1.08853560957115	-0.757040027699151	1.08845256928646	-0.694638242468998	1.08845256928646	-0.0796981846379941	0.379059767309459	0.434522935243236	0.430114396376477	0.446755657298668	-0.314864041303759	-0.941282310379063	0.350650628426813	-0.728131994125778	-0.0133558974314171	0.0133558974311212	-1.77758710163615	-0.696366682249139	-0.450337776380062	-0.0128396614452	-0.768095604106287	-0.512630267811734	0.092246201769882	-0.508427973246686	4617	Transient	tropics_11	0.385961129462368	0.374989593230176	1.44021291084133	-0.559528170307371	0.971370709604	0.889572826082506	-0.0299540150254653	0.0133558974311211
0.554653285572641	-0.519092106349252	-1.89377149148697	-0.518092398017638	-0.554645827700758	-0.518092398017638	-1.10980517265852	0.743023214625666	0.434522935243236	-0.966462922287286	0.539580437076704	-0.248277171720217	-0.814697456155696	0.227516646686122	-0.536144660046962	0.892527678193625	-0.89252767819392	-0.923647800971186	-0.209669901592125	-0.493334161938314	0.389992078935886	-0.211707401721514	0.523949500611948	-0.752940110499675	-0.452394316274839	4783	Transient	tropics_11	0.224838748171567	-1.59368761351523	-0.482047848751562	-0.304672072546519	-0.594248693195467	-1.49331436523451	-0.373541835644012	-0.89252767819392
0.813779682678044	-0.487489496393294	0.145079985105804	-0.484622711198803	-0.813775622845393	-0.484622711198803	0.77044407495264	0.00778915094693174	0.434522935243236	0.00690914829654895	0.469256365487822	-0.281291910663764	-0.92976095839476	0.0305022759010177	-0.701467086614832	0.120090771874076	-0.120090771874372	-1.1673114989298	-0.114943682538076	-0.453204202083951	0.00836200910117291	-0.393259087726823	0.113422859652074	-0.146610799523688	-0.45335690949385	5021	Est.	tropics_11	0.52311104560075	1.02045719323094	-0.474947489287461	-0.731894353259682	-0.500100371194294	1.74814522119141	-0.33705951575803	-0.120090771874372
-0.143434127398797	-0.713304941213711	-0.0300516745528541	-0.710543097225942	0.143428505958421	-0.710543097225942	-0.168141964577889	0.603655572269506	0.434522935243236	-1.26270659594324	0.360968467847519	-0.221093607447219	-0.780163403723581	0.0243455768139835	-0.405486613243324	0.974991083907571	-0.974991083907867	-0.127064483780082	-0.617972569928546	-0.590947577800298	0.368790408389513	0.348612652233671	0.544475832659942	-1.08366518921385	-0.431871879895593	5223	Transient	tropics_11	-0.578707856108543	0.0342802442261941	-0.570477845385047	0.855187242464058	-0.754798525589666	-0.71145381076574	-0.384182763907395	-0.974991083907867
-0.343998261048762	-0.965497461085683	-0.197445645369933	-0.961565748367208	0.344008391330552	-0.961565748367208	-0.46320272313159	0.674302611185509	0.434522935243236	-0.712539773439329	0.370303929320418	-0.20578677393703	-0.849201505067019	0.295240336643502	-0.573475530562288	0.767173590410599	-0.767173590410895	-0.766861548568575	-0.0757466263777795	-0.454133853663581	0.368790408389513	-0.147237518035205	0.28789668206002	-0.422215031785501	-0.242602594992713	5263	Transient	tropics_11	-0.809570962275743	0.29979652851279	-0.90369589249182	1.00490332814818	-0.968404115298202	-0.546678745515811	-0.333310203528787	-0.767173590410895
-0.85817206050345	-1.1346584986042	0.181080911433613	-1.13728160416609	0.858162895827174	-1.13728160416609	-0.568769457100256	0.795800903782944	0.753109122652689	-1.34734764555922	-0.127049835515863	-0.143273151366003	-0.711125302380143	0.0243455768139835	-0.269495584937496	1.06303837087202	-1.06303837087232	0.0521481566244214	-0.582041935114941	-0.70606943174546	1.0048405247807	0.551508675335511	1.31421328445971	-2.07584042535637	-0.127636490850023	5368	Transient	tropics_11	-1.53726711848854	0.159602026013566	-1.03010012432028	2.09221653100586	-1.1351982672621	-1.58649509009341	-0.462407276880319	-1.06303837087232
-0.304015544335594	-0.95077689173566	0.818052182178629	-0.953198326662499	0.304006277949645	-0.953198326662499	0.401829061701452	0.548851804422111	1.07169531006214	-1.34734764555922	-0.689083777898187	-0.207801959301116	-0.631795993404893	-0.049534812230431	0.0264848884340124	1.05340819886028	-1.05340819886058	0.661332209472274	-0.546111300301336	-1.03547597479716	0.983638854234329	1.18428713680261	2.11474023433146	-2.79241142923708	0.13102301798419	5393	Est.	tropics_11	-1.11891254982928	0.49369955184166	-0.840790067804511	1.61696264401433	-0.997462995379634	-0.866661184431592	-0.519336091296004	-1.05340819886058
1.51138429747384	-0.542811608225765	1.26586354059418	-0.543194663131765	-1.5113705304266	-0.543194663131765	2.35260502721081	-0.0610975245170043	1.70886768488105	-0.966462922287286	-0.350859029692189	0.0573449830714688	-0.403259175528766	0.270613540295364	0.261136074530343	0.32135327433785	-0.321353274338146	1.69408722332047	-1.00014386749144	-1.71760782135648	0.262782055657649	2.36353055621487	0.164738689772058	-1.10203880469797	-0.334923842390504	5450	Transient	tropics_11	0.119862864022861	0.303209788346526	-0.24438003375738	-0.343583329111317	-0.596374379889169	0.60682531496579	-0.353305787989191	-0.321353274338145
0.724516894553289	-0.241445077453788	0.683587688683541	-0.241967481762246	-0.724512479952718	-0.241967481762246	1.15504051196401	0.351990027433322	1.70886768488105	-0.881821872671301	-0.430126945616304	0.143526314599427	-0.390927728483067	-0.0310647149693277	0.333131324809899	0.24471652732008	-0.244716527320376	1.34573397075126	-1.30065463138704	-1.74418036234113	0.389992078935886	2.16943439138967	0.380265176275992	-1.52463196083275	-0.286145463021679	5461	Transient	tropics_11	-0.527093190361066	-0.155499768898805	0.359980923553247	0.87033821498351	-0.360423156888308	-0.919408344170294	-0.370461320890904	-0.244716527320376
0.634587430981612	-0.509124182587905	1.37820769461468	-0.509724976312929	-0.634590126202827	-0.509724976312929	1.68346976281704	0.23544068114453	1.70886768488105	-0.712539773439329	-0.506210092759103	0.0837138979419634	-0.380246475080953	0.0612857713361907	0.28780098204129	0.182727352857977	-0.182727352858273	1.68872870583329	-1.19286272694623	-1.7483637944495	0.326387067296767	2.38824505180033	0.431581006395976	-1.48788472986451	-0.288179345627529	5467	Est.	tropics_11	-0.601032472518711	0.443788354158267	-0.101373843095945	1.01251517588338	-0.577319989641359	-0.402300270332714	-0.385921394578305	-0.182727352858273
2.15622768791065	0.564453326274321	-0.0512860191219225	0.561305001889804	-2.15622856943073	0.561305001889804	1.75315274095151	-0.129187054266797	1.70886768488105	0.260832297144506	-0.776725389677697	0.365453962355006	-0.712355446732634	0.0859125676843283	0.426458501098212	-0.777457444782824	0.777457444782528	0.988995630632665	-0.72249805302267	-1.85085788110459	0.326387067296767	2.02732604177328	0.0107911994121055	-0.752940110499675	0.250493455037964	5510	Transient	tropics_11	0.650047916833692	-0.781176953480158	0.879612473640834	-1.14007388862491	0.34304301100757	0.133855136119801	-0.32099220650082	0.777457444782528
0.659114589147836	1.31837061357527	-0.925083728113614	1.3143729553136	-0.659100784439217	1.3143729553136	-0.238867209479323	0.659156842616776	1.70886768488105	-0.0354113765114439	-1.32686108196563	0.437786254040412	-0.620694690711684	0.147479558554674	0.559783038652946	-0.934210748873024	0.934210748872728	-0.0158752459211413	-0.621238991275237	-1.86371806128958	0.496000431667751	1.40272333515894	-0.225261619139822	-0.495709493721984	0.939025897694146	5521	Transient	tropics_11	-0.580866440206818	-1.10706943939375	1.60262899567254	1.11158984496129	0.905116001703047	-2.09789812031276	-0.174204701239655	0.934210748872728
1.11184883093483	-0.0784553534711343	0.0161381931884851	-0.0746190476680688	-1.11185878682537	-0.0746190476680688	0.917850374852471	0.438114978965621	1.70886768488105	0.260832297144506	-0.776725389677697	0.365453962355006	-0.712355446732634	0.0859125676843283	0.426458501098212	-0.777457444782824	0.777457444782528	0.988995630632665	-0.72249805302267	-1.85085788110459	0.326387067296767	2.02732604177328	0.0107911994121055	-0.752940110499675	0.250493455037964	5538	Transient	tropics_11	-0.208631985375063	-0.701620520975599	0.168358934009933	0.408176396308829	-0.203422520627732	-1.10221133448988	-0.279336219537683	0.777457444782528
0.310741769957531	-0.167484864576948	0.532702756272734	-0.166660686419866	-0.310737810531781	-0.166660686419866	0.686913838342737	0.382480850999326	1.70886768488105	0.303152821952499	-1.06388441494711	0.401427164918169	-0.665909996545914	0.0551290722491559	0.474455334617916	-0.936881300775438	0.936881300775143	0.746870025656485	-0.438319395860521	-1.87200745454135	0.453597090575005	1.8991351985093	1.36552911457969	-1.80023619309456	0.702331280359186	5632	Transient	tropics_11	-0.867295772164697	0.0856846620324431	-0.0694528323083739	1.65833040308861	-0.310383068213614	-1.29374567520167	-0.481555437988542	0.936881300775143
1.73475306359558	1.10475906003417	-1.52121063371395	1.10518741269588	-1.73475311863234	1.10518741269588	0.138929677671352	0.407956299447175	1.70886768488105	0.557075970800456	-1.48508016465839	0.376859053990049	-0.596031796620287	0.135166160380605	0.629111798181407	-0.476332486331798	0.476332486331502	-0.398364239519788	-0.43505297451383	-1.76463269709317	0.55960544330687	1.08106043049365	-0.389472275523771	-0.220105261460172	1.26794010954648	5684	Transient	tropics_11	0.303514868244108	-1.53184609891435	1.19826360149663	-0.620196327476333	0.704340592271367	-1.1415593662871	-0.112206379304153	0.476332486331502
1.57460438400664	0.580769627150937	0.394044553558164	0.578039845299222	-1.57459484445935	0.578039845299222	1.63904934584386	-0.15197213592941	1.70886768488105	0.345473346760492	-1.49267062623846	0.414718813064272	-0.6190444970681	0.0489723731621216	0.626445307430312	-0.601201019223476	0.60120101922318	-0.0383512498256943	-0.65063678339546	-1.79314201220207	0.729218807677853	1.33126349312523	-0.481840769739743	-0.385467800817259	1.1421539713798	5849	Transient	tropics_11	0.171841911050687	0.484450654886329	0.836837436204786	-0.350787971910334	0.21957652175948	0.827156500818019	-0.115432747648712	0.60120101922318
1.4122482144541	0.287962608924853	-0.152761968967985	0.285180085634412	-1.41224918880559	0.285180085634412	1.02167999754285	0.153700031040024	1.70886768488105	0.387793871568484	-0.836521871154019	0.26079295227553	-0.470677086749411	0.079755868597294	0.56244952940404	-0.130455552061526	0.13045555206123	-0.391566860855495	0.156169289237308	-1.70366304766192	0.432395420028632	1.03837175630058	0.339212512180005	-0.422215031785501	1.27977615891667	5851	Transient	tropics_11	0.0383539733514756	0.0783889049997177	0.0935464609214801	-0.212321831956679	0.0730942928559969	0.258625417588278	-0.374584198824309	0.13045555206123
0.406717281869333	-0.533363538814929	1.38402572782762	-0.534827241427056	-0.406712918516084	-0.534827241427056	1.4933305254715	-0.282039744953891	1.70886768488105	0.17619124752852	-0.485938146809315	0.110425823087197	-0.447664386301598	0.122852762206536	0.36779570457413	-0.0310786509656215	0.0310786509653256	0.0862838976538457	0.564471957573728	-1.64858119156837	0.517202102214124	1.29100882228528	0.0415806974840962	0.0738725862857612	1.06057940650451	6005	Est.	tropics_11	-0.788385477655768	1.6200337654646	-0.645422147007859	1.24374514639147	-0.62666875754909	0.657441949436162	-0.339985945847073	0.0310786509653257
0.936330755185225	-0.944022024146939	0.653847793021438	-0.94483090495779	-0.936328914027351	-0.94483090495779	1.30999083798666	-0.156655367000005	1.70886768488105	0.0492296731045418	0.0330063922786017	-0.116089587093005	-0.366684883682763	0.0612857713361907	0.245137130023775	0.23346783900385	-0.233467839004146	-0.160604833977603	1.49866846272746	-1.59249221293022	0.432395420028632	1.09266875417773	0.955002473619816	-0.0363691066189637	0.700597557696419	6237	Transient	tropics_11	-0.352941536563177	0.893707135096899	-0.994766060449271	0.372074645142117	-0.958476932443158	0.62993183388089	-0.469578563581005	-0.233467839004146
1.74415174333485	-0.880440544128786	0.836805741012229	-0.877891531320119	-1.74416185541257	-0.877891531320119	2.17358330204627	-0.537059944670432	1.3902814974716	0.133870722720527	0.0682749709707895	-0.295869847340135	-0.346132471939932	0.190576452163915	0.157142935237651	0.24334078846126	-0.243340788461556	0.393952110042642	1.38434371559326	-1.49410408741853	0.411193749482259	1.36072117473214	0.760002319163876	0.0371253553175196	0.53440542296158	6347	Transient	tropics_11	0.557932937422487	0.710846170415885	-0.949888020457486	-0.940064472613882	-0.900641955600003	1.59787144338856	-0.468081749844092	-0.243340788461556
0.247552971442095	0.0260834156722369	0.304086537483919	0.0257900127884374	-0.247543460628908	0.0257900127884374	0.434536385483937	0.133007456877039	1.3902814974716	0.133870722720527	-0.620735069224299	-0.571692984513944	-0.331340736189252	0.0181888777269486	0.125145046224515	0.0271879359961464	-0.0271879359964423	1.23722399163591	0.420749418319308	-1.41965449008253	-0.436873072372659	1.82698884270933	0.359738844227998	0.0554989708016403	0.350832526563649	6420	Transient	tropics_11	-0.767211735093243	-0.532810414663565	-0.199421860747945	1.21805817143157	0.127763491768955	-1.58451305482966	-0.379472803186734	-0.0271879359964423
0.338442977146866	1.23240192715003	1.41045790917577	1.23069873826651	-0.338454630664618	1.23069873826651	1.47174071387001	-0.357436443750003	1.3902814974716	1.23420436772834	1.21040331667252	-0.978931933196805	-0.170641878824865	-0.0803183076656034	-0.546810623051341	-1.8001978975923	1.800197897592	0.573462445863092	0.228030558864517	-1.51533113182027	-0.818503142207372	1.48816309388746	0.164738689772058	0.27598235661109	-1.0271804291249	6504	Est.	tropics_11	-0.686734315823229	1.28963202303366	0.821183221289047	1.19115744171023	1.705249742463	0.377592294857842	-0.37281443413272	1.800197897592
1.29435063283726	-0.446666624436588	0.0919498239378572	-0.442785602675259	-1.294340337754	-0.442785602675259	1.14357557752736	-0.275762222455008	1.3902814974716	0.853319644456406	0.982050211884155	-0.951362482364727	-0.125006523699541	-0.178825493058156	-0.410819594745513	-1.58784855844275	1.58784855844245	0.787207754518293	-0.464450766634052	-1.50440772575952	-0.839704812753745	1.61335824071683	-0.2971037813078	0.220861510158728	-0.864430363393934	6639	Transient	tropics_11	0.15966216741931	-0.471066391136003	-0.336866261769755	-0.265049162951294	-0.247244703196636	-0.26976723357135	-0.228275198468812	1.58784855844245
1.0044806298694	0.330565833579361	0.890821897085701	0.327017194157956	-1.00446734535932	0.327017194157956	1.58807753776402	-0.664038614052605	1.3902814974716	1.99597381427221	1.4458285662411	-0.875299953941544	-1.22322539526576	-0.111101803100776	-0.789461281400956	-1.37485181277139	1.3748518127711	-0.0539306432606389	-0.372990968926694	-1.4587773273923	-0.606486436743642	1.04960561793033	-0.697367256243677	0.588333819841144	-1.15984066129639	6805	Est.	tropics_11	-0.0969996028353727	1.10797308622201	0.384918040419455	0.115286438665319	0.527730633582758	1.10929541339774	-0.00234533634858917	1.3748518127711
1.79731682379489	-0.361330616410933	-1.43080962018695	-0.35911138562817	-1.79731822180788	-0.35911138562817	0.258889619374344	-0.236536010438177	1.3902814974716	-0.754860298247322	-0.614906884763734	-0.836325411474422	0.264619197311275	-0.0987884049267073	-0.27216207568859	0.348948977329465	-0.348948977329761	0.736500302000747	1.6717887941021	-1.36503745977881	-0.73369646002188	1.48161000793677	3.19237266685113	-1.43276388341215	-0.296232326775446	6900	Transient	tropics_11	0.605007293260958	-2.20208640241818	-0.675708565874463	-1.16203231963526	-0.184718248045099	-1.44043827968764	-0.57392461893222	-0.348948977329761
1.37064333437911	-0.693258428953889	2.09556823645428	-0.693808253816524	-1.37062901241153	-0.693808253816524	2.98322605297756	-1.18550476872175	1.07169531006214	-0.289334525359401	-0.617112610700885	-0.678926571653956	0.208302588783838	0.0859125676843283	-0.43748450225646	0.390302068909275	-0.390302068909571	0.126820090126296	1.77304785584953	-1.21644814896668	-0.564083095650896	0.977646493157521	1.84789791770754	-0.201731645976051	-0.467647690352441	7514	Est.	tropics_11	0.487460365551578	2.49613753559188	-0.869216163982739	-0.703559542681084	-0.600454113978323	3.33736069356044	-0.559674148220952	-0.390302068909571
2.01414134006924	0.594726879728767	-0.0578719145863207	0.59477468870864	-2.01413866557136	0.59477468870864	1.61527573720681	-0.706021621664184	1.3902814974716	-0.670219248631336	-0.542469232446565	-0.850946224435135	-1.2306362649015	0.0243455768139835	-0.304159964701726	0.316497725424369	-0.316497725424665	0.833549007601848	2.21401473765287	-1.41957701911757	-0.691293118929134	1.58777000033795	3.97237328467489	-1.78186257761044	-0.325327585213212	7527	Transient	tropics_11	0.79699185051699	-0.681057720748039	-0.251621866483472	-1.41619699337772	0.875035092229441	0.46930326284241	-0.597745422410231	-0.316497725424665
0.713241655803313	-0.00258900797575534	0.944129257234753	0.00068774767431089	-0.713245967120341	0.00068774767431089	1.37793670484285	-0.66035181512469	2.0274538722905	-0.247014000551408	-0.648321041127562	-0.89961080716361	0.40353549858034	0.0120321786399144	-0.0241784358367862	-0.621675250475319	0.621675250475023	1.65558528285705	2.64518235541613	-2.10256104629155	-0.712494789475507	2.66840507877792	4.96790038900258	-2.33307104213406	-0.468663418628709	7719	Transient	tropics_11	-0.693655012029025	-0.0588541805270353	-0.597641612912805	1.31348975077369	0.215904798204859	-1.17494059378619	-0.609525901120673	0.621675250475023
2.83683207880992	0.939145232211612	-1.25166145028991	0.937838978601703	-2.83683381537375	0.937838978601703	1.30572250741717	-0.886110124251196	2.66462624710941	1.99597381427221	2.03198151704323	-1.06691406866714	0.597538264024352	0.0920692667713631	-0.869456003933796	-2.77341175148427	2.77341175148398	-0.838308448397612	-0.862954170930399	-2.71984969517113	-1.00931817712473	1.570544745839	-0.615261928051702	0.331103203063452	-2.12674841350656	7898	Transient	tropics_11	0.485158292797329	-0.907641048257297	1.45760502545845	-1.13975628294427	1.53052699192297	0.025984443811483	-0.111251986373564	2.77341175148398
1.60762118466917	3.13573445792532	-1.43890170699074	3.13847088694013	-1.60761531557977	3.13847088694013	0.0947077877014012	-0.741594249157857	2.34604005969996	-0.416296099783379	1.17886085986372	-0.720730948887668	0.783320064771232	0.0920692667713631	-0.605473419575424	0.673785199641321	-0.673785199641617	-0.658550033063859	2.81830268679077	-2.43297471188786	0.0295636796475464	1.4464729851726	1.20131845819574	0.882311667587077	-1.11902446888525	7936	Transient	tropics_11	-0.187852293946182	-1.25415418998918	0.794785965167368	0.345763120160751	2.83995374424957	-1.64615366053	-0.512482012925635	-0.673785199641617
0.806250582314837	1.68105674510409	-0.871067572040142	1.68253951032079	-0.806254626247185	1.68253951032079	-0.0852569407284927	-0.742856396538584	2.66462624710941	-0.204693475743415	1.88332249976997	-0.818960516315803	0.724933213309115	0.116696063119501	-0.858790040929417	0.291572574335168	-0.291572574335464	-1.61861774951655	0.0483773847964926	-2.62812407264686	-0.288461378548048	0.991751230537102	-0.420261773595762	0.551586588872902	-1.76014005171496	8238	Transient	tropics_11	-0.889746942736219	0.116985744025808	1.31802983891889	1.80788491471655	1.73317462657106	-1.37588942352403	-0.217795418614701	-0.291572574335464
1.11238554077116	0.133552371123574	0.577002501548954	0.134566494949653	-1.11239814116309	0.134566494949653	1.39749161466121	-1.10236911361749	2.66462624710941	0.980281218880384	2.08168233907353	-0.902526394498884	0.691239259459188	0.31986713299164	-0.954783707968825	-0.210733960764406	0.21073396076411	-2.04218871051688	-0.529779193567879	-2.68692453505895	-0.52167975455815	0.766449894518142	-0.789735750459649	0.569960204357023	-2.04779533966139	8594	Est.	tropics_11	-0.68246318786701	2.24738079430955	0.282350715440111	1.40586802239704	0.278065312581771	1.183458980892	0.0339031447244601	0.21073396076411
2.90250707132056	0.594677215554056	-0.261089612750103	0.59477468870864	-2.90251518805611	0.59477468870864	2.21155159141441	-1.26010432180371	2.66462624710941	-0.458616624591372	1.69612950796544	-0.79469253937808	0.737264660354813	0.313710433904606	-0.741464447881252	0.408915006410951	-0.408915006411247	-1.51248933372883	0.734325867601679	-2.58768422893261	-0.140049684723437	1.02732512569799	0.0826333615800835	0.533212973388781	-1.52393546882411	8647	Transient	tropics_11	0.529626781849534	0.781185652493545	0.113546559105176	-1.38704533847004	0.569320102327334	2.09065492460073	-0.41796469378803	-0.408915006411247
2.85345203295694	-0.795765285557986	1.01084467362074	-0.794217314273031	-2.85346390745345	-0.794217314273031	3.33352695018058	-1.50941164390222	2.66462624710941	-0.458616624591372	1.69612950796544	-0.79469253937808	0.737264660354813	0.313710433904606	-0.741464447881252	0.408915006410951	-0.408915006411247	-1.51248933372883	0.734325867601679	-2.58768422893261	-0.140049684723437	1.02732512569799	0.0826333615800835	0.533212973388781	-1.52393546882411	9197	Transient	tropics_11	0.496411651507879	2.38178527804612	-0.849799264409967	-1.31593411139835	-0.769353602604797	3.80501642969226	-0.435335537289154	-0.408915006411247
1.19018776881232	-0.872721543757083	1.14882361357441	-0.86952410961541	-1.19018502231428	-0.86952410961541	1.95976971956531	-1.11107128766356	2.0274538722905	-0.924142397479293	-0.47027346130266	-0.730849751992443	0.864269563869274	0.19673315125095	-0.194833843906845	0.839844972482359	-0.839844972482655	0.923849950441333	3.05675144509924	-2.16887619230573	0.453597090575005	2.24844588485227	2.9665830143232	-0.716192879531433	-0.625483450485152	9313	Transient	tropics_11	-0.327656501993662	0.709406992552866	-1.0136644166979	0.663884463141554	-0.897031912676291	0.170304179457598	-0.588487398967209	-0.839844972482655
3.68286079037992	0.00877653044132543	0.788135087535422	0.00905516937901972	-3.68287102234748	0.00905516937901972	3.89436573431125	-1.57052614865326	2.34604005969996	-1.09342449671126	0.729255590444964	-0.900682714272166	0.956770418472412	-0.0741616085785692	-0.136171047382762	0.588246612948837	-0.588246612949132	1.43107332332483	-0.00715177809726058	-2.21047810049452	1.25926057133718	2.6174782393897	2.06342440421147	-2.44331273503879	-0.847695867695493	9353	Transient	tropics_11	1.305112364966	-0.0896488719635114	-0.0756761755833179	-2.91908161447498	-0.331334812658709	2.53953898584995	-0.578257687053093	-0.588246612949132
2.5502042364722	1.13629851011577	-2.00983682411067	1.13865709951472	-2.55019694900539	1.13865709951472	0.390463390766413	-0.642980681437304	1.70886768488105	-1.09342449671126	0.0803114388784765	-0.126337019050807	1.48531244075229	0.0243455768139835	-0.568142549060098	0.933233363251637	-0.933233363251933	-0.42009600488445	-0.294596856606101	-1.8405542427636	0.70801713713148	1.12855470105055	-0.225261619139822	-0.348720569849017	0.092910166413363	9369	Transient	tropics_11	0.973972268549294	-2.07579158171029	1.11003665664423	-1.72171831303954	0.668755468568954	-0.815990500326286	-0.29037083021893	-0.933233363251933
0.889029289856364	-0.254705412101702	1.47179828980157	-0.258702325171664	-0.889015552957349	-0.258702325171664	1.99173256708568	-0.985421194471625	2.0274538722905	-0.712539773439329	1.41113013602875	-0.982919427640636	1.04882122026366	-0.135728599448914	-0.55214360455353	-0.232745782505518	0.232745782505222	1.83975951352745	-0.778027215916423	-2.09365188532002	0.305185396750394	2.76950983344571	0.359738844227998	-1.13878603566621	-1.42796299208423	9370	Transient	tropics_11	-0.558759244160918	0.451425008672659	-0.00978351556747091	1.03320635132993	-0.357196041775758	-0.403559710408341	-0.444571287497032	0.232745782505222
1.69446348363518	0.0159373486755127	1.16444665707516	0.0174225910837286	-1.6944513639527	0.0174225910837286	2.43732642584011	-1.19772766967195	2.0274538722905	0.133870722720527	1.27857925307979	-0.947846627048661	1.10471777950001	-0.0249080158822929	-0.594807456571045	-1.28696637743739	1.2869663774371	1.75958021483042	-0.693100260902447	-2.09613095619906	0.496000431667751	2.71783406994884	-0.173945789019838	-0.697819264047313	-1.24691756752653	9407	Transient	tropics_11	0.0593141750662511	0.134297258093808	0.253360919196844	-0.179276063765294	-0.167130066699595	0.302443793056626	-0.354897753208074	1.2869663774371
0.734850845334704	-0.702711896644586	1.54202815264614	-0.702175675521233	-0.734850104759021	-0.702175675521233	1.92582160201262	-0.968581491260335	2.0274538722905	0.0492296731045418	1.29855172710078	-0.938842607336785	1.0936164768068	-0.12957190036188	-0.544144132300246	-1.06709093747194	1.06709093747165	2.11031503072727	-0.696366682249139	-2.098842439973	0.453597090575005	2.94082622329946	-0.481840769739743	-0.458962262753742	-1.28332435459087	9443	Transient	tropics_11	-0.67707257020627	0.347148505439169	-0.540758403628369	1.27580246501043	-0.757353616375654	-0.698147370207631	-0.210494746000684	1.06709093747165
1.98746156630833	0.76712796481921	-1.56170060089642	0.770490544507526	-1.98747058998408	0.770490544507526	0.302714455337827	-0.685329047501199	2.0274538722905	-0.881821872671301	0.235806478834238	-0.176845282005999	1.44009713491806	0.338337230252744	-0.55747658605572	0.769601364867339	-0.769601364867635	-1.28743159926736	-0.519979929527805	-1.89013566034429	0.55960544330687	0.622906107026836	0.0415806974840962	-0.624324802110829	-0.0584448840133206	9531	Transient	tropics_11	0.284154799146496	-0.948856896122636	0.932162785129886	-0.848916142012516	0.431511022861711	-0.323949614520947	-0.368930809109664	-0.769601364867635
0.815190050230018	-0.339060552676809	-0.350338832899929	-0.342376542218752	-0.815183936949441	-0.342376542218752	0.349963882107066	-0.648527487031555	2.0274538722905	-0.712539773439329	0.278458192386549	-0.292654126014464	1.42734563858127	0.110539364032466	-0.696134105112642	0.698710350730522	-0.698710350730817	-1.52201558703937	-0.372990968926694	-1.95157013556536	0.55960544330687	0.521614121331886	-0.0610509627558722	-0.422215031785501	-0.0798069040605146	9909	Transient	tropics_11	-0.615421938222704	0.678669910858496	-0.267830244296959	0.977084007071041	-0.475647295425396	-0.122687937323588	-0.341053877661721	-0.698710350730817
0.990042894595036	-0.759322038051635	-0.680637733679429	-0.760747627454195	-0.990054598890249	-0.760747627454195	0.216603367685907	-0.575754726211167	1.70886768488105	-1.09342449671126	0.0803114388784765	-0.126337019050807	1.48531244075229	0.0243455768139835	-0.568142549060098	0.933233363251637	-0.933233363251933	-0.42009600488445	-0.294596856606101	-1.8405542427636	0.70801713713148	1.12855470105055	-0.225261619139822	-0.348720569849017	0.092910166413363	9967	Transient	tropics_11	-0.308779847241552	-0.533017160600862	-0.690387872263991	0.580201307913518	-0.830510914098725	-1.08077291259157	-0.284373476758721	-0.933233363251933
2.02109666632939	-1.05664201824061	0.100071443905164	-1.05360738711901	-2.02109034370197	-1.05360738711901	1.75538616973787	-1.11479130099623	1.70886768488105	-1.09342449671126	0.0803114388784765	-0.126337019050807	1.48531244075229	0.0243455768139835	-0.568142549060098	0.933233363251637	-0.933233363251933	-0.42009600488445	-0.294596856606101	-1.8405542427636	0.70801713713148	1.12855470105055	-0.225261619139822	-0.348720569849017	0.092910166413363	10312	Transient	tropics_11	0.538944276979509	0.406037998796501	-0.967986367910632	-0.954438310644343	-1.06167533433383	1.2627366249114	-0.332461939854442	-0.933233363251933
0.979511107273055	-0.788653591670524	-0.30671835038461	-0.785849892568322	-0.979507225174833	-0.785849892568322	0.521044527142325	-0.757038947369395	1.70886768488105	-1.00878344709528	0.170320030710647	-0.162395974182655	1.46310983536588	0.0612857713361907	-0.586807984317761	0.852226622211735	-0.852226622212031	-1.18437936944451	-0.235801272365656	-1.85341442294859	0.623210454945988	0.660040260747413	0.380265176275992	-0.752940110499675	-0.0100870600944235	10369	Transient	tropics_11	-0.317438998130445	0.477458248129186	-0.724112087617186	0.611265524882105	-0.842898526874984	-0.0329638223961001	-0.434234966742773	-0.852226622212031
0.758497125473586	-0.787088630339132	-0.267852707195606	-0.785849892568322	-0.758491803229083	-0.785849892568322	0.370660322194012	-0.6737040058366	1.70886768488105	-1.13574502151926	0.300187184451477	-0.122392400891318	1.47463118735018	0.239830044860191	-0.573475530562288	0.89625026569396	-0.896250265694256	-0.832553003689161	-0.252133379099113	-1.86046428076084	0.70801713713148	0.884093389918622	-0.204735287091828	-0.293599723396655	-0.127403634302724	10412	Est.	tropics_11	-0.499154917608052	0.262856656746422	-0.721394860195164	0.955732279794323	-0.850325007261734	-0.545416122857183	-0.300149803518573	-0.896250265694255
1.08643718458541	-0.593436676752119	0.00320266756782871	-0.593399193360018	-1.08644920469278	-0.593399193360018	0.871295792594545	-0.735981014754093	1.70886768488105	-1.13574502151926	-0.0487148898314822	-0.0965808777172731	1.53217794023011	-0.0002812195341547	-0.63213832708637	1.0364137776631	-1.0364137776634	-0.877802706914219	-0.539578457607953	-1.79732544431044	0.368790408389513	0.807079027412417	-0.0713141287798692	-0.477335878237863	0.289468442112472	10433	Transient	tropics_11	-0.229525236762271	0.627221778696689	-0.468025811975609	0.384002924308883	-0.655115917059016	0.320816525976509	-0.345145426284589	-1.0364137776634
2.84805340589921	-0.90984281521384	-1.52664473580117	-0.911361218138955	-2.84804039994638	-0.911361218138955	1.04728998095979	-0.663507183576509	2.0274538722905	-1.34734764555922	0.0907929563866058	0.224991254849736	1.65876279445347	0.245986743947226	-0.39215415948785	1.12284254832306	-1.12284254832335	0.021634376489102	-0.663702468782225	-1.91074293702626	0.283983726204022	1.46919034980166	0.565002164707935	-1.2122804976027	-0.0323112402059208	10509	Transient	tropics_11	0.94455504657006	-1.82801134098551	-0.777888278972986	-2.07021337116104	-0.919165015846317	-0.238112703525836	-0.45310084910311	-1.12284254832335
0.049837010080536	-1.2212836158604	1.06388623529814	-1.22095582121318	-0.0498401317246172	-1.22095582121318	0.903754957622989	-0.519888097411581	2.0274538722905	-1.38966817036721	-0.699000906002032	0.19519223723186	1.72780089579691	-0.0064379186211895	-0.434818011505365	1.13927048881367	-1.13927048881396	0.362495627756801	-1.02954165961166	-1.88238856384731	-0.16125135526981	1.65829368723585	-0.0302614646838818	-0.789687341467917	0.0364160596434662	10517	Transient	tropics_11	-1.20273791523845	1.01419456747333	-1.10128118409427	2.0771197042	-1.18022965842583	-0.683569586959496	-0.339299525770342	-1.13927048881396
2.21432592600087	-0.921403231533864	-0.000902442161101066	-0.919728639843663	-2.21432901725513	-0.919728639843663	1.83271243749677	-0.877607236633661	2.0274538722905	-1.38966817036721	-0.918329539397411	0.175855032993497	1.75042355047442	0.147479558554674	-0.3174924184572	1.14970991897765	-1.14970991897795	0.678152000473697	-0.611439727235163	-1.91825762062834	0.34758873784314	1.89046016091744	0.657370658923907	-1.34089580599154	0.245608435548748	10524	Transient	tropics_11	0.458245782095816	-0.504929651158546	-0.795650473931575	-1.14858808035366	-0.931232554344021	0.41934888668625	-0.474116437215865	-1.14970991897795
1.16497395900347	-1.13791042239182	1.0122917986331	-1.13728160416609	-1.1649851890908	-1.13728160416609	1.81429905794699	-0.610696280014475	1.70886768488105	-1.38966817036721	-0.669767838490349	0.036249851175073	1.84289440155677	-0.0433781131433962	-0.261496112684212	1.12745531979086	-1.12745531979116	1.39381178042788	0.959708940523383	-1.79693808948559	-0.16125135526981	2.23078375795661	0.28789668206002	0.294355972095211	-0.0455228954360377	10529	Transient	tropics_11	-0.164952932060158	0.207100841543408	-1.09385484107752	0.26530248294888	-1.09913864751796	-0.0222147359462873	-0.411438713452815	-1.12745531979116
1.07557952052872	-0.418580453981383	0.965895198747136	-0.417683337561132	-1.07557222554876	-0.417683337561132	1.69662217678117	-0.579275453115303	1.70886768488105	-1.38966817036721	-0.036943339399276	-0.231726925964102	1.93494520334802	0.0674424704232249	-0.384154687234566	0.994817908637617	-0.994817908637913	2.10753654017836	-0.50691424414104	-1.83660322355014	-1.07292318876385	2.71171785639486	-0.594735596003708	0.478092126936419	-0.40637091802212	10535	Transient	tropics_11	-0.238452320883265	-0.345190647933436	-0.297025110116848	0.446275759643768	-0.134510760827775	-0.763157529122844	-0.0859270337573267	-0.994817908637913
0.60824989999526	-0.29483028647252	1.77847065976709	-0.292172011990499	-0.608251656044163	-0.292172011990499	2.00999705138302	-0.706154479283208	1.70886768488105	-1.05110397190327	0.420062342106262	-0.222637153683541	1.99249195622795	0.0982259658583974	-0.346823816719241	0.801405210250637	-0.801405210250933	2.59660049268865	-0.562443407034793	-1.84791398443573	-0.818503142207372	3.02913685777781	-0.830788414555636	0.514839357904661	-0.583513649555982	10543	Est.	tropics_11	-0.622686978812784	0.296635644566837	-0.14578647716417	1.17076863906596	-0.0776640275650685	-0.679314267981095	0.171913498389982	-0.801405210250933
1.17872696805166	-0.767448608552762	1.64359270198276	-0.769115049158904	-1.17873872470266	-0.769115049158904	2.39330306287339	-0.648261771793507	1.70886768488105	-1.13574502151926	0.323914575733616	-0.288280745011553	1.98058055847334	-0.049534812230431	-0.418819066998797	0.853359583624881	-0.853359583625176	2.21103531312515	-0.797625743996571	-1.84349813943245	-0.882108153846491	2.78386421219484	-0.728156754315667	0.312729587579332	-0.547650667529604	10549	Transient	tropics_11	-0.15364531855793	0.400450443988886	-0.589169891906024	0.298824267921261	-0.623367688999597	0.160005549837155	0.0351309921961184	-0.853359583625176
2.28099274866197	0.929292291811281	-1.2306929041925	0.929471556896994	-2.28099920622331	0.929471556896994	0.843899066148516	-0.772051858319105	1.3902814974716	2.24989696312017	-0.727047603949609	0.22486262599671	-0.642057197515912	0.0920692667713631	-0.101506667618532	-1.6309820179575	1.6309820179572	-1.53972846428865	-0.307662541992866	-1.37851740768356	-0.37326806073354	0.0615874875934494	-0.697367256243677	0.643454666293506	-0.333588826581491	10785	Transient	tropics_11	1.0332720941542	-0.373418135524609	0.921622185630729	-1.84586483090924	1.03069290367992	1.249317776433	-0.0192479403418855	1.6309820179572
0.696099432443361	-0.401730263226621	-1.74578080910088	-0.400948494151714	-0.696106484832794	-0.400948494151714	-0.881449487190805	-0.297849801617746	1.07169531006214	-0.373975574975387	0.0699566210325337	0.383161867788363	2.45241592645548	0.221359947599088	-0.0855077231119637	0.691750730621199	-0.691750730621495	-1.49621531765666	-0.601640463195089	-1.20978564597927	-0.16125135526981	-0.0385811119385239	-0.943683240819601	0.569960204357023	-0.215186228938682	10922	Transient	tropics_11	-0.15957830487696	-1.01377716232117	-0.245058715083404	0.292518412069036	-0.385537751528707	-1.34766833935104	0.529539255447345	-0.691750730621495
0.880810890402909	0.223522802408972	-1.74917712290539	0.22660813370145	-0.880805381372054	0.22660813370145	-0.734291346045013	-0.398721948861707	1.3902814974716	0.47243492118447	-0.248629679534607	0.296637525985666	2.38130758217737	0.221359947599088	-0.0881742138630582	0.00752296289654974	-0.00752296289684562	-1.71983419094101	-0.0659473623377052	-1.31971694527146	-0.330864719640794	-0.0943759580329703	-0.430524939619759	0.551586588872902	-0.316368643140701	11037	Transient	tropics_11	-0.206501427561697	-0.855309391513374	0.136747217855583	0.141088988234324	0.291289313932562	-1.04432284560866	-0.174762244491572	-0.00752296289684549
2.64597733897936	-1.07145327869228	-2.83088830306014	-1.07034223052842	-2.64596230808058	-1.07034223052842	-0.209783003505823	-0.40167803088499	1.07169531006214	-0.839501347863308	0.332754756708879	0.464455302901303	2.51035272510571	0.184419753076881	-0.0695087786053956	0.911788022217098	-0.911788022217394	-1.10856627018147	0.143103603850542	-1.09892469510745	0.114370361833038	0.117756795742221	-0.512630267811734	0.551586588872902	-0.428098027592235	11097	Transient	tropics_11	1.71079129526689	-2.52910579330199	-1.01274717843009	-2.66657537705529	-1.04901347859926	-0.484677493177966	-0.124291556781471	-0.911788022217394
0.711487601414443	1.17743826110025	-0.478246964094136	1.18049420803826	-0.711478083457816	1.18049420803826	0.159824644761527	-0.536628157408603	1.07169531006214	-0.204693475743415	0.03503358687358	0.355035025259835	2.42940322600767	1.79131821479289	-0.0935071953652477	0.528199658052126	-0.528199658052422	-1.69388507385033	-0.242334115059039	-1.24224598030163	-0.224856366908929	-0.136690170171712	-0.635788260099696	0.569960204357023	-0.255381208833603	11378	Transient	tropics_11	-0.144817604553667	0.652276180371504	1.10676439356085	0.306623865189528	1.18776530247534	0.429284777680588	-0.0445816765302923	-0.528199658052422
-0.00942056939156591	-0.029853020408294	-0.498979244883407	-0.0327819391445244	0.00942891716484845	-0.0327819391445244	-0.437046790455762	-0.378992592436645	1.3902814974716	0.260832297144506	-0.070979475922926	0.312458874907963	2.40597047626876	0.215203248512053	-0.090840704614153	0.30630107270606	-0.306301072706356	-1.97808496428139	-0.764961530529657	-1.29144004305747	-0.309663049094421	-0.27561559232634	-0.902630576723614	0.49646574242054	-0.360970382690631	11383	Transient	tropics_11	-0.994745744213512	0.844296757265757	0.240845538766575	1.46270935621831	0.0208078979281289	-0.339474009500024	0.392966830944963	-0.306301072706355
1.47258932203524	-0.90311871782032	-1.13657071206229	-0.902993796434246	-1.4725969463705	-0.902993796434246	0.234321902724372	-0.509624846341978	1.07169531006214	-0.373975574975387	0.101199605912534	0.415833596457171	2.46432732421009	0.227516646686122	-0.0721752693564903	0.753497127637628	-0.753497127637924	-1.37678983995632	0.120238654423702	-1.24906342521898	0.0507653501939193	0.0654569288214762	-0.440788105643756	0.514839357904661	-0.257321651584412	11618	Transient	tropics_11	0.585249399177494	-0.381096842507726	-0.873236072917245	-0.816856056728413	-0.892143172305769	0.282602443843878	-0.181235700966791	-0.753497127637924
-0.137513712482244	-0.583761339759179	0.516607182155707	-0.585031771655309	0.137525572373374	-0.585031771655309	0.289909463629358	-0.479266880394997	1.07169531006214	-0.373975574975387	0.0699566210325337	0.383161867788363	2.45241592645548	0.221359947599088	-0.0855077231119637	0.691750730621199	-0.691750730621495	-1.49621531765666	-0.601640463195089	-1.20978564597927	-0.16125135526981	-0.0385811119385239	-0.943683240819601	0.569960204357023	-0.215186228938682	11719	Est.	tropics_11	-0.959200003919159	1.73892685852935	-0.440989858714786	1.56441059214215	-0.563937975526021	0.506528758162527	0.482735264525381	-0.691750730621495
1.31385798963292	-0.00989827890609058	-0.977593692847694	-0.00767967403039794	-1.31384698630155	-0.00767967403039794	0.234818220232452	-0.491091208488132	1.07169531006214	-1.00878344709528	0.42914440425479	0.327808584702495	2.53174523543073	0.0551290722491559	-0.176168408649182	0.966170170048081	-0.966170170048377	-0.971874458355785	0.0843080196100974	-1.03183483944358	0.114370361833038	0.151520790973872	-0.563946097931718	0.551586588872902	-0.448597659555965	11938	Transient	tropics_11	0.432990502494543	-0.487579699329861	-0.121882422688571	-0.8263759769285	-0.0885261680531972	0.171650338814697	-0.0985014077992003	-0.966170170048377
1.49891337510642	-0.876627739063723	-0.965485095805527	-0.877891531320119	-1.49890545239929	-0.877891531320119	0.396667359617418	-0.49135692372618	1.07169531006214	-1.22038607113524	0.640911371447875	0.245057355921918	2.56747942869455	0.362964026600882	-0.23216471442217	1.01440195592199	-1.01440195592228	-0.905786076013926	-0.337060334113089	-1.09009300510089	0.262782055657649	0.236274035936127	-0.964209572867595	0.569960204357023	-0.645642390646691	11958	Transient	tropics_11	0.610500061514797	-0.521130045817804	-0.795333416346007	-1.03252945543587	-0.888302019157501	0.316089239262291	0.545690635272224	-1.01440195592228
1.95806214180727	-1.2497438871099	-0.996790249134056	-1.24605808632731	-1.95807577857834	-1.24605808632731	0.750839533383469	-0.43867887778317	1.07169531006214	-1.34734764555922	-0.435788116885805	0.721112740974119	2.6714716317612	0.202889850337984	0.143810481482178	1.11345515375699	-1.11345515375729	0.205163600424941	0.211698452131061	-1.12828619083102	-0.246058037455302	0.952370304490575	-0.420261773595762	0.569960204357023	-0.131442494728045	11974	Transient	tropics_11	1.0509265581186	-1.34424437275734	-1.15768258420881	-1.6562108830915	-1.20345117518581	-0.0475629667992754	-0.184800209758587	-1.11345515375729
1.48872334920489	-0.86358279578222	1.23287499694516	-0.861156687910702	-1.48871764824236	-0.861156687910702	2.29721599330906	-0.68938120488143	1.07169531006214	-1.34734764555922	0.875622495647767	0.319361956687068	2.878225893542	0.0859125676843283	-0.0641757971032063	0.986725327115149	-0.986725327115445	1.50227214364057	-1.06220587307857	-1.20048913018289	-0.903309824392863	1.81375785012317	-0.902630576723614	0.349476818547573	-1.38669671441299	12014	Transient	tropics_11	0.600725544552977	0.398480767855712	-0.630241531540552	-0.894786325817267	-0.729755111623838	1.2060309745198	0.32070177159418	-0.986725327115445
0.0899496924042948	-0.0891444874217667	0.515248656633903	-0.0913538910774865	-0.0899621016250175	-0.0913538910774865	0.479204961211159	1.72158600754683	-0.202649439575671	-0.373975574975387	1.14033264440801	-0.73835310175234	-0.636296521523761	0.0366589749880525	0.221138713263923	0.305653666184262	-0.305653666184558	1.11874121608609	-1.16999777751939	0.353500956146853	-0.500478084011778	0.387681526568262	-1.15920972732354	0.459718511452298	-1.30982148672502	1652	Transient	tropics_13	0.336349897849627	-0.198307158135163	0.462038427865011	-0.545204146410108	0.0284219700082982	0.249699296301699	3.31751619025372	-0.305653666184558
-0.986018268934004	-0.978298941945503	0.663032606875375	-0.978300591776625	0.986019837996712	-0.978300591776625	-0.273956857300596	1.96830260607437	-0.202649439575671	0.00690914829654895	0.71076895791689	-0.632148545436542	-0.55573706819602	-0.0002812195341547	0.431791482600402	0.131339460190307	-0.131339460190602	0.432850977727334	-0.67676815416899	0.326928415162204	-0.0764446730843186	0.00148632787426472	-0.420261773595762	-0.0547427221030845	-0.594439509242369	1788	Transient	tropics_13	-1.21179146951764	0.469666883977962	-0.849079719255521	1.10233329548053	-0.951764549433226	-0.437418637258578	0.0762935656710724	-0.131339460190602
-0.79836742208158	-0.786194135366343	1.40029850092575	-0.785849892568322	0.798354492599989	-0.785849892568322	0.487940149353372	1.65695077589166	-0.202649439575671	-0.458616624591372	0.794534711848614	-0.648784543761342	-0.590271120628135	-0.0187513167952586	0.378461667578508	0.207328800686279	-0.207328800686575	0.566565835393489	-0.967479654024522	0.332816208499917	-0.415671401826286	0.0755049939458689	-0.728156754315667	0.184114279190486	-0.789332114539255	1823	Est.	tropics_13	-0.94179268788812	1.28204559412281	-0.561554477237785	0.809227676601454	-0.723223889809337	0.669448324561378	0.414524087058671	-0.207328800686575
-0.637365783003871	-0.747353511774201	0.129456941605057	-0.744012784044777	0.63735722279054	-0.744012784044777	-0.427616757802236	2.07521977498392	-0.202649439575671	0.0492296731045418	0.665370165325361	-0.639952029186835	-0.521233019284697	-0.0310647149693277	0.439790954853686	0.0731537990437633	-0.0731537990440592	0.798619412129873	-0.585308356461632	0.335295279378945	-0.0128396614452	0.214492826442882	-0.245787951187816	-0.201731645976051	-0.443926592842971	1850	Transient	tropics_13	-0.710137744036341	-0.434446422789097	-0.614019959584057	0.562120858687908	-0.738045146004683	-0.949416416960571	-0.0358976933388784	-0.0731537990440593
-0.910511618659181	-0.43452751251558	0.000810481322912765	-0.43441818097055	0.910510230715899	-0.43441818097055	-0.747195601255101	1.99314698083185	-0.202649439575671	-0.247014000551408	0.48524931830105	-0.577995798312258	-0.486698966852582	0.184419753076881	0.549117075648567	0.0696739889891022	-0.0696739889893981	1.26585236747018	-0.647370362048768	0.317709370330796	0.220378714564902	0.503203070327568	-0.871841078651623	0.257608741126969	-0.163108367278815	1918	Transient	tropics_13	-1.10314978779285	-0.910598253268115	-0.263582165413402	0.997157671096229	-0.493904829741951	-1.80487293446006	0.834664554109957	-0.0696739889893981
-0.510448828689045	-0.826199167924271	-0.369623988676843	-0.827687001091866	0.51045913277695	-0.827687001091866	-0.728236272446436	1.78688552729712	-0.202649439575671	0.00690914829654895	-0.817447812919445	-0.498717548563404	-0.279554659301475	0.258300142121295	1.14107802239158	0.0842406357295442	-0.08424063572984	0.0897570108399801	0.802920715882198	0.357297033430381	0.474798761121378	-0.223627777117534	0.636844326875913	-0.275226107912534	0.438181562693089	1994	Transient	tropics_13	-0.527525069444569	-0.52753361489263	-0.878723435024758	0.346154215487428	-0.86397471588514	-0.870562379749688	-0.338831032920051	-0.08424063572984
0.0219877865013608	-0.651243076976127	-0.201048691319065	-0.65197114529298	-0.0219734909424123	-0.65197114529298	-0.16794343757466	1.66864224636577	-0.202649439575671	-0.162372950935422	-0.624847049169795	-0.614183382297132	-0.31408871173359	-0.0002812195341547	1.1837418744091	0.0777665705115699	-0.0777665705118658	0.526079258823694	1.04463589553736	0.322125215334074	0.644412125492362	0.0606513324576373	0.503423168563954	-0.0547427221030845	0.534971870053986	2052	Transient	tropics_13	0.238563865445292	-0.635555079620098	-0.784595732781425	-0.410637926781562	-0.737651287883706	-0.345778460797527	-0.320497197061761	-0.0777665705118659
-0.640248131434321	-0.349039812825861	1.54028569599861	-0.350743963923461	0.64023377925838	-0.350743963923461	0.738927913189548	1.06908902611528	-0.521235626985124	0.0492296731045418	-0.714371878655437	-0.595017683196138	-0.24502060686936	-0.0926317058396725	1.26640308769303	0.0345521851815921	-0.034552185181888	1.05275206554955	2.62558382733598	0.366980904051603	0.241580385111276	0.340000024984191	1.44763444277166	0.220861510158728	0.576156823925604	2177	Transient	tropics_13	-0.402649285483124	1.09959796511462	-0.75882039197152	0.531335528703048	-0.424371788410717	0.717102176212926	-0.463062553311961	-0.0345521851818879
0.133944495651831	-0.720293554320367	0.798737493238197	-0.718910518930651	-0.13394944427908	-0.718910518930651	0.756795343480432	1.18251621835701	-0.202649439575671	0.00690914829654895	-0.817447812919445	-0.498717548563404	-0.279554659301475	0.258300142121295	1.14107802239158	0.0842406357295442	-0.08424063572984	0.0897570108399801	0.802920715882198	0.357297033430381	0.474798761121378	-0.223627777117534	0.636844326875913	-0.275226107912534	0.438181562693089	2208	Transient	tropics_13	0.399651201702558	0.887324623406285	-0.804606461901362	-0.614211639875791	-0.773616160873514	1.49493251704072	-0.369035798924673	-0.08424063572984
-0.648566171189228	0.785748791368026	1.19586994305776	0.787225387916943	0.648563807363168	0.787225387916943	0.443569364130998	1.23207211025296	-0.521235626985124	0.345473346760492	-0.0895352173576466	-0.666663954332068	-0.187473853989432	0.215203248512053	1.2344051986799	-0.221820797450187	0.221820797449891	0.721665147105688	1.47580351330062	0.41880897961642	-0.0552430025379457	0.104213751444127	0.64710749289991	0.349476818547573	0.479511167704954	2232	Transient	tropics_13	-0.416327336346763	0.914195568133823	0.0128899561992569	0.486560745294549	0.711382544670995	0.561845180908872	-0.368174379615016	0.221820797449891
-0.725970078701629	0.420491998969908	1.72693528942909	0.419058832909754	0.725961154826003	0.419058832909754	0.826527953365705	1.00309200386512	-0.521235626985124	0.0915501979125346	-0.358950530845443	-0.658860470581775	-0.222007906421547	-0.148041997622983	1.20507380041786	-0.066847861294929	0.0668478612946331	0.716356245521165	0.283559721758271	0.42043586988079	0.156773702925784	0.101280465351916	-0.0405246307078786	0.128993432738124	0.474398303813931	2281	Est.	tropics_13	-0.543609077621735	1.58047249444676	0.150147605825927	0.601861716175014	0.281279868936779	1.16904213077342	-0.220297491635344	0.0668478612946333
-1.14097578508804	-0.118929496548889	1.44622257019544	-0.116456156191613	1.14096435357175	-0.116456156191613	0.248169161199809	1.26933867238918	-0.521235626985124	0.0915501979125346	0.0223117889749776	-0.78864698328582	-0.164461153541619	-2.08740221003886	0.882428419535401	-0.323706398818056	0.32370639881776	1.25027297403524	0.881314828202791	0.458319171751032	-0.246058037455302	0.389616247182272	0.267370350012027	0.367850434031694	0.513683161714956	2320	Transient	tropics_13	-1.22603779014442	0.840059147942216	-0.40993954323886	1.19239632455547	-0.0838423314010173	-0.113298294131454	-0.292234249919727	0.32370639881776
-0.95366405220844	0.132602813696214	0.367730504864089	0.134566494949653	0.953658577733507	0.134566494949653	-0.475015079823901	1.18955767216528	-0.521235626985124	1.19188384292035	-0.627755382324524	-0.824491556995956	-0.0378762993182527	-0.203452289406294	0.471788843866822	-1.54439139566709	1.5443913956668	0.679392398040171	1.17202632805832	0.394018270826076	-0.691293118929134	0.100219489531329	1.20131845819574	-0.128237184039568	1.05589540926463	2356	Transient	tropics_13	-0.918025387562173	-0.0651506366958576	-0.307298310021355	0.977643775619187	0.35709895804369	-0.880212869565236	-0.43754648446526	1.5443913956668
-1.16017579728236	-0.180111980997293	1.18659652971327	-0.183395529829284	1.16017136082056	-0.183395529829284	0.0188704724667427	1.33284461428265	-0.521235626985124	0.557075970800456	0.126602888180862	-0.771196335558517	-0.141448453093806	-0.0987884049267073	0.789101243247087	-0.490251726550443	0.490251726550147	1.14434302185816	1.13282927189803	0.487603196509626	-0.436873072372659	0.305424695301503	0.554738998683939	0.349476818547573	0.574836366747101	2432	Transient	tropics_13	-1.25760998156384	0.597030721001	-0.498816758744881	1.18903293954579	-0.0907452202582402	-0.364471415054191	-0.347745093903689	0.490251726550147
-1.33885227804639	-0.404258277685023	1.24734624706872	-0.400948494151714	1.33884746725528	-0.400948494151714	-0.069275516968307	1.32586958928389	-0.521235626985124	1.02260174368838	-0.348641785603931	-0.814587135312892	-0.0608889997660653	0.0243455768139835	0.533118131141999	-1.38432013315268	1.38432013315239	0.97326738948975	0.727793024908297	0.431281804976559	-0.691293118929134	0.245885228663805	0.554738998683939	0.184114279190486	0.87975383963689	2461	Transient	tropics_13	-1.55142271437563	0.794907481836586	-0.575985079262858	1.52763041679335	-0.245590361736092	-0.426909202532996	-0.348108926092967	1.38432013315239
-0.106862767286598	0.847710247600217	0.709311074107267	0.845797339849905	0.106872267512948	0.845797339849905	0.493796695948719	0.838879986751472	-0.521235626985124	1.31884541734433	-0.741992405012023	-0.812357568527094	-0.0267749966250445	-0.049534812230431	0.629111798181407	-1.59019540708426	1.59019540708397	0.955752975851102	-0.255399800445804	0.37937625844678	-0.627688107290015	0.272534444863278	-0.307366947331797	0.312729587579332	1.13131206050015	2476	Transient	tropics_13	0.474441033354208	0.150520092824382	0.804464318825157	-0.281762156688818	1.11177183848788	0.421316739088672	-0.116270960004364	1.59019540708397
0.194651191682027	3.22213932536324	-1.16261896228471	3.22214510398722	-0.194656771402464	3.22214510398722	-0.806406279969073	0.797229123187452	-0.521235626985124	0.17619124752852	-1.64973213474488	-0.503691197547107	-1.0711675518896	1.04020092617468	0.397127102836171	0.0851308196970156	-0.0851308196973115	-0.757384911160693	-0.31746180603294	0.372558813529437	0.199177044018529	-0.742195312015465	-0.430524939619759	0.165740663706365	2.26031559148923	2507	Transient	tropics_13	0.970245740759819	-0.860897899053658	3.12014021023202	-0.720073346132803	2.74782714254133	-0.323951009588822	-0.0435420730632594	-0.0851308196973115
-0.317754594114504	0.100034991301301	1.07392751089408	0.101096808130817	0.317759813561508	0.101096808130817	0.624228937072203	0.739867846173846	-0.521235626985124	1.02260174368838	-0.348641785603931	-0.814587135312892	-0.0608889997660653	0.0243455768139835	0.533118131141999	-1.38432013315268	1.38432013315239	0.97326738948975	0.727793024908297	0.431281804976559	-0.691293118929134	0.245885228663805	0.554738998683939	0.184114279190486	0.87975383963689	2540	Transient	tropics_13	0.127653903324432	0.581888772383641	-0.227193600334825	-0.0241945322171944	0.319430875557454	0.660432614294441	-0.378676027594989	1.38432013315239
-0.665278304648945	-0.141039231371174	0.554852628910844	-0.14155842130574	0.665283791832493	-0.14155842130574	-0.092403912844847	0.843264288179263	-0.202649439575671	1.31884541734433	-1.57848661106737	-0.750058327377779	0.042683154009488	-0.0741616085785692	0.439790954853686	-1.43263284484181	1.43263284484152	-0.117488614566885	1.35821234481973	0.318639021910435	-0.330864719640794	-0.321237552611618	1.07816046590778	0.0187517398333988	1.54929852677271	2628	Transient	tropics_13	-0.750299283207569	0.739753630067132	-0.509203648480556	0.622919288044359	-0.0821065037362349	0.270546482140074	-0.439409348831507	1.43263284484152
-0.734340826731943	-0.156500984545964	-0.152968701112607	-0.158293264715157	0.73435111119054	-0.158293264715157	-0.724265732381793	0.900691994002381	-0.202649439575671	0.937960694072391	-1.42297429388495	-0.671123087903663	-0.54424571973251	-0.0433781131433962	0.439790954853686	-0.897955983652369	0.897955983652073	-0.538033005505023	-0.536312036261262	0.346451098334603	0.093168691286665	-0.590226128301847	-0.153419456971844	-0.256852492428413	1.84298440876602	2735	Transient	tropics_13	-0.8496689217221	0.185249688333451	-0.0176447154255565	0.696751289453588	-0.219301179167573	-0.390617729147419	-0.184834215923966	0.897955983652073
-1.54153629521133	-0.284915805681786	0.509519222911512	-0.28380459028579	1.54152484171855	-0.28380459028579	-0.826457507295515	1.05032288742814	-0.202649439575671	1.31884541734433	-1.57848661106737	-0.750058327377779	0.042683154009488	-0.0741616085785692	0.439790954853686	-1.43263284484181	1.43263284484152	-0.117488614566885	1.35821234481973	0.318639021910435	-0.330864719640794	-0.321237552611618	1.07816046590778	0.0187517398333988	1.54929852677271	2740	Transient	tropics_13	-2.01109076810311	0.684032178270363	-0.594054947945295	1.9705809878185	-0.226373069653725	-0.902610059925619	-0.430962711350106	1.43263284484152
-0.526134474502146	0.710368291060041	0.554498230948634	0.711918592574564	0.526130372700708	0.711918592574564	0.0185726819618942	0.720072060939273	-0.202649439575671	1.40348646696031	-1.56252821270747	-0.746799729767767	0.0656958544573009	1.37881937596158	0.349130269316467	-1.2348501524327	1.23485015243241	-0.121606734487584	0.0287788567163442	0.317631899365824	-0.224856366908929	-0.323858786991897	-0.0405246307078786	0.147367048222244	1.71201404860875	2776	Est.	tropics_13	-0.55009414029955	0.742359124131242	0.508824382356491	0.413618296689939	0.72595886747459	0.451380992488355	-0.241910412683904	1.23485015243241
-0.167758394806265	0.684092163841868	0.215398447440925	0.686816327460437	0.16775937941557	0.686816327460437	0.0224439585249184	0.501820207287621	-0.521235626985124	0.133870722720527	-1.58428600015017	-0.588200353985717	-1.10567160080092	1.12639471339316	0.397127102836171	-0.200537308046097	0.200537308045801	-0.650462640930438	-0.0430824129108658	0.368685265280946	0.241580385111276	-0.673107062992478	0.133949191700068	-0.238478876944292	2.17460600750238	2851	Transient	tropics_13	0.374305242334956	0.717947478959844	0.52710523689394	-0.179568674771351	0.485151509812228	0.925981928994901	-0.308632743126098	0.200537308045801
0.180639695474989	-0.574901682853075	-1.33299578261705	-0.5766643499506	-0.180633558621741	-0.5766643499506	-0.957336434176273	1.00960202719729	-0.521235626985124	-0.754860298247322	-1.16602737897139	-0.136241440733871	-0.968405493175442	0.116696063119501	0.570449001657324	0.748722504539372	-0.748722504539668	1.0999367889783	0.159435710583999	0.645179139258251	-0.0128396614452	0.162754652603624	-0.533156599859727	0.606707435325265	1.74947734112886	3087	Transient	tropics_13	0.947205461626446	-2.33282999761262	-0.610899176201646	-0.991356466585733	-0.581934108962794	-1.71726763106855	0.0650124221321166	-0.748722504539668
-0.0437596498033295	-0.199639718562576	-1.36373980583875	-0.200130373238702	0.0437678099996944	-0.200130373238702	-1.15477153889059	0.79716269437794	-0.521235626985124	-0.500937149399365	-1.94258688573712	-0.339860915075301	-0.979896841638952	1.35419257961344	0.495787260626674	0.620374161593034	-0.620374161593329	-0.48415013521729	0.182300660010839	0.400758244778447	0.411193749482259	-0.59665439356776	0.267370350012027	-0.256852492428413	2.3430867945936	3125	Transient	tropics_13	0.578206785385043	-1.28961273669039	-0.30992601365336	-0.398602101872901	-0.329479183118483	-1.07675330480432	-0.321313193935302	-0.620374161593329
-0.0478290174771807	-0.454798053389589	-0.968527011647828	-0.451153024379967	0.0478429316624692	-0.451153024379967	-0.842786353311353	0.625776365836999	-0.202649439575671	0.0492296731045418	-1.68830066372947	-0.498417414573009	-1.0596461999053	0.00587547955287957	0.421125519596023	0.177305323237923	-0.177305323238219	-0.630715511672134	-0.258666221792496	0.353655898076797	0.262782055657649	-0.650327288021032	0.0210543654361026	-0.293599723396655	2.25267684479395	3159	Transient	tropics_13	0.138108939034553	-0.7228767910538	-0.4070550760012	-0.341415390353602	-0.516094279090378	-0.503395778791975	-0.268694979211762	-0.177305323238219
-0.349547551943959	0.34079881288183	0.610256843669637	0.343752037567374	0.34955175535712	0.343752037567374	0.194020921068258	0.47827119431562	-0.521235626985124	-0.500937149399365	-1.90616649193415	-0.2505924910747	-0.94455269414544	-0.0187513167952586	0.565116020155135	0.688837401273111	-0.688837401273407	-0.308906767025514	-0.252133379099113	0.474820487289607	0.496000431667751	-0.546601298972968	-0.338156445403787	-0.0179954911348428	2.2711636696454	3459	Transient	tropics_13	0.075374074529401	0.950150080070682	0.333379371379633	-0.0242521732452063	0.10266087954365	1.03134845745437	-0.13461474208453	-0.688837401273407
-0.166546345148971	-0.688645598813586	-0.147357400044286	-0.685440832111815	0.166560814220639	-0.685440832111815	-0.280706775410489	0.530085665734974	-0.521235626985124	-0.331655050167394	-1.86831784739381	-0.182033312411413	-1.06045629496669	0.135166160380605	0.589114436914987	0.745485471930385	-0.745485471930681	0.0727387562279257	-0.441585817207212	0.466763506932745	0.55960544330687	-0.313685901182729	-0.451051271667752	-0.0547427221030845	2.26049494090573	3503	Transient	tropics_13	0.376298317308171	-0.250493531195222	-0.586997291803952	-0.28806861600986	-0.755297604070294	-0.0402759232692515	-0.0586452796518085	-0.745485471930681
-0.508254816640616	0.850551362290494	0.44156341365779	0.854164761554614	0.508241787166322	0.854164761554614	-0.0749335365604218	0.683536215707676	-0.521235626985124	-0.712539773439329	-1.56090415340127	-0.166126210920432	-1.01443089407107	0.215203248512053	0.559783038652946	0.78311597600986	-0.783115976010156	0.137785204613948	-0.415454446433681	0.546791013746572	0.305185396750394	-0.333657210746736	-0.533156599859727	0.147367048222244	1.98660124892331	3566	Transient	tropics_13	-0.185601600378769	0.413837065886798	0.932120818575808	0.134616145575755	0.60385286967692	0.31486467536428	0.0245901258927049	-0.783115976010156
-0.0313671881563806	-0.895055307193554	-1.05384832104983	-0.894626374729537	0.0313626602321313	-0.894626374729537	-0.899019126976843	0.895078759598617	-0.521235626985124	-0.416296099783379	-0.667216568019964	-0.192838136065665	-0.853311987415586	-3.0232204712681	0.301133435796763	0.372093760483723	-0.372093760484018	1.44327883537895	-0.337060334113089	0.669969848048595	-0.500478084011778	0.35011050045097	-0.368945943475778	0.257608741126969	1.08695051488259	3601	Transient	tropics_13	0.598584750113171	-2.24411504760236	-0.811439941692881	-0.70691249564216	-0.826000388825845	-1.85529603025078	-0.0743467206190054	-0.372093760484018
-1.10236998181597	-0.768948790525835	1.09303546768989	-0.769115049158904	1.10237055429489	-0.769115049158904	-0.0173110738723082	0.654440397141424	-0.521235626985124	-0.247014000551408	-0.544329413850481	-0.195925228538308	-0.841820638952075	-0.209608988493328	0.293133963543479	0.316740502870043	-0.316740502870339	1.34563473894594	-0.00715177809726058	0.66756824813453	-0.479276413465405	0.294440475041299	-0.0918404608278628	0.202487894674607	0.956148688014527	3610	Transient	tropics_13	-1.16255502781745	0.339238086961151	-0.744751783419289	0.899963884551733	-0.695895166003373	-0.40715323101606	-0.229015519009952	-0.316740502870339
0.075844091468106	-0.548023647430521	0.822866087831978	-0.551562084836474	-0.0758489964546748	-0.551562084836474	0.724782864209257	0.114938820689776	-0.521235626985124	-0.500937149399365	-0.711711185749527	-0.182933714382601	-0.899337388311211	0.0674424704232249	0.354463250818656	0.590593461590352	-0.590593461590648	1.42328362660736	-0.62777183396862	0.680738312179401	-0.352066390187167	0.329265446093537	-0.799998916483645	0.441344895968177	1.19661244516563	3611	Transient	tropics_13	0.774881254947068	-0.042420373647392	-0.39698946978832	-0.875842677120941	-0.49351683447445	0.708994975112004	0.275679833716796	-0.590593461590648
-1.76192644207996	-0.781840422659316	1.86393963498668	-0.785849892568322	1.76194098106683	-0.785849892568322	0.0814064784848514	0.38610122111773	-0.521235626985124	-0.500937149399365	-0.594629179738392	-0.175687622328757	-0.864833339399888	1.36650597778751	0.309132908050047	0.431331457228187	-0.431331457228482	1.26540582434625	-0.294596856606101	0.648820274611835	-0.436873072372659	0.260364428097711	-0.338156445403787	0.239235125642848	1.0241361787689	3643	Est.	tropics_13	-2.24711906895591	1.34791383057836	-0.714182029033703	1.93813877900604	-0.720050310896561	-0.209156128855925	-0.143779577477382	-0.431331457228482
-1.15586888135359	-0.930351960057657	1.47764585617804	-0.928096061548372	1.1558565261188	-0.928096061548372	0.264249848461611	0.474252251340144	-0.839821814394577	0.387793871568484	-0.786377600306062	-0.184948899746687	-0.749739833640032	-0.0064379186211895	0.431791482600402	-0.608322490963247	0.608322490962951	1.27914942938281	2.15195273206573	0.748060580738181	0.283983726204022	0.194396696194101	0.698423323019894	0.588333819841144	0.980411768054594	3695	Transient	tropics_13	-0.976326590300807	0.858024206514602	-1.0115695290253	0.892344227762401	-0.933688778993996	0.162450957704026	-0.412724960054907	0.608322490962951
-0.518147365700133	0.194185310682237	1.08210819718842	0.193138446882615	0.518159914154396	0.193138446882615	0.466350337751881	0.244043211976334	-0.839821814394577	1.27652489253633	-1.28150260290298	-0.223837689645124	-0.692193080760104	0.202889850337984	0.437124464102591	-1.57781375735489	1.57781375735459	1.56989861896486	0.169234974624073	0.923377374464899	0.432395420028632	0.240829990930416	-0.420261773595762	0.294355972095211	0.94805111839283	3725	Transient	tropics_13	0.247108920443434	0.167645724148148	0.0135166562433975	-0.258753505545301	-0.00409811175822578	0.419461033779942	-0.110742935458805	1.57781375735459
-0.0268701373528608	2.20803466571778	-1.82853273327686	2.20968707771745	0.0268680407511309	2.20968707771745	-1.4981736227313	0.13274174163899	-1.15840800180403	0.980281218880384	1.50463448672215	-0.861493790383333	-0.634676331400969	0.104382664945432	-0.605473419575424	-0.135472952605456	0.13547295260516	-1.73779514770359	-0.853154906890324	1.20436456441046	-0.818503142207372	-1.89385336009244	-0.769209418411655	0.588333819841144	-0.975232566053216	3839	Transient	tropics_13	2.00666538578993	-0.935434367292521	2.95123634664473	-1.27789121391008	2.8514085946239	0.087971614575723	0.225917589097668	0.13547295260516
-0.474601425163251	-0.103388928488144	-1.35901449967595	-0.0997213127821953	0.474592069318563	-0.0997213127821953	-1.47876760816537	0.144499640922613	-1.15840800180403	0.514755445992463	1.48147724391985	-0.836111030052711	-0.611633627432363	0.326023832078675	-0.626805345584181	0.202716029218472	-0.202716029218768	-1.852407882846	-0.925016176517534	1.20661122239458	-0.860906483300118	-1.96237991603394	-0.810262082507642	0.606707435325265	-0.982061466911605	3930	Transient	tropics_13	0.975926400198966	-0.295082905739715	0.264867731824557	-0.625207002293001	0.166708581939788	0.216093281431899	0.300370737582374	-0.202716029218768
-1.24292730831648	0.69007777655055	-0.71297654773107	0.686816327460437	1.24293228753072	0.686816327460437	-1.5550516091573	0.108561654976625	-1.15840800180403	1.95365328946422	1.52559752173841	-0.904498703578628	-0.680701732296594	1.8467285065762	-0.549477113802436	-1.1535197081319	1.1535197081316	-1.58810396938123	-1.09160366519879	1.21590773819096	-0.73369646002188	-1.81340642875492	-0.851314746603629	0.459718511452298	-0.9664411096442	3947	Transient	tropics_13	-0.792865424195542	0.285677877056134	1.42752421835522	0.511858757422333	1.00779661824711	-0.119043784500965	0.377874668271886	1.1535197081316
-1.32361645765217	1.6290842659247	-0.49062135960796	1.63233498009254	1.32362568927962	1.63233498009254	-1.43841699475844	0.213485959600817	-1.15840800180403	2.46149958716013	1.3730568875418	-0.901068600831247	-0.531494223395717	0.0305022759010177	-0.448150465260838	-2.04677885658189	2.0467788565816	-0.898244458809748	-0.970746075371213	1.20444203537543	-0.691293118929134	-1.40362012063844	-0.923156908771607	0.569960204357023	-0.798155285367769	4080	Transient	tropics_13	-0.978622940363771	0.0417280437733587	2.45932105367027	0.646503965541909	2.04274564930277	-0.480953777097711	0.592836413982175	2.0467788565816
-0.22276658016614	0.792653731136853	-0.568559378130591	0.795592809621652	0.222773521863023	0.795592809621652	-0.661431935858836	-0.129519198314357	-1.15840800180403	0.514755445992463	1.48147724391985	-0.836111030052711	-0.611633627432363	0.326023832078675	-0.626805345584181	0.202716029218472	-0.202716029218768	-1.852407882846	-0.925016176517534	1.20661122239458	-0.860906483300118	-1.96237991603394	-0.810262082507642	0.606707435325265	-0.982061466911605	4198	Transient	tropics_13	1.55568483954821	0.66230678834147	1.35945848816818	-0.99482494209258	1.22916631669188	1.59971388549634	0.248056866366959	-0.202716029218768
-1.36255728338709	2.94593417701836	-0.835686842146201	2.94602018773183	1.36254909398509	2.94602018773183	-1.75342971713697	0.194786249723191	-1.15840800180403	-0.162372950935422	1.22277381096234	-0.687373199669383	-0.542595526088925	0.0982259658583974	-0.541477641549152	0.815081673023608	-0.815081673023904	-1.89418447288493	0.92704472705647	1.20769581590417	-0.500478084011778	-1.98946600463012	0.051843863508093	0.919058898555318	-0.772476864985931	4324	Transient	tropics_13	-1.06827007539511	0.367546599352728	1.60348076743217	0.702019624254843	3.2592065143499	-0.211502206557084	-0.308531301917302	-0.815081673023904
-0.553743261701727	0.247685503061985	-0.100399670051492	0.251710398815577	0.553757300443925	0.251710398815577	-0.550256814048863	-0.348966770537224	-1.15840800180403	-0.162372950935422	1.51349770399963	-0.775526840277086	-0.57712957852104	0.258300142121295	-0.642804290090749	0.578049960230527	-0.578049960230823	-1.58061196807971	-0.614706148581855	1.2101748867832	-0.712494789475507	-1.80716539451617	-0.820525248531639	0.772069974682352	-1.13546045398092	4552	Est.	tropics_13	0.793731010838505	1.03180653801869	0.458266447379787	-0.512145988785334	0.5002499013883	1.56385895770696	0.224178706166134	-0.578049960230823
-1.21718593439946	-0.444998555959872	-1.43228627836282	-0.442785602675259	1.21719309996952	-0.442785602675259	-2.09286126091304	0.205547716864134	-1.15840800180403	0.514755445992463	1.48147724391985	-0.836111030052711	-0.611633627432363	0.326023832078675	-0.626805345584181	0.202716029218472	-0.202716029218768	-1.852407882846	-0.925016176517534	1.20661122239458	-0.860906483300118	-1.96237991603394	-0.810262082507642	0.606707435325265	-0.982061466911605	4665	Transient	tropics_13	-0.733605242114653	-0.382537922008122	-0.154554894437951	0.48304156060068	-0.240401391189519	-0.823470583888085	0.312025633981638	-0.202716029218768
-0.947114026111689	-0.546088364100738	-0.948533059946493	-0.543194663131765	0.947126397421117	-0.543194663131765	-1.52467697766279	0.219630624480677	-1.15840800180403	0.00690914829654895	1.40918932756708	-0.690631797279396	-0.565608226536738	1.59430384400779	-0.549477113802436	0.666744653716774	-0.66674465371707	-1.61876659722452	-0.448118659900595	1.20661122239458	-0.776099801114626	-1.82738634544972	-0.728156754315667	0.827190821134714	-0.971947104175006	4803	Transient	tropics_13	-0.111862575555606	0.0235635111476397	-0.442854407215532	0.0768158203496523	-0.383228537310801	-0.0486359141372553	0.17796917974667	-0.66674465371707
-1.19045224897786	-1.00124972876996	-2.18396435620973	-1.00340285689075	1.1904650961225	-1.00340285689075	-2.63558445599878	0.503215212287373	-1.15840800180403	-0.0777319013194367	1.2947622553863	-0.703623311435103	-0.554116878073228	-2.74001231326452	-0.546810623051341	0.754063608344201	-0.754063608344497	-1.61291192071075	-0.2194691656322	1.22419713144273	-0.73369646002188	-1.83543727961771	-0.543419765883724	0.790443590166473	-0.861785099190673	4879	Transient	tropics_13	-0.672060622511844	-1.43963305435952	-0.927637017409612	0.423624369112682	-0.919307405681099	-1.90954907648418	0.0111689777977958	-0.754063608344497
-1.10426675769944	-1.01598973192748	-0.330256281708042	-1.02013770030017	1.10425829447691	-1.02013770030017	-1.16683205433694	0.213818103648377	-1.15840800180403	-0.881821872671301	-0.375790067765097	-0.34341964667571	-0.439023372313372	1.1694916070024	0.12247855547342	1.01682973037873	-1.01682973037903	-0.315555297981826	0.904179777629631	1.14130319892503	-0.118848014177064	-1.01829866673787	0.462370504467967	0.312729587579332	0.551635034376836	4904	Transient	tropics_13	-0.473649771468984	-0.190331182157873	-1.01461075285879	0.383406579135103	-0.988551895279868	-0.546750814124719	-0.392120821839993	-1.01682973037903
-1.29576651204182	-0.771798542463888	0.401398311274016	-0.769115049158904	1.29575904849742	-0.769115049158904	-0.737666305099959	0.103180921406154	-0.839821814394577	-1.17806554632725	-1.46467575997087	-0.0806308999419497	-0.369985270969933	-2.96165348039776	0.679775122452206	1.05203246000146	-1.05203246000176	0.454433895384021	-0.209669901592125	0.866048860387231	-0.140049684723437	-0.368294950771813	0.626581160851917	-0.679445648563192	0.857370687879482	5051	Transient	tropics_13	-1.24471290792031	0.136135652173037	-0.712999042708429	0.975330530406403	-0.745160704322891	-0.700204142216032	-0.421642785428426	-1.05203246000176
-1.08669372240808	-0.995022273123557	0.0775967064683617	-0.995035435186043	1.08669931437113	-0.995035435186043	-0.83156957762874	0.161472201752927	-0.839821814394577	-1.05110397190327	-1.25392239007527	-0.0821744461782712	-0.335451218537818	0.079755868597294	0.72243897446972	1.06328114831769	-1.06328114831799	0.599113867537827	-0.17373926677852	0.771844166983922	-0.585284766197269	-0.21813566698743	0.503423168563954	-0.348720569849017	0.833845655126303	5056	Transient	tropics_13	-0.843617650994291	-0.355844840004695	-0.924257523252009	0.760783021348579	-0.924792974066043	-1.04213509428025	-0.401322751509901	-1.06328114831799
-0.61444947637781	-0.857539421479037	0.704201836818742	-0.861156687910702	0.614434663437435	-0.861156687910702	0.055498704563062	0.0495728721299754	-0.521235626985124	-0.924142397479293	0.434137522760035	-0.167155241744646	-0.128306910986711	0.0305022759010177	0.583781455412798	0.720884024102083	-0.720884024102379	2.13616491601264	-0.092078733111236	0.384256929239881	-1.39094824695944	0.971717510630706	0.051843863508093	0.367850434031694	-0.297182647514083	5071	Transient	tropics_13	-0.360226391811781	-0.675543192310724	-0.813328654762872	0.473209605027514	-0.631070697671061	-1.13619815415086	-0.31887577251675	-0.720884024102379
0.930479414583931	-0.753023864939063	0.573281322945752	-0.752380205749486	-0.930485908702052	-0.752380205749486	1.23196972571645	-0.510720921698926	-0.202649439575671	-0.712539773439329	0.527025652369165	-0.253593830978658	-0.116785559002408	-0.0864750067526382	0.4824548068712	0.640686541214428	-0.640686541214724	2.27062401221867	-0.77149437322304	0.34219019526126	-1.30614156477395	1.08324479247721	-0.502367101787737	0.404597664999936	-0.375643591555908	5090	Transient	tropics_13	1.5457342663112	-0.920579079460353	-0.576890078191353	-1.75720493369265	-0.500223609812695	0.52290398006124	-0.144207600060054	-0.640686541214723
0.0774522955606464	-0.102016145919766	0.908925726321916	-0.0997213127821953	-0.0774670594678351	-0.0997213127821953	0.80612930378361	-0.17163506354496	-0.202649439575671	-0.204693475743415	1.23031819993797	-0.400316475997899	-0.0362261056746678	-0.0556915113174653	0.0638157589493377	-0.303555870827111	0.303555870826815	1.9200380440298	-0.696366682249139	0.180818175229116	-1.05172151821747	0.995995133819451	-0.461314437691749	0.294355972095211	-1.01718450205074	5134	Transient	tropics_13	0.318368194180689	-0.284369540501276	0.125736618062372	-0.339004869484149	0.259312069995182	-0.0176016714368602	-0.131030430399614	0.303555870826815
1.06989665386709	0.138777366199993	0.24617200382614	0.142933916654362	-1.0699090050027	0.142933916654362	1.0936956679653	-0.459039307898596	-0.202649439575671	2.58846116158411	1.79695364368787	-0.676611252299474	0.0903587485486984	1.40344617230972	-0.584141493566666	-2.57676202048831	2.57676202048801	-0.365716975570128	-1.0883372438521	0.0707319340069916	-0.670091448382761	-0.293402539906783	-0.88210424467562	0.386224049515815	-1.58545428984133	5143	Transient	tropics_13	1.74633280010949	0.544355385813921	0.704351433971018	-1.6706042242223	0.356133109774813	2.12768930889891	0.325445708783858	2.57676202048801
0.346091934684284	-0.334458519096225	-1.2465817461649	-0.334009120514043	-0.346095483782319	-0.334009120514043	-0.758908694445795	-0.144930682121139	-0.202649439575671	0.0492296731045418	0.171955608167959	-0.428914957654192	0.343528456995431	-0.154198696710018	-0.274828566439685	0.709959039046752	-0.709959039047048	-0.593801280093795	0.557939114880345	0.0268833678340646	-0.203654696362557	-0.395942732449484	0.595791662779926	-0.0547427221030845	0.541329457109372	5149	Transient	tropics_13	0.704896560438572	-1.07577007237076	-0.498441259394036	-0.568536659112998	-0.310186890831169	-0.698603213608104	-0.430216354701741	-0.709959039047048
-0.674532578154224	0.639148784868083	-0.566551123011402	0.636611797232184	0.674542707963355	0.636611797232184	-1.00915198201985	-0.138586730812744	-0.202649439575671	1.4881275165763	1.36796010567659	-0.55818695494613	0.216943602772065	0.110539364032466	-0.5174792247893	-0.436355133610807	0.436355133610511	-1.6553831333869	0.355420991385481	0.0711192888318433	-0.0976463436306915	-1.06722837516969	0.0723701955560867	0.312729587579332	-0.671685066836896	5153	Transient	tropics_13	-0.763614664476573	0.514884363586828	0.289543063610761	0.913884666205149	0.589282548450656	-0.223365287084531	-0.337344397890941	0.436355133610511
-0.929535936602142	-0.0996711331486157	0.943568127127921	-0.0997213127821953	0.929537453185467	-0.0997213127821953	0.0210542695022951	-0.19412121556477	-0.202649439575671	2.71542273600809	1.77239694552597	-0.79091942635596	0.112951399705417	0.0243455768139835	-0.760129883138914	-2.49972064439441	2.49972064439412	0.29541492736176	-1.03280808095835	0.0669358567234642	-0.606486436743642	0.105711599661429	-0.984735904915588	0.459718511452298	-1.50851725645622	5272	Transient	tropics_13	-1.13052266008248	0.914673942132371	0.341130798650465	1.30924668379296	0.0595447970203387	-0.105693898013163	0.705753375591532	2.49972064439412
-0.240299663066093	2.38214214707194	-0.0671453279308095	2.38540293351633	0.240302537838924	2.38540293351633	-0.27261680002878	-0.271211849003437	-0.202649439575671	0.514755445992463	0.61889442560525	-0.4491096875794	0.297503056099806	0.0859125676843283	-0.336157853714862	0.477701949351927	-0.477701949352223	-0.609231825820763	-0.376257390273385	0.0498922444301025	0.135572032379411	-0.422529538306572	-0.348419611427784	0.0738725862857612	0.220620559414275	5311	Transient	tropics_13	-0.138824742215081	0.341812584225033	2.39642371084562	0.279861653444746	2.0573080523258	0.115576591251197	-0.204217325655423	-0.477701949352223
0.15320467711031	0.72310391290557	-0.648771450244068	0.720286014279273	-0.153216379787635	0.720286014279273	-0.432331774128999	-0.271710065074776	0.115936747833783	-0.458616624591372	-0.438679172813871	-0.330599637657371	0.378062509427546	-2.93086998496259	-0.0241784358367862	0.821393886611133	-0.821393886611429	-0.366461214110013	1.22755549095208	-0.00317536657422371	-0.224856366908929	-0.235485742171162	1.40658177867568	-0.348720569849017	0.780095197385749	5326	Transient	tropics_13	0.0581303085842791	-0.533628903606965	0.0412091205001469	-0.249945772527366	0.734205410956746	-0.383896101551348	-0.507966036625372	-0.821393886611429
0.380413204993856	0.497232325974609	0.160821161260621	0.494365628252133	-0.380404412487291	0.494365628252133	0.433047432959698	-0.644076756794251	-0.202649439575671	1.91133276465623	1.61171297849613	-0.657831439757561	0.182409550339949	0.116696063119501	-0.661469725348412	-1.13272177361916	1.13272177361886	-1.42888653774832	-0.624505412621929	0.0668583857585007	-0.246058037455302	-0.928053311645512	-0.543419765883724	0.257608741126969	-1.13135079776987	5526	Est.	tropics_13	0.754279237484785	1.2400780489382	0.725479554797059	-0.662635728271549	0.521575784127058	1.94517964542252	-0.132931958368301	1.13272177361886
-0.0681419203814502	-0.352494711936212	-1.6486757674554	-0.350743963923461	0.0681286475867176	-0.350743963923461	-1.3973219050894	-0.0142984282158058	0.115936747833783	-0.627898723823343	-0.571944181131513	-0.338231616270295	0.389553857891056	-0.0310647149693277	-0.00817949133021834	0.842920153460897	-0.842920153461193	-0.631558982017335	1.96576671530432	-0.024479881940928	-0.182453025816184	-0.37965363308634	1.88895058180353	-0.330346954364897	0.751114208423575	5541	Transient	tropics_13	-0.224964303412458	-1.51607158925235	-0.701622723418742	0.103900130296676	-0.331763991781421	-1.74192825721255	-0.525450836983859	-0.842920153461193
-0.98869748592864	0.520303494439945	-0.481909076370304	0.51946789336626	0.98868664555544	0.51946789336626	-1.18941450095459	-0.195781935802569	-0.202649439575671	0.853319644456406	1.15417746203963	-0.546353100467664	0.25147765520418	0.215203248512053	-0.541477641549152	0.0423210634431611	-0.042321063443457	-1.32062463814627	0.18556708135753	0.063604605229769	0.156773702925784	-0.860213269470273	-0.0302614646838818	0.184114279190486	-0.402091032404461	5548	Transient	tropics_13	-1.2156464232064	0.365935754930916	0.271619819877661	1.40412977602367	0.371103757942419	-0.791408264365091	-0.314745473085396	-0.0423210634434569
0.194168152829329	0.556101107675049	0.410464992473883	0.552937580185096	-0.19417734532449	0.552937580185096	0.476872268923181	-0.607507697157899	-0.202649439575671	0.557075970800456	0.755908592108492	-0.362585345776703	0.285981704115503	0.276770239382399	-0.274828566439685	0.381157451788886	-0.381157451789182	-1.48931870718705	0.949909676483309	0.0711192888318433	0.093168691286665	-0.96506264468131	0.831844481331854	-0.0914899530713261	0.128987344643881	5627	Transient	tropics_13	0.486303163769034	1.59964802206187	0.016266602402952	-0.392180687005368	0.426892814004516	2.0688505352541	-0.478237518167328	-0.381157451789182
-0.550840215044405	-0.644072002010206	0.0837691376435152	-0.643603723588271	0.550850779846211	-0.643603723588271	-0.399624450346511	-0.245902472579367	-0.202649439575671	0.303152821952499	0.33740233068089	-0.362756850914073	0.320515756547618	0.289083637556468	-0.194833843906845	0.622801936049774	-0.62280193605007	-0.683109904880092	0.384818783505703	0.0427649156528799	-0.0128396614452	-0.46010056442386	0.544475832659942	-0.201731645976051	0.505644052578243	5660	Transient	tropics_13	-0.585641647585307	0.580755952880292	-0.699947161737858	0.757409428451091	-0.64437852377955	-0.0387874029032379	-0.428741012257308	-0.62280193605007
0.176805709962542	-0.601684168722108	-0.678009282126373	-0.601766615064727	-0.176798149997953	-0.601766615064727	-0.433919990154855	-0.333389214706662	-0.202649439575671	0.557075970800456	0.755908592108492	-0.362585345776703	0.285981704115503	0.276770239382399	-0.274828566439685	0.381157451788886	-0.381157451789182	-1.48931870718705	0.949909676483309	0.0711192888318433	0.093168691286665	-0.96506264468131	0.831844481331854	-0.0914899530713261	0.128987344643881	5666	Transient	tropics_13	0.461321457057999	0.253983236219074	-0.741961067434472	-0.366421631485791	-0.622222139616053	0.580586850012773	-0.465777305205112	-0.381157451789182
-0.00757938990818746	-0.434619823101185	-0.49859531375768	-0.43441818097055	0.00757114111270124	-0.43441818097055	-0.434168148908897	-0.336710655182262	-0.202649439575671	0.599396495608449	1.06509608137164	-0.382479941711516	0.26296900366769	0.104382664945432	-0.301493473950632	0.161039234377763	-0.161039234378059	-1.52489330939359	-0.265199064485879	0.077316966029427	0.0719670207402921	-0.992710426358985	-0.338156445403787	0.220861510158728	-0.266635287201139	5935	Transient	tropics_13	0.196021549539405	0.499236918478006	-0.389534334766766	-0.0990533924170984	-0.466076834090084	0.617794108646022	-0.21565170281765	-0.161039234378059
-0.248563550483254	-0.890987163491117	-0.30016198808373	-0.894626374729537	0.248572637683968	-0.894626374729537	-0.469555587235018	-0.189570842113198	-0.202649439575671	0.345473346760492	0.228377271369685	-0.39748664123131	0.332037108531921	0.147479558554674	-0.229498223671076	0.674432606163118	-0.674432606163414	-0.903851055810222	1.49540204138077	0.0339332256463237	-0.0552430025379457	-0.587292842209632	1.22184479024373	-0.0363691066189637	0.570806018898924	6008	Transient	tropics_13	-0.150715120391268	0.276404982589612	-0.965568056312858	0.310039115869069	-0.874494630813729	0.0163439854662286	-0.492558534773788	-0.674432606163414
0.149652524431201	-1.01422935286516	-0.632085212856691	-1.01177027859546	-0.149650648332709	-1.01177027859546	-0.422206896964163	-0.183957607709435	0.115936747833783	-0.585578199015351	-1.07089896897178	-0.331628668481586	0.424087910323172	0.135166160380605	0.133144518477799	0.895279155911264	-0.895279155911559	-0.0900510203964273	2.39366791172089	-0.0979223567323196	-0.0976463436306915	0.00273453472201644	2.6176353695073	-0.752940110499675	0.889254497000784	6140	Transient	tropics_13	0.0535872286551515	-0.710791390275245	-1.06027714006616	-0.140262739763828	-0.982021957993646	-0.673361939204556	-0.557631343045575	-0.895279155911559
-0.157890394806526	-0.661582942219822	0.633410843867342	-0.660338566997689	0.157901180687241	-0.660338566997689	0.368923210915731	-0.410014846478745	0.115936747833783	-0.839501347863308	-1.01004857666909	-0.351008749004291	0.470113311218797	-0.32042957205995	0.303799926547858	0.912597280369345	-0.91259728036964	0.691994837315569	0.995639575336988	-0.217847410505611	0.0295636796475464	0.563928333470628	1.51947660493964	-0.789687341467917	0.887908665038135	6228	Transient	tropics_13	-0.339749485712863	0.246827045518085	-0.785083809307087	0.454591963074423	-0.666267108338333	-0.146892518043332	-0.519432275147902	-0.91259728036964
-0.275288330853757	-0.561660242184671	0.32762446880735	-0.559929506541183	0.275300641530986	-0.559929506541183	0.0236351205443122	-0.181366884138466	0.753109122652689	-0.458616624591372	0.227306083316657	-0.242488873334011	-0.288585719060004	-2.9862802767459	0.271802037534722	0.32620882325133	-0.326208823251626	1.503810236623	-0.0724802050310881	-0.846136936410908	-0.754898130568253	1.53877788156375	0.626581160851917	-0.422215031785501	0.0887746086206406	6284	Transient	tropics_13	-0.927322350505866	-0.688921379543988	-0.551233551622999	1.3513287111109	-0.40815787562406	-1.86177675286377	-0.435938572819254	-0.326208823251626
-0.204628916499881	-0.956890443677022	1.94291131423242	-0.953198326662499	0.204615259159779	-0.953198326662499	1.44871158149509	-0.755046083084035	0.434522935243236	-1.17806554632725	-0.148669405145268	-0.269286551047928	-0.392157872835557	-0.12957190036188	0.359796232320846	0.78206394041194	-0.782063940412235	1.47210567482387	-0.00715177809726058	-0.577777513755428	-0.16125135526981	1.31222833869704	0.821581315307857	-0.808060956952038	0.259884602898494	6318	Est.	tropics_13	-0.649147265368921	1.29606780575902	-0.903027733660056	0.933416008951387	-0.920738423520649	0.563118711868964	-0.484026526938981	-0.782063940412235
0.927755672333814	0.194717581076426	0.0974134591885911	0.193138446882615	-0.927759172883576	0.193138446882615	0.83600761777004	-0.525733832648637	1.07169531006214	1.06492226849637	-0.419662705334837	-0.103098072937298	-0.138988164388825	-0.234235784841467	0.245137130023775	-1.24278088232472	1.24278088232442	1.29691192253475	-0.118210103884767	-0.944447590957616	-0.73369646002188	1.48529221813764	0.0210543654361026	0.110619817254003	0.494993598413421	6379	Transient	tropics_13	0.0626319100920739	-0.818333480060862	0.130289013473397	-0.354527624532796	0.444929601357186	-0.575944198936342	-0.352602895064976	1.24278088232442
0.628275675170945	-0.38159198020918	0.935121642361922	-0.384213650742296	-0.628267694799553	-0.384213650742296	1.2947538904886	-0.58551976120943	0.753109122652689	0.17619124752852	-0.0285062937127872	-0.151376769106692	-0.219547617716566	-0.0125946177082238	0.261136074530343	-0.291983479249982	0.291983479249686	1.64303245948431	-0.542844878954645	-0.926474327084615	-0.627688107290015	1.68625352062547	-0.00973513263588815	-0.201731645976051	0.251580238647153	6397	Transient	tropics_13	0.0181906394406038	-0.060938648898919	-0.249562879304815	0.0714786394501092	-0.246245977095821	-0.132343851014809	-0.349465730500905	0.291983479249686
0.531020242671875	-0.31416854441472	1.59471531636133	-0.317274277104626	-0.531034093360566	-0.317274277104626	1.7989132151965	-0.864155402707482	1.07169531006214	0.853319644456406	-0.791687467966774	-0.214790793648906	-0.0929627634931995	0.190576452163915	0.101146629464663	-1.61811481333677	1.61811481333648	0.7839331049428	-0.180272109471903	-0.977682634929672	-0.754898130568253	1.19558340877475	0.0313175314600994	0.092246201769882	0.508168231465491	6454	Est.	tropics_13	-0.317926218420677	1.36452053475903	-0.306354440462899	0.275564092108701	-0.129674272374664	1.24267748789713	-0.37953126949446	1.61811481333648
1.31648209158159	0.443109172099026	-0.626562511278922	0.44416109802388	-1.3164838297304	0.44416109802388	0.547101196316537	-0.613154145966419	1.07169531006214	1.95365328946422	-0.52226063632787	-0.436332554845405	0.032391946377676	-0.0803183076656034	-0.0801747416097744	-1.19317335759199	1.1931733575917	-0.421931793282838	0.339088884652024	-1.05492118700459	-0.797301471660999	0.509756156278255	0.22631768591604	0.349476818547573	0.943103832071107	6479	Transient	tropics_13	0.435507603947925	-0.467452559577125	0.14779312340982	-0.804536518449822	0.77082006401752	0.198753022404537	-0.401054403563675	1.1931733575917
0.451190791782547	0.0915559131253208	-0.47656357377364	0.0927293864261083	-0.45117968724812	0.0927293864261083	-0.0359726121761244	-0.387927267316007	1.07169531006214	1.99597381427221	-0.55425230102988	-0.335873420631471	0.0106093902823541	0.0674424704232249	0.0211519069318231	-1.40074807364329	1.40074807364299	-0.162738317791943	0.32928962061195	-1.0420610068196	-0.712494789475507	0.662099802046202	0.503423168563954	0.0187517398333988	0.846957466373695	6537	Transient	tropics_13	-0.394500540145686	-0.474783951035136	-0.120884172106633	0.469493019902115	0.320164669372121	-0.896932343144751	-0.430785596037452	1.40074807364299
0.589562048577497	0.157134756691645	0.371658415611914	0.159668760063779	-0.5895540390032	0.159668760063779	0.786971447971713	-0.709309847735028	1.07169531006214	1.99597381427221	-0.55425230102988	-0.335873420631471	0.0106093902823541	0.0674424704232249	0.0211519069318231	-1.40074807364329	1.40074807364299	-0.162738317791943	0.32928962061195	-1.0420610068196	-0.712494789475507	0.662099802046202	0.503423168563954	0.0187517398333988	0.846957466373695	6656	Transient	tropics_13	-0.261771515740898	0.548346145963301	-0.0689751418458514	0.260959779947775	0.395990030221038	0.375653338798322	-0.44802049620362	1.40074807364299
0.303884880613551	-0.266480140132165	1.86479609672869	-0.267069746876372	-0.303876024790785	-0.267069746876372	1.83067753571364	-1.17394615586666	1.07169531006214	1.86901223984823	-0.59358102798758	-0.510122640198447	0.102690195594397	0.135166160380605	-0.0881742138630582	-0.486043584158759	0.486043584158463	-0.568249090224386	1.40394224367341	-1.10047411440685	-0.903309824392863	0.452650692993671	0.821581315307857	0.588333819841144	1.06864184894009	7086	Est.	tropics_13	-0.535799899068852	2.73857408118428	-0.590305174185731	0.759921603925819	-0.0150357189324039	2.27068969533544	-0.503158977099016	0.486043584158463
0.505160455642975	0.174933425217796	0.0720149385635579	0.176403603473197	-0.505175049279876	0.176403603473197	0.455034298567651	-0.620162385369934	1.07169531006214	1.36116594215232	-0.894435134924209	-0.552998924540716	-0.595221701558891	0.252143443034261	-0.0695087786053956	-0.261393521095054	0.261393521094758	-0.231853270196003	2.15195273206573	-1.10736903028916	-0.966914836031982	0.66615647430139	1.42710811072367	0.533212973388781	1.11105756801776	7145	Transient	tropics_13	-0.342731545648049	0.233929832411722	-0.452288466047667	0.462845908431345	0.555917463842522	-0.142769273740253	-0.521636387342844	0.261393521094758
0.994691571944246	-0.30235170980135	1.95041273776586	-0.300539433695208	-0.994699039020617	-0.300539433695208	2.51509937935628	-1.3843594099959	1.07169531006214	0.387793871568484	-1.03164510999628	-0.718115495542789	-0.537674948678962	-0.0187513167952586	0.119812064722326	-0.134663694453209	0.134663694452913	0.46991405701365	4.16406828162761	-1.10124882405655	-0.945713165485609	1.09397937136786	2.72026702974727	0.73532274371411	1.02409161312274	7388	Transient	tropics_13	0.126838428546372	2.04820751918835	-0.833448813333685	-0.277377579497007	-0.0385476146439117	2.46566612055887	-0.589735916080976	0.134663694452913
0.611416728706671	-0.244334776662805	2.39450291757821	-0.241967481762246	-0.611427853810735	-0.241967481762246	2.58101034442934	-1.2436631914495	1.07169531006214	0.557075970800456	-0.269287483546507	-1.10181536412175	-0.468606843814732	0.0612857713361907	-0.0188454543345969	-0.806347960818033	0.806347960817738	1.712345875499	4.07587490526695	-1.1098481011682	-1.70897330515504	1.86942787553284	3.08974100661116	0.625081050809385	0.197886523663758	7562	Transient	tropics_13	-0.240807982999972	1.68805833846442	-0.807261189099472	0.305493996680747	0.465614719037918	1.55812009388167	-0.593892236053738	0.806347960817738
1.11663758233101	0.429205902319795	-1.14616899020547	0.427426254614463	-1.11662308347523	0.427426254614463	-0.0424743715319751	-0.881493321990113	1.3902814974716	2.12293538869619	0.610848997056428	-1.21042099236071	-1.17473970566515	0.122852762206536	-0.704133577365926	-2.03350702288505	2.03350702288475	-1.19202021845401	0.695128811441383	-1.2767205597132	-0.606486436743642	0.198390958106903	-0.194472121067831	0.937432514039439	-0.321397660234675	7606	Transient	tropics_13	0.00230836856709477	-0.527688306322063	0.00982651855003366	-0.259970389324159	0.637892006891563	-0.324386263132397	-0.321604585870589	2.03350702288475
0.798104145301322	1.30933119394982	-1.14383587028759	1.30600553360889	-0.798104382921639	1.30600553360889	-0.310585089396919	-0.948951778049541	1.07169531006214	0.641717020416441	-0.904473203614687	-1.0987282716491	-0.169801780242676	0.172106354902812	-0.229498223671076	-0.233150411581642	0.233150411581346	-0.799359964810253	3.26906883263418	-1.08443762465809	-0.564083095650896	0.292006471688188	1.22184479024373	1.4335201321107	0.586223115891006	7781	Transient	tropics_13	-0.0617329406306059	-0.808735728797942	-0.111400791578221	-0.00345534654737088	1.56633799114998	-0.863179078391678	-0.52178756795067	0.233150411581346
1.03752847787224	-0.498548412514331	-0.379724330599822	-0.501357554608221	-1.03751778060962	-0.501357554608221	0.526702546734437	-1.19068621586368	1.3902814974716	2.12293538869619	0.422521467367785	-1.17624859373992	-1.16321835368085	0.178263053989846	-0.594807456571045	-1.61803388752155	1.61803388752125	-1.14910246265392	0.584070485653877	-1.26138130864918	-0.606486436743642	0.212682926513644	-0.379209109499775	1.02930059146004	-0.123713284898155	7816	Transient	tropics_13	-0.0677377989761611	0.362060186039749	-0.624201584535474	-0.159691744662223	-0.38110069621488	0.550788206891898	-0.28421285636805	1.61803388752125
0.0610491914416691	-0.0375795783718011	1.87516223712332	-0.0411493608492335	-0.0610467162972455	-0.0411493608492335	1.66073842094696	-1.33789245774226	1.3902814974716	5.33929527410365	1.13882376661289	-1.32983144425393	-0.86852377245736	0.110539364032466	-0.786794790649861	-4.47180183560458	4.47180183560429	-0.586557358305574	0.0679759128766409	-1.29748277832512	-1.07292318876385	0.592824321996051	-0.0713141287798692	0.551586588872902	-0.945870440804156	7839	Est.	tropics_13	-0.932349175476844	2.7664362059725	-0.144430536348637	1.36115437546672	0.344932442350143	1.81876216641205	-0.392240904385222	4.47180183560429
0.284310856273199	1.44410626841661	-1.04882768325186	1.44825170258894	-0.284309447983494	1.44825170258894	-0.638849489241186	-0.945530694359674	1.07169531006214	1.57276856619228	-0.198111068775646	-1.13131424774923	-0.203915783383697	0.362964026600882	-0.349490307470336	-0.745491747769076	0.74549174776878	-1.04262673554759	2.96202522604519	-1.17383911823327	-0.585284766197269	0.210748205899631	1.19105529217174	1.23141036178537	0.287668342291146	7855	Transient	tropics_13	-0.554575772140673	-0.520812936985104	0.00603564433917863	0.874639661213947	1.73904673425749	-1.27629902060874	-0.519757541990554	0.74549174776878
1.54275703316238	-0.735539916128746	-0.681582794911988	-0.735645362340068	-1.54274297440399	-0.735645362340068	0.682496612520822	-1.17378008384288	1.07169531006214	1.19188384292035	-0.659856469462057	-1.1134348371785	-1.10651169938311	0.0982259658583974	-0.253496640430928	-0.363845603169496	0.3638456031692	-1.194203318171	3.79822909079818	-1.12325057810797	-0.585284766197269	0.0781886386685299	1.77605575553956	1.30490482372186	0.534987328557542	7886	Transient	tropics_13	0.652555948661418	0.0298340295473152	-0.98186253730206	-1.05973876360906	-0.641988073524846	0.972684247382849	-0.556591322052659	0.3638456031692
0.93332229197709	-0.0351708658983036	-0.810111122540063	-0.0327819391445244	-0.933332501040018	-0.0327819391445244	0.0698422805465827	-1.0030248289923	1.07169531006214	0.47243492118447	0.0248745775964703	-1.16291406930948	-1.04812484792099	0.122852762206536	-0.19750033465794	0.0439395797476547	-0.0439395797479506	0.134560170941105	3.3376636809147	-0.978767228439246	-0.797301471660999	0.788917617777648	1.57079243505963	1.19466313081713	0.507584836935689	8390	Transient	tropics_13	0.0679715450104692	-1.07789056375991	-0.676042164690166	-0.324242866498129	0.216157549407689	-0.890269318892718	-0.542293814464754	-0.0439395797479505
0.211743113537139	0.902268502832509	1.41843186332549	0.904369291782867	-0.211736325430266	0.904369291782867	1.3565950519954	-1.43537673570111	1.07169531006214	0.641717020416441	-0.724542406083654	-1.09941429219858	1.84370449661816	0.12900946129357	-0.15216999188933	-0.127542222713437	0.127542222713141	-0.258893937145188	2.38060222633413	-1.05097016779113	-0.648889777836388	0.60062561479449	0.626581160851917	1.36002567017422	0.543128151339382	8902	Est.	tropics_13	-0.624184489440164	1.9255544102261	-0.130156956266746	0.842917496249343	1.19191483709375	1.33711167814339	-0.498940493321263	0.127542222713141
0.662672036722191	-0.0761394914112274	0.550304521729152	-0.0746190476680688	-0.662666515894147	-0.0746190476680688	0.98966751827168	-1.33679638238531	1.07169531006214	0.303152821952499	0.194329616694927	-1.16197079105395	1.86713724635707	11.0756204380409	-0.184167880902466	0.0431303215954079	-0.0431303215957038	-0.125179079479039	2.2401461084264	-0.959089603336912	-0.839704812753745	0.61423106943497	0.84210764735585	1.13954228436477	0.460197343829482	8916	Transient	tropics_13	-0.191642663655159	0.739838864771632	-0.589613190768782	0.0569376516448614	0.186701787607641	0.750937644187339	-0.512171165121953	-0.0431303215957038
0.093184632722738	0.54563654216659	1.56101797678788	0.544570158480387	-0.093198227651338	0.544570158480387	1.37773817783962	-1.40671270439668	1.07169531006214	0.218511772336513	0.312914741425634	-1.17676310915203	-0.100343629608143	-0.0926317058396725	-0.218832260666697	0.0302631169746842	-0.03026311697498	0.196480817459605	2.34793801286721	-0.930425346298078	-0.924511494939236	0.790789928049276	1.0165814697638	1.06604782242828	0.373902586791717	8998	Est.	tropics_13	-0.737908624480205	1.76037429563482	-0.299391484801982	0.884348309541939	0.97679123172351	1.12138545812628	-0.52736491958298	-0.03026311697498
1.09513043987164	3.50127735915601	-1.64959129552444	3.49827002024261	-1.09513880235605	3.49827002024261	-0.483750267966111	-1.04404461886596	0.434522935243236	0.641717020416441	-0.398440511918652	-0.682142292979627	-1.30708523588067	0.104382664945432	-0.381488196483472	-0.144212940649721	0.144212940649425	-1.22863675461638	-0.993611024798053	-0.38231826913656	-0.564083095650896	-0.487124242677655	-1.06684123310756	0.606707435325265	-0.577812324081844	9300	Transient	tropics_13	0.846965109366542	-1.09402436958865	4.85453601905176	-1.22073798032797	3.94164983861281	-0.138446850690425	0.8236109069413	0.144212940649425
0.746195880431108	-0.682799261725289	-1.36495066554297	-0.685440832111815	-0.746206509981014	-0.685440832111815	-0.539040038366249	-0.985188693638333	0.115936747833783	-0.373975574975387	-0.459676762283453	-0.374462076539512	2.16060168322807	0.307553734817571	-0.248163658928738	0.880550657540372	-0.880550657540668	-0.831014910706731	0.531807744106814	-0.163307851166858	0.093168691286665	-0.405616335519551	-0.266314283235809	0.643454666293506	0.146946159485879	9544	Transient	tropics_13	0.816545466187185	-1.04562058545488	-0.750736301649043	-0.949537829120814	-0.698244962342181	-0.333724858651884	-0.307082851830746	-0.880550657540668
-0.224125202150934	0.632903514898139	-0.0801989862055358	0.636611797232184	0.224121907707322	0.636611797232184	-0.267752888449594	-1.10519233802175	0.434522935243236	0.430114396376477	-0.399160396362892	-0.567276727226691	-1.28404253191206	0.19673315125095	-0.269495584937496	0.146148884376423	-0.146148884376718	-1.4342450552355	-0.67676815416899	-0.36341535368392	-0.458074742919032	-0.625675202777958	-0.871841078651623	0.606707435325265	-0.370457987077002	9830	Transient	tropics_13	-0.671588830479363	0.944829794737801	0.923050500142622	0.719024440886024	0.777971704979516	0.393054679200468	0.16248895513096	-0.146148884376718
1.12715324429019	-0.838140702802405	-1.76680842152532	-0.836054422796575	-1.12714049306078	-0.836054422796575	-0.560580218216933	-1.00299161458755	0.115936747833783	-0.670219248631336	-0.591789955490311	-0.309032866633211	-1.14596632922519	0.135166160380605	-0.256163131182022	0.922793933087654	-0.92279393308795	-0.400100796112855	-0.0365495702174829	-0.112099543321801	0.220378714564902	-0.183373106277581	-0.810262082507642	0.716949128229989	0.0474932606722092	9848	Transient	tropics_13	1.30377670593101	-1.81268963927047	-0.798510076462395	-1.55821342331765	-0.847756513703566	-0.655149087793139	0.0812992681581141	-0.92279393308795
-1.22356772723361	-0.125917569827559	0.258044335560167	-0.124823577896322	1.22357545963255	-0.124823577896322	-0.787645478163641	-1.0088373498246	0.434522935243236	0.937960694072391	-0.366287593101133	-0.631719782593119	-1.24707819429576	0.31986713299164	-0.373488724230188	0.00744203708132506	-0.00744203708162094	-1.76235501951982	-0.882552699010546	-0.385417107735347	-0.542881425104523	-0.808662326658179	-0.933420074795604	0.569960204357023	-0.509370430463063	9989	Transient	tropics_13	-1.82201588629018	1.62066339156621	0.206758134874434	2.28841405840519	0.00820415699061758	-0.20569651537435	0.319195053958988	-0.00744203708162096
0.67102377126503	1.33823682328777	-1.60992825692047	1.33947522042773	-0.671026508128807	1.33947522042773	-0.791814545231513	-0.892919077226175	0.434522935243236	0.303152821952499	-0.349793600714715	-0.524486195453107	2.1199169090335	11.1741276234335	-0.333491362963768	0.513956714572583	-0.513956714572878	-1.23002599989084	-0.67676815416899	-0.356675379731541	-0.140049684723437	-0.5064090384754	-0.974472738891592	0.588333819841144	-0.383114174742505	10068	Transient	tropics_13	0.358789177414405	-1.04666880668386	1.69434033656461	-0.627858829519144	1.28704275135721	-0.608594751629411	0.468902344857176	-0.513956714572878
-0.419483250388486	-0.75478208468944	0.309638772225205	-0.752380205749486	0.419488034481491	-0.752380205749486	-0.111363241653512	-1.20928628252704	0.115936747833783	-0.247014000551408	-0.217265754067974	-0.414637154968217	-1.20063274410904	-0.0618482104045001	-0.280161547941874	0.78327782764031	-0.783277827640606	-1.18308935597537	-0.477516452020817	-0.262315744398297	0.114370361833038	-0.545977195549092	-0.861577912627626	0.514839357904661	-0.208563329235935	10294	Est.	tropics_13	-0.674317664267541	1.23708193246654	-0.646503505917859	0.901719992658162	-0.761623574656347	0.538675216564986	0.121759555948234	-0.783277827640606
-0.272809838524367	-1.14829185439043	-0.653526289570382	-1.1456490258708	0.272813618751497	-1.1456490258708	-0.773649324435778	-0.95875002745256	0.115936747833783	-0.373975574975387	-0.459676762283453	-0.374462076539512	2.16060168322807	0.307553734817571	-0.248163658928738	0.880550657540372	-0.880550657540668	-0.831014910706731	0.531807744106814	-0.163307851166858	0.093168691286665	-0.405616335519551	-0.266314283235809	0.643454666293506	0.146946159485879	10377	Transient	tropics_13	-0.48672746368424	-0.203408218842164	-1.08771320110499	0.567080919611623	-1.11637048733589	-0.709755901514851	-0.304632611084204	-0.880550657540668
1.4537864269844	-1.15543485830108	-1.55369711358318	-1.15401644757551	-1.45377947281004	-1.15401644757551	-0.126103871643494	-1.02647419875004	0.115936747833783	-0.670219248631336	-0.541409562544644	-0.343505399244394	-1.1574576776887	0.104382664945432	-0.245497168177644	0.89123286515003	-0.891232865150326	-0.592114339403388	0.0581766488365665	-0.140453916500756	0.199177044018529	-0.278424057733779	-0.707630422267674	0.698575512745869	0.131293041413581	10419	Transient	tropics_13	1.72152920435611	-1.43399344401635	-1.07822196494094	-1.99692005318304	-1.12725294216267	0.160387789037234	-0.0487678115257703	-0.891232865150326
0.667825413859198	-0.634259008880838	-1.27239373107918	-0.635236301883562	-0.66782034623236	-0.635236301883562	-0.526681732415051	-1.09237157778593	0.115936747833783	-0.373975574975387	-0.459676762283453	-0.374462076539512	2.16060168322807	0.307553734817571	-0.248163658928738	0.880550657540372	-0.880550657540668	-0.831014910706731	0.531807744106814	-0.163307851166858	0.093168691286665	-0.405616335519551	-0.266314283235809	0.643454666293506	0.146946159485879	10450	Transient	tropics_13	0.716312360833016	-0.937192649287445	-0.713975185344757	-0.834697196110253	-0.652631268706504	-0.313917003844844	-0.317016177068295	-0.880550657540668
1.4076994180834	0.625029583894456	-1.52035417197195	0.628244375527475	-1.40769464106485	0.628244375527475	-0.136030221805101	-0.988078346852105	0.115936747833783	-0.670219248631336	-0.541409562544644	-0.343505399244394	-1.1574576776887	0.104382664945432	-0.245497168177644	0.89123286515003	-0.891232865150326	-0.592114339403388	0.0581766488365665	-0.140453916500756	0.199177044018529	-0.278424057733779	-0.707630422267674	0.698575512745869	0.131293041413581	10510	Transient	tropics_13	1.6625855203295	-1.39541096589443	0.422483130434417	-1.93105139982514	0.450934549313338	0.144546709939521	-0.0426592423212229	-0.891232865150326
0.60047675309661	-1.03972974726746	-0.421779555448714	-1.03687254370959	-0.600490946406968	-1.03687254370959	0.112525586241482	-1.08496476552535	0.115936747833783	-0.924142397479293	-0.543356130081868	-0.255480387489718	-1.11143227679307	0.26445684120833	-0.213499279164508	0.989476804832788	-0.989476804833084	-0.191962084458123	0.071242334223332	-0.0533765518746699	0.177975373472157	-0.0997432474782992	-0.563946097931718	0.551586588872902	0.245433997868387	10525	Transient	tropics_13	0.63017576238002	-0.388656587134039	-0.980483813793797	-0.85545886754151	-1.02235042494398	0.305700819080863	-0.175108452625704	-0.989476804833084
-0.255369416291225	-0.996695739880133	-0.426682060592615	-0.995035435186043	0.255374495165215	-0.995035435186043	-0.577306118239236	-1.03032706970173	0.115936747833783	-0.12005242612743	-0.28831546917665	-0.480881014277021	-1.21500443056863	0.245986743947226	-0.333491362963768	0.737069187147019	-0.737069187147315	-1.26103593905275	-0.26846548583257	-0.283852672659909	0.0295636796475464	-0.578805035644927	-0.861577912627626	0.698575512745869	-0.201412519728538	10527	Transient	tropics_13	-0.464421769261562	0.388560683679248	-0.915101315897673	0.676459096317813	-0.975185245130219	-0.168604556873949	0.159721460070611	-0.737069187147315
0.509128979630089	-0.880929628284095	-0.776531915620688	-0.877891531320119	-0.509130314423158	-0.877891531320119	-0.252416677449915	-0.956690734357688	0.115936747833783	-0.839501347863308	-0.498890307730075	-0.258267345971966	2.18361438367588	0.147479558554674	-0.226831732919981	0.966736650754654	-0.96673665075495	-0.180798506359834	-0.31746180603294	-0.090795027955097	0.241580385111276	-0.0660416625890374	-0.923156908771607	0.588333819841144	0.0478799702220582	10549	Transient	tropics_13	0.513345132140794	-0.816853552705931	-0.798169072216936	-0.680518082071706	-0.886468302830439	-0.316619644521298	0.306423050067603	-0.96673665075495
0.30272216975287	-0.265586184987362	-1.0269436090854	-0.267069746876372	-0.302707423725724	-0.267069746876372	-0.618649366662318	-0.923443115196936	0.115936747833783	-0.373975574975387	-0.459676762283453	-0.374462076539512	2.16060168322807	0.307553734817571	-0.248163658928738	0.880550657540372	-0.880550657540668	-0.831014910706731	0.531807744106814	-0.163307851166858	0.093168691286665	-0.405616335519551	-0.266314283235809	0.643454666293506	0.146946159485879	10582	Transient	tropics_13	0.249357989723342	-0.648003626342567	-0.444393665779997	-0.295807436641565	-0.31813084871154	-0.461322445441008	-0.301360493102328	-0.880550657540668
-0.0398269866976559	-0.826945750028898	-0.115727381917065	-0.827687001091866	0.039812544856413	-0.827687001091866	-0.154890287112149	-1.06217968386273	0.115936747833783	-0.797180823055315	-0.808722813455261	-0.237858234625046	-1.09991092480877	0.362964026600882	-0.15750297339152	1.00015901244245	-1.00015901244274	-0.583729251854009	0.969508204563457	-0.0804913896141148	-0.118848014177064	-0.315495801111967	0.308423014108014	0.459718511452298	0.507826140702128	10600	Transient	tropics_13	-0.188750486458595	0.263980848636615	-0.89179159623234	0.123598941254874	-0.804092123214713	0.163130487703474	-0.441880282116195	-1.00015901244274
-1.59249749586363	-1.08209112898425	1.80000033597133	-1.07870965223313	1.5924938266331	-1.07870965223313	0.162157337049505	-1.09768588254689	0.115936747833783	-0.966462922287286	-0.891607428827236	-0.176845282005999	2.21238776011585	11.1925977206946	-0.0561763248499222	1.03220563527142	-1.03220563527171	0.194248101839949	0.326023199265259	-0.0152608371095201	-0.267259708001675	0.105212316922329	-0.143156290947847	0.459718511452298	0.650207916242421	10604	Est.	tropics_13	-2.17456215165702	2.06552759207976	-1.02913137769667	2.43620769695924	-1.03635103621501	0.117228653031564	-0.354988216918179	-1.03220563527171
-1.17286188493842	-0.240628857538968	2.85838031694728	-0.241967481762246	1.17287615188685	-0.241967481762246	1.41610352121422	-1.22801920680942	-0.521235626985124	-1.00878344709528	-0.492054285047575	-0.369788561546204	2.29006687544751	10.9586431553873	0.077148212704811	0.628466743115501	-0.628466743115797	2.67553939381921	1.1034314797778	0.502012795994015	-0.288461378548048	1.20126274993202	-0.081577294803866	0.827190821134714	-0.311160323150087	10655	Transient	tropics_13	-1.27847078018143	1.57658532927399	-0.530983661177388	1.19237962570748	-0.196232184685162	0.653746266851577	-0.381222222907483	-0.628466743115797
-0.136775074595383	-0.361850470761443	0.724432053828217	-0.35911138562817	0.136776469126539	-0.35911138562817	0.467094814014	-0.899395886153595	-0.521235626985124	-0.754860298247322	-0.507511643834288	-0.417295484597437	-0.881275268794153	-0.178825493058156	0.0184854161807283	0.321676977598748	-0.321676977599044	3.36991395153266	1.40067582232672	0.529514988558303	-0.37326806073354	1.59057846574539	-0.214998453115825	1.15791589984889	-0.461402339951171	10661	Transient	tropics_13	0.425253716044622	-1.46983675200721	-0.644250000791806	-0.400225712221487	-0.291567580064881	-1.25698667919229	-0.316611309329082	-0.321676977599044
-0.288390067786656	0.361454251109852	0.196497222789738	0.360486880976792	0.288394966285633	0.360486880976792	-0.0500680294056034	-1.09944624599896	-0.521235626985124	4.61984635236777	0.480164054586941	-0.563589366773256	-0.697143661690859	0.178263053989846	-0.27749505719078	-5.64304115935134	5.64304115935105	-0.315753761592462	-0.836822800156867	0.685773924902447	-0.436873072372659	-0.703001616996102	-0.892367410699617	0.49646574242054	-0.563315370096876	10714	Transient	tropics_13	0.175940458394336	0.446844852591721	0.748592084761457	-0.344177222736262	0.477377431012466	0.849186320776883	0.203755698681543	5.64304115935105
-0.61465645864653	0.31589762754398	0.816782256147378	0.318649772453247	0.614644412346548	0.318649772453247	0.193127549553712	-1.02238882696505	-0.521235626985124	2.88470483524006	0.272422681206043	-0.546867615879771	-0.754690414570787	0.0735991695102592	-0.19216735315575	-5.18694326474506	5.18694326474476	1.87210908206115	-0.114943682538076	0.675780170421336	-0.479276413465405	0.595258325349165	-0.902630576723614	0.919058898555318	-0.809585539013829	10749	Transient	tropics_13	-0.360566750127303	-0.361390092634318	0.240647457414778	0.153306256030842	0.454122806871875	-0.458973466183576	0.243170526537898	5.18694326474476
-0.0487524953435499	0.503974237691666	-0.771245479351059	0.502733049956842	0.0487418555586686	0.502733049956842	-0.672549448039833	-1.13555030396873	-0.521235626985124	2.58846116158411	0.391076914843398	-0.476722014695821	-0.628075556826628	0.184419753076881	-0.218832260666697	-1.69337582149573	1.69337582149543	-2.14618364249026	-0.65063678339546	0.66888525453902	-0.436873072372659	-1.77215319243676	-0.420261773595762	0.239235125642848	0.00716558948672111	10817	Transient	tropics_13	0.569996630436801	0.638625060920425	0.755080713544055	-0.680174880098533	0.625963355190959	1.3080516860566	-0.260392312511384	1.69337582149543
-0.152216433195984	1.56053528877944	0.266963350942446	1.55702818475016	0.152207996011309	1.55702818475016	0.0888512411060541	-1.26020396501798	-0.521235626985124	2.58846116158411	0.391076914843398	-0.476722014695821	-0.628075556826628	0.184419753076881	-0.218832260666697	-1.69337582149573	1.69337582149543	-2.14618364249026	-0.65063678339546	0.66888525453902	-0.436873072372659	-1.77215319243676	-0.420261773595762	0.239235125642848	0.00716558948672111	10859	Est.	tropics_13	0.399862194175771	1.93481123253614	1.89967483079429	-0.527595311063939	1.72724726380802	2.58819513896444	-0.273913935009418	1.69337582149543
-1.50054393824552	1.61360199928644	-1.02236596874019	1.61560013668312	1.50053391205182	1.61560013668312	-1.9849618346564	-0.838015666164514	-0.521235626985124	2.58846116158411	0.343437841861395	-0.35533925372286	-0.616584208363118	0.362964026600882	-0.114839121374005	-1.15756599889313	1.15756599889284	-2.89831111089885	-0.0365495702174829	0.652771293825298	-0.309663049094421	-2.20403276175843	0.349475678204002	-0.128237184039568	0.120222140119219	10863	Transient	tropics_13	-1.81730588127504	0.914003396305946	1.32966331902394	1.52779885076086	1.68293925445592	-0.308307252652759	-0.434514840686731	1.15756599889284
-0.21312505727671	2.86745074544689	-1.07655932379477	2.87071339238945	0.213125072043806	2.87071339238945	-1.05793999306413	-1.14518248134797	-0.521235626985124	0.641717020416441	-0.253092963088893	-0.15948038684738	2.46555746856258	0.0674424704232249	0.213139241010639	0.295780716726852	-0.295780716727147	-2.07046977503254	0.427282261012691	0.589012689655129	-0.0976463436306915	-1.66905130681258	0.831844481331854	-0.385467800817259	1.22648109843381	10898	Transient	tropics_13	0.299705031820427	0.2085691027669	1.94358121888987	-0.351364699031354	2.71891860540816	0.516150002121924	-0.50267783410485	-0.295780716727147
-0.0152423067148916	0.15165874160174	-0.489292367249674	0.15130133835907	0.015241958360277	0.15130133835907	-0.428559761067588	-1.19045371503039	-0.521235626985124	1.65740961580827	0.159873067655841	-0.272630901226626	2.44665525046333	0.184419753076881	-0.0241784358367862	-0.405927027086328	0.405927027086033	-2.31676311583208	-0.497114980100966	0.625733927050825	-0.267259708001675	-1.84224000693796	-0.10210362685186	-0.0363691066189637	0.575170458046521	10939	Transient	tropics_13	0.625100245954209	1.11890600547529	0.280873485564171	-0.683268293474969	0.189745048711983	1.8193962756172	-0.373243076858223	0.405927027086033
-1.54559459174058	-0.561130670930412	-0.611057600432245	-0.559929506541183	1.54559996338132	-0.559929506541183	-1.7171489072963	-0.801811964980477	-0.521235626985124	0.641717020416441	-0.314761144120237	-0.170671097060712	-0.547516103498888	0.412217619297158	0.24247063927268	0.456013830871713	-0.456013830872009	-2.06997361600595	0.32928962061195	0.579948586753657	-0.118848014177064	-1.66156206572607	0.924212975547825	-0.550830340174346	1.36505248201059	10976	Transient	tropics_13	-1.89138645171018	0.776894457163454	-0.626997217149253	1.67968404064516	-0.547452440341454	-0.598217243209391	-0.494862241638919	-0.456013830872009
-1.02417039595429	2.06275345898761	-1.13583238297435	2.05907348703269	1.02416417532548	2.05907348703269	-1.72543740968124	-0.892121931512032	-0.521235626985124	0.641717020416441	-0.314761144120237	-0.170671097060712	-0.547516103498888	0.412217619297158	0.24247063927268	0.456013830871713	-0.456013830872009	-2.06997361600595	0.32928962061195	0.579948586753657	-0.118848014177064	-1.66156206572607	0.924212975547825	-0.550830340174346	1.36505248201059	11139	Transient	tropics_13	-1.03396488585514	0.136420740453479	1.40394359180382	0.877988849787469	1.96280445776261	-0.612097688275721	-0.498798630620093	-0.456013830872009
-0.570600042072491	-0.519782546343336	-1.57295273619658	-0.518092398017638	0.570597141432741	-0.518092398017638	-1.71784375180762	-0.907765916152106	-0.521235626985124	0.641717020416441	-0.314761144120237	-0.170671097060712	-0.547516103498888	0.412217619297158	0.24247063927268	0.456013830871713	-0.456013830872009	-2.06997361600595	0.32928962061195	0.579948586753657	-0.118848014177064	-1.66156206572607	0.924212975547825	-0.550830340174346	1.36505248201059	11232	Transient	tropics_13	-0.28812108690312	-0.388453366312685	-0.594554073236264	0.19189608849161	-0.507352489892507	-0.599380873334715	-0.499480513374831	-0.456013830872009
0.410160889195892	1.00214153869295	-0.872042166436219	1.00477835223937	-0.410158793451517	1.00477835223937	-0.405381733440242	-1.31447630238928	-0.521235626985124	0.641717020416441	-0.314761144120237	-0.170671097060712	-0.547516103498888	0.412217619297158	0.24247063927268	0.456013830871713	-0.456013830872009	-2.06997361600595	0.32928962061195	0.579948586753657	-0.118848014177064	-1.66156206572607	0.924212975547825	-0.550830340174346	1.36505248201059	11253	Transient	tropics_13	1.32462642311507	0.456947165187413	0.586376365196515	-1.25661937585084	0.952285706449154	1.59855020052153	-0.517208017263934	-0.456013830872009
-0.935156227229051	-0.379514722119082	-1.54439416707518	-0.375846229037588	0.935170709601657	-0.375846229037588	-1.97111457618096	-0.784507260102603	-0.521235626985124	0.17619124752852	-0.451061185254793	-0.10635667054731	-0.524503403051075	0.258300142121295	0.338464306312088	0.692398137142997	-0.692398137143293	-1.56533027006072	0.179034238664147	0.543304820322933	0.00836200910117291	-1.33952469900645	0.411054674347983	-0.18335803049193	1.55831976916935	11865	Transient	tropics_13	-0.887591417672326	-0.72681187169373	-0.451545728912239	0.783172504963315	-0.399167942723859	-1.44876677377193	-0.440090357805909	-0.692398137143293
-0.770576201673058	-0.0834563199333664	-0.809549992433231	-0.0829864693727777	0.770577744207407	-0.0829864693727777	-1.28212661146398	-1.01239129113349	-0.521235626985124	0.17619124752852	-0.451061185254793	-0.10635667054731	-0.524503403051075	0.258300142121295	0.338464306312088	0.692398137142997	-0.692398137143293	-1.56533027006072	0.179034238664147	0.543304820322933	0.00836200910117291	-1.33952469900645	0.411054674347983	-0.18335803049193	1.55831976916935	11875	Transient	tropics_13	-0.616958669209464	0.151504298965878	-0.214038649469544	0.533517315366766	-0.127426789149614	-0.308058923134648	-0.452961990239438	-0.692398137143293
-0.153315123959595	-1.07381232699107	0.57974908575608	-1.07034223052842	0.153316668816622	-1.07034223052842	0.326785854479719	-1.29032943013167	-0.202649439575671	-0.670219248631336	-1.86195982798228	0.255004653889324	-0.432452601259824	0.0120321786399144	1.0824152258675	1.05850652521944	-1.05850652521973	-0.710994042174483	1.59012826043482	0.262240159412405	-0.0552430025379457	-0.627797154419136	2.37131938493138	-1.13878603566621	1.90735625268555	12264	Est.	tropics_13	-0.0136682615847015	1.21441967794001	-1.06989583554247	-0.0847180196079189	-1.040183290939	1.35610587445507	-0.579030545637179	-1.05850652521973
1.5139556911471	-0.970113530193903	0.314068746752827	-0.969933170071917	-1.51394744559571	-0.969933170071917	1.50335613913472	-1.30922842643783	0.753109122652689	-1.34734764555922	0.00470629500665255	0.394138196579983	-0.50806147365681	0.676955680039643	1.6343788113441	1.04895727902293	-1.04895727902322	2.04353202574819	0.0745087555700234	-0.823825298499593	-1.5817632818768	1.84683533158856	0.22631768591604	0.422971280484057	-0.926552740397971	12297	Transient	tropics_13	0.944989354814128	-1.07156269292107	-0.924633022602854	-1.34776882984936	-0.749442633222343	-0.017038826549508	-0.445057686688758	-1.04895727902322
0.802268339735494	2.73944403426848	-0.461117729253997	2.73683464511411	-0.802269396974033	2.73683464511411	0.267128490008476	-1.20666234455132	0.753109122652689	1.95365328946422	0.658701155833925	0.520708987958358	-0.0822815100910857	0.184419753076881	1.00242050333466	-1.94424584869223	1.94424584869193	-0.567554467587155	-0.177005688125212	-0.761073816874036	-0.0552430025379457	0.19695552023199	-0.553682931907721	0.441344895968177	-0.362769942199072	12372	Transient	tropics_13	0.200261110823106	-0.164633440429587	2.47115990458851	-0.373779161835822	2.54973767844184	0.163665100401583	-0.197285306637507	1.94424584869193
0.632511832045056	2.17890284845371	-0.594312296717834	2.17621739089861	-0.632522601241567	2.17621739089861	0.0227417490297668	-1.0392617445811	0.753109122652689	2.46149958716013	0.783154778554073	0.365239580933295	-0.105294210538898	0.079755868597294	0.794434224749276	-2.53727022265866	2.53727022265837	-0.428133781115216	-0.190071373511977	-0.803605376642472	0.00836200910117291	0.313600450154268	-0.748683086363661	0.569960204357023	-0.631839864720794	12424	Transient	tropics_13	0.0226234647028062	-0.424618219658371	1.97531432766671	-0.0736178936864752	1.96886210985171	-0.368795776866855	-0.00609614921417238	2.53727022265837
0.115721872984574	-0.0276224511701739	1.52850196375514	-0.0244145174398156	-0.115731253316088	-0.0244145174398156	1.38389251493981	-1.0744357992177	1.07169531006214	0.853319644456406	0.657629967780897	0.599601351148131	-0.254891765210077	-0.135728599448914	1.31173343046164	-1.87019872776165	1.87019872776135	1.54717453554701	-0.732297317062744	-1.04577961313815	-0.606486436743642	1.71583602291715	-1.15920972732354	0.698575512745869	-1.56092442910689	12451	Transient	tropics_13	-0.716290363708298	0.728428612969665	0.230396765434001	0.983346662888144	0.142165827001942	-0.0352294920124804	1.6493972535928	1.87019872776135
0.647835018210841	-0.0123226463911817	1.61057462517021	-0.0160470957351068	-0.647834271606844	-0.0160470957351068	1.92969287857565	-1.33377387155251	0.753109122652689	2.20757643831218	0.859093948808025	0.525511131804692	-0.162840963418826	-0.0310647149693277	1.04508435535217	-3.43190510996748	3.43190510996718	0.402585277105312	-0.12474294657815	-0.919811824097216	-0.0764446730843186	0.911304299199581	-0.933420074795604	0.772069974682352	-1.12730031076566	12486	Est.	tropics_13	0.0386580471679267	1.66799225910553	-0.0537614084982898	0.0346521185268063	-0.0394906767196874	1.8120867427509	0.237570396526707	3.43190510996718
0.064018183612513	0.419349183123563	-0.743425239317592	0.419058832909754	-0.0640131651547049	0.419058832909754	-0.568620561847833	-0.995651231136472	0.753109122652689	1.27652489253633	0.133790214472151	0.664001530230218	-0.0247347572111575	-0.0125946177082238	1.2824020321996	-0.663352045316028	0.663352045315732	-0.848380476637397	-0.0855458904178535	-0.698477277178422	-0.203654696362557	-0.0201700609342051	-0.122629958899853	0.184114279190486	0.504363015788805	12564	Transient	tropics_13	-0.572263146219072	-0.298316069187756	0.315196673659456	0.662636562269492	0.427832421925851	-0.875813122315233	-0.352162656386468	0.663352045315732
-0.0697301482782886	1.68836061775456	-0.12340600443161	1.6909069320255	0.069716746470007	1.6909069320255	-0.169581285351322	-0.971305072450327	0.753109122652689	1.57276856619228	0.321369064338785	0.509818411735422	-0.0477474576589704	0.184419753076881	1.02908541084561	-1.10099885405108	1.10099885405079	-1.3243458308457	0.492610687946518	-0.732409559835201	-0.182453025816184	-0.285538836765957	0.431581006395976	0.0738725862857612	0.165213760229353	12576	Transient	tropics_13	-0.712220896132992	0.807871567037362	1.01315117648828	0.904877414644699	1.65791042110889	0.100331639355244	-0.453285121992745	1.10099885405079
-0.345560977177595	-0.565227425516107	-0.394609045012632	-0.568296928245891	0.345566526083964	-0.568296928245891	-0.62093242719949	-0.832801004617822	1.07169531006214	-0.458616624591372	-0.919464077281533	1.63257679352205	0.182409550339949	0.0428156740750868	2.95695822388705	0.46321622842671	-0.463216228427005	0.38512047936933	0.842117772042494	-1.20963070404934	-0.203654696362557	1.13791625240868	1.78631892156356	-1.02854434276149	1.38811884652068	12630	Transient	tropics_13	-1.15876392429331	-0.765393161114205	-0.706914330224727	1.88719541428007	-0.539792899244464	-2.36727183764808	-0.546245520850737	-0.463216228427005
1.441600225575	0.643003696516053	0.298238971107458	0.644979218936893	-1.44161403608147	0.644979218936893	1.43943044409399	-1.32161739941182	0.753109122652689	1.14956331811236	-0.0701098555142844	0.788085497116741	-0.0132134052268551	0.00587547955287957	1.49038831078498	-0.476979892853595	0.4769798928533	-0.966168629549995	0.531807744106814	-0.712654463767895	-0.203654696362557	-0.0800839896262287	0.595791662779926	-0.0547427221030845	0.745039721156195	12696	Transient	tropics_13	0.869274704677689	1.05769481792968	0.223433280414522	-1.36434956761185	0.649238215752956	2.3833265676438	-0.490281936148784	0.476979892853299
1.4817721144547	3.07281426719001	-1.36376933900227	3.07153151330246	-1.48176597011174	3.07153151330246	0.0629930989350742	-1.10040946373688	0.753109122652689	1.14956331811236	-0.0701098555142844	0.788085497116741	-0.0132134052268551	0.00587547955287957	1.49038831078498	-0.476979892853595	0.4769798928533	-0.966168629549995	0.531807744106814	-0.712654463767895	-0.203654696362557	-0.0800839896262287	0.595791662779926	-0.0547427221030845	0.745039721156195	12762	Transient	tropics_13	0.911311619066905	-0.947663632663983	2.00022056845499	-1.42250293363921	3.0273004457478	0.201445832866283	-0.478990074787751	0.476979892853299
0.365596884709377	-0.238766450987295	-0.30612768711426	-0.241967481762246	-0.365602132329862	-0.241967481762246	0.0220965362692633	-1.00199518244487	0.753109122652689	0.260832297144506	-0.882778766003081	1.24771926526585	0.0673460481008858	0.307553734817571	2.17034345231412	0.299098675151063	-0.299098675151359	-0.587797755872053	0.682063126054617	-0.864342613178817	0.114370361833038	0.271660700069856	1.51947660493964	-0.973423496309125	1.36505140233946	12764	Transient	tropics_13	-0.256683311833247	0.0365564918214233	-0.456679116565626	0.395589455675615	-0.300287149905873	-0.316488890842986	-0.539832452954977	-0.299098675151359
0.412200867928064	-0.505940277126523	-1.22936391183421	-0.509724976312929	-0.412196354282906	-0.509724976312929	-0.691012459340417	-0.879267956871461	1.07169531006214	-0.0354113765114439	-1.26726616813369	1.39379876601996	0.101850097012209	0.0120321786399144	2.46899041643673	0.41911165912926	-0.419111659129556	-0.287522312979459	1.11649716516457	-0.979077112299126	0.156773702925784	0.546141385890182	2.23789822661942	-1.35926942147566	1.59368663920274	12900	Transient	tropics_13	-0.431900609167906	-1.27139632743342	-0.701925550139932	0.456250007263773	-0.549591104365398	-1.76970969380916	-0.564063981039003	-0.419111659129556
0.217204316629602	0.655997356138887	-0.657897197770969	0.653346640641602	-0.217189797067214	0.653346640641602	-0.380466594534614	-1.03889638612878	0.753109122652689	0.895640169264398	-0.232176000677065	0.937294966627834	-0.00172205676334485	-0.0433781131433962	1.67170968185942	-0.286885152890828	0.286885152890532	-1.07150319089516	0.714727339521531	-0.727373947112164	-0.182453025816184	-0.132321446204584	0.924212975547825	-0.238478876944292	0.892464698525585	12955	Transient	tropics_13	-0.411965173212647	-0.0322609730527042	0.161115634624723	0.463697211029054	0.646764408000698	-0.434428563925372	-0.505196167548304	0.286885152890532
0.225232340531245	0.0773973047087162	0.13317812020826	0.0759945430166906	-0.22522018387327	0.0759945430166906	0.279983113467752	-1.10323268814114	0.753109122652689	1.65740961580827	0.202294418185995	0.649509346122531	-0.0362261056746678	0.289083637556468	1.23973818018209	-0.842926429299588	0.842926429299292	-1.5131343404634	1.08383295169766	-0.710330334818802	-0.16125135526981	-0.417099838518857	0.934476141571822	0.0371253553175196	0.385305835746841	12956	Transient	tropics_13	-0.403564439194921	1.27047692220242	-0.325754648094881	0.432206857983523	0.0766810106461525	0.994474557802754	-0.508767187929704	0.842926429299292
0.577034326424711	-0.568226709806281	-0.777358844199177	-0.568296928245891	-0.577029032716144	-0.568296928245891	-0.190922938198774	-0.950579283882585	0.753109122652689	0.810999119648413	-0.506636264350093	0.971767499239017	0.0212906436844678	0.0120321786399144	1.79703474716087	-0.0432175232493231	0.0432175232490273	-0.895317120552862	0.228030558864517	-0.752784423622267	-0.0764446730843186	-0.00444265465255075	0.677896990971901	-0.40384141630138	1.17773057158493	13081	Transient	tropics_13	-0.0354296470459041	-0.304667728449433	-0.616312311263876	-0.0479589837954958	-0.563056551494414	-0.298537834967443	-0.479766228316753	0.0432175232490274
0.049837010080536	-0.0487540176818405	0.202669653964891	-0.0495167825539423	-0.0498401317246172	-0.0495167825539423	0.18890885073503	-1.13335815325483	0.753109122652689	0.980281218880384	-0.342928782654445	1.0658809433703	0.0097992952209578	0.0612857713361907	1.88502894194699	-0.157241996900894	0.157241996900598	-0.580801913597123	0.0124467499828874	-0.72272568921397	-0.0976463436306915	0.164751783560027	0.370002010251995	-0.256852492428413	0.99369267939627	13189	Transient	tropics_13	-0.587102696818438	0.650422911754855	-0.13278566540357	0.711840789746664	-0.0647629821505259	0.082353190619883	-0.454536582589868	0.157241996900598
0.976654751964723	-0.538772615234571	-1.41412338279957	-0.534827241427056	-0.976660632836864	-0.534827241427056	-0.39242784647935	-0.938721741384695	1.07169531006214	-0.289334525359401	-1.21097696366971	1.54429452406132	0.159396849892137	0.12900946129357	2.87962999210531	0.483204904787205	-0.483204904787501	0.231112717515623	0.554672693533654	-1.12720159732144	-0.0764446730843186	0.980330137880182	1.85816108373154	-1.34089580599154	1.48251501315081	13444	Transient	tropics_13	0.10953707872345	-1.84243546492915	-0.643940714292014	-0.221237066455022	-0.531325286356551	-1.83215291985552	-0.552452547856515	-0.483204904787501
0.47806864276108	-0.673387360789515	1.47882718271873	-0.677073410407107	-0.478057511744503	-0.677073410407107	1.63393727551063	-1.40176375808804	1.07169531006214	-0.331655050167394	-1.31147859116112	1.5241855467048	0.147905501428627	-0.178825493058156	2.79430228807028	0.479077688210746	-0.479077688211042	0.238058943887892	0.672263862014543	-1.09334678562962	-0.0976463436306915	0.955802873321887	1.57079243505963	-0.973423496309125	1.50196593016657	13611	Transient	tropics_13	-0.368718661588606	1.62532193362214	-0.761488795552187	0.487715352097465	-0.662975357700387	1.30064578610594	-0.555791085557406	-0.479077688211042
1.03838697293331	-0.472555694988804	1.33299242126942	-0.476255289494094	-1.03838674037594	-0.476255289494094	1.99391636412122	-1.51442701902038	1.07169531006214	-0.0354113765114439	-1.26726616813369	1.39379876601996	0.101850097012209	0.0120321786399144	2.46899041643673	0.41911165912926	-0.419111659129556	-0.287522312979459	1.11649716516457	-0.979077112299126	0.156773702925784	0.546141385890182	2.23789822661942	-1.35926942147566	1.59368663920274	13672	Est.	tropics_13	0.16875210396271	1.83902688255123	-0.680816145889807	-0.479524817342574	-0.519649808030184	2.39814749340473	-0.581536658696018	-0.419111659129556
-0.138929374929464	-0.0732411549544351	1.60189187509608	-0.0746190476680688	0.138933886477418	-0.0746190476680688	1.21241481589809	-1.15820252801232	1.3902814974716	-0.500937149399365	-0.339617314210943	1.15206227489825	0.228464954756367	0.0181888777269486	2.33833236963309	0.332521036838855	-0.332521036839151	1.22809466554664	1.77304785584953	-1.30794135859604	-0.352066390187167	1.73849097720382	2.44316154709936	-0.955049880825004	0.953651288394443	13801	Transient	tropics_13	-1.1094176969944	1.04865328358551	-0.531302989446653	1.682595297786	-0.00697076902722928	-0.319009319440505	-0.577456591590715	-0.332521036839151
0.882178417438799	-0.27752178175765	1.16692744281062	-0.275437168581081	-0.882183731346227	-0.275437168581081	1.71205765128246	-1.49679017009494	1.3902814974716	-0.289334525359401	-0.277632384024133	1.02767817402133	0.25147765520418	-0.0187513167952586	2.17567643381631	0.213074533567231	-0.213074533567527	1.26902778524036	0.61673469912079	-1.36937583381712	-0.52167975455815	1.81151107779722	1.39631861265168	-0.716192879531433	0.84991681217638	13823	Transient	tropics_13	-0.205290567844206	0.48379519983225	-0.467598178268496	0.195993717324032	-0.160721629876765	0.337016857542033	-0.551458450187557	-0.213074533567527
1.40146540096203	0.152620175244792	1.47983131027833	0.15130133835907	-1.40146210205119	0.15130133835907	2.45529311963261	-1.4932030143813	1.3902814974716	0.303152821952499	-0.634176751567141	0.792887640963075	0.332037108531921	-0.0002812195341547	1.88502894194699	-0.544148319490078	0.544148319489782	1.41187196899578	0.0451109634498011	-1.49999188075624	-0.37326806073354	2.00579447364958	0.831844481331854	-0.661072033079071	0.760141792221431	13828	Transient	tropics_13	0.254505599736698	0.765345104812828	0.0259488480702817	-0.42896628668791	0.232184949210656	1.19979303594488	-0.518497307195618	0.544148319489782
0.551686700172364	-0.367077625149806	1.06672141899581	-0.367478807332879	-0.551679378843299	-0.367478807332879	1.34810802260723	-1.3802076094014	1.3902814974716	0.133870722720527	-0.687782226823002	0.678922477181327	0.355049808979733	0.0920692667713631	1.74103844138788	-0.8774008265853	0.877400826585005	1.77034686570744	0.636333227200938	-1.53431151823788	-0.37326806073354	2.25805707757996	1.3450027825317	-0.734566495015554	0.688951891528947	13883	Transient	tropics_13	-0.497920327183321	0.00878032732447268	-0.536939133399178	0.887327436168605	-0.300153687102185	-0.739902879481232	-0.544769973234375	0.877400826585004
1.35098868322478	1.47824229111083	0.789434546730191	1.48172138940778	-1.35100250734449	1.48172138940778	1.79682868166257	-1.4422521174856	1.3902814974716	0.557075970800456	-0.637182989006286	0.442588397886746	0.366541157443244	-0.12957190036188	1.36239675473244	-1.04281319290454	1.04281319290425	1.67706896870842	0.0026474859428134	-1.53431151823788	-0.352066390187167	2.19839279025748	0.606054828803923	-0.514083109206105	0.616280585561434	13912	Transient	tropics_13	0.209811621061967	-0.259365628150621	1.18298870641747	-0.315090927104547	1.58070586559002	-0.0088871586648555	-0.497398664057741	1.04281319290425
1.69298380109089	0.357496232316557	0.332645106605322	0.360486880976792	-1.69298312158891	0.360486880976792	1.70287577738298	-1.30723556215247	1.3902814974716	1.82669171504024	-1.41397861786973	0.861018056782939	0.470113311218797	0.0551290722491559	1.86103052518714	-2.49009047238268	2.49009047238238	0.647142061311784	0.326023199265259	-1.55832751737852	-0.182453025816184	1.56960859070318	0.0723701955560867	0.128993432738124	1.23339756607792	14054	Transient	tropics_13	0.512626922649791	-0.0844222247918523	0.0879766853511301	-0.792718825712763	0.36136029139758	0.623447922288701	-0.419370403181242	2.49009047238238
0.90983461801854	2.02480733036826	-0.181615869724563	2.02560380021385	-0.909840623219319	2.02560380021385	0.592216457801027	-1.28999728608411	1.07169531006214	2.29221748792816	-2.00985864728243	2.27001851283855	0.596728168962956	-0.0249080158822929	4.37286481271832	-2.22554398241321	2.22554398241291	0.596831536015511	5.44450544953063	-1.17856484709643	0.729218807677853	1.22566519380554	1.71447675939558	1.83773967276136	1.91725213849582	14056	Transient	tropics_13	0.045441605467636	-0.662133592455462	-0.164057364992679	-0.0634336657840458	1.35704232341312	-0.62793215238543	-0.557904815306933	2.22554398241291
-0.453956147243747	-0.485347998772862	2.25989075826554	-0.484622711198803	0.453946783835831	-0.484622711198803	1.53705609793337	-1.40272697582596	1.3902814974716	1.82669171504024	-1.41397861786973	0.861018056782939	0.470113311218797	0.0551290722491559	1.86103052518714	-2.49009047238268	2.49009047238238	0.647142061311784	0.326023199265259	-1.55832751737852	-0.182453025816184	1.56960859070318	0.0723701955560867	0.128993432738124	1.23339756607792	14068	Est.	tropics_13	-1.38835421416402	2.30975139405807	-0.56799956097345	2.47547653886357	-0.462234445085703	0.37447579784232	-0.426072826521007	2.49009047238238
0.246373172510393	-0.5058679401764	2.56913251345707	-0.509724976312929	-0.246374859563847	-0.509724976312929	2.42715191692446	-1.61300737233618	1.3902814974716	1.57276856619228	-1.47006625468933	0.952816181559735	0.4816346632031	0.0674424704232249	1.96502366447984	-2.52440301803794	2.52440301803764	0.454384279481366	0.463212895826296	-1.55515120781476	-0.0976463436306915	1.44690985756931	0.195528187844049	0.0738725862857612	1.2671044258556	14193	Est.	tropics_13	-0.768256373307804	2.85701277307132	-0.610986778393292	1.37980049960647	-0.503452057553757	1.86921668816251	-0.459955553363985	2.52440301803764
0.185557690450591	0.114506160121795	2.05425134069332	0.117831651540235	-0.18554767592097	0.117831651540235	1.91078318151779	-1.74941893266905	1.07169531006214	2.24989696312017	-1.63826005624148	1.80378179690073	0.619740869410769	-0.0556915113174653	3.88756349601909	-2.40706058596216	2.40706058596186	0.984232503977391	5.99653065712147	-1.01161491758646	0.602008784399615	1.33251169997298	1.94026641192351	2.05822305857081	1.68747778074805	14451	Est.	tropics_13	-0.649302174575123	1.79453386358871	-0.784564888448026	0.837336785938129	-0.111179831290413	1.23669411469968	-0.579913327674	2.40706058596186
0.624408957578794	-0.440557391119113	2.28245409519289	-0.442785602675259	-0.624402322045891	-0.442785602675259	2.51048362653114	-1.82425098658431	0.753109122652689	2.96934588485605	-1.13272264504308	1.03140841075911	0.654244918322091	-0.0433781131433962	3.0316199649177	-3.18119693440142	3.18119693440113	1.30390776480968	4.8859473992464	-0.81700785358225	0.093168691286665	1.3794442774484	1.79658208758756	1.63562990243603	1.1297338661903	14841	Est.	tropics_13	0.0141444050980935	1.84657074900681	-0.913770724816945	-0.0464031285268713	-0.477778776436409	2.08267347558908	-0.577806365822543	3.18119693440113
0.508774943679757	-0.417988802508735	-1.69829148216477	-0.417683337561132	-0.508770744864677	-0.417683337561132	-0.982549363586746	-1.31826274453146	0.753109122652689	0.937960694072391	-1.36458302684379	-0.841985081007601	0.907444630289617	0.0674424704232249	0.271802037534722	-0.344099704254675	0.344099704254379	-1.16989152586807	0.962975361870075	-0.789815544877842	0.326387067296767	-0.146613414611329	0.831844481331854	-0.18335803049193	0.833768466920996	15018	Transient	tropics_13	-0.106858049063634	-1.19288369129955	-0.622939216190361	0.0958684955413986	-0.498226294273092	-1.37258491663626	-0.510545296814909	0.344099704254379
1.38684643586401	0.971435583021724	-1.09929985970323	0.971308665420538	-1.386839606673	0.971308665420538	0.215461837417323	-1.68162833256206	0.753109122652689	2.54614063677612	-1.10620210211729	-0.842499596419709	0.838376525425386	0.202889850337984	0.391794121333982	-1.9307312375497	1.93073123754941	-1.02605502405947	1.23082191229877	-0.811429944104426	0.0507653501939193	-0.0422009117970004	1.15000262807576	-0.201731645976051	0.592928985622499	15203	Transient	tropics_13	0.811978908170354	-0.592708067451032	0.194416210229641	-1.17670382293728	0.828693438118084	0.393425344228051	-0.546308685855905	1.93073123754941
0.790082619680208	3.68059202126306	-0.0763596749482633	3.68235329774621	-0.790073996115583	3.68235329774621	0.57638392929327	-1.61998239733493	0.753109122652689	2.12293538869619	-1.12389974129448	-0.947503616773923	0.849897877409688	0.190576452163915	0.231804676268302	-1.56931654675629	1.569316546756	-1.30583909915387	0.642866069894321	-0.815148550422973	0.135572032379411	-0.211395350009578	0.64710749289991	-0.164984415007809	0.626840307594367	15237	Transient	tropics_13	0.187509654891595	0.851843454162442	2.33932529285118	-0.295199026966981	3.22351382775342	1.19109615958863	-0.509970070698514	1.569316546756
1.32785071302954	0.934946450136564	-0.463893846624641	0.937838978601703	-1.3278402349524	0.937838978601703	0.679369812219915	-1.47433723247989	0.753109122652689	-0.331655050167394	-0.651943499650975	-0.722274495123989	-0.506441283534017	-0.0310647149693277	-0.0641757971032063	0.682606113500811	-0.682606113501107	0.495962405909647	-0.108410839844693	-0.789273248123055	0.241580385111276	0.875543173011531	0.123686025676071	-0.348720569849017	0.625419569178724	15276	Transient	tropics_13	0.750244241982529	-0.924309814660915	0.787906374874358	-1.11510459711605	0.705197469059714	-0.0607634326522681	-0.43980787140348	-0.682606113501107
0.905577522240501	-0.599057905570256	-1.61108005029765	-0.601766615064727	-0.905585716777306	-0.601766615064727	-0.601625676135167	-1.47702759926513	0.753109122652689	0.937960694072391	-1.36458302684379	-0.841985081007601	0.907444630289617	0.0674424704232249	0.271802037534722	-0.344099704254675	0.344099704254379	-1.16989152586807	0.962975361870075	-0.789815544877842	0.326387067296767	-0.146613414611329	0.831844481331854	-0.18335803049193	0.833768466920996	15591	Transient	tropics_13	0.308366539312878	-1.09116262725971	-0.743427419468502	-0.49465570333658	-0.656413685009626	-0.767397323161568	-0.51776204441692	0.344099704254379
0.404322545155658	8.57019898774888	-0.846200648358424	8.56892757329618	-0.404315788126218	8.56892757329618	-0.390789998702685	-1.25841038716116	0.753109122652689	-0.331655050167394	-0.651943499650975	-0.722274495123989	-0.506441283534017	-0.0310647149693277	-0.0641757971032063	0.682606113500811	-0.682606113501107	0.495962405909647	-0.108410839844693	-0.789273248123055	0.241580385111276	0.875543173011531	0.123686025676071	-0.348720569849017	0.625419569178724	15905	Transient	tropics_13	-0.21615976867297	-1.37014887029637	7.5712152419219	0.252004180983189	7.39459463018331	-1.70407620228733	-0.425189669092222	-0.682606113501107
0.191251628256835	-0.683816297650899	-1.62723469074171	-0.685440832111815	-0.191240860596905	-0.685440832111815	-1.17809846177036	-1.32666598893473	0.753109122652689	0.514755445992463	-1.17293826963609	-0.786031529940942	0.976482731633055	0.00587547955287957	0.133144518477799	0.389330959126579	-0.389330959126875	-0.648726084337371	0.923778305709778	-0.741396191771701	0.220378714564902	0.137977746675778	1.0165814697638	-0.385467800817259	0.767291048116135	16060	Transient	tropics_13	-0.439122744582099	-1.4792967104703	-0.794300611555095	0.518866642514622	-0.715062132217961	-2.03413297971509	-0.524013605664077	-0.389330959126875
0.0981779596170718	-0.487917579986186	0.235923996085574	-0.484622711198803	-0.0981722732103123	-0.484622711198803	0.250253694733748	-1.46712970664784	0.753109122652689	0.0492296731045418	-1.03467438373764	-0.738310225467998	0.878671253849653	0.147479558554674	0.0318178699362017	0.612928986592363	-0.612928986592659	-0.0767043425811438	0.358687412732172	-0.795625867250583	-0.0552430025379457	0.530850852005239	0.903686643499831	-0.587577571142588	0.889514935700696	16102	Transient	tropics_13	-0.536517463864956	0.319782134528934	-0.57394854103997	0.721847209259505	-0.4878877571881	-0.289265057003068	-0.522453271276254	-0.612928986592659
0.994895425411229	-0.358062497783736	-0.162891844054481	-0.35911138562817	-0.99490878792973	-0.35911138562817	0.659120057890244	-1.60699556507534	0.753109122652689	0.387793871568484	-1.21108062702968	-0.849788564757894	0.964961379648752	0.0920692667713631	0.0931471572113791	0.334706033849921	-0.334706033850217	-0.605361785413356	0.85518345742926	-0.732177146940294	0.199177044018529	0.156326387337711	0.780528651211869	-0.201731645976051	0.813848095719144	16236	Transient	tropics_13	0.401831127454512	0.222668595599751	-0.56788693413553	-0.69046672165132	-0.42336650230248	0.832688245874159	-0.519937673980253	-0.334706033850217
-0.480655415846245	-0.763938646987841	-0.806242278119273	-0.760747627454195	0.480644823552978	-0.760747627454195	-1.05565693252697	-1.26342576227931	0.753109122652689	-0.458616624591372	-0.670631699823436	-0.68750182852241	-1.17473970566515	-0.0249080158822929	-0.034844398841165	0.705346267578945	-0.705346267579241	0.225506120515154	0.0908408623034803	-0.79136496417724	0.602008784399615	0.711653613901897	0.185265021820052	-0.40384141630138	0.70641139899899	16320	Transient	tropics_13	-1.1422238353737	-1.13673866933508	-0.751695778072543	1.60459948493368	-0.820726176734276	-2.53240564678402	-0.435780568116274	-0.705346267579241
1.10911305483188	-0.36404649100846	-0.123730869230302	-0.367478807332879	-1.10910208687703	-0.367478807332879	0.784886914437777	-1.46593398807662	0.753109122652689	-0.373975574975387	-0.630848005896977	-0.724504061909787	0.804262522284365	0.0982259658583974	-0.098840176867437	0.696282576273781	-0.696282576274077	-0.0567587497122036	-0.0594145196443226	-0.785709583734444	0.368790408389513	0.537466348298316	0.698423323019894	-0.881555418888521	0.636526180051933	16503	Transient	tropics_13	0.521351439881789	-0.129225366617521	-0.38569828512874	-0.799045212233105	-0.462870886321334	0.532539165167015	-0.506737034295092	-0.696282576274077
0.59779344459201	-0.735244090392422	0.264069100917733	-0.735645362340068	-0.597794174718366	-0.735645362340068	0.686566416087082	-1.38386119392456	0.753109122652689	-0.585578199015351	-0.423233332178265	-0.512523712121615	0.958810657886299	0.104382664945432	-0.0801747416097744	0.673623348010872	-0.673623348011167	0.759422849029228	-0.980545339411288	-0.844974871936362	0.538403772760497	1.08287033042288	-0.245787951187816	-0.752940110499675	0.181323116640323	16507	Transient	tropics_13	-0.0137067632699444	-0.246201403618463	-0.494645186603755	0.0249069303970669	-0.794076548736385	-0.308484649070227	-0.350366715206592	-0.673623348011167
0.218310949736082	-0.622074551409007	1.0378084519122	-0.618501458474145	-0.21829846987253	-0.618501458474145	1.02743728063659	-1.42292133391761	1.07169531006214	-0.712539773439329	-0.59565429518699	-0.41223608304505	1.08251517411359	0.369120725687916	-0.0855077231119637	0.639958208877406	-0.639958208877701	0.708318469290399	-1.18959630559953	-0.959941783951579	0.432395420028632	1.14178569363671	-0.173945789019838	-0.899929034372642	0.38719397036938	16581	Transient	tropics_13	-0.617884463615957	0.729042043273742	-0.254649750086339	0.727975911806079	-0.684794770629096	0.137527281215824	-0.374090829335807	-0.639958208877701
0.535340636515813	0.187072537138804	-0.438377193345538	0.184771025177906	-0.535348928062328	0.184771025177906	0.0489473134564046	-1.2112791468124	1.07169531006214	-0.670219248631336	-0.521333425163689	-0.333000709580539	-0.287775623998608	0.0243455768139835	-0.176168408649182	0.5723851531648	-0.572385153165096	0.737343772345948	-1.11773503597232	-1.05019545814143	0.220378714564902	1.22741268339239	-0.461314437691749	-0.495709493721984	0.298214530453437	16617	Transient	tropics_13	-0.313781993144179	-1.06167987648945	0.788678341655595	0.351832184615675	0.0516165163655381	-1.45480222121845	-0.249174476785883	-0.572385153165096
0.787626750994144	-0.843361919082922	0.237046256299238	-0.844421844501284	-0.787616937465971	-0.844421844501284	0.82469157858581	-1.21410237121666	1.07169531006214	-0.585578199015351	-0.678832623412215	-0.123421431715533	1.04552083297649	-0.0556915113174653	-0.0321779080900703	0.382533190647706	-0.382533190648002	0.607697418697843	-0.356658862193237	-1.11085522371281	0.199177044018529	1.19296217439448	-0.204735287091828	-0.220105261460172	0.621297349887853	16642	Transient	tropics_13	-0.0717831082514501	-0.171199273569624	-0.760014107192506	0.0422472910573351	-0.853107697164492	-0.234560379102824	-0.347475168248892	-0.382533190648002
-0.240281612286844	-0.882783937415978	1.83346141023664	-0.886258953024828	0.24027257370905	-0.886258953024828	1.32696489676301	-1.31082271786612	1.07169531006214	-0.416296099783379	-0.724974336750198	-0.07913022998997	1.06157271660046	0.0735991695102592	-0.0428438710944489	0.272959636833492	-0.272959636833788	1.10112757064212	-0.529779193567879	-1.12115886205379	-0.0128396614452	1.50382808982673	-0.625525094075699	0.128993432738124	0.680285331136156	16703	Transient	tropics_13	-1.057777435368	1.43005870035177	-0.773803473950949	1.61903687914707	-0.870739527490289	0.140255376173851	-0.162556853578298	-0.272959636833788
-0.892814875360706	1.93721592101713	0.336011887246315	1.93356216146206	0.892801429960755	1.93356216146206	-0.463699040639671	3.00950776636534	-0.521235626985124	-0.543257674207358	0.961530625685548	0.063176157742017	-0.602602567673834	0.0612857713361907	-0.866789513182701	0.0143207313754227	-0.0143207313757185	0.34969472487076	-0.869487013623781	0.619923604678093	-0.352066390187167	-0.262883882479286	-1.03605173503557	0.551586588872902	-1.16487704509097	1103	Transient	tropics_15	-0.817965979281172	0.132310313711797	2.65242987104634	0.634043679438683	2.04164424338212	-0.398477427029016	2.04478877601004	-0.0143207313757185
0.587713648782419	0.0848809400785266	-1.48160666143701	0.0843619647213995	-0.587726227080924	0.0843619647213995	-0.752754357345599	2.79029269497577	-0.521235626985124	-0.839501347863308	0.654963515799433	0.317989915588116	-0.533564466330396	0.0612857713361907	-0.826792151916281	0.207247874871054	-0.20724787487135	-0.511438881679766	-0.996877446144744	0.661448041901918	-0.394469731279913	-0.801422726941226	-0.974472738891592	0.459718511452298	-1.05022229922915	1201	Transient	tropics_15	1.61659132688597	-1.40712365411834	0.547585649648377	-1.59946536129938	0.171878978481191	-0.158593076289917	1.50298252432594	-0.20724787487135
-0.553886705227491	-0.614489968205816	-0.435630609138412	-0.618501458474145	0.553877156963419	-0.618501458474145	-0.818963112923503	2.80643489568718	-0.839821814394577	-1.26270659594324	-0.17987207649639	0.332610728548829	-0.360924207690612	0.0243455768139835	-0.79212777215205	0.633241366213757	-0.633241366214053	0.168249368846601	-1.06873871577195	0.750927006442069	-0.415671401826286	-0.463782774624723	-1.20026239141952	0.625081050809385	-1.03466319445224	1488	Transient	tropics_15	0.178544859117213	-0.661304832362212	-0.310765234969725	-0.0193946432350828	-0.549457437863901	-0.707399945211287	5.51188492913727	-0.633241366214053
-1.05195415537405	-0.772038765917654	0.117496010380478	-0.769115049158904	1.05194092371806	-0.769115049158904	-0.768934308109015	2.69453556606423	-0.839821814394577	-0.966462922287286	-0.443983281399029	0.387878259066012	-0.395458260122727	0.159792956728743	-0.813459698160808	0.5661538653925	-0.566153865392795	0.118534234382232	-1.02627523826497	0.71660736896043	-0.436873072372659	-0.467839446879914	-1.01552540298758	0.459718511452298	-0.959016441922294	1520	Transient	tropics_15	-0.776971601121311	0.0348093429972894	-0.522055142192909	0.768901137349889	-0.702569613934386	-0.621802321432124	1.76313632859365	-0.566153865392796
-1.26116822244005	-0.647486953849593	0.595165397112205	-0.643603723588271	1.26118044262359	-0.643603723588271	-0.552539874586031	2.60502274524682	-0.839821814394577	-1.22038607113524	0.672494141785556	0.246643778442582	-0.245860705451548	0.135166160380605	-0.746797429383441	0.702675715676531	-0.702675715676827	0.886687639349696	-0.993611024798053	0.802290256217062	-0.882108153846491	-0.0765890104525273	-1.03605173503557	0.643454666293506	-0.867507651264656	1661	Transient	tropics_15	-1.17833789144239	0.0616382011958336	-0.374091592971724	0.993059238020315	-0.47340486060833	-0.778723220855921	1.90689303495781	-0.702675715676827
-0.194394365342863	-0.762054107488742	-1.08754566062327	-0.760747627454195	0.19439749087297	-0.760747627454195	-1.05466429751081	2.99638807648672	-0.839821814394577	-1.26270659594324	0.859082430656917	0.23395239827727	-0.165301252123808	0.0612857713361907	-0.770795846143293	0.655900594476667	-0.655900594476963	1.03667651308801	-0.542844878954645	0.73969371652144	-0.309663049094421	0.0563450188328991	-1.02578856901158	0.716949128229989	-0.938607449404637	1685	Transient	tropics_15	0.868212188287881	-2.01315390696699	-0.641118064461573	-0.54127558061232	-0.713229807746579	-1.73940959604092	1.94662627525398	-0.655900594476963
-1.48488043472163	-0.785636493056813	1.3934468069897	-0.785849892568322	1.48489263625793	-0.785849892568322	-0.0813360324146563	2.63494892393197	-0.839821814394577	-0.670219248631336	0.930598630885459	0.155746055636974	-0.0271950459161389	0.110539364032466	-0.714799540370305	0.461435860491767	-0.461435860492063	1.14573226713261	-0.252133379099113	0.925469090519085	0.135572032379411	-0.0128680508748662	-1.01552540298758	0.73532274371411	-0.667541859148629	1768	Transient	tropics_15	-1.60751811819385	0.850362120379827	-0.721394860195164	1.19911327909074	-0.794253166300435	-0.114384305180481	1.74417651345012	-0.461435860492063
-1.43433825282496	-0.756431799014632	1.47938831282557	-0.752380205749486	1.43434314916161	-0.752380205749486	0.029541298890466	2.35435363255331	-0.839821814394577	-0.881821872671301	0.977920954711996	0.216801884540363	-0.0736404961028587	0.0489723731621216	-0.75746339238782	0.564292571642332	-0.564292571642628	1.02442138513123	-0.160673581391755	0.81793939114097	0.199177044018529	-0.00725112005998692	-0.984735904915588	0.753696359198231	-0.825905024717609	1781	Est.	tropics_15	-1.51055557481861	1.04463201520227	-0.705942200670858	1.24098647136713	-0.771605056759627	0.0536870148355814	1.442932202151	-0.564292571642628
-1.62025815028595	-0.344514434819288	0.782789584938758	-0.342376542218752	1.62027057502568	-0.342376542218752	-0.679299366149723	2.7304071232007	-0.839821814394577	-0.331655050167394	-0.144891451581898	-0.272287890951887	-0.296806683757137	0.00587547955287957	-0.544144132300246	-0.205797486035701	0.205797486035405	0.990037564588507	-0.490582137407583	0.989615049514105	-0.73369646002188	-0.149983573100256	-0.810262082507642	0.716949128229989	-0.279964104350437	1846	Transient	tropics_15	-1.86723321407723	0.215129456366683	-0.225920373200649	1.33599836261239	-0.165638010184424	-0.886514341308135	0.794055154973416	0.205797486035405
-0.336358930593609	0.727987196866856	-1.63712830052007	0.728653435983981	0.336367538212851	0.728653435983981	-1.58850340920191	2.34744503636407	-0.839821814394577	-0.331655050167394	0.647678285223728	-0.612682712345152	0.0134897282784297	0.12900946129357	-0.453483446763028	0.252728183027323	-0.252728183027619	-0.883508535720009	-0.892351963050621	0.867520808721657	-0.542881425104523	-1.16415163689751	-0.820525248531639	0.459718511452298	-0.00131670411801711	1949	Transient	tropics_15	0.595860564370723	-1.32540673710621	1.240998381429	-0.468396127439769	0.927235613946478	-1.0467372597711	0.749465619339886	-0.252728183027619
-0.731332844877922	0.270775565506832	0.482053380840255	0.268445242224994	0.731324734073332	0.268445242224994	-0.211023797276023	2.10448166557395	-0.839821814394577	0.260832297144506	0.113333978104637	-0.680255736468567	-0.17022182953377	0.0489723731621216	-0.504146771033826	-0.652427060260697	0.652427060260401	0.888275348234788	-0.330527491419706	0.964049631074058	-0.691293118929134	-0.190175833597819	-0.502367101787737	0.514839357904661	-0.164149036053455	1974	Transient	tropics_15	-0.161876317154953	-0.0757648491253817	0.304411777179151	0.0152222884097891	0.507771287988636	-0.0902576081106925	0.167840678567832	0.652427060260401
0.604605086649341	-0.733946883742083	-1.96657073955756	-0.735645362340068	-0.604596032199617	-0.735645362340068	-1.12792076170345	2.03645856463367	-0.839821814394577	-1.05110397190327	0.658482310962876	-0.303844836227797	-0.539295138801755	-0.0187513167952586	-0.400153631741134	0.83725534639517	-0.837255346395466	-0.333020095717814	-1.13080072135909	0.79709970156408	-0.606486436743642	-0.788878248121334	-0.65631459214769	0.128993432738124	-0.310127942279011	2113	Transient	tropics_15	2.40105101940494	-2.08632894994757	-0.440989858714786	-1.76545945306949	-0.638143900602091	-0.784512139000694	0.352742166250501	-0.837255346395466
-0.339901456190452	0.219270037535325	0.0799888927132777	0.218240711996741	0.339903305537903	0.218240711996741	-0.224622896997421	1.82790531717077	-0.839821814394577	0.599396495608449	0.289181591067942	-0.671037335334979	-0.135687777101655	-0.111101803100776	-0.47748186352288	-0.603790645310665	0.603790645310369	0.442873390064465	0.0549102274898751	0.964049631074058	-0.754898130568253	-0.45123829580483	-0.122629958899853	0.422971280484057	-0.099816828039316	2115	Transient	tropics_15	0.589064413532913	-0.242339014073439	0.0785706343845221	-0.566281136312879	0.484910231348141	0.230497138636171	-0.121797352474404	0.603790645310369
-1.39271748806423	0.607435510174996	0.167111725089845	0.611509532118058	1.39272297276754	0.611509532118058	-0.993369085262895	2.29127947792168	-0.839821814394577	-0.500937149399365	0.63641929251582	-0.647283873809363	0.00238842558522145	0.0489723731621216	-0.47214888202069	0.201178438729203	-0.201178438729499	-0.803329237022981	-0.925016176517534	0.875267905218638	-0.564083095650896	-1.12239911784026	-0.851314746603629	0.478092126936419	-0.017092507400639	2188	Transient	tropics_15	-1.43070830552829	0.772866467829615	1.13440244480781	1.1134492630818	0.813853703594964	-0.12358954558648	0.830820433857153	-0.201178438729499
-0.530229594621059	0.652672555573161	-0.111061142081303	0.653346640641602	0.530235458493353	0.653346640641602	-0.539089670117058	1.89509805799215	-0.839821814394577	-0.416296099783379	0.603546489254061	-0.576795262350674	0.048023780710545	0.0674424704232249	-0.458816428265217	0.425909427608133	-0.425909427608429	-0.868673380824955	-0.595107620501706	0.88045845987162	-0.436873072372659	-1.16440127826706	-0.666577758171686	0.478092126936419	0.0181361866003761	2213	Transient	tropics_15	0.223929793586384	0.480574001273892	0.871681457364842	-0.194632741458435	0.783289627850539	0.68035608425865	0.347742929553962	-0.425909427608429
-0.534178864443642	-0.307962142059767	-0.642303687433739	-0.308906855399917	0.534190723636635	-0.308906855399917	-0.962895190266769	2.07445584367453	-0.839821814394577	-0.416296099783379	0.654934720421663	-0.701779631208385	-0.0321156233261015	0.0243455768139835	-0.520145715540394	0.00250556235261973	-0.0025055623529156	-0.479535856269997	-1.02627523826497	0.895100472250917	-0.670091448382761	-0.945902669568344	-0.953946406843598	0.533212973388781	-0.118842579591596	2228	Transient	tropics_15	0.216353325137601	-0.444757620591711	0.0680524360669593	-0.204509698082425	-0.149126265881916	-0.309222562600362	1.19208022409795	-0.00250556235291562
-0.621384585765202	0.857986952969551	-1.47587722771462	0.854164761554614	0.62138634156805	0.854164761554614	-1.67828724641362	2.41244562647155	-0.839821814394577	-0.331655050167394	0.738930837375544	-0.731793030247973	-0.0436369753104041	0.147479558554674	-0.5174792247893	-0.0508245498804428	0.050824549880147	-0.133812246541715	-0.284797592566027	0.897269659270065	-0.73369646002188	-0.743942801602317	-0.430524939619759	0.514839357904661	-0.242214381163642	2239	Transient	tropics_15	0.0490536910715628	-1.6630250620744	0.83327546504478	-0.0769139672420161	1.19859899685386	-1.73544036135671	0.13368004865082	0.0508245498801471
-1.09194649916949	1.50889858260734	-0.996170052700189	1.50682365452191	1.09194303709897	1.50682365452191	-1.66731862948505	2.41749421599446	-0.839821814394577	-0.247014000551408	0.642028632105335	-0.658731841728748	-0.00910292287828882	0.184419753076881	-0.448150465260838	0.123570581928737	-0.123570581929033	-0.473234636632298	-0.712698788982596	0.866203802317166	-0.564083095650896	-0.921999508433921	-0.748683086363661	0.514839357904661	0.0153032938821202	2270	Transient	tropics_15	-0.85369482960936	-0.867820496048521	1.92426771028138	0.664910999207879	1.78392380923818	-1.49024797784398	0.583136949581612	-0.123570581929033
-0.913874117817649	-0.284841309419719	-0.641653957836355	-0.28380459028579	0.913866213261713	-0.28380459028579	-1.25602031053896	2.16310508996829	-0.839821814394577	-0.331655050167394	0.738930837375544	-0.731793030247973	-0.0436369753104041	0.147479558554674	-0.5174792247893	-0.0508245498804428	0.050824549880147	-0.133812246541715	-0.284797592566027	0.897269659270065	-0.73369646002188	-0.743942801602317	-0.430524939619759	0.514839357904661	-0.242214381163642	2316	Transient	tropics_15	-0.512072241252136	-0.691062668721202	-0.241638908684861	0.361681870466103	-0.0988571776720604	-1.05071678176805	0.106322317462097	0.0508245498801471
-0.92764975050917	-1.01812151264417	-0.313510977993631	-1.02013770030017	0.927649713003449	-1.02013770030017	-1.01332104908772	1.71886242635684	-0.839821814394577	-0.627898723823343	0.709150657686239	-0.547467883860563	0.0714565304494521	-0.049534812230431	-0.464149409767406	0.533945390933078	-0.533945390933374	-0.300323215865494	-0.670235311475608	0.907263413751176	-0.564083095650896	-0.849790742291555	-0.871841078651623	0.661828281777627	-0.118212232599473	2595	Transient	tropics_15	-0.538500075038654	-0.181262565049021	-0.895804362763804	0.371562860099257	-0.954031068371644	-0.518429501072629	0.775159327044269	-0.533945390933374
-1.09155588030654	-0.722723320085318	1.01240993128717	-0.718910518930651	1.09155350341061	-0.718910518930651	-0.0783581273661775	1.96890046535998	-0.839821814394577	-1.34734764555922	0.804878011543449	0.568344539862618	-0.136527875683844	0.0551290722491559	-0.59214096581995	0.793474480358619	-0.793474480358915	0.89070652746508	-1.28758894600028	0.879838692151861	-0.627688107290015	-0.127578260183135	-0.994999070939586	0.312729587579332	-1.08287863373273	2869	Transient	tropics_15	-0.852945447666989	0.565986744814944	-0.350967441370638	0.649353970154015	-0.615774634397508	0.0391322133123696	1.39418878867488	-0.793474480358915
-1.12847790689028	-0.672317961549264	1.20517288956576	-0.668705988702398	1.12846931141457	-0.668705988702398	0.049741421469331	2.1301896148551	-0.839821814394577	-1.38966817036721	0.831289132033713	0.707220824847224	-0.171061928115959	-0.0618482104045001	-0.488147826527258	0.862504200745269	-0.862504200745565	0.850666494019223	-0.67676815416899	0.855047983361517	-0.37326806073354	-0.133444832367561	-0.666577758171686	0.312729587579332	-1.03190515326315	2877	Transient	tropics_15	-0.923778432508191	0.831789376552876	-0.509344910355359	0.732623540672859	-0.609253540445125	0.25019941141551	0.382807094370506	-0.862504200745565
-0.84786073336536	-0.803574977031336	1.07720569204452	-0.802584735977739	0.847855235150748	-0.802584735977739	0.1751112240104	1.74360715790005	-0.839821814394577	-1.17806554632725	0.608004013732793	0.675492374433946	-0.0559684223561028	0.079755868597294	-0.59214096581995	0.538072607509536	-0.538072607509832	1.10226873640329	-0.91521691247746	0.788345482522496	-0.797301471660999	0.0634597978650769	-0.563946097931718	0.184114279190486	-0.970258398121784	2920	Est.	tropics_15	-0.385429001623336	0.493335687929857	-0.597143705351292	0.381082736812335	-0.679087211015196	0.191797273201018	0.189764732188048	-0.538072607509832
-1.56428557196008	-0.271344530113941	-0.154533958779034	-0.275437168581081	1.56429758042228	-0.275437168581081	-1.3719600804265	2.17569334937081	-0.839821814394577	0.345473346760492	-0.628740184244243	0.982572322893269	0.220243990059235	0.0489723731621216	-0.378821705732377	-0.601686574114824	0.601686574114528	-0.148895480950066	-0.274998328525953	0.747595754948366	-0.288461378548048	-0.64377420207034	0.0621070295320899	-0.146610799523688	0.249659678871222	3001	Transient	tropics_15	-1.75985273800592	-0.0998021757053914	-0.237079385797313	1.51984520071768	-0.229787085750487	-1.3670754844024	-0.171191077218866	0.601686574114528
-1.47756192678299	-0.203167494451036	0.479424929287199	-0.200130373238702	1.47755142443896	-0.200130373238702	-0.806108489464224	2.21325884114984	-0.839821814394577	0.260832297144506	-0.331168750373347	0.973696932034419	0.174188585642817	0.0612857713361907	-0.456149937514122	-0.625640615421328	0.625640615421032	0.275965493519408	-0.408921603740299	0.763012476977357	-0.182453025816184	-0.404118487302249	-0.112366792875857	-0.109863568555447	-0.00688630133288035	3108	Transient	tropics_15	-1.59347794191312	0.359565599218511	-0.114852267194655	1.36872865425247	-0.184984731814103	-0.763709407587318	-0.0953264404018056	0.625640615421033
0.356854531303594	-0.363738789056444	-1.62953827749607	-0.367478807332879	-0.356852606406848	-0.367478807332879	-1.05233160522283	2.08063372295915	-0.521235626985124	-0.458616624591372	0.00695809354823431	0.446104253202812	-0.287775623998608	0.0859125676843283	0.181141351997503	0.481100833591363	-0.481100833591659	-0.0257984264529564	-0.582041935114941	0.38642611625903	-0.564083095650896	-0.314996518372867	-0.173945789019838	-0.0179954911348428	0.171936691420094	3111	Transient	tropics_15	1.23697030507643	-1.91304958284399	-0.217127957784697	-0.972842258099797	-0.246877159585001	-1.2715021074815	-0.0754856303414581	-0.481100833591659
-0.794331508518603	-0.516538180147523	0.710521933811483	-0.518092398017638	0.794339299196963	-0.518092398017638	-0.0755787493209281	1.56312008245597	-0.839821814394577	0.133870722720527	-0.814838951693521	1.09533695071343	0.231735338522745	0.0489723731621216	-0.325491890710484	-0.559119595306643	0.559119595306347	-0.0333896595597896	-0.510180665487731	0.729854903970273	-0.288461378548048	-0.56420101552625	-0.266314283235809	0.0371253553175196	0.290754633495304	3120	Est.	tropics_15	-0.282735971934618	0.86941822605229	-0.398986965376406	0.364395339655595	-0.473060118474098	0.620744167946279	-0.0709147352517373	0.559119595306347
0.201962960663078	-0.0279706402211389	0.0617373976594748	-0.0244145174398156	-0.201968019091559	-0.0244145174398156	0.194368343323913	1.44481037271511	-0.521235626985124	-0.416296099783379	-0.966561797161467	0.972839406347574	0.345988745700412	-0.0803183076656034	-0.0215119450856917	0.10422931209004	-0.104229312090335	-0.374052447216852	-0.144341474658298	0.612873746865834	-0.267259708001675	-0.680284252367042	0.42131784037198	-0.422215031785501	0.691381624629128	3176	Transient	tropics_15	0.98226909613835	0.325523758826677	-0.053703562501174	-0.988165949517201	0.0145884651509836	1.21389683679336	-0.316303684287215	-0.104229312090335
-0.162015358880464	0.202979108574051	1.22983308110286	0.201505868587323	0.16200626647989	0.201505868587323	0.878889450468171	1.14382143681627	-0.839821814394577	0.0915501979125346	-1.05206679191047	1.06103592323962	0.26626939095486	0.0305022759010177	-0.229498223671076	-0.359394683332139	0.359394683331843	-0.00277664761915468	0.551406272186963	0.720325975278985	-0.0976463436306915	-0.535617078712763	0.965265639643812	-0.550830340174346	0.470849052847843	3177	Transient	tropics_15	0.930329625658839	1.4931309008835	-0.107175637952344	-0.568331783070472	0.174521968069418	2.11907241291124	-0.414839486597361	0.359394683331843
0.237565114268145	-0.64040495050136	-0.51288936490014	-0.643603723588271	-0.237565405381085	-0.643603723588271	-0.245269705333558	1.56581044924121	-0.839821814394577	0.133870722720527	-1.03420789861778	1.08376035394102	0.254748038970558	0.0305022759010177	-0.224165242168886	-0.42947643931671	0.429476439316414	0.282018633643816	-0.653903204742151	0.717459549575105	-0.203654696362557	-0.3688566438533	-0.389472275523771	0.000378124349277938	0.454703732851744	3209	Transient	tropics_15	1.69690395042357	-0.832473378033186	-0.488492281266513	-1.15110047811469	-0.613594830520166	0.0887409270314219	0.00924960141974661	0.429476439316414
-0.935792818043893	-0.629486929484667	-1.14404260243221	-0.626868880178853	0.935799956328996	-0.626868880178853	-1.66379477517768	2.10421595033591	-0.521235626985124	-0.543257674207358	-0.403859802014888	0.740192687506428	0.392854245178226	-0.0249080158822929	-0.058842815601017	0.282994437921352	-0.282994437921648	-0.147158924356998	-1.04260734499842	0.548417904010942	-0.37326806073354	-0.503101290328864	-0.604998762027705	0.0371253553175196	0.467017010794451	3224	Transient	tropics_15	-0.888638217375295	-1.27037204690258	-0.332846045671491	0.778457106157013	-0.566323005258605	-2.01516243619533	0.288451327756358	-0.282994437921648
0.200916256143704	-0.380688308160629	-0.39720796340217	-0.384213650742296	-0.200919274545992	-0.384213650742296	-0.186555344127667	1.32294672166536	-0.521235626985124	-0.712539773439329	-0.316385203426441	0.719697823590824	-0.345322376878536	-0.0064379186211895	0.239804148521586	0.400175018366686	-0.400175018366982	-0.143040804436294	-0.144341474658298	0.461185597454912	-0.585284766197269	-0.438007303218675	0.175001855796055	-0.0547427221030845	0.635288113058926	3501	Transient	tropics_15	0.980547912052068	-0.394411263529069	-0.37741802607497	-0.824543529336664	-0.25883304698516	0.27407930611181	-0.26503011220594	-0.400175018366982
-0.557104076120798	-0.728659808447275	0.651101208814313	-0.72727794063536	0.557113282989739	-0.72727794063536	0.0607596701487123	1.14588072991115	-0.521235626985124	-0.585578199015351	-0.162900080838997	0.507760350086993	-0.333801024894233	0.0305022759010177	0.199806787255166	0.400498721627584	-0.40049872162788	0.295018000140487	-0.0332831488707918	0.446698527005559	-0.542881425104523	-0.168269803419799	0.0415806974840962	0.110619817254003	0.464107462746715	3684	Est.	tropics_15	-0.265928537434684	0.555253943236597	-0.704611997219686	0.317861706460757	-0.640523930272343	0.31338080721552	-0.237501296158219	-0.40049872162788
-0.966607423638062	-0.340558575337937	1.15951461876774	-0.342376542218752	0.966603081838789	-0.342376542218752	0.145927754535283	1.32387672499853	-0.202649439575671	-0.670219248631336	-0.846197118084599	0.25247495311313	-0.126656717343126	-0.0741616085785692	0.490454279124484	0.592535681155745	-0.59253568115604	0.459494717455247	-0.297863277952792	0.321195563754435	0.453597090575005	0.0210207650415601	-0.451051271667752	0.0371253553175196	0.216871525918384	3793	Transient	tropics_15	-1.18386244778279	1.0613377124505	-0.292764772305794	1.07903964919473	-0.457045279329283	0.200903164491205	0.0304990489169753	-0.59253568115604
-1.40151856667183	0.357353717728255	1.68231067935417	0.360486880976792	1.40153242695031	0.360486880976792	0.224842238320039	1.464971516402	-0.521235626985124	-0.670219248631336	-1.08850446294011	0.0877871449544789	-0.0691099644631979	-0.141885298535949	0.495787260626674	0.485147124352597	-0.485147124352893	1.0826208389503	0.786588609148741	0.471721648690811	0.283983726204022	0.281271892797534	0.175001855796055	0.202487894674607	0.35979232518078	3797	Transient	tropics_15	-1.65447015205453	1.25460630041915	-0.0643949332934297	1.57885442168197	0.184640983377227	-0.0112120496465287	-0.255744345775176	-0.485147124352893
-1.52898643076933	-0.269761754459012	0.452047686706495	-0.267069746876372	1.52899983543149	-0.267069746876372	-0.876932997867274	1.76087864837317	-0.202649439575671	-0.670219248631336	-0.785767138297347	0.333682635657386	-0.138178069327429	0.122852762206536	0.418459028844928	0.58743735479659	-0.587437354796886	0.641485848408655	-0.082279469071162	0.318096725155648	0.283983726204022	0.132548046888064	-0.112366792875857	-0.0731163375872053	0.21415536059949	3830	Transient	tropics_15	-1.99303357216826	0.0634488596346863	-0.291063208813854	1.95165904545559	-0.360000134660706	-1.55351016015489	-0.131921968185778	-0.587437354796886
-0.296592101200257	-0.703341336076253	1.92229716609722	-0.702175675521233	0.296605137870931	-0.702175675521233	1.35942406179146	0.969611883871073	-0.521235626985124	-0.0777319013194367	-1.24446022894018	0.222161420083146	0.0344621893123554	0.116696063119501	0.805100187753655	-0.169138091738922	0.169138091738626	1.49388705609119	-0.150874317351681	0.595907605537444	0.368790408389513	0.434364462674128	-0.553682931907721	0.220861510158728	0.731179120817092	3979	Transient	tropics_15	0.162453166493582	1.25452844828827	-0.662307429594087	-0.234852789483201	-0.747678339266049	1.56116423681118	0.0797013171828071	0.169138091738626
-1.45706875676329	0.756269324880976	2.12914744337365	0.753755701098108	1.4570559596056	0.753755701098108	0.562834461322681	0.932112820901553	-0.521235626985124	0.303152821952499	-1.47335468683062	0.341228861701625	0.0920089421922836	-0.0987884049267073	1.05575031835655	-0.824313491797912	0.824313491797616	1.62492265501376	0.891114092242865	0.66787813199441	0.368790408389513	0.456832185933638	-0.235524785163819	0.606707435325265	0.816618384338952	4052	Est.	tropics_15	-1.7458159916927	1.41803502938812	0.167960695745862	1.44367928527227	0.491234081043459	0.291113622949441	-0.144883657392327	0.824313491797616
-0.65373928384488	-0.34298942075886	1.73930968494291	-0.342376542218752	0.653747601831255	-0.342376542218752	0.903705325872185	0.788460520331869	-0.521235626985124	0.303152821952499	-1.47335468683062	0.341228861701625	0.0920089421922836	-0.0987884049267073	1.05575031835655	-0.824313491797912	0.824313491797616	1.62492265501376	0.891114092242865	0.66787813199441	0.368790408389513	0.456832185933638	-0.235524785163819	0.606707435325265	0.816618384338952	4062	Transient	tropics_15	-0.424833919641896	0.932755565118934	-0.562408280560449	0.220628877148938	-0.44151032735048	0.821821291338898	-0.157820049216608	0.824313491797616
0.461702121554713	0.407658128430929	-0.930488297037313	0.410691411205045	-0.461697096833662	0.410691411205045	-0.392576741731773	0.866780086746508	-0.839821814394577	1.57276856619228	-0.566467300279738	-0.057820716671863	0.188980321393497	0.00587547955287957	0.853097021273359	-2.11491839300107	2.11491839300078	0.368350304270561	0.280293300411579	0.961415618265086	-0.0340413319915729	-0.494426252736998	-0.420261773595762	0.625081050809385	0.769709883176413	4084	Transient	tropics_15	2.12689912426579	-1.38002045641981	0.144867493684977	-1.7309749137418	0.347681937422131	0.0177149422523557	-0.0431924691077161	2.11491839300077
-0.599542420842974	0.21478676611166	0.293927129233905	0.218240711996741	0.599542490890387	0.218240711996741	-0.247602397621536	0.640191417501101	-0.839821814394577	1.57276856619228	-0.566467300279738	-0.057820716671863	0.188980321393497	0.00587547955287957	0.853097021273359	-2.11491839300107	2.11491839300078	0.368350304270561	0.280293300411579	0.961415618265086	-0.0340413319915729	-0.494426252736998	-0.420261773595762	0.625081050809385	0.769709883176413	4090	Transient	tropics_15	0.0909567467807686	0.0680489533533504	-0.00653384457563584	-0.178573023020807	0.167189042175582	0.250786627836655	-0.0677713416580989	2.11491839300077
-0.615135405989265	-0.00870525905704757	0.266018289709886	-0.00767967403039794	0.615123838424522	-0.00767967403039794	-0.285570686989675	0.516102401332699	-0.839821814394577	1.27652489253633	-0.727894188056034	-0.0202610915880362	0.235035725809915	0.221359947599088	0.941091216059483	-1.74832445003328	1.74832445003299	-0.0904975635203606	0.52200848006674	1.00572901022783	-0.0552430025379457	-0.795743385783961	-0.368945943475778	0.772069974682352	0.760565596825673	4260	Transient	tropics_15	0.061042416970316	0.366464782037602	-0.251908836630973	-0.202986251190662	-0.0381613939909391	0.592795497533492	-0.113245467479082	1.74832445003299
-1.46943691002752	0.328613275754027	-0.587874067071023	0.327017194157956	1.46943114524329	0.327017194157956	-1.63694399799054	0.728010303675956	-1.15840800180403	0.387793871568484	-0.74807398879696	-0.494429920129177	-0.566448325118927	0.258300142121295	0.330464834058804	-0.244480025713096	0.244480025712801	-0.532872951628477	0.228030558864517	1.09753210371707	-0.500478084011778	-1.11803039387313	-0.338156445403787	0.716949128229989	0.542142192149283	4283	Transient	tropics_15	-1.31432167139244	-0.341427233966688	0.0990924421461834	0.985401574766038	0.473433615234414	-1.18670686510435	-0.109782166474132	0.244480025712801
-0.50113246050315	0.579802795228025	-0.831020602310439	0.578039845299222	0.501140288386343	0.578039845299222	-1.08657751328037	0.588775518938819	-1.15840800180403	-0.289334525359401	-0.326693948667953	-0.682528179538707	-0.531914272686811	-0.0433781131433962	-0.0161789635835024	0.0814082321966804	-0.0814082321969763	-0.386158727465657	-0.0496152556042483	1.12728095426548	-0.500478084011778	-1.05193784128474	-0.430524939619759	0.625081050809385	0.347378514259595	4380	Transient	tropics_15	0.91484830894771	-0.735260951301122	0.435970783672703	-0.501881063982574	0.740440602370084	-0.370680499699673	-0.0664136756928617	-0.0814082321969764
-1.1955943142932	-0.79765846230486	0.972422027884499	-0.794217314273031	1.19558896233085	-0.794217314273031	-0.186158290121202	0.298481621371412	-1.15840800180403	0.514755445992463	-0.829991079475877	-0.567405356079718	-0.577939673582437	0.375277424774951	0.269135546783627	-0.393302599911279	0.393302599910983	-1.00898715354476	1.11649716516457	1.10148312293053	-0.458074742919032	-1.39943862769848	0.28789668206002	0.716949128229989	0.548563806393837	4654	Est.	tropics_15	-0.683898363878769	1.93711806470759	-0.881355486265987	0.564648003849335	-0.725631497276051	1.59110095418439	-0.356160288562657	0.393302599910983
-1.22391767167398	-0.311507732271764	-0.14966098679865	-0.308906855399917	1.22390506506115	-0.308906855399917	-1.11035112191741	0.63281781964527	-1.15840800180403	-0.12005242612743	-0.470423197267062	-0.564018129616678	0.369841544730414	0.202889850337984	0.16780889824203	-0.00510146427849997	0.00510146427820409	-0.910995745793127	0.169234974624073	1.14091584410017	-0.542881425104523	-1.36785899445039	-0.184208955043834	0.551586588872902	0.390384333446344	4697	Transient	tropics_15	-0.749102626904399	0.464961699709659	-0.394858581822191	0.564572043323154	-0.190018314117509	0.0147905372111989	-0.194577267597272	0.00510146427820405
-0.917138661414061	-0.756920343341955	-0.362181631470438	-0.760747627454195	0.917132303417908	-0.760747627454195	-1.04379494408385	0.721998496415121	-1.15840800180403	-0.373975574975387	-0.14554222711949	-0.676868510005528	-0.439833467374768	0.258300142121295	-0.0961736861163423	0.570685711045081	-0.570685711045377	-0.289953492209756	-0.180272109471903	1.08350985905753	-0.458074742919032	-0.965811568789961	-0.574209263955715	0.680201897261748	0.6768032254558	4877	Transient	tropics_15	-0.0428551645429617	-0.247043799989532	-0.71026069521856	0.164513299811866	-0.690459492544927	-0.414976420365785	0.0680457258711811	-0.570685711045377
-1.58103669510297	-0.777045670487732	0.283974453128514	-0.777482470863613	1.58104752902148	-0.777482470863613	-1.04950259542677	0.611992387863261	-1.15840800180403	-0.500937149399365	-0.169494222348232	-0.748772038847511	-0.462876171343373	-0.0002812195341547	-0.221498751417792	0.467748074079292	-0.467748074079587	-0.385464104828432	0.280293300411579	1.10357483898472	-0.394469731279913	-1.0356487419216	-0.286840615283803	0.680201897261748	0.556058299361132	5149	Transient	tropics_15	-1.57123972110792	0.605238218898936	-0.789871203402285	1.14956994178349	-0.717722999170828	-0.331602046569991	-0.148811825012651	-0.467748074079587
-0.586847668812872	-0.736576385861851	1.09935556468263	-0.735645362340068	0.586837699824092	-0.735645362340068	0.406990763785486	0.0774729721250125	-1.15840800180403	-0.754860298247322	-0.788583326243213	-0.771539345833255	-0.347782665583517	0.110539364032466	-0.15216999188933	0.659461330346553	-0.659461330346849	0.843472188133658	-0.082279469071162	1.08180549782819	-0.564083095650896	-0.300454908596575	-0.471577603715746	0.606707435325265	0.268746642896749	5194	Transient	tropics_15	0.717520113960595	0.706733827086143	-0.703975949524616	-0.326494228432707	-0.645784492746697	1.04072114232762	-0.0958068121414394	-0.659461330346849
-1.07758241107445	-0.607312415304063	1.14064292728007	-0.610134036769436	1.07759021888964	-0.610134036769436	0.0477065196862042	0.24258177816707	-0.839821814394577	0.0915501979125346	0.892421719038543	-0.846787224853935	-0.694683372985878	0.0551290722491559	-0.498813789531637	-0.43692161431738	0.436921614317084	1.7462831529178	-0.0986115758046189	0.887973143473694	-0.648889777836388	0.36976975830304	-0.245787951187816	0.349476818547573	-0.857734412620983	5344	Transient	tropics_15	-0.826138074782117	0.114812276688336	-0.59008475656664	0.619263691638698	-0.4908527650581	-0.400989418650357	-0.202504917476351	0.436921614317084
-0.285136836011907	-0.568991646062431	0.889433838400379	-0.568296928245891	0.285128876129441	-0.568296928245891	0.48699714608802	-0.162534316641817	-0.839821814394577	-0.12005242612743	0.801745074442118	-0.871140954360344	-1.1327947835973	-0.0002812195341547	-0.47748186352288	-0.220121355330469	0.220121355330173	1.40234571568524	-0.546111300301336	0.900678381728741	-0.754898130568253	0.157200132131137	-0.65631459214769	0.514839357904661	-0.763411129682122	5352	Est.	tropics_15	0.69412748481756	0.0525007148998248	-0.440021819467595	-0.579533270323688	-0.417760758494729	0.560865102953646	0.0298058345313647	0.220121355330173
-0.0765302378368998	0.955978688298808	-1.58104482300037	0.95457382201112	0.0765186039512542	0.95457382201112	-1.34669751926522	0.274334749113802	-0.521235626985124	0.345473346760492	0.00146393546979733	-0.381408034602959	-0.550816490786058	0.184419753076881	-0.386821177985661	0.202230474327124	-0.20223047432742	-0.644012573584757	0.848650614735877	0.657729435583363	0.580807113853242	-0.871946413839126	0.790791817235866	-0.367094185333138	0.397642643670731	5410	Transient	tropics_15	0.524319357197399	-1.42921662665821	0.317895261102678	-0.627306790777856	0.573033430900836	-1.03224644610984	-0.433521122916875	-0.20223047432742
-0.731385071799215	0.112459132398913	0.782169388504891	0.109464229835526	0.731384662333077	0.109464229835526	0.0379786965278301	0.162169704252803	-0.839821814394577	0.810999119648413	1.08798840669846	-0.821147206817259	-1.05265537956065	-0.117258502187811	-0.610806401077613	-1.03326394670803	1.03326394670773	1.00541849441282	-0.614706148581855	0.849392602918721	-0.73369646002188	-0.0358974672158629	-0.112366792875857	-0.0547427221030845	-0.909928610012061	5429	Transient	tropics_15	-0.161976511783107	0.20343292714776	0.306069307078382	0.139457589454238	0.349528412053809	0.104245894461338	-0.261250348422632	1.03326394670773
-0.271192248026617	1.8850447851389	0.0241712136652397	1.8833576312338	0.271195555738337	1.8833576312338	-0.213157962560769	-0.0507678446378893	-0.521235626985124	0.260832297144506	0.857078272364154	-0.595575074892588	-0.937171828030496	0.153636257641708	-0.570809039811193	-0.841469764625543	0.841469764625248	-0.563585195374433	-0.666968890128916	0.660131035497428	-0.0552430025379457	-0.827073377662498	-0.204735287091828	-0.220105261460172	-0.556640840103855	5489	Transient	tropics_15	0.204220276759321	0.419331864569848	2.27712141542709	-0.34202972630954	1.74496418640482	0.752945256828896	-0.245596194697605	0.841469764625248
-1.19366119617418	0.15275243310136	-0.1647819665196	0.15130133835907	1.19367125801895	0.15130133835907	-1.09640459994035	0.298049834109583	-0.839821814394577	0.726358070032427	0.61145369998959	-0.493229384167594	-0.891146427134871	0.0243455768139835	-0.493480808029448	-0.3376256390367	0.337625639036405	-1.12617991562544	0.907446198976322	0.707465795093994	0.241580385111276	-1.19248593234145	0.84210764735585	-0.238478876944292	-0.191252954474276	5725	Transient	tropics_15	-1.04882917779365	0.607436688922711	-0.237393927068485	0.995059236475505	0.0157201300842562	-0.199012489400018	-0.438210485670742	0.337625639036405
0.609188299839142	-0.0716961672585253	0.58022161637236	-0.0746190476680688	-0.609180544070236	-0.0746190476680688	0.967333230408072	-0.372947570771054	-0.521235626985124	0.17619124752852	-0.644059325217663	-0.240730945675978	-0.527803790338245	-0.172668793971121	-0.176168408649182	0.401065202334157	-0.401065202334453	-0.13177799453269	0.525274901413432	0.688795292536262	0.665613796038735	-0.591162283437659	0.441844172419973	-0.311973338880776	0.93183689930202	6032	Transient	tropics_15	1.65190389788678	0.781537995827801	-0.301864304637466	-1.65901376354375	-0.280119437348476	2.33919530048777	-0.421376277872644	-0.401065202334453
-1.6852568402674	-0.809094718188106	1.31553832163059	-0.810952157682448	1.68526277272095	-0.810952157682448	-0.305522650814501	-0.0793322327280461	-0.521235626985124	0.303152821952499	-0.455132851671412	-0.328198565734205	-0.94455269414544	0.159792956728743	-0.27749505719078	0.365215066189625	-0.365215066189921	-0.548948504090015	0.995639575336988	0.686935989376993	0.686815466585108	-0.836310108335851	0.821581315307857	-0.348720569849017	0.844363398181531	6132	Est.	tropics_15	-2.12104480817008	2.0174591690092	-0.882878932107005	1.77561028510231	-0.868397861934661	0.615245356961378	-0.453164604479756	-0.365215066189921
-1.02956324676266	0.231765975755074	0.0135983411259818	0.234975555406159	1.02955771870267	0.234975555406159	-0.834001533418334	0.172300097703382	-0.521235626985124	-0.373975574975387	-0.93607325117903	-0.211146309479813	-0.841820638952075	0.0551290722491559	-0.0561763248499222	0.559598874359301	-0.559598874359597	0.385815102006554	1.0675008449642	0.647813152067224	0.771622148770599	-0.255332231050393	0.831844481331854	-0.40384141630138	0.756739204099342	6200	Transient	tropics_15	-1.0428328030364	-0.281216618629945	-0.220888383422124	0.81093435629214	-0.060739291767363	-0.998729713644214	-0.442790907246823	-0.559598874359597
0.14527773757246	0.946212120376236	-0.865131406173129	0.946206400306412	-0.145275885371202	0.946206400306412	-0.611006077037883	0.0464839324876674	-0.521235626985124	-0.627898723823343	-0.748598064672366	-0.193352651477772	-0.875514592802002	0.0428156740750868	-0.0401773803433543	0.561055539033345	-0.561055539033641	0.462818982933405	1.1785591707517	0.620930727222695	0.898832172048837	-0.189052447434843	1.06789729988378	-0.624324802110829	0.57354408457492	6203	Transient	tropics_15	0.889056826481573	-1.36930461315612	0.195820350305044	-0.913803615855436	0.447584243146497	-0.728100077236298	-0.471033917961374	-0.561055539033641
-1.24134244989844	-0.843824551666918	1.7254290980897	-0.844421844501284	1.24134418864743	-0.844421844501284	0.394185772077014	-0.109391269032223	-0.839821814394577	-0.670219248631336	-0.514457088952312	-0.21393326796206	-0.760421087042146	0.0674424704232249	0.0958136479624737	0.25216170232075	-0.252161702321046	1.32891417974984	0.11370581173032	0.862020370208796	0.898832172048837	0.146403142898094	-0.153419456971844	-0.201731645976051	-0.346920115813034	6340	Transient	tropics_15	-1.14030317948746	1.128979537457	-0.824109098825483	0.896739338151196	-0.910513904754005	0.428981574064141	-0.269412479482285	-0.252161702321046
-0.695237784660834	6.05953136184905	-0.759963810887381	6.05870106188352	0.695247921705832	6.05870106188352	-1.18172157957935	-0.136394580098848	-1.15840800180403	-0.0777319013194367	-0.156115889836482	0.468742931335529	-0.605062856378816	0.147479558554674	0.501120242128863	0.186449940358312	-0.186449940358608	-0.947810745566141	-0.346859598153163	1.02463192568047	-0.352066390187167	-1.30700891062255	-0.0918404608278628	0.0371253553175196	0.433635072091531	6381	Transient	tropics_15	0.467991164121984	-0.245558464405543	5.90601286267318	-0.10393306673594	6.24984091470632	-0.185723342931458	-0.291924270203842	-0.186449940358608
-0.777557280378271	0.257154625764275	-0.343191807328698	0.260077820520285	0.777559386467893	0.260077820520285	-0.90239408603179	-0.160308951523165	-1.15840800180403	0.810999119648413	-0.294235798846076	0.00735123552838434	-0.766181763034297	-0.0310647149693277	0.069148740451527	-1.87877686417546	1.87877686417517	0.0937262830527084	-0.954413968637757	1.13735217971156	-0.500478084011778	-0.776895462382928	-0.861577912627626	0.404597664999936	-0.618311780999745	6434	Transient	tropics_15	0.278480366417618	-0.498959257237797	0.730815019603655	-0.102222825304088	0.402231751998236	-0.434008121847405	0.344274933823685	1.87877686417517
-0.466497106634649	-0.0595063115068342	1.20877593551489	-0.0578842042586512	0.466501754252761	-0.0578842042586512	0.618124231722816	-0.531247423838132	-1.15840800180403	0.726358070032427	-0.389139604899076	0.0461542728581366	-0.576289479938852	0.178263053989846	0.141143990731083	-1.8824994516758	1.8824994516755	0.500278989440993	-0.353392440846546	1.14680363743788	-0.479276413465405	-0.547475043766394	-0.748683086363661	0.698575512745869	-0.643536241253116	6533	Transient	tropics_15	0.994583655759392	1.09246216407268	0.000972430738013682	-0.573771507151562	0.0560396624150583	1.71559482109483	0.0804991603355857	1.8824994516755
-0.239978359195464	0.887035096895794	-0.639438970572544	0.88763444837345	0.239972932410318	0.88763444837345	-0.725258367397955	-0.336577797563237	-1.15840800180403	0.430114396376477	-0.02731992414868	0.180785805692858	-0.674130961243046	0.239830044860191	0.170475388993124	-0.675248140154056	0.67524814015376	-1.09164724737474	-0.732297317062744	1.09497556187306	-0.542881425104523	-1.43988052956559	-0.409998607571765	0.165740663706365	-0.225723700235291	6543	Transient	tropics_15	1.51606095768	0.00483238577778488	1.25470512980408	-0.852158782047575	1.09842774808532	0.752716771108075	-0.179376210045933	0.67524814015376
-1.07822333407631	0.558106568643011	0.394871482136653	0.561305001889804	1.07821946561698	0.561305001889804	-0.559637214951579	-0.400814456361334	-1.15840800180403	-0.0354113765114439	-0.0398689497806657	0.276185538354404	-0.662609609258744	0.116696063119501	0.285134491290195	-0.516714468128912	0.516714468128616	-0.813004338041494	-0.666968890128916	1.08777076213088	-0.564083095650896	-1.2712477844345	-0.276577449259806	0.0738725862857612	-0.167811250184815	6653	Transient	tropics_15	-0.413694229434175	1.06168147919627	0.832203945584193	0.402220278901243	0.759457249072914	0.793577932642934	-0.24877061068054	0.516714468128616
-0.425786823179226	-0.608927580638152	-1.08311568609565	-0.610134036769436	0.425780501754894	-0.610134036769436	-1.22991400961394	-0.0624261007072437	-0.839821814394577	-0.585578199015351	-1.65929795923994	0.665159189907459	-0.501490702603262	0.381434123861986	1.21040678192004	0.633160440398533	-0.633160440398829	0.259344166128626	2.17155126014588	0.9413506383379	-0.37326806073354	-0.542357395690615	1.30395011843571	0.294355972095211	1.83855496018738	6693	Transient	tropics_15	0.424297810480953	-1.48151571195933	-0.851855943957341	-0.415075790153398	-0.549150791183998	-1.26739339966549	-0.493571620632079	-0.633160440398829
0.450684888609467	-0.254459790368075	-0.458075813411697	-0.250334903466955	-0.450670297040272	-0.250334903466955	-0.0330939706292589	-0.463656110159679	-1.15840800180403	-0.0777319013194367	-0.156115889836482	0.468742931335529	-0.605062856378816	0.147479558554674	0.501120242128863	0.186449940358312	-0.186449940358608	-0.947810745566141	-0.346859598153163	1.02463192568047	-0.352066390187167	-1.30700891062255	-0.0918404608278628	0.0371253553175196	0.433635072091531	6731	Transient	tropics_15	3.10606271723738	0.117572278140071	-0.187756303616964	-1.78065268728316	-0.186224582613047	1.71379688230755	-0.31795702642028	-0.186449940358608
-1.38880480115426	0.342809132301666	-0.29886252888896	0.343752037567374	1.38879767175414	0.343752037567374	-1.3503206370742	-0.212920568656663	-1.15840800180403	-0.0354113765114439	-0.0398689497806657	0.276185538354404	-0.662609609258744	0.116696063119501	0.285134491290195	-0.516714468128912	0.516714468128616	-0.813004338041494	-0.666968890128916	1.08777076213088	-0.564083095650896	-1.2712477844345	-0.276577449259806	0.0738725862857612	-0.167811250184815	6737	Transient	tropics_15	-1.12869547021153	0.210795987735806	0.594432716369539	0.873088909621269	0.523739279477366	-0.512352741450942	-0.231186560207243	0.516714468128616
0.491078200381281	-0.18961241372277	-2.78608649400412	-0.191762951533993	-0.491091908239408	-0.191762951533993	-1.84624109114797	-0.0107112725021583	-0.839821814394577	-0.373975574975387	-1.51707758843596	0.604960886690915	-0.513012054587565	-0.166512094884087	1.10641364262735	0.627900262408929	-0.627900262409224	-0.0806736147938665	3.13187913607314	0.928955283942732	-0.182453025816184	-0.731273502097649	2.25842455866742	-0.0547427221030845	1.7802899870013	6749	Transient	tropics_15	2.18325560138106	-3.17023846863306	-0.7266527610933	-1.73951755963629	-0.176830328482585	-2.02373161832955	-0.540953067291779	-0.627900262409224
-0.650350550887237	-0.808239630658295	0.223844932206925	-0.810952157682448	0.650361655155571	-0.810952157682448	-0.364733329528473	-0.42034452635786	-0.839821814394577	-0.331655050167394	-0.904018236645927	0.640333821273286	-0.55903745548319	0.270613540295364	0.791767733998182	0.507482649354608	-0.507482649354904	-0.832801083202458	1.43987287848701	0.940885812548085	-0.182453025816184	-1.18156412242363	1.13973946205176	-0.0363691066189637	1.21247917181063	6828	Transient	tropics_15	-0.00651600426318577	0.864932870529043	-0.913710583931375	-0.0807240939990809	-0.780256175014892	0.99098878509114	-0.495599608802522	-0.507482649354904
-1.08776329124784	-0.662285798257584	-0.300427786555387	-0.660338566997689	1.08777802304657	-0.660338566997689	-1.12087305308871	-0.166918618069608	-1.15840800180403	0.260832297144506	-0.103990496997979	0.337798758954243	-0.24832099415653	0.0920692667713631	0.346463778565372	-0.354781911864332	0.354781911864036	-0.757930686089948	-0.686567418209065	1.07762206571982	-0.606486436743642	-1.23355193763244	-0.49210393576374	0.312729587579332	-0.0154806405796017	6901	Transient	tropics_15	-0.435656522544505	0.168292656963378	-0.497330004887544	0.427665547561747	-0.555522870620487	-0.184156971945346	-0.110265086329067	0.354781911864036
-1.25806782059627	-0.445342426386949	1.55620407113453	-0.442785602675259	1.25806417311676	-0.442785602675259	0.238391706290628	-0.59721123168354	-0.839821814394577	-0.12005242612743	-0.462682999722598	0.555052891716515	-0.582050155931003	0.0612857713361907	0.613112853674839	0.373793202603441	-0.373793202603737	-0.592908193845934	-0.26846548583257	0.954210818522891	-0.203654696362557	-1.0511889171761	-0.235524785163819	0.165740663706365	0.808087720716476	7079	Est.	tropics_15	-1.17238993199591	2.35937553479951	-0.396460053344017	0.820657489843107	-0.416789680451627	1.79988049945398	-0.282604634307281	-0.373793202603737
-0.740077605054271	-0.562913722768145	-0.443486430634062	-0.559929506541183	0.740074259996346	-0.559929506541183	-0.970637743392823	-0.144963896525895	-0.839821814394577	-0.373975574975387	-1.51707758843596	0.604960886690915	-0.513012054587565	-0.166512094884087	1.10641364262735	0.627900262408929	-0.627900262409224	-0.0806736147938665	3.13187913607314	0.928955283942732	-0.182453025816184	-0.731273502097649	2.25842455866742	-0.0547427221030845	1.7802899870013	7268	Transient	tropics_15	-0.178652684064458	-0.494034406621327	-0.883767357401483	0.0662444811152294	-0.535624075069362	-0.604525541267824	-0.544625076798642	-0.627900262409224
-0.884458086599678	2.49125703805257	-0.660023585544228	2.49417941567755	0.884471401855967	2.49417941567755	-1.24123004879816	-0.623815969893093	-0.839821814394577	1.74205066542425	1.89305533745609	-0.690674673563738	-0.110214787948861	0.147479558554674	-0.576142021313382	-0.959297751592674	0.959297751592378	-1.4816282422749	-1.04260734499842	0.923454845429871	-0.458074742919032	-1.55527725264012	-1.07710439913156	0.625081050809385	-1.66288664540006	7605	Transient	tropics_15	-0.455639117554951	0.270051334374083	3.70091818084341	0.288915997194067	2.73001796755692	0.0527423661523471	1.05326351734755	0.959297751592378
-1.01136613586341	1.97240892690792	-0.353469348232782	1.9753992699856	1.01136949186956	1.9753992699856	-1.10315451805025	-0.780587960341396	-0.839821814394577	0.726358070032427	1.833978740424	-0.673652788679857	-0.0872020875010483	0.221359947599088	-0.618805873330897	-0.387071312138978	0.387071312138683	-1.76850739144954	-0.872753434970473	0.926631154993631	-0.352066390187167	-1.72628159078194	-1.01552540298758	0.661828281777627	-1.58079259020365	7649	Est.	tropics_15	-0.699105599800625	0.862843989881711	2.70802477944767	0.476767871295532	2.08432372280731	0.520025717521027	0.65739018644109	0.387071312138683
-0.507848313091933	0.544225971639192	-1.10810074243144	0.544570158480387	0.507852253477971	0.544570158480387	-1.30530463909132	-0.754381794988915	-0.839821814394577	0.726358070032427	1.833978740424	-0.673652788679857	-0.0872020875010483	0.221359947599088	-0.618805873330897	-0.387071312138978	0.387071312138683	-1.76850739144954	-0.872753434970473	0.926631154993631	-0.352066390187167	-1.72628159078194	-1.01552540298758	0.661828281777627	-1.58079259020365	7661	Transient	tropics_15	0.266867116424926	-0.0567677443638063	0.999764811829755	-0.277563903228797	0.624685526465653	0.18070847219717	0.665728700459062	0.387071312138683
-0.80448134135168	-0.870066669721973	-1.43228627836282	-0.86952410961541	0.804467175094153	-0.86952410961541	-1.78946236822359	-0.545629261097478	-1.15840800180403	-0.458616624591372	0.957597177082223	-0.341104327321227	0.0393827667223179	-0.0741616085785692	-0.384154687234566	0.887753055095369	-0.887753055095664	-1.21022925472987	0.495877109293209	1.11999868355832	-0.288461378548048	-1.53112445013615	-0.368945943475778	0.937432514039439	-0.352561783065919	7712	Transient	tropics_15	0.216497476118752	-0.852574633342985	-0.882405204597226	-0.0434385537611295	-0.825386579660016	-0.894140386081105	-0.222223323932125	-0.887753055095664
-0.946107755337832	0.159733488616212	-0.708044509423651	0.159668760063779	0.946107617005425	0.159668760063779	-1.32818487621382	-0.74621105141894	-0.839821814394577	1.31884541734433	1.8578616267461	-0.640123534324204	0.026241224615223	0.178263053989846	-0.560143076806814	-0.65663520265238	0.656635202652084	-2.43584128221381	-0.680034575515682	0.922680135780168	-0.37326806073354	-2.11528525488337	-0.748683086363661	0.551586588872902	-1.59481319263677	7829	Est.	tropics_15	-0.573910795879292	0.940580139976194	0.401831356298747	0.382585970852957	0.24077105624796	0.686890527740117	0.0438568037872998	0.656635202652084
-1.13467173094319	0.327841861562045	-0.724051484050125	0.327017194157956	1.13467188629835	0.327017194157956	-1.49281339364404	-0.583626540138338	-0.839821814394577	-0.0777319013194367	1.51529453557245	-0.439805533877128	-0.0296553346211201	-0.160355395797052	-0.469482391269596	0.484904346906923	-0.484904346907219	-1.94047611006582	-0.457917923940669	1.00479935864819	-0.394469731279913	-1.87962380202808	-0.68710409021968	0.643454666293506	-1.12070980783664	7953	Transient	tropics_15	-0.935660961335628	0.538989704209101	0.435790450000877	0.577890275174345	0.422349438208458	0.0772946131853608	-0.000841384856506177	-0.484904346907219
-1.28118003834644	1.05340468389875	-0.326121638815595	1.05498288246763	1.2811665172491	1.05498288246763	-1.29671834620154	-0.617472018584698	-1.15840800180403	-0.0777319013194367	1.41910645567092	-0.437361585669619	-0.0181639861576101	0.122852762206536	-0.458816428265217	0.577807182784853	-0.577807182785149	-1.93228948612708	-0.258666221792496	1.0304422480532	-0.330864719640794	-1.89198104982081	-0.563946097931718	0.643454666293506	-0.965285844134375	8201	Transient	tropics_15	-0.880928468303966	1.02274154147269	1.00254359056313	0.772115820774897	1.13142990368736	0.425543048105162	-0.114803969631686	-0.577807182785149
-0.854679355057333	0.430846979397212	-0.432765892277216	0.427426254614463	0.854687056761867	0.427426254614463	-1.05163676071152	-0.673737220241356	-0.839821814394577	-0.289334525359401	1.37290139250185	-0.422869401561932	0.0763771078594146	0.159792956728743	-0.466815900518501	0.670871870293232	-0.670871870293528	-1.75119144142154	0.0189795926762703	1.02463192568047	-0.309663049094421	-1.78245089893071	-0.471577603715746	0.716949128229989	-0.921518609367969	8254	Transient	tropics_15	-0.39851017217745	0.75186651383667	0.271626911422863	0.13448304536156	0.484854723354668	0.685131325622342	-0.182202053125669	-0.670871870293528
-0.487675243557578	-0.111037211393683	-0.533680712016447	-0.108088734486904	0.487686394073213	-0.108088734486904	-0.846856156877612	-0.751890714632216	-1.15840800180403	-0.458616624591372	0.957597177082223	-0.341104327321227	0.0393827667223179	-0.0741616085785692	-0.384154687234566	0.887753055095369	-0.887753055095664	-1.21022925472987	0.495877109293209	1.11999868355832	-0.288461378548048	-1.53112445013615	-0.368945943475778	0.937432514039439	-0.352561783065919	8508	Transient	tropics_15	0.945828672663615	0.220586236020128	-0.31929123531729	-0.514022820066594	-0.0620125804238597	0.677090299464001	-0.243394333397601	-0.887753055095664
-1.15703640575541	-1.13272969321025	-0.503084354612337	-1.12891418246138	1.15702512718386	-1.12891418246138	-1.34213139819088	-0.476941872062078	-1.15840800180403	-0.966462922287286	0.36364643798009	-0.377334787590444	0.116671836283681	0.110539364032466	-0.362822761225809	0.984864033364982	-0.984864033365278	-0.619849628989798	-0.131275789271533	1.12580900593105	-0.394469731279913	-1.1887413117982	-0.646051426123693	0.808817205650593	0.175165353091894	8644	Transient	tropics_15	-0.595132756884633	-0.176942484993867	-1.04809423490833	0.479861267985096	-1.08047332015515	-0.608717957518622	-0.0263718061085633	-0.984864033365278
-0.531799290384536	-0.775175706344255	-1.67498981614948	-0.777482470863613	0.531793593246768	-0.777482470863613	-1.77025488066089	-0.499859811343715	-1.15840800180403	-0.966462922287286	0.36364643798009	-0.377334787590444	0.116671836283681	0.110539364032466	-0.362822761225809	0.984864033364982	-0.984864033365278	-0.619849628989798	-0.131275789271533	1.12580900593105	-0.394469731279913	-1.1887413117982	-0.646051426123693	0.808817205650593	0.175165353091894	8646	Transient	tropics_15	0.844249050008683	-1.55460354593826	-0.733299373178345	-0.454983119858864	-0.717722999170828	-1.31377901855142	-0.0296864591056833	-0.984864033365278
-1.0391525427308	0.0141046326630688	0.125115566567988	0.0174225910837286	1.03914624026214	0.0174225910837286	-0.754144046368223	-0.709309847735028	-1.15840800180403	-0.416296099783379	1.34370863851904	-0.371632241772922	0.0048487142902026	0.31986713299164	-0.43748450225646	0.750907501550439	-0.750907501550734	-1.15500675507035	-0.34032675545978	1.05275388596451	-0.288461378548048	-1.45198813598877	-0.758946252387658	0.73532274371411	-0.901475269271631	8651	Transient	tropics_15	-0.323747895697566	0.986369550390343	0.0678619763859718	0.381331674162162	0.063818298571111	0.72151583451544	0.0633620955218735	-0.750907501550734
-0.11061444124567	0.233252662028497	-0.22795340328349	0.234975555406159	0.110617783747113	0.234975555406159	-0.303686276034603	-0.741959607610172	-1.15840800180403	-1.05110397190327	-1.21707582468131	-0.375834117638464	0.142954920497871	-0.148041997622983	-0.0508433433477329	1.05065672114264	-1.05065672114294	0.0851427318926877	0.218231294824443	1.1945257518593	-0.945713165485609	-0.824327322597448	-0.276577449259806	0.863938052102956	0.933990824077051	8757	Transient	tropics_15	1.8138744837611	-0.355649976659707	0.0291589820452865	-1.14581192304648	0.614717032669838	0.602010307500127	-0.280696681462092	-1.05065672114294
-0.508657228679336	-1.22598605744638	0.38048883150364	-1.22932324291789	0.508661284984551	-1.22932324291789	-0.127295033662888	-0.718775953090486	-1.15840800180403	-0.924142397479293	-1.38780937855273	-0.342133358145442	0.156936561187156	-0.154198696710018	-0.0055130005791236	1.04094562331568	-1.04094562331598	0.307173896291957	1.59339468178151	1.17484812675695	-0.860906483300118	-0.681470048872404	0.544475832659942	0.937432514039439	1.02698172597518	8770	Transient	tropics_15	0.897525257984128	0.21680501145098	-1.16006719596509	-0.541287594831088	-1.173775475925	0.695051920063918	-0.453542630122571	-1.04094562331598
-0.591968554547231	-0.990831048640313	0.438787296287147	-0.986668013481334	0.59196156603243	-0.986668013481334	-0.146601784727208	-0.734087793683001	-1.15840800180403	-1.00878344709528	-1.71491335186412	-0.186278064561298	0.235035725809915	-0.0556915113174653	0.159809425988746	1.02063324369429	-1.02063324369459	1.05369476770007	0.453413631786222	1.09458820704822	-0.818503142207372	-0.186743264766507	-0.0405246307078786	0.661828281777627	1.01516147087528	8777	Transient	tropics_15	0.705731130901195	-0.24422471155084	-0.96630240644807	-0.332546484889853	-0.890751076533913	0.00776726687861623	-0.352957859747277	-1.02063324369459
-1.23208865774727	0.000989511743387155	2.92855111346481	0.00068774767431089	1.23208527251657	0.00068774767431089	1.4290077764243	-0.893384078892759	-1.15840800180403	-0.797180823055315	-1.10410579861567	0.0846571761974934	-0.749739833640032	0.202889850337984	0.045150323691675	0.297561084661794	-0.29756108466209	2.01108322540916	-0.86622059227709	1.14540916006842	-0.330864719640794	0.339438331902705	-0.841051580579633	0.294355972095211	0.391549674968461	8828	Est.	tropics_15	-0.767913360319196	2.14732050325952	0.345898675666031	0.572064767286522	0.0621600621812548	1.79643466280073	0.151942624649051	-0.29756108466209
-1.25542783396187	-0.35248013658059	1.14300558036147	-0.350743963923461	1.25542732968791	-0.350743963923461	-0.100791678731402	-0.55838359252378	-1.15840800180403	-0.754860298247322	-1.03267022544488	0.0883445366509282	-0.083091605152482	-0.123415201274845	0.037150851438391	0.404140383312695	-0.404140383312991	1.7410734831386	-0.830289957463485	1.1359577023421	-0.267259708001675	0.187281917161923	-0.984735904915588	0.459718511452298	0.328695416479501	8830	Transient	tropics_15	-0.821643352997637	0.121312447214051	-0.0902615787153806	0.617714281961287	-0.310702332890873	-0.401821842377015	0.600385841042505	-0.404140383312991
-0.557507932221859	0.434845485289456	0.426265234955735	0.435793676319171	0.557502816678091	0.435793676319171	-0.105308168054932	-0.668954345956492	-1.15840800180403	1.57276856619228	-0.618748188158197	0.0785687438208914	-0.769482150321467	0.122852762206536	-0.058842815601017	-2.15643333621133	2.15643333621103	1.13987759061885	-0.320728227379632	1.18383475869345	-0.73369646002188	-0.19847640913536	-0.481840769739743	0.49646574242054	0.282915423826399	8890	Transient	tropics_15	0.785064221675788	-0.319560522695038	0.459234314726695	-0.478648962798978	0.721593050336978	0.0887914825866849	-0.175614965347745	2.15643333621103
-0.95058338588331	0.685299219218546	-0.648417052281858	0.686816327460437	0.950572272356554	0.686816327460437	-1.27885091591065	-0.588176913589909	-0.839821814394577	1.4881275165763	-0.98178303385047	0.163163652828186	0.429848586315323	0.079755868597294	0.197140296504071	-1.54463417311277	1.54463417311247	-0.281072245633784	0.750657974335136	0.988298043109614	-0.818503142207372	-0.892042544087911	0.595791662779926	0.239235125642848	0.396316483832289	8960	Transient	tropics_15	-0.582497059958368	-0.594261054947841	0.171549906767083	0.317915790302191	1.06849482459583	-0.895546420661978	-0.452842464290777	1.54463417311247
-0.0209795663913332	0.203362926272092	-0.812621441439049	0.201505868587323	0.020965107166083	0.201505868587323	-0.692848834120315	-0.829512778546979	-0.839821814394577	0.980281218880384	0.261071543289273	-0.131267791750168	-0.56233784277036	0.12900946129357	0.0611492681982429	-0.443719382796253	0.443719382795957	-0.22778476617796	0.590603328347259	0.887353375753935	-0.924511494939236	-0.791374661816834	0.400791508323986	0.367850434031694	0.031513400488717	9059	Transient	tropics_15	1.20089944740988	-0.826072485173743	-0.118759576841535	-0.953494284987346	0.561199800820676	-0.0746115465786693	-0.441239231023399	0.443719382795957
0.0380390207635146	-0.567025052709462	-1.34764423172172	-0.568296928245891	-0.0380342645545214	-0.568296928245891	-1.07858680140027	-0.711269497615632	-0.521235626985124	-0.247014000551408	0.829382878025366	-0.332228936462378	-0.401218936114879	0.0366589749880525	-0.184167880902466	0.584928654524625	-0.584928654524921	-0.71352445321009	-0.745363002449509	0.577856870699471	-0.712494789475507	-0.859027472964911	-0.143156290947847	-0.0731163375872053	-0.317580903313829	9116	Transient	tropics_15	0.712715204382594	-1.10893531351152	-0.375893582902317	-0.710346193876634	-0.428610769010939	-0.612527958307579	-0.3229134038631	-0.584928654524921
-1.48214393658751	0.0394069101945115	0.0953166045788499	0.0425248561978553	1.48213593630959	0.0425248561978553	-1.11164154743842	-0.684066900120471	-0.839821814394577	0.980281218880384	-0.319172595994537	-0.0287077196034631	-0.596841891681683	0.0243455768139835	0.0958136479624737	-0.864695473595026	0.86469547359473	-0.448922844329363	2.011496614158	0.942512702812446	-0.924511494939236	-0.958447148388233	1.57079243505963	0.165740663706365	0.27570502911395	9159	Est.	tropics_15	-1.60226828905968	0.421475914585661	-0.501453651949855	1.17598495839562	0.368608649914485	-0.535565959179827	-0.531497121894765	0.86469547359473
-0.374058344070331	0.234501284160097	0.243307286964944	0.234975555406159	0.37406241359351	0.234975555406159	-0.121140696562692	-0.918859527340609	-0.839821814394577	1.19188384292035	0.428925559383741	-0.274517457737685	-0.550816490786058	0.0428156740750868	-0.0535098340988277	-0.276364796911619	0.276364796911324	-0.671847094976488	0.531807744106814	0.874105840744092	-0.966914836031982	-1.0436372657472	0.370002010251995	0.386224049515815	-0.0256938470857727	9405	Transient	tropics_15	0.523536203267131	0.768251343271418	-0.0767825027371426	-0.419660298450388	0.62787145943683	1.20016717201108	-0.442127290383839	0.276364796911323
0.475244297501283	-0.112395418606439	-0.648210320137235	-0.116456156191613	-0.475240883536412	-0.116456156191613	-0.172708085652229	-0.949449994120881	-0.521235626985124	0.00690914829654895	0.792513276329189	-0.261611696150662	0.565464500297218	0.141322859467639	-0.114839121374005	0.669253353988739	-0.669253353989035	-0.517442405901514	-0.872753434970473	0.52269754364096	-0.542881425104523	-0.705248389322052	-0.502367101787737	0.128993432738124	-0.243456964880343	9424	Transient	tropics_15	1.43164853354138	-0.424488107921897	0.210568686439024	-1.29049761708432	0.0172142693137145	0.6536330607513	-0.196557139824024	-0.669253353989035
0.239936986661438	-0.722246112145701	-1.08287942078751	-0.718910518930651	-0.23993257164108	-0.718910518930651	-0.71026957865393	-0.750263208799171	-0.521235626985124	-0.0354113765114439	0.841805203995166	-0.32716953490999	0.541641704788009	0.202889850337984	-0.19750033465794	0.501736916473656	-0.501736916473952	-1.07006432971805	-0.382790232966768	0.605746418088611	-0.776099801114626	-1.09206769143992	-0.194472121067831	0.27598235661109	-0.279429437806738	9429	Transient	tropics_15	1.044712974072	-0.541300239078699	-0.632971122975539	-1.03605018236523	-0.586224577861628	0.300399546321297	-0.310216591095266	-0.501736916473952
-0.158020601094174	-0.904153568069467	-0.163334841507243	-0.902993796434246	0.158021037206735	-0.902993796434246	-0.286712217258259	-0.869037920206614	-0.521235626985124	-0.543257674207358	0.874320944572581	-0.312634474517962	0.205422250787762	0.239830044860191	-0.224165242168886	0.723554576004498	-0.723554576004793	-0.536643760230569	-0.817224272076719	0.456537339556726	-0.309663049094421	-0.669986545873102	-0.574209263955715	0.147367048222244	-0.422596276818439	9718	Transient	tropics_15	0.390317913783781	0.171676606231391	-0.739893788328013	-0.289650554394521	-0.856662462878419	0.421715336381592	-0.140002348762342	-0.723554576004793
-0.202638035887266	-0.196857445122772	0.149982490249706	-0.200130373238702	0.202637626588139	-0.200130373238702	-0.0641634466350823	-0.901421964843711	-0.521235626985124	0.260832297144506	0.897766141152578	-0.364000263159998	0.530960451385895	0.147479558554674	-0.216165769915602	0.400094092551461	-0.400094092551757	-1.03379510487428	-0.405655182393607	0.659046441987853	-0.73369646002188	-1.10829438046068	-0.348419611427784	0.386224049515815	-0.35126600518397	9831	Transient	tropics_15	0.316949721218343	0.925268851769639	-0.116165169355653	-0.442446088453132	-0.00345598836868366	1.38345719863129	-0.267541306034452	-0.400094092551757
-0.329897955007819	-0.25385842199168	-0.809845324068405	-0.250334903466955	0.32989528616021	-0.250334903466955	-0.940362375399928	-0.711103425591852	-0.521235626985124	-0.247014000551408	0.829382878025366	-0.332228936462378	-0.401218936114879	0.0366589749880525	-0.184167880902466	0.584928654524625	-0.584928654524921	-0.71352445321009	-0.745363002449509	0.577856870699471	-0.712494789475507	-0.859027472964911	-0.143156290947847	-0.0731163375872053	-0.317580903313829	9900	Transient	tropics_15	0.10768555587138	-0.475306493199195	-0.0168141260012797	-0.165737326929032	-0.0684403049785812	-0.387496013320608	-0.322899618916798	-0.584928654524921
-1.37703424902169	-0.410011764359728	1.1866555960403	-0.409315915856423	1.37702176871391	-0.409315915856423	-0.166404853299611	-0.70688519618784	-0.521235626985124	-1.05110397190327	0.255934447895179	-0.0279359464853022	0.628771929169297	0.0674424704232249	0.114479083220136	0.834584794492755	-0.834584794493051	-0.124484456841809	-0.239067693712347	0.561587968055813	0.0507653501939193	-0.497546769856374	0.051843863508093	-0.201731645976051	-0.189845992492823	10118	Est.	tropics_15	-1.61420853368674	1.53058049488856	-0.373585153324787	1.43961787761408	-0.4388871008102	0.385477833751758	-0.37276308219251	-0.834584794493051
-0.747244005093105	-0.880996566954358	-0.229518660949916	-0.877891531320119	0.747235687036073	-0.877891531320119	-0.807994495994928	-0.657096803458601	-0.521235626985124	-0.881821872671301	0.626536718865298	-0.205743897652687	0.605759228721484	0.209046549425019	-0.11217263062291	0.830214800470623	-0.830214800470919	0.570783187119503	-0.50691424414104	0.503562215293413	0.093168691286665	-0.0468192771336783	-0.748683086363661	0.331103203063452	-0.325763365323948	10169	Transient	tropics_15	-0.57859158020959	-0.700529092633981	-0.768962531017373	0.542084813552294	-0.873097454612276	-1.22104728083314	0.0590470761326416	-0.830214800470919
-0.534143484916314	-0.645625626953891	0.178777324679249	-0.643603723588271	0.534130795376886	-0.643603723588271	-0.309294663875909	-0.465350044802235	-0.839821814394577	-0.966462922287286	-0.332234179350821	0.155231540224866	0.355049808979733	-0.0556915113174653	0.037150851438391	0.637206731159767	-0.637206731160062	0.82030156159188	-0.60490688454178	0.740158542311263	0.644412125492362	-0.064294173002185	-0.235524785163819	-0.440588647269621	-0.0602343610483971	10299	Transient	tropics_15	0.216421198917964	-0.390919907688823	-0.502422338899066	-0.0372159825717832	-0.730955699827093	-0.408982428785964	-0.270730073488231	-0.637206731160062
-0.793434264451409	-0.43564279713464	0.751573031100781	-0.43441818097055	0.793440375300764	-0.43441818097055	-0.0495220801467159	-0.642814609413524	-0.839821814394577	-0.839501347863308	-0.469208032325186	0.190904608797633	-0.0333457676785922	-0.0125946177082238	0.0184854161807283	0.55976072598975	-0.559760725990046	1.32345643045735	-0.696366682249139	0.731481794234643	0.602008784399615	0.236024394566577	-0.820525248531639	0.0371253553175196	0.109482089295212	10313	Transient	tropics_15	-0.281014655926509	-0.0582127866810351	-0.24453839398804	0.361260414346129	-0.557180391283698	-0.383395916726064	0.166934325381623	-0.559760725990046
-0.421143200048206	1.67541068419859	-0.897411153897735	1.67417208861608	0.421136061624526	1.67417208861608	-1.06583144144261	-0.497202658963236	-0.839821814394577	1.23420436772834	-0.982456845690278	0.529884512807604	-0.619854592129496	0.116696063119501	0.239804148521586	-1.44347690408192	1.44347690408162	0.334909185878367	-0.696366682249139	0.881852937241074	-0.458074742919032	-0.455107737032857	-0.481840769739743	0.165740663706365	0.77458149032674	10330	Transient	tropics_15	0.433206359585152	-1.31861621752457	2.08819418192955	-0.358210736302488	1.86830385164437	-1.11495227874362	-0.155621245609763	1.44347690408162
-0.103677647118881	1.4738000466141	-0.758369020057437	1.47335396770307	0.103666105616498	1.47335396770307	-0.70704351485141	-0.561804676213649	-0.839821814394577	1.74205066542425	-0.977728644660512	0.580221270625426	-0.608363243665986	0.0243455768139835	0.271802037534722	-1.48952369294476	1.48952369294447	0.37956349827151	-0.634304676662003	0.880923285661435	-0.458074742919032	-0.428708162202934	-0.533156599859727	0.257608741126969	0.897049920826781	10336	Transient	tropics_15	1.04224748703372	-1.18783480985329	1.78892124255411	-0.825509042411625	1.65727182325762	-0.573125744270401	-0.129794469727189	1.48952369294447
-1.09370777387006	0.598852785025705	0.977029201393226	0.59477468870864	1.09371092076149	0.59477468870864	-0.101585786744331	-0.674135793098428	-0.839821814394577	-0.204693475743415	-1.07731457913885	0.360437437086961	-0.252431476505096	-0.0125946177082238	0.114479083220136	-0.214537474079966	0.21453747407967	1.48763545235615	-0.226002008325582	0.882472704960833	0.305185396750394	0.224041608828174	-0.307366947331797	-0.0363691066189637	0.385567783141956	10352	Transient	tropics_15	-0.857073743382789	0.0983498220236972	0.551721188744004	0.649735576285725	0.37984898806013	-0.449833934397012	-0.26215732520031	0.21453747407967
-0.683092016996953	-0.202715118598774	-0.219418319026938	-0.200130373238702	0.683082484977256	-0.200130373238702	-0.732951288773196	-0.63803173512866	-0.839821814394577	1.65740961580827	-0.880446340403744	0.546906397691484	0.872910577857501	0.0181888777269486	0.261136074530343	-1.45189318886529	1.45189318886499	0.356591335340374	0.0875744409567888	0.871859182759963	-0.458074742919032	-0.436384634316602	-0.122629958899853	0.331103203063452	0.947169721567042	10444	Transient	tropics_15	-0.0693288015880635	-0.538085207127576	-0.283538671896628	0.0427465463976209	-0.101328413298593	-0.604752617986507	-0.322985580428096	1.45189318886499
-1.59095788473223	0.689239423688304	0.543452827793097	0.686816327460437	1.59096565600955	0.686816327460437	-0.8381209687354	-0.542905679907486	-0.839821814394577	1.23420436772834	-0.982456845690278	0.529884512807604	-0.619854592129496	0.116696063119501	0.239804148521586	-1.44347690408192	1.44347690408162	0.334909185878367	-0.696366682249139	0.881852937241074	-0.458074742919032	-0.455107737032857	-0.481840769739743	0.165740663706365	0.77458149032674	10461	Transient	tropics_15	-1.81102218077702	0.394811811353201	0.995882896380839	1.41081561392089	0.830729712076202	-0.749360403324422	-0.160941562445861	1.44347690408162
1.26638901307263	0.197869096858649	-1.49347899317104	0.201505868587323	-1.26638380458218	0.201505868587323	-0.222587995214292	-0.70854591642564	-0.839821814394577	0.133870722720527	-0.981662093263838	0.85707343862345	-0.401218936114879	0.147479558554674	0.650443724190164	0.182970130303651	-0.182970130303947	-0.266733249765318	0.0875744409567888	0.85063213835823	-0.309663049094421	-0.789315120518045	-0.266314283235809	0.459718511452298	1.70087809404073	10500	Transient	tropics_15	3.67064901187095	-1.59134539666542	0.0515298635981707	-2.75975637788382	0.257049918145276	0.686398609833155	-0.281444591556948	-0.182970130303947
-0.971346354883516	0.468645195148403	0.924548769822663	0.469263363138007	0.971337414358776	0.469263363138007	-0.0361215074285472	-0.576086870258727	-0.839821814394577	1.74205066542425	-0.977728644660512	0.580221270625426	-0.608363243665986	0.0243455768139835	0.271802037534722	-1.48952369294476	1.48952369294447	0.37956349827151	-0.634304676662003	0.880923285661435	-0.458074742919032	-0.428708162202934	-0.533156599859727	0.257608741126969	0.897049920826781	10518	Transient	tropics_15	-0.622329734503314	0.829395132555753	0.706050743736479	0.466225321327972	0.602111681323894	0.503075119383358	-0.131565029713228	1.48952369294447
-0.717162261136437	0.606142082320559	0.435184250338014	0.603142110413349	0.717151700643241	0.603142110413349	-0.231918764366201	-0.7448824752287	-0.839821814394577	1.65740961580827	-0.880446340403744	0.546906397691484	0.872910577857501	0.0181888777269486	0.261136074530343	-1.45189318886529	1.45189318886499	0.356591335340374	0.0875744409567888	0.871859182759963	-0.458074742919032	-0.436384634316602	-0.122629958899853	0.331103203063452	0.947169721567042	10594	Transient	tropics_15	-0.134690790350917	0.247486365158445	0.386598399092969	0.0937520384331967	0.742799700248391	0.199145911592776	-0.331703204033379	1.45189318886499
-0.640774492157216	0.912301205952175	0.182705235427074	0.912736713487576	0.640773133596102	0.912736713487576	-0.381359966049159	-0.677590091193051	-0.839821814394577	0.76867859484042	-0.564008175018215	0.678879600896985	-0.504791089890432	0.0859125676843283	0.381128158329603	-0.723237148582289	0.723237148581994	-0.696853509916648	-0.582041935114941	0.874958021358759	-0.436873072372659	-1.0586781582626	-0.543419765883724	0.349476818547573	1.17230813471462	10599	Transient	tropics_15	0.0118551656216436	0.71238684963018	1.13488010177992	-0.023865226426053	1.05424043076426	0.794404508746551	-0.137141264273911	0.723237148581993
-0.429405884080084	0.32870720582359	-0.926058322509691	0.327017194157956	0.429406161469569	0.327017194157956	-1.10484199757772	-0.660717173577005	-0.839821814394577	0.47243492118447	-0.832703604061772	0.754298985055034	-0.435722985026202	0.135166160380605	0.469122353115727	-0.0377145678140451	0.0377145678137492	-0.487275937084807	-0.457917923940669	0.829637506851414	-0.436873072372659	-0.903151585032888	-0.368945943475778	0.239235125642848	1.58198871071629	10654	Transient	tropics_15	0.417354830648889	-0.775285744573245	0.435790450000877	-0.289837892969687	0.442416037088115	-0.597326026946156	-0.234036133561412	0.0377145678137492
-0.860960544881805	-0.591899246648013	1.03562299781191	-0.593399193360018	0.860949559905395	-0.593399193360018	0.134313924846205	-0.926465626029732	-0.839821814394577	0.47243492118447	-0.832703604061772	0.754298985055034	-0.435722985026202	0.135166160380605	0.469122353115727	-0.0377145678140451	0.0377145678137492	-0.487275937084807	-0.457917923940669	0.829637506851414	-0.436873072372659	-0.903151585032888	-0.368945943475778	0.239235125642848	1.58198871071629	10814	Est.	tropics_15	-0.410560307687008	1.61565569163273	-0.49058362217469	0.355712017514542	-0.519022295831542	1.42313701631417	-0.261312984887221	0.0377145678137492
-0.384787727255823	-0.292451804366238	-0.511383173560749	-0.292172011990499	0.384789572088165	-0.292172011990499	-0.745259962973587	-0.557353945976345	-0.839821814394577	-0.458616624591372	-1.2617662509797	1.02797830801173	-0.205565977027282	0.135166160380605	1.09841417037407	0.457389569730533	-0.457389569730829	0.783833873137479	-0.0496152556042483	0.703902130705383	-0.712494789475507	-0.0632956075239837	0.113422859652074	0.092246201769882	1.19684164160247	11121	Transient	tropics_15	0.502952440487758	-1.17888941331427	-0.322656906969339	-0.220562666272454	-0.115831155509155	-1.10095013207407	-0.375592871547219	-0.457389569730829
-1.16073850024081	-0.611205114911053	2.91024055208397	-0.610134036769436	1.16074067928815	-0.610134036769436	1.47635646669516	-1.11289807992514	-0.521235626985124	-0.500937149399365	-0.163055575878953	0.753698717074242	-0.113515175236031	-0.0926317058396725	0.863762984277738	0.0483095737697873	-0.0483095737700832	0.958233770984049	0.652665333934395	0.657884377513307	-0.246058037455302	0.0716979630602279	0.185265021820052	0.294355972095211	0.315646857709668	11501	Est.	tropics_15	-1.25853528126348	2.91380885773837	-0.71177293106079	0.99982049477573	-0.573152863129188	2.23326160231655	-0.426005822111399	-0.0483095737700832
-0.561369114241707	1.88811640637919	-0.253883520851838	1.89172505293851	0.561368189431753	1.89172505293851	-0.639792492506538	-1.00425376196828	-0.839821814394577	3.98503848024788	1.21385876200487	-1.11184841465784	0.151175885195004	0.0120321786399144	-0.63213832708637	-4.83985244324642	4.83985244324612	-0.536991071549181	1.09363221573773	0.84358228054598	-0.839704812753745	-0.942532511079414	0.780528651211869	0.312729587579332	-1.36771373894954	11657	Transient	tropics_15	0.164190247160103	0.0624569643773438	0.823635805494772	-0.108484799157486	2.50437054531231	0.213851040763405	-0.491871456066103	4.83985244324612
0.257961772788128	0.896435121615877	-2.51243220085115	0.896001870078159	-0.25797097782483	0.896001870078159	-1.80638679524913	-0.961805752690112	-0.839821814394577	0.599396495608449	1.67889835390812	-1.13924636035255	0.182019504569648	0.209046549425019	-0.890787929942553	-0.295301437674194	0.295301437673898	-2.12921500378086	-0.833556378810176	0.772231521808765	-0.500478084011778	-1.8325039935255	-0.615261928051702	0.331103203063452	-1.55446280491082	11750	Transient	tropics_15	1.73603387739225	-1.44777210308681	1.37408094002916	-1.23863886431187	1.07864945274193	-0.516244943658183	-0.121723950580848	0.295301437673898
-0.674531374768941	0.00631221568527084	1.72079239141745	0.00905516937901972	0.674542707963355	0.00905516937901972	0.905392805399657	-1.19742874002915	-0.839821814394577	3.47719218255196	0.89499026673559	-1.03767244274571	0.128163184747191	0.209046549425019	-0.51214624328711	-5.31585808839797	5.31585808839768	0.492836604042131	2.54718971501539	0.870929531180332	-0.903309824392863	-0.355563240924756	1.73500309144358	0.331103203063452	-1.22788970044119	11792	Transient	tropics_15	-0.0529056553722829	1.73952611241591	-0.583284349561226	0.0309770083645314	0.317157801614319	1.91240169403973	-0.555736817132505	5.31585808839768
-1.09337900901067	-0.81801915445253	-0.919944957661572	-0.819319579387157	1.09338131533289	-0.819319579387157	-1.61391486561561	-0.918759884126341	-0.839821814394577	-0.373975574975387	1.28001902196827	-1.00907396108942	-0.604672810608514	0.153636257641708	-0.784128299898766	0.694744985784512	-0.694744985784808	-2.33239212516969	0.00918032863619628	0.706148788689503	-0.500478084011778	-1.90633542856994	0.236580851940036	0.0738725862857612	-1.20305106918152	12802	Transient	tropics_15	-0.856443025124453	0.599554448835081	-0.790071725817774	0.843525260959676	-0.745898292685144	-0.0902462042212646	-0.422059961434929	-0.694744985784808
-0.560953464964871	-0.580352326027638	-0.483503867200248	-0.5766643499506	0.560948691613527	-0.5766643499506	-0.862986475890218	-1.04411104767547	-0.839821814394577	-0.373975574975387	1.28001902196827	-1.00907396108942	-0.604672810608514	0.153636257641708	-0.784128299898766	0.694744985784512	-0.694744985784808	-2.33239212516969	0.00918032863619628	0.706148788689503	-0.500478084011778	-1.90633542856994	0.236580851940036	0.0738725862857612	-1.20305106918152	13018	Transient	tropics_15	0.164987648647765	1.1383160845483	-0.582531025786157	0.0397989354489242	-0.487791538453997	1.17839147217905	-0.429932072677631	-0.694744985784808
-0.055915044549477	-0.875104884315238	0.219710289314477	-0.877891531320119	0.0559032825983963	-0.877891531320119	0.109150627186535	-1.30168875655822	-0.521235626985124	-0.585578199015351	1.0365828983042	-0.981375881404314	-1.22364544455685	0.221359947599088	-0.765462864641104	0.838712011069214	-0.83871201106951	-1.37083593163723	-0.778027215916423	0.670434673838419	-0.500478084011778	-1.31343717588847	-0.338156445403787	0.0554989708016403	-0.929007035207627	13061	Transient	tropics_15	0.558218649657833	1.26890213579243	-0.718878390965278	-0.671290195416478	-0.8081999230168	1.95818544162159	-0.31160340107658	-0.83871201106951
-0.186828922744103	-0.567642076097451	0.526028261317783	-0.568296928245891	0.186816566015017	-0.568296928245891	0.256606558837173	-1.31078950346136	-0.521235626985124	-0.458616624591372	1.15425233002183	-1.00062733307399	-1.20390312787542	0.252143443034261	-0.79212777215205	0.783601530901208	-0.783601530901504	-1.95074660191625	-0.611439727235163	0.679266363844975	-0.394469731279913	-1.66224857949234	-0.204735287091828	0.0187517398333988	-1.11203235856616	13217	Transient	tropics_15	0.34294597274547	2.1092033383253	-0.420127469584386	-0.487603751099363	-0.501800189061114	2.70816565066559	-0.355942539897937	-0.783601530901504
-0.613567876319298	-0.549692795563208	-0.227008342050931	-0.551562084836474	0.61356570367111	-0.551562084836474	-0.696422320178493	2.28417159530389	-0.521235626985124	-0.543257674207358	1.26919195992691	-0.938713978483758	-1.0341732107525	-0.0433781131433962	-0.834791624169565	0.210565833295266	-0.210565833295562	0.423076644903501	-0.493848558754274	0.666948480414771	-0.118848014177064	-0.25370956214832	-0.974472738891592	0.661828281777627	-1.18339124116015	1431	Transient	tropics_18	-0.358776702846951	-0.593937218835085	-0.438143968897857	0.161322426451711	-0.539432450251665	-0.781421784658534	1.36088648696756	-0.210565833295562
-0.188059985888871	-0.329956353693049	-0.264308727573508	-0.334009120514043	0.188045095339822	-0.334009120514043	-0.388903992171978	2.03987964832354	-0.521235626985124	-0.543257674207358	1.26919195992691	-0.938713978483758	-1.0341732107525	-0.0433781131433962	-0.834791624169565	0.210565833295266	-0.210565833295562	0.423076644903501	-0.493848558754274	0.666948480414771	-0.118848014177064	-0.25370956214832	-0.974472738891592	0.661828281777627	-1.18339124116015	1538	Transient	tropics_18	0.340921632299085	-0.638107747970868	-0.216164563177409	-0.472540739627519	-0.330912707917142	-0.291077434881934	1.29230029752204	-0.210565833295562
-1.71814247193405	0.0874629373355277	1.35195271224764	0.0843619647213995	1.71813342319201	0.0843619647213995	-0.30100616149097	2.24139144197817	-0.521235626985124	-0.500937149399365	1.40961549915807	-0.961867172028583	-1.05757595697062	0.116696063119501	-0.882788457689269	0.193733263728533	-0.193733263728829	0.583236778686925	-0.278264749872644	0.620310959502936	-0.0764446730843186	-0.126392463677772	-0.984735904915588	0.790443590166473	-1.38325288360281	1626	Est.	tropics_18	-2.17512141225867	1.20943793913946	0.103108700659291	1.90219527183297	0.0557031186938992	-0.315899064644625	1.41025644898229	-0.193733263728829
-0.829174326009937	0.068769773836588	0.404085829154107	0.0676271213119818	0.829187582239657	0.0676271213119818	-0.358231570172619	1.71125632766771	-0.839821814394577	-0.416296099783379	-0.360413336036138	-0.111501824668383	-1.0103204117225	0.0859125676843283	-0.290827510946253	0.0617432590970838	-0.0617432590973796	0.564283503871173	-1.29085536734697	0.959711257035752	-0.394469731279913	-0.376283474597414	-1.08736756515556	0.331103203063452	-0.191124905674649	2061	Transient	tropics_18	-0.349580102431921	0.0606945323947768	0.806568100057231	0.166500398959822	0.154605153672414	-0.082366245527433	2.09760185920939	-0.0617432590973796
-1.28933417702577	-0.731086875072296	-0.655534544689571	-0.72727794063536	1.28934672470452	-0.72727794063536	-1.55525013616053	2.23587785078868	-0.839821814394577	-0.416296099783379	-0.448066465966756	-0.0331239768907167	-0.975786359290386	0.0243455768139835	-0.269495584937496	0.154727020790238	-0.154727020790534	-0.45780409090533	-0.9380818619043	0.925004264729269	-0.394469731279913	-0.951831652095156	-0.676840924195683	0.202487894674607	-0.0178736269312573	2109	Transient	tropics_18	-1.23237280823343	-0.476125289192064	-0.498165590686316	0.900468257700768	-0.665901524744497	-1.26883273330196	0.41563820045272	-0.154727020790534
0.0875900945408908	0.557803185314883	-0.343664337944978	0.561305001889804	-0.0875949353650222	0.561305001889804	-0.23494630116549	1.64545859184609	-0.839821814394577	-0.839501347863308	-0.81055995855696	0.386420465398375	-0.849201505067019	0.172106354902812	-0.136171047382762	0.525124477073588	-0.525124477073884	-0.350087966232529	-0.810691429383336	0.798261766038627	-0.246058037455302	-0.799862468381539	-0.594735596003708	0.147367048222244	0.247014624011856	2268	Transient	tropics_18	1.40918468683423	-0.181442359927187	0.959634504509285	-1.01787806671683	0.587922974869861	0.680612132466576	0.213179701870474	-0.525124477073884
0.157981153976601	-0.607145608456392	-0.860996763280681	-0.610134036769436	-0.157980676437497	-0.610134036769436	-0.596364710549517	1.6048373748295	-0.839821814394577	-0.373975574975387	-0.730986811628488	0.231851460344499	-0.895256909483437	-0.0803183076656034	-0.162835954893709	0.384313558582649	-0.384313558582945	-0.538975707655545	-0.464450766634052	0.859851183189647	-0.330864719640794	-0.952143703807096	-0.0302614646838818	-0.146610799523688	0.344691251311857	2342	Transient	tropics_18	1.54422626789852	-0.661521772785319	-0.505715337896832	-1.18556093716624	-0.557337544405613	0.297715760903046	-0.17833183256928	-0.384313558582945
-1.45074809590153	-0.685328355839663	1.09578205189701	-0.685440832111815	1.45073352820233	-0.685440832111815	-0.297978624691679	1.69571198624191	-0.839821814394577	-0.797180823055315	-0.981633297886068	0.461839849556424	-0.826188804619207	0.0982259658583974	-0.0615093063521117	0.59488252979726	-0.594882529797556	-0.0760593358465741	-0.960946811331139	0.761695470572875	-0.118848014177064	-0.612007337795092	-0.676840924195683	0.0554989708016403	0.354387780312557	2444	Est.	tropics_18	-1.54203700402057	1.38014257044121	-0.438678387901647	1.32890463504593	-0.667752291688294	0.326002377549943	0.333793035702716	-0.594882529797556
-0.294689549067433	-0.0176210580736957	-0.473610257421892	-0.0160470957351068	0.294687433559035	-0.0160470957351068	-0.635226371432198	1.53216425722338	-0.839821814394577	-0.289334525359401	1.77414770449436	-0.420211071932712	-0.425881830206277	0.0120321786399144	-0.696134105112642	-0.748405077117164	0.748405077116868	1.42993215756368	-0.631038255315311	0.971874198536012	-0.776099801114626	0.120939723203986	-0.923156908771607	0.73532274371411	-1.84327632897732	2698	Transient	tropics_18	0.675801102393243	-1.57357034717665	0.18083706628416	-0.641291502610442	0.225759584341681	-1.1585797517263	0.915597146693035	0.748405077116868
-0.917285715095674	5.53398992350608	-0.509079586806386	5.53155349448687	0.917282124067272	5.53155349448687	-1.15387816737604	1.57401440721594	-1.15840800180403	0.0915501979125346	1.88195759886369	-0.426513885731025	-0.253241571566492	0.0982259658583974	-0.848124077925038	-0.197462127067559	0.197462127067263	0.0900547062559375	-0.575509092421558	1.03865417034	-0.542881425104523	-0.713299323490042	-1.03605173503557	0.863938052102956	-1.7506272704228	2729	Transient	tropics_18	-0.04319370233726	-0.692912625174336	5.99405667240091	0.213246003771673	6.09904008740397	-0.924824469458718	1.55540496647346	0.197462127067263
0.0773300316158678	0.377677161744891	-0.374437894330193	0.37722172438621	-0.0773172388184674	0.37722172438621	-0.262888976870409	1.15870149014696	-1.15840800180403	0.0915501979125346	1.88195759886369	-0.426513885731025	-0.253241571566492	0.0982259658583974	-0.848124077925038	-0.197462127067559	0.197462127067263	0.0900547062559375	-0.575509092421558	1.03865417034	-0.542881425104523	-0.713299323490042	-1.03605173503557	0.863938052102956	-1.7506272704228	2899	Transient	tropics_18	2.24654850181357	-0.533459376719473	0.564761592731846	-1.25607495019873	0.548810896376418	0.518423136450924	1.41381781372941	0.197462127067263
-1.31585101241933	-0.206254230874939	0.371215418159151	-0.208497794943411	1.31586497964243	-0.208497794943411	-0.764566714037907	1.15378575824307	-0.839821814394577	-0.12005242612743	2.04205989926258	-0.515139165466493	-0.322309676430723	-0.0249080158822929	-0.885454948440364	-0.733352875485374	0.733352875485078	0.142151404047943	-0.751895845142892	0.991164468813503	-0.415671401826286	-0.648891850146119	-1.09763073117955	0.753696359198231	-2.09429627648724	2904	Est.	tropics_18	-1.28324397575205	0.325009844451736	0.0338502216436032	0.868057900563286	-0.123729630597583	-0.378850812713991	1.98182272180885	0.733352875485078
-1.32603357733211	0.478424718942639	-0.0434006644627553	0.477630784842716	1.32602281966949	0.477630784842716	-1.10915995989802	1.4444450142628	-1.15840800180403	-0.331655050167394	0.444739980854797	-0.159737644553434	-0.138178069327429	0.0735991695102592	-0.456149937514122	0.444279587664135	-0.444279587664431	-0.35524802010907	1.41374150771348	1.19336368738475	-0.542881425104523	-1.08264372973941	0.0621070295320899	1.15791589984889	-0.0558370319189788	2972	Transient	tropics_18	-0.984187482210157	0.18415000935495	-0.152867196178308	0.662203971316938	0.656932244253578	-0.366849449180596	-0.222896674914874	-0.444279587664431
-1.28303325168266	0.0993234980157632	0.534061281794538	0.101096808130817	1.28302429330125	0.101096808130817	-0.61036086427738	1.27010260369857	-0.839821814394577	0.303152821952499	2.0374468797439	-0.431230277008674	-0.287775623998608	0.0982259658583974	-0.869456003933796	-0.466621388504837	0.466621388504541	-0.487474400695443	-0.614706148581855	1.01440575830445	-0.394469731279913	-1.03483740747056	-1.03605173503557	0.808817205650593	-2.0104647176542	3020	Est.	tropics_18	-1.22028481115931	0.989297268987184	0.297116534119476	0.792528710940628	0.189152803289968	0.386638376942628	1.45179632542995	0.466621388504541
-1.57831463759225	0.385495490466017	0.299922361427954	0.385589146090918	1.578320793203	0.385589146090918	-1.0304936348673	1.42690780855163	-1.15840800180403	0.345473346760492	1.81405809808301	-0.457684944447854	-0.241750223102982	0.135166160380605	-0.864123022431606	-0.139195540105791	0.139195540105495	-0.746122101257089	0.0451109634498011	1.06290258237556	-0.52167975455815	-1.22063299675822	-0.666577758171686	0.937432514039439	-1.62186303065771	3047	Transient	tropics_18	-1.5649731704475	0.893726638155834	0.224044057009401	1.19030660748873	0.54671037939312	-0.0525165392033909	0.277911837825508	0.139195540105495
-1.1261986951638	-0.377616686920333	0.137224163610155	-0.375846229037588	1.12619203754419	-0.375846229037588	-0.809433816768361	1.42122814533835	-1.15840800180403	-0.162372950935422	0.922898746869873	-0.268257520223714	-0.172682118238751	0.184419753076881	-0.664136216099506	0.285584064008542	-0.285584064008838	-0.636421340477924	1.07730010900427	1.12317499312208	-0.52167975455815	-1.19835250452587	-0.0713141287798692	1.06604782242828	-0.498826181838402	3106	Transient	tropics_18	-0.52414010705534	0.611524753184865	-0.612041409759809	0.436160711864	-0.268179656601305	0.281626962463478	-0.176358476076008	-0.285584064008838
-1.06894667760477	-0.258496084219339	-1.37469660950373	-0.258702325171664	1.06896054948611	-0.258702325171664	-1.94098810344049	1.51117275341759	-1.15840800180403	-0.289334525359401	0.306021127987596	-0.156993562355529	-0.126656717343126	0.362964026600882	-0.450816956011933	0.479967872178218	-0.479967872178514	0.0865815930698031	0.620001120467482	1.2135061382769	-0.627688107290015	-0.837371084156438	-0.307366947331797	0.974179745007681	0.0726506369914193	3179	Transient	tropics_18	-0.392338090737859	-1.69848276914518	-0.456276209812214	0.252180897310092	-0.107672730607689	-2.04388632695525	-0.051447876608514	-0.479967872178514
-1.44309023331301	-0.472509269782009	0.219060559717093	-0.476255289494094	1.44309267508463	-0.476255289494094	-0.993319453512089	1.44567394723877	-1.15840800180403	-0.331655050167394	0.444739980854797	-0.159737644553434	-0.138178069327429	0.0735991695102592	-0.456149937514122	0.444279587664135	-0.444279587664431	-0.35524802010907	1.41374150771348	1.19336368738475	-0.542881425104523	-1.08264372973941	0.0621070295320899	1.15791589984889	-0.0558370319189788	3355	Transient	tropics_18	-1.25366799904533	0.503480475327282	-0.714870716639194	0.84013883357668	-0.370220560579443	-0.17678387829758	-0.222809778697816	-0.444279587664431
-1.33619809146564	-0.52648720992936	-0.348714508906467	-0.526459819722347	1.33621062382643	-0.526459819722347	-1.35612755191874	1.50685488079931	-1.15840800180403	-0.331655050167394	0.0195819871624204	-0.131353544318852	-0.115165368879616	0.172106354902812	-0.378821705732377	0.52204929609505	-0.522049296095346	0.169340918705104	-0.510180665487731	1.19057473264583	-0.585284766197269	-0.771902634991928	-0.88210424467562	0.772069974682352	0.356389202168026	3424	Transient	tropics_18	-1.00758759132082	-0.559134796325726	-0.407578466286529	0.680700187704525	-0.413919605346461	-1.17703306614582	0.761859156211336	-0.522049296095346
-0.604247897977554	-0.666947752744613	-0.869059316920954	-0.668705988702398	0.6042468592805	-0.668705988702398	-1.19894379710973	1.49689055937251	-1.15840800180403	-0.712539773439329	-1.47234108953313	-0.0303798946928115	-0.0346059155518753	0.215203248512053	-0.0775082508586796	0.471713439025301	-0.471713439025597	0.379216186952903	0.685329547401309	1.28299759385484	-0.839704812753745	-0.714547530337793	-0.163682622995841	0.95580612952356	0.912329808456254	3438	Transient	tropics_18	0.677462393969738	-1.31628850790441	-0.757116898051009	-0.514715573719333	-0.513530049826534	-0.996209192760243	-0.130117681644789	-0.471713439025597
-0.90452573958322	0.884644198745834	-1.06226527265231	0.88763444837345	0.904517404741232	0.88763444837345	-1.57594657624748	1.53269568769948	-1.15840800180403	-0.585578199015351	-0.625445993027403	-0.0283218330443828	-0.464496361466166	-0.111101803100776	-0.00817949133021834	0.0966222854589198	-0.0966222854592157	0.903854741669727	-0.725764474369361	1.26502432998184	-1.00931817712473	-0.395068987656061	-0.902630576723614	0.772069974682352	0.0457306231829456	3536	Transient	tropics_18	-0.0138184842679734	-1.89551337765953	1.2479576698871	-0.0495566590788336	1.46797106922261	-2.00880348680212	0.838048452774142	-0.0966222854592158
-0.477387743448097	0.431397603942924	0.568349284638333	0.427426254614463	0.477378733396784	0.427426254614463	0.0628442036826513	0.680513704874881	-1.15840800180403	-0.162372950935422	0.1296724754511	0.294622340621579	-0.268873405899361	0.0859125676843283	-0.106839649120721	-0.338677674634621	0.338677674634325	-0.0247564924971139	-1.26799041792013	1.18081339105963	-0.860906483300118	-0.877625754996391	-1.15920972732354	0.643454666293506	-0.982870399505489	3858	Transient	tropics_18	0.969511912400937	0.6879748472253	1.30376887899441	-0.593782089719861	0.792267808943357	1.27137335860871	2.69640786473252	0.338677674634325
-0.278253712868751	0.0621034380375697	-0.73595334894767	0.059259699607273	0.278267090388445	0.059259699607273	-0.837475755974896	0.90334914638286	-1.15840800180403	0.17619124752852	0.0337435539495025	0.410602689767414	-0.176792600587318	0.0674424704232249	-0.1175056121251	0.0434540248563066	-0.0434540248566025	0.0968024690175645	-0.454651502593978	1.14006366348551	-0.648889777836388	-0.777082693410092	-0.481840769739743	0.422971280484057	-0.723513018292055	3860	Transient	tropics_18	1.42794583083399	-0.964684746819099	0.164615494327665	-0.84356961219619	0.252911920975868	-0.328373349615274	0.00741785324761973	-0.0434540248566024
-1.39504411317087	0.0554462793143134	0.429100418653413	0.059259699607273	1.39503021076779	0.059259699607273	-0.789382589441919	0.895311260431909	-1.15840800180403	-0.458616624591372	-0.0921440785835712	0.638961780174333	-0.0847417987960669	0.165949655815778	-0.0215119450856917	0.475031397449513	-0.475031397449808	-0.961653582408018	-0.800892165343262	1.04988746026063	-0.542881425104523	-1.33216027860473	-0.2971037813078	0.0187517398333988	-0.519448425989823	3948	Transient	tropics_18	-1.1430592243513	1.21699797984713	0.369781512368325	0.924198877629144	0.206426628098745	0.497622011992899	-0.116488382025595	-0.475031397449808
-0.511374954003037	-0.815725965168035	-0.656804470720822	-0.819319579387157	0.511388020803023	-0.819319579387157	-0.959569862962632	1.01920099017178	-1.15840800180403	-0.543257674207358	-0.018162994017952	0.699760351371669	-0.0966531965506713	0.0674424704232249	0.0318178699362017	0.412313890650387	-0.412313890650683	-0.191714004944826	-0.474250030674126	1.06042351149652	-0.585284766197269	-0.890232644158673	-0.409998607571765	0.331103203063452	-0.628783323196145	4040	Transient	tropics_18	0.891268680613881	-0.667843524157948	-0.714981086537163	-0.415515356369741	-0.7332154607962	-0.377548026992525	-0.0339625287969035	-0.412313890650683
-0.375906262511296	0.256233679220172	0.0562442292452234	0.260077820520285	0.375920189645658	0.260077820520285	-0.281302356420183	0.655337186069836	-1.15840800180403	-0.585578199015351	0.0131203043909257	0.688741146295706	-0.0732204468117642	0.141322859467639	-0.00817949133021834	0.529332619465271	-0.529332619465567	-0.427042231256719	-0.797625743996571	1.05523295684354	-0.542881425104523	-1.02460211131901	-0.65631459214769	0.349476818547573	-0.541860979303532	4063	Transient	tropics_18	1.20313623476763	0.357768611512456	0.599491678693255	-0.610172669294808	0.422669323853065	0.911577285808651	0.149915556191819	-0.529332619465567
-1.54541986019745	-0.829899688768248	0.912824103906224	-0.827687001091866	1.54542017860208	-0.827687001091866	-0.523306773360108	0.957754341373182	-0.839821814394577	-0.966462922287286	-0.789072847665296	0.815311937674081	-0.332570880541743	0.0489723731621216	0.226471694766112	0.831509613514218	-0.831509613514513	0.322356362505624	0.123505075770394	0.769365096104885	-0.0764446730843186	-0.378343015896202	0.677896990971901	-0.550830340174346	0.45513768940611	4078	Transient	tropics_18	-1.72365985264872	0.856899510610988	-0.811439941692881	1.46628405689756	-0.808973856312846	-0.344005432937522	-0.386349181830921	-0.831509613514514
0.265928664717382	-0.149195492411531	-0.0584330446931527	-0.149925843010449	-0.265941436371138	-0.149925843010449	0.142056477972256	0.515205612404288	-0.839821814394577	-0.797180823055315	-0.217185127010219	0.706363299160379	-0.366684883682763	0.0674424704232249	0.0958136479624737	0.763127299649365	-0.763127299649661	0.0702083451923128	-0.859687749583707	0.916637400512528	-0.394469731279913	-0.633601316261176	-0.317630113355794	-0.0914899530713261	-0.0370583891714539	4236	Transient	tropics_18	1.75131794458657	-0.142113424482135	0.162629179394217	-1.40191616593691	-0.0699545688416882	1.06565121205727	-0.142079861949256	-0.763127299649661
-0.107749180886242	-1.0457018642765	0.496849495762513	-1.0452399654143	0.107741227279273	-1.0452399654143	0.297552753253793	0.466314008603461	-0.839821814394577	-0.881821872671301	-0.0517844771017201	0.615422700070428	-0.378206235667066	0.393747522036055	-0.000180019076934297	0.73674548388612	-0.736745483886416	0.0674298546434086	-1.04587376634511	0.989382636619189	-0.52167975455815	-0.686650107290568	-0.481840769739743	-0.0179954911348428	-0.301442401456095	4268	Transient	tropics_18	1.03443646157525	0.532691307657912	-0.873049321636566	-0.934387770564385	-0.984566501431568	1.3895919836369	-0.0434576764975705	-0.736745483886416
-1.18363290525471	-0.374990963596467	1.58355178055172	-0.375846229037588	1.18363327451138	-0.375846229037588	0.318894406101243	0.476743331696844	-0.839821814394577	-0.839501347863308	-0.762834499441649	0.75875811862663	-0.0662296264671223	0.0181888777269486	0.205139768757355	0.811440011338498	-0.811440011338793	0.638260814735817	-0.905417648437386	0.784162050414126	-0.224856366908929	-0.204967084743662	-0.379209109499775	-0.164984415007809	0.499610779843526	4307	Est.	tropics_18	-1.02959042400881	1.45828689996399	-0.0827634780088716	0.894758582052369	-0.346091785205726	0.772558240355322	-0.111204887807033	-0.811440011338793
-0.687161625347861	-0.681753075088437	0.0318203030162672	-0.685440832111815	0.687157606640031	-0.685440832111815	-0.550802763307753	0.900260206740552	-0.521235626985124	-1.17806554632725	-1.76463721019664	1.17916008660257	-0.268873405899361	-0.0926317058396725	0.634444779683596	0.731566231711741	-0.731566231712037	0.611071300078656	0.495877109293209	0.50859782801645	-0.0764446730843186	-0.0239770918198461	0.400791508323986	-0.0547427221030845	0.835716695037116	4326	Transient	tropics_18	-0.479793080757949	-0.41883966307802	-0.746267761474604	0.445730991248934	-0.674115979476931	-0.842799413657034	-0.3429544511162	-0.731566231712037
-0.0532567664587693	-0.889255395312053	0.300690223679408	-0.886258953024828	0.0532664391695432	-0.886258953024828	0.180818875353321	0.718079196653913	-0.521235626985124	-1.13574502151926	-1.62136868764184	1.20081261019541	-0.230228871118679	0.135166160380605	0.874428947282116	0.513794862942133	-0.513794862942429	1.34250893707842	-0.203137058898743	0.358304155974983	-0.330864719640794	0.522300635098148	0.195528187844049	-0.275226107912534	1.14673127818507	4403	Transient	tropics_18	0.562589879419382	-0.609699510335563	-0.821626819618017	-0.338422943996217	-0.837384407657211	-0.38633281135248	-0.309605658871297	-0.513794862942429
-0.0947206097785655	0.588237607509154	-0.380639858668863	0.586407267003931	0.0947068307843717	0.586407267003931	-0.389350677929252	0.313295245892586	-0.521235626985124	1.44580699176831	1.89619403363297	-0.374033313696089	0.0237809359102416	0.0428156740750868	-0.47214888202069	-2.39678300742862	2.39678300742833	-0.463311456100489	-0.960946811331139	0.429345030852318	-0.309663049094421	-0.609510924099592	-1.03605173503557	0.514839357904661	-1.8456622492684	4566	Transient	tropics_18	0.494407401979845	-0.143775440775815	1.14236764828552	-0.354103839888077	0.645161808502018	0.175194516181099	1.12560461804847	2.39678300742833
-0.664171671542465	-1.20988730724812	-0.362949493721893	-1.21258839950847	0.664175119027178	-1.21258839950847	-0.850975592194678	0.488800160623271	-0.521235626985124	-1.30502712075123	0.972190674535849	0.286990362008656	-0.11924584770739	0.079755868597294	-0.210832788413413	1.10366313011481	-1.1036631301151	0.374949219324223	-0.314195384686249	0.604584353614065	-0.670091448382761	-0.236546717991749	-0.399735441547768	0.49646574242054	-0.999635626140151	4839	Transient	tropics_18	-0.441988770275133	-0.720906015269928	-1.11812480064238	0.305575425344962	-1.15964501719537	-1.04967158542355	-0.0973598238227279	-1.1036631301151
-0.489680805470649	0.758797879167363	-0.951870307423968	0.762123122802817	0.489693990774724	0.762123122802817	-1.17298639143713	0.452563245034479	-0.521235626985124	0.0492296731045418	2.09301619976364	-0.477793921804377	0.161857138597118	0.245986743947226	-0.813459698160808	0.135952231658113	-0.135952231658409	-2.04819223473863	-1.09813650789218	0.545164123482211	-0.267259708001675	-1.631917153092	-1.07710439913156	0.533212973388781	-2.12902707294589	5097	Transient	tropics_18	-0.155058794981052	0.343079852129473	1.53611897126271	0.108593701991783	0.79862269632879	0.272104717142066	1.4813785740339	-0.135952231658409
-0.735902820829607	-0.740450731317318	-0.301815845240708	-0.744012784044777	0.735909245943952	-0.744012784044777	-0.855492081518206	0.348701801362478	-0.521235626985124	-0.373975574975387	2.02625123686708	-0.45554113023074	0.218983842185952	0.239830044860191	-0.882788457689269	0.675241864315365	-0.675241864315661	-1.51963402371173	-1.09487008654549	0.626353694770584	-0.37326806073354	-1.37447449074347	-1.09763073117955	0.569960204357023	-2.01451783983233	5101	Transient	tropics_18	-0.559942319111924	0.736495929301095	-0.465648057128566	0.389757752564378	-0.68652850378086	0.4462525997045	1.63250153051672	-0.675241864315661
-0.626026524156826	-0.744324536944798	-1.35966422927334	-0.744012784044777	0.626030781698418	-0.744012784044777	-1.59579927657069	0.416558830278979	-0.521235626985124	-0.12005242612743	2.0545801295168	-0.475049839606472	0.184869839044931	0.221359947599088	-0.845457587173944	0.410209819454546	-0.410209819454842	-1.19018443005562	-1.19939556963961	0.590174754129675	-0.436873072372659	-1.15435321314267	-1.17973605937153	0.588333819841144	-2.05786538740813	5123	Transient	tropics_18	-0.379263503082948	-0.78155864997211	-0.425381473327094	0.263985462010227	-0.676348568491122	-1.07158467038941	2.99830532737533	-0.410209819454842
-0.7323634240345	-0.220352378557113	0.0879037805359623	-0.216865216648119	0.732373478618899	-0.216865216648119	-0.542663156175237	0.0901608747418029	-0.521235626985124	-0.966462922287286	2.08964138148905	-0.448895306157689	0.26503924660237	0.0920692667713631	-0.914786346702405	0.886377316236549	-0.886377316236845	-0.79320759288053	-0.925016176517534	0.669582493223752	-0.415671401826286	-0.974549016724217	-0.994999070939586	0.588333819841144	-2.24685622071665	5316	Est.	tropics_18	-0.55412219191651	0.667909825040144	0.12165024968614	0.337028867568797	-0.132417953194855	0.415735774293031	0.833756627419441	-0.886377316236845
-0.492113087805162	-0.725884552771289	-0.571808026117514	-0.72727794063536	0.492121085294464	-0.72727794063536	-0.881102064935147	0.49411446538423	-0.839821814394577	-0.966462922287286	1.8831554865789	-0.233313348484766	0.288471996341277	0.079755868597294	-0.79212777215205	0.9550833333623	-0.955083333362596	-1.08484986871045	-0.585308356461632	0.702507653335929	-0.585284766197269	-1.16964374702761	-0.65631459214769	0.551586588872902	-1.89894916394823	5490	Transient	tropics_18	0.297054326536021	0.0814066073225913	-0.596323699267882	-0.0591107160023449	-0.632865334797711	0.124680331620311	0.126238956576003	-0.955083333362596
-0.0125609236267456	0.188637498470195	0.0389377954239799	0.184771025177906	0.0125751508015497	0.184771025177906	-0.0047542409178781	-0.0587725161840841	-0.521235626985124	-0.839501347863308	2.05015715949139	-0.40940624827846	0.253517894618067	0.510724804689711	-0.87745547618708	0.843324782537021	-0.843324782537316	-1.48043746061108	-0.800892165343262	0.650757048736085	-0.436873072372659	-1.36792140479278	-0.851314746603629	0.551586588872902	-2.14703657585994	5491	Est.	tropics_18	0.629509469202141	1.12792951339727	0.514946147774452	-0.713991542102319	0.293830112909623	1.84716902387665	0.343150388537596	-0.843324782537316
-0.1965705672891	-1.23015838795012	-0.285572605306094	-1.22932324291789	0.196584872353723	-1.22932324291789	-0.419675677672953	0.318476693034521	-0.521235626985124	-1.26270659594324	0.444089205317205	0.232923367453056	0.128163184747191	0.350650628426813	-0.234831205173265	1.12866920701923	-1.12866920701953	0.14810531236703	1.14589495728479	0.493800873707209	-0.818503142207372	-0.291655050319934	0.718949655067888	0.459718511452298	-0.527659542953902	5546	Transient	tropics_18	0.326926969048913	-0.469088706261318	-1.15607002557645	-0.272811961582334	-1.17484173219773	-0.290941855110701	-0.42285012214031	-1.12866920701953
-0.573454953318483	-0.915345821703045	-0.655445945199018	-0.911361218138955	0.57344373377071	-0.911361218138955	-1.0119809918159	0.551409313588324	-0.521235626985124	-1.26270659594324	0.444089205317205	0.232923367453056	0.128163184747191	0.350650628426813	-0.234831205173265	1.12866920701923	-1.12866920701953	0.14810531236703	1.14589495728479	0.493800873707209	-0.818503142207372	-0.291655050319934	0.718949655067888	0.459718511452298	-0.527659542953902	5558	Transient	tropics_18	-0.292815657064415	-0.9061843414315	-0.956919034479797	0.290634972861439	-0.802585010983075	-1.23660471071638	-0.411676765087358	-1.12866920701953
-0.202638035887266	-1.11320411495691	-0.357426792144124	-1.11217933905197	0.202637626588139	-1.11217933905197	-0.482410210694294	0.434760324085264	-0.202649439575671	-1.30502712075123	-0.624829771943134	0.105323545250466	0.162697237179307	-0.191138891232225	-0.165502445644804	1.10544349804975	-1.10544349805005	0.851758043877721	0.437081525052765	0.292298893820693	-1.39094824695944	0.27659111711847	0.924212975547825	-0.0363691066189637	-0.460693406031926	5565	Transient	tropics_18	-0.0846358396706361	-1.0458805049664	-1.05959643471036	-0.0440411154442704	-0.989998123000978	-1.11296681699182	-0.440963101598795	-1.10544349805005
-0.194239609995437	-1.00688337363178	1.31293940324105	-1.00340285689075	0.194247670223602	-1.00340285689075	0.91209309175874	0.0536250295102073	-0.202649439575671	-1.17806554632725	0.614016488611082	-0.19086582698592	0.220243990059235	0.159792956728743	-0.368155742727998	1.00056364151857	-1.00056364151887	1.64015473713008	-0.405655182393607	0.0933534557781778	-1.05172151821747	0.892830837852877	-0.420261773595762	0.49646574242054	-0.966398588673778	5585	Transient	tropics_18	-0.0725518827024965	0.39852061785261	-0.908957631520316	0.162497612002954	-0.883013474967857	0.274693718260798	-0.131398267668031	-1.00056364151887
0.595099546296918	-0.81609844647837	1.18532660368201	-0.819319579387157	-0.595097403029768	-0.819319579387157	1.47918547649122	-0.08444725106047	0.115936747833783	-0.839501347863308	0.810792582137322	-0.6529006670582	0.260508714962709	-3.183294647531	-0.584141493566666	0.316659577054818	-0.316659577055114	2.34217014385303	-0.742096581102818	-0.201655978826924	-1.47575492914493	1.54214804005267	-0.2971037813078	0.257608741126969	-0.680243217026266	5588	Transient	tropics_18	0.623298501605132	-0.243646050931232	-0.660123374618304	-0.685987430327038	-0.548132100518555	0.32165208839332	-0.210012901608159	-0.316659577055114
-0.392657867008303	-0.23255087155658	2.10782449931403	-0.233600060057537	0.392670138244853	-0.233600060057537	1.43089378295501	0.0782369034344003	0.115936747833783	-1.09342449671126	0.654070859088576	-0.330471008804345	0.202961962082781	-0.0433781131433962	-0.448150465260838	0.78570560209705	-0.785705602097346	2.09880414131037	0.0777751769167148	-0.0392768362501603	-1.28493989422758	1.27153679546037	0.400791508323986	0.092246201769882	-0.716674408500775	5590	Est.	tropics_18	-0.640008930427802	1.05044721925141	-0.308727641323706	0.609388873472998	0.206426628098745	0.587392978048814	-0.3896613774766	-0.785705602097346
0.942347681601494	-0.815475484982535	0.100514441357926	-0.819319579387157	-0.942351704131892	-0.819319579387157	0.834866087501455	0.0836176370048715	0.115936747833783	-1.17806554632725	0.619447296858426	-0.28425037428338	0.191470613619271	0.0612857713361907	-0.408153103994418	0.82220314476338	-0.822203144763676	2.20751258403636	0.66573101932116	-0.0177399079885485	-1.28493989422758	1.32171471073994	1.0063183037398	-0.109863568555447	-0.736706482019473	5593	Transient	tropics_18	1.06741680857075	-1.42933286223205	-0.861184379472774	-1.39208349611183	-0.598098362010832	-0.377855768813921	-0.464036615520759	-0.822203144763676
-0.580322913807069	-0.901359418413972	0.369856892637347	-0.902993796434246	0.580335483641576	-0.902993796434246	-0.192114100218165	0.590336595962351	0.115936747833783	-1.17806554632725	0.619447296858426	-0.28425037428338	0.191470613619271	0.0612857713361907	-0.408153103994418	0.82220314476338	-0.822203144763676	2.20751258403636	0.66573101932116	-0.0177399079885485	-1.28493989422758	1.32171471073994	1.0063183037398	-0.109863568555447	-0.736706482019473	5594	Transient	tropics_18	-0.880026008670101	-1.11637419891339	-0.920274233954366	0.870340944893177	-0.713030503455058	-1.93216139287634	-0.44272836777647	-0.822203144763676
1.29575690887927	0.831988297336178	0.425881303830008	0.829062496440488	-1.29574865185805	0.829062496440488	1.44588257169903	-0.193423713064893	0.434522935243236	1.91133276465623	-0.685708959623591	-0.562946222508121	0.419977427974605	-0.0249080158822929	-0.290827510946253	-3.04580804553054	3.04580804553024	0.552077991817036	-0.333793912766397	-0.376120591938967	-1.00931817712473	0.590015856588611	-0.338156445403787	0.459718511452298	0.208826428759052	5633	Transient	tropics_18	1.07789996781584	0.0957464226800585	0.845117141031506	-1.51814943486636	1.39498915940553	1.48945742938275	-0.201404099255574	3.04580804553024
-0.280262403583559	0.266331701526144	1.20133357830849	0.268445242224994	0.28027468708996	0.268445242224994	0.763843052095176	0.219398123647385	0.434522935243236	0.599396495608449	0.022185089312791	-0.639351761206043	0.352589520274752	0.0120321786399144	-0.445483974509744	-1.44371968152759	1.4437196815273	2.18265501680417	-0.36319170488662	-0.360393986050096	-1.20013321204208	1.56592638050232	-0.594735596003708	0.680201897261748	-0.121288597666322	5634	Transient	tropics_18	-0.736206608635492	-0.114931674830456	0.322340277503697	0.80096179402717	0.830394101344035	-0.782037054149331	0.0214514850003223	1.4437196815273
0.414077667615827	-0.214892018478801	-0.215283676134491	-0.216865216648119	-0.414084094464925	-0.216865216648119	0.161015806780921	-0.101585883914564	0.434522935243236	2.0806148638882	-1.12055371839766	-0.402374537646328	-0.559847550544586	0.282926938469433	-0.136171047382762	-2.92878931671565	2.92878931671536	-0.205011066857455	-0.846622064196942	-0.376895301588671	-0.648889777836388	0.130426095246889	-0.943683240819601	0.569960204357023	0.367764209731794	5743	Transient	tropics_18	0.0630265476436112	-0.132255633294085	0.0757494914355665	-0.225098056953355	-0.0538910120131441	0.0828147750315567	0.580173598610635	2.92878931671536
0.898711487168368	-0.666044080696062	-1.46075624799367	-0.668705988702398	-0.89872393103631	-0.668705988702398	-0.493180300619636	-0.150909274977218	-0.202649439575671	-0.373975574975387	-0.599714443452501	0.671762137696168	-0.329690542545667	0.381434123861986	0.690441085456585	0.619645829256012	-0.619645829256307	-0.00595206538933176	1.54766478292783	0.167880524079152	0.729218807677853	-0.153540962616343	-0.399735441547768	1.21303674630125	0.60723340237867	5820	Transient	tropics_18	1.50002543077452	-1.73367521237474	-0.838910452597211	-1.52706489887291	-0.760090555965328	-0.586225452955361	-0.165209329520296	-0.619645829256307
0.977721914033913	-0.466015678938508	-1.34891415775297	-0.467887867789385	-0.977709377382431	-0.467887867789385	-0.339867822373651	-0.0876358339170452	-0.202649439575671	-0.204693475743415	-0.49311971402505	0.51676436979887	-0.318199194082157	0.184419753076881	0.639777761185786	0.644732831975662	-0.644732831975957	-0.298288963856475	1.03157021015059	0.256972133794452	0.517202102214124	-0.389202415471632	-0.163682622995841	0.680201897261748	0.65611865897364	5858	Transient	tropics_18	1.61370847216523	-1.40252391753915	-0.664800532665257	-1.73520769052864	-0.571588070894688	-0.0360286336200651	-0.263970486160882	-0.644732831975957
-0.716784879511609	1.26961928798829	0.394694283155548	1.27253584679006	0.716792131084761	1.27253584679006	-0.272517536527164	-0.217105583655919	0.115936747833783	0.557075970800456	-0.745108064886692	0.295051103465002	-0.444784048305523	-0.0064379186211895	0.386461139831792	-0.388527976813023	0.388527976812727	-1.21762202422608	0.218231294824443	-0.229622997181027	0.517202102214124	-0.590101307617072	-0.451051271667752	0.459718511452298	0.520369815932086	5979	Est.	tropics_18	-1.05455612420475	1.36981213691339	0.860674205956919	1.31990979187226	0.860509782119772	0.337872695648119	-0.142556356076904	0.388527976812727
0.39079601321777	1.00243952374122	-0.63760791443446	1.00477835223937	-0.390801965553343	1.00477835223937	-0.22889122756691	-0.33265849780203	0.115936747833783	0.260832297144506	-0.934385842041732	0.657741592716247	-0.398758647409897	0.245986743947226	0.717105992967531	0.248600966450864	-0.24860096645116	-1.04550445790182	1.1034314797778	-0.0379598298456784	0.644412125492362	-0.626361716544223	-0.194472121067831	0.808817205650593	0.55608415359389	6430	Transient	tropics_18	0.362001377176747	-0.0269917156260138	0.257785548641889	-0.563760647791703	0.588075147325693	0.456733150985321	-0.273977345762407	-0.24860096645116
0.574275204647266	-0.321097236614931	-0.654884815092186	-0.317274277104626	-0.574272332767797	-0.317274277104626	-0.0979130371845362	-0.31150092197246	-0.202649439575671	-0.373975574975387	-0.599714443452501	0.671762137696168	-0.329690542545667	0.381434123861986	0.690441085456585	0.619645829256012	-0.619645829256307	-0.00595206538933176	1.54766478292783	0.167880524079152	0.729218807677853	-0.153540962616343	-0.399735441547768	1.21303674630125	0.60723340237867	6447	Transient	tropics_18	1.03321484896032	-0.797152881959418	-0.637822238041654	-1.05605249274749	-0.483942789089879	0.0418976859197054	-0.182242162336897	-0.619645829256307
-0.911543160523987	0.282194546894526	0.460228373000837	0.285180085634412	0.911529011131592	0.285180085634412	-0.381459229550775	-0.206842332586316	-0.202649439575671	0.0915501979125346	-0.780503343241067	0.701261021323648	-0.364224594977782	-2.98012357765886	0.741104409727383	0.459331789295925	-0.459331789296221	-0.709505565094707	1.60319394582158	0.0879304882302888	0.665613796038735	-0.517705310447545	-0.307366947331797	1.23141036178537	0.640547826580922	6488	Est.	tropics_18	-1.10463400729608	1.0646556829797	-0.303782395916105	1.25773581904955	0.00647619024372257	0.0663069131790407	-0.217100462382454	-0.459331789296221
0.320162591986012	-0.621843505031003	0.405178556204254	-0.618501458474145	-0.320176511441881	-0.618501458474145	0.574497922762566	-0.432434569689043	-0.521235626985124	-0.500937149399365	-0.283310832520296	0.231336944932392	-0.283665141650041	0.252143443034261	0.399793593587266	0.694340356708389	-0.694340356708685	0.168894375581171	1.32881455269951	0.395335277230567	0.220378714564902	-0.211520170694353	-0.0713141287798692	0.919058898555318	0.372764392323923	6764	Transient	tropics_18	1.17663466987159	0.346900969524131	-0.791021713764211	-0.928725479628745	-0.656086851557691	1.18826108456496	-0.321394980728818	-0.694340356708685
-0.511144144705709	-0.916010889781787	0.482053380840255	-0.919728639843663	0.511148307764036	-0.919728639843663	-0.0434173747973271	-0.195582649374033	-0.521235626985124	-0.712539773439329	-0.154261467508121	0.132635738376491	-0.260652441202229	0.079755868597294	0.295800454294574	0.702432938230857	-0.702432938231153	0.244856322552185	1.65872310871534	0.433063637170865	0.0295636796475464	-0.192859478320484	0.318686180132011	0.808817205650593	0.214374431299517	6830	Transient	tropics_18	-0.190352765004156	0.385334490727495	-0.987572589840951	0.263708036995792	-0.905678664352045	0.179933472325916	-0.391646266150872	-0.702432938231153
0.256986790031636	1.08421914499515	0.0526707164596083	1.08008514758175	-0.256982161539008	1.08008514758175	0.245637941908601	-0.656498944172994	-0.521235626985124	1.14956331811236	-0.3904238787476	-0.525729607699033	0.0500640201244319	0.165949655815778	-0.341490835217052	-1.70891357801886	1.70891357801857	0.717199715866366	-0.536312036261262	0.559263839106712	-0.839704812753745	-0.00207106164182248	-0.707630422267674	0.625081050809385	-0.763872301061921	6960	Transient	tropics_18	1.07274939666484	-0.468663532242827	1.26685581045429	-1.01147268940741	1.54771578149378	0.388615370582073	0.0100932199356946	1.70891357801857
-0.773184178258926	-0.594090948271141	1.11305895255474	-0.593399193360018	0.773184623506386	-0.593399193360018	0.281124643736336	-0.380155096603105	-0.521235626985124	0.557075970800456	-0.47822674464262	-0.486026168398093	0.015559971213109	0.104382664945432	-0.240164186675454	-1.4476850464736	1.44768504647331	0.917598346706289	-0.947881125944374	0.584674315616823	-1.09412485931022	0.0987216413140266	-0.861577912627626	0.588333819841144	-0.814736435638566	6982	Est.	tropics_18	-0.621247183985032	0.66998894593626	-0.329563987612514	0.491853921355503	-0.351670329326008	0.313084309327154	0.297639847820341	1.44768504647331
0.722758026623285	0.201386616015374	-2.12560682509919	0.201505868587323	-0.72274459629019	0.201505868587323	-1.15333221811716	-0.321631315423039	-0.521235626985124	0.345473346760492	-0.800481576337605	-0.15343483075512	0.199271529025309	0.227516646686122	-0.0695087786053956	-0.275636464574597	0.275636464574301	-1.21787010373937	-0.199870637552051	0.572511374116555	-0.246058037455302	-1.15628793375668	-0.194472121067831	0.220861510158728	0.0712368221142865	7000	Transient	tropics_18	1.83865613102039	-1.65315243606427	0.175356805488047	-1.70061918794938	0.231306824627296	-0.341195907726532	-0.273020419853673	0.275636464574302
-0.147530932257106	2.09937592938531	-0.15258476998688	2.10091059555623	0.147533591751067	2.10091059555623	-0.258868805054959	-0.378959378031889	-0.521235626985124	0.557075970800456	-0.583577513750425	-0.226667524411714	0.165157525884288	0.00587547955287957	-0.144170519636046	-0.711664757005161	0.711664757004865	-0.821786352812146	-0.725764474369361	0.571194367712073	-0.415671401826286	-0.921312994667659	-0.646051426123693	0.349476818547573	-0.103451026910812	7196	Transient	tropics_18	0.407566956602012	0.395066984725504	2.60682112538985	-0.429315276187344	2.27424740624943	0.806819857423845	-0.0122004635846448	0.711664757004865
-0.991881402711074	1.19793175093248	-0.3553594706979	1.19722905144768	0.991892807451886	1.19722905144768	-1.09034952634177	-0.209698771395332	-0.521235626985124	0.345473346760492	-0.800481576337605	-0.15343483075512	0.199271529025309	0.227516646686122	-0.0695087786053956	-0.275636464574597	0.275636464574301	-1.21787010373937	-0.199870637552051	0.572511374116555	-0.246058037455302	-1.15628793375668	-0.194472121067831	0.220861510158728	0.0712368221142865	7290	Transient	tropics_18	-0.980869384399308	0.443180804873571	1.08836825412046	0.837083448885854	1.21822128692649	-0.237590038020278	-0.263307045418634	0.275636464574302
0.659777173084796	0.99639399012609	-2.19757914459129	0.996410930534665	-0.659789959426304	0.996410930534665	-1.26331617790774	-0.203886250563032	-0.521235626985124	-0.0354113765114439	-0.856966589370424	-0.0212043698435662	-0.0206242748625912	0.215203248512053	-0.0215119450856917	0.437481819185262	-0.437481819185558	-0.747312882920908	-0.800892165343262	0.55120685874985	0.0719670207402921	-0.861960759057122	-0.697367256243677	0.165740663706365	0.539432862707239	7311	Transient	tropics_18	1.73509142785501	-2.06377741583757	1.45367745673408	-1.58759792703738	0.840719666299571	-0.909450474950157	0.0696622515121514	-0.437481819185558
-0.423494614891684	-0.661754067691382	-0.875408947077212	-0.660338566997689	0.423503227884521	-0.660338566997689	-1.06647665420311	-0.0788340166567066	-0.521235626985124	-0.373975574975387	-1.42063035013451	0.211313720144553	-0.547516103498888	0.0489723731621216	0.189140824250787	0.801567061881087	-0.801567061881383	-0.442671240594318	-0.271731907179261	0.52750074346909	0.220378714564902	-0.6634958702648	-0.245787951187816	0.000378124349277938	1.56506902509684	7321	Transient	tropics_18	-0.0462232871108821	-0.747360703152127	-0.600083643723051	0.0287915221638131	-0.69294640197036	-0.847893425606916	-0.23172519636533	-0.801567061881383
-0.667031155652533	0.640844924400071	0.0232852187597154	0.644979218936893	0.667021711365147	0.644979218936893	-0.534325022039489	-0.345744973275892	-0.521235626985124	0.345473346760492	-0.800481576337605	-0.15343483075512	0.199271529025309	0.227516646686122	-0.0695087786053956	-0.275636464574597	0.275636464574301	-1.21787010373937	-0.199870637552051	0.572511374116555	-0.246058037455302	-1.15628793375668	-0.194472121067831	0.220861510158728	0.0712368221142865	7366	Transient	tropics_18	-0.446690859980608	0.908120112894848	0.581992156559625	0.345050832539472	0.670856963298364	0.677064460261148	-0.275112974702289	0.275636464574302
-0.536036650643929	-0.688645598813586	-0.66034845034292	-0.685440832111815	0.536048499688782	-0.685440832111815	-0.984683528871492	-0.209001268895455	-0.521235626985124	-0.500937149399365	-1.66435442757628	0.256676828978672	0.0369224780173368	0.104382664945432	0.298466945045668	0.843648485797919	-0.843648485798215	-0.475219272738657	-0.144341474658298	0.51340102784458	0.262782055657649	-0.672295728541437	-0.0713141287798692	-0.0731163375872053	1.72300415135186	7403	Transient	tropics_18	-0.231285601631385	-0.469328564734302	-0.648434786276288	0.212907060410055	-0.72044362657821	-0.704184162028579	-0.30391284403403	-0.843648485798215
0.633980202767682	-0.423783855938362	-1.47044312562741	-0.426050759265841	-0.633990843605359	-0.426050759265841	-0.711758531178172	-0.162932889498888	-0.521235626985124	-0.373975574975387	-1.42063035013451	0.211313720144553	-0.547516103498888	0.0489723731621216	0.189140824250787	0.801567061881087	-0.801567061881383	-0.442671240594318	-0.271731907179261	0.52750074346909	0.220378714564902	-0.6634958702648	-0.245787951187816	0.000378124349277938	1.56506902509684	7457	Transient	tropics_18	1.69267130454205	-1.44232016719852	-0.379799941403915	-1.52541814712949	-0.486532919659418	-0.274298185057562	-0.239370721439929	-0.801567061881383
0.0850278465957863	-0.37211745922703	-0.704825394600245	-0.375846229037588	-0.0850180201959174	-0.375846229037588	-0.527823262683635	-0.478934736347438	-0.521235626985124	0.218511772336513	-0.813658341204968	-0.0729560450446837	-0.0317255775557994	0.19673315125095	0.00781945317634975	0.281618699062533	-0.281618699062829	-0.973511783143531	-0.519979929527805	0.539508743039414	0.0295636796475464	-0.987967240337532	-0.471577603715746	0.165740663706365	0.391981511844305	7505	Transient	tropics_18	0.78998287425365	-0.160683656583724	-0.249342595093757	-0.738318268988104	-0.40368669206523	0.458178552621701	-0.159798193711401	-0.281618699062829
-0.42057736828802	-0.987928393559633	-0.899980539123755	-0.986668013481334	0.420566743156933	-0.986668013481334	-1.08240844621249	-0.270912919360633	-0.521235626985124	-0.12005242612743	-1.08867723520673	0.057730869630549	-0.0485575527203667	0.12900946129357	0.0558162866960536	0.641576725181899	-0.641576725182195	-0.765869230515393	-0.180272109471903	0.518746524427497	0.283983726204022	-0.850726897427367	-0.430524939619759	0.257608741126969	1.08315978150869	7635	Transient	tropics_18	-0.0414262136894487	-0.544562150832269	-0.91602425896201	0.0339563263612744	-0.984521950010869	-0.629641068305822	-0.160738992911153	-0.641576725182195
-0.943637446028368	0.998505257379305	-0.287078796645486	0.996410930534665	0.943650558355813	0.996410930534665	-1.00508217845359	-0.267823979718325	-0.521235626985124	-0.162372950935422	-1.00443347800403	0.040623232177984	-0.508481522947904	0.486098008341572	0.0584827774471484	0.55733295153301	-0.557332951533306	-0.216869267592968	-0.807425008036645	0.567940587183332	0.262782055657649	-0.559957112243897	-0.923156908771607	0.294355972095211	0.882586623443151	7755	Est.	tropics_18	-0.901537797533551	-0.209802110492895	1.46123208353394	0.768746754925853	0.746492760745159	-0.882652911091729	0.475030616346966	-0.557332951533305
-0.517163477892545	-0.211609324495982	-0.388672879145618	-0.208497794943411	0.517171097868578	-0.208497794943411	-0.752754357345599	-0.393839431362575	-0.521235626985124	-0.12005242612743	-1.08867723520673	0.057730869630549	-0.0485575527203667	0.12900946129357	0.0558162866960536	0.641576725181899	-0.641576725182195	-0.765869230515393	-0.180272109471903	0.518746524427497	0.283983726204022	-0.850726897427367	-0.430524939619759	0.257608741126969	1.08315978150869	7808	Transient	tropics_18	-0.200250859738094	0.067440112225433	-0.207283094956793	0.178706703694122	-0.309166963643832	-0.0931126227148344	-0.174226532957705	-0.641576725182195
-0.971497740752149	-0.69318555217578	-0.00311742942491205	-0.693808253816524	0.971487235008144	-0.693808253816524	-0.80367653367463	-0.291439421499839	-0.521235626985124	-0.416296099783379	-1.54195679482888	0.215172585735357	0.0315818513162798	0.301397035730537	0.271802037534722	0.819532592860965	-0.819532592861261	-0.434484616655576	0.309691092531802	0.496202473621274	0.389992078935886	-0.635910498929511	0.195528187844049	-0.0914899530713261	1.6994820780688	7885	Transient	tropics_18	-0.947350818333678	0.291051368089348	-0.728130327829741	0.890826849745598	-0.743046761754569	-0.459047483643533	-0.374717362463488	-0.819532592861261
-1.2169524776545	-0.796314830447726	0.52009209545077	-0.794217314273031	1.21695338693054	-0.794217314273031	-0.578695807261859	-0.282139388168159	-0.521235626985124	-0.416296099783379	-1.54195679482888	0.215172585735357	0.0315818513162798	0.301397035730537	0.271802037534722	0.819532592860965	-0.819532592861261	-0.434484616655576	0.309691092531802	0.496202473621274	0.389992078935886	-0.635910498929511	0.195528187844049	-0.0914899530713261	1.6994820780688	7926	Transient	tropics_18	-1.35097264210422	0.932361603610882	-0.806441364861092	1.26659323942263	-0.828074229502627	-0.0955890997599087	-0.374117531016301	-0.819532592861261
0.286502702228118	0.230103845386204	-0.560201492855144	0.22660813370145	-0.286496829464248	0.22660813370145	-0.254401947482235	-0.3889901282682	-0.521235626985124	-0.712539773439329	-1.9943782521935	0.343029665644	0.0714565304494521	0.0551290722491559	0.36246272307194	0.894550823574242	-0.894550823574537	0.182836444228364	-0.000618935403878049	0.448712772094773	-0.0764446730843186	-0.237482873127565	-0.235524785163819	0.27598235661109	1.9707782294401	7961	Transient	tropics_18	1.12128488822366	-0.818569324489584	0.108617739080589	-0.936590617999165	0.190560995529814	-0.097757879496003	-0.263853596076896	-0.894550823574537
0.388972884513641	1.96005820241641	-0.759638946088689	1.95866442657618	-0.388974153631066	1.95866442657618	-0.333663853522649	-0.226272759368574	-0.521235626985124	-0.627898723823343	-1.15209041613091	0.54249014040423	0.221054085120631	0.178263053989846	0.36779570457413	0.786272082803623	-0.786272082803919	1.09477673510177	-0.310928963339557	0.42616872128855	0.114370361833038	0.319529432681084	-0.871841078651623	0.551586588872902	1.41505145553867	8042	Transient	tropics_18	1.2897852088047	-1.67742076265719	1.90537631444588	-1.06226251060491	1.68875350106748	-0.93375546776619	0.353167971673977	-0.786272082803919
-0.56137392778284	-0.694245234512283	0.921861251942573	-0.693808253816524	0.561368189431753	-0.693808253816524	0.278940846700784	-0.299942309117374	-0.521235626985124	-0.712539773439329	-1.00301098634221	0.55458125258875	0.227204806883084	-0.0618482104045001	0.36779570457413	0.765555074106105	-0.765555074106401	1.24129249565395	-0.0169510421373349	0.436085004804689	0.093168691286665	0.399539491621889	-0.65631459214769	0.533212973388781	1.30136970591846	8053	Transient	tropics_18	-0.272949812871502	0.205331708407301	-0.678356363614899	0.335955523341731	-0.705847244614794	-0.0779440550733966	0.00962658183036984	-0.765555074106401
-0.298239054298919	-0.0846585168581712	0.122546181341967	-0.0829864693727777	0.298253165013962	-0.0829864693727777	-0.165511481785066	-0.329536343754967	-0.521235626985124	-0.500937149399365	-0.82016033750534	0.504415999908297	0.141724776145381	-0.117258502187811	0.274468528285816	0.621507123006179	-0.621507123006475	1.68034361828391	-0.395855918353533	0.452586320343264	-0.0764446730843186	0.648119885351397	-0.933420074795604	0.588333819841144	1.15490910535087	8072	Transient	tropics_18	0.159744943292289	-1.05041649435025	-0.004888177855412	-0.0765838064665789	-0.102953206995412	-1.08003287146543	0.489836727658773	-0.621507123006475
-0.235193939986304	0.401533779929847	0.188080271187256	0.402323989500336	0.235208635760457	0.402323989500336	-0.0523014581919653	-0.302898391140658	-0.521235626985124	0.0915501979125346	-0.451326102730273	0.378488352795055	-0.415200576804163	0.0551290722491559	-0.098840176867437	-0.522622052640314	0.522622052640018	1.11884044789141	-0.72249805302267	0.542839994533109	-0.0340413319915729	0.250066721603772	-0.88210424467562	0.331103203063452	0.0772714373846671	8075	Transient	tropics_18	0.263415315841681	-0.588267585783749	0.701799088733109	-0.268608704635549	0.339834420237499	-0.40561099929033	0.360107795969716	0.522622052640018
0.327761729372704	-0.510158493009066	0.433146462055308	-0.509724976312929	-0.327757436299838	-0.509724976312929	0.604475500250609	-0.489397273845576	-0.521235626985124	-0.585578199015351	-0.836516112078465	0.518350792319534	-0.3128585673811	-0.0556915113174653	0.311799398801142	0.680663893935418	-0.680663893935714	1.31293785909362	-0.500381401447657	0.458783997540847	-0.140049684723437	0.425689425082262	-0.851314746603629	0.49646574242054	1.1477972509051	8081	Transient	tropics_18	1.18913056923702	-0.431941579834447	-0.393439187150523	-1.00769712441952	-0.495167422076529	0.396084071389993	0.253789474136035	-0.680663893935714
0.187759163487775	0.456737669433386	-1.1999488809708	0.460895941433298	-0.187765021531597	0.460895941433298	-0.841595191291962	-0.192360852112702	-0.839821814394577	0.514755445992463	-0.400577128949156	0.573618322836717	-0.150509516373127	0.110539364032466	-0.341490835217052	0.0959748789371224	-0.0959748789374183	-0.554307021577193	-0.993611024798053	0.706923498339207	-0.0764446730843186	-0.85771685577477	-0.933420074795604	0.312729587579332	-0.418377347184956	8163	Transient	tropics_18	1.60135382809683	-1.0492322438432	1.02020910356787	-1.06734194331106	0.412679851494849	-0.22843913851463	0.52429546579588	-0.0959748789374184
0.0604920240555227	-0.000231039332941238	-1.40697635722834	0.00068774767431089	-0.0604773978296523	0.00068774767431089	-1.10548721033822	-0.176783296282139	-0.839821814394577	0.303152821952499	-0.478370721531468	0.628628595647847	0.366541157443244	-3.09710086031252	-0.282828038692969	0.266890200691642	-0.266890200691937	-0.595438604881546	-0.791092901303189	0.727143420196328	-0.0128396614452	-0.896348857712649	-0.851314746603629	0.367850434031694	-0.269122410116275	8207	Transient	tropics_18	1.3571984500668	-1.26154819064295	0.295672946966272	-0.902725565684881	-0.0433510311682776	-0.607323059042169	0.318661431432409	-0.266890200691937
-0.33080049397026	-0.416476204491985	-0.556568913742494	-0.417683337561132	0.330794210056409	-0.417683337561132	-0.729923751973908	-0.178510445329452	-0.521235626985124	1.10724279330436	-0.570262531069769	0.555867541119018	-0.242560318164378	0.0181888777269486	-0.229498223671076	-0.767665421140638	0.767665421140342	-0.452296725710176	-1.15693209213262	0.6512218745259	-0.140049684723437	-0.758109949324283	-0.994999070939586	0.27598235661109	-0.196452758933798	8258	Transient	tropics_18	0.106201435309514	-0.362236839733771	0.00430819499289876	-0.243897098595793	-0.406460128376207	-0.178893231061571	0.75361138040022	0.767665421140342
0.389096351843703	-0.523969452202692	0.582229871491549	-0.526459819722347	-0.38909401015056	-0.526459819722347	0.78101563787475	-0.667326840123448	-0.839821814394577	-0.416296099783379	-0.869769014326782	0.877525426254712	0.480404518850609	-0.0618482104045001	-0.11217263062291	0.794283738510866	-0.794283738511162	-0.499431833236277	-0.591841199155015	0.720016091419106	0.0719670207402921	-0.829819432727549	0.0107911994121055	-0.40384141630138	0.403955956120972	8324	Transient	tropics_18	1.98760873689608	1.0579800910436	-0.381848710956734	-1.37392360533976	-0.550139766863687	2.37357055057589	-0.360506861113041	-0.794283738511162
0.007631159395085	1.74081840229336	-1.19144332987777	1.74111146225375	-0.00762067273308269	1.74111146225375	-0.977437293253522	-0.218102015798599	-0.839821814394577	-0.0354113765114439	-0.62676482132925	0.677764817504086	0.372301833435395	0.332180531165709	-0.261496112684212	0.362220811026312	-0.362220811026608	-0.124881384063082	-1.03280808095835	0.748835290387884	-0.0552430025379457	-0.633726136945951	-1.04631490105957	0.367850434031694	-0.161106957420047	8373	Transient	tropics_18	1.25578763458262	-1.34092780826955	2.70901902737095	-0.848340058719851	1.61083527106532	-0.742595188448012	1.00448420847464	-0.362220811026608
0.072121780109945	0.526862944297737	-1.45892519185559	0.527835315070969	-0.0721334443503804	0.527835315070969	-1.14027906765465	-0.0824543867751101	-0.521235626985124	-0.204693475743415	-0.639319606036789	0.779467363963945	-0.0469373625975739	0.135166160380605	-0.19750033465794	0.679935561598396	-0.679935561598692	-0.729550389768968	-0.751895845142892	0.668962725503993	-0.0128396614452	-0.93235962527025	-0.399735441547768	-0.0731163375872053	0.292866801132421	8483	Transient	tropics_18	0.76876034598445	-1.22727916571533	0.867715728614433	-0.857844007980758	0.448398735513673	-0.616710185885337	-0.157948798303126	-0.679935561598692
-0.63990829543033	-0.761391738549929	0.231139623595742	-0.760747627454195	0.639904173829774	-0.760747627454195	-0.34870227401748	-0.257660371862991	-0.839821814394577	0.303152821952499	-0.478370721531468	0.628628595647847	0.366541157443244	-3.09710086031252	-0.282828038692969	0.266890200691642	-0.266890200691937	-0.595438604881546	-0.791092901303189	0.727143420196328	-0.0128396614452	-0.896348857712649	-0.851314746603629	0.367850434031694	-0.269122410116275	8507	Transient	tropics_18	0.0135169189245362	0.696273153711135	-0.581255596424406	0.135213011411072	-0.753656249708872	0.626334866284096	0.301878259309941	-0.266890200691937
-0.737266256355533	1.85692784448849	-0.811853579187594	1.85825536611968	0.737257631788254	1.85825536611968	-1.25592104703734	-0.289512986023991	-0.839821814394577	-0.0354113765114439	-0.62676482132925	0.677764817504086	0.372301833435395	0.332180531165709	-0.261496112684212	0.362220811026312	-0.362220811026608	-0.124881384063082	-1.03280808095835	0.748835290387884	-0.0552430025379457	-0.633726136945951	-1.04631490105957	0.367850434031694	-0.161106957420047	8621	Est.	tropics_18	-0.173259258020809	-0.89789973065171	2.85970282374407	0.257733113316305	1.7212943778155	-1.19245435156133	0.979237334599637	-0.362220811026608
-0.0996744656356086	-0.828706129091219	-0.281201697105507	-0.827687001091866	0.099680876343346	-0.827687001091866	-0.337187707830018	-0.341061742205297	-0.521235626985124	-1.00878344709528	-0.618235630433899	0.965979200852811	-0.369145172387745	0.0489723731621216	-0.168168936395898	0.916481719500129	-0.916481719500425	0.23076540619701	-0.977278918064596	0.636502391181631	0.093168691286665	-0.338650038137739	-0.245787951187816	-0.458962262753742	0.441986345864414	8664	Transient	tropics_18	0.486261361039875	-0.52249733419878	-0.611025207838243	-0.570365845135918	-0.827483760976599	-0.0979201469211946	-0.255564619929296	-0.916481719500425
0.0730601799538265	-0.339224120556564	-1.08222969119013	-0.342376542218752	-0.073062332376454	-0.342376542218752	-0.84209150880004	-0.180370451995787	-0.521235626985124	-0.204693475743415	-0.639319606036789	0.779467363963945	-0.0469373625975739	0.135166160380605	-0.19750033465794	0.679935561598396	-0.679935561598692	-0.729550389768968	-0.751895845142892	0.668962725503993	-0.0128396614452	-0.93235962527025	-0.399735441547768	-0.0731163375872053	0.292866801132421	8712	Transient	tropics_18	0.770303435603307	-0.786191750686742	-0.117761688714729	-0.859205929186515	-0.36337865710415	-0.130016609238506	-0.168334070514779	-0.679935561598692
-0.912474099379112	-0.173104473911127	-0.231172518106895	-0.175028108124575	0.91248786328754	-0.175028108124575	-0.935696990823972	-0.251050705316547	-0.839821814394577	0.00690914829654895	-0.629540695746238	0.6995888462343	0.428618441962832	0.282926938469433	-0.242830677426549	0.432545344456557	-0.432545344456853	-0.682911441269455	-0.970746075371213	0.736052581167856	-0.140049684723437	-0.953703962366784	-0.841051580579633	0.27598235661109	-0.0521798125143298	8757	Transient	tropics_18	-0.509386378800642	0.196947777235914	0.202233618251315	0.535988167476391	-0.172595444984449	-0.254440347914028	0.282400130185466	-0.432545344456853
-0.0814414938549155	-0.891141014467124	0.855972764135074	-0.894626374729537	0.0814327212504801	-0.894626374729537	0.620456924010795	-0.541477460502979	-0.839821814394577	-0.331655050167394	-0.768299862142317	0.851156511384217	-0.0238946586289689	0.258300142121295	-0.133504556631668	0.741681958614825	-0.741681958615121	-0.119175555257292	-0.840089221503559	0.718466672119707	-0.0552430025379457	-0.607638613827964	-0.68710409021968	0.165740663706365	0.409949426104979	8889	Transient	tropics_18	1.08490638885486	1.11331226237385	-0.72541433810611	-0.685100150760547	-0.874494630813729	1.80247361631332	0.00564798978399833	-0.741681958615121
0.3573686174966	-0.408923471139968	-0.296499875807562	-0.409315915856423	-0.357361996614696	-0.409315915856423	0.0197638439812852	-0.447613552662533	-0.839821814394577	-0.416296099783379	-0.7519556057203	0.811838958642358	-0.0124033101654586	0.178263053989846	-0.194833843906845	0.77429506215037	-0.774295062150666	0.168447832457238	-0.738830159756126	0.716065072205643	0.114370361833038	-0.436134992947051	-0.717893588291671	0.184114279190486	0.288935546097156	8946	Transient	tropics_18	1.92674073115547	-0.496514280880974	-0.199124650290155	-1.32375691285071	-0.451544994086357	0.602633211994614	0.0555293530953411	-0.774295062150666
-1.06759214712994	-0.441838402929873	0.37018175743604	-0.442785602675259	1.06758219951194	-0.442785602675259	-0.581624080559534	-0.00692483035997459	-0.521235626985124	-0.881821872671301	-0.706050014480027	0.977384292487854	0.554393201124803	0.178263053989846	-0.0615093063521117	0.921984674935407	-0.921984674935703	0.698544136466565	-1.09160366519879	0.55477052313847	0.55960544330687	-0.00438024431016143	-0.769209418411655	-0.220105261460172	0.711773125231123	9043	Transient	tropics_18	-1.10536691550022	-0.0758076238721049	-0.0680255864142518	0.972238285121712	-0.557496166248293	-0.916363636123451	0.201228494994321	-0.921984674935703
-1.24867299168991	-0.769211146927027	1.170943953049	-0.769115049158904	1.2486854004664	-0.769115049158904	-0.0753305905668864	-0.0855101120126611	-0.202649439575671	-0.670219248631336	-1.21793968601439	1.02008907169275	-0.18501356528445	-0.154198696710018	0.0344843606872964	0.796064106445809	-0.796064106446105	0.784081952650776	-1.0883372438521	0.284009500568924	0.835227160409718	0.251751800848235	0.380265176275992	-1.50625834534863	1.1314650212568	9095	Transient	tropics_18	-1.58970852303941	0.837956136655602	-0.501206300068439	1.5550891584763	-0.848113742826508	-0.443852749233338	-0.3956193461428	-0.796064106446105
-1.65897009214	-0.884791017867897	1.13074931750171	-0.886258953024828	1.65898423082203	-0.886258953024828	-0.437493476213033	-0.00297231619401076	-0.202649439575671	-0.670219248631336	-1.21793968601439	1.02008907169275	-0.18501356528445	-0.154198696710018	0.0344843606872964	0.796064106445809	-0.796064106446105	0.784081952650776	-1.0883372438521	0.284009500568924	0.835227160409718	0.251751800848235	0.380265176275992	-1.50625834534863	1.1314650212568	9104	Transient	tropics_18	-2.1800587350732	0.788413132651274	-0.656048577834974	2.19407740217396	-0.938135481807932	-1.01157462230076	-0.390873089480868	-0.796064106446105
-0.591968554547231	-0.898309930121101	0.767048408783941	-0.894626374729537	0.59196156603243	-0.894626374729537	0.125330577949951	-0.13413600057544	-0.202649439575671	-0.881821872671301	-1.17639371496844	1.10995776367415	0.0512941644769226	0.184419753076881	0.0584827774471484	0.778422278726829	-0.778422278727125	1.06758722044461	-1.23532620445321	0.252556288791174	0.941235513141583	0.442602627869282	-0.019998298659885	-1.24902772857094	1.0898751823551	9109	Transient	tropics_18	-0.644818580396812	0.140965141652956	-0.62526994644005	0.585329376462343	-0.951217458654987	-0.372066451561738	-0.312961931730642	-0.778422278727125
[truncated: 7,341 more rows]
