# Supplementary material for: Early prediction of antigenic transitions for influenza A/H3N2
Source: PLoS Comput Biol. 2020 Feb 18;16(2):e1007683. doi: 10.1371/journal.pcbi.1007683 (PMC7048310; doi:10.1371/journal.pcbi.1007683)
Supplement: S1 Source — (GZ) [file pcbi.1007683.s016.tar.gz › S3_source_files/figure_files/figures1-3_data/prediction.out1.figure1.csv]

	fold	glmer.probs	truth	antigentype	name	predict	thres	type
1	1	0.014289587590986	1	1431	tropics_18	1	0.31	TN
2	1	0.0108673378502657	1	1538	tropics_18	1	0.31	TN
3	1	0.764208583162665	2	1626	tropics_18	2	0.31	TP
4	1	0.143860211195706	1	2061	tropics_18	1	0.31	TN
5	1	0.0177050774487061	1	2109	tropics_18	1	0.31	TN
6	1	0.0252684862816643	1	2268	tropics_18	1	0.31	TN
7	1	0.00382085696643192	1	2342	tropics_18	1	0.31	TN
8	1	0.775071194762612	2	2444	tropics_18	2	0.31	TP
9	1	0.00118255237231792	1	2698	tropics_18	1	0.31	TN
10	1	0.0293486287067421	1	2729	tropics_18	1	0.31	TN
11	1	0.00934067059671804	1	2899	tropics_18	1	0.31	TN
12	1	0.18055665343358	2	2904	tropics_18	1	0.31	FN
13	1	0.0291676187740318	1	2972	tropics_18	1	0.31	TN
14	1	0.497013822041858	2	3020	tropics_18	2	0.31	TP
15	1	0.317975447050271	1	3047	tropics_18	2	0.31	FP
16	1	0.0752355355331673	1	3106	tropics_18	1	0.31	TN
17	1	0.000242520049972007	1	3179	tropics_18	1	0.31	TN
18	1	0.059385626352826	1	3355	tropics_18	1	0.31	TN
19	1	0.0131730545095046	1	3424	tropics_18	1	0.31	TN
20	1	0.000559339759946244	1	3438	tropics_18	1	0.31	TN
21	1	0.000594677126450694	1	3536	tropics_18	1	0.31	TN
22	1	0.369484899102749	1	3858	tropics_18	2	0.31	FP
23	1	0.00227706056196848	1	3860	tropics_18	1	0.31	TN
24	1	0.552464187494876	1	3948	tropics_18	2	0.31	FP
25	1	0.00436202500631236	1	4040	tropics_18	1	0.31	TN
26	1	0.084380269218376	1	4063	tropics_18	1	0.31	TN
27	1	0.288897039892235	1	4078	tropics_18	1	0.31	TN
28	1	0.0216796869463871	1	4236	tropics_18	1	0.31	TN
29	1	0.134246972932096	1	4268	tropics_18	1	0.31	TN
30	1	0.797168830145681	2	4307	tropics_18	2	0.31	TP
31	1	0.00856310980526034	1	4326	tropics_18	1	0.31	TN
32	1	0.00765759379820377	1	4403	tropics_18	1	0.31	TN
33	1	0.0313817547094973	1	4566	tropics_18	1	0.31	TN
34	1	0.0046345016976114	1	4839	tropics_18	1	0.31	TN
35	1	0.0833965706642125	1	5097	tropics_18	1	0.31	TN
36	1	0.214549141106436	1	5101	tropics_18	1	0.31	TN
37	1	0.00591270532153796	1	5123	tropics_18	1	0.31	TN
38	1	0.204129160958315	2	5316	tropics_18	1	0.31	FN
39	1	0.0269445309697296	1	5490	tropics_18	1	0.31	TN
40	1	0.33517991059587	2	5491	tropics_18	2	0.31	TP
41	1	0.00297436320106763	1	5546	tropics_18	1	0.31	TN
42	1	0.00112707701643504	1	5558	tropics_18	1	0.31	TN
43	1	0.00135718714419914	1	5565	tropics_18	1	0.31	TN
44	1	0.139279028657476	1	5585	tropics_18	1	0.31	TN
45	1	0.037529848585101	1	5588	tropics_18	1	0.31	TN
46	1	0.545168066050359	2	5590	tropics_18	2	0.31	TP
47	1	0.000567530000159113	1	5593	tropics_18	1	0.31	TN
48	1	0.00213779291227382	1	5594	tropics_18	1	0.31	TN
49	1	0.0481464988680841	1	5633	tropics_18	1	0.31	TN
50	1	0.0730987664336355	1	5634	tropics_18	1	0.31	TN
51	1	0.0274158687631422	1	5743	tropics_18	1	0.31	TN
52	1	5.51625723851509e-05	1	5820	tropics_18	1	0.31	TN
53	1	0.000165640203937772	1	5858	tropics_18	1	0.31	TN
54	1	0.463937468638872	2	5979	tropics_18	2	0.31	TP
55	1	0.00805703945888944	1	6430	tropics_18	1	0.31	TN
56	1	0.000825099666174319	1	6447	tropics_18	1	0.31	TN
57	1	0.151405655696557	2	6488	tropics_18	1	0.31	FN
58	1	0.0209765946480371	1	6764	tropics_18	1	0.31	TN
59	1	0.0257064132794779	1	6830	tropics_18	1	0.31	TN
60	1	0.0122038650774661	1	6960	tropics_18	1	0.31	TN
61	1	0.297189461546402	2	6982	tropics_18	1	0.31	FN
62	1	0.000121566288690146	1	7000	tropics_18	1	0.31	TN
63	1	0.100699471095724	1	7196	tropics_18	1	0.31	TN
64	1	0.0800549693422617	1	7290	tropics_18	1	0.31	TN
65	1	8.12314570705585e-05	1	7311	tropics_18	1	0.31	TN
66	1	0.00270729341461636	1	7321	tropics_18	1	0.31	TN
67	1	0.199334092815956	1	7366	tropics_18	1	0.31	TN
68	1	0.00533859279857444	1	7403	tropics_18	1	0.31	TN
69	1	0.000287281421235958	1	7457	tropics_18	1	0.31	TN
70	1	0.010658465516066	1	7505	tropics_18	1	0.31	TN
71	1	0.00365199397740166	1	7635	tropics_18	1	0.31	TN
72	1	0.0288739747265383	2	7755	tropics_18	1	0.31	FN
73	1	0.0223364686073883	1	7808	tropics_18	1	0.31	TN
74	1	0.0373943034236058	1	7885	tropics_18	1	0.31	TN
75	1	0.19681600667362	1	7926	tropics_18	1	0.31	TN
76	1	0.00216239092024545	1	7961	tropics_18	1	0.31	TN
77	1	0.00050020937035985	1	8042	tropics_18	1	0.31	TN
78	1	0.0627151289100377	1	8053	tropics_18	1	0.31	TN
79	1	0.00333787819171663	1	8072	tropics_18	1	0.31	TN
80	1	0.0119987046521459	1	8075	tropics_18	1	0.31	TN
81	1	0.0119211900424362	1	8081	tropics_18	1	0.31	TN
82	1	0.00164870434927206	1	8163	tropics_18	1	0.31	TN
83	1	0.000752699758356381	1	8207	tropics_18	1	0.31	TN
84	1	0.0148552651205374	1	8258	tropics_18	1	0.31	TN
85	1	0.221659807096975	1	8324	tropics_18	1	0.31	TN
86	1	0.00128399972120783	1	8373	tropics_18	1	0.31	TN
87	1	0.000895406710701788	1	8483	tropics_18	1	0.31	TN
88	1	0.160356855971806	1	8507	tropics_18	1	0.31	TN
89	1	0.00580080568330054	2	8621	tropics_18	1	0.31	FN
90	1	0.008102066018565	1	8664	tropics_18	1	0.31	TN
91	1	0.00254724603678574	1	8712	tropics_18	1	0.31	TN
92	1	0.0594429597330484	1	8757	tropics_18	1	0.31	TN
93	1	0.35058441917754	1	8889	tropics_18	2	0.31	FP
94	1	0.00619209421667168	1	8946	tropics_18	1	0.31	TN
95	1	0.056160351343027	1	9043	tropics_18	1	0.31	TN
96	1	0.419587400364142	1	9095	tropics_18	2	0.31	FP
97	1	0.414305235125122	1	9104	tropics_18	2	0.31	FP
98	1	0.0942669544594886	1	9109	tropics_18	1	0.31	TN
99	1	0.000765385681553275	1	9117	tropics_18	1	0.31	TN
100	1	0.0126817441941595	1	9136	tropics_18	1	0.31	TN
101	1	0.820153352587015	2	9202	tropics_18	2	0.31	TP
102	1	0.00891247586590197	1	9215	tropics_18	1	0.31	TN
103	1	0.74541225727489	2	9235	tropics_18	2	0.31	TP
104	1	0.0204495254465084	1	9236	tropics_18	1	0.31	TN
105	1	0.00246193368286227	1	9269	tropics_18	1	0.31	TN
106	1	0.00228025530463504	1	9449	tropics_18	1	0.31	TN
107	1	0.025430479612859	1	9588	tropics_18	1	0.31	TN
108	1	0.00759581766661224	1	9845	tropics_18	1	0.31	TN
109	1	0.030165096663554	1	9873	tropics_18	1	0.31	TN
110	1	0.134554327390182	1	10121	tropics_18	1	0.31	TN
111	1	0.151824621875983	1	10381	tropics_18	1	0.31	TN
112	1	0.857688893762901	2	10391	tropics_18	2	0.31	TP
113	1	0.000247691334072339	1	10577	tropics_18	1	0.31	TN
114	1	0.201177303194082	1	10773	tropics_18	1	0.31	TN
115	1	0.0062709173388078	1	10894	tropics_18	1	0.31	TN
116	1	0.000168108264718013	1	10909	tropics_18	1	0.31	TN
117	1	0.0283927392946427	1	10913	tropics_18	1	0.31	TN
118	1	0.00791174114742879	1	11005	tropics_18	1	0.31	TN
119	1	0.143930583514259	1	11067	tropics_18	1	0.31	TN
120	1	0.0437540762951034	1	11092	tropics_18	1	0.31	TN
121	1	0.00535113907183502	1	11172	tropics_18	1	0.31	TN
122	1	0.251865449983213	1	11245	tropics_18	1	0.31	TN
123	1	0.177760784993606	1	11337	tropics_18	1	0.31	TN
124	1	0.0160913119801861	1	11422	tropics_18	1	0.31	TN
125	1	0.181555809398777	1	11575	tropics_18	1	0.31	TN
126	1	0.00028178526473016	1	11598	tropics_18	1	0.31	TN
127	1	0.000476378531970712	1	11764	tropics_18	1	0.31	TN
128	1	0.436524682487883	2	11787	tropics_18	2	0.31	TP
129	1	0.00020281577324914	1	11917	tropics_18	1	0.31	TN
130	1	0.000247671303173463	1	11971	tropics_18	1	0.31	TN
131	1	0.000512144532879213	1	12125	tropics_18	1	0.31	TN
132	1	0.000795741843366412	1	12160	tropics_18	1	0.31	TN
