# Supplementary material for: Early prediction of antigenic transitions for influenza A/H3N2
Source: PLoS Comput Biol. 2020 Feb 18;16(2):e1007683. doi: 10.1371/journal.pcbi.1007683 (PMC7048310; doi:10.1371/journal.pcbi.1007683)
Supplement: S1 Source — (GZ) [file pcbi.1007683.s016.tar.gz › S3_source_files/figure_files/figures1-3_data/out.antigenFrequencies.txt]

day	antigentype	frequency	infected
1833	1316	0.107176	12820
1833	450	0.779719	12820
1833	495	0.010140	12820
1833	1533	0.014509	12820
1833	0	0.007176	12820
1833	1431	0.008502	12820
1833	1626	0.009906	12820
1833	410	0.010218	12820
1833	1306	0.009048	12820
1833	1615	0.001872	12820
1833	1694	0.001716	12820
1833	1627	0.001092	12820
1833	1270	0.007878	12820
1833	1547	0.012480	12820
1833	1538	0.006318	12820
1833	1695	0.001482	12820
1833	1643	0.002574	12820
1833	1679	0.002340	12820
1833	1487	0.001638	12820
1833	1707	0.000858	12820
1833	1693	0.000156	12820
1833	1685	0.000546	12820
1833	1659	0.000624	12820
1833	1563	0.000546	12820
1833	1718	0.000156	12820
1833	1703	0.000156	12820
1833	1683	0.000312	12820
1833	1712	0.000312	12820
1833	1721	0.000156	12820
1833	1006	0.000390	12820
1847	450	0.776130	12945
1847	1270	0.006643	12945
1847	0	0.005330	12945
1847	1316	0.116493	12945
1847	1538	0.007725	12945
1847	1615	0.003785	12945
1847	1707	0.000850	12945
1847	410	0.007184	12945
1847	1431	0.009193	12945
1847	495	0.010892	12945
1847	1563	0.000618	12945
1847	1547	0.012823	12945
1847	1533	0.011047	12945
1847	1306	0.007493	12945
1847	1626	0.013364	12945
1847	1712	0.000772	12945
1847	1730	0.000077	12945
1847	1694	0.001159	12945
1847	1006	0.001159	12945
1847	1679	0.001081	12945
1847	1487	0.001468	12945
1847	1627	0.000386	12945
1847	1693	0.000309	12945
1847	1643	0.001545	12945
1847	1659	0.000695	12945
1847	1695	0.000772	12945
1847	1737	0.000077	12945
1847	1685	0.000232	12945
1847	1736	0.000077	12945
1847	1683	0.000154	12945
1847	1732	0.000154	12945
1847	1738	0.000077	12945
1847	1735	0.000077	12945
1847	1734	0.000077	12945
1847	1733	0.000077	12945
1861	450	0.759972	12686
1861	1306	0.006385	12686
1861	1316	0.116585	12686
1861	1270	0.007725	12686
1861	1626	0.019628	12686
1861	1533	0.014741	12686
1861	410	0.007804	12686
1861	1735	0.000315	12686
1861	1659	0.001655	12686
1861	1538	0.009223	12686
1861	1685	0.000315	12686
1861	1712	0.000236	12686
1861	1431	0.009459	12686
1861	1615	0.003547	12686
1861	1741	0.000473	12686
1861	1707	0.001419	12686
1861	1563	0.000631	12686
1861	0	0.006700	12686
1861	1547	0.013479	12686
1861	1487	0.002050	12686
1861	495	0.012376	12686
1861	1693	0.000236	12686
1861	1679	0.000552	12686
1861	1006	0.001419	12686
1861	1732	0.000473	12686
1861	1751	0.000394	12686
1861	1754	0.000079	12686
1861	1742	0.000236	12686
1861	1755	0.000079	12686
1861	1694	0.000946	12686
1861	1749	0.000079	12686
1861	1756	0.000079	12686
1861	1738	0.000158	12686
1861	1627	0.000236	12686
1861	1733	0.000236	12686
1861	1695	0.000079	12686
1875	450	0.751747	12737
1875	1615	0.003219	12737
1875	1316	0.116825	12737
1875	1547	0.015310	12737
1875	495	0.009971	12737
1875	1306	0.005574	12737
1875	1270	0.008008	12737
1875	1533	0.013975	12737
1875	1538	0.015859	12737
1875	1626	0.025359	12737
1875	1487	0.002355	12737
1875	0	0.005653	12737
1875	410	0.005417	12737
1875	1732	0.000471	12737
1875	1759	0.000236	12737
1875	1431	0.012248	12737
1875	1694	0.001178	12737
1875	1679	0.000079	12737
1875	1006	0.001570	12737
1875	1735	0.000628	12737
1875	1685	0.000393	12737
1875	1659	0.001021	12737
1875	1707	0.000785	12737
1875	1733	0.000314	12737
1875	1754	0.000236	12737
1875	1764	0.000079	12737
1875	1712	0.000079	12737
1875	1742	0.000550	12737
1875	1749	0.000157	12737
1875	1758	0.000236	12737
1875	1741	0.000157	12737
1875	1761	0.000157	12737
1875	1765	0.000079	12737
1875	1755	0.000079	12737
1889	450	0.730545	12837
1889	1533	0.021189	12837
1889	1626	0.033575	12837
1889	1316	0.127678	12837
1889	0	0.004596	12837
1889	1538	0.011140	12837
1889	1306	0.005842	12837
1889	1270	0.009815	12837
1889	410	0.005063	12837
1889	1431	0.014411	12837
1889	1615	0.003428	12837
1889	1547	0.013555	12837
1889	495	0.009270	12837
1889	1707	0.001402	12837
1889	1487	0.002960	12837
1889	1735	0.000234	12837
1889	1732	0.000234	12837
1889	1006	0.001480	12837
1889	1754	0.000234	12837
1889	1659	0.000623	12837
1889	1776	0.000078	12837
1889	1773	0.000078	12837
1889	1742	0.000701	12837
1889	1733	0.000156	12837
1889	1758	0.000701	12837
1889	1775	0.000078	12837
1889	1694	0.000156	12837
1889	1771	0.000156	12837
1889	1770	0.000234	12837
1889	1766	0.000078	12837
1889	1769	0.000078	12837
1889	1759	0.000156	12837
1889	1772	0.000078	12837
1903	450	0.706828	12873
1903	1316	0.141614	12873
1903	1487	0.002097	12873
1903	1547	0.015536	12873
1903	1626	0.037132	12873
1903	1431	0.011497	12873
1903	1533	0.025480	12873
1903	410	0.006758	12873
1903	495	0.009011	12873
1903	1793	0.000155	12873
1903	1270	0.007691	12873
1903	1781	0.000155	12873
1903	0	0.007535	12873
1903	1707	0.002020	12873
1903	1754	0.001010	12873
1903	1538	0.009710	12873
1903	1797	0.000078	12873
1903	1773	0.000544	12873
1903	1659	0.000233	12873
1903	1742	0.000078	12873
1903	1306	0.006525	12873
1903	1615	0.003806	12873
1903	1694	0.000311	12873
1903	1006	0.001554	12873
1903	1732	0.000233	12873
1903	1790	0.000078	12873
1903	1778	0.000777	12873
1903	1733	0.000855	12873
1903	1769	0.000155	12873
1903	1786	0.000078	12873
1903	1796	0.000078	12873
1903	1784	0.000155	12873
1903	1795	0.000078	12873
1903	1794	0.000078	12873
1903	1758	0.000078	12873
1917	450	0.673427	13066
1917	1306	0.004133	13066
1917	1615	0.003521	13066
1917	1316	0.160493	13066
1917	0	0.007883	13066
1917	1431	0.011633	13066
1917	1626	0.042094	13066
1917	1694	0.000765	13066
1917	1547	0.018981	13066
1917	1707	0.001684	13066
1917	1533	0.034670	13066
1917	410	0.005740	13066
1917	1538	0.011327	13066
1917	495	0.007271	13066
1917	1805	0.000153	13066
1917	1270	0.008113	13066
1917	1790	0.000383	13066
1917	1006	0.000995	13066
1917	1659	0.000230	13066
1917	1733	0.000459	13066
1917	1754	0.000306	13066
1917	1778	0.000995	13066
1917	1487	0.002908	13066
1917	1794	0.000306	13066
1917	1804	0.000077	13066
1917	1786	0.000306	13066
1917	1793	0.000536	13066
1917	1802	0.000153	13066
1917	1784	0.000153	13066
1917	1742	0.000306	13066
1931	450	0.650351	13382
1931	495	0.005530	13382
1931	1626	0.049993	13382
1931	1316	0.163204	13382
1931	1533	0.035570	13382
1931	1431	0.017411	13382
1931	1547	0.019653	13382
1931	0	0.010088	13382
1931	1778	0.001270	13382
1931	1270	0.006800	13382
1931	1538	0.014721	13382
1931	1694	0.001569	13382
1931	1306	0.003811	13382
1931	1615	0.004334	13382
1931	1802	0.000897	13382
1931	410	0.003512	13382
1931	1006	0.001345	13382
1931	1742	0.000523	13382
1931	1733	0.000374	13382
1931	1805	0.000448	13382
1931	1487	0.002840	13382
1931	1707	0.001793	13382
1931	1819	0.000149	13382
1931	1813	0.000448	13382
1931	1823	0.000075	13382
1931	1659	0.000598	13382
1931	1816	0.000149	13382
1931	1806	0.000224	13382
1931	1786	0.000523	13382
1931	1794	0.000598	13382
1931	1790	0.000149	13382
1931	1814	0.000224	13382
1931	1793	0.000149	13382
1931	1815	0.000299	13382
1931	1822	0.000075	13382
1931	1784	0.000075	13382
1931	1820	0.000149	13382
1931	1824	0.000075	13382
1945	450	0.646486	13462
1945	1316	0.163126	13462
1945	1270	0.006166	13462
1945	1626	0.058015	13462
1945	1431	0.014782	13462
1945	1547	0.021691	13462
1945	1533	0.033799	13462
1945	1733	0.000743	13462
1945	1824	0.000297	13462
1945	1538	0.016342	13462
1945	1790	0.000371	13462
1945	0	0.008840	13462
1945	1487	0.002154	13462
1945	495	0.004086	13462
1945	1615	0.002228	13462
1945	1802	0.000966	13462
1945	410	0.004011	13462
1945	1707	0.002303	13462
1945	1694	0.003120	13462
1945	1836	0.000074	13462
1945	1805	0.000594	13462
1945	1659	0.000891	13462
1945	1742	0.000891	13462
1945	1006	0.001634	13462
1945	1806	0.000520	13462
1945	1794	0.001189	13462
1945	1815	0.000520	13462
1945	1306	0.002748	13462
1945	1813	0.000297	13462
1945	1786	0.000594	13462
1945	1838	0.000074	13462
1945	1823	0.000074	13462
1945	1832	0.000074	13462
1945	1833	0.000149	13462
1945	1778	0.000149	13462
1959	1316	0.177164	13400
1959	1538	0.019254	13400
1959	450	0.622463	13400
1959	1547	0.029254	13400
1959	1626	0.062313	13400
1959	1270	0.005075	13400
1959	1533	0.035299	13400
1959	0	0.009851	13400
1959	1802	0.001493	13400
1959	1006	0.000672	13400
1959	1431	0.012463	13400
1959	1306	0.002388	13400
1959	1806	0.000746	13400
1959	1694	0.003507	13400
1959	1742	0.000597	13400
1959	410	0.005448	13400
1959	495	0.003284	13400
1959	1838	0.000075	13400
1959	1707	0.001194	13400
1959	1805	0.000970	13400
1959	1794	0.000522	13400
1959	1615	0.001418	13400
1959	1659	0.000522	13400
1959	1786	0.000075	13400
1959	1790	0.000373	13400
1959	1845	0.000373	13400
1959	1487	0.001119	13400
1959	1813	0.000224	13400
1959	1848	0.000149	13400
1959	1850	0.000075	13400
1959	1815	0.000299	13400
1959	1851	0.000149	13400
1959	1733	0.000896	13400
1959	1843	0.000075	13400
1959	1844	0.000075	13400
1959	1853	0.000075	13400
1959	1846	0.000075	13400
1973	450	0.599042	13565
1973	1626	0.073056	13565
1973	1316	0.186288	13565
1973	1538	0.019609	13565
1973	1431	0.017324	13565
1973	1813	0.000221	13565
1973	1547	0.029635	13565
1973	410	0.002506	13565
1973	1533	0.039661	13565
1973	1615	0.001622	13565
1973	0	0.007667	13565
1973	1487	0.001548	13565
1973	1806	0.001253	13565
1973	1306	0.002433	13565
1973	1851	0.000737	13565
1973	1694	0.002285	13565
1973	1805	0.000811	13565
1973	1802	0.002064	13565
1973	1733	0.000295	13565
1973	1006	0.000295	13565
1973	1270	0.004644	13565
1973	495	0.002801	13565
1973	1742	0.000663	13565
1973	1862	0.000369	13565
1973	1707	0.000811	13565
1973	1860	0.000147	13565
1973	1786	0.000147	13565
1973	1859	0.000147	13565
1973	1850	0.000147	13565
1973	1867	0.000147	13565
1973	1863	0.000147	13565
1973	1659	0.000221	13565
1973	1856	0.000074	13565
1973	1869	0.000074	13565
1973	1843	0.000295	13565
1973	1790	0.000442	13565
1973	1868	0.000074	13565
1973	1794	0.000074	13565
1973	1857	0.000147	13565
1973	1845	0.000074	13565
1987	450	0.577193	13408
1987	1487	0.000970	13408
1987	0	0.009174	13408
1987	1626	0.084875	13408
1987	1538	0.018273	13408
1987	1431	0.018273	13408
1987	1547	0.034308	13408
1987	1316	0.188842	13408
1987	1707	0.000895	13408
1987	1860	0.000597	13408
1987	1533	0.042288	13408
1987	1851	0.001044	13408
1987	1270	0.004027	13408
1987	1805	0.000373	13408
1987	1615	0.002014	13408
1987	495	0.002014	13408
1987	1742	0.000746	13408
1987	410	0.003058	13408
1987	1790	0.001119	13408
1987	1006	0.000522	13408
1987	1306	0.002536	13408
1987	1863	0.000224	13408
1987	1802	0.001865	13408
1987	1694	0.001044	13408
1987	1806	0.000746	13408
1987	1869	0.000671	13408
1987	1868	0.000298	13408
1987	1813	0.000224	13408
1987	1879	0.000075	13408
1987	1877	0.000075	13408
1987	1874	0.000224	13408
1987	1878	0.000298	13408
1987	1885	0.000075	13408
1987	1881	0.000149	13408
1987	1867	0.000224	13408
1987	1794	0.000149	13408
1987	1659	0.000149	13408
1987	1882	0.000075	13408
1987	1862	0.000075	13408
1987	1872	0.000149	13408
1987	1884	0.000075	13408
2001	1626	0.105924	13453
2001	1533	0.041701	13453
2001	1316	0.188805	13453
2001	450	0.564781	13453
2001	1868	0.000372	13453
2001	1431	0.014941	13453
2001	1547	0.036720	13453
2001	1538	0.015982	13453
2001	0	0.010258	13453
2001	1878	0.000223	13453
2001	1860	0.000669	13453
2001	410	0.003419	13453
2001	1306	0.001710	13453
2001	1869	0.000595	13453
2001	1794	0.000743	13453
2001	1615	0.001487	13453
2001	1270	0.002007	13453
2001	1877	0.000446	13453
2001	1707	0.000818	13453
2001	495	0.001412	13453
2001	1805	0.000074	13453
2001	1806	0.000223	13453
2001	1851	0.000520	13453
2001	1802	0.000669	13453
2001	1006	0.000669	13453
2001	1898	0.000074	13453
2001	1879	0.000669	13453
2001	1886	0.000149	13453
2001	1867	0.000074	13453
2001	1487	0.000892	13453
2001	1790	0.001412	13453
2001	1694	0.000372	13453
2001	1896	0.000074	13453
2001	1742	0.000149	13453
2001	1874	0.000372	13453
2001	1893	0.000149	13453
2001	1889	0.000074	13453
2001	1890	0.000074	13453
2001	1887	0.000149	13453
2001	1900	0.000074	13453
2001	1899	0.000074	13453
2015	450	0.545455	13244
2015	1316	0.197221	13244
2015	1694	0.000680	13244
2015	1538	0.017895	13244
2015	1547	0.042661	13244
2015	1626	0.113032	13244
2015	495	0.000755	13244
2015	1615	0.001284	13244
2015	1533	0.040849	13244
2015	1431	0.020085	13244
2015	1707	0.001208	13244
2015	1860	0.000831	13244
2015	1790	0.001812	13244
2015	1910	0.000151	13244
2015	0	0.005587	13244
2015	1879	0.000755	13244
2015	1794	0.000529	13244
2015	1874	0.000378	13244
2015	1306	0.001284	13244
2015	1909	0.000076	13244
2015	1903	0.000076	13244
2015	1270	0.001435	13244
2015	410	0.002718	13244
2015	1006	0.000151	13244
2015	1904	0.000302	13244
2015	1802	0.000378	13244
2015	1487	0.001510	13244
2015	1851	0.000227	13244
2015	1806	0.000151	13244
2015	1742	0.000151	13244
2015	1902	0.000151	13244
2015	1869	0.000076	13244
2015	1907	0.000076	13244
2015	1905	0.000076	13244
2029	450	0.535929	13276
2029	1316	0.191925	13276
2029	1306	0.001657	13276
2029	1533	0.044516	13276
2029	1538	0.016270	13276
2029	1626	0.128879	13276
2029	1431	0.017776	13276
2029	1547	0.042257	13276
2029	1615	0.000904	13276
2029	1790	0.002260	13276
2029	0	0.001958	13276
2029	410	0.003540	13276
2029	495	0.000904	13276
2029	1851	0.000377	13276
2029	1707	0.001506	13276
2029	1487	0.001130	13276
2029	1910	0.000377	13276
2029	1270	0.001808	13276
2029	1903	0.000527	13276
2029	1916	0.000301	13276
2029	1915	0.000527	13276
2029	1794	0.001055	13276
2029	1860	0.000226	13276
2029	1879	0.001130	13276
2029	1927	0.000151	13276
2029	1913	0.000151	13276
2029	1902	0.000301	13276
2029	1909	0.000226	13276
2029	1931	0.000075	13276
2029	1912	0.000151	13276
2029	1742	0.000377	13276
2029	1922	0.000075	13276
2029	1926	0.000226	13276
2029	1929	0.000075	13276
2029	1694	0.000226	13276
2029	1907	0.000075	13276
2029	1905	0.000075	13276
2029	1930	0.000075	13276
2043	1538	0.012881	13431
2043	1316	0.189487	13431
2043	450	0.528256	13431
2043	1626	0.133125	13431
2043	1431	0.021368	13431
2043	1547	0.054129	13431
2043	1533	0.040652	13431
2043	1927	0.000223	13431
2043	1902	0.000223	13431
2043	1879	0.001787	13431
2043	1915	0.000521	13431
2043	1707	0.000968	13431
2043	495	0.001489	13431
2043	1270	0.001117	13431
2043	1615	0.000447	13431
2043	1903	0.001191	13431
2043	1944	0.000074	13431
2043	1790	0.002010	13431
2043	1742	0.000670	13431
2043	1851	0.001266	13431
2043	1860	0.000670	13431
2043	1794	0.000298	13431
2043	1933	0.000074	13431
2043	410	0.003276	13431
2043	0	0.001489	13431
2043	1943	0.000074	13431
2043	1912	0.000298	13431
2043	1946	0.000074	13431
2043	1306	0.000596	13431
2043	1916	0.000223	13431
2043	1938	0.000149	13431
2043	1941	0.000074	13431
2043	1910	0.000223	13431
2043	1694	0.000298	13431
2043	1942	0.000074	13431
2043	1945	0.000074	13431
2043	1487	0.000149	13431
2057	1547	0.063935	13545
2057	1316	0.182577	13545
2057	450	0.515688	13545
2057	1626	0.145515	13545
2057	1538	0.012994	13545
2057	1431	0.020229	13545
2057	1533	0.038095	13545
2057	1902	0.000148	13545
2057	1790	0.001624	13545
2057	1903	0.001993	13545
2057	1794	0.000295	13545
2057	410	0.004208	13545
2057	1941	0.000074	13545
2057	1879	0.002584	13545
2057	1742	0.001329	13545
2057	1270	0.001993	13545
2057	1707	0.000812	13545
2057	495	0.000517	13545
2057	1915	0.000369	13545
2057	0	0.001920	13545
2057	1910	0.000295	13545
2057	1945	0.000369	13545
2057	1961	0.000148	13545
2057	1916	0.000295	13545
2057	1965	0.000074	13545
2057	1959	0.000074	13545
2057	1955	0.000148	13545
2057	1306	0.000369	13545
2057	1933	0.000443	13545
2057	1851	0.000295	13545
2057	1944	0.000074	13545
2057	1948	0.000074	13545
2057	1966	0.000074	13545
2057	1963	0.000074	13545
2057	1954	0.000074	13545
2057	1487	0.000148	13545
2057	1964	0.000074	13545
2071	1316	0.191466	13804
2071	450	0.490365	13804
2071	1626	0.163069	13804
2071	1547	0.068531	13804
2071	1431	0.023037	13804
2071	1533	0.032454	13804
2071	1978	0.000362	13804
2071	1306	0.000580	13804
2071	1538	0.011663	13804
2071	1879	0.001521	13804
2071	1707	0.000580	13804
2071	410	0.004419	13804
2071	1955	0.000797	13804
2071	1982	0.000145	13804
2071	495	0.000507	13804
2071	1933	0.000869	13804
2071	1961	0.000145	13804
2071	1916	0.000217	13804
2071	1980	0.000072	13804
2071	1903	0.002028	13804
2071	1915	0.000724	13804
2071	1790	0.001666	13804
2071	0	0.001159	13804
2071	1970	0.000435	13804
2071	1742	0.000507	13804
2071	1910	0.000580	13804
2071	1979	0.000072	13804
2071	1954	0.000217	13804
2071	1270	0.000580	13804
2071	1945	0.000217	13804
2071	1794	0.000290	13804
2071	1976	0.000072	13804
2071	1981	0.000072	13804
2071	1983	0.000072	13804
2071	1487	0.000145	13804
2071	1972	0.000072	13804
2071	1902	0.000290	13804
2085	450	0.473972	13889
2085	1626	0.183887	13889
2085	1431	0.015408	13889
2085	1316	0.190942	13889
2085	1547	0.075167	13889
2085	410	0.005400	13889
2085	1533	0.029376	13889
2085	1955	0.001080	13889
2085	1538	0.011088	13889
2085	1879	0.002808	13889
2085	1915	0.001008	13889
2085	0	0.001008	13889
2085	1790	0.001008	13889
2085	1933	0.001080	13889
2085	1961	0.000432	13889
2085	1903	0.001008	13889
2085	1978	0.000360	13889
2085	1945	0.000216	13889
2085	1972	0.000216	13889
2085	1707	0.000576	13889
2085	1270	0.000216	13889
2085	495	0.001152	13889
2085	1742	0.000648	13889
2085	1988	0.000072	13889
2085	1794	0.000144	13889
2085	1993	0.000144	13889
2085	1306	0.000648	13889
2085	1996	0.000144	13889
2085	1994	0.000072	13889
2085	1990	0.000072	13889
2085	1995	0.000072	13889
2085	1487	0.000072	13889
2085	1979	0.000072	13889
2085	1987	0.000072	13889
2085	1986	0.000144	13889
2085	1992	0.000072	13889
2085	1902	0.000144	13889
2099	1626	0.214533	13886
2099	450	0.429281	13886
2099	1316	0.207979	13886
2099	1547	0.074247	13886
2099	1538	0.011810	13886
2099	1431	0.012099	13886
2099	410	0.004753	13886
2099	1533	0.031975	13886
2099	0	0.001152	13886
2099	1933	0.001656	13886
2099	1961	0.000936	13886
2099	1955	0.001080	13886
2099	1879	0.001728	13886
2099	1903	0.000648	13886
2099	1915	0.000576	13886
2099	2001	0.000216	13886
2099	1707	0.001296	13886
2099	1972	0.001080	13886
2099	1945	0.000360	13886
2099	1742	0.000792	13886
2099	1794	0.000288	13886
2099	495	0.000504	13886
2099	1790	0.000432	13886
2099	2008	0.000144	13886
2099	2003	0.000144	13886
2099	1487	0.000072	13886
2099	1306	0.000144	13886
2099	1990	0.000072	13886
2113	1626	0.232803	13883
2113	1316	0.205215	13883
2113	450	0.411438	13883
2113	1933	0.000864	13883
2113	495	0.000504	13883
2113	1547	0.079522	13883
2113	1961	0.001297	13883
2113	1533	0.029821	13883
2113	1431	0.013542	13883
2113	2008	0.000792	13883
2113	1538	0.010949	13883
2113	1707	0.001152	13883
2113	410	0.002665	13883
2113	1879	0.001008	13883
2113	1903	0.000288	13883
2113	2018	0.000072	13883
2113	1742	0.001657	13883
2113	1955	0.001225	13883
2113	1972	0.001080	13883
2113	1915	0.000504	13883
2113	0	0.001297	13883
2113	2001	0.000360	13883
2113	2011	0.000504	13883
2113	1945	0.000504	13883
2113	1790	0.000288	13883
2113	1306	0.000144	13883
2113	2003	0.000216	13883
2113	2020	0.000072	13883
2113	1487	0.000072	13883
2113	2016	0.000072	13883
2113	2022	0.000072	13883
2127	450	0.388218	13750
2127	1316	0.204145	13750
2127	1626	0.255491	13750
2127	1547	0.085236	13750
2127	1533	0.028582	13750
2127	1707	0.001382	13750
2127	1742	0.002545	13750
2127	1538	0.011709	13750
2127	1955	0.000364	13750
2127	1431	0.009745	13750
2127	2008	0.000945	13750
2127	0	0.002255	13750
2127	1903	0.000145	13750
2127	2034	0.000145	13750
2127	1933	0.000582	13750
2127	1972	0.001018	13750
2127	1879	0.000655	13750
2127	495	0.000582	13750
2127	1945	0.000509	13750
2127	410	0.002109	13750
2127	2001	0.000291	13750
2127	2028	0.000364	13750
2127	2011	0.001309	13750
2127	1306	0.000291	13750
2127	2032	0.000145	13750
2127	2003	0.000364	13750
2127	2040	0.000073	13750
2127	2039	0.000073	13750
2127	1915	0.000145	13750
2127	1961	0.000145	13750
2127	2016	0.000218	13750
2127	1790	0.000073	13750
2127	1487	0.000073	13750
2127	2035	0.000073	13750
2141	1316	0.202761	14051
2141	450	0.359974	14051
2141	1626	0.280549	14051
2141	1431	0.010106	14051
2141	1547	0.093588	14051
2141	1742	0.002135	14051
2141	1538	0.012312	14051
2141	1707	0.000214	14051
2141	1533	0.025479	14051
2141	2011	0.000783	14051
2141	1945	0.001139	14051
2141	2044	0.000498	14051
2141	1933	0.001495	14051
2141	2042	0.000498	14051
2141	2040	0.000498	14051
2141	410	0.001352	14051
2141	1306	0.000996	14051
2141	2035	0.000569	14051
2141	2008	0.000356	14051
2141	1972	0.001139	14051
2141	1879	0.000214	14051
2141	0	0.001352	14051
2141	2003	0.000356	14051
2141	2053	0.000071	14051
2141	495	0.000498	14051
2141	2046	0.000071	14051
2141	2016	0.000285	14051
2141	2043	0.000071	14051
2141	2039	0.000071	14051
2141	2047	0.000214	14051
2141	2051	0.000142	14051
2141	1487	0.000071	14051
2141	2050	0.000071	14051
2141	2054	0.000071	14051
2155	450	0.338694	14426
2155	1626	0.299251	14426
2155	1547	0.095522	14426
2155	1316	0.208304	14426
2155	1533	0.021004	14426
2155	1431	0.009913	14426
2155	2047	0.000416	14426
2155	1538	0.012685	14426
2155	1742	0.002773	14426
2155	2061	0.000139	14426
2155	2039	0.000139	14426
2155	1707	0.000624	14426
2155	0	0.001178	14426
2155	2011	0.001456	14426
2155	2059	0.000139	14426
2155	1933	0.001525	14426
2155	410	0.000277	14426
2155	2016	0.000624	14426
2155	2003	0.000485	14426
2155	2008	0.000624	14426
2155	2035	0.000416	14426
2155	495	0.000901	14426
2155	1972	0.000555	14426
2155	1306	0.001386	14426
2155	1879	0.000139	14426
2155	2062	0.000139	14426
2155	2058	0.000069	14426
2155	2042	0.000277	14426
2155	2060	0.000069	14426
2155	2063	0.000069	14426
2155	1945	0.000208	14426
2169	1316	0.202696	14613
2169	1547	0.102443	14613
2169	1626	0.315473	14613
2169	1431	0.008007	14613
2169	450	0.322795	14613
2169	2073	0.000342	14613
2169	2008	0.000821	14613
2169	2011	0.000753	14613
2169	410	0.000274	14613
2169	1533	0.017656	14613
2169	2016	0.001916	14613
2169	1538	0.013892	14613
2169	2042	0.000411	14613
2169	2064	0.000205	14613
2169	1306	0.001506	14613
2169	1742	0.001369	14613
2169	495	0.000547	14613
2169	1933	0.003695	14613
2169	2068	0.000068	14613
2169	0	0.001300	14613
2169	2079	0.000068	14613
2169	2003	0.000684	14613
2169	2063	0.000547	14613
2169	2062	0.000068	14613
2169	1707	0.000616	14613
2169	2072	0.000068	14613
2169	2035	0.000342	14613
2169	2061	0.000547	14613
2169	1879	0.000137	14613
2169	2071	0.000205	14613
2169	1972	0.000137	14613
2169	2077	0.000068	14613
2169	2080	0.000137	14613
2169	2047	0.000205	14613
2183	1626	0.328783	14797
2183	450	0.302156	14797
2183	1316	0.206190	14797
2183	1533	0.016287	14797
2183	2085	0.000135	14797
2183	1538	0.015949	14797
2183	1547	0.109009	14797
2183	1431	0.007839	14797
2183	2016	0.001149	14797
2183	410	0.000203	14797
2183	2071	0.000203	14797
2183	1707	0.001622	14797
2183	2087	0.000135	14797
2183	1933	0.003852	14797
2183	2003	0.000473	14797
2183	2035	0.000405	14797
2183	2073	0.001014	14797
2183	1742	0.000135	14797
2183	2063	0.000270	14797
2183	2008	0.000473	14797
2183	2011	0.000405	14797
2183	2082	0.000270	14797
2183	1306	0.000405	14797
2183	495	0.000811	14797
2183	0	0.000270	14797
2183	2061	0.000270	14797
2183	2095	0.000068	14797
2183	2088	0.000270	14797
2183	2064	0.000135	14797
2183	2097	0.000068	14797
2183	2096	0.000135	14797
2183	2093	0.000135	14797
2183	2089	0.000270	14797
2183	2090	0.000068	14797
2183	2042	0.000068	14797
2183	2094	0.000068	14797
2197	1626	0.345139	14965
2197	450	0.298496	14965
2197	1533	0.015035	14965
2197	1547	0.106181	14965
2197	1316	0.197795	14965
2197	1538	0.016305	14965
2197	1933	0.004811	14965
2197	1431	0.006615	14965
2197	2073	0.001537	14965
2197	2087	0.000334	14965
2197	2008	0.000802	14965
2197	2011	0.000869	14965
2197	2016	0.001737	14965
2197	2064	0.000067	14965
2197	1707	0.001270	14965
2197	2093	0.000869	14965
2197	2090	0.000200	14965
2197	1742	0.000334	14965
2197	2089	0.000200	14965
2197	0	0.000200	14965
2197	2061	0.000334	14965
2197	2106	0.000067	14965
2197	495	0.000535	14965
2197	2035	0.000134	14965
2197	2105	0.000067	14965
2197	2107	0.000067	14965
2211	450	0.272395	15059
2211	1538	0.016601	15059
2211	1316	0.201209	15059
2211	1626	0.352082	15059
2211	1547	0.121057	15059
2211	2073	0.001129	15059
2211	1533	0.012551	15059
2211	2011	0.001594	15059
2211	1742	0.000465	15059
2211	1933	0.004781	15059
2211	1431	0.006441	15059
2211	2087	0.000863	15059
2211	2016	0.001859	15059
2211	2114	0.000133	15059
2211	1707	0.001594	15059
2211	2008	0.001262	15059
2211	2120	0.000066	15059
2211	2110	0.000199	15059
2211	495	0.000465	15059
2211	2093	0.001328	15059
2211	2061	0.000332	15059
2211	2109	0.000332	15059
2211	0	0.000199	15059
2211	2112	0.000133	15059
2211	2124	0.000066	15059
2211	2113	0.000332	15059
2211	2116	0.000266	15059
2211	2115	0.000066	15059
2211	2121	0.000066	15059
2211	2123	0.000066	15059
2211	2122	0.000066	15059
2225	1626	0.372707	15154
2225	1316	0.200277	15154
2225	450	0.249835	15154
2225	1547	0.131186	15154
2225	1538	0.016497	15154
2225	1533	0.010558	15154
2225	1707	0.000726	15154
2225	2016	0.003101	15154
2225	1933	0.003101	15154
2225	2073	0.000726	15154
2225	1431	0.004091	15154
2225	2093	0.000660	15154
2225	2114	0.000330	15154
2225	2008	0.001188	15154
2225	495	0.000792	15154
2225	2129	0.000330	15154
2225	2087	0.000330	15154
2225	2132	0.000066	15154
2225	2011	0.000792	15154
2225	2061	0.000660	15154
2225	2115	0.000330	15154
2225	2125	0.000396	15154
2225	2135	0.000066	15154
2225	0	0.000198	15154
2225	2126	0.000066	15154
2225	2113	0.000396	15154
2225	2127	0.000066	15154
2225	1742	0.000198	15154
2225	2134	0.000132	15154
2225	2137	0.000066	15154
2225	2109	0.000066	15154
2225	2124	0.000066	15154
2239	450	0.237155	15142
2239	1316	0.202681	15142
2239	1626	0.380597	15142
2239	1547	0.134725	15142
2239	1538	0.017567	15142
2239	2016	0.004425	15142
2239	1533	0.008123	15142
2239	1431	0.003302	15142
2239	2125	0.001255	15142
2239	2144	0.000132	15142
2239	2093	0.000462	15142
2239	1707	0.000132	15142
2239	2008	0.001849	15142
2239	2142	0.000264	15142
2239	1933	0.002510	15142
2239	2061	0.000528	15142
2239	2109	0.000330	15142
2239	2011	0.000528	15142
2239	2113	0.000726	15142
2239	2073	0.000660	15142
2239	2135	0.000264	15142
2239	2140	0.000132	15142
2239	2147	0.000264	15142
2239	2152	0.000066	15142
2239	2149	0.000132	15142
2239	2134	0.000330	15142
2239	0	0.000198	15142
2239	2151	0.000066	15142
2239	2153	0.000066	15142
2239	2132	0.000066	15142
2239	2087	0.000132	15142
2239	495	0.000132	15142
2239	2148	0.000066	15142
2239	2145	0.000066	15142
2239	2137	0.000066	15142
2253	1547	0.136498	14938
2253	1626	0.409560	14938
2253	1316	0.204914	14938
2253	450	0.206721	14938
2253	1538	0.015866	14938
2253	2061	0.001138	14938
2253	2167	0.000067	14938
2253	1431	0.001874	14938
2253	2016	0.004418	14938
2253	495	0.000134	14938
2253	1533	0.008033	14938
2253	2125	0.001205	14938
2253	2008	0.001406	14938
2253	1933	0.002075	14938
2253	2164	0.000067	14938
2253	2145	0.000268	14938
2253	2155	0.000134	14938
2253	2109	0.001941	14938
2253	2135	0.000268	14938
2253	2140	0.000134	14938
2253	2149	0.000335	14938
2253	2144	0.000402	14938
2253	2152	0.000067	14938
2253	2093	0.000268	14938
2253	0	0.000201	14938
2253	2166	0.000067	14938
2253	2073	0.000335	14938
2253	2156	0.000201	14938
2253	2134	0.000335	14938
2253	2159	0.000067	14938
2253	2153	0.000134	14938
2253	2113	0.000268	14938
2253	2162	0.000067	14938
2253	2163	0.000134	14938
2253	2137	0.000134	14938
2253	2168	0.000067	14938
2253	2160	0.000067	14938
2253	2154	0.000067	14938
2253	2165	0.000067	14938
2267	1626	0.422956	14959
2267	1316	0.208771	14959
2267	1547	0.141453	14959
2267	450	0.185908	14959
2267	1538	0.016311	14959
2267	1533	0.008089	14959
2267	1431	0.002674	14959
2267	2016	0.004412	14959
2267	2061	0.002540	14959
2267	2153	0.000267	14959
2267	2169	0.000401	14959
2267	2166	0.000334	14959
2267	2008	0.000668	14959
2267	2109	0.001003	14959
2267	2185	0.000201	14959
2267	2179	0.000134	14959
2267	1933	0.001136	14959
2267	2149	0.000267	14959
2267	2168	0.000468	14959
2267	2113	0.000134	14959
2267	2137	0.000267	14959
2267	2140	0.000468	14959
2267	2125	0.000401	14959
2267	0	0.000201	14959
2267	2144	0.000134	14959
2267	2073	0.000134	14959
2267	2159	0.000067	14959
2267	2184	0.000067	14959
2267	2186	0.000067	14959
2267	2180	0.000067	14959
2281	1626	0.432208	15083
2281	450	0.170457	15083
2281	1316	0.208447	15083
2281	1547	0.146125	15083
2281	1533	0.006431	15083
2281	2200	0.000199	15083
2281	1538	0.019625	15083
2281	1431	0.002387	15083
2281	2016	0.003845	15083
2281	2166	0.000464	15083
2281	2061	0.002917	15083
2281	2109	0.001657	15083
2281	2168	0.000862	15083
2281	2140	0.000199	15083
2281	2125	0.000464	15083
2281	2203	0.000265	15083
2281	2169	0.000398	15083
2281	2153	0.000265	15083
2281	1933	0.001127	15083
2281	2179	0.000133	15083
2281	2149	0.000199	15083
2281	2204	0.000133	15083
2281	2207	0.000133	15083
2281	2206	0.000066	15083
2281	0	0.000199	15083
2281	2197	0.000133	15083
2281	2193	0.000066	15083
2281	2184	0.000133	15083
2281	2212	0.000066	15083
2281	2073	0.000199	15083
2281	2209	0.000066	15083
2281	2194	0.000066	15083
2281	2202	0.000066	15083
2295	1626	0.445144	15240
2295	1547	0.148294	15240
2295	2109	0.002690	15240
2295	1316	0.211811	15240
2295	450	0.152297	15240
2295	1538	0.018832	15240
2295	2061	0.004265	15240
2295	2168	0.000853	15240
2295	2016	0.002887	15240
2295	1533	0.004724	15240
2295	2166	0.000066	15240
2295	1431	0.001115	15240
2295	2140	0.000197	15240
2295	2125	0.000984	15240
2295	2224	0.000131	15240
2295	1933	0.001903	15240
2295	2219	0.000328	15240
2295	2169	0.000656	15240
2295	2214	0.000066	15240
2295	2203	0.000262	15240
2295	2220	0.000066	15240
2295	2200	0.000591	15240
2295	2217	0.000197	15240
2295	2153	0.000328	15240
2295	0	0.000197	15240
2295	2073	0.000131	15240
2295	2212	0.000262	15240
2295	2222	0.000131	15240
2295	2207	0.000131	15240
2295	2225	0.000066	15240
2295	2202	0.000131	15240
2295	2197	0.000197	15240
2295	2223	0.000066	15240
2309	1316	0.209574	15312
2309	450	0.136886	15312
2309	1547	0.149099	15312
2309	1626	0.463885	15312
2309	2233	0.000196	15312
2309	2109	0.001567	15312
2309	1538	0.019984	15312
2309	2016	0.001829	15312
2309	1431	0.000522	15312
2309	2061	0.004180	15312
2309	1533	0.003265	15312
2309	2169	0.000980	15312
2309	2235	0.000196	15312
2309	2224	0.000261	15312
2309	1933	0.002351	15312
2309	2212	0.000522	15312
2309	2168	0.000588	15312
2309	2125	0.000522	15312
2309	2231	0.000196	15312
2309	2238	0.000196	15312
2309	2203	0.000457	15312
2309	2245	0.000065	15312
2309	2241	0.000131	15312
2309	2200	0.000327	15312
2309	2222	0.000588	15312
2309	2202	0.000131	15312
2309	2239	0.000065	15312
2309	2217	0.000392	15312
2309	0	0.000196	15312
2309	2153	0.000261	15312
2309	2244	0.000131	15312
2309	2243	0.000065	15312
2309	2197	0.000065	15312
2309	2242	0.000065	15312
2309	2219	0.000131	15312
2309	2236	0.000065	15312
2309	2140	0.000065	15312
2323	2202	0.000602	14955
2323	1626	0.473821	14955
2323	1547	0.152925	14955
2323	450	0.120428	14955
2323	1316	0.208693	14955
2323	2109	0.002073	14955
2323	2061	0.004748	14955
2323	1533	0.003276	14955
2323	1538	0.021732	14955
2323	2169	0.001137	14955
2323	2222	0.001939	14955
2323	2016	0.001939	14955
2323	1933	0.001939	14955
2323	2231	0.000201	14955
2323	2168	0.000802	14955
2323	1431	0.000535	14955
2323	2212	0.000334	14955
2323	2256	0.000067	14955
2323	2242	0.000468	14955
2323	2217	0.000201	14955
2323	2238	0.000201	14955
2323	2260	0.000134	14955
2323	0	0.000201	14955
2323	2253	0.000134	14955
2323	2262	0.000067	14955
2323	2254	0.000067	14955
2323	2235	0.000134	14955
2323	2259	0.000201	14955
2323	2248	0.000134	14955
2323	2261	0.000067	14955
2323	2249	0.000134	14955
2323	2219	0.000067	14955
2323	2200	0.000067	14955
2323	2197	0.000067	14955
2323	2263	0.000067	14955
2323	2243	0.000067	14955
2323	2255	0.000134	14955
2323	2258	0.000134	14955
2323	2125	0.000067	14955
2337	1316	0.213771	14843
2337	1547	0.162433	14843
2337	1626	0.480900	14843
2337	1538	0.022098	14843
2337	1533	0.004177	14843
2337	450	0.096813	14843
2337	2061	0.005188	14843
2337	2109	0.004918	14843
2337	2242	0.000943	14843
2337	2231	0.000269	14843
2337	1933	0.002493	14843
2337	2222	0.001280	14843
2337	2168	0.000472	14843
2337	2202	0.000741	14843
2337	2169	0.000539	14843
2337	2282	0.000067	14843
2337	2280	0.000067	14843
2337	2267	0.000269	14843
2337	1431	0.001011	14843
2337	2260	0.000135	14843
2337	2268	0.000135	14843
2337	2261	0.000067	14843
2337	0	0.000202	14843
2337	2281	0.000067	14843
2337	2278	0.000067	14843
2337	2253	0.000269	14843
2337	2197	0.000067	14843
2337	2016	0.000202	14843
2337	2212	0.000067	14843
2337	2279	0.000067	14843
2337	2285	0.000135	14843
2337	2249	0.000067	14843
2351	1547	0.181244	14875
2351	1626	0.462118	14875
2351	450	0.090151	14875
2351	1316	0.210151	14875
2351	2242	0.000538	14875
2351	2109	0.006118	14875
2351	1538	0.030790	14875
2351	1533	0.002487	14875
2351	2061	0.006319	14875
2351	2267	0.000471	14875
2351	2294	0.000067	14875
2351	1933	0.002756	14875
2351	2016	0.000807	14875
2351	2260	0.000134	14875
2351	2300	0.000067	14875
2351	2299	0.000067	14875
2351	2279	0.000202	14875
2351	2253	0.000269	14875
2351	2168	0.000403	14875
2351	2291	0.000403	14875
2351	2222	0.001076	14875
2351	2268	0.000538	14875
2351	1431	0.000538	14875
2351	2295	0.000067	14875
2351	2202	0.000807	14875
2351	2231	0.000471	14875
2351	2301	0.000067	14875
2351	0	0.000202	14875
2351	2169	0.000269	14875
2351	2286	0.000202	14875
2351	2298	0.000134	14875
2351	2292	0.000067	14875
2365	1626	0.463725	14845
2365	1547	0.183766	14845
2365	1316	0.214348	14845
2365	2242	0.001347	14845
2365	1538	0.034692	14845
2365	450	0.075244	14845
2365	2061	0.008353	14845
2365	2109	0.006063	14845
2365	2222	0.001549	14845
2365	2311	0.000269	14845
2365	2202	0.001954	14845
2365	2310	0.000067	14845
2365	1533	0.001213	14845
2365	2231	0.000876	14845
2365	2169	0.000337	14845
2365	2267	0.000472	14845
2365	1933	0.001819	14845
2365	2168	0.000472	14845
2365	1431	0.000674	14845
2365	2016	0.000472	14845
2365	2291	0.000606	14845
2365	2319	0.000135	14845
2365	0	0.000202	14845
2365	2268	0.000808	14845
2365	2316	0.000067	14845
2365	2304	0.000135	14845
2365	2312	0.000135	14845
2365	2315	0.000067	14845
2365	2318	0.000067	14845
2365	2253	0.000067	14845
2379	1626	0.460336	15039
2379	1547	0.188044	15039
2379	1316	0.223486	15039
2379	1538	0.035707	15039
2379	450	0.061374	15039
2379	2061	0.008179	15039
2379	2268	0.000997	15039
2379	2242	0.001130	15039
2379	2202	0.002327	15039
2379	2327	0.000199	15039
2379	1431	0.000997	15039
2379	2267	0.000864	15039
2379	2222	0.002926	15039
2379	1533	0.000731	15039
2379	2321	0.000532	15039
2379	2342	0.000066	15039
2379	2109	0.004987	15039
2379	2344	0.000066	15039
2379	2016	0.001263	15039
2379	1933	0.001463	15039
2379	2168	0.000332	15039
2379	2335	0.000133	15039
2379	2316	0.000133	15039
2379	2231	0.001064	15039
2379	2345	0.000066	15039
2379	2311	0.000133	15039
2379	2343	0.000133	15039
2379	2291	0.000199	15039
2379	2304	0.000465	15039
2379	2333	0.000066	15039
2379	0	0.000199	15039
2379	2323	0.000332	15039
2379	2340	0.000066	15039
2379	2320	0.000266	15039
2379	2310	0.000066	15039
2379	2331	0.000133	15039
2379	2330	0.000199	15039
2379	2312	0.000066	15039
2379	2169	0.000133	15039
2379	2334	0.000066	15039
2379	2338	0.000066	15039
2393	1626	0.465940	14871
2393	1547	0.190303	14871
2393	1316	0.219891	14871
2393	1533	0.000807	14871
2393	1538	0.033690	14871
2393	450	0.054132	14871
2393	2061	0.009213	14871
2393	2231	0.001345	14871
2393	2268	0.000807	14871
2393	2109	0.005918	14871
2393	2222	0.005850	14871
2393	2304	0.000807	14871
2393	2016	0.001143	14871
2393	1933	0.002085	14871
2393	2202	0.002017	14871
2393	2267	0.001009	14871
2393	2242	0.000672	14871
2393	1431	0.000605	14871
2393	2291	0.000538	14871
2393	2359	0.000134	14871
2393	2311	0.000202	14871
2393	2361	0.000067	14871
2393	2360	0.000067	14871
2393	2168	0.000202	14871
2393	2356	0.000067	14871
2393	2350	0.000067	14871
2393	2333	0.000471	14871
2393	2351	0.000067	14871
2393	2342	0.000336	14871
2393	0	0.000202	14871
2393	2364	0.000067	14871
2393	2321	0.000336	14871
2393	2320	0.000269	14871
2393	2348	0.000202	14871
2393	2323	0.000134	14871
2393	2362	0.000067	14871
2393	2355	0.000067	14871
2393	2358	0.000067	14871
2393	2363	0.000067	14871
2393	2352	0.000067	14871
2407	1316	0.202593	14576
2407	450	0.055708	14576
2407	1547	0.196487	14576
2407	1626	0.468784	14576
2407	2369	0.000412	14576
2407	2311	0.000343	14576
2407	2202	0.003019	14576
2407	1538	0.035195	14576
2407	2061	0.014270	14576
2407	2109	0.005763	14576
2407	1933	0.002333	14576
2407	2268	0.001921	14576
2407	2361	0.000412	14576
2407	2304	0.000549	14576
2407	2222	0.003842	14576
2407	2323	0.000823	14576
2407	2342	0.000549	14576
2407	2016	0.001166	14576
2407	2231	0.001029	14576
2407	2358	0.000343	14576
2407	2267	0.001098	14576
2407	1431	0.000206	14576
2407	2367	0.000412	14576
2407	2377	0.000069	14576
2407	2348	0.000412	14576
2407	1533	0.000617	14576
2407	0	0.000206	14576
2407	2242	0.000274	14576
2407	2321	0.000069	14576
2407	2372	0.000412	14576
2407	2168	0.000137	14576
2407	2371	0.000069	14576
2407	2381	0.000069	14576
2407	2365	0.000069	14576
2407	2382	0.000069	14576
2407	2351	0.000137	14576
2407	2374	0.000137	14576
2421	1626	0.452617	14003
2421	1547	0.199029	14003
2421	1316	0.203956	14003
2421	450	0.054917	14003
2421	1538	0.042348	14003
2421	2061	0.016925	14003
2421	2268	0.002642	14003
2421	2109	0.006927	14003
2421	2222	0.003499	14003
2421	2382	0.000357	14003
2421	2361	0.000714	14003
2421	2202	0.002714	14003
2421	2267	0.002857	14003
2421	1933	0.001928	14003
2421	1533	0.000286	14003
2421	2242	0.000286	14003
2421	1431	0.000857	14003
2421	2385	0.000214	14003
2421	2369	0.000643	14003
2421	2377	0.000071	14003
2421	2348	0.001000	14003
2421	2372	0.000357	14003
2421	2016	0.001071	14003
2421	2231	0.000357	14003
2421	2358	0.000286	14003
2421	2351	0.000143	14003
2421	2389	0.000071	14003
2421	2386	0.000428	14003
2421	2323	0.000928	14003
2421	2374	0.000428	14003
2421	2311	0.000071	14003
2421	2168	0.000214	14003
2421	0	0.000214	14003
2421	2383	0.000214	14003
2421	2342	0.000214	14003
2421	2388	0.000071	14003
2421	2304	0.000071	14003
2421	2321	0.000071	14003
2435	1626	0.445602	13732
2435	450	0.043621	13732
2435	1538	0.046170	13732
2435	1547	0.201063	13732
2435	1316	0.207472	13732
2435	2061	0.021701	13732
2435	2361	0.001092	13732
2435	2202	0.002767	13732
2435	2342	0.000801	13732
2435	2268	0.003131	13732
2435	2267	0.003277	13732
2435	2383	0.000510	13732
2435	2386	0.000510	13732
2435	1933	0.002549	13732
2435	2016	0.001748	13732
2435	2109	0.006845	13732
2435	2222	0.003641	13732
2435	2369	0.001384	13732
2435	2374	0.000655	13732
2435	2348	0.000218	13732
2435	2402	0.000073	13732
2435	2323	0.001384	13732
2435	2311	0.000364	13732
2435	2385	0.000510	13732
2435	2395	0.000146	13732
2435	2242	0.000291	13732
2435	2389	0.000218	13732
2435	2382	0.000364	13732
2435	2351	0.000364	13732
2435	1431	0.000583	13732
2435	2168	0.000218	13732
2435	2407	0.000073	13732
2435	0	0.000218	13732
2435	2372	0.000073	13732
2435	1533	0.000146	13732
2435	2405	0.000073	13732
2435	2406	0.000073	13732
2435	2404	0.000073	13732
2449	1538	0.042452	13427
2449	2267	0.004096	13427
2449	1316	0.209652	13427
2449	1626	0.453564	13427
2449	450	0.043271	13427
2449	1547	0.189692	13427
2449	1933	0.003277	13427
2449	2109	0.011991	13427
2449	2323	0.001117	13427
2449	2061	0.021375	13427
2449	2202	0.002011	13427
2449	2415	0.000521	13427
2449	2361	0.000521	13427
2449	2222	0.003649	13427
2449	2268	0.002681	13427
2449	2016	0.001266	13427
2449	2369	0.001564	13427
2449	2351	0.000819	13427
2449	2406	0.000298	13427
2449	2348	0.000372	13427
2449	2383	0.002011	13427
2449	2405	0.000372	13427
2449	2385	0.000223	13427
2449	2374	0.000596	13427
2449	2242	0.000447	13427
2449	2418	0.000074	13427
2449	2416	0.000074	13427
2449	2382	0.000074	13427
2449	2342	0.000521	13427
2449	1431	0.000149	13427
2449	0	0.000223	13427
2449	2419	0.000074	13427
2449	2386	0.000447	13427
2449	2168	0.000149	13427
2449	2395	0.000074	13427
2449	2311	0.000149	13427
2449	2414	0.000149	13427
2463	2267	0.004282	13310
2463	2268	0.003982	13310
2463	1316	0.203381	13310
2463	2061	0.021938	13310
2463	1626	0.446206	13310
2463	1538	0.043651	13310
2463	1547	0.201052	13310
2463	450	0.040195	13310
2463	1933	0.003080	13310
2463	2109	0.013749	13310
2463	2421	0.000301	13310
2463	2369	0.002179	13310
2463	2348	0.000451	13310
2463	2242	0.000376	13310
2463	2323	0.000751	13310
2463	2222	0.002780	13310
2463	2342	0.001352	13310
2463	2202	0.000676	13310
2463	2374	0.002029	13310
2463	2428	0.000075	13310
2463	1431	0.000150	13310
2463	2422	0.000225	13310
2463	2383	0.002104	13310
2463	2415	0.000902	13310
2463	2361	0.000301	13310
2463	2406	0.000526	13310
2463	2425	0.000150	13310
2463	2168	0.000150	13310
2463	2016	0.000751	13310
2463	0	0.000225	13310
2463	2405	0.000526	13310
2463	2385	0.000676	13310
2463	2311	0.000301	13310
2463	2351	0.000225	13310
2463	2431	0.000150	13310
2463	2432	0.000075	13310
2463	2433	0.000075	13310
2477	1626	0.447110	12753
2477	2061	0.022426	12753
2477	1538	0.047910	12753
2477	2267	0.003842	12753
2477	1316	0.204422	12753
2477	1547	0.194935	12753
2477	450	0.038109	12753
2477	2242	0.000941	12753
2477	2109	0.015134	12753
2477	2374	0.002666	12753
2477	2323	0.000627	12753
2477	2268	0.003058	12753
2477	2435	0.000157	12753
2477	2222	0.002666	12753
2477	2405	0.000941	12753
2477	2383	0.001882	12753
2477	2342	0.002509	12753
2477	2422	0.001019	12753
2477	2436	0.000314	12753
2477	2385	0.000784	12753
2477	2348	0.000392	12753
2477	2415	0.000470	12753
2477	2369	0.002744	12753
2477	1933	0.001176	12753
2477	2421	0.000392	12753
2477	2441	0.000392	12753
2477	2445	0.000078	12753
2477	2406	0.000470	12753
2477	2446	0.000078	12753
2477	2438	0.000314	12753
2477	2443	0.000157	12753
2477	2440	0.000157	12753
2477	2311	0.000314	12753
2477	2444	0.000157	12753
2477	0	0.000235	12753
2477	2202	0.000157	12753
2477	2433	0.000235	12753
2477	2447	0.000078	12753
2477	2439	0.000157	12753
2477	2425	0.000314	12753
2477	2016	0.000078	12753
2491	1626	0.457358	12218
2491	1538	0.052054	12218
2491	2109	0.018497	12218
2491	2268	0.005811	12218
2491	1316	0.203716	12218
2491	2422	0.000327	12218
2491	2374	0.003519	12218
2491	1547	0.179407	12218
2491	2061	0.026109	12218
2491	450	0.029628	12218
2491	2383	0.002128	12218
2491	2267	0.002701	12218
2491	2342	0.003192	12218
2491	2369	0.003110	12218
2491	2242	0.001310	12218
2491	2222	0.002292	12218
2491	2323	0.000818	12218
2491	2405	0.000818	12218
2491	2446	0.000327	12218
2491	2311	0.000246	12218
2491	2421	0.000246	12218
2491	1933	0.001146	12218
2491	2441	0.000491	12218
2491	2433	0.000327	12218
2491	2451	0.000246	12218
2491	2443	0.000246	12218
2491	2385	0.000900	12218
2491	2415	0.000655	12218
2491	2444	0.000409	12218
2491	2436	0.000573	12218
2491	2457	0.000082	12218
2491	0	0.000246	12218
2491	2458	0.000082	12218
2491	2447	0.000246	12218
2491	2456	0.000082	12218
2491	2453	0.000082	12218
2491	2406	0.000327	12218
2491	2348	0.000082	12218
2491	2016	0.000082	12218
2491	2459	0.000082	12218
2505	1547	0.183959	11845
2505	1626	0.436133	11845
2505	1538	0.060616	11845
2505	1316	0.215956	11845
2505	2385	0.001942	11845
2505	2109	0.016041	11845
2505	2268	0.005065	11845
2505	2242	0.000338	11845
2505	2383	0.002195	11845
2505	2374	0.003630	11845
2505	450	0.031406	11845
2505	2061	0.022626	11845
2505	2369	0.002870	11845
2505	2443	0.000422	11845
2505	2415	0.000760	11845
2505	2342	0.004643	11845
2505	2465	0.000169	11845
2505	2267	0.001266	11845
2505	2405	0.000844	11845
2505	2464	0.000507	11845
2505	2469	0.000084	11845
2505	2451	0.000507	11845
2505	2444	0.000929	11845
2505	2446	0.000591	11845
2505	2311	0.000338	11845
2505	2222	0.002364	11845
2505	2447	0.000169	11845
2505	2441	0.000591	11845
2505	2461	0.000507	11845
2505	2466	0.000253	11845
2505	0	0.000253	11845
2505	2436	0.000507	11845
2505	2470	0.000169	11845
2505	2468	0.000169	11845
2505	2406	0.000422	11845
2505	1933	0.000084	11845
2505	2433	0.000253	11845
2505	2323	0.000253	11845
2505	2348	0.000084	11845
2505	2016	0.000084	11845
2519	1538	0.061857	11365
2519	2109	0.014958	11365
2519	1626	0.424197	11365
2519	1547	0.187769	11365
2519	1316	0.213374	11365
2519	2061	0.028685	11365
2519	2342	0.005367	11365
2519	2443	0.000968	11365
2519	450	0.032468	11365
2519	2374	0.002992	11365
2519	2383	0.002904	11365
2519	2268	0.005455	11365
2519	2415	0.000616	11365
2519	2436	0.000968	11365
2519	2451	0.000704	11365
2519	2385	0.002376	11365
2519	2444	0.000880	11365
2519	2481	0.000176	11365
2519	2466	0.001056	11365
2519	2406	0.000176	11365
2519	2323	0.000264	11365
2519	2464	0.001232	11365
2519	2222	0.002288	11365
2519	2475	0.000352	11365
2519	2369	0.001936	11365
2519	2441	0.000792	11365
2519	2405	0.001144	11365
2519	2473	0.000176	11365
2519	2485	0.000088	11365
2519	2468	0.000264	11365
2519	2482	0.000088	11365
2519	2484	0.000088	11365
2519	2483	0.000088	11365
2519	2446	0.000528	11365
2519	2267	0.001144	11365
2519	2461	0.000440	11365
2519	0	0.000264	11365
2519	2242	0.000528	11365
2519	2470	0.000088	11365
2519	2433	0.000088	11365
2519	2477	0.000088	11365
2519	2016	0.000088	11365
2533	1538	0.069363	10856
2533	1316	0.214720	10856
2533	2441	0.000829	10856
2533	1547	0.193165	10856
2533	2061	0.023950	10856
2533	1626	0.405490	10856
2533	2446	0.001842	10856
2533	2268	0.005158	10856
2533	2383	0.002395	10856
2533	2374	0.000829	10856
2533	2464	0.001842	10856
2533	450	0.036478	10856
2533	2109	0.015752	10856
2533	2369	0.002119	10856
2533	2342	0.009948	10856
2533	2222	0.002027	10856
2533	2267	0.000553	10856
2533	2436	0.001290	10856
2533	2385	0.001566	10856
2533	2490	0.000184	10856
2533	2242	0.000461	10856
2533	2461	0.001290	10856
2533	2415	0.000553	10856
2533	2444	0.002027	10856
2533	2473	0.001013	10856
2533	2475	0.000553	10856
2533	2451	0.000737	10856
2533	2323	0.000276	10856
2533	2443	0.000553	10856
2533	2470	0.000184	10856
2533	2466	0.000737	10856
2533	2488	0.000276	10856
2533	2468	0.000461	10856
2533	0	0.000276	10856
2533	2494	0.000092	10856
2533	2492	0.000184	10856
2533	2481	0.000184	10856
2533	2491	0.000184	10856
2533	2405	0.000184	10856
2533	2489	0.000092	10856
2533	2487	0.000092	10856
2533	2016	0.000092	10856
2547	2342	0.011804	10590
2547	1547	0.194806	10590
2547	1626	0.404438	10590
2547	2441	0.001039	10590
2547	1316	0.211709	10590
2547	2222	0.002266	10590
2547	1538	0.071294	10590
2547	2468	0.001416	10590
2547	2436	0.001416	10590
2547	2464	0.003777	10590
2547	450	0.029745	10590
2547	2061	0.021624	10590
2547	2466	0.000661	10590
2547	2383	0.003683	10590
2547	2473	0.000567	10590
2547	2374	0.001228	10590
2547	2109	0.017092	10590
2547	2444	0.003683	10590
2547	2268	0.005005	10590
2547	2369	0.001511	10590
2547	2481	0.000472	10590
2547	2385	0.001039	10590
2547	2267	0.001322	10590
2547	2470	0.000661	10590
2547	2446	0.000944	10590
2547	2488	0.001039	10590
2547	2415	0.000850	10590
2547	2242	0.000567	10590
2547	2502	0.000094	10590
2547	2489	0.000661	10590
2547	2461	0.002077	10590
2547	0	0.000283	10590
2547	2501	0.000189	10590
2547	2323	0.000189	10590
2547	2443	0.000378	10590
2547	2405	0.000283	10590
2547	2475	0.000094	10590
2547	2503	0.000094	10590
2561	2342	0.017443	10262
2561	1626	0.410934	10262
2561	450	0.024069	10262
2561	1538	0.077178	10262
2561	1316	0.213019	10262
2561	1547	0.176964	10262
2561	2061	0.029624	10262
2561	2222	0.000877	10262
2561	2488	0.000974	10262
2561	2109	0.013837	10262
2561	2405	0.000097	10262
2561	2415	0.000487	10262
2561	2268	0.005457	10262
2561	2436	0.000877	10262
2561	2441	0.001462	10262
2561	2468	0.002046	10262
2561	2464	0.003216	10262
2561	2385	0.002339	10262
2561	2503	0.000292	10262
2561	2383	0.003411	10262
2561	2461	0.002144	10262
2561	2267	0.002241	10262
2561	2369	0.001559	10262
2561	2473	0.001267	10262
2561	2444	0.002339	10262
2561	2443	0.000682	10262
2561	2505	0.000390	10262
2561	2374	0.000585	10262
2561	2242	0.000585	10262
2561	2517	0.000097	10262
2561	2446	0.001072	10262
2561	2516	0.000097	10262
2561	2466	0.000390	10262
2561	2515	0.000097	10262
2561	2481	0.000487	10262
2561	0	0.000292	10262
2561	2501	0.000780	10262
2561	2470	0.000195	10262
2561	2514	0.000097	10262
2575	1316	0.224020	9517
2575	1547	0.184512	9517
2575	1538	0.083325	9517
2575	2061	0.030787	9517
2575	450	0.023222	9517
2575	1626	0.392456	9517
2575	2342	0.016812	9517
2575	2468	0.001051	9517
2575	2268	0.003888	9517
2575	2109	0.011979	9517
2575	2369	0.001261	9517
2575	2441	0.003257	9517
2575	2383	0.004203	9517
2575	2436	0.001366	9517
2575	2222	0.001051	9517
2575	2443	0.000525	9517
2575	2374	0.002207	9517
2575	2267	0.002312	9517
2575	2461	0.002312	9517
2575	2464	0.001051	9517
2575	2521	0.000105	9517
2575	2444	0.002312	9517
2575	2518	0.000420	9517
2575	2473	0.001576	9517
2575	2405	0.000525	9517
2575	2385	0.001576	9517
2575	2488	0.000525	9517
2575	2242	0.000105	9517
2575	2446	0.000315	9517
2575	0	0.000315	9517
2575	2481	0.000210	9517
2575	2505	0.000105	9517
2575	2524	0.000105	9517
2575	2525	0.000105	9517
2575	2523	0.000105	9517
2589	1626	0.390108	8977
2589	1547	0.184694	8977
2589	1316	0.222792	8977
2589	2109	0.008912	8977
2589	2405	0.000111	8977
2589	1538	0.086889	8977
2589	2061	0.035201	8977
2589	2383	0.007798	8977
2589	450	0.021054	8977
2589	2342	0.016152	8977
2589	2268	0.006238	8977
2589	2444	0.002896	8977
2589	2222	0.000557	8977
2589	2461	0.002673	8977
2589	2441	0.002785	8977
2589	2532	0.000111	8977
2589	2374	0.002339	8977
2589	2530	0.000223	8977
2589	2369	0.001114	8977
2589	2436	0.001448	8977
2589	2385	0.001560	8977
2589	2464	0.002673	8977
2589	2473	0.000668	8977
2589	2533	0.000111	8977
2589	2529	0.000223	8977
2589	2525	0.000223	8977
2589	0	0.000334	8977
2589	2443	0.000111	8977
2603	1626	0.390621	8850
2603	1538	0.091299	8850
2603	1316	0.225198	8850
2603	1547	0.188136	8850
2603	450	0.015819	8850
2603	2061	0.033107	8850
2603	2268	0.011525	8850
2603	2109	0.007006	8850
2603	2538	0.000226	8850
2603	2342	0.013785	8850
2603	2464	0.004633	8850
2603	2383	0.004972	8850
2603	2525	0.000565	8850
2603	2444	0.002373	8850
2603	2374	0.002147	8850
2603	2385	0.001243	8850
2603	2461	0.001017	8850
2603	2441	0.002825	8850
2603	2436	0.001130	8850
2603	2405	0.000339	8850
2603	2544	0.000113	8850
2603	2532	0.000565	8850
2603	2529	0.000565	8850
2603	2530	0.000113	8850
2603	0	0.000339	8850
2603	2222	0.000226	8850
2603	2369	0.000113	8850
2617	1626	0.379912	8423
2617	1547	0.193280	8423
2617	1538	0.091179	8423
2617	1316	0.229372	8423
2617	2061	0.032649	8423
2617	2342	0.019589	8423
2617	2461	0.001662	8423
2617	2374	0.002849	8423
2617	2385	0.001662	8423
2617	2529	0.001187	8423
2617	2444	0.004037	8423
2617	450	0.013059	8423
2617	2268	0.009735	8423
2617	2383	0.006411	8423
2617	2525	0.000475	8423
2617	2532	0.000475	8423
2617	2109	0.002018	8423
[truncated: 26,360 more rows]
