# Supplementary material for: Early prediction of antigenic transitions for influenza A/H3N2
Source: PLoS Comput Biol. 2020 Feb 18;16(2):e1007683. doi: 10.1371/journal.pcbi.1007683 (PMC7048310; doi:10.1371/journal.pcbi.1007683)
Supplement: S1 Source — (GZ) [file pcbi.1007683.s016.tar.gz › S3_source_files/figure_files/figures1-3_data/prediction.out10.figure1.csv]

	fold	glmer.probs	truth	antigentype	name	predict	thres	type
1	1	0.570991522940358	1	1538	tropics_18	1	0.58	TN
2	1	0.625865266757925	2	1547	tropics_18	2	0.58	TP
3	1	0.881200816928495	2	1626	tropics_18	2	0.58	TP
4	1	0.867714979898883	2	2444	tropics_18	2	0.58	TP
5	1	0.952252949231265	2	2904	tropics_18	2	0.58	TP
6	1	0.941702674474605	2	3020	tropics_18	2	0.58	TP
7	1	0.234430932461318	1	3047	tropics_18	1	0.58	TN
8	1	0.411811675199536	1	3858	tropics_18	1	0.58	TN
9	1	0.0623251678838424	1	3948	tropics_18	1	0.58	TN
10	1	0.339953091268967	1	4063	tropics_18	1	0.58	TN
11	1	0.845355304361336	2	4307	tropics_18	2	0.58	TP
12	1	0.316528203247914	1	5101	tropics_18	1	0.58	TN
13	1	0.661060136855229	2	5316	tropics_18	2	0.58	TP
14	1	0.811719141072856	2	5491	tropics_18	2	0.58	TP
15	1	0.828579651349147	1	5585	tropics_18	2	0.58	FP
16	1	0.853259447560358	2	5590	tropics_18	2	0.58	TP
17	1	0.86826404001693	2	5979	tropics_18	2	0.58	TP
18	1	0.81548973363129	2	6488	tropics_18	2	0.58	TP
19	1	0.0383366336909427	2	6982	tropics_18	1	0.58	FN
20	1	0.0542871773730583	1	7290	tropics_18	1	0.58	TN
21	1	0.00588445778331788	1	7366	tropics_18	1	0.58	TN
22	1	0.877195258784935	2	7755	tropics_18	2	0.58	TP
23	1	0.0645637505024102	2	8621	tropics_18	1	0.58	FN
24	1	0.50572283664927	1	9104	tropics_18	1	0.58	TN
25	1	0.901628378414133	2	9202	tropics_18	2	0.58	TP
26	1	0.946711959148207	2	9235	tropics_18	2	0.58	TP
27	1	0.995457981682574	2	10391	tropics_18	2	0.58	TP
28	1	0.22730789404146	1	10773	tropics_18	1	0.58	TN
29	1	0.170780466570764	1	11245	tropics_18	1	0.58	TN
30	1	0.917325856259798	2	11787	tropics_18	2	0.58	TP
