# Supplementary material for: Early prediction of antigenic transitions for influenza A/H3N2
Source: PLoS Comput Biol. 2020 Feb 18;16(2):e1007683. doi: 10.1371/journal.pcbi.1007683 (PMC7048310; doi:10.1371/journal.pcbi.1007683)
Supplement: S1 Source — (GZ) [file pcbi.1007683.s016.tar.gz › S3_source_files/figure_files/figures1-3_data/freq.01.csv]

individual.meanMut	individual.varMut	individual.meanR	individual.varR	individual.meanBeta	individual.varBeta	individual.meanSigma	individual.varSigma	day	meanLoad	antigenicTypes	dominant.freq	infected	diversity	tmrca	netau	serialInterval	antigenicDiversity	totalS	totalI	simDay	meanR	varR	meanBeta	varBeta	meanSigma	varSigma	covBetaSigma	entropy	antigentype	success	name	ratio.mutation	ratio.meanR	ratio.varR	ratio.meanBeta	ratio.varBeta	ratio.meanSigma	ratio.varSigma	freq	prop.I
10.387097	1.914672	0.012776	0.000124	-0.65844	0.000124	0.489407	0.214502	2029	6	32	0.438659	6146	3.0973	3.689	34.2466	0.00655	0.0264	39993854	6146	0.561644	0.985938	0.000981	0.535213	0.000163	0.460721	0.00011	-1e-05	2.03498871807651	1151	Transient	tropics_10	1.73118283333333	1.02730390933699	0.126401630988787	0.967200445066484	0.760736196319018	1.06226327864369	1950.01818181818	0.01	0.015365
7.653465	4.028429	-0.023306	0.00026	-0.636483	0.00026	0.461855	0.238849	1889	6	39	0.455464	9992	2.1799	3.3068	136.9863	0.00631	0.0261	39990008	9992	0.178082	0.985808	0.000693	0.535511	0.000164	0.460414	5.5e-05	-1.5e-05	1.98017214905599	1163	Transient	tropics_10	1.2755775	0.991028158832198	0.375180375180375	0.988121955368008	1.58536585365854	1.00312979188296	4342.70909090909	0.01	0.02498
6.577586	3.140532	-0.000558	0.000203	-0.627841	0.000203	0.468389	0.22891	1959	6	43	0.458523	7679	2.7626	3.9397	54.7945	0.00627	0.0272	39992321	7679	0.369863	0.985359	0.000895	0.535197	0.000159	0.460483	0.000112	-1.9e-05	2.04830797359626	1335	Transient	tropics_10	1.09626433333333	1.01429241084016	0.226815642458101	0.997283073109682	1.27672955974843	1.01716892914614	2043.83928571429	0.01	0.0191975
7.724771	4.548102	0.003098	0.000293	-0.637055	0.000293	0.474489	0.228365	1875	6	42	0.44569	10440	2.1978	3.9767	68.4932	0.00644	0.0252	39989560	10440	0.139726	0.982361	0.000928	0.535564	0.000168	0.458772	0.000118	-2.2e-05	1.95617305508123	1437	Transient	tropics_10	1.28746183333333	1.02111423780199	0.31573275862069	0.987459181514041	1.74404761904762	1.03425884753211	1935.29661016949	0.01	0.0261
2.931624	1.106436	0.01391	7.1e-05	-0.598556	7.1e-05	0.461532	0.228522	1875	6	42	0.44569	10440	2.1978	3.9767	68.4932	0.00644	0.0252	39989560	10440	0.139726	0.982361	0.000928	0.535564	0.000168	0.458772	0.000118	-2.2e-05	1.95617305508123	1490	Est.	tropics_10	0.488604	1.03221442441645	0.0765086206896552	1.02621664739509	0.422619047619048	1.00601606026523	1936.62711864407	0.01	0.0261
8.702128	1.932549	-0.003708	0.000125	-0.644906	0.000125	0.474948	0.222329	1973	6	41	0.458798	7269	2.8071	3.5356	68.4932	0.00647	0.026	39992731	7269	0.408219	0.98011	0.000904	0.535114	0.000164	0.45808	9.2e-05	-8e-06	2.06135935025288	1524	Transient	tropics_10	1.45035466666667	1.01651739717259	0.138274336283186	0.980560894881432	0.76219512195122	1.03682326231226	2416.61956521739	0.01	0.0181725
5.518072	0.852083	0.0181	5.5e-05	-0.619331	5.5e-05	0.473162	0.2231	1973	6	41	0.458798	7269	2.8071	3.5356	68.4932	0.00647	0.026	39992731	7269	0.408219	0.98011	0.000904	0.535114	0.000164	0.45808	9.2e-05	-8e-06	2.06135935025288	1542	Transient	tropics_10	0.919678666666667	1.03892909752825	0.0608407079646018	1.00596217410075	0.335365853658537	1.03292438002096	2425	0.01	0.0181725
7.336842	1.297064	0.061495	8.4e-05	-0.633939	8.4e-05	0.501426	0.207719	1945	6	43	0.456201	7854	2.637	3.4603	39.1389	0.00609	0.0275	39992146	7854	0.331507	0.983355	0.000749	0.535275	0.000157	0.459481	8.4e-05	-2.1e-05	2.06288386955952	1560	Est.	tropics_10	1.222807	1.08142550695284	0.11214953271028	0.991075705489603	0.535031847133758	1.09128777903765	2472.84523809524	0.01	0.019635
11.828571	3.932517	-0.015851	0.000254	-0.670018	0.000254	0.481275	0.205926	2813	8	44	0.713349	17851	5.7257	4.5178	273.9726	0.00635	0.0357	39982149	17851	2.709589	0.973642	0.000716	0.523741	0.000188	0.46497	5.9e-05	-2.5e-05	1.07718631121455	1842	Transient	tropics_10	1.478571375	1.01091978976957	0.354748603351955	0.977008420412071	1.35106382978723	1.03506677850184	3490.27118644068	0.01	0.0446275
4.120755	1.079758	0.013362	7e-05	-0.608107	7e-05	0.465871	0.222495	2687	8	52	0.595258	24549	5.9322	4.1726	273.9726	0.00648	0.0437	39975451	24549	2.364384	1.001399	0.000705	0.526245	0.000185	0.47604	0.000139	-7.3e-05	1.22649402085069	1930	Transient	tropics_10	0.515094375	1.01203583233971	0.099290780141844	1.03446190732323	0.378378378378378	0.978638349718511	1600.68345323741	0.01	0.0613725
7.149123	8.267236	0.070633	0.000533	-0.632432	0.000533	0.505393	0.188669	2813	8	44	0.713349	17851	5.7257	4.5178	273.9726	0.00635	0.0357	39982149	17851	2.709589	0.973642	0.000716	0.523741	0.000188	0.46497	5.9e-05	-2.5e-05	1.07718631121455	2187	Est.	tropics_10	0.893640375	1.1022401394449	0.744413407821229	1.01442910047317	2.83510638297872	1.08693679162096	3197.77966101695	0.01	0.0446275
9.017699	2.583758	0.034683	0.000167	-0.64744	0.000167	0.494833	0.195972	2995	8	37	0.533835	10891	4.5856	5.0164	45.6621	0.00636	0.0323	39989109	10891	3.208219	1.005878	0.002439	0.526474	0.000206	0.477724	0.000283	5.2e-05	1.26146631072611	2339	Transient	tropics_10	1.127212375	1.0292415873303	0.0684706847068471	0.994130623829108	0.810679611650485	1.03581356599208	692.480565371025	0.01	0.0272275
3.801653	1.068096	0.09844	6.9e-05	-0.605544	6.9e-05	0.505783	0.177768	3023	8	44	0.449672	11902	4.3314	5.0932	136.9863	0.00615	0.0316	39988098	11902	3.284932	1.020314	0.001942	0.527387	0.000199	0.483766	0.000196	3.9e-05	1.21225945512681	2592	Est.	tropics_10	0.475206625	1.08147903049102	0.0355303810504634	1.03487086890369	0.346733668341708	1.04551167299893	906.979591836735	0.01	0.029755
5.792553	5.643136	-0.021789	0.000364	-0.621535	0.000364	0.455749	0.179791	3457	7	56	0.478137	14774	3.4413	3.5151	91.3242	0.00656	0.0192	39985226	14774	4.473973	0.960086	0.001141	0.532036	0.000161	0.451331	0.000163	-1.5e-05	1.33128664167861	2677	Transient	tropics_10	0.827507571428571	1.01912398005851	0.319018404907975	1.00955447811404	2.26086956521739	1.00978882460988	1103.01226993865	0.01	0.036935
8.828729	3.280059	-0.012694	0.000212	-0.645923	0.000212	0.471507	0.175997	3359	6	77	0.648433	35191	3.0677	3.2466	136.9863	0.00667	0.0137	39964809	35191	4.205479	0.967383	0.000794	0.533144	0.000151	0.453787	6.6e-05	0	1.02232179452563	2727	Transient	tropics_10	1.47145483333333	1.02067767263186	0.267002518891688	0.983183721469438	1.40397350993377	1.03904915742408	2666.62121212121	0.01	0.0879775
7.555556	2.080247	-0.037901	0.000134	-0.635696	0.000134	0.454761	0.178625	3555	7	28	0.503995	6133	3.7466	3.7822	68.4932	0.00636	0.0245	39993867	6133	4.742466	0.96454	0.000948	0.5317	0.000176	0.453695	9.5e-05	-7e-06	1.54696044484053	2839	Transient	tropics_10	1.07936514285714	0.998204588913138	0.141350210970464	0.99598792842306	0.761363636363636	1.00234959609429	1880.26315789474	0.01	0.0153325
7.435644	1.196353	-0.008493	7.7e-05	-0.634733	7.7e-05	0.468013	0.167843	3443	6	60	0.508054	17258	3.4153	3.4767	136.9863	0.00648	0.0182	39982742	17258	4.435616	0.951763	0.000719	0.532104	0.000161	0.447334	4.7e-05	-1e-06	1.29002817331196	3004	Transient	tropics_10	1.239274	1.04179608120868	0.107093184979138	0.99619059428968	0.478260869565217	1.04622720383427	3571.12765957447	0.01	0.043145
4.064151	2.965696	0.039765	0.000191	-0.607653	0.000191	0.478121	0.167443	3401	6	69	0.564948	24820	3.2371	3.3603	Inf	0.00654	0.0164	39975180	24820	4.320548	0.96105	0.000973	0.532809	0.000152	0.45112	0.000125	-1.1e-05	1.14094492041498	3028	Est.	tropics_10	0.6773585	1.08273889225076	0.196300102774923	1.02218170345297	1.25657894736842	1.05985325412307	1339.544	0.01	0.06205
6.730337	1.140765	0.005259	7.4e-05	-0.629068	7.4e-05	0.471682	0.170366	3555	7	28	0.503995	6133	3.7466	3.7822	68.4932	0.00636	0.0245	39993867	6133	4.742466	0.96454	0.000948	0.5317	0.000176	0.453695	9.5e-05	-7e-06	1.54696044484053	3341	Transient	tropics_10	0.961476714285714	1.04223034069488	0.0780590717299578	1.00261126189265	0.420454545454545	1.03964557687433	1793.32631578947	0.01	0.0153325
1.575	1.794375	-0.001366	0.000116	-0.587659	0.000116	0.449569	0.184742	3541	7	36	0.505294	6895	3.7767	3.7452	34.2466	0.00606	0.0247	39993105	6895	4.70411	0.96036	0.001122	0.531882	0.000181	0.451577	0.000132	-8e-06	1.51995230642148	3522	Transient	tropics_10	0.225	1.03985477586877	0.103386809269162	1.04464239253948	0.640883977900553	0.995553360777896	1399.56060606061	0.01	0.0172375
4.769231	2.741617	-0.020393	0.000177	-0.613316	0.000177	0.452523	0.181924	3625	7	23	0.4603	3665	4.0609	3.9753	27.3973	0.00628	0.0328	39996335	3665	4.934247	0.975448	0.00101	0.531252	0.000156	0.459194	0.000105	3e-06	1.80907233612484	3537	Transient	tropics_10	0.681318714285714	1.0044754112096	0.175247524752475	1.01938835354479	1.13461538461538	0.985472371154675	1732.60952380952	0.01	0.0091625
4.473684	0.775623	0.027045	5e-05	-0.610942	5e-05	0.473382	0.173117	3625	7	23	0.4603	3665	4.0609	3.9753	27.3973	0.00628	0.0328	39996335	3665	4.934247	0.975448	0.00101	0.531252	0.000156	0.459194	0.000105	3e-06	1.80907233612484	3645	Transient	tropics_10	0.639097714285714	1.05327401907107	0.0495049504950495	1.02181125634379	0.320512820512821	1.03089761625805	1648.73333333333	0.01	0.0091625
7.818182	0.876033	0.014458	5.7e-05	-0.637806	5.7e-05	0.480178	0.174311	3807	7	20	0.439548	2746	4.1352	3.4479	11.9119	0.00654	0.0384	39997254	2746	5.432877	1.01904	0.001253	0.532043	0.000146	0.478949	0.000109	3.1e-05	1.76586502656645	3734	Transient	tropics_10	1.11688314285714	0.995606671386403	0.0454908220271349	0.993247864640525	0.39041095890411	1.00256603521461	1599.18348623853	0.01	0.006865
5.285714	0.632653	0.044406	4.1e-05	-0.617464	4.1e-05	0.484815	0.170331	3835	6	20	0.471933	2886	4.3178	3.4849	22.8311	0.00678	0.0391	39997114	2886	5.509589	1.008179	0.001076	0.532472	0.00014	0.473481	9.4e-05	2.1e-05	1.73434102446832	3747	Transient	tropics_10	0.880952333333333	1.03692568865404	0.0381040892193309	1.01284273349883	0.292857142857143	1.02393760256483	1812.03191489362	0.01	0.007215
7.542857	0.933878	0.046532	6e-05	-0.635594	6e-05	0.494767	0.16547	3933	7	21	0.610317	5389	4.2273	3.4164	45.6621	0.0063	0.0374	39994611	5389	5.778082	1.032604	0.000855	0.531859	0.000109	0.485516	6.8e-05	1.9e-05	1.50531911127995	3775	Transient	tropics_10	1.077551	1.0145531130457	0.0701754385964912	0.995791742001468	0.55045871559633	1.0190539549675	2433.38235294118	0.01	0.0134725
7.125	1.373661	0.032371	8.9e-05	-0.632238	8.9e-05	0.486431	0.166598	4157	7	58	0.817126	26439	4.4021	3.8548	273.9726	0.00619	0.0217	39973561	26439	6.391781	1.036101	0.00083	0.528852	0.000157	0.489948	3.4e-05	1e-05	0.907642424737411	3798	Transient	tropics_10	1.01785714285714	0.996911150907823	0.107228915662651	1.00482023958152	0.56687898089172	0.992821687199458	4899.94117647059	0.01	0.0660975
11.080645	2.1064	-0.019128	0.000136	-0.66401	0.000136	0.476662	0.16503	4633	7	21	0.544107	4047	5.7649	4.8781	22.8311	0.0064	0.0233	39995953	4047	7.69589	0.980359	0.000993	0.530418	0.00018	0.462309	0.000154	-3.8e-05	1.44373176478065	3878	Transient	tropics_10	1.58294928571429	1.00070869887655	0.136958710976838	0.970523079160192	0.755555555555556	1.0310463348107	1071.62337662338	0.01	0.0101175
5.335423	1.320093	0.063638	8.5e-05	-0.617864	8.5e-05	0.49477	0.161249	4199	7	68	0.818579	30658	4.4614	3.9699	273.9726	0.00633	0.0205	39969342	30658	6.506849	1.007185	0.000642	0.529209	0.000159	0.475981	2.5e-05	-5e-06	0.936624901905785	3892	Est.	tropics_10	0.762203285714286	1.058104065447	0.132398753894081	1.0186801716756	0.534591194968554	1.03947426472905	6449.96	0.01	0.076645
2.9	2.52	0.006933	0.000163	-0.598302	0.000163	0.458294	0.169099	4409	7	60	0.769909	18045	4.8463	4.5452	Inf	0.00651	0.0166	39981955	18045	7.082192	0.97792	7e-04	0.530722	0.000171	0.460845	4.8e-05	-1.2e-05	1.08837338899687	4285	Transient	tropics_10	0.414285714285714	1.02969270378122	0.232857142857143	1.0358423239814	0.953216374269006	0.994464516269028	3522.89583333333	0.01	0.0451125
8.113208	1.723033	0.017594	0.000111	-0.640175	0.000111	0.482918	0.155431	4493	7	45	0.724968	10137	5.1713	4.4959	54.7945	0.00644	0.0165	39989863	10137	7.312329	0.979437	0.000629	0.531185	0.00017	0.461171	4.6e-05	-1.9e-05	1.13590409734863	4318	Transient	tropics_10	1.15902971428571	1.03911705002464	0.176470588235294	0.99249819920091	0.652941176470588	1.04715604407042	3378.9347826087	0.01	0.0253425
8.5	1.694444	-0.010106	0.000109	-0.643282	0.000109	0.471097	0.171418	4745	7	15	0.432912	2534	5.8367	4.526	34.2466	0.00628	0.0237	39997466	2534	8.00274	0.990539	0.000788	0.52945	2e-04	0.467943	7.3e-05	-2.7e-05	1.50919219943743	4366	Transient	tropics_10	1.21428571428571	0.999400219505435	0.138324873096447	0.992661605580447	0.545	1.00674013715346	2348.19178082192	0.01	0.006335
12.121951	0.790006	-0.036844	5.1e-05	-0.672374	5.1e-05	0.47222	0.167881	4661	7	19	0.546674	3578	5.7959	4.2959	45.6621	0.00662	0.0224	39996422	3578	7.772603	0.993718	0.000697	0.53076	0.000183	0.468283	6.1e-05	-2.6e-05	1.43873718036947	4617	Transient	tropics_10	1.73170728571429	0.969919514945678	0.0731707317073171	0.961819320305839	0.278688524590164	1.0084073092553	2752.14754098361	0.01	0.008945
6.536585	2.346222	0.027549	0.000151	-0.627512	0.000151	0.481528	0.15886	4689	7	19	0.542233	3161	5.7904	4.3726	45.6621	0.00666	0.0219	39996839	3161	7.849315	0.991109	0.000735	0.53011	0.000194	0.46762	5.6e-05	-2.3e-05	1.46451697594769	4683	Transient	tropics_10	0.933797857142857	1.03715331264309	0.205442176870748	1.00718443188339	0.778350515463918	1.02974209828493	2836.78571428571	0.01	0.0079025
8.066667	1.462222	0.026399	9.4e-05	-0.639802	9.4e-05	0.486914	0.161671	4759	7	15	0.445208	2473	5.5415	4.5644	24.9066	0.0063	0.0222	39997527	2473	8.041096	0.990206	0.000727	0.528894	0.000211	0.468295	6.7e-05	-3.7e-05	1.45246467200615	4774	Transient	tropics_10	1.152381	1.03690599756011	0.1292984869326	0.997169259397303	0.445497630331753	1.03975912619182	2413	0.01	0.0061825
10.354839	0.293444	0.001393	1.9e-05	-0.65818	1.9e-05	0.483694	0.168083	4871	7	13	0.383256	2150	5.6646	4.7014	10.5374	0.00644	0.0227	39997850	2150	8.347945	1.015404	0.000719	0.528826	0.000188	0.480235	4.2e-05	-1.7e-05	1.42389872904272	4792	Transient	tropics_10	1.47926271428571	0.986202507253433	0.0264255910987483	0.979136541034675	0.101063829787234	1.00720272366654	4001.97619047619	0.01	0.005375
1.75	2.1875	0.071246	0.000141	-0.589065	0.000141	0.48406	0.172031	4997	7	18	0.444793	2871	6.0776	4.8699	14.4196	0.00608	0.0225	39997129	2871	8.693151	1.019518	0.000661	0.527853	0.000194	0.483082	3.5e-05	-2.4e-05	1.51324799793103	4798	Est.	tropics_10	0.25	1.05328729785742	0.213313161875946	1.05113700807735	0.72680412371134	1.00202450101639	4915.17142857143	0.01	0.0071775
4.921569	0.503652	0.046782	3.2e-05	-0.61454	3.2e-05	0.484561	0.173825	5081	8	17	0.472035	3862	6.2838	4.989	14.4196	0.00627	0.0206	39996138	3862	8.923288	1.01005	0.000647	0.527846	0.000213	0.478652	6.3e-05	-5e-05	1.53876169509378	4814	Transient	tropics_10	0.615196125	1.03746700003499	0.0494590417310665	1.02471108491821	0.150234741784038	1.01234508578257	2759.12698412698	0.01	0.009655
10.714286	0.727891	0.03219	4.7e-05	-0.661068	4.7e-05	0.500279	0.164489	5053	7	19	0.485338	3342	6.3586	4.263	27.3973	0.00622	0.0215	39996658	3342	8.846575	1.01965	0.000616	0.528256	0.000202	0.482822	6.1e-05	-4.8e-05	1.53067477585173	4831	Transient	tropics_10	1.53061228571429	1.01281194750086	0.0762987012987013	0.977366337397155	0.232673267326733	1.03615618178128	2696.54098360656	0.01	0.008355
2.973154	0.831494	0.106472	5.4e-05	-0.59889	5.4e-05	0.506453	0.163852	5221	6	26	0.369722	9829	6.0206	4.2795	24.9066	0.00616	0.0251	39990171	9829	9.306849	1.03898	0.001115	0.532984	0.000273	0.487572	7e-05	-2.9e-05	1.59179419323186	4871	Est.	tropics_10	0.495525666666667	1.07061423732872	0.0484304932735426	1.03083986616977	0.197802197802198	1.03872453709401	2340.74285714286	0.01	0.0245725
5.410122	3.599688	0.013247	0.000232	-0.618464	0.000232	0.471015	0.165883	5445	5	93	0.682643	54141	3.6521	4.8932	136.9863	0.00629	0.0176	39945859	54141	9.920548	1.005278	0.000742	0.538523	0.000158	0.466848	3.8e-05	2e-06	1.31570449604431	4878	Transient	tropics_10	1.0820244	1.00801482796623	0.31266846361186	1.00046117837294	1.46835443037975	1.00892581739667	4365.34210526316	0.01	0.1353525
5.678663	1.606254	0.06716	0.000104	-0.620621	0.000104	0.497925	0.160169	5347	5	56	0.652149	33730	4.5892	4.6247	136.9863	0.006	0.02	39966270	33730	9.652055	1.042791	0.000913	0.537926	0.000185	0.48481	4.7e-05	1e-06	1.30115907530785	4886	Transient	tropics_10	1.1357326	1.02558094492455	0.113910186199343	0.999413446838739	0.562162162162162	1.02705183473938	3407.85106382979	0.01	0.084325
2.489324	3.296149	0.038669	0.000213	-0.595003	0.000213	0.471932	0.16833	5459	5	100	0.681673	53467	3.8052	4.9315	91.3242	0.00614	0.0176	39946533	53467	9.958904	0.992342	0.000662	0.538492	0.00016	0.460893	4.5e-05	-1.1e-05	1.32379823721856	4949	Transient	tropics_10	0.4978648	1.04744773129922	0.321752265861027	1.02426946209529	1.33125	1.02395132926731	3740.66666666667	0.01	0.1336675
5.022222	0.999506	-0.023276	6.4e-05	-0.615348	6.4e-05	0.45214	0.164312	5767	6	31	0.329976	3773	4.5328	5.4137	54.7945	0.00645	0.0422	39996227	3773	10.80274	0.977447	0.000946	0.534987	0.000149	0.456968	0.000136	-2.1e-05	2.09631352849734	4980	Transient	tropics_10	0.837037	0.999535316540237	0.0676532769556025	1.01021666883651	0.429530201342282	0.989434708776107	1208.17647058824	0.01	0.0094325
8.25	2.96875	-0.019309	0.000192	-0.641274	0.000192	0.465878	0.160284	5725	6	38	0.418158	5364	4.3526	5.6589	68.4932	0.00648	0.0341	39994636	5364	10.687671	0.966426	0.001163	0.536155	0.000152	0.450849	0.000199	-3e-05	1.81480298005099	4998	Transient	tropics_10	1.375	1.01495223085579	0.165090283748925	0.982217980306054	1.26315789473684	1.0333348859596	805.447236180904	0.01	0.01341
4.490066	1.057848	-0.029392	6.8e-05	-0.611074	6.8e-05	0.447569	0.167757	5641	5	59	0.5108	12917	4.2081	5.4301	Inf	0.00668	0.0332	39987083	12917	10.457534	0.953002	0.000897	0.537264	0.000157	0.443671	0.000141	-3.1e-05	1.69692763210849	5039	Transient	tropics_10	0.8980132	1.01892309128276	0.0758082497212932	1.01024379727667	0.43312101910828	1.00878578947013	1189.76595744681	0.01	0.0322925
9.344961	3.008909	-0.002594	0.000194	-0.650069	0.000194	0.47816	0.149958	5571	5	74	0.588571	25776	3.861	5.2384	136.9863	0.00621	0.024	39974224	25776	10.265753	0.958168	0.000804	0.538063	0.00016	0.445397	0.000103	-2.2e-05	1.54477810708632	5307	Transient	tropics_10	1.8689922	1.04095457321763	0.241293532338308	0.970164751795089	1.2125	1.07355909447078	1455.90291262136	0.01	0.06444
5.734694	0.725531	0.008993	4.7e-05	-0.621071	4.7e-05	0.469652	0.16671	5753	6	33	0.331724	4142	4.4779	5.4356	39.1389	0.00623	0.0392	39995858	4142	10.764384	0.960954	0.001332	0.535249	0.000152	0.449081	0.000261	-4.4e-05	2.01406729126198	5386	Transient	tropics_10	0.955782333333333	1.05003315300653	0.0352852852852853	1.00396004011976	0.309210526315789	1.04580688116398	638.735632183908	0.01	0.010355
5.353535	0.571982	0.027083	3.7e-05	-0.618009	3.7e-05	0.476789	0.148271	5711	6	41	0.432376	6270	4.3671	5.6219	68.4932	0.00646	0.0343	39993730	6270	10.649315	0.956708	0.001283	0.536103	0.000156	0.446375	0.000239	-3.9e-05	1.76850090919526	5644	Transient	tropics_10	0.892255833333333	1.07394636381214	0.0288386593920499	1.00543468681496	0.237179487179487	1.06813553626435	620.380753138075	0.01	0.015675
7.623377	8.286726	-0.004747	0.000535	-0.636241	0.000535	0.470349	0.156136	5711	6	41	0.432376	6270	4.3671	5.6219	68.4932	0.00646	0.0343	39993730	6270	10.649315	0.956708	0.001283	0.536103	0.000156	0.446375	0.000239	-3.9e-05	1.76850090919526	5732	Transient	tropics_10	1.27056283333333	1.04030095828349	0.416991426344505	0.987269696829903	3.42948717948718	1.0537082049846	653.28870292887	0.01	0.015675
5.953488	0.183883	0.005992	1.2e-05	-0.622828	1.2e-05	0.46905	0.155388	5823	6	30	0.302352	2593	4.6255	5.537	22.8311	0.00643	0.0475	39997407	2593	10.956164	0.981167	0.001291	0.533466	0.000146	0.459988	0.00019	-7e-06	2.19079187261635	5769	Transient	tropics_10	0.992248	1.02531983642129	0.00929512006196747	1.00554726979171	0.0821917808219178	1.01970051392645	817.831578947368	0.01	0.0064825
5.866667	1.804444	-0.031827	0.000116	-0.622131	0.000116	0.451341	0.16651	5767	6	31	0.329976	3773	4.5328	5.4137	54.7945	0.00645	0.0422	39996227	3773	10.80274	0.977447	0.000946	0.534987	0.000149	0.456968	0.000136	-2.1e-05	2.09631352849734	5789	Transient	tropics_10	0.977777833333333	0.991024728923358	0.12262156448203	1.00338755629041	0.778523489932886	0.987686227482012	1224.33823529412	0.01	0.0094325
2.632353	1.5266	0.035185	9.8e-05	-0.596152	9.8e-05	0.470265	0.160138	5725	6	38	0.418158	5364	4.3526	5.6589	68.4932	0.00648	0.0341	39994636	5364	10.687671	0.966426	0.001163	0.536155	0.000152	0.450849	0.000199	-3e-05	1.81480298005099	5896	Transient	tropics_10	0.4387255	1.07179578795364	0.0842648323301806	1.0275527256892	0.644736842105263	1.04306541658072	804.713567839196	0.01	0.01341
7.058824	5.780854	-0.008581	0.000373	-0.631706	0.000373	0.466412	0.163252	5739	6	37	0.372628	4742	4.5057	5.6986	68.4932	0.00686	0.0395	39995258	4742	10.726027	0.964601	0.000932	0.535478	0.000152	0.45057	0.000153	-3.2e-05	1.95600380635721	5923	Transient	tropics_10	1.17647066666667	1.02784022792612	0.400214592274678	0.992914693023812	2.45394736842105	1.03515990856027	1067.00653594771	0.01	0.011855
6.051282	0.099934	0.068996	6e-06	-0.623614	6e-06	0.499956	0.142189	5781	6	34	0.309683	3439	4.6918	5.4753	30.4414	0.00605	0.0471	39996561	3439	10.841096	0.982196	0.000892	0.53454	0.000151	0.459573	0.000124	-2.2e-05	2.14488602988123	5936	Est.	tropics_10	1.008547	1.09085347874771	0.00672645739910314	1.00273845776566	0.0397350993377483	1.08787069736473	1146.68548387097	0.01	0.0085975
9.454545	6.672176	-0.027999	0.00043	-0.650949	0.00043	0.466311	0.159958	5795	6	31	0.310356	3090	4.596	5.4986	30.4414	0.00656	0.043	39996910	3090	10.879452	0.979021	0.000988	0.534423	0.000155	0.458204	0.000157	-3e-05	2.05951666444983	5993	Transient	tropics_10	1.5757575	0.993226232317897	0.435222672064777	0.97591344369909	2.7741935483871	1.01769299264083	1018.84076433121	0.01	0.007725
7.609756	0.969661	0.046916	6.3e-05	-0.636132	6.3e-05	0.495194	0.141713	5795	6	31	0.310356	3090	4.596	5.4986	30.4414	0.00656	0.043	39996910	3090	10.879452	0.979021	0.000988	0.534423	0.000155	0.458204	0.000157	-3e-05	2.05951666444983	6007	Transient	tropics_10	1.26829266666667	1.07049181838649	0.0637651821862348	0.990481211985146	0.406451612903226	1.08072823458547	902.630573248408	0.01	0.007725
8.935484	0.189386	-0.022832	1.2e-05	-0.64678	1.2e-05	0.46677	0.158078	5823	6	30	0.302352	2593	4.6255	5.537	22.8311	0.00643	0.0475	39997407	2593	10.956164	0.981167	0.001291	0.533466	0.000146	0.459988	0.00019	-7e-06	2.19079187261635	6029	Transient	tropics_10	1.48924733333333	0.996187884083394	0.00929512006196747	0.981748552783309	0.0821917808219178	1.01474386288338	831.98947368421	0.01	0.0064825
8.851852	0.496571	0.061974	3.2e-05	-0.646108	3.2e-05	0.507739	0.145979	6005	8	24	0.305029	2426	4.7678	5.7397	13.6986	0.00602	0.0816	39997574	2426	11.454795	1.019651	0.001688	0.527052	0.000116	0.483944	0.000394	-5.9e-05	2.22269049585987	6049	Transient	tropics_10	1.1064815	1.04343023452798	0.018957345971564	0.99436400572559	0.275862068965517	1.04916891210553	370.505076142132	0.01	0.006065
16.275574	6.304017	-0.014751	0.000407	-0.705737	0.000407	0.499651	0.131486	6495	10	79	0.680014	43930	4.8647	4.0493	136.9863	0.00647	0.0712	39956070	43930	12.79726	0.982177	0.000877	0.517487	0.000174	0.474727	0.000118	-3.1e-05	1.39817571214645	6071	Transient	tropics_10	1.6275574	1.00323797341775	0.464082098061574	0.954119717782639	2.33908045977011	1.05250175363946	1114.28813559322	0.01	0.109825
10.357683	6.793978	0.063138	0.000438	-0.658203	0.000438	0.514993	0.138084	6327	10	58	0.747308	39463	4.3706	4.7877	136.9863	0.00643	0.0648	39960537	39463	12.336986	1.032663	0.000732	0.517598	0.000147	0.498975	5.2e-05	-9e-06	1.10567784791631	6093	Transient	tropics_10	1.0357683	1.0314825098573	0.598360655737705	1.00035346224361	2.97959183673469	1.03210180870785	2655.46153846154	0.01	0.0986575
11.482759	1.577289	0.093754	0.000102	-0.66724	0.000102	0.535602	0.12869	6271	10	35	0.718619	22912	4.343	4.6356	45.6621	0.00606	0.0696	39977088	22912	12.183562	1.0356	0.000764	0.51766	0.000141	0.500332	6.2e-05	-7e-06	1.13959681604416	6101	Est.	tropics_10	1.1482759	1.06053450507645	0.133507853403141	0.991235259149207	0.723404255319149	1.07049319252017	2075.64516129032	0.01	0.05728
5.755376	1.902525	0.086428	0.000123	-0.621237	0.000123	0.508206	0.137859	6397	10	87	0.764511	55871	4.3301	3.7808	Inf	0.00612	0.0571	39944129	55871	12.528767	1.017965	0.000761	0.517368	0.000155	0.49209	5.3e-05	-8e-06	1.10529004268302	6148	Transient	tropics_10	0.5755376	1.07103177932977	0.161629434954008	1.03848597464217	0.793548387096774	1.0327501066878	2601.11320754717	0.01	0.1396775
11.498208	11.289423	-0.020479	0.000728	-0.667364	0.000728	0.477864	0.141322	6579	10	71	0.509781	24640	5.7052	4.2795	273.9726	0.00626	0.0977	39975360	24640	13.027397	0.967274	0.001486	0.517248	2e-04	0.467797	0.000297	-6.1e-05	1.82993475443314	6245	Transient	tropics_10	1.1498208	1.01287667255935	0.489905787348587	0.99190179751921	3.64	1.02152001829854	475.83164983165	0.01	0.0616
7.934599	3.668719	0.015028	0.000237	-0.638741	0.000237	0.481435	0.141038	6481	10	99	0.706672	47094	4.7466	4.011	273.9726	0.00663	0.0666	39952906	47094	12.758904	0.985858	0.000867	0.517458	0.00017	0.476532	0.000117	-3.1e-05	1.32834365600413	6401	Transient	tropics_10	0.7934599	1.02970355586652	0.273356401384083	1.02028899597833	1.39411764705882	1.01028892078601	1205.45299145299	0.01	0.117735
4.244514	3.112627	0.049419	0.000201	-0.609101	0.000201	0.483521	0.135756	6551	10	78	0.585011	29996	5.3401	4.2027	Inf	0.00652	0.0861	39970004	29996	12.950685	0.970928	0.001272	0.51756	0.000188	0.46927	0.000246	-5.5e-05	1.64452789477734	6732	Transient	tropics_10	0.4244514	1.08211987425302	0.158018867924528	1.05077587359913	1.06914893617021	1.03036844460545	551.853658536585	0.01	0.07499
10.830189	1.631541	-0.007132	0.000105	-0.661999	0.000105	0.48152	0.139394	6733	10	42	0.320995	10293	6.4291	4.7014	273.9726	0.00648	0.127	39989707	10293	13.449315	0.990918	0.001492	0.516506	0.000251	0.479952	0.00028	-7.9e-05	2.21187190996612	6737	Transient	tropics_10	1.0830189	1.00199347711679	0.0703753351206434	0.998670258729844	0.418326693227092	1.003266993366	497.835714285714	0.01	0.0257325
13.022727	1.961605	0.027364	0.000127	-0.679609	0.000127	0.507307	0.122163	6677	10	50	0.284981	12671	6.4948	4.5479	91.3242	0.00617	0.1276	39987329	12671	13.29589	0.982176	0.001151	0.516615	0.000241	0.475692	0.000283	-0.000117	2.18143034998027	6929	Transient	tropics_10	1.3022727	1.04639273685471	0.110338835794961	0.981030590170066	0.526970954356846	1.06646107144959	431.671378091873	0.01	0.0316775
7.353933	5.228664	0.024153	0.000337	-0.634077	0.000337	0.483199	0.136431	6649	10	58	0.328058	14976	6.414	4.4712	91.3242	0.00628	0.1255	39985024	14976	13.219178	0.973821	0.001372	0.517006	0.000224	0.471218	0.00028	-7.9e-05	2.14735049344928	6974	Transient	tropics_10	0.7353933	1.05198701434727	0.245626822157434	1.02595491072919	1.50446428571429	1.02542559919188	487.253571428571	0.01	0.03744
6.265487	1.079959	0.042792	7e-05	-0.625334	7e-05	0.487944	0.136761	6747	10	41	0.345829	9950	6.8277	4.7397	54.7945	0.00624	0.1396	39990050	9950	13.487671	0.994857	0.00125	0.516614	0.000264	0.481817	0.000266	-0.000109	2.20492261109937	7178	Transient	tropics_10	0.6265487	1.04911638391184	0.056	1.03574947843913	0.265151515151515	1.01271644628562	514.139097744361	0.01	0.024875
6.220264	2.154127	0.04671	0.000139	-0.624971	0.000139	0.48979	0.133559	6985	9	46	0.575292	18820	6.757	5.3918	45.6621	0.00643	0.124	39981180	18820	14.139726	1.032136	0.001029	0.520229	0.000224	0.496273	0.000122	-4.7e-05	1.56071948598072	7359	Transient	tropics_10	0.691140444444444	1.01519382888136	0.13508260447036	1.02892562953141	0.620535714285714	0.986936625607277	1094.74590163934	0.01	0.04705
5.120833	2.272899	0.108287	0.000147	-0.61614	0.000147	0.516318	0.125767	6985	9	46	0.575292	18820	6.757	5.3918	45.6621	0.00643	0.124	39981180	18820	14.139726	1.032136	0.001029	0.520229	0.000224	0.496273	0.000122	-4.7e-05	1.56071948598072	7451	Est.	tropics_10	0.568981444444444	1.07967120900277	0.142857142857143	1.03805231131609	0.65625	1.0403910750736	1030.87704918033	0.01	0.04705
9.225888	2.58603	0.029203	0.000167	-0.649113	0.000167	0.493232	0.135916	7097	9	73	0.542196	33593	7.0948	5.6986	68.4932	0.00635	0.1245	39966407	33593	14.446575	1.017114	0.001092	0.522387	0.000197	0.486925	6.2e-05	8e-06	1.6423139647115	7455	Transient	tropics_10	1.02509866666667	1.01230893378719	0.152930402930403	1.00023361375848	0.847715736040609	1.0129527134569	2192.1935483871	0.01	0.0839825
11.768539	2.105977	0.00774	0.000136	-0.669536	0.000136	0.492836	0.12781	7167	8	72	0.414908	42971	7.1027	5.8904	273.9726	0.00636	0.1246	39957029	42971	14.638356	1.010247	0.001254	0.52504	0.000203	0.481171	7.6e-05	2e-05	1.78935950607354	7506	Transient	tropics_10	1.471067375	0.997548155283385	0.108452950558214	0.975061072793618	0.669950738916256	1.02424294065935	1681.71052631579	0.01	0.1074275
5.580321	2.36403	-0.008115	0.000153	-0.619831	0.000153	0.461623	0.127433	7363	7	124	0.630155	48304	4.7966	6.4274	273.9726	0.0064	0.0704	39951696	48304	15.175342	0.986889	0.001149	0.531664	0.00016	0.464208	0.000118	9e-06	1.52725234432274	7508	Transient	tropics_10	0.797188714285714	1.00509564675097	0.133159268929504	1.0119838053492	0.95625	0.994431375590253	1079.9406779661	0.01	0.12076
8.059259	1.537229	0.057592	9.9e-05	-0.639742	9.9e-05	0.50291	0.121163	7209	8	85	0.34737	50059	6.5708	6.0055	136.9863	0.00602	0.1111	39949941	50059	14.753425	1.012635	0.001484	0.526962	0.000204	0.480513	9.3e-05	3.9e-05	1.79869302382531	7675	Transient	tropics_10	1.007407375	1.04606568031151	0.066711590296496	1.0008852308882	0.485294117647059	1.04661060158622	1302.82795698925	0.01	0.1251475
9.350442	3.211703	-0.003384	0.000207	-0.650113	0.000207	0.478163	0.126207	7265	7	111	0.495345	55850	5.9707	6.1589	273.9726	0.00625	0.0983	39944150	55850	14.906849	1.002154	0.001371	0.529518	0.000188	0.473268	0.00011	2.6e-05	1.7448236870224	7726	Transient	tropics_10	1.33577742857143	0.99447961019448	0.150984682713348	0.985777233108445	1.10106382978723	1.01034297691794	1147.33636363636	0.01	0.139625
4.852941	1.639158	0.092538	0.000106	-0.613988	0.000106	0.507493	0.117714	7181	8	71	0.390956	45225	6.9029	5.9288	Inf	0.0063	0.1187	39954775	45225	14.676712	1.017311	0.001632	0.52562	0.000207	0.483952	0.000108	4.5e-05	1.80564902280351	7765	Est.	tropics_10	0.606617625	1.07828857158889	0.0649509803921569	1.02961892781068	0.51207729468599	1.04864325387642	1089.94444444444	0.01	0.1130625
7.19084	1.696405	-0.03105	0.000109	-0.632767	0.000109	0.456602	0.125644	7573	7	49	0.40174	10803	3.9999	7.0027	91.3242	0.00645	0.045	39989197	10803	15.750685	0.970166	0.001046	0.529604	0.000165	0.458211	0.000183	-4.1e-05	1.74356580474494	8116	Transient	tropics_10	1.02726285714286	0.999238378287011	0.104206500956023	1.00286281155863	0.660606060606061	0.996488517298799	686.579234972678	0.01	0.0270075
9.342342	1.576495	-0.032697	0.000102	-0.650048	0.000102	0.463776	0.123085	7601	7	40	0.410211	9049	3.9857	7.0795	39.1389	0.00655	0.0447	39990951	9049	15.827397	0.973241	0.001076	0.529024	0.000166	0.460173	0.000193	-4.4e-05	1.76425163877091	8203	Transient	tropics_10	1.33462028571429	0.994442042815138	0.0947955390334572	0.986761884461043	0.614457831325301	1.00782966406112	637.746113989637	0.01	0.0226225
9.421642	5.848338	0.00733	0.000377	-0.650685	0.000377	0.483232	0.117207	7461	7	75	0.551024	26311	4.2178	6.6959	273.9726	0.00645	0.0556	39973689	26311	15.443836	0.971522	0.000776	0.531384	0.000155	0.457268	8.6e-05	-1.6e-05	1.54743076616975	8216	Transient	tropics_10	1.34594885714286	1.03688535124193	0.485824742268041	0.981753868867784	2.43225806451613	1.05678070628166	1362.87209302326	0.01	0.0657775
6.621891	1.120715	0.020046	7.2e-05	-0.628197	7.2e-05	0.478419	0.11592	7517	7	60	0.47761	16771	4.119	6.8493	68.4932	0.00614	0.0503	39983229	16771	15.59726	0.965003	0.000991	0.530495	0.000152	0.455009	0.000183	-4.2e-05	1.6166147061306	8294	Transient	tropics_10	0.945984428571429	1.05724880686152	0.0726538849646821	1.00576429602867	0.473684210526316	1.0514495317675	633.44262295082	0.01	0.0419275
10.268571	3.710727	0.007443	0.000239	-0.657488	0.000239	0.486661	0.113426	7433	7	79	0.578692	32513	4.4366	6.6192	273.9726	0.00635	0.0602	39967487	32513	15.367123	0.97747	0.00074	0.531597	0.000154	0.459864	6e-05	-6e-06	1.54352584393838	8423	Transient	tropics_10	1.46693871428571	1.03069226469773	0.322972972972973	0.974706962442256	1.55194805194805	1.05827157594419	1890.43333333333	0.01	0.0812825
11.215054	4.598913	-0.014406	0.000297	-0.66509	0.000297	0.479496	0.117233	7601	7	40	0.410211	9049	3.9857	7.0795	39.1389	0.00655	0.0447	39990951	9049	15.827397	0.973241	0.001076	0.529024	0.000166	0.460173	0.000193	-4.4e-05	1.76425163877091	8595	Transient	tropics_10	1.60215057142857	1.01279875171831	0.276022304832714	0.97203008780676	1.78915662650602	1.04199072957344	607.424870466321	0.01	0.0226225
8.068182	3.268079	0.018644	0.000211	-0.639814	0.000211	0.483228	0.116985	7615	7	37	0.416727	8226	4.1873	7.1178	27.3973	0.00634	0.0458	39991774	8226	15.865753	0.97229	0.001494	0.528702	0.000162	0.460017	0.000303	-5.1e-05	1.74207710592687	8619	Transient	tropics_10	1.15259742857143	1.04785494505378	0.141231593038822	0.997519414633556	1.30246913580247	1.0504568309432	386.089108910891	0.01	0.020565
13.53012	0.899695	0.015355	5.8e-05	-0.683685	5.8e-05	0.503242	0.109259	7615	7	37	0.416727	8226	4.1873	7.1178	27.3973	0.00634	0.0458	39991774	8226	15.865753	0.97229	0.001494	0.528702	0.000162	0.460017	0.000303	-5.1e-05	1.74207710592687	8714	Transient	tropics_10	1.93287428571429	1.04441421152747	0.0388219544846051	0.954703300272247	0.358024691358025	1.09396391872474	360.590759075908	0.01	0.020565
2.879121	1.095278	0.066883	7.1e-05	-0.598134	7.1e-05	0.486401	0.117484	7629	7	36	0.405933	7686	4.1621	7.1562	273.9726	0.00637	0.0464	39992314	7686	15.90411	0.982967	0.001006	0.528716	0.00016	0.465038	0.000177	-4.2e-05	1.83202228921474	8838	Est.	tropics_10	0.411303	1.08769712301854	0.0705765407554672	1.03994710708687	0.44375	1.04593818139593	663.751412429379	0.01	0.019215
9.703297	2.977901	-0.001072	0.000192	-0.652947	0.000192	0.480057	0.111464	7615	7	37	0.416727	8226	4.1873	7.1178	27.3973	0.00634	0.0458	39991774	8226	15.865753	0.97229	0.001494	0.528702	0.000162	0.460017	0.000303	-5.1e-05	1.74207710592687	8966	Transient	tropics_10	1.38618528571429	1.02739776649635	0.1285140562249	0.984504640734452	1.18518518518519	1.0435636074319	367.86798679868	0.01	0.020565
6.707692	1.514556	0.007091	9.8e-05	-0.628886	9.8e-05	0.472496	0.121704	7601	7	40	0.410211	9049	3.9857	7.0795	39.1389	0.00655	0.0447	39990951	9049	15.827397	0.973241	0.001076	0.529024	0.000166	0.460173	0.000193	-4.4e-05	1.76425163877091	8991	Transient	tropics_10	0.958241714285714	1.03480659021894	0.0910780669144981	1.00786625723619	0.590361445783133	1.02677905917992	630.59067357513	0.01	0.0226225
1.727273	0.713499	0.060788	4.6e-05	-0.588882	4.6e-05	0.478978	0.120078	7657	7	34	0.403089	6346	4.1184	7.2329	54.7945	0.00629	0.0462	39993654	6346	15.980822	0.975925	0.001162	0.528335	0.000176	0.4621	0.00026	-7.3e-05	1.92270836944393	9120	Est.	tropics_10	0.246753285714286	1.08888859646096	0.0395869191049914	1.05037025599566	0.261363636363636	1.03652456178316	461.838461538462	0.01	0.015865
7.930556	0.509066	0.023839	3.3e-05	-0.638708	3.3e-05	0.485175	0.117679	7685	7	32	0.406341	5520	4.1342	7.3096	54.7945	0.00669	0.0492	39994480	5520	16.057534	0.993097	0.001118	0.528501	0.000204	0.470024	0.000167	-4.3e-05	2.05500547760941	9262	Transient	tropics_10	1.13293657142857	1.03124409843554	0.0295169946332737	0.999003078782515	0.161764705882353	1.03223452419451	704.664670658683	0.01	0.0138
6.507692	1.757633	0.043383	0.000113	-0.62728	0.000113	0.489118	0.11813	7755	8	27	0.367729	4642	4.5041	7.5014	68.4932	0.00625	0.0608	39995358	4642	16.249315	1.000841	0.0012	0.527223	0.000212	0.474847	0.000189	-4.9e-05	2.19651115053385	9272	Transient	tropics_10	0.8134615	1.04346024957133	0.0941666666666667	1.01293460766454	0.533018867924528	1.0300538910428	625.026455026455	0.01	0.011605
9.360656	3.542059	-0.002356	0.000229	-0.650195	0.000229	0.478093	0.120018	7839	7	26	0.284674	5631	4.6093	7.7315	18.2648	0.00577	0.0653	39994369	5631	16.479452	1.022584	0.001253	0.529553	0.000232	0.482959	0.000113	-1.3e-05	2.10267580864106	9292	Transient	tropics_10	1.33723657142857	0.975613517510243	0.182761372705507	0.985631254585089	0.987068965517241	0.989924610577709	1062.10619469027	0.01	0.0140775
11.859375	0.8396	0.021665	5.4e-05	-0.670265	5.4e-05	0.499651	0.114703	7853	7	25	0.319672	6222	4.5759	7.7699	34.2466	0.00639	0.0663	39993778	6222	16.517808	1.028966	0.001122	0.530098	0.000241	0.4855	9.9e-05	-2.7e-05	2.07414743662241	9324	Transient	tropics_10	1.69419642857143	0.993134263092163	0.0481283422459893	0.965053618348323	0.224066390041494	1.02914727085479	1158.61616161616	0.01	0.015555
10.414894	1.434246	-0.036732	9.3e-05	-0.658663	9.3e-05	0.465885	0.122151	8427	6	42	0.544228	7337	6.0455	4.2548	136.9863	0.00636	0.0594	39992663	7337	18.090411	0.972925	0.000774	0.534425	0.00019	0.455409	0.000141	-6.2e-05	1.6960373288728	9460	Transient	tropics_10	1.73581566666667	0.990759241631119	0.12015503875969	0.968410584994288	0.489473684210526	1.02300349795459	866.31914893617	0.01	0.0183425
10.348101	3.087686	0.039649	0.000199	-0.658126	0.000199	0.503057	0.110625	8217	6	100	0.643992	44058	5.0007	3.6877	273.9726	0.00614	0.0458	39955942	44058	17.515068	0.979058	0.000602	0.53578	0.000169	0.457041	4.3e-05	-2e-05	1.22606312998349	9461	Transient	tropics_10	1.7246835	1.06270058946213	0.330564784053156	0.96648031284972	1.17751479289941	1.10068243330467	2572.67441860465	0.01	0.110145
6.607143	2.909155	0.03911	0.000188	-0.628078	0.000188	0.487962	0.113658	8189	6	119	0.640693	48972	4.8337	3.611	273.9726	0.00634	0.0448	39951028	48972	17.438356	0.985568	0.00066	0.535769	0.000172	0.460085	4.8e-05	-1.8e-05	1.21043164801905	9472	Est.	tropics_10	1.1011905	1.05511224460839	0.284848484848485	0.995982273700787	1.09302325581395	1.06059097775411	2367.875	0.01	0.12243
8.873016	6.301335	-0.035237	0.000407	-0.646278	0.000407	0.460816	0.123562	8469	6	30	0.515817	5279	6.1374	4.137	136.9863	0.00641	0.0605	39994721	5279	18.205479	0.975341	0.000979	0.53372	0.000199	0.457167	0.000202	-7.6e-05	1.73199134032493	9490	Transient	tropics_10	1.478836	0.989783670419183	0.415730337078652	0.981774060662486	2.04522613065327	1.00798176596299	611.693069306931	0.01	0.0131975
5.823529	5.164937	-0.006633	0.000333	-0.621784	0.000333	0.462695	0.127811	8525	6	26	0.467614	3659	6.4575	4.2603	27.3973	0.0063	0.0672	39996341	3659	18.358904	0.975934	0.0013	0.532288	0.000227	0.458709	0.000282	-9.3e-05	1.78240422804902	9545	Transient	tropics_10	0.970588166666667	1.01788537932556	0.256153846153846	1.00882529806273	1.46696035242291	1.00868960495652	453.230496453901	0.01	0.0091475
3.445596	2.309216	0.023302	0.000149	-0.602684	0.000149	0.468085	0.120175	8259	6	85	0.637181	33587	5.1542	3.8027	273.9726	0.00664	0.0452	39966413	33587	17.630137	0.966005	0.000696	0.535606	0.000172	0.451104	7.2e-05	-2.5e-05	1.28032255113931	9572	Est.	tropics_10	0.574266	1.05959659909613	0.214080459770115	1.0219090164699	0.866279069767442	1.03764320422785	1669.09722222222	0.01	0.0839675
7.230159	2.288297	-0.035305	0.000148	-0.633083	0.000148	0.454822	0.1265	8371	6	51	0.569321	12132	5.7086	4.1082	91.3242	0.00652	0.0529	39987868	12132	17.936986	0.97057	0.000766	0.535417	0.000184	0.453423	0.000103	-3.9e-05	1.52953906450904	9661	Transient	tropics_10	1.2050265	0.99458148460571	0.193211488250653	0.991661357405969	0.804347826086956	1.00308541913401	1228.15533980583	0.01	0.03033
11.533333	6.348889	-0.065263	0.00041	-0.667646	0.00041	0.456851	0.126374	8455	6	33	0.538925	5973	6.0629	4.089	68.4932	0.00629	0.0575	39994027	5973	18.167123	0.971275	0.000985	0.53369	0.000196	0.455283	0.000202	-7.3e-05	1.68030676385331	9669	Transient	tropics_10	1.92222216666667	0.964527087631931	0.416243654822335	0.961072080535982	2.09183673469388	1.00344401174654	625.613861386139	0.01	0.0149325
4.481132	4.815682	-0.001366	0.000311	-0.611002	0.000311	0.460218	0.122495	8399	6	46	0.580159	9556	5.7267	6.5575	273.9726	0.00635	0.0523	39990444	9556	18.013699	0.970836	0.00087	0.535159	0.000187	0.453789	0.000147	-5.2e-05	1.5708238553872	10174	Transient	tropics_10	0.746855333333333	1.02863401496579	0.357471264367816	1.01429052706921	1.66310160427808	1.01416737734938	833.299319727891	0.01	0.02389
10.018182	2.599669	-0.044401	0.000168	-0.655476	0.000168	0.46082	0.122329	8497	6	28	0.482565	4273	6.2961	4.1836	54.7945	0.00672	0.0624	39995727	4273	18.282192	0.982622	0.000794	0.532667	0.000207	0.461513	0.000176	-8.8e-05	1.7533699307524	10468	Transient	tropics_10	1.669697	0.973487562730525	0.211586901763224	0.974708151626576	0.811594202898551	0.99849841716268	695.051136363636	0.01	0.0106825
8.483871	1.798127	0.048705	0.000116	-0.643153	0.000116	0.499571	0.112995	8581	7	27	0.445318	2670	6.5759	4.4137	15.2207	0.00626	0.068	39997330	2670	18.512329	0.989012	0.001041	0.531993	0.000255	0.465163	0.000251	-0.00012	1.77558349905579	10560	Est.	tropics_10	1.21198157142857	1.06157516939105	0.111431316042267	0.988043995489319	0.454901960784314	1.07396976973663	450.179282868526	0.01	0.006675
5.029412	1.675606	0.103078	0.000108	-0.615406	0.000108	0.513049	0.112816	8931	9	14	0.341162	2512	7.5574	5.3726	12.4533	0.00619	0.0871	39997488	2512	19.471233	1.015578	0.000708	0.521643	0.000215	0.487168	0.000241	-0.000141	1.54395766912987	10623	Est.	tropics_10	0.558823555555556	1.09157334520641	0.152542372881356	1.03599864209494	0.502325581395349	1.053125410536	468.116182572614	0.01	0.00628
8.368421	0.601108	0.02791	3.9e-05	-0.642225	3.9e-05	0.488846	0.12495	8987	9	15	0.370663	3545	7.7103	7.3616	16.116	0.00602	0.0882	39996455	3545	19.624658	1.026346	0.000522	0.519476	0.000227	0.494322	0.000124	-0.000108	1.4725513511821	10624	Transient	tropics_10	0.929824555555556	1.00190689394678	0.0747126436781609	1.01279077887253	0.171806167400881	0.98892220050898	1007.66129032258	0.01	0.0088625
12.377778	1.546173	0.044424	1e-04	-0.674429	1e-04	0.513313	0.116843	9141	11	22	0.333773	8341	7.7504	5.9479	54.7945	0.00613	0.0769	39991659	8341	20.046575	1.022388	0.000584	0.513007	0.000205	0.498686	0.000217	-0.00014	1.45198826638581	10660	Transient	tropics_10	1.12525254545455	1.02253305139689	0.171232876712329	0.993060975663979	0.487804878048781	1.02933108208372	538.447004608295	0.01	0.0208525
16.084559	3.812703	0.027776	0.000246	-0.704203	0.000246	0.520329	0.116647	9477	13	55	0.312517	26277	9.7239	6.8685	136.9863	0.00633	0.1033	39973723	26277	20.967123	0.995117	0.000831	0.505877	0.000222	0.492155	0.000188	-0.000101	1.70419670233366	10668	Transient	tropics_10	1.23727376923077	1.03321051653884	0.296028880866426	0.977515356030478	1.10810810810811	1.05724619276447	620.462765957447	0.01	0.0656925
9.976667	2.789456	0.024126	0.00018	-0.655143	0.00018	0.49361	0.126409	9505	13	55	0.28956	26043	10.015	6.9452	91.3242	0.0061	0.1103	39973957	26043	21.043836	1.000648	0.00076	0.505635	0.00022	0.495103	0.000147	-8.8e-05	1.70721051750519	10869	Transient	tropics_10	0.767435923076923	1.02375599271855	0.236842105263158	1.02715948793671	0.818181818181818	0.996984465858619	859.925170068027	0.01	0.0651075
15.306273	2.869296	0.052857	0.000185	-0.697951	0.000185	0.530184	0.10957	9631	13	65	0.481485	23602	9.4256	7.2904	273.9726	0.00637	0.1058	39976398	23602	21.389041	0.996803	0.000862	0.504941	0.000191	0.493833	0.000156	-6.5e-05	1.70632319962201	10952	Est.	tropics_10	1.17740561538462	1.05766021215888	0.21461716937355	0.985469292894303	0.968586387434555	1.07360990456288	702.371794871795	0.01	0.059005
15.543103	3.47228	0.018649	0.000224	-0.699854	0.000224	0.513316	0.118999	9687	13	62	0.544297	22541	8.9779	7.4438	68.4932	0.00644	0.0996	39977459	22541	21.542466	0.986924	0.000977	0.503932	0.000188	0.489947	0.000216	-7.9e-05	1.67397751025828	10982	Transient	tropics_10	1.19562330769231	1.03232262933468	0.229273285568066	0.985565136841135	1.19148936170213	1.0476969957975	550.921296296296	0.01	0.0563525
11.443609	2.051331	0.022393	0.000132	-0.666926	0.000132	0.498535	0.122709	9715	13	51	0.578244	21190	9.057	7.5205	Inf	0.00619	0.1011	39978810	21190	21.619178	0.99308	0.000804	0.503557	0.000181	0.493336	0.000147	-6.2e-05	1.63386897274475	11059	Transient	tropics_10	0.880277615384615	1.02977162487447	0.164179104477612	1.01931656222205	0.729281767955801	1.01053845654888	834.755102040816	0.01	0.052975
18.548263	1.699408	-0.006588	0.00011	-0.723991	0.00011	0.512765	0.116686	9645	13	62	0.503966	23575	9.2565	7.3288	136.9863	0.00627	0.1036	39976425	23575	21.427397	0.997068	7e-04	0.504796	0.000186	0.494114	0.00013	-6.9e-05	1.69857149360421	11108	Transient	tropics_10	1.42678946153846	0.996354966055745	0.157142857142857	0.960414700332808	0.591397849462366	1.03774635003258	897.584615384615	0.01	0.0589375
18.365297	4.861992	0.046053	0.000314	-0.722522	0.000314	0.539625	0.10711	9771	14	55	0.593344	19021	9.1263	7.674	273.9726	0.00645	0.1052	39980979	19021	21.772603	0.988288	0.001062	0.502568	0.000185	0.491975	0.000261	-8.9e-05	1.63508498948262	11214	Transient	tropics_10	1.31180692857143	1.05953923084299	0.295668549905838	0.96609058567176	1.6972972972973	1.09685451496519	410.383141762452	0.01	0.0475525
15.37931	3.082725	0.00114	0.000199	-0.698538	0.000199	0.503706	0.118615	9757	14	53	0.599082	19615	9.0902	7.6356	136.9863	0.00602	0.1032	39980385	19615	21.734247	0.996685	0.001089	0.502847	0.000183	0.49587	0.000257	-8.5e-05	1.61204613252767	11364	Transient	tropics_10	1.09852214285714	1.0044704696539	0.182736455463728	0.988992362440105	1.08743169398907	1.01580252888862	461.536964980545	0.01	0.0490375
11.065657	2.808821	0.01044	0.000181	-0.66389	0.000181	0.4911	0.125031	10023	15	61	0.520246	19708	10.0974	8.3644	54.7945	0.00622	0.1417	39980292	19708	22.463014	1.002899	0.001092	0.497603	0.000157	0.504183	0.000249	-6.7e-05	1.60457191716225	11500	Transient	tropics_10	0.737710466666667	1.00757373069958	0.165750915750916	1.03464948615231	1.15286624203822	0.974051088592832	502.132530120482	0.01	0.04927
15.073171	4.201963	0.010565	0.000271	-0.696079	0.000271	0.507186	0.116957	9869	14	53	0.544821	16354	9.7209	7.9425	273.9726	0.00639	0.1213	39983646	16354	22.041096	0.9989	0.001359	0.500447	0.000186	0.499354	0.000324	-8.4e-05	1.76701692358113	11548	Transient	tropics_10	1.07665507142857	1.01173391398095	0.199411331861663	0.99618188753807	1.45698924731183	1.01568426406918	360.978395061728	0.01	0.040885
13.221675	2.537067	0.030027	0.000164	-0.681207	0.000164	0.509516	0.120776	9897	14	61	0.515631	16058	10.1383	8.0192	68.4932	0.0062	0.1302	39983942	16058	22.117808	1.001469	0.001019	0.49955	0.000181	0.501499	0.000206	-6.6e-05	1.74210042240623	11614	Transient	tropics_10	0.944405357142857	1.02897079849854	0.160942100098135	1.01292338012132	0.906077348066298	1.01598607375089	586.291262135922	0.01	0.040145
16.027397	1.944455	-0.01822	0.000125	-0.703743	0.000125	0.496617	0.12421	10009	15	63	0.486053	18821	10.1448	8.326	136.9863	0.00778	0.1408	39981179	18821	22.424658	1.017739	0.001681	0.497696	0.000161	0.51157	0.000415	-7.9e-05	1.59985987459912	11727	Transient	tropics_10	1.06849313333333	0.964829863744768	0.074360499702558	0.994040657862374	0.77639751552795	0.970770373555916	299.301204819277	0.01	0.0470525
17.862069	2.201665	0.032124	0.000142	-0.71848	0.000142	0.530145	0.110988	10149	15	64	0.746636	28836	7.0472	8.7096	91.3242	0.00623	0.0828	39971164	28836	22.808219	1.013054	0.000925	0.495929	0.00015	0.510933	0.000139	-3.1e-05	1.23092361826921	11741	Transient	tropics_10	1.1908046	1.01933909289544	0.153513513513514	0.982988859232354	0.946666666666667	1.03760179906172	798.474820143885	0.01	0.07209
11.009852	4.660001	0.022406	0.000301	-0.663442	0.000301	0.496796	0.121999	10037	15	63	0.552893	20239	9.3332	8.4027	68.4932	0.00601	0.1267	39979761	20239	22.50137	1.012096	0.00133	0.497378	0.000155	0.509051	0.000324	-7.5e-05	1.59748674395102	11743	Transient	tropics_10	0.733990133333333	1.01043665789572	0.226315789473684	1.03558136940435	1.94193548387097	0.975925791325427	376.54012345679	0.01	0.0505975
17.579412	2.996635	0.027441	0.000193	-0.71621	0.000193	0.526505	0.113399	10177	15	85	0.763662	31400	6.7788	8.7863	Inf	0.00629	0.0758	39968600	31400	22.884932	1.020247	0.001015	0.495927	0.000146	0.514552	0.000152	-2.6e-05	1.19648778179102	11823	Transient	tropics_10	1.1719608	1.00742366493698	0.190147783251232	0.985226751739164	1.32191780821918	1.0232299165099	746.046052631579	0.01	0.0785
19.625731	4.082145	0.010563	0.000263	-0.732646	0.000263	0.526284	0.109752	10191	15	85	0.767159	32258	6.647	8.8247	273.9726	0.0062	0.0727	39967742	32258	22.923288	1.012223	0.000894	0.495926	0.000147	0.510504	0.00012	-2.4e-05	1.20441677075803	11835	Transient	tropics_10	1.30838206666667	0.998415354556829	0.294183445190157	0.969167868621601	1.7891156462585	1.03091062949556	914.6	0.01	0.080645
12.354167	1.931858	0.096032	0.000125	-0.674239	0.000125	0.540709	0.107803	10177	15	85	0.763662	31400	6.7788	8.7863	Inf	0.00629	0.0758	39968600	31400	22.884932	1.020247	0.001015	0.495927	0.000146	0.514552	0.000152	-2.6e-05	1.19648778179102	12059	Est.	tropics_10	0.823611133333333	1.07894881224608	0.123152709359606	1.02745774299973	0.856164383561644	1.05083451235249	709.230263157895	0.01	0.0785
14.122137	3.229357	0.015223	0.000208	-0.68844	0.000208	0.505791	0.111553	10499	14	78	0.49042	25417	4.6362	9.6685	91.3242	0.00633	0.0419	39974583	25417	23.767123	0.995324	0.001403	0.500526	0.000154	0.497321	0.000201	0	1.49950226427854	12086	Transient	tropics_10	1.00872407142857	1.02010949205614	0.148253741981468	1.00366242386819	1.35064935064935	1.01703125345602	554.990049751244	0.01	0.0635425
16.321839	3.588374	0.060429	0.000232	-0.706108	0.000232	0.538748	0.106009	10247	15	86	0.764865	35418	5.7452	8.9781	273.9726	0.00614	0.0559	39964582	35418	23.076712	1.008526	0.000984	0.495898	0.000152	0.508646	0.000115	-1.3e-05	1.23481301404161	12093	Transient	tropics_10	1.0881226	1.05331163713036	0.235772357723577	0.995288154304983	1.52631578947368	1.05918064823079	921.817391304348	0.01	0.088545
14.096774	3.779165	0.003251	0.000244	-0.688236	0.000244	0.499689	0.11767	10443	14	82	0.532425	26924	4.6847	9.5151	91.3242	0.00618	0.0393	39973076	26924	23.613699	0.993956	0.001493	0.499781	0.000164	0.49735	0.000186	1.3e-05	1.41489204439564	12308	Transient	tropics_10	1.00691242857143	1.00935684299083	0.163429336905559	1.00536360943508	1.48780487804878	1.00470292550518	632.634408602151	0.01	0.06731
15.973154	2.509346	0.005973	0.000162	-0.703308	0.000162	0.50864	0.114013	10499	14	78	0.49042	25417	4.6362	9.6685	91.3242	0.00633	0.0419	39974583	25417	23.767123	0.995324	0.001403	0.500526	0.000154	0.497321	0.000201	0	1.49950226427854	12588	Transient	tropics_10	1.14093957142857	1.01071698656295	0.115466856735567	0.988850356716103	1.05194805194805	1.02275994780031	567.228855721393	0.01	0.0635425
13.791971	3.245045	0.05978	0.000209	-0.685788	0.000209	0.52744	0.108594	10485	14	81	0.453272	25638	4.4574	9.6301	91.3242	0.00637	0.0374	39974362	25638	23.728767	0.992641	0.001162	0.500422	0.000154	0.496077	0.000134	3e-06	1.48563809213349	12672	Transient	tropics_10	0.985140785714286	1.06947322163771	0.17986230636833	1.00653680881081	1.35714285714286	1.06322204012684	810.402985074627	0.01	0.064095
16.553488	1.335511	-0.006136	8.6e-05	-0.707969	8.6e-05	0.504812	0.119108	10807	14	58	0.538659	21082	5.3207	10.5123	273.9726	0.00636	0.0615	39978918	21082	24.610959	1.01088	0.002357	0.503074	0.000171	0.502425	0.000293	5.5e-05	1.79585832275797	12771	Transient	tropics_10	1.182392	0.983185726103084	0.0364870598218074	0.979266949831257	0.502923976608187	1.00475095785441	406.511945392491	0.01	0.052705
10.422764	2.8294	0.09931	0.000183	-0.658726	0.000183	0.533993	0.107246	10709	14	56	0.71172	20879	5.059	10.2438	273.9726	0.0063	0.0474	39979121	20879	24.342466	0.99745	0.001013	0.500605	0.000147	0.498299	1e-04	2e-06	1.379077996987	13069	Transient	tropics_10	0.744483142857143	1.10723205490763	0.180651530108588	1.03376958423212	1.24489795918367	1.07163169101283	1072.46	0.01	0.0521975
14.5623	4.948994	0.024291	0.000319	-0.691976	0.000319	0.512137	0.114477	10765	14	53	0.630385	20010	5.5439	10.3973	91.3242	0.00634	0.0626	39979990	20010	24.49589	0.991597	0.001679	0.501599	0.000164	0.494353	0.000208	2.3e-05	1.61551610466597	13114	Transient	tropics_10	1.04016428571429	1.0332710060098	0.189994044073853	0.99798032557852	1.94512195121951	1.03597429367274	550.370192307692	0.01	0.050025
10.455446	2.604451	0.078181	0.000168	-0.658989	0.000168	0.522969	0.111555	10695	14	59	0.7113	21098	4.9318	10.2055	91.3242	0.0062	0.0456	39978902	21098	24.30411	0.997989	0.000984	0.500622	0.000147	0.498564	0.000106	-4e-06	1.3671006989681	13122	Transient	tropics_10	0.746817571428571	1.08349727259689	0.170731707317073	1.03346264331614	1.14285714285714	1.04895058608323	1052.40566037736	0.01	0.052745
11.884259	1.546789	0.082495	1e-04	-0.670465	1e-04	0.531278	0.107896	10765	14	53	0.630385	20010	5.5439	10.3973	91.3242	0.00634	0.0626	39979990	20010	24.49589	0.991597	0.001679	0.501599	0.000164	0.494353	0.000208	2.3e-05	1.61551610466597	13248	Transient	tropics_10	0.848875642857143	1.09519617693404	0.0595592614651578	1.01968043917829	0.609756097560976	1.07469358939867	518.730769230769	0.01	0.050025
12.044397	6.761242	0.065205	0.000436	-0.671751	0.000436	0.523199	0.107828	10933	12	94	0.432748	47173	4.0097	10.8575	136.9863	0.00634	0.0617	39952827	47173	24.956164	1.03575	0.001422	0.507811	0.000137	0.510046	0.000159	2.5e-05	1.69042356441597	13264	Transient	tropics_10	1.00369975	1.03053614714883	0.306610407876231	1.00591235727207	3.18248175182482	1.02578787011368	678.163522012579	0.01	0.1179325
6.3	0.41	0.028389	2.6e-05	-0.625611	2.6e-05	0.480987	0.206118	1889	7	11	0.927152	604	3.9924	3.0726	3.8052	0.00662	0.0057	39999396	604	0.178082	1.009704	0.000832	0.528168	0.000185	0.47807	1e-05	1.7e-05	0.402836950463012	1950	Transient	tropics_11	0.9	1.01890832180687	0.03125	1.01281123369455	0.140540540540541	1.00610161691802	20611.8	0.01	0.00151
9.2	0.16	0.019723	1e-05	-0.648905	1e-05	0.488072	0.209376	2211	9	7	0.965879	381	3.7783	3.7041	3.1491	0.00768	0.0028	39999619	381	1.060274	1.014628	0.00091	0.522662	0.000177	0.485447	1.8e-05	2.5e-05	0.20063571937651	1963	Transient	tropics_11	1.02222222222222	1.0052145056035	0.010989010989011	0.99991529893852	0.0564971751412429	1.00540738741819	11632	0.01	0.0009525
8.75	0.1875	0.038526	1.2e-05	-0.64529	1.2e-05	0.495541	0.206229	2295	9	7	0.956989	372	4.1113	3.9342	4.4189	0.00839	0.0043	39999628	372	1.290411	1.013839	0.00083	0.520002	0.000162	0.487559	1.8e-05	2e-05	0.237019636543123	1966	Transient	tropics_11	0.972222222222222	1.02509150785104	0.0144578313253012	1.00866998978717	0.0740740740740741	1.01637135197997	11457.1666666667	0.01	0.00093
10.076923	0.071006	0.057416	5e-06	-0.655948	5e-06	0.510402	0.19914	2393	10	8	0.9	370	4.9094	4.2027	4.7237	0.00714	0.0064	39999630	370	1.558904	1.020615	0.001004	0.518994	0.000202	0.491786	3.5e-05	1.2e-05	0.461177899962581	1969	Transient	tropics_11	1.0076923	1.0377040341644	0.0049800796812749	0.999914960192805	0.0247524752475248	1.03785386326573	5689.71428571429	0.01	0.000925
10	0	0.029555	0	-0.65533	0	0.496073	0.210274	2505	10	8	0.960707	509	5.0435	4.6329	4.8924	0.0059	0.0027	39999491	509	1.865753	1.022726	0.000666	0.51727	0.000137	0.494449	1.4e-05	1.1e-05	0.228940133630967	1970	Est.	tropics_11	1	1.00710853512931	0	1.00386775762543	0	1.00328446412067	15019.5714285714	0.01	0.0012725
14.5	0.45	0.025609	2.9e-05	-0.691475	2.9e-05	0.512333	0.210106	2743	11	6	0.807707	2647	5.9029	5.1616	19.5695	0.00988	0.0052	39997353	2647	2.517808	1.04225	0.000496	0.511291	0.000109	0.509796	5e-06	3e-06	0.592182452026107	1980	Transient	tropics_11	1.31818181818182	0.984350901997007	0.0584677419354839	0.979553306662421	0.26605504587156	1.00497650040408	42021.2	0.01	0.0066175
12.861111	0.619599	0.050546	4e-05	-0.678311	4e-05	0.518401	0.20959	2743	11	6	0.807707	2647	5.9029	5.1616	19.5695	0.00988	0.0052	39997353	2647	2.517808	1.04225	0.000496	0.511291	0.000109	0.509796	5e-06	3e-06	0.592182452026107	1981	Transient	tropics_11	1.16919190909091	1.00920628172083	0.0806451612903226	0.992533393881699	0.36697247706422	1.0168793007399	41918	0.01	0.0066175
2.890135	3.90497	0.105888	0.000252	-0.598223	0.000252	0.50624	0.209882	3009	8	58	0.737606	42985	7.5458	5.8904	54.7945	0.00598	0.0065	39957015	42985	3.246575	1.059077	0.001726	0.525775	0.00052	0.503893	4.7e-05	-6.8e-05	0.74676637573861	2046	Transient	tropics_11	0.361266875	1.04968511206404	0.146002317497103	1.04567113572167	0.484615384615385	1.00465773487625	4465.57446808511	0.01	0.1074625
2.010917	1.921278	0.044702	0.000124	-0.591161	0.000124	0.473329	0.205679	3093	5	111	0.842822	84026	5.6766	6.1205	273.9726	0.00622	0.0055	39915974	84026	3.476712	1.006797	0.001239	0.536933	0.000353	0.468968	2.2e-05	-1.4e-05	0.6521333228697	2159	Transient	tropics_11	0.4021834	1.03865644220988	0.100080710250202	1.03119771779176	0.351274787535411	1.00929914194572	9349.04545454545	0.01	0.210065
7.228916	0.537959	-0.022517	3.5e-05	-0.633073	3.5e-05	0.460623	0.196015	3289	4	34	0.788401	8001	3.1176	6.6575	136.9863	0.00669	0.01	39991999	8001	4.013699	0.944081	0.000629	0.540723	0.000143	0.436646	3.9e-05	2e-06	0.991663400073878	2273	Transient	tropics_11	1.807229	1.03564695779662	0.0556438791732909	0.981940214394929	0.244755244755245	1.0549117591825	5026.02564102564	0.01	0.0200025
7.6	0.24	-0.03874	1.5e-05	-0.636053	1.5e-05	0.454483	0.201761	3443	4	11	0.468615	924	3.8784	7.0795	9.7847	0.00659	0.0269	39999076	924	4.435616	0.960156	0.001306	0.541204	0.000205	0.443642	9.9e-05	2.5e-05	1.30987888355857	2380	Transient	tropics_11	1.9	1.0019213511562	0.0114854517611026	0.978148276701379	0.0731707317073171	1.02443636986579	2037.9898989899	0.01	0.00231
2.344633	3.660889	-0.000341	0.000236	-0.593841	0.000236	0.452889	0.199713	3261	4	43	0.814051	12896	3.3582	6.5808	273.9726	0.00658	0.0088	39987104	12896	3.936986	0.943091	0.00069	0.540842	0.000151	0.436079	3.6e-05	9e-06	0.899771324375079	2422	Est.	tropics_11	0.58615825	1.05998154805198	0.342028985507246	1.0210046510378	1.56291390728477	1.03854806124578	5547.58333333333	0.01	0.03224
9.1875	0.652344	-0.069206	4.2e-05	-0.648804	4.2e-05	0.446519	0.200948	3373	4	21	0.672627	2349	3.7278	6.8877	54.7945	0.00622	0.0165	39997651	2349	4.243836	0.945719	0.000842	0.541569	0.00017	0.43672	6.6e-05	2e-06	1.23591522924213	2570	Transient	tropics_11	2.296875	0.986693124050666	0.0498812351543943	0.965104200997903	0.247058823529412	1.02243771753068	3044.66666666667	0.01	0.0058725
10.5	0.5	-0.057374	3.2e-05	-0.659346	3.2e-05	0.456622	0.194345	3373	4	21	0.672627	2349	3.7278	6.8877	54.7945	0.00622	0.0165	39997651	2349	4.243836	0.945719	0.000842	0.541569	0.00017	0.43672	6.6e-05	2e-06	1.23591522924213	3102	Transient	tropics_11	2.625	0.998437016956797	0.0380047505938242	0.954983512389649	0.188235294117647	1.04557153324785	2944.62121212121	0.01	0.0058725
6.478261	0.42344	-0.013058	2.7e-05	-0.627043	2.7e-05	0.462132	0.192514	3401	4	16	0.546392	1649	4.0223	6.9644	21.0748	0.00642	0.0229	39998351	1649	4.320548	0.959845	0.000876	0.541032	0.000174	0.443682	6.7e-05	3e-06	1.42490855864759	3285	Transient	tropics_11	1.61956525	1.0283190367202	0.0308219178082192	0.987314993771888	0.155172413793103	1.0415838370725	2873.34328358209	0.01	0.0041225
3.428571	0.244898	0.06291	1.6e-05	-0.602548	1.6e-05	0.486527	0.187149	3555	5	7	0.635884	379	4.9059	7.3863	3.9139	0.00627	0.0263	39999621	379	4.742466	0.978619	0.001787	0.539014	0.000293	0.453951	8.9e-05	5.8e-05	1.12134793560543	3332	Transient	tropics_11	0.6857142	1.08819774716105	0.0089535534415221	1.01558594778448	0.0546075085324232	1.07176104910001	2102.79775280899	0.01	0.0009475
2	0	0.066012	0	-0.591073	0	0.482469	0.193218	3667	4	6	0.889299	271	2.9431	7.1808	3.0107	0.0059	0.0072	39999729	271	5.049315	1.004291	0.001881	0.54079	0.000313	0.464294	5.3e-05	7.8e-05	0.461550587680555	3334	Transient	tropics_11	0.5	1.06367530522878	0	1.02393315436754	0	1.03914545525034	3645.62264150943	0.01	0.0006775
7.333333	0.222222	0.090294	1.4e-05	-0.633911	1.4e-05	0.51597	0.17843	4017	6	5	0.973788	763	2.4039	7.6589	4.7237	0.00652	0.0021	39999237	763	6.008219	1.046068	0.000699	0.536233	0.000137	0.487845	1.9e-05	1.4e-05	0.152835434088154	3341	Est.	tropics_11	1.22222216666667	1.04629528695771	0.0200286123032904	0.989332813178703	0.102189781021898	1.05765150816345	9391.05263157895	0.01	0.0019075
5.111111	0.098765	0.058984	6e-06	-0.616062	6e-06	0.491226	0.196019	4101	6	7	0.958993	1390	2.5921	7.7712	5.7078	0.00722	0.0035	39998610	1390	6.238356	1.039136	0.000518	0.533215	0.000102	0.487369	2e-05	6e-06	0.228458827086289	3347	Transient	tropics_11	0.851851833333333	1.02080792934908	0.0115830115830116	1.01285042515663	0.0588235294117647	1.00791392148454	9800.95	0.01	0.003475
6.58046	2.312492	0.068669	0.000149	-0.627864	0.000149	0.502083	0.197943	4367	8	20	0.896748	16329	3.5438	7.9589	34.2466	0.00594	0.0071	39983671	16329	6.967123	1.031089	0.000475	0.526559	0.000125	0.48975	2.9e-05	-1.6e-05	0.480444743601692	3375	Transient	tropics_11	0.8225575	1.03878678023959	0.313684210526316	1.0136198088597	1.192	1.02518223583461	6825.62068965517	0.01	0.0408225
7.003704	2.418505	0.06994	0.000156	-0.631264	0.000156	0.504518	0.196645	4409	8	39	0.877126	22991	3.6974	2.3699	68.4932	0.00627	0.0085	39977009	22991	7.082192	1.014098	0.000603	0.525641	0.000141	0.48255	7.8e-05	-3.2e-05	0.588405876810887	3398	Transient	tropics_11	0.875463	1.05753470837514	0.258706467661692	1.01194357032864	1.1063829787234	1.04552481608124	2521.08974358974	0.01	0.0574775
8.638484	1.11712	0.011732	7.2e-05	-0.644394	7.2e-05	0.482401	0.196545	4521	8	65	0.78278	32985	4.2853	2.6767	273.9726	0.00635	0.0159	39967015	32985	7.389041	1.01031	0.000608	0.524149	0.000169	0.48215	8.8e-05	-4.9e-05	0.904391959472498	3429	Transient	tropics_11	1.0798105	1.00147587357836	0.118421052631579	1.00158654116303	0.42603550295858	1.00052058488022	2233.46590909091	0.01	0.0824625
8.607656	3.817358	-0.012583	0.000246	-0.644147	0.000246	0.470512	0.195118	4675	9	53	0.647079	17256	5.1211	8.3795	68.4932	0.00637	0.0266	39982744	17256	7.810959	0.975449	0.000873	0.521413	0.000221	0.46809	0.000237	-0.000117	1.19839195705476	3576	Transient	tropics_11	0.956406222222222	1.01235004078948	0.281786941580756	1.00709086690184	1.1131221719457	1.00517421863317	823.282700421941	0.01	0.04314
14.555556	1.935802	-0.070862	0.000125	-0.691921	0.000125	0.465444	0.20016	4941	11	24	0.419528	4281	5.6909	3.8274	24.9066	0.00596	0.0448	39995719	4281	8.539726	0.999134	0.001034	0.514061	0.000221	0.486331	0.000294	-0.00013	1.68547169607681	3608	Transient	tropics_11	1.32323236363636	0.932397899319304	0.120889748549323	0.973840587621592	0.565610859728507	0.957051884416169	680.816326530612	0.01	0.0107025
9.748252	2.328231	0.049792	0.00015	-0.653308	0.00015	0.505347	0.171024	4717	9	44	0.596417	12783	5.3461	3.2137	273.9726	0.00644	0.0298	39987217	12783	7.926027	0.973717	0.00091	0.520842	0.000237	0.467771	0.00023	-0.000117	1.25939198033885	3941	Est.	tropics_11	1.08313911111111	1.07942292753182	0.164835164835165	0.999001045465752	0.632911392405063	1.08032990501763	743.582608695652	0.01	0.0319575
6.952381	4.450113	0.002126	0.000287	-0.630851	0.000287	0.471039	0.192094	4857	10	23	0.409574	5557	5.684	10.7123	34.2466	0.0148	0.0392	39994443	5557	8.309589	0.98462	0.001341	0.516518	0.000229	0.477103	0.000464	-0.000188	1.54247031434647	3947	Transient	tropics_11	0.6952381	1.01778174477503	0.214019388516033	1.03024242752683	1.25327510917031	0.987289956256825	413.995689655172	0.01	0.0138925
12.540541	3.76187	0.022126	0.000243	-0.675736	0.000243	0.502625	0.172992	4829	10	25	0.427372	6313	5.6577	3.5205	39.1389	0.00627	0.0387	39993687	6313	8.232877	0.980819	0.00084	0.517701	0.000232	0.474075	0.00025	-0.000135	1.49932006372641	4019	Transient	tropics_11	1.2540541	1.04236622180259	0.289285714285714	0.982771559939336	1.04741379310345	1.06022253862785	691.968	0.01	0.0157825
10.178571	2.265731	-0.011329	0.000146	-0.656765	0.000146	0.476959	0.193131	4815	10	31	0.469821	6826	5.6026	3.4822	136.9863	0.00618	0.0363	39993174	6826	8.194521	0.979755	0.000991	0.51847	0.000239	0.472885	0.000305	-0.000149	1.51081598815275	4085	Transient	tropics_11	1.0178571	1.00916548674538	0.147325933400605	1.00010811804006	0.610878661087866	1.00861520242765	633.216393442623	0.01	0.017065
12.576087	0.961602	0.055177	6.2e-05	-0.676022	6.2e-05	0.519677	0.161481	4801	10	35	0.502184	7326	5.6329	3.4438	91.3242	0.00632	0.0349	39992674	7326	8.156164	0.99037	0.000838	0.518932	0.00024	0.477568	0.000256	-0.000143	1.47413403639525	4172	Transient	tropics_11	1.2576087	1.06700287661727	0.0739856801909308	0.980159883294911	0.258333333333333	1.08817383074243	630.78515625	0.01	0.018315
11.625	1.515625	-0.037693	9.8e-05	-0.668383	9.8e-05	0.46997	0.199475	5109	12	22	0.435586	6171	4.6108	4.2877	18.2648	0.0059	0.0327	39993829	6171	9	1.018826	0.001147	0.510623	0.000296	0.49919	0.000187	-9.9e-05	1.55633906160764	4308	Transient	tropics_11	0.96875	0.945213941473875	0.0854402789886661	1.00374773540742	0.331081081081081	0.941465173581202	1066.71122994652	0.01	0.0154275
10.790476	1.194195	0.037083	7.7e-05	-0.66168	7.7e-05	0.503125	0.176391	5165	11	27	0.417264	10044	4.4	4.4411	68.4932	0.00598	0.0252	39989956	10044	9.153425	1.038753	0.001328	0.512733	0.000303	0.506812	0.000171	-7.7e-05	1.40807381773033	4344	Transient	tropics_11	0.980952363636364	0.999062484472554	0.0579819277108434	1.0063400507127	0.254125412541254	0.992725113059675	1031.52631578947	0.01	0.02511
11.154255	2.529397	0.048107	0.000163	-0.664602	0.000163	0.510499	0.168525	5319	10	58	0.502471	34199	4.3615	4.863	136.9863	0.00626	0.0156	39965801	34199	9.575342	1.020468	0.000688	0.517643	0.000205	0.493103	5.3e-05	-4.1e-05	1.1731124594361	4357	Transient	tropics_11	1.1154255	1.02823696832314	0.236918604651163	0.993886229133892	0.795121951219512	1.03527863347009	3179.71698113208	0.01	0.0854975
10.861272	1.206188	0.04219	7.8e-05	-0.662248	7.8e-05	0.506065	0.17555	5221	11	36	0.459089	16108	4.3086	4.5945	54.7945	0.0062	0.0207	39983892	16108	9.306849	1.03072	0.000845	0.515156	0.000253	0.500494	7.3e-05	-5.9e-05	1.27047111175586	4366	Transient	tropics_11	0.987388363636364	1.01200388808519	0.0923076923076923	1.00103804996711	0.308300395256917	1.01113100256946	2404.79452054795	0.01	0.04027
10.787472	1.872058	0.053593	0.000121	-0.661655	0.000121	0.511835	0.167908	5333	10	65	0.501563	37110	4.4308	4.8932	136.9863	0.00593	0.0162	39962890	37110	9.613699	1.020616	0.000772	0.517861	2e-04	0.492986	9.6e-05	-5.1e-05	1.17132348659071	4389	Transient	tropics_11	1.0787472	1.03374345231716	0.156735751295337	0.996399908425527	0.605	1.0382343514826	1749.04166666667	0.01	0.092775
18.222222	0.469136	-0.043129	3e-05	-0.721373	3e-05	0.492812	0.163884	5837	11	16	0.577561	2353	5.3214	4.4822	19.5695	0.00644	0.0331	39997647	2353	10.994521	0.990526	0.000774	0.514927	0.000228	0.481353	0.000251	-0.00014	1.4036712695579	4499	Transient	tropics_11	1.65656563636364	0.966948699446225	0.0387596899224806	0.943987018932843	0.131578947368421	1.02380581402837	652.924302788845	0.01	0.0058825
11.784141	1.349881	0.004815	8.7e-05	-0.669661	8.7e-05	0.491144	0.164551	5557	10	60	0.601784	17488	4.9983	3.7151	273.9726	0.00615	0.0171	39982512	17488	10.227397	0.969442	0.000708	0.517482	0.000189	0.468581	7.2e-05	-3.4e-05	1.36635063646615	4578	Transient	tropics_11	1.1784141	1.0364999770386	0.122881355932203	0.989178515196211	0.46031746031746	1.04815176031465	2285.43055555556	0.01	0.04372
11.845745	4.417695	-0.001566	0.000285	-0.670156	0.000285	0.488237	0.161146	5571	10	57	0.60894	15504	4.9603	3.7534	Inf	0.00674	0.0168	39984496	15504	10.265753	0.958008	0.000736	0.517386	0.000187	0.463135	7.9e-05	-3.1e-05	1.36757372787736	4617	Transient	tropics_11	1.1845745	1.04219925672665	0.387228260869565	0.988872442382581	1.52406417112299	1.0542001792134	2039.82278481013	0.01	0.03876
11.264151	1.439658	-0.040056	9.3e-05	-0.665484	9.3e-05	0.467482	0.172104	5725	10	24	0.625058	4310	5.1156	4.1753	45.6621	0.00654	0.024	39995690	4310	10.687671	0.975219	0.000885	0.516831	0.000206	0.47205	0.00018	-7.7e-05	1.39243584435333	4783	Transient	tropics_11	1.1264151	0.985148604006095	0.105084745762712	0.994570139069318	0.451456310679612	0.990323058997987	956.133333333333	0.01	0.010775
12.340807	1.4982	0.02898	9.7e-05	-0.674132	9.7e-05	0.505366	0.149968	5585	10	47	0.612847	13855	5.0386	3.7918	136.9863	0.00622	0.0178	39986145	13855	10.30411	0.970308	0.000914	0.517349	0.000188	0.469141	0.00014	-4.4e-05	1.3920087420362	5021	Est.	tropics_11	1.2340807	1.06090437901071	0.106126914660832	0.985018933527421	0.515957446808511	1.07721559190094	1071.2	0.01	0.0346375
8.363636	1.07989	0.02305	7e-05	-0.642187	7e-05	0.486455	0.167908	5767	10	17	0.594044	3291	5.179	4.2904	54.7945	0.00621	0.0289	39996709	3291	10.80274	0.991274	0.00076	0.515571	0.000205	0.481028	0.000182	-9.5e-05	1.40154164310368	5223	Transient	tropics_11	0.8363636	1.03232577889998	0.0921052631578947	1.02050056268594	0.341463414634146	1.01128208752921	922.571428571429	0.01	0.0082275
7.530303	0.612718	0.017382	4e-05	-0.635493	4e-05	0.48051	0.170035	5683	10	30	0.595665	5859	5.2147	4.0603	68.4932	0.00665	0.0226	39994141	5859	10.572603	0.978379	0.000926	0.517337	0.000205	0.473083	0.000157	-5.9e-05	1.48552036697929	5263	Transient	tropics_11	0.7530303	1.04002022330894	0.0431965442764579	1.02384769407831	0.195121951219512	1.01569914792964	1083.02547770701	0.01	0.0146475
5.393939	0.299357	0.030199	1.9e-05	-0.618334	1.9e-05	0.478383	0.173693	5851	11	15	0.509305	2203	5.3605	4.5205	17.1233	0.00621	0.034	39997797	2203	11.032877	0.994886	0.000771	0.514085	0.000235	0.484279	0.000257	-0.000149	1.53653079225674	5368	Transient	tropics_11	0.490358090909091	1.03595750147318	0.0246433203631647	1.04815623873468	0.0808510638297872	0.9878251999364	675.848249027237	0.01	0.0055075
7.696429	0.639987	0.051767	4.1e-05	-0.636828	4.1e-05	0.497939	0.166258	5949	12	15	0.411714	2322	5.21	4.7849	16.116	0.00609	0.0451	39997678	2322	11.30137	1.007164	0.000782	0.509833	0.000234	0.494418	0.000335	-0.000188	1.65129793728683	5393	Est.	tropics_11	0.641369083333333	1.04563937408058	0.0524296675191816	1.03753121339269	0.175213675213675	1.00712150447597	496.292537313433	0.01	0.005805
15.239316	1.395719	0.06693	9e-05	-0.697413	9e-05	0.537244	0.147894	6313	14	24	0.470443	11368	5.8284	5.5466	136.9863	0.00661	0.0539	39988632	11368	12.29863	1.027979	0.000643	0.501028	2e-04	0.513313	0.000145	-9.6e-05	1.44455745771987	5450	Transient	tropics_11	1.08852257142857	1.04011913678279	0.139968895800933	0.993700218594376	0.45	1.04662067783204	1019.95862068966	0.01	0.02842
11.969925	1.953983	0.047214	0.000126	-0.671153	0.000126	0.513115	0.160331	6327	14	26	0.456679	12315	6.0294	5.5877	273.9726	0.00612	0.0566	39987685	12315	12.336986	1.020958	0.000551	0.500685	0.000206	0.510203	0.000166	-0.000119	1.46620040974041	5461	Transient	tropics_11	0.854994642857143	1.02682610958649	0.228675136116152	1.0208392857798	0.611650485436893	1.00570753209997	965.849397590361	0.01	0.0307875
11.596273	1.458123	0.070734	9.4e-05	-0.668152	9.4e-05	0.523762	0.156822	6341	14	30	0.443468	13081	5.8899	5.6233	136.9863	0.00627	0.0549	39986919	13081	12.375342	1.027871	0.000584	0.500631	0.000203	0.513709	0.000171	-0.000117	1.4652979766497	5467	Est.	tropics_11	0.828305214285714	1.04419298845873	0.160958904109589	1.02401786854148	0.463054187192118	1.01956944495814	917.087719298245	0.01	0.0327025
17.918605	3.446863	0.022331	0.000222	-0.718934	0.000222	0.525166	0.145844	6495	14	53	0.396496	24946	6.547	4.5164	273.9726	0.00631	0.0601	39975054	24946	12.79726	1.013768	0.000728	0.499308	0.000203	0.507926	0.00013	-7.7e-05	1.70430693370051	5510	Transient	tropics_11	1.27990035714286	1.00869449732908	0.304945054945055	0.975893457595404	1.0935960591133	1.03394195217414	1121.87692307692	0.01	0.062365
11.698182	4.843451	-0.007256	0.000312	-0.66897	0.000312	0.48503	0.169579	6607	14	46	0.300971	26883	6.7157	4.8219	Inf	0.00641	0.0651	39973117	26883	13.10411	0.993515	0.000759	0.499142	0.000211	0.497918	0.000107	-6.3e-05	2.00980856810937	5521	Transient	tropics_11	0.835584428571429	0.999250400056861	0.411067193675889	1.02623283384427	1.47867298578199	0.974116219939829	1584.85046728972	0.01	0.0672075
13.579268	2.255912	0.024614	0.000146	-0.68408	0.000146	0.508336	0.162924	6495	14	53	0.396496	24946	6.547	4.5164	273.9726	0.00631	0.0601	39975054	24946	12.79726	1.013768	0.000728	0.499308	0.000203	0.507926	0.00013	-7.7e-05	1.70430693370051	5538	Transient	tropics_11	0.969947714285714	1.01099997757081	0.200549450549451	1.01050695358868	0.719211822660099	1.00080720419904	1253.26153846154	0.01	0.062365
10.250712	2.09099	0.042105	0.000135	-0.657344	0.000135	0.503683	0.161249	6551	14	54	0.346634	26916	6.6309	4.6712	Inf	0.00626	0.0619	39973084	26916	12.950685	1.008888	0.000815	0.499035	0.000209	0.505872	0.000262	-0.000134	1.90478723872559	5632	Transient	tropics_11	0.732193714285714	1.03381543681775	0.165644171779141	1.03845605272706	0.645933014354067	0.99567281842047	615.454198473282	0.01	0.06729
16.167401	4.447748	-0.027441	0.000287	-0.704868	0.000287	0.492642	0.162016	6719	14	60	0.273498	21225	6.5736	4.9041	54.7945	0.00639	0.0677	39978775	21225	13.410959	0.985806	0.000816	0.500421	0.000214	0.492764	9.1e-05	-4.8e-05	2.15574770340058	5684	Transient	tropics_11	1.15481435714286	0.986940720438957	0.35171568627451	0.987516113218284	1.3411214953271	0.999752416978513	1780.3956043956	0.01	0.0530625
15.501992	3.477088	0.03741	0.000224	-0.699523	0.000224	0.522867	0.145158	6691	14	55	0.27218	22768	6.6619	4.8274	273.9726	0.00625	0.0676	39977232	22768	13.334247	0.993062	0.00075	0.500053	0.000222	0.496773	8.2e-05	-5.7e-05	2.09993643233301	5849	Transient	tropics_11	1.10728514285714	1.04537134862347	0.298666666666667	0.993539147818492	1.00900900900901	1.05252700931814	1770.21951219512	0.01	0.05692
14.827411	2.93468	0.018895	0.000189	-0.694105	0.000189	0.510428	0.154361	6789	14	56	0.386113	16951	6.3029	5.3219	136.9863	0.0063	0.0652	39983049	16951	13.60274	0.985943	0.000997	0.501208	0.000208	0.49208	0.000162	-5.9e-05	2.16099935488934	5851	Transient	tropics_11	1.05910078571429	1.03360401175559	0.189568706118355	0.996634769519408	0.908653846153846	1.03728662006178	952.845679012346	0.01	0.0423775
10.649485	1.413221	0.070931	9.1e-05	-0.660547	9.1e-05	0.519931	0.141242	6817	14	51	0.446988	15723	5.9522	5.3986	68.4932	0.00637	0.0579	39984277	15723	13.679452	0.995574	0.001122	0.501919	0.000212	0.496128	0.000133	-3.2e-05	2.06374182282492	6005	Est.	tropics_11	0.7606775	1.07827961690379	0.0811051693404635	1.02918736712681	0.429245283018868	1.0479775380547	1061.96992481203	0.01	0.0393075
12.85	0.6525	0.046207	4.2e-05	-0.678222	4.2e-05	0.516237	0.145017	6915	14	48	0.537097	12454	5.4239	5.6685	136.9863	0.00627	0.0533	39987546	12454	13.947945	0.990598	0.001408	0.502643	0.000208	0.49295	0.000222	-3.8e-05	1.90401798650991	6237	Transient	tropics_11	0.917857142857143	1.05723126615903	0.0298295454545455	1.00969984389103	0.201923076923077	1.04724008520134	653.22972972973	0.01	0.031135
16.206452	0.770281	0.052402	5e-05	-0.705182	5e-05	0.533637	0.133564	6943	13	50	0.543221	12332	5.0046	5.737	68.4932	0.00648	0.05	39987668	12332	14.024658	1.001775	0.001373	0.503913	0.000207	0.497245	0.000203	-3.4e-05	1.83027858711207	6347	Transient	tropics_11	1.24665015384615	1.0519321052014	0.0364166059723234	0.980364973077807	0.241545893719807	1.07318726181259	657.950738916256	0.01	0.03083
9.988166	2.449564	0.034364	0.000158	-0.655235	0.000158	0.498598	0.153738	7041	13	50	0.423582	15003	4.3613	5.7863	136.9863	0.0062	0.0488	39984997	15003	14.293151	1.018771	0.001078	0.504874	0.000167	0.504716	0.000164	-3.3e-05	1.74882734907544	6420	Transient	tropics_11	0.768320461538462	1.0158919561633	0.146567717996289	1.0286130956324	0.946107784431138	0.98787833157657	937.426829268293	0.01	0.0375075
10.365809	4.684199	0.071826	0.000302	-0.658269	0.000302	0.519496	0.138972	7237	13	76	0.741539	37584	3.4115	6.3219	136.9863	0.00604	0.0236	39962416	37584	14.830137	1.005393	0.001019	0.503639	0.000149	0.499287	0.000145	-2.1e-05	1.13740342172151	6504	Est.	tropics_11	0.797369923076923	1.06870484507166	0.296368989205103	1.02801168879948	2.02684563758389	1.0404757183744	958.427586206897	0.01	0.09396
14.337553	1.573822	0.027181	0.000102	-0.69017	0.000102	0.512884	0.141431	7209	13	67	0.701888	34960	3.4758	6.474	136.9863	0.00588	0.0287	39965040	34960	14.753425	1.009701	0.000807	0.50378	0.000148	0.501293	1e-04	-2.4e-05	1.20961557615414	6639	Transient	tropics_11	1.10288869230769	1.01768124738472	0.12639405204461	0.995455969632931	0.689189189189189	1.02312220597535	1414.31	0.01	0.0874
13.133159	3.0136	0.054231	0.000194	-0.680496	0.000194	0.52184	0.129741	7363	13	94	0.782418	32328	3.6532	2.8137	273.9726	0.00599	0.0145	39967672	32328	15.175342	0.992748	0.000835	0.504369	0.000159	0.49226	6.1e-05	-4e-06	1.07854211724456	6805	Est.	tropics_11	1.010243	1.06344051789699	0.232335329341317	1.00395895196774	1.22012578616352	1.06009019623776	2126.90163934426	0.01	0.08082
16.42735	1.731902	-0.02438	0.000112	-0.706956	0.000112	0.495059	0.142612	7685	13	29	0.424594	11027	3.7441	7.7726	68.4932	0.00601	0.0339	39988973	11027	16.057534	1.008679	0.001461	0.505579	0.000153	0.499182	0.00044	-0.000114	1.46172487137515	6900	Transient	tropics_11	1.26364230769231	0.967517705501058	0.0766598220396988	0.975402543386512	0.73202614379085	0.991740487437448	324.118181818182	0.01	0.0275675
14.654545	1.117025	0.095024	7.2e-05	-0.692716	7.2e-05	0.54995	0.114041	7615	12	40	0.424211	10516	4.1112	7.5849	136.9863	0.00631	0.0277	39989484	10516	15.865753	0.996391	0.001492	0.507497	0.000161	0.491107	0.000309	-4.7e-05	1.38566792693613	7514	Est.	tropics_11	1.22121208333333	1.10366838646207	0.0482573726541555	0.985652401424683	0.447204968944099	1.11981706634196	369.064724919094	0.01	0.02629
17.328244	3.502943	0.022108	0.000226	-0.714192	0.000226	0.522388	0.128477	7699	13	31	0.437172	11428	3.71	2.789	91.3242	0.00621	0.0327	39988572	11428	16.09589	1.010635	0.001627	0.504875	0.000155	0.500883	0.000516	-0.000133	1.44881531409707	7527	Transient	tropics_11	1.33294184615385	1.01159587067646	0.138905961893055	0.969720304538035	1.45806451612903	1.04293417824123	248.986434108527	0.01	0.02857
11.923077	2.39645	0.056036	0.000155	-0.670777	0.000155	0.517606	0.129852	7853	15	41	0.418792	23021	3.5965	8.2356	54.7945	0.00619	0.0432	39976979	23021	16.517808	1.027203	0.001759	0.496059	0.000154	0.518198	0.000613	-0.000163	1.38521724861033	7719	Transient	tropics_11	0.7948718	1.02962681956591	0.0881182490051165	1.03074661410892	1.00649350649351	0.998857579535235	211.830342577488	0.01	0.0575525
20.746479	4.140958	-0.018314	0.000267	-0.741648	0.000267	0.516151	0.123055	8091	17	94	0.884197	49610	3.2063	8.8822	Inf	0.00632	0.0115	39950390	49610	17.169863	0.976939	0.000685	0.488091	0.00014	0.500607	6.9e-05	-1.8e-05	0.649525443050886	7898	Transient	tropics_11	1.22038111764706	1.00502967146121	0.38978102189781	0.975900558154701	1.90714285714286	1.03105030492982	1783.40579710145	0.01	0.124025
15.639175	8.210012	-0.024654	0.00053	-0.700625	0.00053	0.491751	0.127406	8315	16	37	0.736062	7013	4.0137	9.5014	54.7945	0.00632	0.0214	39992987	7013	17.783562	0.980562	0.001812	0.491794	0.000189	0.498619	0.000246	1.2e-05	1.09665224934501	7936	Transient	tropics_11	0.9774484375	0.994988004475728	0.292494481236203	1.00911160962853	2.8042328042328	0.986225956090723	517.910569105691	0.01	0.0175325
12.309524	5.515306	-0.005427	0.000356	-0.673881	0.000356	0.488125	0.127368	8245	17	42	0.858384	11736	3.7846	9.3068	273.9726	0.00636	0.0119	39988264	11736	17.591781	0.961212	0.000964	0.489275	0.000174	0.491333	8.8e-05	-6e-06	0.812189461151796	8238	Transient	tropics_11	0.724089647058824	1.03472251653222	0.369294605809129	1.04179957188504	2.04597701149425	0.993470823250219	1447.36363636364	0.01	0.02934
13.581498	2.648644	0.043605	0.000171	-0.684098	0.000171	0.518	0.116544	8203	17	70	0.892827	17943	3.5897	9.1945	273.9726	0.00669	0.0083	39982057	17943	17.476712	0.952675	0.000787	0.488516	0.000163	0.487723	5.2e-05	-5e-06	0.684556897789973	8594	Est.	tropics_11	0.798911647058824	1.09645961988004	0.21728081321474	1.03281187123551	1.04907975460123	1.06207826983759	2241.23076923077	0.01	0.0448575
21.019355	3.502851	0.015227	0.000226	-0.74384	0.000226	0.534402	0.111795	8259	17	36	0.82588	10286	3.8412	9.3479	68.4932	0.00668	0.0163	39989714	10286	17.630137	0.963351	0.001174	0.489797	0.000181	0.491903	0.000137	-7e-06	0.916993362402459	8647	Transient	tropics_11	1.23643264705882	1.05397048577024	0.192504258943782	0.970372034235851	1.24861878453039	1.08639711487834	816.021897810219	0.01	0.025715
20.815534	0.927137	0.058295	6e-05	-0.742203	6e-05	0.557008	0.104289	8259	17	36	0.82588	10286	3.8412	9.3479	68.4932	0.00668	0.0163	39989714	10286	17.630137	0.963351	0.001174	0.489797	0.000181	0.491903	0.000137	-7e-06	0.916993362402459	9197	Transient	tropics_11	1.22444317647059	1.10035455171522	0.0511073253833049	0.971961834152102	0.331491712707182	1.13235332982316	761.233576642336	0.01	0.025715
13.904762	0.78458	0.062967	5.1e-05	-0.686694	5.1e-05	0.529329	0.116282	8413	15	25	0.449708	4961	3.9901	9.7712	34.2466	0.00649	0.0368	39995039	4961	18.052055	1.012455	0.001885	0.495203	0.000209	0.511469	0.000418	-7.5e-05	1.31563624839577	9313	Transient	tropics_11	0.926984133333333	1.05189039900589	0.0270557029177719	1.01622369734316	0.244019138755981	1.03491902735063	278.186602870813	0.01	0.0124025
24.261682	2.417504	0.050754	0.000156	-0.769883	0.000156	0.568308	0.102449	8525	16	21	0.657993	8070	3.594	10.0795	39.1389	0.00605	0.039	39991930	8070	18.358904	1.022678	0.000947	0.494666	0.000247	0.517382	0.00033	-0.000169	1.21704066678191	9353	Transient	tropics_11	1.516355125	1.02873441463494	0.164730728616684	0.936121027136365	0.631578947368421	1.09843017345018	310.451515151515	0.01	0.020175
19.555556	4.506173	-0.043986	0.000291	-0.732082	0.000291	0.49771	0.130375	9169	14	21	0.545311	3807	5.4	11.8411	39.1389	0.00621	0.0228	39996193	3807	20.123288	0.985368	0.000859	0.499441	0.000221	0.493525	0.000107	-5.5e-05	1.63438727669115	9369	Transient	tropics_11	1.39682542857143	0.971177625945061	0.338766006984866	0.962889909558048	1.31674208144796	1.00847981358594	1218.45794392523	0.01	0.0095175
12.653465	1.929419	0.073903	0.000124	-0.676643	0.000124	0.529973	0.120065	8637	15	30	0.776393	18215	3.4022	10.3863	273.9726	0.00595	0.0234	39981785	18215	18.665753	1.030915	0.000711	0.496174	0.000202	0.519818	0.000164	-9.8e-05	0.959576321005238	9370	Transient	tropics_11	0.843564333333333	1.04441429245065	0.174402250351617	1.02448045131985	0.613861386138614	1.01953568364312	732.103658536585	0.01	0.0455375
16	2.430769	0.063496	0.000157	-0.703523	0.000157	0.538951	0.113673	8707	15	50	0.753377	31242	3.484	10.5726	91.3242	0.00613	0.0218	39968758	31242	18.857534	1.029299	0.000737	0.496142	0.000211	0.51899	0.000112	-7.4e-05	1.03990612055869	9407	Transient	tropics_11	1.06666666666667	1.03522419002841	0.213025780189959	0.997373558057681	0.744075829383886	1.03846124202778	1014.9375	0.01	0.078105
12.012862	1.099513	0.076281	7.1e-05	-0.671498	7.1e-05	0.528645	0.120572	8693	15	48	0.756845	28525	3.505	10.5356	54.7945	0.00596	0.0237	39971475	28525	18.819178	1.036368	0.000736	0.496107	0.000209	0.522563	8.2e-05	-6.1e-05	1.02375244026322	9443	Transient	tropics_11	0.800857466666667	1.04139244480975	0.0964673913043478	1.02990405736764	0.339712918660287	1.01163878805044	1470.39024390244	0.01	0.0713125
17.217391	3.822306	-0.028812	0.000247	-0.713302	0.000247	0.495942	0.1291	9113	15	26	0.572311	5829	5.2822	11.6904	54.7945	0.00672	0.0232	39994171	5829	19.969863	0.967887	0.00079	0.498801	0.000214	0.485423	0.000133	-7e-05	1.56723108706702	9531	Transient	tropics_11	1.14782606666667	1.0038352699539	0.312658227848101	0.982402732997353	1.15420560747664	1.02166976018854	970.676691729323	0.01	0.0145725
12.346667	1.773156	0.012205	0.000114	-0.674179	0.000114	0.496894	0.130208	9099	15	30	0.579717	6705	5.0121	11.6479	68.4932	0.00635	0.018	39993295	6705	19.931507	0.963159	0.000835	0.498008	0.000214	0.4838	0.000123	-5.9e-05	1.55775276529976	9909	Transient	tropics_11	0.823111133333333	1.05099966355806	0.136526946107784	1.02322575073491	0.532710280373832	1.02706490285242	1058.60162601626	0.01	0.0167625
13.073171	0.994646	0.001021	6.4e-05	-0.680015	6.4e-05	0.494207	0.132399	9169	14	21	0.545311	3807	5.4	11.8411	39.1389	0.00621	0.0228	39996193	3807	20.123288	0.985368	0.000859	0.499441	0.000221	0.493525	0.000107	-5.5e-05	1.63438727669115	9967	Transient	tropics_11	0.933797928571429	1.01588596483541	0.0745052386495925	1.01435283280247	0.289592760180995	1.00138189554734	1237.3738317757	0.01	0.0095175
17.357143	0.443878	0.027456	2.9e-05	-0.714424	2.9e-05	0.525211	0.11617	9169	14	21	0.545311	3807	5.4	11.8411	39.1389	0.00621	0.0228	39996193	3807	20.123288	0.985368	0.000859	0.499441	0.000221	0.493525	0.000107	-5.5e-05	1.63438727669115	10312	Transient	tropics_11	1.23979592857143	1.04309901408526	0.0337601862630966	0.980043624010465	0.131221719457014	1.06420343447647	1085.70093457944	0.01	0.0095175
13.029412	0.940311	0.013682	6.1e-05	-0.679663	6.1e-05	0.500341	0.126941	9141	14	23	0.56094	4808	5.3159	11.7671	54.7945	0.00627	0.0221	39995192	4808	20.046575	0.969964	0.000877	0.499275	0.000217	0.486018	0.000166	-7.7e-05	1.58868743876293	10369	Transient	tropics_11	0.930672285714286	1.04516871440379	0.0695553021664766	1.01504732074156	0.28110599078341	1.02947010193038	764.704819277108	0.01	0.01202
12.111111	0.94321	0.014998	6.1e-05	-0.672287	6.1e-05	0.497311	0.12945	9155	14	20	0.58349	4264	5.4092	11.8055	45.6621	0.00656	0.0226	39995736	4264	20.084932	0.977055	0.000872	0.499184	0.000221	0.489608	0.000109	-5.2e-05	1.53663411063562	10412	Est.	tropics_11	0.865079357142857	1.03894973608612	0.069954128440367	1.02274840031312	0.276018099547511	1.01573299455891	1187.61467889908	0.01	0.01066
13.473684	1.301939	0.024176	8.4e-05	-0.683232	8.4e-05	0.507398	0.127575	9225	14	20	0.522907	2532	5.4694	11.9973	14.4196	0.00617	0.0204	39997468	2532	20.276712	0.976143	0.000784	0.499999	0.000205	0.488374	0.000122	-6.2e-05	1.72160012355572	10433	Transient	tropics_11	0.962406	1.04950873883407	0.107142857142857	1.00996651876082	0.409756097560976	1.03895375265678	1045.69672131148	0.01	0.00633
20.793103	0.715815	-0.027625	4.6e-05	-0.742022	4.6e-05	0.510944	0.129757	9379	15	15	0.547131	1464	6.2194	12.4192	10.9589	0.00657	0.0294	39998536	1464	20.69863	0.994271	0.000746	0.498535	0.000201	0.498983	0.000184	-0.000102	1.57882657683859	10509	Transient	tropics_11	1.38620686666667	0.978358094340881	0.0616621983914209	0.955098771125621	0.228855721393035	1.02397075651876	705.201086956522	0.01	0.00366
9.166667	0.138889	0.060091	9e-06	-0.648637	9e-06	0.508052	0.134081	9463	15	14	0.409992	1261	6.1499	12.6493	8.8378	0.00616	0.0278	39998739	1261	20.928767	1.001141	0.000634	0.498901	0.00018	0.502013	0.000126	-7.9e-05	1.60932085878048	10517	Transient	tropics_11	0.611111133333333	1.06072289324657	0.0141955835962145	1.0478187261508	0.05	1.01202956895539	1064.13492063492	0.01	0.0031525
18.16	0.6944	0.024037	4.5e-05	-0.720873	4.5e-05	0.526769	0.123311	9491	15	14	0.371908	1132	6.1048	12.7247	9.1324	0.00641	0.0322	39998868	1132	21.005479	1.007503	0.000762	0.498438	0.000204	0.505733	0.000193	-0.000109	1.70213945204588	10524	Transient	tropics_11	1.21066666666667	1.01669991784989	0.0590551181102362	0.97570310985631	0.220588235294118	1.04159507091687	638.917098445596	0.01	0.00283
13.8	0.293333	0.058344	1.9e-05	-0.685853	1.9e-05	0.526398	0.131347	9603	14	14	0.415068	1407	5.7792	13.0329	9.4473	0.0061	0.0343	39998593	1407	21.312329	1.021927	0.001243	0.500004	0.00018	0.511186	0.000157	-2e-05	1.57296456945013	10529	Transient	tropics_11	0.985714285714286	1.03733397823643	0.0152855993563958	1.007312789392	0.105555555555556	1.02975824846533	836.605095541401	0.01	0.0035175
13.428571	1.62585	0.056773	0.000105	-0.682869	0.000105	0.524027	0.132293	9715	14	14	0.524951	3046	5.1542	13.3397	8.5616	0.00628	0.0297	39996954	3046	21.619178	1.036312	0.000794	0.499492	0.000137	0.518892	7.1e-05	-1e-05	1.4128564120945	10535	Transient	tropics_11	0.959183642857143	1.02132902330593	0.132241813602015	1.01135872295244	0.766423357664234	1.00989608627614	1863.28169014084	0.01	0.007615
11.486842	1.85509	0.084287	0.00012	-0.667273	0.00012	0.530341	0.128473	9785	14	22	0.604305	5436	5.1754	13.5315	21.0748	0.00633	0.0311	39994564	5436	21.810959	1.046169	0.000777	0.499346	0.000149	0.523978	4.8e-05	-8e-06	1.33425823624316	10543	Est.	tropics_11	0.820488714285714	1.03992862348157	0.154440154440154	1.02755586602618	0.805369127516779	1.01214363961846	2676.52083333333	0.01	0.01359
13.857143	0.979592	0.07972	6.3e-05	-0.686312	6.3e-05	0.538064	0.130216	9771	14	20	0.58761	4794	5.0223	13.4918	19.5695	0.00609	0.0284	39995206	4794	21.772603	1.038398	0.000705	0.499403	0.000146	0.520048	5.8e-05	-1.9e-05	1.35017063040947	10549	Transient	tropics_11	0.989795928571429	1.04293709132423	0.0893617021276596	1.00806222001128	0.431506849315068	1.03464295603483	2245.10344827586	0.01	0.011985
18.436997	4.122706	-0.017604	0.000266	-0.723098	0.000266	0.506846	0.126489	10177	13	100	0.405122	35493	6.2191	4.7507	273.9726	0.00632	0.0403	39964507	35493	22.884932	0.962802	0.000855	0.505405	0.00017	0.476429	6.1e-05	-1e-06	1.44514980382639	10785	Transient	tropics_11	1.41823053846154	1.02051101383936	0.311111111111111	0.960114424844318	1.56470588235294	1.06384372068031	2073.59016393443	0.01	0.0887325
11.851852	1.657064	-0.035045	0.000107	-0.670205	0.000107	0.472083	0.140766	10345	12	38	0.543513	6791	6.5883	15.0644	54.7945	0.00653	0.0409	39993209	6791	23.345205	0.963679	0.000765	0.507583	0.00018	0.474824	3.7e-05	-5e-06	1.49768500021973	10922	Transient	tropics_11	0.987654333333333	1.00195393382184	0.139869281045752	1.00792124298812	0.594444444444444	0.994227334759827	3804.48648648649	0.01	0.0169775
12.619318	2.815309	-0.03516	0.000182	-0.676369	0.000182	0.475048	0.137729	10261	13	58	0.488194	15246	6.3865	14.8274	136.9863	0.00653	0.0408	39984754	15246	23.115068	0.959172	0.000929	0.506164	0.000172	0.47393	8.7e-05	-6e-06	1.45279039395702	11037	Transient	tropics_11	0.970716769230769	1.00654620000381	0.195909580193757	1.00453580730878	1.05813953488372	1.00235899816429	1583.09195402299	0.01	0.038115
19.953488	0.416441	-0.071787	2.7e-05	-0.735278	2.7e-05	0.485616	0.13764	10415	12	27	0.589145	4072	6.7779	15.2575	34.2466	0.00647	0.0415	39995928	4072	23.536986	0.971492	0.000993	0.509014	0.000193	0.477329	7.9e-05	-6e-06	1.40321610021748	11097	Transient	tropics_11	1.66279066666667	0.958040951445962	0.027190332326284	0.941766189111954	0.139896373056995	1.01736119112813	1742.27848101266	0.01	0.01018
11.915789	4.582382	0.007874	0.000296	-0.670718	0.000296	0.493063	0.133577	10317	12	42	0.537449	8812	6.5227	14.9877	91.3242	0.00908	0.0406	39991188	8812	23.268493	0.959695	0.000875	0.507164	0.000177	0.473252	6.7e-05	-5e-06	1.4798504999229	11378	Transient	tropics_11	0.992982416666667	1.05023479487016	0.338285714285714	1.00823659190155	1.67231638418079	1.04186141844092	1993.68656716418	0.01	0.02203
8.920455	2.345945	0.007172	0.000151	-0.646659	0.000151	0.481037	0.138323	10289	13	53	0.519041	11554	6.4234	14.9096	68.4932	0.00652	0.0407	39988446	11554	23.191781	0.953967	0.000715	0.506529	0.000173	0.471026	4.1e-05	-9e-06	1.43300061574786	11383	Transient	tropics_11	0.686188846153846	1.05579939388622	0.211188811188811	1.03408264592848	0.872832369942197	1.02125360383503	3373.73170731707	0.01	0.028885
15.078125	0.728271	-0.014417	4.7e-05	-0.696119	4.7e-05	0.494564	0.13439	10359	12	38	0.548938	6028	6.6645	15.1041	45.6621	0.00654	0.0414	39993972	6028	23.383562	0.966086	0.000986	0.507076	0.00019	0.476491	8.6e-05	-8e-06	1.47898952606732	11618	Transient	tropics_11	1.25651041666667	1.02028849120135	0.0476673427991886	0.9831194850912	0.247368421052632	1.03792936277915	1562.67441860465	0.01	0.01507
8.388235	1.319862	0.04156	8.5e-05	-0.642384	8.5e-05	0.495684	0.135304	10345	12	38	0.543513	6791	6.5883	15.0644	54.7945	0.00653	0.0409	39993209	6791	23.345205	0.963679	0.000765	0.507583	0.00018	0.474824	3.7e-05	-5e-06	1.49768500021973	11719	Est.	tropics_11	0.699019583333333	1.08172504134415	0.111111111111111	1.03635633213827	0.472222222222222	1.04393206746079	3656.86486486487	0.01	0.0169775
14.418605	2.38291	-0.009034	0.000154	-0.690821	0.000154	0.494574	0.134948	10443	12	23	0.605882	3400	6.4592	15.3288	34.2466	0.00626	0.0375	39996600	3400	23.613699	0.974247	0.000975	0.50988	0.000193	0.47787	7.4e-05	-6e-06	1.39412041977933	11938	Transient	tropics_11	1.20155041666667	1.01720270524089	0.157948717948718	0.982906652758528	0.797927461139896	1.03495511331534	1823.62162162162	0.01	0.0085
15.1875	0.777344	-0.008624	5e-05	-0.696997	5e-05	0.497835	0.13494	10485	12	18	0.642653	2804	6.2662	15.4479	16.116	0.00676	0.0354	39997196	2804	23.728767	0.975579	0.000846	0.509128	2e-04	0.479228	3.5e-05	-5e-06	1.30669173280615	11958	Transient	tropics_11	1.265625	1.01623044368395	0.0591016548463357	0.978297777390151	0.25	1.03882703014014	3855.42857142857	0.01	0.00701
17.095238	0.086168	-0.009684	6e-06	-0.712321	6e-06	0.504971	0.136526	10611	12	15	0.455696	1580	7.3765	15.7945	11.9119	0.0065	0.0495	39998420	1580	24.073973	0.99797	0.001014	0.508635	0.000176	0.490702	8.8e-05	-5e-06	1.53484206949907	11974	Transient	tropics_11	1.42460316666667	0.992377264780553	0.00591715976331361	0.964354428044563	0.0340909090909091	1.02907874840535	1551.43181818182	0.01	0.00395
15.145161	0.801509	0.065813	5.2e-05	-0.696657	5.2e-05	0.536128	0.128978	10863	12	15	0.683408	3146	6.4395	16.4836	13.6986	0.00631	0.0417	39996854	3146	24.764384	1.024113	0.000624	0.507703	0.000145	0.504504	4.1e-05	-1.7e-05	0.977886155798061	12014	Transient	tropics_11	1.26209675	1.04288001172344	0.0833333333333333	0.981377235092533	0.358620689655172	1.06268334839763	3145.80487804878	0.01	0.007865
9.333333	2.236111	0.041514	0.000144	-0.649976	0.000144	0.499498	0.201566	2015	8	38	0.729372	11562	3.9726	4.7699	273.9726	0.00623	0.0524	39988438	11562	0.523288	1.016383	0.000591	0.527762	0.000164	0.481654	1.6e-05	-1.1e-05	1.01199567083213	1652	Transient	tropics_13	1.166666625	1.02558558651403	0.243654822335025	0.989192677779015	0.878048780487805	1.03704734103734	12597.875	0.01	0.028905
4.862745	0.589004	0.046518	3.8e-05	-0.614067	3.8e-05	0.484323	0.208994	2113	8	47	0.654783	13716	4.2203	5.0384	273.9726	0.00617	0.0603	39986284	13716	0.791781	1.002559	0.000742	0.527419	0.000184	0.475466	8.8e-05	-3.9e-05	1.32941043563897	1788	Transient	tropics_13	0.607843125	1.04494292705334	0.0512129380053908	1.02602588956563	0.206521739130435	1.01862804070112	2374.93181818182	0.01	0.03429
5.642424	0.944867	0.071482	6.1e-05	-0.62033	6.1e-05	0.499674	0.19962	2071	8	36	0.669328	12777	4.1815	4.9233	91.3242	0.00614	0.0583	39987223	12777	0.676712	1.005254	0.000653	0.527495	0.000168	0.476652	5.8e-05	-2.6e-05	1.24293664622288	1823	Est.	tropics_13	0.705303	1.06848499657659	0.0934150076569678	1.01947306650892	0.363095238095238	1.04829938823292	3441.72413793103	0.01	0.0319425
6.311377	1.016817	0.028451	6.6e-05	-0.625703	6.6e-05	0.481227	0.212213	2155	8	48	0.6469	14435	4.2021	5.1534	91.3242	0.00612	0.0606	39985565	14435	0.906849	1.009931	0.00077	0.527527	0.000187	0.478879	0.000105	-4.7e-05	1.39619297065253	1850	Transient	tropics_13	0.788922125	1.01874246406851	0.0857142857142857	1.01394861678978	0.352941176470588	1.00490311748897	2021.07619047619	0.01	0.0360875
5.176471	1.596309	0.024095	0.000103	-0.616587	0.000103	0.474788	0.209742	2197	8	41	0.615624	14478	4.3466	5.2685	Inf	0.00647	0.0647	39985522	14478	1.021918	1.019348	0.000751	0.5273	0.000198	0.483505	4.4e-05	-2.2e-05	1.52079193152457	1918	Transient	tropics_13	0.647058875	1.00494397408253	0.137150466045273	1.02367452810383	0.52020202020202	0.981971230907643	4766.86363636364	0.01	0.036195
6.83871	0.87076	0.011552	5.6e-05	-0.629938	5.6e-05	0.47517	0.203532	2449	8	47	0.389425	14298	4.5315	5.9589	68.4932	0.00659	0.0869	39985702	14298	1.712329	0.995644	0.001195	0.527811	0.00021	0.471859	0.000191	-5.1e-05	1.78758408971446	1994	Transient	tropics_13	0.85483875	1.01604487349794	0.0468619246861925	1.00912035316093	0.266666666666667	1.00701692666665	1065.61256544503	0.01	0.035745
9.050955	1.194856	0.01726	7.7e-05	-0.647707	7.7e-05	0.486459	0.199972	2407	8	43	0.422868	14378	4.2622	5.8438	Inf	0.00617	0.0885	39985622	14378	1.59726	1.004438	0.001269	0.527357	0.000218	0.476414	0.000178	-3.9e-05	1.83052991951388	2052	Transient	tropics_13	1.131369375	1.0129144999408	0.0606776989755713	0.992201110814209	0.353211009174312	1.0210846028874	1123.43820224719	0.01	0.035945
6.299401	1.75467	0.076222	0.000113	-0.625607	0.000113	0.504731	0.181921	2491	7	48	0.407323	14912	4.3069	6.074	68.4932	0.00602	0.0916	39985088	14912	1.827397	1.015053	0.001753	0.527936	0.000199	0.48089	0.00027	-2.4e-05	1.84880367096166	2177	Transient	tropics_13	0.899914428571429	1.06319781374816	0.0644609241300627	1.01326036379447	0.567839195979899	1.04957682630123	673.781481481481	0.01	0.03728
9.516129	1.066944	0.051113	6.9e-05	-0.651444	6.9e-05	0.505091	0.185336	2449	8	47	0.389425	14298	4.5315	5.9589	68.4932	0.00659	0.0869	39985702	14298	1.712329	0.995644	0.001195	0.527811	0.00021	0.471859	0.000191	-5.1e-05	1.78758408971446	2208	Transient	tropics_13	1.189516125	1.05704630619876	0.0577405857740586	0.987649910035438	0.328571428571429	1.07042781847967	970.34554973822	0.01	0.035745
6.26484	3.8568	0.06456	0.000249	-0.625329	0.000249	0.49878	0.186828	2561	7	55	0.515819	18080	4.1398	6.2658	136.9863	0.00652	0.0904	39981920	18080	2.019178	1.00838	0.001401	0.528605	0.000185	0.477112	0.000192	-1.7e-05	1.80592202282897	2232	Transient	tropics_13	0.894977142857143	1.05782500416441	0.177730192719486	1.01225935523585	1.34594594594595	1.04541491306025	973.0625	0.01	0.0452
5.943231	3.180183	0.082542	0.000205	-0.622746	0.000205	0.506496	0.179934	2519	7	49	0.469038	16165	4.158	6.1507	34.2466	0.00593	0.0893	39983835	16165	1.90411	1.008273	0.001036	0.528626	0.000195	0.477065	0.000125	-2.9e-05	1.80365344668288	2281	Est.	tropics_13	0.849033	1.0771331636781	0.197876447876448	1.01483708425837	1.05128205128205	1.06169180300378	1439.472	0.01	0.0404125
4.218905	2.180936	0.073037	0.000141	-0.608896	0.000141	0.494843	0.18795	2589	7	49	0.53524	19339	3.8553	6.3425	68.4932	0.00278	0.0772	39980661	19339	2.09589	1.019034	0.001219	0.529115	0.000176	0.481685	0.000155	-1.6e-05	1.82108412612913	2320	Transient	tropics_13	0.602700714285714	1.05567659143946	0.115668580803938	1.02803938591461	0.801136363636364	1.02731660732636	1212.58064516129	0.01	0.0483475
4.997175	2.646885	0.036519	0.000171	-0.615147	0.000171	0.480272	0.185548	2743	7	75	0.422363	34423	3.7717	6.7644	136.9863	0.00584	0.0618	39965577	34423	2.517808	1.007528	0.001308	0.528285	0.000155	0.477048	0.000246	-4.3e-05	2.06166353468089	2356	Transient	tropics_13	0.713882142857143	1.02944435342416	0.130733944954128	1.02323826521437	1.10322580645161	1.00675822977981	754.260162601626	0.01	0.0860575
4.13913	2.067599	0.064246	0.000133	-0.608255	0.000133	0.490223	0.189862	2617	7	60	0.553349	21397	3.896	6.4192	136.9863	0.00601	0.0737	39978603	21397	2.172603	1.016899	0.001296	0.529493	0.000167	0.480336	0.000183	-1.7e-05	1.84821778451506	2432	Transient	tropics_13	0.591304285714286	1.04863382671442	0.102623456790123	1.02796419231401	0.796407185628743	1.02058350821092	1037.49726775956	0.01	0.0534925
3.396739	1.652381	0.066303	0.000107	-0.602292	0.000107	0.488447	0.189652	2715	7	71	0.470828	32445	3.7948	6.6877	273.9726	0.00621	0.0641	39967555	32445	2.441096	1.013451	0.001172	0.528766	0.000155	0.479382	0.000183	-2.6e-05	1.98350957406137	2461	Transient	tropics_13	0.485248428571429	1.05436813314374	0.091296928327645	1.03553405523352	0.690322580645161	1.01890976298651	1036.34972677596	0.01	0.0811125
8.515588	3.97158	0.048085	0.000256	-0.643407	0.000256	0.499792	0.17499	2757	7	78	0.402527	34989	3.8	6.8014	273.9726	0.00609	0.0677	39965011	34989	2.556164	1.013098	0.000871	0.528096	0.000158	0.479809	9.9e-05	-1.9e-05	2.09512587978872	2476	Transient	tropics_13	1.21651257142857	1.03569431448923	0.293915040183697	0.995082325172859	1.62025316455696	1.04164782236265	1767.57575757576	0.01	0.0874725
9.768362	8.370072	-0.015299	0.00054	-0.65347	0.00054	0.473595	0.173736	3037	7	51	0.244908	14287	4.5199	3.3205	68.4932	0.00786	0.059	39985713	14287	3.323288	0.97857	0.000852	0.528008	0.000197	0.46355	8.7e-05	-2.7e-05	2.59606440149432	2507	Transient	tropics_13	1.39548028571429	1.00638424963337	0.633802816901408	0.98528321016719	2.74111675126904	1.0216697227915	1996.96551724138	0.01	0.0357175
7.639344	2.586555	0.060431	0.000167	-0.636369	0.000167	0.50242	0.172009	2715	7	71	0.470828	32445	3.7948	6.6877	273.9726	0.00621	0.0641	39967555	32445	2.441096	1.013451	0.001172	0.528766	0.000155	0.479382	0.000183	-2.6e-05	1.98350957406137	2540	Transient	tropics_13	1.09133485714286	1.0481950254477	0.142491467576792	1.00084064217393	1.07741935483871	1.04805770763191	939.939890710382	0.01	0.0811125
6.195402	2.139979	0.042855	0.000138	-0.624771	0.000138	0.487981	0.175122	2841	8	78	0.257279	33042	3.9453	7.0329	273.9726	0.00605	0.0606	39966958	33042	2.786301	0.991467	0.001365	0.527312	0.000172	0.470295	0.000234	-3.5e-05	2.28058634714801	2628	Transient	tropics_13	0.77442525	1.05276981970124	0.101098901098901	1.01530785838747	0.802325581395349	1.037606183353	748.384615384615	0.01	0.082605
5.908451	2.111337	0.018888	0.000136	-0.622466	0.000136	0.47525	0.176851	2911	8	69	0.284282	26435	4.1294	5.0767	Inf	0.0061	0.0606	39973565	26435	2.978082	0.982991	0.000785	0.527671	0.000192	0.465985	0.000114	-5e-05	2.41089468324564	2735	Transient	tropics_13	0.738556375	1.03670074971676	0.173248407643312	1.01695848536285	0.708333333333333	1.01988261424724	1551.32456140351	0.01	0.0660875
2.554598	1.873456	0.04132	0.000121	-0.595528	0.000121	0.473191	0.181356	2841	8	78	0.257279	33042	3.9453	7.0329	273.9726	0.00605	0.0606	39966958	33042	2.786301	0.991467	0.001365	0.527312	0.000172	0.470295	0.000234	-3.5e-05	2.28058634714801	2740	Transient	tropics_13	0.31932475	1.05115505767491	0.0886446886446886	1.04543689068887	0.703488372093023	1.00615783710224	775.025641025641	0.01	0.082605
6.773537	3.717162	0.042843	0.00024	-0.629415	0.00024	0.490217	0.171413	2869	8	80	0.26005	30598	3.9529	7.1096	68.4932	0.00841	0.0572	39969402	30598	2.863014	0.991384	0.000958	0.527299	0.000177	0.470253	0.000125	-2.8e-05	2.35278317446501	2776	Est.	tropics_13	0.846692125	1.05284532478481	0.250521920668058	1.01062861556987	1.35593220338983	1.04245374298516	1371.304	0.01	0.076495
8.26257	3.668487	0.031361	0.000237	-0.641375	0.000237	0.490295	0.164842	2995	7	50	0.256272	17817	4.3228	3.2055	136.9863	0.008	0.059	39982183	17817	3.208219	0.980725	0.000936	0.527958	0.000199	0.464657	0.000142	-4.9e-05	2.55803508526998	2851	Transient	tropics_13	1.18036714285714	1.05213789530564	0.253205128205128	0.997367016292448	1.19095477386935	1.05517618372262	1160.85915492958	0.01	0.0445425
9.710145	1.336274	-0.021068	8.6e-05	-0.653002	8.6e-05	0.470554	0.18013	3345	7	29	0.328898	6087	5.3769	3.663	54.7945	0.00636	0.0655	39993913	6087	4.167123	1.016004	0.000998	0.531527	0.000187	0.47805	7.7e-05	-3e-06	2.36940562590837	3087	Transient	tropics_13	1.38716357142857	0.963728863216849	0.0861723446893788	0.979218262339169	0.459893048128342	0.984319631837674	2339.35064935065	0.01	0.0152175
8.777778	2.031425	-0.022109	0.000131	-0.645513	0.000131	0.466576	0.173734	3149	7	35	0.194057	7673	4.902	3.6247	273.9726	0.00837	0.0627	39992327	7673	3.630137	0.984077	0.001005	0.528372	0.000207	0.465882	0.000155	-5e-05	2.63278995901899	3125	Transient	tropics_13	1.25396828571429	0.993960444839799	0.130348258706468	0.992470190033057	0.632850241545894	1.00148964759317	1120.86451612903	0.01	0.0191825
8.76087	1.558759	-0.008727	0.000101	-0.645377	0.000101	0.472862	0.168574	3051	8	48	0.238211	13148	4.5322	3.3589	45.6621	0.00618	0.0599	39986852	13148	3.361644	0.981123	0.00087	0.527764	2e-04	0.465022	0.000131	-5.2e-05	2.59267509191982	3159	Transient	tropics_13	1.09510875	1.01038398827698	0.116091954022989	0.99374868617112	0.505	1.01685941740391	1286.82442748092	0.01	0.03287
7.507246	3.032556	0.044731	0.000196	-0.635308	0.000196	0.493752	0.164133	3191	7	35	0.200381	6827	5.1102	3.7425	45.6621	0.00614	0.0653	39993173	6827	3.745205	0.987609	0.000872	0.529328	0.000211	0.466684	9.6e-05	-3.7e-05	2.60087769045732	3459	Transient	tropics_13	1.07246371428571	1.05886693646658	0.224770642201835	1.00083935352085	0.928909952606635	1.05800070283104	1709.71875	0.01	0.0170675
8.267606	1.12557	0.019078	7.3e-05	-0.641415	7.3e-05	0.484187	0.165693	3233	7	39	0.206953	6127	5.2701	3.3562	34.2466	0.00639	0.0662	39993873	6127	3.860274	0.995301	0.000814	0.529224	0.000214	0.470416	8.5e-05	-3.9e-05	2.59614397877562	3503	Transient	tropics_13	1.18108657142857	1.02407326817358	0.0896805896805897	0.994941334658235	0.341121495327103	1.02927408931669	1949.32941176471	0.01	0.0153175
6.847826	3.976843	0.039019	0.000257	-0.630012	0.000257	0.488333	0.170313	3289	7	30	0.260332	5662	5.3072	3.5096	39.1389	0.00652	0.0651	39994338	5662	4.013699	0.996612	0.000822	0.530257	0.000202	0.470096	7.7e-05	-2.8e-05	2.47461743133784	3566	Transient	tropics_13	0.978260857142857	1.04332502466058	0.312652068126521	1.00439109704093	1.27227722772277	1.03879420373711	2211.85714285714	0.01	0.014155
8.829268	0.743208	-0.011616	4.8e-05	-0.645927	4.8e-05	0.471729	0.176682	3485	7	37	0.415511	10741	5.2449	4.0466	54.7945	0.00126	0.0554	39989259	10741	4.550685	1.022924	0.000846	0.531847	0.000164	0.481052	9.3e-05	-2.2e-05	2.07544267555395	3601	Transient	tropics_13	1.261324	0.966299749793285	0.0567375886524823	0.985577441048436	0.292682926829268	0.980619558800296	1899.8064516129	0.01	0.0268525
4.37931	0.976813	0.061078	6.3e-05	-0.610184	6.3e-05	0.489494	0.169437	3499	7	41	0.436849	11425	5.2377	4.0849	91.3242	0.00583	0.0551	39988575	11425	4.589041	1.020956	0.000947	0.531816	0.000165	0.48016	0.00012	-2.5e-05	2.01740594494224	3610	Transient	tropics_13	0.625615714285714	1.04116320736244	0.0665258711721225	1.02150161279817	0.381818181818182	1.01943935354882	1411.975	0.01	0.0285625
9.274725	1.386064	0.05193	8.9e-05	-0.649505	8.9e-05	0.504446	0.153194	3429	7	35	0.407785	8041	5.268	3.8932	91.3242	0.00628	0.0574	39991959	8041	4.39726	1.022521	0.000757	0.531986	0.000171	0.480718	5.1e-05	-1.2e-05	2.12409964051069	3611	Transient	tropics_13	1.32496071428571	1.03010305782678	0.117569352708058	0.981800749245657	0.52046783625731	1.04935949974829	3003.80392156863	0.01	0.0201025
1.638889	0.952932	0.087181	6.1e-05	-0.588172	6.1e-05	0.491483	0.161358	3471	7	35	0.428115	10009	5.2849	4.0082	68.4932	0.00839	0.0557	39989991	10009	4.512329	1.019339	0.000859	0.531574	0.000167	0.479614	9.6e-05	-2.3e-05	2.04757197381474	3643	Est.	tropics_13	0.234127	1.07039380411013	0.0710128055878929	1.04471159564086	0.365269461077844	1.02474698403299	1680.8125	0.01	0.0250225
4.157025	0.677823	0.074101	4.4e-05	-0.608399	4.4e-05	0.495167	0.164012	3611	6	56	0.39482	22856	5.2633	4.3918	91.3242	0.00616	0.0603	39977144	22856	4.89589	1.019616	0.001608	0.532855	0.000201	0.478557	0.000197	-4e-06	2.02817146614185	3695	Transient	tropics_13	0.6928375	1.05619720412	0.027363184079602	1.02133126375169	0.218905472636816	1.03470850912222	832.548223350254	0.01	0.05714
6.806723	2.760963	0.060708	0.000178	-0.629681	0.000178	0.499239	0.157081	3681	6	77	0.308847	34836	5.1726	4.5836	273.9726	0.0065	0.0605	39965164	34836	5.087671	1.025476	0.001001	0.535118	0.000208	0.479301	8.8e-05	-2e-05	2.0138130557755	3725	Transient	tropics_13	1.13445383333333	1.03619060125576	0.177822177822178	0.995596718654273	0.855769230769231	1.04159807719992	1785.01136363636	0.01	0.08709
8.847953	6.491502	-0.037847	0.000419	-0.646077	0.000419	0.459657	0.15373	3975	5	70	0.792629	17013	3.6854	4.7753	68.4932	0.00634	0.0214	39982987	17013	5.893151	0.95881	0.000688	0.538745	0.000149	0.445097	5.4e-05	-4e-06	1.1604526726925	3839	Transient	tropics_13	1.7695906	1.00422424384373	0.609011627906977	0.972812341135758	2.81208053691275	1.03271197064909	2846.85185185185	0.01	0.0425325
6.987654	2.209724	-0.021949	0.000143	-0.631135	0.000143	0.460048	0.154084	4003	5	59	0.788608	12834	3.7446	4.8521	68.4932	0.0067	0.0206	39987166	12834	5.969863	0.9565	0.000666	0.538774	0.000147	0.443999	5e-05	-3e-06	1.15742269146837	3930	Transient	tropics_13	1.3975308	1.02278110462668	0.214714714714715	0.987404091942152	0.972789115646259	1.03614647780738	3081.68	0.01	0.032085
3.795302	3.679575	-7.4e-05	0.000237	-0.605493	0.000237	0.458511	0.153002	3919	5	93	0.796269	29593	3.5851	4.6219	136.9863	0.00917	0.0235	39970407	29593	5.739726	0.961827	0.000615	0.538894	0.000153	0.446386	4.6e-05	-1.1e-05	1.16435343921474	3947	Transient	tropics_13	0.7590604	1.03961107635566	0.385365853658537	1.01282493087304	1.54901960784314	1.0271625902246	3326.13043478261	0.01	0.0739825
3.460043	5.41903	0.007455	0.00035	-0.6028	0.00035	0.460861	0.156161	3877	5	105	0.769782	40631	3.5931	5.1192	136.9863	0.00622	0.0273	39959369	40631	5.624658	0.975731	0.000652	0.538746	0.000155	0.452952	3.9e-05	-5e-06	1.2390218080224	4080	Transient	tropics_13	0.6920086	1.03254161002966	0.53680981595092	1.01583512981639	2.25806451612903	1.01746101132129	4004.12820512821	0.01	0.1015775
8.034014	3.869591	0.004816	0.00025	-0.639539	0.00025	0.476516	0.145834	4003	5	59	0.788608	12834	3.7446	4.8521	68.4932	0.0067	0.0206	39987166	12834	5.969863	0.9565	0.000666	0.538774	0.000147	0.443999	5e-05	-3e-06	1.15742269146837	4198	Transient	tropics_13	1.6068028	1.05052547367211	0.375375375375375	0.979140719280255	1.70068027210884	1.0732366514339	2916.68	0.01	0.032085
3.298246	7.858418	-0.004229	0.000507	-0.601501	0.000507	0.454514	0.155598	4087	5	43	0.743687	5267	4.0915	5.0822	45.6621	0.00633	0.0238	39994733	5267	6.2	0.955658	0.001233	0.538788	0.000164	0.443565	0.000134	1.4e-05	1.25041531529916	4324	Transient	tropics_13	0.6596492	1.04198356486135	0.411192214111922	1.01707626702084	3.09146341463415	1.02468409365031	1161.17910447761	0.01	0.0131675
6.658824	2.860069	0.020668	0.000185	-0.628493	0.000185	0.478756	0.139227	4045	5	43	0.794168	8196	3.8859	4.9671	91.3242	0.00659	0.02	39991804	8196	6.084932	0.961978	0.000761	0.53882	0.000154	0.446486	4.9e-05	6e-06	1.08935960778047	4552	Est.	tropics_13	1.3317648	1.06123327372533	0.243101182654402	0.989931743301964	1.2012987012987	1.07227550247936	2841.36734693878	0.01	0.02049
3.902256	1.576912	-0.02443	0.000102	-0.606352	0.000102	0.447675	0.155922	4003	5	59	0.788608	12834	3.7446	4.8521	68.4932	0.0067	0.0206	39987166	12834	5.969863	0.9565	0.000666	0.538774	0.000147	0.443999	5e-05	-3e-06	1.15742269146837	4665	Transient	tropics_13	0.7804512	1.02024672989795	0.153153153153153	1.01218067849574	0.693877551020408	1.00827929792635	3118.44	0.01	0.032085
5.02439	1.389649	-0.00805	9e-05	-0.615365	9e-05	0.459123	0.156346	4059	5	47	0.776056	7100	4.0839	5.0055	91.3242	0.00876	0.0235	39992900	7100	6.123288	0.961209	0.000812	0.538774	0.000151	0.446162	5.8e-05	9e-06	1.16191043112391	4803	Transient	tropics_13	1.004878	1.03201521675446	0.110837438423645	1.00309888263277	0.596026490066225	1.02904998632784	2695.62068965517	0.01	0.01775
4.013333	0.546489	-0.049882	3.5e-05	-0.607244	3.5e-05	0.43674	0.164884	4073	5	45	0.756187	6021	4.0536	5.0438	34.2466	0.00172	0.0236	39993979	6021	6.161644	0.961327	0.000882	0.539001	0.000153	0.446033	7.6e-05	7e-06	1.2107892790728	4879	Transient	tropics_13	0.8026666	0.989612978929672	0.0396825396825397	1.01085231657679	0.22875816993464	0.979165218717001	2169.52631578947	0.01	0.0150525
4.371429	0.519184	0.012885	3.3e-05	-0.610121	3.3e-05	0.466333	0.156171	4213	5	26	0.466114	2774	4.8937	5.4274	17.1233	0.00807	0.0487	39997226	2774	6.545205	0.987475	0.001226	0.537931	0.000182	0.459126	0.000174	-1.9e-05	1.8379233604321	4904	Transient	tropics_13	0.8742858	1.02581672376397	0.0269168026101142	1.00995318655512	0.181318681318681	1.01569721601478	897.534482758621	0.01	0.006935
3.575758	0.971534	0.037659	6.3e-05	-0.60373	6.3e-05	0.47498	0.15284	4297	6	19	0.277041	2339	5.5066	5.6575	18.2648	0.00136	0.0696	39997661	2339	6.775342	1.002994	0.000885	0.534378	0.000181	0.469541	0.00019	-7.3e-05	1.97357817646632	5051	Transient	tropics_13	0.595959666666667	1.03527746518282	0.0711864406779661	1.02318654909025	0.348066298342541	1.01158365297173	804.421052631579	0.01	0.0058475
4.444444	0.558025	0.026695	3.6e-05	-0.610707	3.6e-05	0.473088	0.154595	4339	6	22	0.313636	2200	5.503	5.7726	14.4196	0.0063	0.0712	39997800	2200	6.890411	1.00591	0.000896	0.533162	0.00016	0.471947	0.000178	-5.5e-05	1.96314012662238	5056	Transient	tropics_13	0.740740666666667	1.02102027354757	0.0401785714285714	1.01839001236915	0.225	1.00241764435413	868.511235955056	0.01	0.0055
6.406593	0.812704	0.047912	5.2e-05	-0.626468	5.2e-05	0.490961	0.151226	4591	7	25	0.606749	6431	5.3048	6.463	15.2207	0.00622	0.066	39993569	6431	7.580822	1.036889	0.000921	0.528159	0.000122	0.491012	0.000134	-1.6e-05	1.46130321435381	5071	Transient	tropics_13	0.915227571428571	1.0117556771931	0.0564603691639522	1.01196087013649	0.426229508196721	0.999896132884736	1128.55223880597	0.01	0.0160775
12.825688	1.006313	0.043479	6.5e-05	-0.678027	6.5e-05	0.514665	0.134357	4605	8	30	0.622878	7422	5.1032	6.5014	18.2648	0.00603	0.0622	39992578	7422	7.619178	1.039599	0.000713	0.527616	0.000126	0.492799	8e-05	-1.4e-05	1.42649011745809	5090	Transient	tropics_13	1.603211	1.00465473791572	0.091164095371669	0.962096552041022	0.515873015873016	1.04437103159706	1679.4625	0.01	0.018555
9.281407	2.212267	0.054844	0.000143	-0.649559	0.000143	0.506085	0.144566	4703	8	42	0.744997	19090	4.761	6.7699	68.4932	0.00608	0.0465	39980910	19090	7.887671	1.032533	0.000736	0.525533	0.000138	0.491401	8.4e-05	-2e-05	1.14183861150982	5134	Transient	tropics_13	1.160175875	1.02309156917495	0.19429347826087	0.993802577040877	1.03623188405797	1.02988190907222	1721.02380952381	0.01	0.047725
13.404959	2.658323	0.032403	0.000172	-0.68268	0.000172	0.511879	0.135913	4857	8	108	0.843387	47180	4.1166	7.1918	136.9863	0.00845	0.0222	39952820	47180	8.309589	0.986464	0.000616	0.524112	0.000156	0.470741	4.3e-05	-1.5e-05	0.889697480315676	5143	Transient	tropics_13	1.675619875	1.04710733865208	0.279220779220779	0.964032642955673	1.1025641025641	1.08738988105986	3160.76744186047	0.01	0.11795
10.39759	1.781681	-0.018142	0.000115	-0.658524	0.000115	0.474552	0.14537	5165	8	48	0.561224	6566	4.6943	8.0356	91.3242	0.00592	0.0338	39993434	6566	9.153425	0.981867	0.00112	0.523546	0.000178	0.469098	0.000187	-3.9e-05	1.83335077894764	5149	Transient	tropics_13	1.29969875	1.0001574300729	0.102678571428571	0.988671043878597	0.646067415730337	1.01162656843559	777.379679144385	0.01	0.016415
6.156951	3.585232	0.004884	0.000231	-0.624462	0.000231	0.46951	0.145561	5011	8	82	0.768897	20731	4.3928	7.6137	273.9726	0.00635	0.0247	39979269	20731	8.731507	0.960471	0.001058	0.524117	0.000183	0.458342	0.000136	-1.9e-05	1.29513660533852	5153	Transient	tropics_13	0.769618875	1.04625329257046	0.218336483931947	1.02181283309935	1.26229508196721	1.02436608471403	1070.30147058824	0.01	0.0518275
5.097426	2.216611	0.056017	0.000143	-0.615952	0.000143	0.490267	0.143889	4885	8	111	0.839123	46228	3.85	7.2671	91.3242	0.00621	0.0156	39953772	46228	8.386301	0.999789	0.000633	0.524063	0.000159	0.477136	3.3e-05	-1.1e-05	0.923834418518684	5272	Transient	tropics_13	0.63717825	1.05783886705101	0.225908372827804	1.03065175387646	0.89937106918239	1.02752045538379	4360.27272727273	0.01	0.11557
7.961165	6.814026	0.021794	0.00044	-0.638954	0.00044	0.48435	0.141568	5109	8	59	0.63883	9436	4.6472	7.8822	91.3242	0.00631	0.0315	39990564	9436	9	0.981556	0.000834	0.523843	0.000194	0.468672	9.5e-05	-3.2e-05	1.69105233904066	5311	Transient	tropics_13	0.995145625	1.04123781418413	0.52757793764988	1.00763828184922	2.2680412371134	1.03345196640721	1490.18947368421	0.01	0.02359
9.596154	3.740754	0.0021	0.000241	-0.652087	0.000241	0.481132	0.141553	5207	9	36	0.455194	5189	4.9236	8.1507	39.1389	0.00141	0.0432	39994811	5189	9.268493	0.986449	0.001325	0.523158	0.000177	0.471669	0.000266	-5.5e-05	1.93929106494764	5326	Transient	tropics_13	1.06623933333333	1.01586823702423	0.18188679245283	0.995793628956498	1.36158192090395	1.02006279827591	532.154135338346	0.01	0.0129725
10.540193	3.32234	0.029513	0.000214	-0.659669	0.000214	0.498568	0.130342	4969	8	92	0.811222	29336	4.1604	7.4986	273.9726	0.00636	0.0193	39970664	29336	8.616438	0.965036	0.000758	0.524062	0.000176	0.460572	7.6e-05	-2.2e-05	1.09118306098551	5526	Est.	tropics_13	1.317524125	1.06726881149676	0.282321899736148	0.986567315699125	1.21590909090909	1.08249741625631	1715.02631578947	0.01	0.07334
8.676471	1.74827	-0.031757	0.000113	-0.6447	0.000113	0.461689	0.149303	5221	9	32	0.432054	4923	4.9058	8.189	39.1389	0.00612	0.0438	39995077	4923	9.306849	0.981106	0.001551	0.522883	0.000179	0.469359	0.000313	-5.4e-05	1.92643220900096	5541	Transient	tropics_13	0.964052333333333	0.987397852806559	0.072856221792392	1.00370439368157	0.631284916201117	0.98365856412682	477.006389776358	0.01	0.0123075
4.851613	3.365078	0.00775	0.000217	-0.613978	0.000217	0.465878	0.143839	5053	8	67	0.731776	14816	4.4204	7.7288	Inf	0.00652	0.0238	39985184	14816	8.846575	0.967218	0.001006	0.52402	0.000195	0.461659	0.000126	-2.6e-05	1.41475539603524	5548	Transient	tropics_13	0.606451625	1.0419368839096	0.215705765407555	1.03277301008724	1.11282051282051	1.00913877992198	1141.57936507937	0.01	0.03704
9.766355	3.431391	0.037966	0.000221	-0.653454	0.000221	0.499451	0.131443	5095	8	60	0.662621	10629	4.849	7.8438	136.9863	0.00662	0.0338	39989371	10629	8.961644	0.963818	0.00124	0.524117	0.000192	0.459979	0.00021	-4.1e-05	1.65039470964778	5627	Transient	tropics_13	1.220794375	1.07768885475988	0.178225806451613	0.992613750554216	1.15104166666667	1.08581261318451	625.919047619048	0.01	0.0265725
6.670886	1.20814	0.026904	7.8e-05	-0.62859	7.8e-05	0.481791	0.14233	5137	8	54	0.589952	7643	4.8486	7.9589	68.4932	0.00664	0.0368	39992357	7643	9.076712	0.980067	0.001067	0.523751	0.000187	0.46807	0.000182	-4.7e-05	1.81751717586172	5660	Transient	tropics_13	0.83386075	1.0481621972665	0.0731021555763824	1.01831459055565	0.417112299465241	1.029313991497	782.032967032967	0.01	0.0191075
9.694215	1.286661	0.00111	8.3e-05	-0.652874	8.3e-05	0.4811	0.139696	5095	8	60	0.662621	10629	4.849	7.8438	136.9863	0.00662	0.0338	39989371	10629	8.961644	0.963818	0.00124	0.524117	0.000192	0.459979	0.00021	-4.1e-05	1.65039470964778	5666	Transient	tropics_13	1.211776875	1.0386925916283	0.0669354838709677	0.993189633519453	0.432291666666667	1.04591731361649	665.219047619048	0.01	0.0265725
8.928105	1.596138	0.007185	0.000103	-0.646721	0.000103	0.481095	0.139596	5067	8	61	0.716308	13349	4.8026	7.7671	68.4932	0.00634	0.0328	39986651	13349	8.884932	0.963101	0.000868	0.524197	0.000191	0.459536	9.6e-05	-2.4e-05	1.47485706879018	5935	Transient	tropics_13	1.116013125	1.04579984242952	0.118663594470046	0.999167058204461	0.539267015706806	1.04691471397235	1454.125	0.01	0.0333725
7.926829	0.750744	0.013904	4.8e-05	-0.638678	4.8e-05	0.480382	0.144026	5151	8	55	0.571021	7005	4.7676	7.9973	91.3242	0.00641	0.0355	39992995	7005	9.115068	0.975618	0.001407	0.523637	0.000185	0.466032	0.000248	-3.8e-05	1.84642952040639	6008	Transient	tropics_13	0.990853625	1.03934235547033	0.0341151385927505	1.00831294503829	0.259459459459459	1.03079187695266	580.75	0.01	0.0175125
9.581395	0.522445	0.002665	3.4e-05	-0.651968	3.4e-05	0.481336	0.144195	5263	9	33	0.345416	4276	4.9212	8.3041	30.4414	0.00639	0.0491	39995724	4276	9.421918	0.99202	0.001682	0.521935	0.000183	0.475486	0.000384	-7.7e-05	1.98772501283058	6140	Transient	tropics_13	1.06459944444444	1.01073421329124	0.0202140309155767	0.998245760405809	0.185792349726776	1.01230320135609	375.5078125	0.01	0.01069
8.303571	1.175702	0.045515	7.6e-05	-0.641704	7.6e-05	0.497276	0.137389	5319	9	27	0.355982	4062	4.876	8.4575	16.116	0.00565	0.0555	39995938	4062	9.575342	1.007782	0.001254	0.520387	0.000189	0.484478	0.000277	-7.9e-05	1.9871278676	6228	Transient	tropics_13	0.922619	1.0384852110841	0.0606060606060606	1.01154464436122	0.402116402116402	1.02641606017198	495.98916967509	0.01	0.010155
7.815789	1.360803	0.035161	8.8e-05	-0.637786	8.8e-05	0.490319	0.144273	5599	11	36	0.570835	11308	5.1291	5.9288	54.7945	0.00132	0.0543	39988692	11308	10.342466	1.024144	0.000927	0.512277	0.000152	0.500098	0.00019	-5.9e-05	1.63255233096224	6284	Transient	tropics_13	0.710526272727273	1.01136798828642	0.0949298813376483	1.03159256176659	0.578947368421053	0.980445832616807	759.331578947368	0.01	0.02827
8.109375	0.628662	0.089855	4.1e-05	-0.640145	4.1e-05	0.519032	0.127001	5473	10	19	0.505551	5675	5.0666	5.5836	34.2466	0.00596	0.0576	39994325	5675	9.99726	1.023505	0.000947	0.515741	0.00018	0.496468	0.000209	-8e-05	1.70847378313654	6318	Est.	tropics_13	0.8109375	1.06889134878288	0.0432946145723337	1.02224948604911	0.227777777777778	1.04544905210406	607.66028708134	0.01	0.0141875
12.814371	2.761949	0.027366	0.000178	-0.677936	0.000178	0.506687	0.133905	5781	12	72	0.458496	30696	5.4542	6.4274	136.9863	0.00579	0.0533	39969304	30696	10.841096	1.019974	0.000913	0.511008	0.000153	0.499241	0.000131	-3e-05	1.81279157260329	6379	Transient	tropics_13	1.06786425	1.00761773162722	0.194961664841183	0.993455542181649	1.16339869281046	1.01491464042416	1022.17557251908	0.01	0.07674
11.570048	1.694369	0.055731	0.000109	-0.667941	0.000109	0.51593	0.132105	5683	11	51	0.526416	18947	5.3416	6.1589	91.3242	0.00615	0.0539	39981053	18947	10.572603	1.02695	0.000783	0.51124	0.000158	0.502461	0.000128	-4.7e-05	1.70478913925582	6397	Transient	tropics_13	1.05182254545455	1.02956641338008	0.139208173690932	1.00297956181528	0.689873417721519	1.02680606056988	1032.0703125	0.01	0.0473675
11.165957	1.819267	0.078065	0.000117	-0.664696	0.000117	0.526088	0.123716	5837	12	67	0.393898	35334	5.1937	6.5808	273.9726	0.00648	0.0479	39964666	35334	10.994521	1.009635	0.000894	0.510579	0.000152	0.494599	0.000132	-3.1e-05	1.81863715326266	6454	Est.	tropics_13	0.930496416666667	1.07087505279316	0.130872483221476	1.00754220331235	0.769736842105263	1.06366571707585	937.242424242424	0.01	0.088335
14.429508	3.22208	0.002852	0.000208	-0.690909	0.000208	0.500866	0.131273	5991	12	93	0.440681	30083	4.677	6.9986	273.9726	0.00604	0.0411	39969917	30083	11.416438	0.985331	0.001053	0.509582	0.00015	0.48361	0.000151	-1.7e-05	2.01161794634631	6479	Transient	tropics_13	1.202459	1.01778597326287	0.197530864197531	0.983394907155058	1.38666666666667	1.03568164430016	869.35761589404	0.01	0.0752075
10.83427	2.570848	0.007931	0.000166	-0.662031	0.000166	0.489118	0.138054	5963	12	94	0.435126	32648	4.9113	6.926	Inf	0.00628	0.0449	39967352	32648	11.339726	0.990555	0.00105	0.509748	0.000154	0.486051	0.000178	-3.5e-05	1.96895783326621	6537	Transient	tropics_13	0.902855833333333	1.01757351554425	0.158095238095238	1.01187778020872	1.07792207792208	1.00631003742406	775.584269662921	0.01	0.08162
11.409195	2.692329	0.036652	0.000174	-0.666649	0.000174	0.505699	0.128378	5963	12	94	0.435126	32648	4.9113	6.926	Inf	0.00628	0.0449	39967352	32648	11.339726	0.990555	0.00105	0.509748	0.000154	0.486051	0.000178	-3.5e-05	1.96895783326621	6656	Transient	tropics_13	0.95076625	1.047222987612	0.165714285714286	1.00721570164438	1.12987012987013	1.04042374154153	721.224719101124	0.01	0.08162
10.222222	1.907607	0.08721	0.000123	-0.657115	0.000123	0.526728	0.114389	6075	12	91	0.428297	21345	4.5049	7.2329	91.3242	0.00639	0.0408	39978655	21345	11.646575	0.982382	0.001379	0.508994	0.000145	0.482695	0.000209	-4e-06	2.06731912606991	7086	Est.	tropics_13	0.851851833333333	1.11069399895048	0.0891950688905004	1.01837075406912	0.848275862068966	1.09122323620506	547.315789473684	0.01	0.0533625
11.058511	2.7253	0.026506	0.000176	-0.663833	0.000176	0.499011	0.131062	6117	12	79	0.376057	18569	4.4049	4.9068	Inf	0.00658	0.0415	39981431	18569	11.761644	0.989162	0.001608	0.508905	0.000142	0.486116	0.000268	-7e-06	2.08613896766353	7145	Transient	tropics_13	0.921542583333333	1.03811146041361	0.109452736318408	1.01172917389584	1.23943661971831	1.02652659036115	489.037313432836	0.01	0.0464225
13.092486	1.841157	0.090109	0.000119	-0.68017	0.000119	0.540518	0.108054	6187	12	56	0.352232	17003	4.0198	5.0986	273.9726	0.00614	0.0486	39982997	17003	11.953425	1.003306	0.002224	0.508984	0.000143	0.492971	0.000394	4e-06	2.04755220005115	7388	Transient	tropics_13	1.0910405	1.09068774152882	0.0535071942446043	0.995180349081873	0.832167832167832	1.09644989259003	274.248730964467	0.01	0.0425075
11.5	1.94863	0.105146	0.000126	-0.667379	0.000126	0.541846	0.11229	6271	12	60	0.484607	25303	3.1249	5.3288	45.6621	0.00627	0.0434	39974697	25303	12.183562	1.028347	0.002197	0.508873	0.000107	0.505396	0.00043	-2e-06	1.68096525432509	7562	Transient	tropics_13	0.958333333333333	1.08025091330392	0.0573509330905781	1.00821133196814	1.17757009345794	1.07212166301277	261.139534883721	0.01	0.0632575
13.599165	3.196325	-0.014742	0.000206	-0.684239	0.000206	0.488987	0.123194	6537	13	97	0.637433	40467	2.8716	2.9753	Inf	0.00637	0.0177	39959533	40467	12.912329	0.96981	0.001162	0.506719	0.000159	0.478621	0.00011	1.5e-05	1.45055902060916	7606	Transient	tropics_13	1.04608961538462	1.01604039066703	0.177280550774527	0.995569513361812	1.29559748427673	1.02165805512086	1119.94545454545	0.01	0.1011675
12.275676	4.826706	-0.014663	0.000311	-0.673609	0.000311	0.483585	0.121163	6635	12	62	0.374314	18220	3.1321	6.3247	273.9726	0.00645	0.0355	39981780	18220	13.180822	0.977724	0.00195	0.509201	0.000161	0.480121	0.000248	4.2e-05	1.85327008163071	7781	Transient	tropics_13	1.022973	1.00789586659638	0.159487179487179	1.00130429829405	1.93167701863354	1.00721484792375	488.560483870968	0.01	0.04555
13.270471	1.477714	0.01121	9.5e-05	-0.681599	9.5e-05	0.500455	0.113885	6551	13	97	0.604732	35333	2.9513	3.0137	273.9726	0.00646	0.0218	39964667	35333	12.950685	0.970675	0.001128	0.506917	0.000159	0.47885	9.2e-05	2e-05	1.53827151753875	7816	Transient	tropics_13	1.02080546153846	1.04182457309798	0.0842198581560284	0.997811395374684	0.59748427672956	1.04511851310431	1237.88043478261	0.01	0.0883325
9.213253	2.331632	0.087561	0.00015	-0.649011	0.00015	0.523304	0.109453	6453	13	173	0.72911	70597	2.5931	3.9959	Inf	0.00635	0.0146	39929403	70597	12.682192	0.982013	0.00097	0.506451	0.000137	0.484941	0.000122	-6e-06	1.1734806386932	7839	Est.	tropics_13	0.708711769230769	1.11150142050233	0.154639175257732	1.03181222947608	1.09489051094891	1.07910859259168	897.155737704918	0.01	0.1764925
10.140893	5.076369	-0.011446	0.000328	-0.656462	0.000328	0.476971	0.121266	6593	12	84	0.496966	24551	3.0561	6.211	136.9863	0.00676	0.031	39975449	24551	13.065753	0.972821	0.001856	0.508047	0.00016	0.478819	0.000245	3.1e-05	1.72080141981507	7855	Transient	tropics_13	0.845074416666667	1.01623963323815	0.176724137931034	1.02093545116941	2.05	0.996140504031795	494.963265306122	0.01	0.0613775
15.369668	1.038701	0.000989	6.7e-05	-0.69846	6.7e-05	0.503594	0.114394	6621	12	75	0.416789	19835	3.0978	3.2027	273.9726	0.00633	0.0346	39980165	19835	13.142466	0.969766	0.002112	0.5087	0.00016	0.476695	0.000302	3.5e-05	1.83053677844719	7886	Transient	tropics_13	1.28080566666667	1.0321969312409	0.0317234848484848	0.977689471815401	0.41875	1.05642811441278	378.788079470199	0.01	0.0495875
12.8375	2.336094	-0.003363	0.000151	-0.678122	0.000151	0.49125	0.119535	6691	12	58	0.535685	14796	2.9824	3.3973	136.9863	0.00637	0.0367	39985204	14796	13.334247	0.996547	0.001971	0.510565	0.00015	0.488083	0.000282	2.9e-05	1.81837830128806	8390	Transient	tropics_13	1.06979166666667	1.00009597996954	0.0766108574327752	0.9941326041277	1.00666666666667	1.00648865049592	423.882978723404	0.01	0.03699
9.839378	4.072646	0.072096	0.000263	-0.65404	0.000263	0.517176	0.106518	6649	12	62	0.405557	16915	3.1305	13.0356	136.9863	0.00638	0.0384	39983085	16915	13.219178	0.988617	0.001678	0.509633	0.000157	0.485066	0.00019	3.8e-05	1.83414885902786	8902	Est.	tropics_13	0.819948166666667	1.08713335490793	0.15673420738975	1.02022625379959	1.67515923566879	1.06619717729134	560.621052631579	0.01	0.0422875
11.712963	2.260202	0.042701	0.000146	-0.669089	0.000146	0.509783	0.109486	6705	12	54	0.565109	14806	2.9846	13.1137	136.9863	0.02416	0.0372	39985194	14806	13.372603	0.991312	0.001635	0.510819	0.000148	0.485284	0.000211	2.6e-05	1.79735248507723	8916	Transient	tropics_13	0.97608025	1.05277228973315	0.0892966360856269	1.00265447585984	0.986486486486487	1.05048384039037	518.890995260664	0.01	0.037015
9.346774	3.412006	0.076924	0.00022	-0.650084	0.00022	0.517602	0.107381	6719	12	52	0.5857	14965	2.9501	6.5562	91.3242	0.00602	0.0359	39985035	14965	13.410959	0.997795	0.001668	0.511189	0.000144	0.488113	0.000228	2.2e-05	1.75906352774902	8998	Est.	tropics_13	0.778897833333333	1.08234657050183	0.13189448441247	1.02115250280717	1.52777777777778	1.06041428931415	470.969298245614	0.01	0.0374125
13.509804	8.887159	-0.031788	0.000573	-0.683522	0.000573	0.480096	0.1183	7251	10	62	0.462181	17121	4.1037	2.5342	68.4932	0.00634	0.0298	39982879	17121	14.868493	0.969072	0.000645	0.518264	0.000161	0.467637	2.5e-05	-3e-06	1.33678791261386	9300	Transient	tropics_13	1.3509804	0.999628435493355	0.888372093023256	0.974090088823485	3.55900621118012	1.02664245985668	4732	0.01	0.0428025
12.06	1.1364	-0.02215	7.3e-05	-0.671877	7.3e-05	0.478982	0.120072	7419	9	38	0.451548	4458	4.8213	14.0918	19.5695	0.00667	0.0348	39995542	4458	15.328767	0.977086	0.001112	0.521091	0.000192	0.468943	0.000103	-1e-06	1.65836303030543	9544	Transient	tropics_13	1.34	1.0010311375054	0.0656474820143885	0.980153181747499	0.380208333333333	1.0214077190618	1165.74757281553	0.01	0.011145
8.028369	3.573663	0.021352	0.000231	-0.639494	0.000231	0.484448	0.116459	7279	10	57	0.462056	13533	4.3716	2.611	54.7945	0.00649	0.034	39986467	13533	14.945205	0.964928	0.000742	0.518508	0.000166	0.465417	4.4e-05	-3e-06	1.42879096858079	9830	Transient	tropics_13	0.8028369	1.05871275895598	0.311320754716981	1.01745643562669	1.39156626506024	1.04089021243315	2646.79545454545	0.01	0.0338325
13.642857	0.848639	-0.035757	5.5e-05	-0.68459	5.5e-05	0.478548	0.119536	7447	9	31	0.428608	3936	4.9739	3.0712	39.1389	0.00639	0.0345	39996064	3936	15.405479	0.985771	0.000938	0.521752	0.000198	0.472504	5e-05	3e-06	1.61423580949203	9848	Transient	tropics_13	1.515873	0.978802104705118	0.05863539445629	0.966545310690761	0.277777777777778	1.01279142610433	2390.72	0.01	0.00984
3.87574	2.167991	0.032805	0.00014	-0.606139	0.00014	0.473973	0.11936	7265	10	69	0.467764	15247	4.2213	2.7342	136.9863	0.00669	0.0301	39984753	15247	14.906849	0.958315	0.000679	0.518224	0.000162	0.462485	3.8e-05	-5e-06	1.36715555989844	9989	Transient	tropics_13	0.387574	1.07829786295243	0.206185567010309	1.05254253363455	0.864197530864197	1.02483972453161	3141.05263157895	0.01	0.0381175
11.747664	4.880252	-0.030445	0.000315	-0.669368	0.000315	0.473889	0.12285	7321	10	54	0.470628	8988	4.4714	13.9562	54.7945	0.02432	0.0316	39991012	8988	15.060274	0.969044	0.000742	0.518595	0.000181	0.467328	3.4e-05	-4e-06	1.42317542198101	10068	Transient	tropics_13	1.1747664	1.00100076091289	0.424528301886792	0.987344806300831	1.74033149171271	1.01403938989318	3613.23529411765	0.01	0.02247
7.216667	1.003056	0.034552	6.5e-05	-0.632974	6.5e-05	0.487599	0.113325	7377	9	41	0.49364	5660	4.7276	2.889	68.4932	0.00607	0.0336	39994340	5660	15.213699	0.96999	0.000803	0.519813	0.000193	0.466694	4.5e-05	-8e-06	1.50062357879405	10294	Est.	tropics_13	0.801851888888889	1.06718198649581	0.0809464508094645	1.02154087327271	0.336787564766839	1.04479380493428	2518.33333333333	0.01	0.01415
7.826087	0.274102	0.001939	1.8e-05	-0.637869	1.8e-05	0.474255	0.120868	7419	9	38	0.451548	4458	4.8213	14.0918	19.5695	0.00667	0.0348	39995542	4458	15.328767	0.977086	0.001112	0.521091	0.000192	0.468943	0.000103	-1e-06	1.65836303030543	10377	Transient	tropics_13	0.869565222222222	1.02543776195351	0.0161870503597122	1.01405950651515	0.09375	1.01132760271504	1173.47572815534	0.01	0.011145
15	0.26087	-0.028541	1.7e-05	-0.695491	1.7e-05	0.487302	0.118829	7433	9	31	0.437356	4326	4.8935	3.0329	22.8311	0.00634	0.0349	39995674	4326	15.367123	0.981901	0.000967	0.521386	0.000197	0.470981	6e-05	2e-06	1.65141774659993	10419	Transient	tropics_13	1.66666666666667	0.989776410217475	0.0175801447776629	0.956737355011477	0.0862944162436548	1.0346532025708	1980.48333333333	0.01	0.010815
11.734375	1.226318	-0.019016	7.9e-05	-0.669261	7.9e-05	0.479231	0.116845	7419	9	38	0.451548	4458	4.8213	14.0918	19.5695	0.00667	0.0348	39995542	4458	15.328767	0.977086	0.001112	0.521091	0.000192	0.468943	0.000103	-1e-06	1.65836303030543	10450	Transient	tropics_13	1.30381944444444	1.00417329027189	0.0710431654676259	0.982720619214979	0.411458333333333	1.02193870043907	1134.41747572816	0.01	0.011145
14.808511	3.559077	-0.027412	0.00023	-0.693953	0.00023	0.487102	0.119985	7433	9	31	0.437356	4326	4.8935	3.0329	22.8311	0.00634	0.0349	39995674	4326	15.367123	0.981901	0.000967	0.521386	0.000197	0.470981	6e-05	2e-06	1.65141774659993	10510	Transient	tropics_13	1.64539011111111	0.990894498826867	0.237849017580145	0.958209949198136	1.16751269035533	1.03422855699062	1999.75	0.01	0.010815
11.454545	0.475207	0.009786	3.1e-05	-0.667014	3.1e-05	0.49211	0.117068	7489	9	25	0.437018	3112	5.0988	3.1863	22.8311	0.0066	0.0361	39996888	3112	15.520548	0.989966	0.000971	0.52251	0.000196	0.473844	7.4e-05	-6e-06	1.70206205410041	10525	Transient	tropics_13	1.27272722222222	1.02006941599498	0.0319258496395469	0.982256460391375	0.158163265306122	1.03854855184407	1582	0.01	0.00778
7.898551	0.554925	0.00962	3.6e-05	-0.638451	3.6e-05	0.478211	0.118713	7363	9	44	0.481303	6231	4.5731	2.8411	45.6621	0.00657	0.0316	39993769	6231	15.175342	0.968419	0.000867	0.519535	0.000189	0.466168	4.5e-05	2e-06	1.50379639078738	10527	Transient	tropics_13	0.877616777777778	1.04259253581049	0.041522491349481	1.01650482244244	0.19047619047619	1.02583403408213	2638.06666666667	0.01	0.0155775
11.075	0.769375	-0.002226	5e-05	-0.663965	5e-05	0.484757	0.12093	7475	9	27	0.444739	3393	5.0923	14.1685	24.9066	0.00641	0.0356	39996607	3393	15.482192	0.990191	0.000852	0.522027	0.000199	0.474384	3.9e-05	-4e-06	1.61440739240113	10549	Transient	tropics_13	1.23055555555556	1.00766061870961	0.0586854460093897	0.986167528411736	0.251256281407035	1.02186625181288	3100.76923076923	0.01	0.0084825
10.217391	1.909263	-0.010705	0.000123	-0.657076	0.000123	0.477378	0.121931	7419	9	38	0.451548	4458	4.8213	14.0918	19.5695	0.00667	0.0348	39995542	4458	15.328767	0.977086	0.001112	0.521091	0.000192	0.468943	0.000103	-1e-06	1.65836303030543	10582	Transient	tropics_13	1.13526566666667	1.01255375125457	0.110611510791367	0.994768321522352	0.640625	1.01798726071186	1183.79611650485	0.01	0.011145
8.794118	0.869377	0.020149	5.6e-05	-0.645645	5.6e-05	0.486722	0.117754	7503	9	28	0.39094	2980	5.1399	3.2247	22.8311	0.00676	0.0382	39997020	2980	15.558904	0.98207	0.001246	0.52216	0.000182	0.470387	0.000159	-1.1e-05	1.81848536769549	10600	Transient	tropics_13	0.977124222222222	1.03898231424616	0.0449438202247191	1.00414479063858	0.307692307692308	1.03472672501578	740.591194968554	0.01	0.00745
2.342857	0.396735	0.085016	2.6e-05	-0.593827	2.6e-05	0.49311	0.116685	7545	9	24	0.376548	2584	5.2822	14.2644	17.1233	0.02435	0.042	39997416	2584	15.673973	0.99775	0.001049	0.523002	0.000175	0.477128	0.000115	-1.1e-05	1.88166011799454	10604	Est.	tropics_13	0.260317444444444	1.09118966305269	0.0247855100095329	1.05584668578986	0.148571428571429	1.03349625257792	1014.65217391304	0.01	0.00646
4.08642	1.955495	0.120853	0.000126	-0.607831	0.000126	0.518375	0.112761	7741	7	23	0.445926	7573	4.8322	14.5233	39.1389	0.02397	0.047	39992427	7573	16.210959	1.04776	0.001287	0.529679	0.000174	0.49469	0.000121	9e-06	1.45510132394533	10655	Transient	tropics_13	0.583774285714286	1.07702051681574	0.0979020979020979	1.0280390125864	0.724137931034483	1.04787846934444	931.909090909091	0.01	0.0189325
8.391304	1.730939	0.048597	0.000112	-0.642409	0.000112	0.499254	0.122655	7769	7	29	0.443242	11364	4.7214	3.9534	45.6621	0.00588	0.0448	39988636	11364	16.287671	1.061755	0.001378	0.530034	0.00017	0.500928	0.000108	2.7e-05	1.38843898700076	10661	Transient	tropics_13	1.19875771428571	0.988737700514566	0.081277213352685	0.992433891747927	0.658823529411765	0.996658202376389	1135.69444444444	0.01	0.02841
7.761352	3.070819	0.030721	0.000198	-0.637349	0.000198	0.488834	0.116632	7993	7	156	0.614741	85070	4.3802	4.5671	273.9726	0.00646	0.0337	39914930	85070	16.90137	0.987471	0.000693	0.532051	0.000167	0.464178	4.2e-05	-9e-06	1.3432202066671	10714	Transient	tropics_13	1.10876457142857	1.04428156327946	0.285714285714286	0.993686941196782	1.18562874251497	1.05311755404177	2776.95238095238	0.01	0.212675
6.405733	2.986428	0.051724	0.000193	-0.626461	0.000193	0.493734	0.118952	7923	7	115	0.578669	79434	4.4192	4.3753	91.3242	0.00629	0.0369	39920566	79434	16.709589	1.031567	0.000914	0.531922	0.000165	0.48498	4.1e-05	1.4e-05	1.23395020797243	10749	Transient	tropics_13	0.915104714285714	1.02085957666901	0.211159737417943	1.00480894296006	1.16969696969697	1.01805022887542	2901.26829268293	0.01	0.198585
8.757033	3.334829	-0.002047	0.000215	-0.645347	0.000215	0.476292	0.115545	8077	7	108	0.599272	36264	4.5828	4.7973	273.9726	0.00647	0.0359	39963736	36264	17.131507	0.950579	0.00075	0.531833	0.000167	0.447047	8.8e-05	-2.3e-05	1.59634243411012	10817	Transient	tropics_13	1.25100471428571	1.0498391966114	0.286666666666667	0.986175201215184	1.2874251497006	1.06541817750706	1313.01136363636	0.01	0.09066
8.327146	5.292047	0.033107	0.000341	-0.641894	0.000341	0.491633	0.111792	8077	7	108	0.599272	36264	4.5828	4.7973	273.9726	0.00647	0.0359	39963736	36264	17.131507	0.950579	0.00075	0.531833	0.000167	0.447047	8.8e-05	-2.3e-05	1.59634243411012	10859	Est.	tropics_13	1.18959228571429	1.08740161003533	0.454666666666667	0.989586350144286	2.04191616766467	1.0997344798198	1270.36363636364	0.01	0.09066
2.724919	5.39035	-0.01055	0.000348	-0.596896	0.000348	0.449849	0.124503	8091	7	108	0.591	29643	4.8659	4.8356	Inf	0.00676	0.0398	39970357	29643	17.169863	0.93542	0.000938	0.531625	0.000173	0.440127	0.000163	-4.3e-05	1.64650559107861	10863	Transient	tropics_13	0.389274142857143	1.05781943518226	0.371002132196162	1.03553782083171	2.01156069364162	1.02208907883406	763.822085889571	0.01	0.0741075
8.074074	7.713032	-0.012385	0.000498	-0.639861	0.000498	0.468527	0.115255	8161	7	62	0.487419	11684	5.3227	15.1082	136.9863	0.00628	0.0521	39988316	11684	17.361644	0.952105	0.00108	0.530802	0.000183	0.448699	0.00021	-5.7e-05	2.13735235283869	10898	Transient	tropics_13	1.15343914285714	1.03737652724389	0.461111111111111	0.99352625420427	2.72131147540984	1.04418998036546	548.833333333333	0.01	0.02921
8.896266	2.682185	0.0075	0.000173	-0.646465	0.000173	0.481208	0.113892	8119	7	86	0.559126	20355	5.0588	15.0452	273.9726	0.00647	0.0432	39979645	20355	17.246575	0.947141	0.000797	0.531276	0.000175	0.445924	0.000119	-3.8e-05	1.84836602072252	10939	Transient	tropics_13	1.27089514285714	1.06375734494076	0.217063989962359	0.986106043242114	0.988571428571429	1.07912559090787	957.075630252101	0.01	0.0508875
2.537736	1.361784	0.003377	8.8e-05	-0.595392	8.8e-05	0.455245	0.125593	8175	7	62	0.476711	9704	5.2966	5.0658	273.9726	0.00684	0.0532	39990296	9704	17.4	0.952115	0.00105	0.530685	0.000182	0.448819	0.000219	-6.6e-05	2.19883643338788	10976	Transient	tropics_13	0.362533714285714	1.0538461304449	0.0838095238095238	1.03893344585607	0.483516483516483	1.01431757568196	573.48401826484	0.01	0.02426
4.704225	6.222377	-0.014392	0.000401	-0.612794	0.000401	0.455078	0.122874	8175	7	62	0.476711	9704	5.2966	5.0658	273.9726	0.00684	0.0532	39990296	9704	17.4	0.952115	0.00105	0.530685	0.000182	0.448819	0.000219	-6.6e-05	2.19883643338788	11139	Transient	tropics_13	0.672032142857143	1.03528572680764	0.381904761904762	1.02101032738704	2.2032967032967	1.01394548804752	561.068493150685	0.01	0.02426
6.588785	1.438379	-0.029193	9.3e-05	-0.627931	9.3e-05	0.455231	0.122403	8175	7	62	0.476711	9704	5.2966	5.0658	273.9726	0.00684	0.0532	39990296	9704	17.4	0.952115	0.00105	0.530685	0.000182	0.448819	0.000219	-6.6e-05	2.19883643338788	11232	Transient	tropics_13	0.941255	1.02007530516791	0.0885714285714286	1.00567167750903	0.510989010989011	1.01428638270661	558.917808219178	0.01	0.02426
10.663793	4.257655	-0.00546	0.000275	-0.660662	0.000275	0.481675	0.110158	8175	7	62	0.476711	9704	5.2966	5.0658	273.9726	0.00684	0.0532	39990296	9704	17.4	0.952115	0.00105	0.530685	0.000182	0.448819	0.000219	-6.6e-05	2.19883643338788	11253	Transient	tropics_13	1.523399	1.04457432002272	0.261904761904762	0.973287905512266	1.51098901098901	1.07320545698823	503.004566210046	0.01	0.02426
5.074074	1.698217	-0.028226	0.00011	-0.615764	0.00011	0.450128	0.126114	8203	7	51	0.453044	6783	5.4466	5.1425	68.4932	0.00659	0.0568	39993217	6783	17.476712	0.962286	0.001004	0.530212	0.000188	0.453979	0.000169	-4.6e-05	2.28458906964274	11865	Transient	tropics_13	0.724867714285714	1.01026995286363	0.109561752988048	1.01889056341631	0.585106382978723	0.991517228770494	746.236686390533	0.01	0.0169575
5.757895	2.246648	-0.003344	0.000145	-0.621257	0.000145	0.46401	0.119253	8203	7	51	0.453044	6783	5.4466	5.1425	68.4932	0.00659	0.0568	39993217	6783	17.476712	0.962286	0.001004	0.530212	0.000188	0.453979	0.000169	-4.6e-05	2.28458906964274	11875	Transient	tropics_13	0.822556428571429	1.03572283597695	0.144422310756972	1.01330914096227	0.771276595744681	1.02209573570584	705.639053254438	0.01	0.0169575
8.322581	0.412071	0.043698	2.7e-05	-0.641857	2.7e-05	0.496427	0.110885	8315	8	31	0.208057	2259	6.2894	5.4493	27.3973	0.00619	0.0847	39997741	2259	17.783562	0.979505	0.001436	0.526584	0.000185	0.465383	0.00036	-9.8e-05	2.43945645072236	12264	Est.	tropics_13	1.040322625	1.06652525292444	0.0188022284122563	0.999487547323127	0.145945945945946	1.06670634724517	308.013888888889	0.01	0.0056475
15.25	0.604167	0.034702	3.9e-05	-0.697499	3.9e-05	0.520133	0.110316	8609	11	15	0.532183	2377	6.6139	5.1973	9.1324	0.00727	0.1054	39997623	2377	18.589041	1.035022	0.000972	0.512565	0.000113	0.505034	0.000151	-1.3e-05	1.18205189646044	12297	Transient	tropics_13	1.38636363636364	1.00027935648268	0.0401234567901235	0.971250120477463	0.345132743362832	1.02989699703386	730.569536423841	0.01	0.0059425
12.292978	7.475907	0.008454	0.000482	-0.673748	0.000482	0.495225	0.113404	9127	11	93	0.645742	39364	6.9091	6.6164	Inf	0.00647	0.0817	39960636	39364	20.008219	0.982396	0.000895	0.513375	0.000185	0.478598	7.5e-05	-1.2e-05	1.43220215174386	12372	Transient	tropics_13	1.11754345454545	1.02656142326779	0.53854748603352	0.993025144709233	2.60540540540541	1.03474105616822	1512.05333333333	0.01	0.09841
11.587649	6.437537	0.003944	0.000415	-0.668083	0.000415	0.490301	0.118444	9099	11	105	0.667352	46692	6.5465	6.5397	136.9863	0.0063	0.0739	39953308	46692	19.931507	0.985206	0.000891	0.512826	0.000188	0.480467	5.6e-05	-5e-06	1.31281590934177	12424	Transient	tropics_13	1.05342263636364	1.01902727734403	0.465768799102132	0.999735707564301	2.20744680851064	1.02046758674373	2115.07142857143	0.01	0.11673
9.440415	2.350077	0.075823	0.000152	-0.650836	0.000152	0.517726	0.117385	8917	12	67	0.645556	38449	7.0931	6.0411	91.3242	0.00595	0.0933	39961551	38449	19.432877	1.025018	0.000725	0.5097	0.000159	0.502935	1.6e-05	2e-06	0.900581372027858	12451	Transient	tropics_13	0.78670125	1.05244162998315	0.209655172413793	1.02336576195541	0.955974842767296	1.02940936701562	7336.5625	0.01	0.0961225
11.651316	2.378419	0.078602	0.000153	-0.668594	0.000153	0.528723	0.109577	9029	11	99	0.680538	57747	6.9203	6.3479	136.9863	0.00612	0.0833	39942253	57747	19.739726	1.001949	0.000911	0.511326	0.000184	0.490044	3.8e-05	6e-06	1.09298026083155	12486	Est.	tropics_13	1.05921054545455	1.07966941476214	0.16794731064764	1.00215624878454	0.831521739130435	1.07892964713373	2883.60526315789	0.01	0.1443675
9.225589	3.178066	-0.001105	0.000205	-0.64911	0.000205	0.478386	0.119757	9197	11	77	0.554597	23536	7.2433	6.8082	Inf	0.00615	0.0922	39976464	23536	20.2	0.976736	0.000923	0.514183	0.000178	0.475119	0.000117	-2.6e-05	1.81694878022969	12564	Transient	tropics_13	0.838689909090909	1.02268741019855	0.222101841820152	1.01619579861628	1.15168539325843	1.00687617207479	1023.5641025641	0.01	0.05884
8.669872	5.528836	0.019889	0.000357	-0.644647	0.000357	0.486426	0.12049	9169	11	84	0.587168	28944	6.8837	6.7315	Inf	0.00647	0.0827	39971056	28944	20.123288	0.967143	0.0011	0.513745	0.000179	0.470867	0.000171	-3.2e-05	1.6664683591732	12576	Transient	tropics_13	0.788170181818182	1.05474382171275	0.324545454545455	1.02161146225587	1.99441340782123	1.03304330097459	704.619883040936	0.01	0.07236
7.52381	1.354195	0.010706	8.7e-05	-0.635441	8.7e-05	0.477332	0.12466	9449	12	36	0.371711	9615	9.5023	7.4986	45.6621	0.00624	0.155	39990385	9615	20.890411	1.001597	0.001207	0.507585	0.000178	0.493675	0.000303	-9.2e-05	2.20907097227252	12630	Transient	tropics_13	0.626984166666667	1.00915189870183	0.072079536039768	1.04357267904063	0.48876404494382	0.966895224591077	411.419141914191	0.01	0.0240375
14.949367	3.592373	0.034166	0.000232	-0.695085	0.000232	0.518845	0.109943	9211	11	74	0.519192	21233	7.5327	6.8466	136.9863	0.00618	0.1	39978767	21233	20.238356	0.974362	0.001112	0.514	0.000178	0.474159	0.000187	-3.9e-05	1.92373696085663	12696	Transient	tropics_13	1.35903336363636	1.0619834948696	0.20863309352518	0.970879432801386	1.30337078651685	1.09424264856303	587.930481283423	0.01	0.0530825
15.116279	8.093456	-0.02211	0.000522	-0.696425	0.000522	0.491112	0.116603	9211	11	74	0.519192	21233	7.5327	6.8466	136.9863	0.00618	0.1	39978767	21233	20.238356	0.974362	0.001112	0.514	0.000178	0.474159	0.000187	-3.9e-05	1.92373696085663	12762	Transient	tropics_13	1.37420718181818	1.00386984975142	0.469424460431655	0.969579325627778	2.93258426966292	1.03575382941165	623.545454545455	0.01	0.0530825
10.478632	1.958945	0.013702	0.000126	-0.659175	0.000126	0.490288	0.119566	9309	11	53	0.378081	11643	8.6047	7.1151	273.9726	0.00667	0.1255	39988357	11643	20.506849	0.981988	0.001158	0.512042	0.000193	0.479795	0.000277	-8.9e-05	2.19883595433813	12764	Transient	tropics_13	0.952602909090909	1.0323917426906	0.10880829015544	1.01022555333743	0.652849740932642	1.02186975687533	431.646209386282	0.01	0.0291075
10.672269	1.464021	-0.017559	9.4e-05	-0.66073	9.4e-05	0.47592	0.123261	9351	12	46	0.311319	10160	8.9454	7.2301	91.3242	0.00619	0.1367	39989840	10160	20.621918	0.98804	0.001291	0.510561	0.000195	0.484193	0.000347	-0.00011	2.30028133906935	12900	Transient	tropics_13	0.88935575	0.99448834145727	0.0728117738187452	1.01158171246737	0.482051282051282	0.982913838076965	355.219020172911	0.01	0.0254
9.862069	3.616443	0.001791	0.000233	-0.654222	0.000233	0.482177	0.118455	9225	11	68	0.491051	18884	7.8807	6.8849	68.4932	0.0061	0.1068	39981116	18884	20.276712	0.972239	0.001168	0.51381	0.000179	0.473322	0.000219	-4.9e-05	1.98914937826617	12955	Transient	tropics_13	0.896551727272727	1.03039746893348	0.199486301369863	1.01174820606353	1.30167597765363	1.01870819442156	540.890410958904	0.01	0.04721
9.895425	2.54462	0.028577	0.000164	-0.65449	0.000164	0.495484	0.116518	9183	11	86	0.566492	25755	7.2095	6.7699	Inf	0.00664	0.0906	39974245	25755	20.161644	0.963338	0.001281	0.51403	0.00018	0.468759	0.00022	-3.4e-05	1.76412314582587	12956	Transient	tropics_13	0.899584090909091	1.06814974594134	0.128024980483997	1.01104419120264	0.911111111111111	1.05701223869835	529.627272727273	0.01	0.0643875
11.357143	1.348639	-0.002254	8.7e-05	-0.666231	8.7e-05	0.485996	0.121114	9253	11	66	0.443394	15873	7.9611	6.9616	54.7945	0.00619	0.1115	39984127	15873	20.353425	0.97579	0.001019	0.513482	0.000184	0.475371	0.000195	-5.8e-05	2.11572175897274	13081	Transient	tropics_13	1.03246754545455	1.02250334431639	0.0853778213935231	1.0003093516213	0.472826086956522	1.02235096377356	621.097435897436	0.01	0.0396825
9.166667	2.310932	0.03093	0.000149	-0.648637	0.000149	0.493649	0.115611	9239	11	70	0.47182	17282	8.1806	6.9233	91.3242	0.00627	0.1148	39982718	17282	20.315068	0.982129	0.000953	0.51387	0.000183	0.478082	0.000165	-5e-05	2.03406420244585	13189	Transient	tropics_13	0.833333363636364	1.05018108866384	0.156348373557188	1.01729583415137	0.814207650273224	1.03256135976673	700.672727272727	0.01	0.043205
13.017544	1.403201	-0.023815	9.1e-05	-0.679568	9.1e-05	0.481936	0.121471	9421	12	40	0.321093	9368	9.2964	7.4219	34.2466	0.00638	0.1521	39990632	9368	20.813699	0.998493	0.001119	0.508649	0.000184	0.49115	0.00031	-0.000109	2.25095452256129	13444	Transient	tropics_13	1.08479533333333	0.977940095045167	0.0813226094727435	0.996435455857663	0.494565217391304	0.981239947063015	391.841935483871	0.01	0.02342
10.945946	1.153835	0.074141	7.4e-05	-0.662928	7.4e-05	0.522764	0.10753	9407	12	39	0.303642	9419	9.2495	7.3836	68.4932	0.00588	0.1489	39990581	9419	20.775342	0.998633	0.001155	0.509086	0.000183	0.490757	0.000282	-8.9e-05	2.25958488849748	13611	Transient	tropics_13	0.912162166666667	1.07843286368495	0.0640692640692641	1.01228516823155	0.404371584699454	1.06521965045837	381.312056737589	0.01	0.0235475
13.274038	1.525864	0.069203	9.8e-05	-0.681628	9.8e-05	0.530017	0.104138	9351	12	46	0.311319	10160	8.9454	7.2301	91.3242	0.00619	0.1367	39989840	10160	20.621918	0.98804	0.001291	0.510561	0.000195	0.484193	0.000347	-0.00011	2.30028133906935	13672	Est.	tropics_13	1.10616983333333	1.08462585803885	0.0759101471727343	0.990661039332469	0.502564102564103	1.09463994729374	300.109510086455	0.01	0.0254
8.382353	2.265571	0.078308	0.000146	-0.642337	0.000146	0.514271	0.114863	9505	13	35	0.472395	11230	8.3816	7.6521	68.4932	0.0062	0.1318	39988770	11230	21.043836	1.018587	0.001492	0.506316	0.000171	0.503298	0.000367	-8.8e-05	2.01629784949395	13801	Transient	tropics_13	0.644796384615385	1.06172147861108	0.0978552278820375	1.03899853144873	0.853801169590643	1.02180219273671	312.978201634877	0.01	0.028075
12.625	1.887153	0.06358	0.000122	-0.676415	0.000122	0.524338	0.104669	9533	13	40	0.483158	12706	8.0915	7.7288	136.9863	0.00614	0.1257	39987294	12706	21.120548	1.019412	0.001138	0.505523	0.000163	0.504468	0.000265	-7.5e-05	1.97027089409457	13823	Transient	tropics_13	0.971153846153846	1.04535235407295	0.107205623901582	1.00576328624991	0.748466257668712	1.03938802857664	394.977358490566	0.01	0.031765
14.782609	2.683966	0.074175	0.000173	-0.693745	0.000173	0.539313	0.104777	9631	13	54	0.421248	22063	7.5439	7.9973	273.9726	0.00617	0.1148	39977937	22063	21.389041	1.022291	0.000963	0.503837	0.00017	0.507581	0.00021	-7.2e-05	1.93043774517348	13828	Transient	tropics_13	1.13712376923077	1.05351143967495	0.179646936656282	0.991791352380217	1.01764705882353	1.06251613043041	498.938095238095	0.01	0.0551575
11.251825	1.721256	0.060187	0.000111	-0.665385	0.000111	0.517005	0.108179	9659	13	50	0.41194	26181	7.2781	8.074	136.9863	0.00632	0.1094	39973819	26181	21.465753	1.029516	0.001144	0.503394	0.00017	0.511623	0.00026	-7.6e-05	1.89885080799001	13883	Transient	tropics_13	0.865525	1.03158681219758	0.097027972027972	1.02121910572568	0.652941176470588	1.01051946452759	416.073076923077	0.01	0.0654525
14.572881	5.139604	0.050798	0.000332	-0.692061	0.000332	0.526046	0.106311	9673	13	60	0.420726	28225	6.7269	8.1123	91.3242	0.00596	0.0952	39971775	28225	21.50411	1.027636	0.00095	0.503394	0.000171	0.510667	0.000188	-6.4e-05	1.8666065717387	13912	Transient	tropics_13	1.12099084615385	1.02381616207179	0.349473684210526	0.994337209688321	1.94152046783626	1.03011551559039	565.484042553192	0.01	0.0705625
15.993852	3.063487	0.035331	0.000198	-0.703474	0.000198	0.524153	0.110376	9799	13	90	0.285844	46109	7.7028	8.4575	68.4932	0.00626	0.1139	39953891	46109	21.849315	1.006878	0.001049	0.503084	0.000179	0.500592	0.000136	-2.9e-05	2.14042118741889	14054	Transient	tropics_13	1.23029630769231	1.02888587858833	0.188751191611058	0.983659109696588	1.10614525139665	1.04706627353214	811.588235294118	0.01	0.1152725
12.73991	6.152084	0.017918	0.000397	-0.677338	0.000397	0.501775	0.110895	9953	12	101	0.182376	42840	10.989	8.8795	273.9726	0.00613	0.2081	39957160	42840	22.271233	1.005864	0.002616	0.507986	0.000222	0.495081	0.000296	6.4e-05	2.44384725223245	14056	Transient	tropics_13	1.06165916666667	1.01214427641182	0.151758409785933	0.999963391508638	1.78828828828829	1.01352101979272	374.64527027027	0.01	0.1071
7.073434	1.502167	0.100588	9.7e-05	-0.631824	9.7e-05	0.520812	0.107501	9799	13	90	0.285844	46109	7.7028	8.4575	68.4932	0.00626	0.1139	39953891	46109	21.849315	1.006878	0.001049	0.503084	0.000179	0.500592	0.000136	-2.9e-05	2.14042118741889	14068	Est.	tropics_13	0.544110307692308	1.09826706876706	0.0924690181124881	1.05672460063034	0.541899441340782	1.04039217566401	790.448529411765	0.01	0.1152725
9.983264	1.464155	0.111059	9.4e-05	-0.655196	9.4e-05	0.538746	0.10117	9813	13	84	0.276105	46533	7.9169	8.4959	273.9726	0.00628	0.1178	39953467	46533	21.887671	1.002993	0.001091	0.503125	0.000183	0.498626	0.000148	-3.2e-05	2.1553769108023	14193	Est.	tropics_13	0.767943384615385	1.11412625521696	0.0861594867094409	1.03222909201406	0.513661202185792	1.08046110712237	683.581081081081	0.01	0.1163325
9.730579	2.613362	0.093625	0.000169	-0.653166	0.000169	0.528342	0.097063	9981	12	100	0.2469	45083	9.9016	8.9562	136.9863	0.00608	0.1899	39954917	45083	22.347945	1.013672	0.002785	0.510141	0.000216	0.496793	0.000318	7.6e-05	2.34189643991286	14451	Est.	tropics_13	0.810881583333333	1.08333648679778	0.0606822262118492	1.02010148851075	0.782407407407407	1.06350532314264	305.229559748428	0.01	0.1127075
11.553982	1.585139	0.101352	0.000102	-0.667812	0.000102	0.540425	0.09481	10023	11	117	0.334681	54649	8.1002	9.0712	273.9726	0.0061	0.1578	39945351	54649	22.463014	1.020115	0.002445	0.512653	0.000192	0.497545	0.000304	5.3e-05	2.09442563545569	14841	Est.	tropics_13	1.050362	1.08484447310883	0.0417177914110429	1.0003441351383	0.53125	1.08618315931222	311.875	0.01	0.1366225
11.073529	1.626946	-0.033437	0.000105	-0.663953	0.000105	0.470046	0.110044	10331	11	69	0.294421	19591	3.7309	9.9151	Inf	0.00628	0.0543	39980409	19591	23.306849	0.970256	0.001244	0.513004	0.000203	0.473093	0.00021	-4.6e-05	1.96310587823927	15018	Transient	tropics_13	1.00668445454545	0.996763573335255	0.0844051446945338	1.00352483423945	0.517241379310345	0.993559405867345	524.019047619048	0.01	0.0489775
14.721868	4.200774	-0.013155	0.000271	-0.693257	0.000271	0.494184	0.099104	10247	11	107	0.339286	39197	3.7297	9.6849	273.9726	0.0065	0.0588	39960803	39197	23.076712	0.973155	0.001326	0.512725	0.00019	0.474766	0.000241	-4.7e-05	1.85624547398144	15203	Transient	tropics_13	1.33835163636364	1.01415617125339	0.204374057315234	0.975074539558125	1.42631578947368	1.04090014870484	411.219917012448	0.01	0.0979925
12.242347	9.219329	0.021482	0.000595	-0.673341	0.000595	0.501456	0.10096	10261	11	97	0.336213	34731	3.4848	9.7233	Inf	0.00648	0.0528	39965269	34731	23.115068	0.967516	0.001146	0.512677	0.000194	0.472055	0.000192	-4.5e-05	1.87129191717793	15237	Transient	tropics_13	1.11294063636364	1.05601809098007	0.519197207678883	0.99478192344837	3.06701030927835	1.06228299668471	525.833333333333	0.01	0.0868275
14.476744	4.13318	0.00836	0.000267	-0.691288	0.000267	0.503531	0.105345	10541	11	39	0.418163	6904	4.0101	5.2027	68.4932	0.00612	0.0417	39993096	6904	23.882192	1.003831	0.000916	0.513011	0.000199	0.489471	0.000141	-5.5e-05	1.87066153597705	15276	Transient	tropics_13	1.31606763636364	1.00454662426581	0.291484716157205	0.976451684181898	1.34170854271357	1.02872488870638	747.127659574468	0.01	0.01726
12.722222	1.291526	-0.030484	8.3e-05	-0.677196	8.3e-05	0.477721	0.105264	10331	11	69	0.294421	19591	3.7309	9.9151	Inf	0.00628	0.0543	39980409	19591	23.306849	0.970256	0.001244	0.513004	0.000203	0.473093	0.00021	-4.6e-05	1.96310587823927	15591	Transient	tropics_13	1.15656563636364	0.999711366441722	0.0667202572347267	0.990322765303505	0.408866995073892	1.00978243178403	501.257142857143	0.01	0.0489775
10.639535	18.277042	-0.004585	0.001179	-0.660467	0.001179	0.481969	0.111846	10541	11	39	0.418163	6904	4.0101	5.2027	68.4932	0.00612	0.0417	39993096	6904	23.882192	1.003831	0.000916	0.513011	0.000199	0.489471	0.000141	-5.5e-05	1.87066153597705	15905	Transient	tropics_13	0.967230454545455	0.991626573662712	1.28711790393013	1.00701548557344	5.92462311557789	0.98467324928341	793.234042553191	0.01	0.01726
9.754237	1.134516	-0.031031	7.3e-05	-0.653356	7.3e-05	0.466106	0.109791	10415	11	59	0.327698	10528	3.8614	10.1452	54.7945	0.00618	0.0491	39989472	10528	23.536986	0.98076	0.001232	0.513629	0.000198	0.477653	0.000228	-5.7e-05	1.93360986782933	16060	Transient	tropics_13	0.886748818181818	0.988463558667858	0.0592532467532468	1.01298160283036	0.368686868686869	0.975825546997507	481.539473684211	0.01	0.02632
9.367521	1.497407	0.032056	9.7e-05	-0.65025	9.7e-05	0.494885	0.105562	10499	11	48	0.351706	7765	3.9727	9.8192	91.3242	0.00641	0.0453	39992235	7765	23.767123	0.992289	0.001059	0.512929	0.000185	0.483948	0.000217	-6.8e-05	1.98784056940214	16102	Transient	tropics_13	0.851592818181818	1.04059938979917	0.0915958451369216	1.01751954291802	0.524324324324324	1.02259953548728	486.460829493088	0.01	0.0194125
13.093333	1.737956	0.018552	0.000112	-0.680177	0.000112	0.503123	0.101351	10401	11	56	0.321075	11203	3.7127	10.1068	54.7945	0.00632	0.0476	39988797	11203	23.49863	0.981634	0.001211	0.513748	0.000197	0.477947	0.000205	-4.7e-05	1.95426721562416	16236	Transient	tropics_13	1.190303	1.03778511899595	0.092485549132948	0.985945111403596	0.568527918781726	1.05267529663331	494.395121951219	0.01	0.0280075
6.9625	0.986094	-0.003232	6.4e-05	-0.630933	6.4e-05	0.468573	0.111695	10569	11	36	0.414918	6623	4.0912	2.9753	54.7945	0.00613	0.0428	39993377	6623	23.958904	0.99838	0.000977	0.512984	0.000216	0.486845	0.000147	-5.8e-05	1.9065975861193	16320	Transient	tropics_13	0.632954545454545	0.998390610078053	0.0655066530194473	1.03725481611928	0.296296296296296	0.962468547484312	759.829931972789	0.01	0.0165575
13.567901	1.726871	0.019878	0.000111	-0.683988	0.000111	0.505657	0.105598	10555	11	38	0.421826	6735	4.0049	9.5712	45.6621	0.00633	0.0404	39993265	6735	23.920548	0.992691	0.000931	0.513057	0.000205	0.484054	0.000197	-8.4e-05	1.8755895358276	16503	Transient	tropics_13	1.23344554545455	1.02758752024074	0.119226638023631	0.983517673679036	0.541463414634146	1.04462931821656	536.030456852792	0.01	0.0168375
11.443396	1.039249	0.033009	6.7e-05	-0.666924	6.7e-05	0.503676	0.108069	10695	11	33	0.457876	7015	4.4993	10.0863	68.4932	0.00634	0.0411	39992985	7015	24.30411	1.009141	0.000649	0.512292	0.000213	0.492793	0.000105	-7.7e-05	1.67361607569014	16507	Transient	tropics_13	1.04030872727273	1.02419765051466	0.103235747303544	1.0019383802438	0.314553990610329	1.02208432343804	1029.22857142857	0.01	0.0175375
9.866667	1.248889	0.059208	8.1e-05	-0.654259	8.1e-05	0.510544	0.106893	10751	12	30	0.427937	7431	4.7332	10.4986	39.1389	0.00677	0.0409	39992569	7431	24.457534	1.008111	0.000585	0.510808	0.000208	0.493737	0.000112	-8.5e-05	1.76496091058092	16581	Transient	tropics_13	0.82222225	1.05245940669084	0.138461538461538	1.0176565594089	0.389423076923077	1.03404038992419	954.401785714286	0.01	0.0185775
11.183908	2.747787	0.009224	0.000177	-0.66484	0.000177	0.490829	0.113265	10807	12	31	0.440842	8266	4.918	5.9315	39.1389	0.00621	0.0375	39991734	8266	24.610959	1.008696	0.000607	0.509643	0.000198	0.495109	8.4e-05	-6.3e-05	1.72548076028003	16617	Transient	tropics_13	0.931992333333333	1.00056575240692	0.29159802306425	1.00924729281893	0.893939393939394	0.991355438903353	1348.39285714286	0.01	0.020665
12.232143	0.838967	0.032094	5.4e-05	-0.673259	5.4e-05	0.506459	0.11318	10905	12	33	0.413494	10612	5.4068	10.3753	68.4932	0.00608	0.0429	39989388	10612	24.879452	1.006083	0.00084	0.50886	0.000197	0.494557	0.000109	-4.8e-05	1.86883250853734	16642	Transient	tropics_13	1.01934525	1.02637115080209	0.0642857142857143	1.00232605044808	0.274111675126904	1.02406598228313	1038.34862385321	0.01	0.02653
7.96124	0.76594	0.086149	4.9e-05	-0.638955	4.9e-05	0.516579	0.110268	10947	12	37	0.405482	11966	5.5101	10.4288	54.7945	0.00629	0.0425	39988034	11966	24.994521	1.016028	0.000787	0.508727	0.000187	0.499538	6.8e-05	-2.9e-05	1.89500545779201	16703	Transient	tropics_13	0.663436666666667	1.07277429514348	0.0622617534942821	1.03757758608201	0.262032085561497	1.03411352089331	1621.58823529412	0.01	0.029915
5.25	5.989826	0.035445	0.000386	-0.617178	0.000386	0.4805	0.240342	1875	7	34	0.698325	15162	5.842	4.8822	39.1389	0.00627	0.0116	39984838	15162	0.139726	1.000883	0.000683	0.531201	0.000171	0.47123	2.8e-05	-6e-06	1.07630747529389	1103	Transient	tropics_15	0.75	1.03516661000791	0.56515373352855	1.01555656112029	2.25730994152047	1.01967192241581	8583.64285714286	0.01	0.037905
11.401515	2.558483	-0.0261	0.000165	-0.666588	0.000165	0.474676	0.233742	1959	7	27	0.645093	12778	6.4363	5.1123	273.9726	0.00627	0.0131	39987222	12778	0.369863	0.983527	0.000644	0.531737	0.000169	0.462601	3.4e-05	-1.1e-05	1.12717975099726	1201	Transient	tropics_15	1.62878785714286	0.990555074717116	0.256211180124224	0.965623060713519	0.976331360946746	1.0261024079066	6874.76470588235	0.01	0.031945
6.658228	1.262939	0.009317	8.1e-05	-0.628489	8.1e-05	0.473342	0.234228	2169	6	17	0.500133	7514	6.4704	5.6877	45.6621	0.00621	0.0144	39992486	7514	0.945205	0.997226	0.000622	0.532892	0.000168	0.468011	1.2e-05	-2e-06	1.13408332103231	1488	Transient	tropics_15	1.10970466666667	1.01216829320041	0.130225080385852	1.00094795101131	0.482142857142857	1.01139075790954	19519	0.01	0.018785
4.588785	0.971089	0.028046	6.3e-05	-0.611867	6.3e-05	0.47435	0.230859	2127	6	24	0.454273	8343	6.5993	5.5726	54.7945	0.00643	0.0136	39991657	8343	0.830137	0.996224	0.000635	0.532449	0.000167	0.467946	3e-05	-1.1e-05	1.16764776201416	1520	Transient	tropics_15	0.7647975	1.03234111174893	0.0992125984251968	1.0185715052314	0.377245508982036	1.01368533976143	7695.3	0.01	0.0208575
3.719512	1.201814	0.04422	7.8e-05	-0.604884	7.8e-05	0.47871	0.228164	2309	6	18	0.648137	6656	6.2699	6.0712	34.2466	0.00639	0.0161	39993344	6656	1.328767	1.011706	0.000645	0.533555	0.000146	0.474215	2.8e-05	-1e-06	1.20825018446624	1661	Transient	tropics_15	0.619918666666667	1.03311859008145	0.12093023255814	1.02358290138286	0.534246575342466	1.00947882289679	8148.71428571429	0.01	0.01664
8.151899	0.989585	-0.012757	6.4e-05	-0.640486	6.4e-05	0.468593	0.239947	2407	6	17	0.680536	7234	6.2403	6.3397	68.4932	0.00627	0.0152	39992766	7234	1.59726	1.014729	0.000783	0.532747	0.000173	0.476345	2.9e-05	3e-06	1.17670322575779	1685	Transient	tropics_15	1.35864983333333	0.972992814446639	0.0817369093231162	0.98928050685796	0.369942196531792	0.983726080886752	8274.03448275862	0.01	0.018085
2.79	0.9459	0.07125	6.1e-05	-0.597418	6.1e-05	0.488204	0.229065	2575	6	31	0.692954	9637	6.0579	6.8	45.6621	0.00635	0.0173	39990363	9637	2.057534	1.016927	0.000872	0.535145	0.000194	0.475236	3e-05	4e-06	1.29697494532375	1768	Transient	tropics_15	0.465	1.05597516314055	0.069954128440367	1.0281895536757	0.314432989690722	1.02728749505509	7635.5	0.01	0.0240925
3	1	0.07416	6.5e-05	-0.599105	6.5e-05	0.490438	0.220617	2519	6	26	0.701171	8366	6.2003	6.6452	68.4932	0.00625	0.0157	39991634	8366	1.90411	1.014482	9e-04	0.533757	0.000197	0.475326	3.3e-05	5e-06	1.22670925715248	1781	Est.	tropics_15	0.5	1.06160494554754	0.0722222222222222	1.02912569274003	0.32994923857868	1.03179291686127	6685.36363636364	0.01	0.020915
2.227513	1.763053	0.050573	0.000114	-0.5929	0.000114	0.476156	0.231939	2757	6	39	0.506207	17882	5.0596	5.9014	68.4932	0.00618	0.0237	39982118	17882	2.556164	1.013789	0.000799	0.535973	0.000153	0.473039	5e-05	3e-06	1.46894307669398	1846	Transient	tropics_15	0.371252166666667	1.037566640917	0.142678347934919	1.03124982844918	0.745098039215686	1.00658930870393	4638.78	0.01	0.044705
7.562044	3.7498	-0.031366	0.000242	-0.635748	0.000242	0.457837	0.220409	3135	6	39	0.643828	12216	4.2657	6.9356	54.7945	0.00638	0.0271	39987784	12216	3.591781	0.976028	0.000676	0.534397	0.000162	0.456789	4.9e-05	-1.1e-05	1.59257884302967	1949	Transient	tropics_15	1.26034066666667	0.992923164030022	0.357988165680473	0.990909838165002	1.49382716049383	1.00229427591295	4498.14285714286	0.01	0.03054
5.920949	2.902842	0.04039	0.000187	-0.622567	0.000187	0.485591	0.213094	2911	6	53	0.551045	23401	4.1081	6.3233	273.9726	0.00625	0.0252	39976599	23401	2.978082	1.011738	0.000848	0.535643	0.000155	0.472395	8e-05	-8e-06	1.52033018710726	1974	Transient	tropics_15	0.986824833333333	1.02913676224306	0.220518867924528	1.0017218653044	1.20645161290323	1.02793424993914	2663.675	0.01	0.0585025
11.471698	1.041652	-0.042521	6.7e-05	-0.667151	6.7e-05	0.467117	0.211046	3373	6	22	0.645704	4993	4.986	5.0932	21.0748	0.00614	0.0291	39995007	4993	4.243836	0.987123	0.000603	0.533488	0.000159	0.462802	6.5e-05	-2.9e-05	1.45555939102236	2113	Transient	tropics_15	1.91194966666667	0.970872261645706	0.111111111111111	0.96191200967332	0.421383647798742	1.00932364164373	3246.86153846154	0.01	0.0124825
7.547325	2.807431	0.026776	0.000181	-0.63563	0.000181	0.485317	0.204767	2953	6	61	0.581579	22800	4.1296	6.4384	273.9726	0.00599	0.0262	39977200	22800	3.093151	1.002761	0.000966	0.535643	0.000152	0.468212	0.000117	-1.3e-05	1.54887436814488	2115	Transient	tropics_15	1.2578875	1.02430957939963	0.187370600414079	0.988721469530162	1.19078947368421	1.03653259634525	1750.1452991453	0.01	0.057
3.172932	3.526485	0.029726	0.000228	-0.600494	0.000228	0.469828	0.218718	3121	6	35	0.641873	12853	4.185	6.8986	91.3242	0.00625	0.0264	39987147	12853	3.553425	0.977644	0.000666	0.534497	0.000161	0.457458	4.6e-05	-1e-05	1.58557912393385	2188	Transient	tropics_15	0.528822	1.05372940261372	0.342342342342342	1.02627440397171	1.41614906832298	1.02704073379414	4754.73913043478	0.01	0.0321325
6.756522	3.610284	0.020307	0.000233	-0.629278	0.000233	0.478981	0.20679	3177	6	37	0.636165	10076	4.3494	7.0507	68.4932	0.00628	0.0269	39989924	10076	3.706849	0.976327	0.000767	0.534564	0.000167	0.456785	6.4e-05	-1e-05	1.60121008469712	2213	Transient	tropics_15	1.126087	1.04525900637752	0.303780964797914	0.997030236110982	1.39520958083832	1.04859178825925	3231.09375	0.01	0.02519
6.740113	1.830764	0.002319	0.000118	-0.629146	0.000118	0.470442	0.21219	3079	6	37	0.645088	15308	4.0579	6.7836	45.6621	0.00621	0.0246	39984692	15308	3.438356	0.98417	0.000635	0.534753	0.000156	0.460286	3.6e-05	-7e-06	1.54043264799491	2228	Transient	tropics_15	1.12335216666667	1.01844365400308	0.185826771653543	0.996809421684621	0.756410256410256	1.02206454248011	5894.16666666667	0.01	0.03827
6.377778	3.990617	-0.025906	0.000257	-0.626236	0.000257	0.456028	0.222366	3065	6	39	0.659673	15967	3.9879	6.7452	273.9726	0.00641	0.0247	39984033	15967	3.4	0.991138	0.000862	0.534781	0.000153	0.463522	8.7e-05	-8e-06	1.48569261733662	2239	Transient	tropics_15	1.062963	0.983139261547756	0.298143851508121	0.999662018813897	1.6797385620915	0.98383248260061	2555.93103448276	0.01	0.0399175
4.422619	5.196393	-0.009663	0.000335	-0.610532	0.000335	0.456249	0.222518	3107	6	41	0.642847	13812	4.1583	6.8603	91.3242	0.00647	0.0273	39986188	13812	3.515068	0.984297	0.000731	0.53438	0.000161	0.460669	5.6e-05	-8e-06	1.59995313106369	2270	Transient	tropics_15	0.737103166666667	1.00618363844342	0.45827633378933	1.01624664712225	2.08074534161491	0.990405258439357	3973.53571428571	0.01	0.03453
5.1625	1.873594	0.002341	0.000121	-0.616475	0.000121	0.464536	0.214859	3065	6	39	0.659673	15967	3.9879	6.7452	273.9726	0.00641	0.0247	39984033	15967	3.4	0.991138	0.000862	0.534781	0.000153	0.463522	8.7e-05	-8e-06	1.48569261733662	2316	Transient	tropics_15	0.860416666666667	1.0113059354802	0.140371229698376	1.00946749756556	0.790849673202614	1.00218759843114	2469.64367816092	0.01	0.0399175
5.105263	0.515235	0.013452	3.3e-05	-0.616015	3.3e-05	0.469426	0.201484	3205	6	32	0.654502	8741	4.4178	7.1288	30.4414	0.00609	0.0267	39991259	8741	3.783562	0.987782	0.000744	0.53491	0.000161	0.461826	4.4e-05	0	1.5407123327627	2595	Transient	tropics_15	0.850877166666667	1.02607952485882	0.0443548387096774	1.00968840215599	0.204968944099379	1.01645641432055	4579.18181818182	0.01	0.0218525
4.424242	1.062443	0.058348	6.9e-05	-0.610545	6.9e-05	0.488264	0.209012	3863	6	15	0.671124	5534	7.0202	6.4356	27.3973	0.00626	0.0219	39994466	5534	5.586301	1.011787	0.000555	0.534556	0.000158	0.473398	3.2e-05	-1.9e-05	1.11269014535695	2869	Transient	tropics_15	0.737373666666667	1.04773419771563	0.124324324324324	1.01589884601537	0.436708860759494	1.03140275201839	6531.625	0.01	0.013835
4.270833	1.155816	0.064875	7.5e-05	-0.609313	7.5e-05	0.490845	0.213868	3821	6	14	0.67571	4681	7.3441	6.3205	30.4414	0.00607	0.0258	39995319	4681	5.471233	1.01098	0.000742	0.534236	0.00017	0.473304	6.4e-05	-1.9e-05	1.13530706306513	2877	Transient	tropics_15	0.7118055	1.05543694023915	0.101078167115903	1.01776046423922	0.441176470588235	1.0370607474266	3341.6875	0.01	0.0117025
5.436782	0.91267	0.060542	5.9e-05	-0.618678	5.9e-05	0.493371	0.202229	3961	6	19	0.636939	8690	7.2701	6.7041	30.4414	0.0063	0.0219	39991310	8690	5.854795	1.016051	0.000669	0.533375	0.00015	0.476459	7.4e-05	-2.6e-05	1.1626597094837	2920	Est.	tropics_15	0.906130333333333	1.04562882960249	0.0881913303437967	1.00990123351645	0.393333333333333	1.03549518426559	2732.82432432432	0.01	0.021725
2.460076	1.898596	0.018835	0.000122	-0.594768	0.000122	0.4622	0.215238	4297	6	55	0.422192	22774	7.9863	7.6247	68.4932	0.00625	0.0299	39977226	22774	6.775342	0.990834	0.000865	0.532849	0.000174	0.465127	0.000135	-4.4e-05	1.70393698747011	3001	Transient	tropics_15	0.410012666666667	1.02844018021004	0.141040462427746	1.03536000485674	0.701149425287356	0.993707095051459	1594.35555555556	0.01	0.056935
2.820408	2.02489	0.040301	0.000131	-0.597663	0.000131	0.473601	0.216369	4241	6	53	0.473862	23070	7.9656	7.4712	136.9863	0.00627	0.027	39976930	23070	6.621918	0.999397	0.000824	0.533048	0.000179	0.468967	0.000118	-4.2e-05	1.59010761444736	3108	Transient	tropics_15	0.470068	1.04175228201546	0.158980582524272	1.03198156402809	0.731843575418995	1.00988129228709	1833.63559322034	0.01	0.057675
10.442308	1.727441	-0.031109	0.000111	-0.658883	0.000111	0.46864	0.212376	4633	7	36	0.532574	9394	6.7351	5.9315	54.7945	0.00631	0.0509	39990606	9394	7.69589	0.993315	0.000771	0.528187	0.000161	0.470395	0.000112	-3.7e-05	1.66945132168818	3111	Transient	tropics_15	1.49175828571429	0.975893755754742	0.143968871595331	0.979632175701552	0.68944099378882	0.996269092996312	1896.21428571429	0.01	0.023485
5.659193	1.444389	0.048126	9.3e-05	-0.620464	9.3e-05	0.48832	0.196795	4311	6	50	0.389878	22248	8.2493	7.663	91.3242	0.00625	0.0319	39977752	22248	6.813699	0.993162	0.000793	0.53262	0.000174	0.466402	0.000103	-3.4e-05	1.72217080627926	3120	Est.	tropics_15	0.943198833333333	1.05652739347227	0.117276166456494	1.00952816130697	0.53448275862069	1.04699379505234	1910.63106796117	0.01	0.05562
9.798742	2.349432	0.026158	0.000152	-0.653714	0.000152	0.493759	0.193233	4451	7	37	0.363533	14051	7.9636	8.0438	136.9863	0.00604	0.0433	39985949	14051	7.19726	0.986296	0.000905	0.53111	0.000175	0.464542	0.00017	-5.9e-05	1.8999288798241	3176	Transient	tropics_15	1.39982028571429	1.04076577736781	0.167955801104972	0.979289591213346	0.868571428571429	1.0628942054755	1136.66470588235	0.01	0.0351275
8.286432	2.777253	0.06571	0.000179	-0.641567	0.000179	0.507551	0.184171	4353	6	49	0.348686	19780	8.1693	7.7781	136.9863	0.00622	0.0355	39980220	19780	6.928767	0.993779	0.001118	0.532497	0.000183	0.46686	0.000223	-6.6e-05	1.80207864511379	3177	Transient	tropics_15	1.381072	1.07460207584645	0.160107334525939	0.988675624194936	0.978142076502732	1.08715889131645	825.878923766816	0.01	0.04945
9.946667	1.214933	0.006701	7.8e-05	-0.654902	7.8e-05	0.484901	0.196876	4339	6	50	0.351787	20646	8.2223	7.7397	273.9726	0.00622	0.0357	39979354	20646	6.890411	0.999519	0.000749	0.53246	0.000178	0.469532	9.1e-05	-3.6e-05	1.79491497156511	3209	Transient	tropics_15	1.65777783333333	1.00720796896731	0.104138851802403	0.975646941373294	0.438202247191011	1.03273259330567	2163.47252747253	0.01	0.051615
5.071429	1.235158	-0.01467	8e-05	-0.615743	8e-05	0.45632	0.213086	4507	7	34	0.46124	11842	7.421	8.2	54.7945	0.00613	0.0419	39988158	11842	7.350685	0.990869	0.00063	0.530278	0.00017	0.467381	7e-05	-3.4e-05	1.80037836922567	3224	Transient	tropics_15	0.724489857142857	0.994518024267968	0.126984126984127	1.01878514348565	0.470588235294118	0.976334082900246	3044.08571428571	0.01	0.029605
9.794393	1.696043	0.010618	0.000109	-0.653679	0.000109	0.486084	0.189564	4563	7	30	0.476429	10394	7.3732	5.7397	136.9863	0.00616	0.0531	39989606	10394	7.50411	0.990952	0.000905	0.529152	0.00016	0.468424	0.000146	-3.9e-05	1.87504020588113	3501	Transient	tropics_15	1.399199	1.01990265018726	0.120441988950276	0.98294761991868	0.68125	1.03770088637645	1298.38356164384	0.01	0.025985
6.64486	1.051446	0.046114	6.8e-05	-0.628381	6.8e-05	0.491067	0.184233	4577	7	33	0.50308	10390	6.8789	5.7781	91.3242	0.00622	0.0516	39989610	10390	7.542466	0.999781	0.000939	0.528965	0.000162	0.472746	0.000133	-3e-05	1.79908740364597	3684	Est.	tropics_15	0.949265714285714	1.04742316991815	0.0724174653887114	1.00848783097936	0.419753086419753	1.03875442626696	1385.21052631579	0.01	0.025975
4.943396	1.770381	0.063329	0.000114	-0.614715	0.000114	0.492783	0.189592	4829	8	31	0.384433	8017	6.2835	6.4685	34.2466	0.00605	0.0625	39991983	8017	8.232877	1.003096	0.000858	0.527345	0.000209	0.475779	8.5e-05	-3.4e-05	1.68938889402415	3793	Transient	tropics_15	0.6179245	1.06208906296857	0.132867132867133	1.02550512458323	0.545454545454545	1.03573928231385	2230.49411764706	0.01	0.0200425
3.136364	3.063223	0.081031	0.000198	-0.6002	0.000198	0.494373	0.19384	4899	7	31	0.342359	9344	5.8994	6.6603	24.9066	0.00594	0.0627	39990656	9344	8.424658	1.015655	0.00119	0.529288	0.000201	0.479949	0.000146	-2.5e-05	1.75280280898397	3797	Transient	tropics_15	0.448052	1.0676898283232	0.166386554621849	1.03667924597253	0.985074626865672	1.03005319315177	1327.67123287671	0.01	0.02336
2.606742	1.901528	0.039374	0.000123	-0.595946	0.000123	0.472174	0.202749	4815	8	31	0.394926	8080	6.4729	6.4301	34.2466	0.00637	0.0598	39991920	8080	8.194521	1.006764	0.000924	0.527305	0.000201	0.477566	0.000118	-4e-05	1.68818373230214	3830	Transient	tropics_15	0.32584275	1.03317106147973	0.133116883116883	1.04501386181393	0.611940298507463	0.988709413986758	1718.21186440678	0.01	0.0202
7.727273	1.098347	0.089157	7.1e-05	-0.637075	7.1e-05	0.517233	0.178926	5025	7	45	0.315279	17429	6.2128	7.0055	91.3242	0.00636	0.0743	39982571	17429	8.769863	1.023944	0.000903	0.530891	0.000205	0.482402	7.5e-05	-2.4e-05	1.91758701672161	3979	Transient	tropics_15	1.10389614285714	1.06768757223222	0.0786267995570321	0.996131055607221	0.346341463414634	1.07220326615561	2385.68	0.01	0.0435725
2.905556	3.802191	0.096161	0.000245	-0.598347	0.000245	0.501183	0.177797	5095	7	54	0.275534	25525	6.4905	7.1973	136.9863	0.00601	0.0837	39974475	25525	8.961644	1.026585	0.001222	0.53182	0.000205	0.482762	0.000106	-3e-06	1.95549639183824	4052	Est.	tropics_15	0.415079428571429	1.07242585900869	0.200490998363339	1.03365719967418	1.19512195121951	1.03815751861166	1677.33018867925	0.01	0.0638125
6.243346	1.765878	0.082961	0.000114	-0.625156	0.000114	0.508051	0.173472	5095	7	54	0.275534	25525	6.4905	7.1973	136.9863	0.00601	0.0837	39974475	25525	8.961644	1.026585	0.001222	0.53182	0.000205	0.482762	0.000106	-3e-06	1.95549639183824	4062	Transient	tropics_15	0.891906571428571	1.05836285767278	0.0932896890343699	1.0063140428131	0.55609756097561	1.05238399045492	1636.52830188679	0.01	0.0638125
10.877944	3.156409	-0.007439	0.000204	-0.662382	0.000204	0.481933	0.17583	5263	6	84	0.433005	41473	5.5598	7.5205	136.9863	0.00618	0.0761	39958527	41473	9.421918	1.001259	0.001035	0.535609	0.000186	0.46752	8.8e-05	-2e-06	1.93468310420644	4084	Transient	tropics_15	1.81299066666667	0.99134050318361	0.197101449275362	0.962682964134278	1.09677419354839	1.03082862765229	1998.06818181818	0.01	0.1036825
6.468531	2.799126	0.03402	0.000181	-0.626965	0.000181	0.484854	0.169008	5263	6	84	0.433005	41473	5.5598	7.5205	136.9863	0.00618	0.0761	39958527	41473	9.421918	1.001259	0.001035	0.535609	0.000186	0.46752	8.8e-05	-2e-06	1.93468310420644	4090	Transient	tropics_15	1.0780885	1.03330436842732	0.17487922705314	0.997389275605567	0.973118279569892	1.03707648870637	1920.54545454545	0.01	0.1036825
6.403743	2.38512	0.033075	0.000154	-0.626445	0.000154	0.484089	0.165272	5319	6	77	0.404975	36943	5.6474	7.674	91.3242	0.00653	0.0794	39963057	36943	9.575342	0.992011	0.001109	0.536181	0.000185	0.462692	9.3e-05	6e-06	1.93062578714688	4260	Transient	tropics_15	1.0672905	1.04195221468177	0.138863841298467	0.996843480662938	0.832432432432432	1.04624458603131	1777.11827956989	0.01	0.0923575
2.854167	3.009983	0.004162	0.000194	-0.597934	0.000194	0.456861	0.171652	5459	5	56	0.401471	18360	4.5415	5.0027	45.6621	0.00659	0.0565	39981640	18360	9.958904	0.983095	0.001019	0.537366	0.000164	0.457528	9.6e-05	3e-06	1.8337113892365	4283	Transient	tropics_15	0.5708334	1.02143808395972	0.190382728164868	1.0234117026439	1.18292682926829	0.998542165725376	1788.04166666667	0.01	0.0459
6.877419	3.475297	-0.004071	0.000224	-0.630249	0.000224	0.46795	0.16746	5501	5	40	0.474639	14333	4.1028	5.1178	273.9726	0.0061	0.0435	39985667	14333	10.073973	0.986052	0.000934	0.53775	0.000164	0.458587	8.7e-05	-2e-06	1.74729480487158	4380	Transient	tropics_15	1.3754838	1.01002510545806	0.23982869379015	0.99016123134856	1.36585365853659	1.02041706371964	1924.8275862069	0.01	0.0358325
3.991968	0.92363	0.056994	6e-05	-0.607073	6e-05	0.486092	0.15872	5445	5	59	0.387247	20199	4.3713	4.9644	91.3242	0.00678	0.0542	39979801	20199	9.920548	0.973499	0.001291	0.537417	0.000166	0.453019	0.000157	3e-06	1.83656065751453	4654	Est.	tropics_15	0.7983936	1.08746846014191	0.0464756003098373	1.01400511497342	0.36144578313253	1.07300576797	1010.95541401274	0.01	0.0504975
3.874286	1.824196	0.019	0.000118	-0.606128	0.000118	0.467471	0.168786	5487	5	44	0.449682	15402	4.3792	8.1233	Inf	0.0065	0.0504	39984598	15402	10.035616	0.975474	0.001001	0.537926	0.000162	0.453525	0.000111	-6e-06	1.76637647370328	4697	Transient	tropics_15	0.7748572	1.04480657466771	0.117882117882118	1.01400341676002	0.728395061728395	1.03075023427595	1520.59459459459	0.01	0.038505
5.148936	0.999095	0.011804	6.4e-05	-0.616366	6.4e-05	0.468812	0.171471	5613	5	38	0.506094	8287	4.116	5.4247	68.4932	0.00659	0.0405	39991713	8287	10.380822	0.987991	0.000894	0.537185	0.000166	0.459967	7.3e-05	1e-06	1.89346044856567	4877	Transient	tropics_15	1.0297872	1.02417323855792	0.0715883668903803	1.00505949351302	0.385542168674699	1.01922964038725	2348.91780821918	0.01	0.0207175
2.390476	0.961814	0.033683	6.2e-05	-0.594209	6.2e-05	0.468697	0.168159	5585	5	35	0.501935	9559	3.9483	5.3479	91.3242	0.00617	0.0358	39990441	9559	10.30411	0.986066	0.001035	0.537444	0.000169	0.458848	0.000101	1e-06	1.839885961754	5149	Transient	tropics_15	0.4780952	1.04887167327996	0.0599033816425121	1.02708193682327	0.366863905325444	1.0214646244508	1664.94059405941	0.01	0.0238975
6.521277	1.036781	0.061292	6.7e-05	-0.627389	6.7e-05	0.498043	0.152066	5725	5	29	0.394437	7190	3.8952	5.7315	45.6621	0.00635	0.0384	39992810	7190	10.687671	1.010835	0.000924	0.537163	0.000161	0.470628	8.3e-05	-3e-06	1.71240586757575	5194	Transient	tropics_15	1.3042554	1.05181293286051	0.0725108225108225	0.994082271498628	0.416149068322981	1.05825195271	1832.12048192771	0.01	0.017975
4.482301	1.276235	0.06269	8.2e-05	-0.611011	8.2e-05	0.490804	0.157037	5963	6	49	0.686325	20738	3.7197	4.5753	68.4932	0.00626	0.0254	39979262	20738	11.339726	1.029031	0.000919	0.534661	0.000157	0.481367	0.000105	-1.7e-05	1.21258656746599	5344	Transient	tropics_15	0.747050166666667	1.03465953122928	0.0892274211099021	1.01522613195553	0.522292993630573	1.01960458444389	1495.59047619048	0.01	0.051845
7.774869	1.347222	0.054184	8.7e-05	-0.637458	8.7e-05	0.499655	0.14484	5935	6	44	0.67058	18059	3.6629	3.1151	68.4932	0.00617	0.0262	39981941	18059	11.263014	1.022099	0.000782	0.534825	0.000152	0.477961	6.5e-05	-8e-06	1.25443777928321	5352	Est.	tropics_15	1.2958115	1.03285379321398	0.111253196930946	0.988425197866628	0.572368421052632	1.04538864049577	2228.30769230769	0.01	0.0451475
8.641618	4.172141	-0.029467	0.000269	-0.64442	0.000269	0.462709	0.157993	6313	7	55	0.53162	12840	4.8051	5.0548	68.4932	0.00647	0.0296	39987160	12840	12.29863	0.980855	0.001209	0.531689	0.000215	0.461471	0.000206	-5.6e-05	1.76959698373189	5410	Transient	tropics_15	1.23451685714286	0.989914838471368	0.222497932175352	0.987357147968677	1.25116279069767	1.00268272545837	766.956310679612	0.01	0.0321
5.920732	2.60957	0.050552	0.000168	-0.622565	0.000168	0.490608	0.154616	6033	6	66	0.720283	28107	3.7795	3.3822	273.9726	0.00598	0.0212	39971893	28107	11.531507	1.014099	0.000761	0.534163	0.000153	0.474867	0.000118	-3.9e-05	1.18942801803276	5429	Transient	tropics_15	0.986788666666667	1.03722768508198	0.220762155059133	1.00449933490138	1.09803921568627	1.03314822887251	1310.30508474576	0.01	0.0702675
7.832808	5.893182	0.024886	0.00038	-0.637923	0.00038	0.485548	0.148205	6173	7	53	0.680188	25737	4.3056	3.7671	Inf	0.00642	0.0227	39974263	25737	11.915068	0.982476	0.000745	0.53172	0.000185	0.46219	0.000109	-4.8e-05	1.34618169358543	5489	Transient	tropics_15	1.11897257142857	1.0434842594251	0.51006711409396	0.993734951754045	2.05405405405405	1.05053765767325	1359.67889908257	0.01	0.0643425
4	2.684211	0.018488	0.000173	-0.607137	0.000173	0.467752	0.158707	6229	6	64	0.637538	19511	4.5443	3.9205	273.9726	0.00621	0.0256	39980489	19511	12.068493	0.971137	0.001227	0.532331	0.000199	0.456335	0.000211	-4.9e-05	1.5083041867862	5725	Transient	tropics_15	0.666666666666667	1.04893538314027	0.140994295028525	1.02362761439805	0.869346733668342	1.02501890058838	752.165876777251	0.01	0.0487775
11.490741	2.268433	0.043714	0.000146	-0.667304	0.000146	0.509333	0.138505	6369	7	51	0.419532	10383	5.1332	5.1315	45.6621	0.00589	0.0375	39989617	10383	12.452055	0.991179	0.00111	0.53209	0.000219	0.46597	0.000172	-5.3e-05	2.00661881171955	6032	Transient	tropics_15	1.64153442857143	1.05398069639143	0.131531531531532	0.964291765378037	0.666666666666667	1.09305963903256	805.261627906977	0.01	0.0259575
1.957447	0.902445	0.068612	5.8e-05	-0.590731	5.8e-05	0.483687	0.147345	6355	7	54	0.452337	10826	4.9292	3.7425	45.6621	0.00643	0.0337	39989174	10826	12.413699	0.982771	0.001254	0.532066	0.00022	0.462042	0.000209	-5.5e-05	1.96780684600203	6132	Est.	tropics_15	0.279635285714286	1.08979667952953	0.0462519936204147	1.04107802332554	0.263636363636364	1.04684639058787	705	0.01	0.027065
4.681818	2.830579	0.024528	0.000183	-0.612614	0.000183	0.473039	0.154921	6481	7	38	0.368827	8424	5.2022	4.0849	45.6621	0.00626	0.042	39991576	8424	12.758904	1.001611	0.001276	0.531561	0.000224	0.471351	0.00021	-5.8e-05	1.92892801786345	6200	Transient	tropics_15	0.668831142857143	1.02318293826793	0.143416927899687	1.01951122193586	0.816964285714286	1.00358119533002	737.719047619048	0.01	0.02106
9.563218	4.154049	-0.005226	0.000268	-0.651822	0.000268	0.477532	0.151133	6509	7	32	0.40138	8406	5.2437	3.9726	136.9863	0.00624	0.0426	39991594	8406	12.835616	1.003163	0.00131	0.531214	0.00023	0.472413	0.000233	-7e-05	1.84764439931015	6203	Transient	tropics_15	1.366174	0.991651039543025	0.204580152671756	0.980952074574919	1.16521739130435	1.01083585760764	648.639484978541	0.01	0.021015
3.801887	0.83811	0.082491	5.4e-05	-0.605546	5.4e-05	0.497785	0.14644	6649	6	31	0.442036	12223	5.1957	4.3562	68.4932	0.00628	0.0477	39987777	12223	13.219178	1.020619	0.000984	0.534326	0.00023	0.477788	0.000114	-4.7e-05	1.43923471486805	6340	Transient	tropics_15	0.633647833333333	1.0640492676454	0.0548780487804878	1.02142952314638	0.234782608695652	1.04185329058076	1284.56140350877	0.01	0.0305575
6.070922	13.626176	-0.001665	0.000879	-0.623771	0.000879	0.466033	0.145627	7111	5	45	0.504258	13035	6.7879	4.874	54.7945	0.00641	0.0629	39986965	13035	14.484932	0.974732	0.000843	0.536425	0.000171	0.4545	0.00012	-3.4e-05	1.78556681322384	6381	Transient	tropics_15	1.2141844	1.02421628236636	1.04270462633452	0.999057965644216	5.14035087719298	1.02537513751375	1213.55833333333	0.01	0.0325875
5.728889	2.87761	0.012447	0.000186	-0.621024	0.000186	0.471661	0.144907	6915	5	66	0.480275	38555	5.7118	4.337	91.3242	0.00612	0.0467	39961445	38555	13.947945	0.995724	0.000657	0.53788	0.000164	0.462994	4.5e-05	-1.4e-05	1.31881831595497	6434	Transient	tropics_15	1.1457778	1.0168729349748	0.28310502283105	0.999096200699313	1.13414634146341	1.01871946504706	3220.15555555556	0.01	0.0963875
7.021327	2.291014	0.064997	0.000148	-0.631405	0.000148	0.502297	0.133739	6873	5	64	0.463796	38601	5.8023	4.9699	91.3242	0.00646	0.0494	39961399	38601	13.832877	1.003918	0.000841	0.538002	0.000165	0.46667	5.6e-05	2e-06	1.30762623064849	6533	Transient	tropics_15	1.4042654	1.06299102407958	0.175980975029727	0.988554010868255	0.896969696969697	1.07634302612124	2388.19642857143	0.01	0.0965025
7.9625	4.044427	0.002416	0.000261	-0.638965	0.000261	0.47523	0.1396	7027	5	57	0.526622	23683	6.1163	4.6438	273.9726	0.00656	0.0505	39976317	23683	14.254795	0.971833	0.000725	0.537333	0.000162	0.452371	8.9e-05	-2.7e-05	1.4930095274254	6543	Transient	tropics_15	1.5925	1.03147240408569	0.36	0.982330238834779	1.61111111111111	1.05053153274635	1568.5393258427	0.01	0.0592075
4.479638	3.435106	0.037438	0.000222	-0.61099	0.000222	0.478567	0.137666	7041	5	46	0.524443	21724	6.3388	4.6822	Inf	0.00636	0.0548	39978276	21724	14.293151	0.977449	0.000745	0.53724	0.000161	0.455073	0.000102	-3.2e-05	1.51870526381626	6653	Transient	tropics_15	0.8959276	1.06209902504725	0.297986577181208	1.01037379550175	1.37888198757764	1.05162688184094	1349.66666666667	0.01	0.05431
7.190476	1.273243	-0.012607	8.2e-05	-0.632764	8.2e-05	0.465062	0.147854	7237	6	33	0.243247	7515	7.246	5.2192	54.7945	0.00679	0.0895	39992485	7515	14.830137	0.999062	0.001614	0.53535	0.00017	0.466752	0.000256	-2e-05	2.40892933826482	6693	Transient	tropics_15	1.19841266666667	0.988399253822502	0.0508054522924411	0.992101895611387	0.482352941176471	0.996379233511586	577.5546875	0.01	0.0187875
10.832168	1.929874	0.008557	0.000125	-0.662014	0.000125	0.489176	0.135774	7111	5	45	0.504258	13035	6.7879	4.874	54.7945	0.00641	0.0629	39986965	13035	14.484932	0.974732	0.000843	0.536425	0.000171	0.4545	0.00012	-3.4e-05	1.78556681322384	6731	Transient	tropics_15	2.1664336	1.03473951381037	0.148279952550415	0.961572341754833	0.730994152046784	1.07629482948295	1131.45	0.01	0.0325875
3.189189	3.03628	0.013948	0.000196	-0.600625	0.000196	0.462636	0.143323	7041	5	46	0.524443	21724	6.3388	4.6822	Inf	0.00636	0.0548	39978276	21724	14.293151	0.977449	0.000745	0.53724	0.000161	0.455073	0.000102	-3.2e-05	1.51870526381626	6737	Transient	tropics_15	0.6378378	1.03744106054604	0.263087248322148	1.02090078175287	1.21739130434783	1.01661931162693	1405.12745098039	0.01	0.05431
11	2.05	-0.07027	0.000132	-0.663363	0.000132	0.452644	0.149411	7223	6	38	0.267942	7580	7.1056	5.1808	30.4414	0.0059	0.0856	39992420	7580	14.791781	0.992209	0.001908	0.53519	0.000179	0.463725	0.000349	-3.9e-05	2.38307718746642	6749	Transient	tropics_15	1.83333333333333	0.93946145172768	0.0691823899371069	0.962491980258919	0.737430167597765	0.976104372203353	428.111747851003	0.01	0.01895
6.257426	0.904029	0.031647	5.8e-05	-0.625269	5.8e-05	0.482494	0.137078	7167	6	39	0.374393	9068	7.1881	5.0274	136.9863	0.00661	0.0738	39990932	9068	14.638356	0.97705	0.00139	0.535344	0.000179	0.45651	0.00024	-3.8e-05	2.13113970227461	6828	Transient	tropics_15	1.04290433333333	1.05639741154359	0.041726618705036	0.999576837620312	0.324022346368715	1.05691879695954	571.158333333333	0.01	0.02267
4.44	1.1744	0.013895	7.6e-05	-0.610671	7.6e-05	0.467259	0.144708	7055	5	53	0.513309	19723	6.4825	6.063	136.9863	0.00632	0.0571	39980277	19723	14.331507	0.978559	0.000739	0.537109	0.000159	0.455677	8.1e-05	-1.9e-05	1.5862943087498	6901	Transient	tropics_15	0.888	1.03620934883878	0.102841677943166	1.01094266328327	0.477987421383648	1.02541712660503	1786.51851851852	0.01	0.0493075
3.732394	1.576275	0.076761	0.000102	-0.604988	0.000102	0.494646	0.131753	7139	6	44	0.451026	10720	6.9892	4.9507	273.9726	0.00627	0.0671	39989280	10720	14.561644	0.981885	0.000867	0.535516	0.000178	0.458599	0.000106	-2.7e-05	1.95171133899569	7079	Est.	tropics_15	0.622065666666667	1.09970513571388	0.117647058823529	1.01972859741286	0.573033707865169	1.07860243916799	1242.95283018868	0.01	0.0268
5.884615	1.358481	0.009051	8.8e-05	-0.622275	8.8e-05	0.470286	0.145369	7223	6	38	0.267942	7580	7.1056	5.1808	30.4414	0.0059	0.0856	39992420	7580	14.791781	0.992209	0.001908	0.53519	0.000179	0.463725	0.000349	-3.9e-05	2.38307718746642	7268	Transient	tropics_15	0.980769166666667	1.01701565311125	0.0461215932914046	1.00286254422432	0.491620111731844	1.01414847161572	416.530085959885	0.01	0.01895
5.284722	7.016155	0.001719	0.000453	-0.617456	0.000453	0.464834	0.130952	7713	6	88	0.860074	27193	4.0838	6.5233	Inf	0.00641	0.0225	39972807	27193	16.134247	0.963973	0.00063	0.535119	0.000166	0.450522	2.4e-05	-2e-06	0.855340767815593	7605	Transient	tropics_15	0.880787	1.03915823194992	0.719047619047619	1.00784070551039	2.7289156626506	1.03176759403536	5456.33333333333	0.01	0.0679825
4.757426	6.055019	0.012099	0.000391	-0.613221	0.000391	0.467616	0.126232	7741	6	64	0.849816	20122	4.1235	6.6	Inf	0.00653	0.0209	39979878	20122	16.210959	0.958191	0.000682	0.53516	0.000171	0.447782	3e-05	0	0.891765875020419	7649	Est.	tropics_15	0.792904333333333	1.05633687749363	0.573313782991202	1.01204042060479	2.28654970760234	1.0442938751446	4207.73333333333	0.01	0.050305
6.849515	3.409393	-0.013453	0.00022	-0.630025	0.00022	0.463543	0.127021	7741	6	64	0.849816	20122	4.1235	6.6	Inf	0.00653	0.0209	39979878	20122	16.210959	0.958191	0.000682	0.53516	0.000171	0.447782	3e-05	0	0.891765875020419	7661	Transient	tropics_15	1.14158583333333	1.02968728277672	0.32258064516129	0.99517618353073	1.28654970760234	1.03519793113613	4234.03333333333	0.01	0.050305
5.617021	0.789498	-0.02443	5.1e-05	-0.620126	5.1e-05	0.453788	0.133306	7895	5	36	0.697642	4369	4.8991	7.0219	34.2466	0.00605	0.0297	39995631	4369	16.632877	0.969443	0.001101	0.537656	0.000174	0.450909	9.3e-05	1.5e-05	1.43673150883189	7712	Transient	tropics_15	1.1234042	1.00662545105529	0.0463215258855586	1.00041041272777	0.293103448275862	1.00638488031953	1433.39784946237	0.01	0.0109225
5.028571	2.697143	9.3e-05	0.000174	-0.615399	0.000174	0.463082	0.127267	7727	6	78	0.853963	23453	4.2017	6.9781	273.9726	0.00646	0.0231	39976547	23453	16.172603	0.944741	0.000741	0.535109	0.00017	0.441549	5.6e-05	-6e-06	0.88554493800518	7829	Est.	tropics_15	0.838095166666667	1.05858960744229	0.234817813765182	1.00993484060565	1.02352941176471	1.04876695451694	2272.625	0.01	0.0586325
4.245098	3.008554	-0.000449	0.000194	-0.609106	0.000194	0.459765	0.132162	7811	6	45	0.79448	9347	4.6689	6.7918	68.4932	0.00591	0.0265	39990653	9347	16.40274	0.954725	0.000809	0.536169	0.000169	0.445325	6.2e-05	-1e-06	1.09590446496728	7953	Transient	tropics_15	0.707516333333333	1.04695184559472	0.239802224969098	1.01430116614157	1.14792899408284	1.03242575646999	2131.64516129032	0.01	0.0233675
3.636364	4.352617	0.013025	0.000281	-0.604217	0.000281	0.463716	0.131143	7825	5	45	0.777778	8199	4.6746	6.8301	54.7945	0.00637	0.0269	39991801	8199	16.441096	0.95489	0.00087	0.5365	0.000172	0.445127	7.4e-05	-1e-06	1.16486603016843	8201	Transient	tropics_15	0.7272728	1.06097057755143	0.322988505747126	1.01864337438132	1.63372093023256	1.04176111536708	1772.2027027027	0.01	0.0204975
5.408451	3.199365	0.009414	0.000206	-0.61845	0.000206	0.468654	0.129449	7839	6	40	0.769755	7049	4.7084	7.1452	68.4932	0.00643	0.0266	39992951	7049	16.479452	0.95854	0.000955	0.536425	0.000173	0.446882	8.3e-05	3e-06	1.18428553886015	8254	Transient	tropics_15	0.9014085	1.05312084115006	0.215706806282723	1.00438812138268	1.19075144508671	1.04871979627732	1559.6265060241	0.01	0.0176225
6.933333	2.195556	0.005997	0.000142	-0.630698	0.000142	0.47278	0.127096	7895	5	36	0.697642	4369	4.8991	7.0219	34.2466	0.00605	0.0297	39995631	4369	16.632877	0.969443	0.001101	0.537656	0.000174	0.450909	9.3e-05	1.5e-05	1.43673150883189	8508	Transient	tropics_15	1.3866666	1.03772477392119	0.12897366030881	0.989889783876756	0.816091954022989	1.04850424365005	1366.62365591398	0.01	0.0109225
4.152174	0.30293	0.007033	2e-05	-0.60836	2e-05	0.462801	0.135374	7937	5	24	0.594509	3169	4.8146	7.2795	24.9066	0.00635	0.0305	39996831	3169	16.747945	0.981342	0.000909	0.537731	0.000169	0.456395	6.6e-05	8e-06	1.67088387788536	8644	Transient	tropics_15	0.8304348	1.02620471723983	0.022002200220022	1.0121095782048	0.118343195266272	1.01403608716134	2051.12121212121	0.01	0.0079225
6.75	0.965278	-0.032648	6.2e-05	-0.629226	6.2e-05	0.454175	0.134684	7937	5	24	0.594509	3169	4.8146	7.2795	24.9066	0.00635	0.0305	39996831	3169	16.747945	0.981342	0.000909	0.537731	0.000169	0.456395	6.6e-05	8e-06	1.67088387788536	8646	Transient	tropics_15	1.35	0.986281228266995	0.0682068206820682	0.991209706402507	0.366863905325444	0.995135792460478	2040.66666666667	0.01	0.0079225
4.641975	2.427374	0.028304	0.000157	-0.612294	0.000157	0.474648	0.128378	7853	5	37	0.764686	6060	4.8279	6.9068	136.9863	0.00669	0.0277	39993940	6060	16.517808	0.970556	0.000845	0.536788	0.000174	0.452177	5.5e-05	4e-06	1.19317876273617	8651	Transient	tropics_15	0.928395	1.05991654704562	0.185798816568047	1.0099067988905	0.902298850574713	1.04969514150432	2334.14545454545	0.01	0.01515
8.5	2.833333	0.016349	0.000183	-0.643282	0.000183	0.483724	0.127395	8021	5	22	0.320034	2356	4.8181	7.3671	17.1233	0.00593	0.0422	39997644	2356	16.978082	0.995551	0.001016	0.538618	0.000143	0.462234	0.000102	1.1e-05	2.00757450748405	8757	Transient	tropics_15	1.7	1.02102592052767	0.18011811023622	0.975765175086179	1.27972027972028	1.04649160381971	1248.97058823529	0.01	0.00589
6.846154	0.130178	0.036951	8e-06	-0.629998	8e-06	0.487278	0.128093	8035	5	25	0.290388	2476	4.8967	7.4137	13.0463	0.00592	0.0439	39997524	2476	17.016438	1.000026	0.001437	0.538364	0.000147	0.464523	0.000182	1.5e-05	2.04883454224064	8770	Transient	tropics_15	1.3692308	1.03761519713074	0.00556715379262352	0.989280238261779	0.054421768707483	1.04898573375269	703.807692307692	0.01	0.00619
6.5	0.565789	0.038925	3.7e-05	-0.627218	3.7e-05	0.486889	0.127632	8133	5	23	0.23359	2727	5.2602	7.674	18.2648	0.00608	0.0501	39997273	2727	17.284932	1.015072	0.001088	0.537328	0.000149	0.47245	0.000125	0	2.04358989866478	8777	Transient	tropics_15	1.3	1.02425493343149	0.0340073529411765	0.993946964076651	0.248322147651007	1.03056196422902	1021.056	0.01	0.0068175
3.840336	2.403079	0.123229	0.000155	-0.605855	0.000155	0.518635	0.122836	8371	5	28	0.33965	11662	5.8921	4.3918	54.7945	0.0065	0.0458	39988338	11662	17.936986	1.034368	0.000684	0.537984	0.000172	0.480881	4.7e-05	-2e-05	1.76689353538054	8828	Est.	tropics_15	0.7680672	1.09355995461432	0.226608187134503	1.01417092802962	0.901162790697674	1.0785100679794	2613.53191489362	0.01	0.029155
3.743363	1.748297	0.06277	0.000113	-0.605076	0.000113	0.487812	0.132922	8357	5	29	0.352054	10345	5.9007	6.6137	39.1389	0.00597	0.0455	39989655	10345	17.89863	1.028926	0.000695	0.537862	0.000175	0.478443	3.3e-05	-1.1e-05	1.73900512009563	8830	Transient	tropics_15	0.7486726	1.03484790084621	0.162589928057554	1.01519149253955	0.645714285714286	1.01958226998827	4027.93939393939	0.01	0.0258625
6.643182	3.206772	0.038501	0.000207	-0.628368	0.000207	0.487721	0.129593	8553	5	84	0.423927	41986	5.8779	4.326	273.9726	0.00637	0.0419	39958014	41986	18.435616	1.016809	0.000851	0.53848	0.000153	0.472262	8.2e-05	-9e-06	1.71869255134463	8890	Transient	tropics_15	1.3286364	1.02207176333926	0.243243243243243	0.990680620396351	1.35294117647059	1.03273394852857	1580.40243902439	0.01	0.104965
5.009975	3.670723	0.002112	0.000237	-0.61525	0.000237	0.464076	0.132025	8707	6	82	0.36089	34426	6.0752	8.3233	273.9726	0.0063	0.0515	39965574	34426	18.857534	0.98817	0.001179	0.535956	0.000149	0.461149	0.000187	-2.3e-05	1.76900856701681	8960	Transient	tropics_15	0.834995833333333	1.01411116694793	0.201017811704835	1.00848904010611	1.59060402684564	1.00634718930324	706.016042780749	0.01	0.086065
8.872428	2.777964	-0.003448	0.000179	-0.646274	0.000179	0.475883	0.124759	8805	6	70	0.576698	20822	5.3885	5.0164	136.9863	0.00638	0.0464	39979178	20822	19.126027	0.989244	0.00113	0.534653	0.000144	0.462762	0.000168	-1.6e-05	1.60714555041165	9059	Transient	tropics_15	1.478738	1.0073934615988	0.158407079646018	0.980064729143539	1.24305555555556	1.0283536677601	742.613095238095	0.01	0.052055
9.117647	1.350865	-0.021564	8.7e-05	-0.648243	8.7e-05	0.468111	0.128319	9001	7	41	0.675379	8111	4.9198	5.5534	68.4932	0.00623	0.0372	39991889	8111	19.663014	0.979454	0.000721	0.530658	0.000154	0.461678	0.000115	-4e-05	1.45225251448864	9116	Transient	tropics_15	1.302521	0.999196328553444	0.120665742024965	0.985500675488476	0.564935064935065	1.01393395396792	1115.81739130435	0.01	0.0202775
2.80137	2.474245	0.027295	0.00016	-0.59751	0.00016	0.467445	0.129138	8763	6	70	0.475945	26024	5.6277	4.9014	136.9863	0.00621	0.0477	39973976	26024	19.010959	0.984787	0.001565	0.535365	0.000144	0.460085	0.000282	-2.7e-05	1.71549330141402	9159	Est.	tropics_15	0.466895	1.04354639223816	0.10223642172524	1.02767248479898	1.11111111111111	1.01599704402447	457.936170212766	0.01	0.06506
7.405405	2.835646	0.032306	0.000183	-0.63449	0.000183	0.487402	0.122069	8819	6	75	0.605844	18754	5.0544	5.0548	273.9726	0.00624	0.0421	39981246	18754	19.164384	0.980294	0.001112	0.534482	0.000142	0.45872	0.000165	-1.5e-05	1.5817627121439	9405	Transient	tropics_15	1.23423416666667	1.05359566008471	0.164568345323741	0.991999401937648	1.2887323943662	1.06252615974887	739.812121212121	0.01	0.046885
10.934211	2.19304	0.002119	0.000141	-0.662834	0.000141	0.486363	0.121148	9029	7	47	0.668977	7069	5.0845	8.7753	91.3242	0.0064	0.0398	39992931	7069	19.739726	0.983406	0.000682	0.529946	0.000162	0.464142	8e-05	-2.9e-05	1.48514128332122	9424	Transient	tropics_15	1.56203014285714	1.01903104787556	0.206744868035191	0.972530505769727	0.87037037037037	1.04787543467301	1514.35	0.01	0.0176725
9.956522	1.063327	-0.012599	6.9e-05	-0.654981	6.9e-05	0.475532	0.127145	8973	7	46	0.677536	9139	4.9316	8.6959	273.9726	0.0065	0.0367	39990861	9139	19.586301	0.972268	0.000832	0.531018	0.000151	0.457944	0.00011	-2.1e-05	1.46918030807604	9429	Transient	tropics_15	1.42236028571429	1.01564592800658	0.0829326923076923	0.97821906617101	0.456953642384106	1.03840644270915	1155.86363636364	0.01	0.0228475
8.30303	0.726354	0.018537	4.7e-05	-0.6417	4.7e-05	0.484066	0.123569	9057	7	34	0.683182	6398	4.9655	7.5753	39.1389	0.00656	0.0357	39993602	6398	19.816438	0.983019	0.000699	0.529092	0.000173	0.464707	7.3e-05	-2.8e-05	1.40565722535463	9718	Transient	tropics_15	1.18614714285714	1.03630741291645	0.067238912732475	0.994905968013402	0.271676300578035	1.04165850740359	1692.72602739726	0.01	0.015995
8.117647	2.036579	0.029146	0.000131	-0.640211	0.000131	0.48855	0.122594	8945	7	53	0.687253	10395	4.8457	8.6603	68.4932	0.00641	0.036	39989605	10395	19.509589	0.972999	0.000825	0.531706	0.000153	0.457684	9.5e-05	-1.5e-05	1.43730644508215	9831	Transient	tropics_15	1.15966385714286	1.058145898853	0.158787878787879	0.99148999085687	0.856209150326797	1.06743954344045	1290.46315789474	0.01	0.0259875
7.588889	1.930988	-0.003354	0.000125	-0.635964	0.000125	0.470896	0.128324	9001	7	41	0.675379	8111	4.9198	5.5534	68.4932	0.00623	0.0372	39991889	8111	19.663014	0.979454	0.000721	0.530658	0.000154	0.461678	0.000115	-4e-05	1.45225251448864	9900	Transient	tropics_15	1.084127	1.0175583727004	0.173370319001387	0.99767623716441	0.811688311688312	1.01996629685625	1115.86086956522	0.01	0.0202775
3.238095	1.641723	0.064248	0.000106	-0.601018	0.000106	0.48649	0.128451	9183	7	22	0.575806	5026	5.6295	8.9863	91.3242	0.00628	0.0484	39994974	5026	20.161644	0.991326	0.000876	0.530448	0.00019	0.46747	0.000134	-4.7e-05	1.50892845538744	10118	Est.	tropics_15	0.462585	1.07568733440219	0.121004566210046	1.03356640071288	0.557894736842105	1.04068710291569	958.589552238806	0.01	0.012565
5.854839	0.769251	0.016296	5e-05	-0.622036	5e-05	0.473563	0.12995	9127	7	26	0.640157	5080	5.2148	8.9096	39.1389	0.00651	0.0399	39994920	5080	20.008219	1.005339	0.000794	0.529699	0.000192	0.474692	5.6e-05	-1.8e-05	1.4486219585951	10169	Transient	tropics_15	0.836405571428571	1.01103160627006	0.0629722921914358	1.01350068044849	0.260416666666667	0.997621615700286	2320.53571428571	0.01	0.0127
6.74026	1.205262	0.030121	7.8e-05	-0.629148	7.8e-05	0.483611	0.135723	9421	6	24	0.473677	7465	6.0567	8.074	24.9066	0.00608	0.0455	39992535	7465	20.813699	1.010368	0.000764	0.532753	0.000218	0.474412	0.000106	-6e-05	1.56643709665337	10299	Transient	tropics_15	1.12337666666667	1.02000382681941	0.102094240837696	1.00054952779529	0.357798165137615	1.01939031896326	1280.40566037736	0.01	0.0186625
5.662921	1.594243	0.049516	0.000103	-0.620494	0.000103	0.488845	0.13038	9449	6	27	0.449893	8422	6.1399	6.7795	39.1389	0.00615	0.0448	39991578	8422	20.890411	1.020509	0.000736	0.532641	0.000216	0.479224	4.9e-05	-3.4e-05	1.64174023380988	10313	Transient	tropics_15	0.943820166666667	1.02964540663414	0.139945652173913	1.00945807527134	0.476851851851852	1.0200762065339	2660.81632653061	0.01	0.021055
7.20977	5.504847	-0.006319	0.000355	-0.632919	0.000355	0.468368	0.134764	9757	6	76	0.360773	33176	6.9305	4.8247	Inf	0.00636	0.0531	39966824	33176	21.734247	1.000585	0.000736	0.534582	0.000166	0.46815	8.2e-05	-2.7e-05	1.9368446348104	10330	Transient	tropics_15	1.20162833333333	0.993119947724737	0.482336956521739	0.993373200601787	2.13855421686747	1.00046566271494	1643.46341463415	0.01	0.08294
8.528822	5.131375	-0.001611	0.000331	-0.643514	0.000331	0.475597	0.132819	9771	6	88	0.361594	33745	7.0479	4.863	91.3242	0.00621	0.0543	39966255	33745	21.772603	1.001485	0.000755	0.53457	0.000166	0.468573	7.7e-05	-2.2e-05	1.99118384000009	10336	Transient	tropics_15	1.42147033333333	0.996909885783548	0.43841059602649	0.982926034401612	1.99397590361446	1.01499019363045	1724.92207792208	0.01	0.0843625
4.415301	3.510586	0.05715	0.000226	-0.610473	0.000226	0.487796	0.129437	9589	6	42	0.344302	17990	6.5353	6.0493	91.3242	0.00615	0.0484	39982010	17990	21.273973	1.023818	0.00088	0.53459	0.000202	0.479032	9.9e-05	-3.8e-05	1.76423937180504	10352	Transient	tropics_15	0.7358835	1.03418246277906	0.256818181818182	1.01590737740234	1.11881188118812	1.01829522871123	1307.44444444444	0.01	0.044975
6.121387	2.025728	0.016638	0.000131	-0.624177	0.000131	0.475075	0.130524	9785	6	86	0.378486	33280	6.9702	9.8	91.3242	0.0062	0.0539	39966720	33280	21.810959	1.001022	0.000976	0.534453	0.000166	0.46845	0.000117	-1.8e-05	2.01342198027323	10444	Transient	tropics_15	1.02023116666667	1.01573909699878	0.13422131147541	1.00233721206251	0.789156626506024	1.01414238445939	1115.58974358974	0.01	0.0832
2.349254	3.678022	0.042469	0.000237	-0.593878	0.000237	0.472956	0.133388	9757	6	76	0.360773	33176	6.9305	4.8247	Inf	0.00636	0.0531	39966824	33176	21.734247	1.000585	0.000736	0.534582	0.000166	0.46815	8.2e-05	-2.7e-05	1.9368446348104	10461	Transient	tropics_15	0.391542333333333	1.04277368836959	0.322010869565217	1.03292248218844	1.42771084337349	1.01026594040372	1626.68292682927	0.01	0.08294
14.221374	2.767787	-0.026502	0.000179	-0.689237	0.000179	0.485358	0.128401	10023	6	50	0.360911	13078	7.6936	5.5534	68.4932	0.00641	0.0685	39986922	13078	22.463014	0.988459	0.000976	0.534179	0.000173	0.462795	0.000103	-1.1e-05	2.34784215482604	10500	Transient	tropics_15	2.370229	0.98521647953167	0.183401639344262	0.939682985749931	1.03468208092486	1.04875376786698	1246.61165048544	0.01	0.032695
4.923706	3.269384	0.055373	0.000211	-0.614557	0.000211	0.489115	0.132389	9771	6	88	0.361594	33745	7.0479	4.863	91.3242	0.00621	0.0543	39966255	33745	21.772603	1.001485	0.000755	0.53457	0.000166	0.468573	7.7e-05	-2.2e-05	1.99118384000009	10518	Transient	tropics_15	0.820617666666667	1.05536755700947	0.279470198675497	1.01180472582429	1.2710843373494	1.04383948712367	1719.33766233766	0.01	0.0843625
5.979827	3.524089	0.038803	0.000227	-0.62304	0.000227	0.48517	0.127307	9785	6	86	0.378486	33280	6.9702	9.8	91.3242	0.0062	0.0539	39966720	33280	21.810959	1.001022	0.000976	0.534453	0.000166	0.46845	0.000117	-1.8e-05	2.01342198027323	10594	Transient	tropics_15	0.996637833333333	1.03850431762717	0.232581967213115	1.00347751761349	1.36746987951807	1.03569217632618	1088.09401709402	0.01	0.0832
6.297214	4.091231	0.030254	0.000264	-0.625589	0.000264	0.482159	0.129333	9897	6	65	0.433432	24276	7.278	5.2082	Inf	0.00631	0.0584	39975724	24276	22.117808	0.97979	0.000771	0.534493	0.000167	0.458479	7.6e-05	-1.7e-05	2.11331582539034	10599	Transient	tropics_15	1.04953566666667	1.05197675282291	0.342412451361868	1.00084800430704	1.58083832335329	1.05164903954161	1701.75	0.01	0.06069
7.175439	3.010157	-0.007289	0.000194	-0.632643	0.000194	0.467582	0.129841	9981	6	58	0.386776	15805	7.4539	5.4384	91.3242	0.00639	0.0617	39984195	15805	22.347945	0.984014	0.000809	0.533908	0.000167	0.460971	9.3e-05	-2.3e-05	2.2950909717745	10654	Transient	tropics_15	1.1959065	1.00886521973715	0.239802224969098	0.994901779773888	1.16167664670659	1.01434146616598	1396.13978494624	0.01	0.0395125
5.382353	1.304787	0.059134	8.4e-05	-0.618241	8.4e-05	0.492549	0.12184	9981	6	58	0.386776	15805	7.4539	5.4384	91.3242	0.00639	0.0617	39984195	15805	22.347945	0.984014	0.000809	0.533908	0.000167	0.460971	9.3e-05	-2.3e-05	2.2950909717745	10814	Est.	tropics_15	0.897058833333333	1.07815274391064	0.103831891223733	1.00933403239961	0.502994011976048	1.06850322471479	1310.10752688172	0.01	0.0395125
7.360825	1.859496	0.006752	0.00012	-0.634132	0.00012	0.474827	0.132953	10261	6	36	0.312274	9687	8.0922	6.2055	21.0748	0.00639	0.0853	39990313	9687	23.115068	1.009633	0.000934	0.532285	0.000154	0.474428	0.00014	-3.1e-05	2.12420133489968	11121	Transient	tropics_15	1.22680416666667	0.997169116047223	0.12847965738758	0.996450533102114	0.779220779220779	1.00084101275641	949.664285714286	0.01	0.0242175
4.136792	1.269024	0.122609	8.2e-05	-0.608236	8.2e-05	0.519589	0.116227	10373	7	35	0.503053	14742	7.4525	6.5123	68.4932	0.00602	0.0765	39985258	14742	23.421918	1.013148	0.001149	0.531691	0.000176	0.476591	0.000147	-2e-05	1.73321547855675	11501	Est.	tropics_15	0.590970285714286	1.11577215922353	0.0713664055700609	1.02373405958763	0.465909090909091	1.09021991602863	790.659863945578	0.01	0.036855
6.627139	5.898872	0.015471	0.000381	-0.628239	0.000381	0.476952	0.119498	10695	6	141	0.742139	75145	3.1015	7.3945	Inf	0.00619	0.0204	39924855	75145	24.30411	0.983012	0.001284	0.534088	0.000148	0.46034	0.000205	-1.9e-05	0.986308896210489	11657	Transient	tropics_15	1.10452316666667	1.03314231716773	0.296728971962617	0.998956204725152	2.57432432432432	1.03608637094322	582.917073170732	0.01	0.1878625
10.031414	4.06184	-0.061004	0.000262	-0.655583	0.000262	0.453447	0.120776	10835	6	61	0.822888	18988	3.0376	7.4973	273.9726	0.00651	0.0107	39981012	18988	24.687671	0.950921	0.000694	0.533167	0.000164	0.44608	6.9e-05	-1.8e-05	0.903448392709149	11750	Transient	tropics_15	1.67190233333333	0.989377115965025	0.377521613832853	0.973689887265583	1.59756097560976	1.0165149748924	1750.3768115942	0.01	0.04747
6.156956	2.412939	0.082334	0.000156	-0.624462	0.000156	0.508085	0.113682	10667	6	129	0.686771	81027	3.2745	7.3178	Inf	0.00651	0.0249	39918973	81027	24.227397	1.003768	0.001729	0.534441	0.000145	0.469745	0.000298	-1.8e-05	1.04834877937004	11792	Transient	tropics_15	1.02615933333333	1.08174240723088	0.0902255639097744	1.00207408609282	1.07586206896552	1.08161875059873	381.48322147651	0.01	0.2025675
4.416667	0.885913	-0.007082	5.7e-05	-0.610484	5.7e-05	0.457325	0.122072	10919	6	38	0.753627	6754	3.3412	4.8753	54.7945	0.00642	0.0147	39993246	6754	24.917808	0.946826	0.000952	0.532314	0.000164	0.444897	0.000152	-3.2e-05	1.05936967246991	12802	Transient	tropics_15	0.736111166666667	1.04870696227963	0.0598739495798319	1.02023984130645	0.347560975609756	1.02793455563872	803.105263157895	0.01	0.016885
6.628866	1.326177	0.007696	8.6e-05	-0.628253	8.6e-05	0.472455	0.118298	10919	6	38	0.753627	6754	3.3412	4.8753	54.7945	0.00642	0.0147	39993246	6754	24.917808	0.946826	0.000952	0.532314	0.000164	0.444897	0.000152	-3.2e-05	1.05936967246991	13018	Transient	tropics_15	1.104811	1.06431983313165	0.0903361344537815	1.00227131372504	0.524390243902439	1.06194242712358	778.276315789474	0.01	0.016885
8.727273	0.780165	0.031507	5e-05	-0.645108	5e-05	0.492042	0.110543	10947	7	33	0.711357	4975	3.4058	2.8123	45.6621	0.00653	0.0154	39995025	4975	24.994521	0.966206	0.000711	0.531853	0.000164	0.454397	9.6e-05	-3.3e-05	1.18096292660336	13061	Transient	tropics_15	1.24675328571429	1.06810410992124	0.070323488045007	0.986373831889201	0.304878048780488	1.08284605752239	1151.48958333333	0.01	0.0124375
8.183333	1.349722	0.041879	8.7e-05	-0.640739	8.7e-05	0.495013	0.110269	10933	7	36	0.731789	5656	3.3609	2.8781	136.9863	0.00658	0.0144	39994344	5656	24.956164	0.954518	0.000762	0.531967	0.000169	0.448808	0.000109	-3.5e-05	1.09975464655698	13217	Transient	tropics_15	1.16904757142857	1.09245535039993	0.114173228346457	0.990480422449048	0.514792899408284	1.10295048216609	1011.64220183486	0.01	0.01414
6.410256	1.382972	0.016381	8.9e-05	-0.626497	8.9e-05	0.475811	0.218504	1875	7	34	0.751747	12737	3.5053	3.4438	91.3242	0.0061	0.0128	39987263	12737	0.139726	1.002362	0.000798	0.531808	0.000182	0.471377	3.4e-05	0	1.06809273215546	1431	Transient	tropics_18	0.915750857142857	1.0141205514532	0.111528822055138	1.0049881566734	0.489010989010989	1.00940648355775	6426.58823529412	0.01	0.0318425
8.178218	1.790021	0.015118	0.000115	-0.640698	0.000115	0.482007	0.211149	1875	7	34	0.751747	12737	3.5053	3.4438	91.3242	0.0061	0.0128	39987263	12737	0.139726	1.002362	0.000798	0.531808	0.000182	0.471377	3.4e-05	0	1.06809273215546	1538	Transient	tropics_18	1.16831685714286	1.01284052570313	0.144110275689223	0.990817179039569	0.631868131868132	1.02255095178594	6210.26470588235	0.01	0.0318425
1.820809	2.563266	0.069845	0.000165	-0.589634	0.000165	0.483778	0.217216	1847	7	35	0.77613	12945	3.4513	3.3658	39.1389	0.00636	0.011	39987055	12945	0.063014	1.00559	0.000864	0.531206	0.000184	0.473417	3.3e-05	7e-06	0.979414182476192	1626	Est.	tropics_18	0.260115571428571	1.06638088621502	0.190972222222222	1.04390802372899	0.896739130434783	1.02188556811437	6582.30303030303	0.01	0.0323625
5.514423	2.528638	0.03775	0.000163	-0.619301	0.000163	0.482625	0.201255	2407	6	37	0.468784	14576	5.4346	3.5233	68.4932	0.00631	0.0332	39985424	14576	1.59726	1.005208	0.000554	0.535587	0.000169	0.469413	2.3e-05	-1.8e-05	1.50836100199947	2061	Transient	tropics_18	0.9190705	1.03309124333265	0.294223826714801	1.00510391814453	0.964497041420118	1.02814579059378	8750.21739130435	0.01	0.03644
3.602484	1.04695	0.001871	6.8e-05	-0.603944	6.8e-05	0.458507	0.21705	2449	6	37	0.453564	13427	5.6174	3.6384	136.9863	0.00621	0.034	39986573	13427	1.712329	0.984608	0.000662	0.535139	0.000169	0.460191	6.3e-05	-2.5e-05	1.5852325414368	2109	Transient	tropics_18	0.600414	1.01753464466328	0.102719033232628	1.02151288882901	0.402366863905325	0.996340649860601	3445.23809523809	0.01	0.0335675
9.323529	3.434544	0.012431	0.000222	-0.649897	0.000222	0.485109	0.199274	2603	6	27	0.390621	8850	6.5959	4.0603	273.9726	0.00645	0.039	39991150	8850	2.134247	0.986779	0.000701	0.533503	0.000176	0.462626	7.1e-05	-2.8e-05	1.70276337743727	2268	Transient	tropics_18	1.5539215	1.02607431455054	0.316690442225392	0.978625331526363	1.26136363636364	1.0485986520429	2806.67605633803	0.01	0.022125
9.616	1.276544	-0.005086	8.2e-05	-0.652246	8.2e-05	0.477827	0.198051	2547	6	38	0.404438	10590	6.2354	3.9068	136.9863	0.00604	0.038	39989410	10590	1.980822	0.982972	0.000807	0.534298	0.000172	0.460186	0.000126	-4.4e-05	1.74610246712283	2342	Transient	tropics_18	1.60266666666667	1.01216200644466	0.101610904584882	0.974876525263628	0.476744186046512	1.03833449952845	1571.83333333333	0.01	0.026475
2.931818	1.131715	0.061171	7.3e-05	-0.598558	7.3e-05	0.483839	0.200787	2631	6	28	0.360916	7988	6.7718	4.137	39.1389	0.00633	0.0418	39992012	7988	2.210959	0.992302	0.000655	0.533031	0.000182	0.465636	6.3e-05	-3.3e-05	1.75040481407743	2444	Est.	tropics_18	0.488636333333333	1.07132776658973	0.111450381679389	1.03109123735245	0.401098901098901	1.03909276774133	3187.09523809524	0.01	0.01997
7.735178	2.368604	0.008031	0.000153	-0.637139	0.000153	0.477044	0.195863	3177	6	40	0.839427	24587	4.7146	5.4712	273.9726	0.00619	0.018	39975413	24587	3.706849	1.022655	0.000756	0.535744	0.000151	0.47738	3.9e-05	4e-06	0.775301920334778	2698	Transient	tropics_18	1.28919633333333	0.985731585904619	0.202380952380952	0.987044498410854	1.01324503311258	0.999296158196824	5022.12820512821	0.01	0.0614675
5.148325	12.652641	0.00683	0.000816	-0.616361	0.000816	0.466594	0.197123	3387	5	49	0.858147	17779	4.6999	6.0466	Inf	0.00633	0.0123	39982221	17779	4.282192	0.99565	0.000773	0.536606	0.000162	0.464013	2.8e-05	1.1e-05	0.816410279304266	2729	Transient	tropics_18	1.029665	1.01125232525766	1.05562742561449	1.00614898742086	5.03703703703704	1.00556234415846	7040.10714285714	0.01	0.0444475
9.280899	3.100871	0.011389	2e-04	-0.649554	2e-04	0.484546	0.184619	3387	5	49	0.858147	17779	4.6999	6.0466	Inf	0.00633	0.0123	39982221	17779	4.282192	0.99565	0.000773	0.536606	0.000162	0.464013	2.8e-05	1.1e-05	0.816410279304266	2899	Transient	tropics_18	1.8561798	1.01587314977455	0.258732212160414	0.973300076977895	1.23456790123457	1.04425091538384	6593.53571428571	0.01	0.0444475
3.492308	2.019172	0.036637	0.00013	-0.603059	0.00013	0.474438	0.184471	3303	6	44	0.885947	24401	4.4932	5.8164	136.9863	0.00613	0.0109	39975599	24401	4.052055	0.9967	0.000719	0.535993	0.000168	0.465045	2.2e-05	5e-06	0.663924446329827	2904	Est.	tropics_18	0.582051333333333	1.04075088455022	0.180806675938804	1.02078830587377	0.773809523809524	1.02019804535045	8385.04545454545	0.01	0.0610025
3.45	3.2875	0.022598	0.000212	-0.60272	0.000212	0.467495	0.193222	3527	5	39	0.60859	9849	5.3221	6.4301	54.7945	0.00629	0.027	39990151	9849	4.665753	0.986675	0.001382	0.538603	0.000162	0.458095	0.000135	2.7e-05	1.56838819024438	2972	Transient	tropics_18	0.69	1.03666888192082	0.153400868306802	1.01618612738589	1.30864197530864	1.02051976118491	1431.27407407407	0.01	0.0246225
3.628664	2.585237	0.042151	0.000167	-0.604155	0.000167	0.477545	0.187973	3345	6	54	0.885146	21105	4.6889	5.9315	273.9726	0.00633	0.0115	39978895	21105	4.167123	0.98401	0.000761	0.536293	0.000169	0.458861	2.8e-05	8e-06	0.701120483367294	3020	Est.	tropics_18	0.604777333333333	1.06000138993219	0.219448094612352	1.01909973566789	0.988165680473373	1.0407182131408	6713.32142857143	0.01	0.0527625
2.401786	3.115354	0.034223	0.000201	-0.5943	0.000201	0.46908	0.192694	3401	5	55	0.846357	17059	4.6272	6.0849	136.9863	0.00639	0.0117	39982941	17059	4.320548	0.978797	0.000963	0.536919	0.000163	0.455884	6.4e-05	1.5e-05	0.873542933141019	3047	Transient	tropics_18	0.4803572	1.0572318313417	0.208722741433022	1.02799266710305	1.23312883435583	1.02894595993718	3010.84375	0.01	0.0426475
4.280303	1.701733	0.028714	0.00011	-0.609389	0.00011	0.473534	0.192523	3485	5	43	0.691617	11810	5.069	6.3151	Inf	0.00647	0.0192	39988190	11810	4.550685	0.981008	0.001279	0.537697	0.000163	0.456241	0.000122	2.2e-05	1.37183403979115	3106	Transient	tropics_18	0.8560606	1.04905385189367	0.0860046911649726	1.01113258563523	0.674846625766871	1.03790321343325	1578.05737704918	0.01	0.029525
4.518182	1.922397	-0.02248	0.000124	-0.611299	0.000124	0.450735	0.195231	3541	5	40	0.584503	9408	5.3285	6.4685	45.6621	0.00676	0.0272	39990592	9408	4.70411	0.99558	0.001139	0.538863	0.000158	0.462025	9.9e-05	1.7e-05	1.62539812967742	3179	Transient	tropics_18	0.9036364	0.982111726243629	0.108867427568042	1.00701943633639	0.784810126582279	0.975564092852118	1972.0303030303	0.01	0.02352
2.963636	1.52595	0.031485	9.8e-05	-0.598813	9.8e-05	0.469829	0.193259	3527	5	39	0.60859	9849	5.3221	6.4301	54.7945	0.00629	0.027	39990151	9849	4.665753	0.986675	0.001382	0.538603	0.000162	0.458095	0.000135	2.7e-05	1.56838819024438	3355	Transient	tropics_18	0.5927272	1.04592281723071	0.0709117221418234	1.02016413255846	0.604938271604938	1.02561477422805	1431.54814814815	0.01	0.0246225
3.407767	1.425959	0.01226	9.2e-05	-0.60238	9.2e-05	0.462519	0.195101	3555	5	39	0.534766	8888	5.3883	6.5068	91.3242	0.00645	0.0299	39991112	8888	4.742466	0.997248	0.000793	0.538567	0.00016	0.463074	4.3e-05	6e-06	1.75129284434312	3424	Transient	tropics_18	0.6815534	1.01512909714754	0.116015132408575	1.01659963850748	0.575	0.99880148745125	4537.23255813953	0.01	0.02222
6.44898	1.165764	-0.005359	7.5e-05	-0.626808	7.5e-05	0.465686	0.194801	3653	5	30	0.27571	9510	5.6238	6.7753	39.1389	0.00652	0.0412	39990490	9510	5.010959	1.001478	0.001159	0.53976	0.000148	0.463993	0.000113	1.6e-05	1.99796352147215	3438	Transient	tropics_18	1.289796	0.99318740284268	0.0647109577221743	0.989874296312493	0.506756756756757	1.00364876194253	1723.90265486726	0.01	0.023775
5.201342	4.039998	-0.011901	0.000261	-0.616787	0.000261	0.45809	0.195879	3793	5	33	0.422764	14145	5.6286	5.3425	34.2466	0.00599	0.0438	39985855	14145	5.394521	1.012052	0.000727	0.539528	0.00014	0.469112	4.1e-05	6e-06	1.61345372777666	3536	Transient	tropics_18	1.0402684	0.976401940615412	0.359009628610729	1.0002736331541	1.86428571428571	0.976504544756902	4777.53658536585	0.01	0.0353625
6.976077	3.200385	0.043312	0.000206	-0.631042	0.000206	0.491109	0.170222	4031	5	43	0.553882	19524	6.3818	5.9945	91.3242	0.00631	0.0401	39980476	19524	6.046575	0.993336	0.000561	0.538441	0.000147	0.46138	1.6e-05	-1e-06	1.15706376832365	3858	Transient	tropics_18	1.3952154	1.05126931299141	0.367201426024955	0.988106643781492	1.40136054421769	1.06443495600156	10638.875	0.01	0.04881
7.803468	2.516289	-0.000852	0.000162	-0.637687	0.000162	0.472969	0.176931	4143	5	51	0.537225	14802	6.6523	6.3014	54.7945	0.00628	0.0397	39985198	14802	6.353425	0.995786	0.00081	0.537915	0.000157	0.462991	8.2e-05	-1.3e-05	1.27214055911515	3860	Transient	tropics_18	1.5606936	1.00337659180682	0.2	0.982522262824136	1.03184713375796	1.02155117486085	2157.69512195122	0.01	0.037005
3.163265	2.503957	0.038597	0.000162	-0.600417	0.000162	0.473938	0.176689	4255	5	36	0.515366	9469	7.1849	6.6082	91.3242	0.00644	0.0433	39990531	9469	6.660274	0.974453	0.000704	0.536751	0.000162	0.454097	1e-04	-3.5e-05	1.36268395636279	3948	Transient	tropics_18	0.632653	1.06659997000158	0.230113636363636	1.02204342302352	1	1.04369330781749	1766.89	0.01	0.0236725
6.834862	0.890161	0.001828	5.7e-05	-0.629907	5.7e-05	0.470509	0.180419	4241	5	34	0.528212	10244	7.3267	6.5685	68.4932	0.00628	0.0453	39989756	10244	6.621918	0.989971	0.000804	0.536887	0.00016	0.461178	8.9e-05	-1.8e-05	1.31417209588226	4040	Transient	tropics_18	1.3669724	1.01197880726863	0.0708955223880597	0.992092068438341	0.35625	1.02023296861516	2027.1797752809	0.01	0.02561
7.397727	2.875904	0.025972	0.000186	-0.634428	0.000186	0.484175	0.169464	4269	5	33	0.533644	8798	7.301	6.6466	54.7945	0.0064	0.0438	39991202	8798	6.69863	0.985228	0.000705	0.53682	0.000162	0.459025	6.5e-05	-1.7e-05	1.3527395133062	4063	Transient	tropics_18	1.4795454	1.04170020678382	0.263829787234043	0.987740207381663	1.14814814814815	1.05479004411524	2607.13846153846	0.01	0.021995
2.538462	0.863905	0.054976	5.6e-05	-0.595398	5.6e-05	0.479299	0.178569	4465	6	24	0.394352	5064	7.5962	5.7822	54.7945	0.00625	0.0526	39994936	5064	7.235616	1.000332	0.000987	0.53313	0.000184	0.46938	0.000195	-6.6e-05	1.79510751795568	4078	Transient	tropics_18	0.423077	1.05616461135405	0.0567375886524823	1.0341625638131	0.304347826086957	1.02113213174826	915.738461538462	0.01	0.01266
10.064516	2.12487	0.022089	0.000137	-0.655849	0.000137	0.492705	0.165245	4381	6	28	0.493654	5909	7.3421	5.6685	34.2466	0.00628	0.0477	39994091	5909	7.005479	0.99525	0.000686	0.535031	0.000169	0.46529	9.8e-05	-4.1e-05	1.57672026829319	4236	Transient	tropics_18	1.67741933333333	1.02721403488166	0.199708454810496	0.970039574211817	0.810650887573965	1.05892024328913	1686.17346938776	0.01	0.0147725
8.511905	0.464144	0.040891	3e-05	-0.643378	3e-05	0.495838	0.163773	4353	6	26	0.522374	6235	7.13	5.6301	45.6621	0.00681	0.0441	39993765	6235	6.928767	0.995194	0.000629	0.53597	0.000163	0.46444	8.2e-05	-3.7e-05	1.45941316283141	4268	Transient	tropics_18	1.41865083333333	1.04676932322228	0.0476947535771065	0.980491884408331	0.184049079754601	1.06760399621049	1997.23170731707	0.01	0.0155875
4.041667	1.706597	0.077687	0.00011	-0.607472	0.00011	0.496268	0.164087	4479	6	27	0.398908	5312	7.4643	6.6699	39.1389	0.0062	0.0518	39994688	5312	7.273973	1.006699	0.000672	0.533321	0.000177	0.472158	9.2e-05	-4.5e-05	1.81484021459293	4307	Est.	tropics_18	0.673611166666667	1.07359232524384	0.163690476190476	1.02138524032341	0.621468926553672	1.0510634152127	1783.55434782609	0.01	0.01328
6.104478	1.138338	0.025145	7.3e-05	-0.624041	7.3e-05	0.478745	0.176838	4619	7	19	0.224956	6299	8.4448	5.9945	45.6621	0.00602	0.0679	39993701	6299	7.657534	1.006151	0.001101	0.529764	0.000184	0.475058	0.000168	-3.9e-05	1.96397030645906	4326	Transient	tropics_18	0.872068285714286	1.01919473517996	0.0663033605812897	1.01134654382427	0.396739130434783	1.00776115758497	1052.60714285714	0.01	0.0157475
8.738318	0.753952	0.034249	4.9e-05	-0.645196	4.9e-05	0.493486	0.171353	4717	7	20	0.249833	8990	8.4953	6.1233	27.3973	0.00639	0.0769	39991010	8990	7.926027	1.020893	0.000887	0.527824	0.000172	0.483811	0.000148	-5.1e-05	2.1019673819638	4403	Transient	tropics_18	1.24833114285714	1.01366377315791	0.0552423900789177	0.993815586872518	0.284883720930233	1.01999747835415	1157.79054054054	0.01	0.022475
8.566038	3.490922	0.011179	0.000225	-0.643813	0.000225	0.481998	0.159166	5039	7	81	0.860619	44956	4.8223	6.9699	Inf	0.00624	0.0264	39955044	44956	8.808219	0.984497	0.000655	0.528741	0.000173	0.465676	2.8e-05	-8e-06	0.774243288230704	4566	Transient	tropics_18	1.22371971428571	1.02716587101099	0.343511450381679	0.993465016533597	1.30057803468208	1.03505012068477	5684.5	0.01	0.11239
6.2	0.16	0.011778	1e-05	-0.624808	1e-05	0.472697	0.16445	5501	7	16	0.700176	1701	6.364	6.4932	19.5695	0.0063	0.0362	39998299	1701	10.073973	1.001392	0.000853	0.531003	0.000156	0.471652	9e-05	-9e-06	1.14962504238887	4839	Transient	tropics_18	0.885714285714286	1.01044109974474	0.0117233294255569	1.00821315243009	0.0641025641025641	1.00221561659868	1827.22222222222	0.01	0.0042525
6.925	3.806875	-0.008163	0.000246	-0.630631	0.000246	0.466209	0.163359	5207	7	48	0.894795	13659	4.5803	7.4301	68.4932	0.00657	0.0136	39986341	13659	9.268493	0.952554	0.000613	0.530236	0.000175	0.449294	2.4e-05	-7e-06	0.648514402553957	5097	Transient	tropics_18	0.989285714285714	1.04127453856986	0.401305057096248	1.00380932563388	1.40571428571429	1.03764795434615	6806.625	0.01	0.0341475
5.901961	1.029604	0.013848	6.6e-05	-0.622414	6.6e-05	0.472606	0.160232	5277	7	38	0.883202	6995	4.6322	7.6205	34.2466	0.00656	0.011	39993005	6995	9.460274	0.963207	0.000614	0.531284	0.00017	0.453419	2.2e-05	-5e-06	0.699322114295387	5101	Transient	tropics_18	0.843137285714286	1.05267541420173	0.107491856677524	1.01009517672182	0.388235294117647	1.04231626817579	7283.27272727273	0.01	0.0174875
6.358491	1.022428	-0.021971	6.6e-05	-0.626081	6.6e-05	0.45769	0.162275	5235	7	44	0.888121	10270	4.5867	7.5068	136.9863	0.00653	0.0124	39989730	10270	9.345205	0.969847	0.000582	0.530817	0.000167	0.456946	1.4e-05	-4e-06	0.680088820681889	5123	Transient	tropics_18	0.908355857142857	1.00868343607742	0.11340206185567	1.00728334538064	0.395209580838323	1.00162820114412	11591.0714285714	0.01	0.025675
5.916667	1.993056	0.027044	0.000129	-0.622532	0.000129	0.478909	0.152448	5333	7	24	0.894209	4386	4.6477	7.774	39.1389	0.00632	0.0098	39995614	4386	9.613699	0.977848	0.000666	0.531842	0.000168	0.459827	3.2e-05	-4e-06	0.596233645693609	5316	Est.	tropics_18	0.845238142857143	1.05068784508565	0.193693693693694	1.00891634209328	0.767857142857143	1.04149821563327	4764	0.01	0.010965
6.914894	1.056587	0.004706	6.8e-05	-0.63055	6.8e-05	0.47209	0.16461	5361	6	24	0.858355	3537	5.1505	7.8521	91.3242	0.0063	0.0144	39996463	3537	9.690411	0.97197	0.00077	0.532267	0.00016	0.456701	6.5e-05	-6e-06	0.750599900470362	5490	Transient	tropics_18	1.15248233333333	1.03369146229682	0.0883116883116883	1.00006003764293	0.425	1.03369600679657	2532.46153846154	0.01	0.0088425
8.907407	2.750686	0.025386	0.000177	-0.646554	0.000177	0.489747	0.147964	5319	7	27	0.887353	4918	4.7398	7.7356	34.2466	0.007	0.0112	39995082	4918	9.575342	0.963997	0.000704	0.531599	0.000167	0.453524	4.6e-05	-6e-06	0.640523591614229	5491	Est.	tropics_18	1.27248671428571	1.06401883880832	0.251420454545455	0.985419178170225	1.05988023952096	1.07987008405288	3216.60869565217	0.01	0.012295
8.142857	0.122449	0.014398	8e-06	-0.640413	8e-06	0.481387	0.159322	5585	7	17	0.608477	1392	6.2379	7.3178	14.4196	0.00674	0.0353	39998608	1392	10.30411	0.99682	0.0013	0.529573	0.000149	0.470769	0.000199	-1.1e-05	1.35904068627493	5546	Transient	tropics_18	1.16326528571429	1.01773855907228	0.00615384615384615	0.995282420432309	0.0536912751677852	1.02255458621957	800.613065326633	0.01	0.00348
6.576923	0.705621	0.001874	4.6e-05	-0.627836	4.6e-05	0.469453	0.166335	5585	7	17	0.608477	1392	6.2379	7.3178	14.4196	0.00674	0.0353	39998608	1392	10.30411	0.99682	0.0013	0.529573	0.000149	0.470769	0.000199	-1.1e-05	1.35904068627493	5558	Transient	tropics_18	0.939560428571429	1.0050718856317	0.0353846153846154	1.00787913583264	0.308724832214765	0.997204573793092	835.854271356784	0.01	0.00348
8.117647	0.3391	0.011965	2.2e-05	-0.640211	2.2e-05	0.480123	0.162823	5669	8	16	0.422871	1679	5.9403	7.4329	12.4533	0.00586	0.0379	39998321	1679	10.534247	1.011002	0.001083	0.526972	0.000122	0.479874	0.000219	-3.8e-05	1.3887535407641	5565	Transient	tropics_18	1.014705875	1.00102360525088	0.0203139427516159	1.00039694154252	0.180327868852459	1.00051888620763	743.48401826484	0.01	0.0041975
8.152542	0.536053	0.068524	3.5e-05	-0.640491	3.5e-05	0.50822	0.151348	5809	8	19	0.637983	2975	5.2495	7.6247	21.0748	0.00643	0.0303	39997025	2975	10.917808	1.026892	0.000825	0.524404	0.000138	0.489748	8.8e-05	-9e-06	1.16437230575632	5585	Transient	tropics_18	1.01906775	1.04288116654371	0.0424242424242424	1.0050144297384	0.253623188405797	1.0377173566814	1719.86363636364	0.01	0.0074375
11.432203	0.889471	0.064203	5.7e-05	-0.666834	5.7e-05	0.519646	0.147191	5963	9	27	0.672151	11426	4.1719	7.7589	68.4932	0.001	0.0222	39988574	11426	11.339726	1.041041	0.000722	0.520596	0.000118	0.500152	1e-04	-2.2e-05	1.29133935671465	5588	Transient	tropics_18	1.27024477777778	1.02427170254221	0.0789473684210526	0.986045252791467	0.483050847457627	1.03897615125002	1471.91	0.01	0.028565
7.328125	1.970459	0.095439	0.000127	-0.633869	0.000127	0.518673	0.152089	5893	9	21	0.644938	5630	4.9239	7.5671	22.8311	0.0061	0.0273	39994370	5630	11.147945	1.036136	0.000973	0.522692	0.000127	0.495816	0.000168	-3.1e-05	1.27517484818984	5590	Est.	tropics_18	0.814236111111111	1.0617734653971	0.130524152106886	1.01500536533767	1	1.04609976281524	905.291666666667	0.01	0.014075
12.875	0.890625	0.027471	5.7e-05	-0.678423	5.7e-05	0.506664	0.152251	5879	9	19	0.638926	5179	5.0317	7.5288	17.1233	0.00627	0.0288	39994821	5179	11.109589	1.038327	0.001153	0.52297	0.000127	0.49662	0.000227	-4.2e-05	1.26628662329087	5593	Transient	tropics_18	1.43055555555556	0.989911470059658	0.0494362532523851	0.970259398539256	0.448818897637795	1.02022471910112	670.709251101322	0.01	0.0129475
6.548387	0.73153	0.036591	4.7e-05	-0.627606	4.7e-05	0.485972	0.167507	5879	9	19	0.638926	5179	5.0317	7.5288	17.1233	0.00627	0.0288	39994821	5179	11.109589	1.038327	0.001153	0.52297	0.000127	0.49662	0.000227	-4.2e-05	1.26628662329087	5594	Transient	tropics_18	0.727598555555556	0.998980755748397	0.0407632263660017	1.0208393468111	0.37007874015748	0.978559059240466	737.916299559471	0.01	0.0129475
14.343396	3.942456	0.038488	0.000254	-0.690217	0.000254	0.518975	0.14391	6159	10	92	0.4123	52976	4.3817	8.2904	Inf	0.00613	0.0332	39947024	52976	11.876712	1.004962	0.000847	0.518344	0.00014	0.484896	9.6e-05	-1.1e-05	1.68581928687292	5633	Transient	tropics_18	1.4343396	1.03410701839877	0.299881936245573	0.967441002244787	1.81428571428571	1.0702810499571	1499.0625	0.01	0.13244
7.795122	2.89461	0.064745	0.000187	-0.63762	0.000187	0.505233	0.156339	6075	10	61	0.535218	33179	4.2035	8.0658	273.9726	0.00619	0.0274	39966821	33179	11.646575	1.037826	0.000838	0.518547	0.000131	0.500533	7.1e-05	1e-06	1.53934735052259	5634	Transient	tropics_18	0.7795122	1.02800173971941	0.223150357995227	1.01928827009961	1.42748091603053	1.00938999027037	2201.95774647887	0.01	0.0829475
10.680067	2.003171	0.016778	0.000129	-0.660793	0.000129	0.493087	0.146675	6215	10	96	0.336794	51530	4.7562	5.0247	Inf	0.00663	0.039	39948470	51530	12.030137	0.989703	0.00069	0.518334	0.000157	0.477532	3.7e-05	-5e-06	1.75633993172326	5743	Transient	tropics_18	1.0680067	1.02749970559483	0.18695652173913	0.996349137527581	0.821656050955414	1.03257373327861	3964.18918918919	0.01	0.128825
12.693694	1.167438	-0.025394	7.5e-05	-0.676967	7.5e-05	0.479906	0.14519	6495	8	38	0.427232	7682	7.2614	5.7918	91.3242	0.00679	0.07	39992318	7682	12.79726	0.993715	0.001423	0.525366	0.000222	0.472982	9e-05	3e-05	1.86259233932509	5820	Transient	tropics_18	1.58671175	0.981091878068316	0.0527055516514406	0.967241683452036	0.337837837837838	1.01463903488928	1613.22222222222	0.01	0.019205
13.021978	1.537979	-0.021607	9.9e-05	-0.679603	9.9e-05	0.482995	0.147095	6509	8	42	0.445741	7372	6.8999	5.8301	68.4932	0.00647	0.0681	39992628	7372	12.835616	0.987823	0.001265	0.526516	0.000212	0.469206	0.000113	1e-06	1.88428271273821	5858	Transient	tropics_18	1.62774725	0.990688371315099	0.0782608695652174	0.962588333954792	0.466981132075472	1.02938794474069	1301.72566371681	0.01	0.01843
5.981395	4.753142	0.037432	0.000307	-0.623052	0.000307	0.484352	0.143197	6355	9	60	0.401986	20140	6.3828	5.4082	91.3242	0.00616	0.0586	39979860	20140	12.413699	0.969294	0.001016	0.520235	0.000212	0.465987	8.5e-05	-1.1e-05	1.824050992562	5979	Est.	tropics_18	0.664599444444444	1.07102839908873	0.302165354330709	1.03089014391738	1.44811320754717	1.03941097069232	1684.67058823529	0.01	0.05035
10.583333	4.258207	0.002478	0.000275	-0.660016	0.000275	0.485231	0.139718	6411	9	53	0.36912	12267	7.2287	5.5616	136.9863	0.00657	0.071	39987733	12267	12.567123	0.972763	0.001287	0.522709	0.000218	0.465406	0.00011	8e-06	1.83989743326917	6430	Transient	tropics_18	1.17592588888889	1.03055016769716	0.213675213675214	0.988777818894459	1.26146788990826	1.04259721619403	1270.16363636364	0.01	0.0306675
11.345679	1.806432	0.001893	0.000117	-0.666139	0.000117	0.48787	0.140355	6495	8	38	0.427232	7682	7.2614	5.7918	91.3242	0.00679	0.07	39992318	7682	12.79726	0.993715	0.001423	0.525366	0.000222	0.472982	9e-05	3e-05	1.86259233932509	6447	Transient	tropics_18	1.418209875	1.00823152800915	0.0822206605762474	0.977771884021579	0.527027027027027	1.03147688495545	1559.5	0.01	0.019205
5.172185	2.923995	0.039651	0.000189	-0.616553	0.000189	0.482157	0.143506	6453	8	49	0.39584	9663	7.3302	5.6767	68.4932	0.00133	0.0719	39990337	9663	12.682192	0.979535	0.00144	0.524334	0.000219	0.467147	9.9e-05	3.1e-05	1.8773739391636	6488	Est.	tropics_18	0.646523125	1.06218521503644	0.13125	1.02950014994798	0.863013698630137	1.03213121351523	1449.55555555556	0.01	0.0241575
10.289855	1.249317	0.037787	8.1e-05	-0.657659	8.1e-05	0.501418	0.136714	6551	7	35	0.482172	6759	6.2342	5.9452	54.7945	0.00658	0.0591	39993241	6759	12.950685	0.997239	0.001356	0.528302	0.000198	0.472053	0.000122	1.4e-05	1.75855851121146	6764	Transient	tropics_18	1.46997928571429	1.04138527142172	0.0597345132743363	0.98061847355643	0.409090909090909	1.06220699794303	1120.60655737705	0.01	0.0168975
6.835821	0.704389	0.04039	4.5e-05	-0.629915	4.5e-05	0.488968	0.143845	6579	7	30	0.50458	6659	6.004	6.0219	136.9863	0.0063	0.0552	39993341	6659	13.027397	0.99877	0.001457	0.528789	0.000189	0.472352	0.00016	8e-06	1.6882809339048	6830	Transient	tropics_18	0.976545857142857	1.04249904338163	0.030885380919698	1.00727714312141	0.238095238095238	1.03517715601924	899.03125	0.01	0.0166475
10.027363	4.409699	0.025851	0.000284	-0.65555	0.000284	0.494792	0.129968	6957	7	74	0.463573	36456	4.4685	7.0575	91.3242	0.00644	0.0313	39963544	36456	14.063014	1.00829	0.000785	0.530418	0.000148	0.475409	6e-05	-2e-06	1.25423315768291	6960	Transient	tropics_18	1.43248042857143	1.01775088026704	0.361783439490446	0.978768533503455	1.91891891891892	1.04077120963213	2166.13333333333	0.01	0.09114
5.747059	1.300727	0.061756	8.4e-05	-0.62117	8.4e-05	0.495507	0.138288	6915	7	60	0.448327	33228	4.5611	6.9425	Inf	0.00634	0.0351	39966772	33228	13.947945	1.012329	0.000659	0.530746	0.000136	0.477024	4.5e-05	-4e-06	1.23166475671402	6982	Est.	tropics_18	0.821008428571429	1.05074809630602	0.127465857359636	1.01237769225808	0.617647058823529	1.03874647816462	3073.06666666667	0.01	0.08307
11.962617	2.774303	-0.047906	0.000179	-0.671094	0.000179	0.466605	0.14005	7139	7	55	0.392371	18745	5.3368	7.5548	68.4932	0.00654	0.0415	39981255	18745	14.561644	0.969289	0.000888	0.530589	0.000176	0.456915	0.00011	-2.4e-05	1.62477082044846	7000	Transient	tropics_18	1.70894528571429	0.983425362161922	0.201576576576577	0.963361612672769	1.01704545454545	1.02120744558616	1273.18181818182	0.01	0.0468625
8.346614	6.290218	0.018901	0.000406	-0.64205	0.000406	0.484627	0.138324	7097	7	60	0.430034	24133	5.166	7.4411	136.9863	0.00618	0.0387	39975867	24133	14.446575	0.977272	0.000727	0.530572	0.000168	0.46068	6.6e-05	-1.7e-05	1.54726187521611	7196	Transient	tropics_18	1.19237342857143	1.04278108308488	0.558459422283356	0.991783550187796	2.41666666666667	1.05198185291309	2095.81818181818	0.01	0.0603325
4.838384	4.620345	0.012035	0.000298	-0.613871	0.000298	0.467874	0.14342	7139	7	55	0.392371	18745	5.3368	7.5548	68.4932	0.00654	0.0415	39981255	18745	14.561644	0.969289	0.000888	0.530589	0.000176	0.456915	0.00011	-2.4e-05	1.62477082044846	7290	Transient	tropics_18	0.691197714285714	1.04417538217816	0.335585585585586	1.02009582477464	1.69318181818182	1.0239847674075	1303.81818181818	0.01	0.0468625
11.700935	4.247008	-0.050343	0.000274	-0.668993	0.000274	0.464389	0.143595	7237	7	46	0.382563	9933	5.6452	6.8219	45.6621	0.00652	0.0433	39990067	9933	14.830137	0.978773	0.000704	0.530314	0.000191	0.461631	6.1e-05	-2.7e-05	1.83250926059097	7311	Transient	tropics_18	1.67156214285714	0.971525786630106	0.389204545454545	0.965888375302688	1.43455497382199	1.00597446878568	2354.01639344262	0.01	0.0248325
7.2	1.175385	-0.005574	7.6e-05	-0.63284	7.6e-05	0.468355	0.14736	7349	7	38	0.284689	5434	6.1875	5.0658	45.6621	0.00625	0.0512	39994566	5434	15.136986	0.984913	0.000866	0.530008	0.000198	0.464811	0.000105	-3.6e-05	2.28758371243537	7321	Transient	tropics_18	1.02857142857143	1.00967446456147	0.0877598152424942	1.00202522621623	0.383838383838384	1.0076246044091	1403.42857142857	0.01	0.013585
6.188119	3.588374	0.024856	0.000232	-0.624713	0.000232	0.479077	0.139324	7139	7	55	0.392371	18745	5.3368	7.5548	68.4932	0.00654	0.0415	39981255	18745	14.561644	0.969289	0.000888	0.530589	0.000176	0.456915	0.00011	-2.4e-05	1.62477082044846	7366	Transient	tropics_18	0.884017	1.05764894244857	0.261261261261261	1.00909568535261	1.31818181818182	1.0485035509887	1266.58181818182	0.01	0.0468625
6.732394	1.12557	0.001708	7.3e-05	-0.629084	7.3e-05	0.470003	0.143441	7377	7	35	0.242369	4914	6.2933	7.0137	34.2466	0.00634	0.0553	39995086	4914	15.213699	0.984257	0.000905	0.529826	2e-04	0.46467	0.000122	-4e-05	2.35765947969383	7403	Transient	tropics_18	0.961770571428571	1.01773160817023	0.0806629834254144	1.00614140982517	0.365	1.01147696214518	1175.74590163934	0.01	0.012285
11.59375	1.616211	-0.025722	0.000104	-0.668132	0.000104	0.475502	0.144828	7349	7	38	0.284689	5434	6.1875	5.0658	45.6621	0.00625	0.0512	39994566	5434	15.136986	0.984913	0.000866	0.530008	0.000198	0.464811	0.000105	-3.6e-05	2.28758371243537	7457	Transient	tropics_18	1.65625	0.989535108600868	0.120092378752887	0.967278499098335	0.525252525252525	1.02300074653999	1379.31428571429	0.01	0.013585
9.312883	1.71192	0.000202	0.00011	-0.649811	0.00011	0.479208	0.135314	7209	7	52	0.390083	11859	5.5245	6.7849	45.6621	0.00649	0.0444	39988141	11859	14.753425	0.974214	0.00079	0.530163	0.000189	0.459612	8.3e-05	-2.7e-05	1.7670851412704	7505	Transient	tropics_18	1.33041185714286	1.026675884768	0.139240506329114	0.984875317095704	0.582010582010582	1.04263596250751	1630.28915662651	0.01	0.0296475
7.212121	0.571166	-0.006406	3.7e-05	-0.632938	3.7e-05	0.468034	0.141577	7293	7	44	0.342329	7411	5.8293	6.7288	91.3242	0.00638	0.0462	39992589	7411	14.983562	0.978399	0.000894	0.529895	0.000201	0.461811	8.7e-05	-2.2e-05	2.0737607283143	7635	Transient	tropics_18	1.030303	1.0155514004761	0.0413870246085011	1.00214069328969	0.18407960199005	1.01347520955542	1627.32183908046	0.01	0.0185275
5.038835	4.250919	0.014347	0.000274	-0.615481	0.000274	0.469592	0.14167	7265	7	43	0.356957	8452	5.7894	5.1959	136.9863	0.00696	0.0463	39991548	8452	14.906849	0.989464	0.000702	0.53053	2e-04	0.46647	3.9e-05	-2e-05	1.98476647937058	7755	Est.	tropics_18	0.719833571428571	1.02525247221132	0.39031339031339	1.01856805377689	1.37	1.0066928205458	3632.5641025641	0.01	0.02113
6.810811	2.009252	0.010907	0.00013	-0.629714	0.00013	0.474676	0.137876	7293	7	44	0.342329	7411	5.8293	6.7288	91.3242	0.00638	0.0462	39992589	7411	14.983562	0.978399	0.000894	0.529895	0.000201	0.461811	8.7e-05	-2.2e-05	2.0737607283143	7808	Transient	tropics_18	0.972973	1.03328672471019	0.145413870246085	1.00537680869984	0.646766169154229	1.02785771668496	1584.7816091954	0.01	0.0185275
4.923077	1.11716	0.023962	7.2e-05	-0.614552	7.2e-05	0.47365	0.140959	7363	7	37	0.263622	5212	6.1965	6.9959	45.6621	0.00666	0.0543	39994788	5212	15.175342	0.985078	0.001044	0.529604	0.000206	0.465253	0.000148	-4.1e-05	2.34722274296588	7885	Transient	tropics_18	0.703296714285714	1.03976679572386	0.0689655172413793	1.02129734045233	0.349514563106796	1.01804824471846	952.425675675676	0.01	0.01303
3.903226	0.926119	0.041678	6e-05	-0.60636	6e-05	0.478183	0.141239	7363	7	37	0.263622	5212	6.1965	6.9959	45.6621	0.00666	0.0543	39994788	5212	15.175342	0.985078	0.001044	0.529604	0.000206	0.465253	0.000148	-4.1e-05	2.34722274296588	7926	Transient	tropics_18	0.557603714285714	1.05835144099101	0.0574712643678161	1.02969817108679	0.29126213592233	1.02779133073833	954.317567567568	0.01	0.01303
10.15	2.8275	0.005099	0.000182	-0.656535	0.000182	0.484717	0.138022	7461	7	30	0.185064	4285	6.4947	7.1288	39.1389	0.00626	0.0577	39995715	4285	15.443836	0.99752	0.000949	0.528991	0.000184	0.471637	0.000106	-2.1e-05	2.46759676242824	7961	Transient	tropics_18	1.45	1.00761089704887	0.191780821917808	0.98044263639488	0.989130434782609	1.0277331931125	1302.09433962264	0.01	0.0107125
10.575758	6.03214	-0.001654	0.000389	-0.659955	0.000389	0.48312	0.142921	7699	7	32	0.331318	5623	6.9599	7.6274	27.3973	0.00646	0.0579	39994377	5623	16.09589	1.0159	0.000854	0.5287	0.000193	0.480562	4.4e-05	-6e-06	2.22102096266389	8042	Transient	tropics_18	1.51082257142857	0.982722085937756	0.455503512880562	0.977633049602934	2.01554404145078	1.00532293439764	3248.20454545455	0.01	0.0140575
6.627119	1.115197	0.055282	7.2e-05	-0.628239	7.2e-05	0.495463	0.140703	7713	7	30	0.357204	5879	6.9881	7.6479	22.8311	0.00607	0.0579	39994121	5879	16.134247	1.018853	0.000944	0.528828	0.000192	0.481844	6.5e-05	-7e-06	2.17058040509561	8053	Transient	tropics_18	0.946731285714286	1.03728271020741	0.076271186440678	1.00889234584638	0.375	1.02826433451491	2164.66153846154	0.01	0.0146975
7.72043	2.244421	0.028217	0.000145	-0.63702	0.000145	0.486508	0.139812	7755	7	35	0.388954	7659	6.8711	7.363	54.7945	0.00598	0.0544	39992341	7659	16.249315	1.027702	0.000828	0.529041	0.000184	0.485827	3.8e-05	-4e-06	2.10559588137834	8072	Transient	tropics_18	1.10291857142857	1.0008921559944	0.17512077294686	0.999669400061483	0.78804347826087	1.00140173353889	3679.26315789474	0.01	0.0191475
7.982379	3.145064	0.030436	0.000203	-0.639124	0.000203	0.488789	0.140614	7951	7	49	0.452998	21797	6.5774	5.5068	136.9863	0.00626	0.0404	39978203	21797	16.786301	1.016385	0.000728	0.530206	0.000186	0.479449	4.3e-05	-1.8e-05	1.62744837739991	8075	Transient	tropics_18	1.14033985714286	1.01428485277449	0.278846153846154	0.995376390650757	1.09139784946237	1.01948069554843	3270.09302325581	0.01	0.0544925
10.321429	1.456207	0.038734	9.4e-05	-0.657912	9.4e-05	0.502022	0.134999	7741	7	33	0.386114	6928	6.9036	5.8479	34.2466	0.00608	0.0558	39993072	6928	16.210959	1.020297	0.000796	0.529121	0.000181	0.482263	4.6e-05	-9e-06	2.10244035373395	8081	Transient	tropics_18	1.47448985714286	1.01881505236539	0.118090452261307	0.978852942015988	0.519337016574586	1.04097142015871	2934.76086956522	0.01	0.01732
9.739726	3.247326	-0.016563	0.00021	-0.65324	0.00021	0.472886	0.143942	8273	6	59	0.46181	14153	7.0325	6.389	91.3242	0.00635	0.0313	39985847	14153	17.668493	0.982663	0.000645	0.532324	0.000184	0.461699	3.8e-05	-1.9e-05	1.40752916314381	8163	Transient	tropics_18	1.62328766666667	1.00092647460396	0.325581395348837	0.977519491139336	1.14130434782609	1.0242300719733	3787.94736842105	0.01	0.0353825
9.210938	2.400818	-0.023573	0.000155	-0.648992	0.000155	0.467569	0.144411	8301	6	54	0.448302	12041	7.1608	8.1123	91.3242	0.00114	0.0335	39987959	12041	17.745205	0.981834	0.000707	0.532585	0.000187	0.46108	4.6e-05	-1.6e-05	1.47375353311273	8207	Transient	tropics_18	1.53515633333333	0.994773732393912	0.219236209335219	0.981199741279019	0.828877005347594	1.01407347965646	3139.36956521739	0.01	0.0301025
7.585139	1.629748	0.005222	0.000105	-0.635934	0.000105	0.475136	0.144359	8161	7	73	0.432346	24825	6.9911	6.0822	136.9863	0.0062	0.0355	39975175	24825	17.361644	0.984719	0.000595	0.531605	0.000181	0.463295	3.2e-05	-2.1e-05	1.50599703513644	8258	Transient	tropics_18	1.08359128571429	1.02083503863171	0.176470588235294	0.995928856285653	0.580110497237569	1.0255582296377	4511.21875	0.01	0.0620625
10.576271	1.430623	0.043782	9.2e-05	-0.659959	9.2e-05	0.505579	0.129642	8455	6	37	0.38034	5524	7.7413	8.4918	39.1389	0.00607	0.0399	39994476	5524	18.167123	0.983769	0.000768	0.532493	0.000191	0.462146	0.00013	-5.8e-05	1.77239819853687	8324	Transient	tropics_18	1.76271183333333	1.06199176185074	0.119791666666667	0.970665390588858	0.481675392670157	1.09398112284862	997.246153846154	0.01	0.01381
8.991304	5.626011	-0.016275	0.000363	-0.647228	0.000363	0.470149	0.143167	8315	6	46	0.422535	10863	7.2754	8.1315	273.9726	0.00671	0.0343	39989137	10863	17.783562	0.991318	0.000633	0.532865	0.000185	0.465288	2.7e-05	-1.6e-05	1.52167995646732	8373	Transient	tropics_18	1.49855066666667	0.992473376102495	0.57345971563981	0.98241561221781	1.96216216216216	1.01044729285948	5302.48148148148	0.01	0.0271575
9.259259	3.377229	-0.025332	0.000218	-0.649381	0.000218	0.466868	0.147251	8399	7	42	0.420355	6937	7.5126	6.7342	45.6621	0.00639	0.0367	39993063	6937	18.013699	0.979131	0.000719	0.531834	0.000187	0.460503	9e-05	-4e-05	1.72310797441443	8483	Transient	tropics_18	1.32275128571429	0.995766820663293	0.303198887343533	0.982203136939837	1.16577540106952	1.01382184263729	1636.12222222222	0.01	0.0173425
6.300813	0.990812	0.031894	6.4e-05	-0.625618	6.4e-05	0.482817	0.141976	8301	6	54	0.448302	12041	7.1608	8.1123	91.3242	0.00114	0.0335	39987959	12041	17.745205	0.981834	0.000707	0.532585	0.000187	0.46108	4.6e-05	-1.6e-05	1.47375353311273	8507	Transient	tropics_18	1.0501355	1.05150979111544	0.0905233380480905	1.00440444088682	0.342245989304813	1.04714366270495	3086.4347826087	0.01	0.0301025
5.896296	5.841097	-0.003422	0.000377	-0.622369	0.000377	0.464538	0.141017	8315	6	46	0.422535	10863	7.2754	8.1315	273.9726	0.00671	0.0343	39989137	10863	17.783562	0.991318	0.000633	0.532865	0.000185	0.465288	2.7e-05	-1.6e-05	1.52167995646732	8621	Est.	tropics_18	0.982716	1.00531196686538	0.595576619273302	1.0071435645916	2.03783783783784	0.998388095115283	5222.85185185185	0.01	0.0271575
8.545455	0.866116	0.014546	5.6e-05	-0.643647	5.6e-05	0.483049	0.139465	8567	7	23	0.424016	4014	7.9476	5.6603	34.2466	0.00625	0.0378	39995986	4014	18.473973	0.998486	0.00065	0.531415	0.000192	0.470016	0.000105	-6.1e-05	1.78927227084494	8664	Transient	tropics_18	1.22077928571429	1.01619082078675	0.0861538461538462	0.988630149635791	0.291666666666667	1.02772884327342	1328.2380952381	0.01	0.010035
9.263158	1.772853	-0.012577	0.000114	-0.649412	0.000114	0.472876	0.144303	8399	7	42	0.420355	6937	7.5126	6.7342	45.6621	0.00639	0.0367	39993063	6937	18.013699	0.979131	0.000719	0.531834	0.000187	0.460503	9e-05	-4e-05	1.72310797441443	8712	Transient	tropics_18	1.32330828571429	1.00854917261413	0.15855354659249	0.982172689114536	0.609625668449198	1.02686844602532	1603.36666666667	0.01	0.0173425
5.168317	2.08058	0.01624	0.000134	-0.616521	0.000134	0.47099	0.142175	8329	6	47	0.422053	9994	7.3263	8.3192	68.4932	0.00663	0.035	39990006	9994	17.821918	0.980071	0.000652	0.5327	0.000181	0.460161	4.7e-05	-2.1e-05	1.57001089737668	8757	Transient	tropics_18	0.861386166666667	1.03703975075014	0.205521472392638	1.0133643806289	0.740331491712707	1.02353306777411	3025	0.01	0.024985
8.621212	0.750459	0.053051	4.8e-05	-0.644256	4.8e-05	0.502344	0.133431	8427	6	39	0.397959	6174	7.6798	6.811	54.7945	0.00659	0.0391	39993826	6174	18.090411	0.991433	0.000692	0.532473	0.000185	0.465706	6.2e-05	-2.7e-05	1.77505749933733	8889	Transient	tropics_18	1.43686866666667	1.06359524284805	0.069364161849711	0.986065089279158	0.259459459459459	1.07867195183227	2152.11290322581	0.01	0.015435
10.444444	1.643739	0.014028	0.000106	-0.6589	0.000106	0.490241	0.136257	8441	6	37	0.400797	5771	7.5881	6.8493	39.1389	0.00646	0.0368	39994229	5771	18.128767	0.99723	0.000723	0.532442	0.000193	0.468454	5.9e-05	-2.6e-05	1.72136367775657	8946	Transient	tropics_18	1.74074066666667	1.0169437883867	0.146611341632089	0.971786943496914	0.549222797927461	1.04650830177563	2309.4406779661	0.01	0.0144275
4.52381	1.582766	0.036602	0.000102	-0.611345	0.000102	0.478124	0.149525	8637	7	26	0.408768	3946	7.9742	8.7384	39.1389	0.00646	0.0418	39996054	3946	18.665753	1.007914	0.000615	0.53036	0.000214	0.475372	5.4e-05	-4.8e-05	1.90897658241009	9043	Transient	tropics_18	0.646258571428571	1.02913552266595	0.165853658536585	1.02311741723165	0.476635514018692	1.00578915039169	2768.98148148148	0.01	0.009865
3.771429	0.976327	0.063716	6.3e-05	-0.605301	6.3e-05	0.488325	0.147159	8791	8	31	0.319884	5502	8.0738	6.274	54.7945	0.00592	0.0454	39994498	5502	19.087671	1.009638	0.000616	0.526865	0.000227	0.479476	0.000166	-0.000118	2.0951937484297	9095	Transient	tropics_18	0.471428625	1.05561564789515	0.102272727272727	1.03614793727474	0.277533039647577	1.01845556399069	886.5	0.01	0.013755
2.066667	0.762222	0.062355	4.9e-05	-0.591608	4.9e-05	0.481028	0.149644	8791	8	31	0.319884	5502	8.0738	6.274	54.7945	0.00592	0.0454	39994498	5502	19.087671	1.009638	0.000616	0.526865	0.000227	0.479476	0.000166	-0.000118	2.0951937484297	9104	Transient	tropics_18	0.258333375	1.05417993222449	0.0795454545454545	1.05043349383378	0.215859030837004	1.00323686691305	901.469879518072	0.01	0.013755
6.5	0.737179	0.05004	4.8e-05	-0.627218	4.8e-05	0.492368	0.145695	8805	8	26	0.327098	5720	8.2834	7.0616	30.4414	0.00647	0.0463	39994280	5720	19.126027	1.015352	0.000571	0.526459	0.000232	0.482534	0.000127	-0.000104	2.0767403496178	9109	Transient	tropics_18	0.8125	1.03541741983165	0.0840630472854641	1.01446747859449	0.206896551724138	1.0203799110529	1147.20472440945	0.01	0.0143
13.15625	2.819336	0.01087	0.000182	-0.680682	0.000182	0.499593	0.142085	9169	8	46	0.215207	16663	8.9635	7.3096	136.9863	0.00604	0.0464	39983337	16663	20.123288	1.014739	0.001034	0.524889	0.000221	0.483576	0.000134	-4.7e-05	2.38435359243844	9117	Transient	tropics_18	1.64453125	0.996245628771433	0.176015473887814	0.964530781498331	0.823529411764706	1.03312199116581	1060.33582089552	0.01	0.0416575
8.793103	1.428458	0.029708	9.2e-05	-0.645636	9.2e-05	0.491436	0.144064	8875	8	27	0.341867	6523	8.2678	6.5041	68.4932	0.00609	0.0449	39993477	6523	19.317808	1.013801	0.000628	0.525712	0.000231	0.482468	0.000126	-9.7e-05	2.07155259514365	9136	Transient	tropics_18	1.099137875	1.01613007400433	0.146496815286624	0.997369211315836	0.398268398268398	1.01858776126085	1143.36507936508	0.01	0.0163075
3.964286	1.427296	0.092974	9.2e-05	-0.60685	9.2e-05	0.503667	0.144222	9043	8	31	0.274429	10684	8.3587	6.9644	45.6621	0.00606	0.0415	39989316	10684	19.778082	1.021135	0.000739	0.52485	0.000239	0.486733	0.000121	-8.5e-05	2.25875700861639	9202	Est.	tropics_18	0.49553575	1.07471901524667	0.124492557510149	1.03851600046546	0.384937238493724	1.03479114832978	1191.9173553719	0.01	0.02671
5.562874	2.174191	0.029868	0.00014	-0.619691	0.00014	0.479015	0.155096	9113	8	36	0.239897	13981	8.5752	9.2247	136.9863	0.00621	0.0418	39986019	13981	19.969863	1.010925	0.00113	0.525013	0.000233	0.481721	0.000219	-8.6e-05	2.32191319598376	9215	Transient	tropics_18	0.69535925	1.01918393840489	0.123893805309735	1.02494735960876	0.600858369098712	0.994382640574108	708.200913242009	0.01	0.0349525
9.392157	2.042291	0.092221	0.000132	-0.650448	0.000132	0.525749	0.127348	9099	8	33	0.246899	13220	8.5459	7.463	39.1389	0.00598	0.0424	39986780	13220	19.931507	1.01751	0.000861	0.525154	0.000232	0.484704	0.000135	-7.4e-05	2.30533383358286	9235	Est.	tropics_18	1.174019625	1.07773598832665	0.153310104529617	0.993636062247536	0.568965517241379	1.0846805473031	943.318518518518	0.01	0.03305
11.341837	1.531107	0.043542	9.9e-05	-0.666108	9.9e-05	0.50869	0.142066	9127	8	34	0.235072	14536	8.5587	7.1945	54.7945	0.00625	0.0436	39985464	14536	20.008219	1.016533	0.00088	0.525023	0.000231	0.484409	0.000187	-1e-04	2.33769017640607	9236	Transient	tropics_18	1.417729625	1.02751594149232	0.1125	0.978440998201837	0.428571428571429	1.05012499767758	759.711229946524	0.01	0.03634
11.327526	2.087849	0.026239	0.000135	-0.665993	0.000135	0.500058	0.142705	9281	8	60	0.202705	26689	8.6377	9.4534	68.4932	0.00628	0.0581	39973311	26689	20.430137	1.015238	0.001198	0.523945	0.000239	0.484789	0.000259	-0.000101	2.49879013442631	9269	Transient	tropics_18	1.41594075	1.01117794376813	0.112687813021703	0.9805668678185	0.564853556485356	1.03149617668718	550.984555984556	0.01	0.0667225
6.016393	3.561792	0.028477	0.00023	-0.623333	0.00023	0.480376	0.146144	9393	9	91	0.259969	37339	7.8679	7.9233	273.9726	0.00615	0.0687	39962661	37339	20.736986	1.016368	0.001586	0.523449	0.000271	0.485852	0.000382	-0.000135	2.17472185128767	9449	Transient	tropics_18	0.668488111111111	1.01231674568308	0.145018915510719	1.02427257182612	0.848708487084871	0.988729077990829	382.575916230366	0.01	0.0933475
11.072289	3.474981	0.037644	0.000224	-0.663943	0.000224	0.504982	0.128553	9491	9	79	0.444349	44375	7.3019	5.6466	Inf	0.00625	0.0679	39955625	44375	21.005479	0.999666	0.001216	0.521757	0.000281	0.479512	0.000376	-0.000182	1.66671629401662	9588	Transient	tropics_18	1.23025433333333	1.03870843899273	0.184210526315789	0.986699559780621	0.797153024911032	1.05311650177681	341.896276595745	0.01	0.1109375
10.200873	4.955283	0.001465	0.00032	-0.656944	0.00032	0.483361	0.129744	9673	9	67	0.583137	21206	7.2215	6.1452	136.9863	0.00622	0.0628	39978794	21206	21.50411	0.973972	0.001149	0.520427	0.000283	0.468287	0.000261	-0.000127	1.36765011741045	9845	Transient	tropics_18	1.13343033333333	1.02822881318634	0.278503046127067	0.996169007570248	1.13074204946996	1.03218966146829	497.103448275862	0.01	0.053015
14.240437	1.166234	0.032299	7.5e-05	-0.68939	7.5e-05	0.514892	0.118256	9701	9	59	0.588996	17703	7.0614	6.2219	Inf	0.00613	0.0597	39982297	17703	21.580822	0.986878	0.001177	0.520914	0.000278	0.473992	0.000219	-1e-04	1.41746270121257	9873	Transient	tropics_18	1.58227077777778	1.04655922433964	0.0637213254035684	0.963464456331354	0.26978417266187	1.08628837617513	539.981735159817	0.01	0.0442575
7.871429	3.040612	0.042223	0.000196	-0.638233	0.000196	0.494037	0.129324	9757	9	50	0.587082	13206	6.2155	6.3753	91.3242	0.00639	0.0499	39986794	13206	21.734247	0.982043	0.001385	0.521407	0.000263	0.471168	0.000228	-7e-05	1.47278603564058	10121	Transient	tropics_18	0.874603222222222	1.06220101375653	0.141516245487365	1.01307610642179	0.745247148288973	1.04853682762836	567.210526315789	0.01	0.033015
5.094675	0.902279	0.045563	5.8e-05	-0.61593	5.8e-05	0.484768	0.132896	9743	9	51	0.595385	14085	6.477	6.337	273.9726	0.0065	0.0531	39985915	14085	21.69589	0.98698	0.001294	0.521275	0.00027	0.473662	0.000207	-7.4e-05	1.43589968961357	10381	Transient	tropics_18	0.566075	1.06042365539744	0.044822256568779	1.03618691286629	0.214814814814815	1.02344709940844	642.009661835749	0.01	0.0352125
6.710145	1.981201	0.06711	0.000128	-0.628906	0.000128	0.501859	0.121366	9687	9	56	0.593522	19172	6.892	6.1836	Inf	0.00648	0.0576	39980828	19172	21.542466	0.975538	0.001063	0.520492	0.000281	0.468911	0.00018	-9.1e-05	1.36473400957416	10391	Est.	tropics_18	0.745571666666667	1.09622906247289	0.120413922859831	1.02436689760068	0.455516014234875	1.07026493300434	674.255555555555	0.01	0.04793
10.949367	1.959462	0.000714	0.000126	-0.662956	0.000126	0.485805	0.12965	9855	9	37	0.453598	12478	5.1504	6.6438	54.7945	0.00635	0.0461	39987522	12478	22.00274	1.007492	0.001454	0.522926	0.000213	0.481936	0.000246	-5.2e-05	1.64513259688093	10577	Transient	tropics_18	1.21659633333333	0.993272656218289	0.0866574965612105	0.985465970004433	0.591549295774648	1.00802803691776	527.032520325203	0.01	0.031195
8.102273	3.11454	0.083338	0.000201	-0.640087	0.000201	0.515769	0.118241	9925	9	34	0.498073	16343	4.0906	6.8356	68.4932	0.00633	0.0356	39983657	16343	22.194521	1.025688	0.001484	0.523251	0.000166	0.49029	0.000249	-2.9e-05	1.48156572247457	10773	Transient	tropics_18	0.900252555555556	1.05968786000417	0.13544474393531	1.00763601330458	1.21084337349398	1.05196720308389	474.863453815261	0.01	0.0408575
9.753138	3.039478	0.004339	0.000196	-0.653348	0.000196	0.483233	0.12666	10177	9	91	0.744608	39500	3.4935	7.526	Inf	0.00633	0.0163	39960500	39500	22.884932	0.98933	0.000772	0.52023	0.000168	0.475656	8.9e-05	-2.8e-05	1.27385705386968	10894	Transient	tropics_18	1.083682	1.0151804019794	0.253886010362694	1.00013626678704	1.16666666666667	1.01592957935987	1423.14606741573	0.01	0.09875
12.664336	3.104113	-0.040306	2e-04	-0.676731	2e-04	0.472763	0.126125	10359	9	69	0.529899	13763	4.1331	3.4849	136.9863	0.0063	0.0242	39986237	13763	23.383562	0.970805	0.001056	0.520514	0.000216	0.466523	0.000148	-4.3e-05	1.99171889998101	10909	Transient	tropics_18	1.40714844444444	0.989380444642945	0.189393939393939	0.976488304275674	0.925925925925926	1.01337554632891	852.195945945946	0.01	0.0344075
9.766197	2.466463	0.054656	0.000159	-0.653452	0.000159	0.508129	0.120438	10037	9	60	0.743813	32082	3.3201	7.1425	136.9863	0.00612	0.0201	39967918	32082	22.50137	1.028508	0.000919	0.522211	0.000149	0.492618	0.000135	-3e-05	1.08953507461849	10913	Transient	tropics_18	1.085133	1.0269022965405	0.173014145810664	0.996238649878587	1.06711409395973	1.03148687218088	892.133333333333	0.01	0.080205
10.163823	3.126746	0.002537	0.000202	-0.656646	0.000202	0.483817	0.124451	10247	9	83	0.677155	27936	3.6598	7.7178	136.9863	0.00635	0.018	39972064	27936	23.076712	0.981006	0.000873	0.519947	0.000182	0.471911	0.000102	-2.7e-05	1.55094743003863	11005	Transient	tropics_18	1.12931366666667	1.0219511612648	0.231386025200458	0.997385818617005	1.10989010989011	1.02522933349721	1220.10784313726	0.01	0.06984
5.02518	3.801524	0.026707	0.000245	-0.615372	0.000245	0.47558	0.128895	10261	9	80	0.649312	25276	3.669	7.7534	Inf	0.00627	0.017	39974724	25276	23.115068	0.978231	0.000859	0.519914	0.000186	0.470603	9.5e-05	-2.6e-05	1.63978565804842	11067	Transient	tropics_18	0.558353333333333	1.04992259301967	0.285215366705471	1.03947924906744	1.31720430107527	1.01057579318449	1356.78947368421	0.01	0.06319
6.254717	4.020025	0.010945	0.000259	-0.625248	0.000259	0.472849	0.127568	10233	9	84	0.696591	30299	3.6548	7.6795	Inf	0.00633	0.0169	39969701	30299	23.038356	0.973414	0.000896	0.519952	0.000178	0.468259	0.000118	-3e-05	1.47257377621192	11092	Transient	tropics_18	0.694968555555556	1.03861780869618	0.2890625	1.02918865615233	1.45505617977528	1.00980226754851	1081.08474576271	0.01	0.0757475
10.735192	2.027438	-0.000129	0.000131	-0.661236	0.000131	0.484749	0.125851	10247	9	83	0.677155	27936	3.6598	7.7178	136.9863	0.00635	0.018	39972064	27936	23.076712	0.981006	0.000873	0.519947	0.000182	0.471911	0.000102	-2.7e-05	1.55094743003863	11172	Transient	tropics_18	1.19279911111111	1.01923026803113	0.150057273768614	0.992818308165101	0.71978021978022	1.02720428216337	1233.83333333333	0.01	0.06984
7.713636	1.195269	0.037088	7.7e-05	-0.636966	7.7e-05	0.490985	0.121908	10289	9	77	0.604659	21336	3.7862	7.8219	68.4932	0.00592	0.0203	39978664	21336	23.191781	0.970456	0.001143	0.520024	0.000193	0.466781	0.000173	-3.5e-05	1.8135946923951	11245	Transient	tropics_18	0.857070666666667	1.06937804685844	0.0673665791776028	1.01705817158127	0.398963730569948	1.05185301029819	704.670520231214	0.01	0.05334
12.186147	3.44154	0.033806	0.000222	-0.67289	0.000222	0.507276	0.115004	10289	9	77	0.604659	21336	3.7862	7.8219	68.4932	0.00592	0.0203	39978664	21336	23.191781	0.970456	0.001143	0.520024	0.000193	0.466781	0.000173	-3.5e-05	1.8135946923951	11337	Transient	tropics_18	1.35401633333333	1.06587410122867	0.194225721784777	0.981169859199316	1.15025906735751	1.08675374533239	664.763005780347	0.01	0.05334
9.482456	5.705833	0.010919	0.000368	-0.651173	0.000368	0.485009	0.124486	10415	9	51	0.457963	10027	4.3772	3.6329	68.4932	0.00638	0.0274	39989973	10027	23.536986	0.979151	0.001103	0.521439	0.000225	0.46971	0.000161	-4.8e-05	2.15500135618406	11422	Transient	tropics_18	1.05360622222222	1.0325055378005	0.333635539437897	0.999989981711094	1.63555555555556	1.03257116092908	773.204968944099	0.01	0.0250675
7.125	1.550551	0.038559	1e-04	-0.632238	1e-04	0.489272	0.124082	10387	9	52	0.502273	11876	4.2283	3.5589	136.9863	0.00613	0.0239	39988124	11876	23.460274	0.976018	0.001229	0.520886	0.000221	0.468693	0.000183	-4.2e-05	2.06105211813165	11575	Transient	tropics_18	0.791666666666667	1.06484926093557	0.081366965012205	1.0201871298963	0.452488687782805	1.04390720578289	678.043715846994	0.01	0.02969
14.949367	5.921487	-0.008617	0.000382	-0.695085	0.000382	0.496949	0.118	10499	9	48	0.323811	7841	4.7209	3.8685	45.6621	0.00624	0.0399	39992159	7841	23.767123	0.993025	0.001474	0.522179	0.000236	0.475762	0.000305	-8.6e-05	2.46309909475094	11598	Transient	tropics_18	1.66104077777778	0.998383746566899	0.259158751696065	0.955672343123551	1.61864406779661	1.04453277058697	386.885245901639	0.01	0.0196025
9.953488	6.044348	-0.001312	0.00039	-0.654957	0.00039	0.480904	0.128762	10541	9	43	0.260234	7939	4.7991	3.9836	45.6621	0.00612	0.0462	39992061	7939	23.882192	1.006097	0.001236	0.521902	0.000237	0.482306	0.000274	-0.000101	2.45336724782906	11764	Transient	tropics_18	1.10594311111111	0.992636754006545	0.315533980582524	0.995329389571166	1.64556962025316	0.997093131746236	469.934306569343	0.01	0.0198475
10.836478	4.727978	0.051714	0.000305	-0.662049	0.000305	0.510729	0.110492	10415	9	51	0.457963	10027	4.3772	3.6329	68.4932	0.00638	0.0274	39989973	10027	23.536986	0.979151	0.001103	0.521439	0.000225	0.46971	0.000161	-4.8e-05	2.15500135618406	11787	Est.	tropics_18	1.20405311111111	1.07549756894275	0.276518585675431	0.989173019933774	1.35555555555556	1.08732835153605	686.285714285714	0.01	0.0250675
8.837398	0.93291	-0.010292	6e-05	-0.645992	6e-05	0.472355	0.129851	10555	9	41	0.24167	8193	4.8452	4.0205	27.3973	0.00598	0.0464	39991807	8193	23.920548	1.003776	0.001161	0.521739	0.000243	0.481378	0.000284	-0.000118	2.47626276564679	11917	Transient	tropics_18	0.981933111111111	0.98603750378711	0.0516795865633075	1.00460639310123	0.246913580246914	0.981255894536103	457.221830985915	0.01	0.0204825
8.876289	0.788819	-0.008219	5.1e-05	-0.646305	5.1e-05	0.473483	0.132472	10555	9	41	0.24167	8193	4.8452	4.0205	27.3973	0.00598	0.0464	39991807	8193	23.920548	1.003776	0.001161	0.521739	0.000243	0.481378	0.000284	-0.000118	2.47626276564679	11971	Transient	tropics_18	0.986254333333333	0.988083679660996	0.0439276485788114	1.0042920005052	0.209876543209877	0.983599167390284	466.450704225352	0.01	0.0204825
14.07906	3.389049	0.028738	0.000219	-0.688094	0.000219	0.512667	0.115661	10877	11	64	0.730125	38792	4.3672	3.5534	136.9863	0.00632	0.0408	39961208	38792	24.80274	1.031357	0.001539	0.513304	0.000231	0.502635	0.000275	-7.2e-05	1.31424857097276	12125	Transient	tropics_18	1.27991454545455	0.997864871775926	0.142300194931774	0.979016303602945	0.948051948051948	1.01995881703423	420.585454545455	0.01	0.09698
14.275949	3.258029	0.03373	0.00021	-0.689676	0.00021	0.516048	0.113204	10877	11	64	0.730125	38792	4.3672	3.5534	136.9863	0.00632	0.0408	39961208	38792	24.80274	1.031357	0.001539	0.513304	0.000231	0.502635	0.000275	-7.2e-05	1.31424857097276	12160	Transient	tropics_18	1.29781354545455	1.00285866735914	0.1364522417154	0.977468724268662	0.909090909090909	1.02668536811006	411.650909090909	0.01	0.09698
14.319588	1.67106	-0.020116	0.000108	-0.690026	0.000108	0.488902	0.208906	2057	12	43	0.694456	17081	6.7435	5.2767	136.9863	0.00639	0.0272	39982919	17081	0.638356	0.970302	0.000605	0.50819	0.000164	0.477544	3.8e-05	-1.9e-05	1.28142127126309	1291	Transient	tropics_19	1.193299	1.01008240409189	0.178512396694215	0.986959657328541	0.658536585365854	1.02378419580185	5497.52631578947	0.01	0.0427025
14.202532	1.047589	-0.005149	6.8e-05	-0.689086	6.8e-05	0.495652	0.207211	2351	11	22	0.794946	4511	7.2626	6.0822	24.9066	0.00675	0.0196	39995489	4511	1.443836	0.993896	0.000752	0.5119	0.000194	0.485584	1.7e-05	-6e-06	0.926920338943896	1599	Transient	tropics_19	1.29113927272727	1.00097417977119	0.0904255319148936	0.980728109326719	0.350515463917526	1.02073379683021	12188.8823529412	0.01	0.0112775
13.25	2.131944	-0.022944	0.000138	-0.681435	0.000138	0.483188	0.212275	2435	11	18	0.833055	3594	6.5623	6.3123	45.6621	0.00619	0.014	39996406	3594	1.673973	0.992157	0.000696	0.513906	0.000182	0.482854	2.7e-05	-1.2e-05	0.845557460590885	1969	Transient	tropics_19	1.20454545454545	0.985042903496871	0.198275862068965	0.984402825324699	0.758241758241758	1.00069172047865	7862.03703703704	0.01	0.008985
7.5	0.297619	0.088751	1.9e-05	-0.63525	1.9e-05	0.515907	0.193348	2393	11	18	0.803315	4042	7.021	6.1973	34.2466	0.00621	0.0183	39995958	4042	1.558904	0.996635	0.000821	0.512614	0.000186	0.486228	2.4e-05	2e-06	0.927687382152598	1971	Est.	tropics_19	0.681818181818182	1.09649822966898	0.023142509135201	1.03353209433334	0.102150537634409	1.06103926552975	8056.16666666667	0.01	0.010105
7.194444	0.434414	0.055427	2.8e-05	-0.632796	2.8e-05	0.497769	0.209215	2435	11	18	0.833055	3594	6.5623	6.3123	45.6621	0.00619	0.014	39996406	3594	1.673973	0.992157	0.000696	0.513906	0.000182	0.482854	2.7e-05	-1.2e-05	0.845557460590885	1979	Transient	tropics_19	0.654040363636364	1.06534737329946	0.0402298850574713	1.03346673164254	0.153846153846154	1.03088925430876	7748.7037037037	0.01	0.008985
6.106383	1.158895	0.057225	7.5e-05	-0.624056	7.5e-05	0.494325	0.214073	2491	11	17	0.866667	3465	6.4199	6.4658	27.3973	0.0062	0.0123	39996535	3465	1.827397	1.017439	0.000773	0.515115	0.000148	0.493955	3e-05	8e-06	0.680301712458261	2002	Transient	tropics_19	0.555125727272727	1.04074449156369	0.0970245795601552	1.04009192874978	0.506756756756757	1.00074905608811	7135.76666666667	0.01	0.0086625
15.25	0.5375	0.001969	3.5e-05	-0.697499	3.5e-05	0.503404	0.211317	2575	10	17	0.742857	3990	6.4292	6.6959	24.9066	0.00627	0.022	39996010	3990	2.057534	1.002619	0.001639	0.515697	0.000145	0.486203	0.000233	1.2e-05	0.871475315704464	2019	Transient	tropics_19	1.525	0.999353632589664	0.0213544844417328	0.965351394331421	0.241379310344828	1.03537822679004	906.93991416309	0.01	0.009975
9.758333	1.766597	0.078767	0.000114	-0.653389	0.000114	0.520658	0.189543	2827	11	58	0.802375	44468	4.0338	4.4712	91.3242	0.00628	0.0186	39955532	44468	2.747945	1.051767	0.00155	0.513809	0.000157	0.511986	0.00026	-2.6e-05	0.765683209896292	2049	Transient	tropics_19	0.887121181818182	1.02869951028782	0.0735483870967742	1.01259331419153	0.726114649681529	1.01693796314743	729.011538461539	0.01	0.11117
12.048889	2.11761	0.087094	0.000137	-0.671787	0.000137	0.534439	0.181801	2757	11	30	0.687172	20417	4.7902	7.1904	39.1389	0.00591	0.0251	39979583	20417	2.556164	1.070438	0.001711	0.514895	0.000141	0.519988	0.000323	-3.2e-05	0.82487001543148	2064	Transient	tropics_19	1.09535354545455	1.01920823889464	0.0800701344243133	0.992037155359303	0.971631205673759	1.02779102594675	562.851393188854	0.01	0.0510425
7.724242	2.875473	0.018547	0.000186	-0.637051	0.000186	0.482494	0.188406	2939	11	122	0.832874	61744	3.3517	4.7781	273.9726	0.00607	0.0115	39938256	61744	3.054795	0.986728	0.000904	0.514751	0.000179	0.479429	8.4e-05	-1.4e-05	0.850697755765326	2147	Transient	tropics_19	0.702203818181818	1.03242237363024	0.205752212389381	1.02738936783605	1.0391061452514	1.00639302169873	2242.92857142857	0.01	0.15436
7.098798	2.433497	0.058666	0.000157	-0.632027	0.000157	0.499781	0.182664	2897	11	115	0.832321	66019	3.512	4.663	68.4932	0.00619	0.0129	39933981	66019	2.939726	1.007984	0.000858	0.51431	0.000172	0.490168	6.7e-05	-1.1e-05	0.800570653807038	2153	Transient	tropics_19	0.645345272727273	1.05202166003735	0.182983682983683	1.03344934149647	0.912790697674419	1.01961164335493	2726.32835820896	0.01	0.1650475
11.758242	10.359135	-0.03388	0.000668	-0.669453	0.000668	0.472279	0.182567	3149	10	30	0.652318	6923	3.6254	5.3534	273.9726	0.00666	0.0175	39993077	6923	3.630137	0.956823	0.001206	0.519277	0.000186	0.460812	0.000127	4e-06	1.32792618228971	2289	Transient	tropics_19	1.1758242	1.01030963948155	0.553897180762852	0.985964252116804	3.59139784946237	1.02488433460934	1437.53543307087	0.01	0.0173075
6.409302	1.311541	0.032963	8.5e-05	-0.626489	8.5e-05	0.483862	0.174989	3051	10	69	0.782904	20940	3.3888	5.0849	Inf	0.00641	0.012	39979060	20940	3.361644	0.96785	0.000888	0.517026	0.000197	0.468155	4.2e-05	2e-06	1.03010776538001	2580	Est.	tropics_19	0.6409302	1.06784346601107	0.0957207207207207	1.03372947845409	0.431472081218274	1.03355085388386	4166.40476190476	0.01	0.05235
8.971963	1.354354	0.020019	8.7e-05	-0.647073	8.7e-05	0.487432	0.172767	3121	10	47	0.693428	9404	3.5964	5.2767	68.4932	0.00667	0.0154	39990596	9404	3.553425	0.959012	0.001076	0.519015	0.000187	0.462099	9.5e-05	4e-06	1.26197898652308	3091	Transient	tropics_19	0.8971963	1.06382477386765	0.0808550185873606	1.0087878832057	0.46524064171123	1.05482158585065	1818.6	0.01	0.02351
9.34375	0.288086	-0.013929	1.9e-05	-0.650059	1.9e-05	0.47249	0.187606	3275	9	20	0.426893	2469	3.8216	3.4836	12.4533	0.00634	0.0325	39997531	2469	3.975342	0.989108	0.001257	0.520906	0.000144	0.474857	0.000151	1.1e-05	1.60277700515363	3261	Transient	tropics_19	1.03819444444444	0.997027179715483	0.015115354017502	1.00212893875054	0.131944444444444	0.995015341460692	1242.4238410596	0.01	0.0061725
10.344828	0.639715	0.054353	4.1e-05	-0.6581	4.1e-05	0.509963	0.161982	3345	9	16	0.409649	2363	3.808	3.5795	14.4196	0.00613	0.0394	39997637	2363	4.167123	1.005864	0.001601	0.5206	0.00015	0.483202	0.000237	3e-06	1.62446832485852	3343	Transient	tropics_19	1.14942533333333	1.04970180261827	0.0256089943785134	0.994687448204034	0.273333333333333	1.05538263500565	683.46835443038	0.01	0.0059075
11.053371	2.870747	-0.007721	0.000185	-0.663791	0.000185	0.482316	0.163314	3919	8	65	0.883887	28188	4.1544	3.674	273.9726	0.00641	0.007	39971812	28188	5.739726	0.960305	0.000666	0.527051	0.000176	0.455698	4.1e-05	-1.3e-05	0.650389305289421	3555	Transient	tropics_19	1.381671375	1.03332663097169	0.277777777777778	0.976937071374621	1.05113636363636	1.05841149182134	3983.26829268293	0.01	0.07047
3.368852	1.626243	0.031405	0.000105	-0.602068	0.000105	0.471319	0.174448	4045	7	39	0.844372	9497	4.5616	4.0178	91.3242	0.00637	0.0071	39990503	9497	6.084932	0.972598	0.000728	0.528298	0.000177	0.460427	3.7e-05	-5e-06	0.832536912113368	3579	Transient	tropics_19	0.481264571428571	1.06097621023457	0.144230769230769	1.03668358833945	0.593220338983051	1.02365630165042	4714.81081081081	0.01	0.0237425
8.714286	2.965986	-0.024519	0.000191	-0.645003	0.000191	0.465237	0.171942	4045	7	39	0.844372	9497	4.5616	4.0178	91.3242	0.00637	0.0071	39990503	9497	6.084932	0.972598	0.000728	0.528298	0.000177	0.460427	3.7e-05	-5e-06	0.832536912113368	3616	Transient	tropics_19	1.244898	1.00327077470697	0.262362637362637	0.993115567579903	1.07909604519774	1.01044682436087	4647.08108108108	0.01	0.0237425
5.981132	4.653732	0.034569	3e-04	-0.62305	3e-04	0.482996	0.167124	3947	8	62	0.882959	22522	4.237	3.7507	136.9863	0.00617	0.0068	39977478	22522	5.816438	0.984953	0.000649	0.52747	0.000176	0.467013	2.1e-05	-7e-06	0.673361026063568	3778	Est.	tropics_19	0.7476415	1.05098766426438	0.462249614791988	1.01675205534381	1.70454545454545	1.03422388670123	7958.28571428571	0.01	0.056305
13.4375	1.579427	-0.017604	0.000102	-0.682941	0.000102	0.48652	0.166238	4143	7	26	0.731529	4656	5.0615	3.8164	45.6621	0.00641	0.013	39995344	4656	6.353425	0.972805	0.000972	0.529665	0.000179	0.459326	8.1e-05	1e-06	1.10206189623474	4183	Transient	tropics_19	1.91964285714286	1.01001747025001	0.104938271604938	0.953676796903227	0.569832402234637	1.05920413823733	2052.32098765432	0.01	0.01164
6.056604	12.015664	0.046397	0.000775	-0.623656	0.000775	0.488799	0.168803	4283	7	24	0.502409	2906	5.2456	4.863	13.6986	0.00612	0.0197	39997094	2906	6.736986	1.000037	0.000844	0.531841	0.000166	0.470261	6.4e-05	-4e-06	1.19887916520021	4346	Est.	tropics_19	0.865229142857143	1.04745142632041	0.91824644549763	1.00778485210159	4.66867469879518	1.03942066214294	2637.546875	0.01	0.007265
9.5	2.5625	-0.020041	0.000165	-0.651314	0.000165	0.470206	0.175504	4339	7	19	0.414349	2913	5.3915	4.9411	22.8311	0.00638	0.0249	39997087	2913	6.890411	1.002969	0.001258	0.53135	0.000178	0.472031	0.000103	2e-05	1.37069099334569	4378	Transient	tropics_19	1.35714285714286	0.977257009922535	0.131160572337043	0.98119932077556	0.926966292134832	0.996133728505119	1703.92233009709	0.01	0.0072825
5.59375	1.553711	0.023905	1e-04	-0.619939	1e-04	0.476154	0.171042	4325	7	24	0.440904	2919	5.4108	4.9219	21.0748	0.00632	0.0235	39997081	2919	6.852055	1.006653	0.000971	0.532197	0.000166	0.473027	6.4e-05	1.1e-05	1.33595077180567	4381	Transient	tropics_19	0.799107142857143	1.01742409244535	0.102986611740474	1.01086111572638	0.602409638554217	1.00661061630731	2672.53125	0.01	0.0072975
11.232558	0.59708	0.032956	3.9e-05	-0.66523	3.9e-05	0.502763	0.161109	4451	6	26	0.4466	4279	5.6739	4.9041	39.1389	0.00609	0.0353	39995721	4279	7.19726	1.023091	0.001143	0.532255	0.00016	0.480707	0.000111	7e-06	1.58407955959609	4391	Transient	tropics_19	1.872093	1.01017902026119	0.0341207349081365	0.965994229075822	0.24375	1.04588241902032	1451.43243243243	0.01	0.0106975
1.432432	0.245435	0.069788	1.6e-05	-0.586514	1.6e-05	0.482126	0.176858	4381	7	18	0.459849	3188	5.2793	4.9986	18.2648	0.00638	0.0263	39996812	3188	7.005479	1.016916	0.000972	0.531628	0.000175	0.478381	7.3e-05	1e-06	1.39552570506998	4401	Transient	tropics_19	0.204633142857143	1.05444386126238	0.0164609053497942	1.04633887175468	0.0914285714285714	1.00782848817156	2422.71232876712	0.01	0.00797
4.644444	1.651358	0.049582	0.000107	-0.612314	0.000107	0.484924	0.173213	4577	6	26	0.426657	10894	5.8223	4.0384	30.4414	0.00605	0.0398	39989106	10894	7.542466	1.034746	0.000784	0.53266	0.000158	0.485838	5.3e-05	-6e-06	1.54598942289171	4422	Transient	tropics_19	0.774074	1.01554560915054	0.136479591836735	1.01771300408185	0.677215189873418	0.998118714468609	3268.16981132075	0.01	0.027235
7.439114	2.268433	0.063123	0.000146	-0.634761	0.000146	0.502872	0.159778	4675	6	46	0.422745	25034	6.2715	4.3068	136.9863	0.00615	0.042	39974966	25034	7.810959	1.028961	0.000855	0.532656	0.000166	0.483114	5.3e-05	0	1.44679950415459	4450	Transient	tropics_19	1.23985233333333	1.03517805396828	0.170760233918129	0.99513036187653	0.879518072289157	1.04089717954768	3014.67924528302	0.01	0.062585
9.34492	2.701886	0.003694	0.000174	-0.650069	0.000174	0.481266	0.168496	4717	6	57	0.43845	33290	6.3374	4.4219	91.3242	0.00611	0.0411	39966710	33290	7.926027	1.024568	0.000781	0.532848	0.000175	0.480883	3.4e-05	-2e-06	1.39484858440943	4470	Transient	tropics_19	1.55748666666667	0.979633202702922	0.222791293213828	0.979659784488486	0.994285714285714	1.00079645152771	4955.76470588235	0.01	0.083225
3.560254	1.58675	0.043808	0.000102	-0.603605	0.000102	0.478326	0.163762	4801	6	101	0.474808	42196	6.419	5.574	136.9863	0.00639	0.043	39957804	42196	8.156164	0.999833	0.000858	0.533661	0.000181	0.468552	4.7e-05	2e-06	1.41311478158545	4539	Transient	tropics_19	0.593375666666667	1.04495624522914	0.118881118881119	1.02468932908583	0.56353591160221	1.02086001126876	3484.29787234043	0.01	0.10549
3.931034	2.464209	0.058538	0.000159	-0.606583	0.000159	0.486863	0.160135	4815	6	91	0.468545	41456	6.3331	4.6904	68.4932	0.00641	0.0415	39958544	41456	8.194521	1.005828	0.000937	0.533939	0.000179	0.47112	6.8e-05	-1e-06	1.47738805732323	4576	Transient	tropics_19	0.655172333333333	1.05414173772212	0.169690501600854	1.02111041647529	0.888268156424581	1.03341611479029	2354.92647058824	0.01	0.10364
6.546	2.119884	0.07294	0.000137	-0.627587	0.000137	0.504421	0.150442	4787	6	92	0.471654	42334	6.5015	4.6137	273.9726	0.0062	0.044	39957666	42334	8.117808	1.002855	0.00093	0.533433	0.00018	0.470162	5.6e-05	5e-06	1.40134130711047	4585	Est.	tropics_19	1.091	1.07260371142265	0.147311827956989	1.0008351504254	0.761111111111111	1.072866373718	2686.46428571429	0.01	0.105835
3.776256	2.612039	0.027416	0.000169	-0.60534	0.000169	0.471288	0.164881	4871	6	92	0.46437	35560	6.6168	4.8438	136.9863	0.00629	0.0466	39964440	35560	8.347945	0.991058	0.000891	0.534081	0.000175	0.464086	7.3e-05	-5e-06	1.64377284293588	4600	Transient	tropics_19	0.629376	1.03706874539921	0.189674523007856	1.0221086181575	0.965714285714286	1.01551867541792	2258.64383561644	0.01	0.0889
3.144201	3.878893	0.049571	0.00025	-0.600263	0.00025	0.479359	0.160142	4899	6	92	0.423556	31559	6.6917	5.7082	Inf	0.00628	0.0492	39968441	31559	8.424658	0.97774	0.00095	0.534388	0.000177	0.457585	8.7e-05	-4e-06	1.77731473895715	4607	Transient	tropics_19	0.5240335	1.07474399922304	0.263157894736842	1.02672087998317	1.41242937853107	1.04758460176798	1840.71264367816	0.01	0.0788975
7.332192	1.571155	0.042022	0.000101	-0.633902	0.000101	0.491929	0.147273	4955	6	85	0.370168	23438	6.52	5.074	136.9863	0.00656	0.0524	39976562	23438	8.578082	0.97782	0.001273	0.53458	0.000178	0.457505	0.000203	-2.9e-05	2.05906816233802	5037	Est.	tropics_19	1.222032	1.06657403477294	0.0793401413982718	0.992400907341956	0.567415730337079	1.07524289352029	725.48275862069	0.01	0.058595
4.5	3.288961	-0.013187	0.000212	-0.611153	0.000212	0.45494	0.166689	5039	6	60	0.25511	14970	6.7714	5.8904	54.7945	0.00638	0.0665	39985030	14970	8.808219	0.982122	0.001018	0.533818	0.00018	0.460217	0.000184	-5.2e-05	2.31314816802484	5150	Transient	tropics_19	0.75	1.00486453571413	0.208251473477407	1.01668498730177	1.17777777777778	0.988533669986115	905.91847826087	0.01	0.037425
7.622642	1.876468	-0.002878	0.000121	-0.636235	0.000121	0.471258	0.161544	5193	7	44	0.253986	8969	6.5832	6.1	30.4414	0.00611	0.0739	39991031	8969	9.230137	0.9938	0.001025	0.529966	0.000196	0.469121	0.000214	-7.8e-05	2.47893529155909	5255	Transient	tropics_19	1.08894885714286	1.00334688817854	0.118048780487805	0.998708260451814	0.61734693877551	1.00455532794311	754.878504672897	0.01	0.0224225
10.68323	2.651209	0.016405	0.000171	-0.660818	0.000171	0.492425	0.143695	5095	6	57	0.196348	11775	6.806	5.9767	54.7945	0.00631	0.0695	39988225	11775	8.961644	0.984176	0.001169	0.532836	0.000183	0.462054	0.000236	-6.6e-05	2.4250313660081	5282	Transient	tropics_19	1.78053833333333	1.03288466785432	0.146278870829769	0.969207641697936	0.934426229508197	1.06573041246261	608.877118644068	0.01	0.0294375
2.07	1.9251	0.024356	0.000124	-0.591635	0.000124	0.463141	0.162314	5221	7	43	0.230233	8613	6.2594	6.1493	54.7945	0.00616	0.0723	39991387	8613	9.306849	0.997092	0.001056	0.529264	0.000193	0.471318	0.000242	-8.8e-05	2.47660300298386	5553	Transient	tropics_19	0.295714285714286	1.02764341721599	0.117424242424242	1.04564395111156	0.642487046632124	0.982650779303994	670.719008264463	0.01	0.0215325
11.666667	1.959596	0.012573	0.000126	-0.668717	0.000126	0.494406	0.148342	5375	8	37	0.309223	9650	5.9672	6.3603	39.1389	0.00616	0.0674	39990350	9650	9.728767	1.009865	0.001065	0.524064	0.000194	0.482052	0.000205	-6.8e-05	2.30429511595738	5567	Transient	tropics_19	1.458333375	1.00276014364858	0.11830985915493	0.977677385263912	0.649484536082474	1.02562794055413	723.619512195122	0.01	0.024125
8.361905	16.840454	-0.005114	0.001086	-0.642173	0.001086	0.473017	0.160551	5389	8	38	0.314171	9950	5.9857	6.263	68.4932	0.00608	0.0646	39990050	9950	9.767123	1.006089	0.001006	0.52371	0.00019	0.480568	0.000189	-6.4e-05	2.27863759912712	5603	Transient	tropics_19	1.045238125	0.988877777448516	1.07952286282306	1.00465498390913	5.71578947368421	0.984287343310416	849.47619047619	0.01	0.024875
4.6	2.366316	0.01932	0.000153	-0.611957	0.000153	0.470276	0.161734	5333	8	41	0.287131	8773	6.2942	6.1096	91.3242	0.00618	0.0713	39991227	8773	9.613699	1.006033	0.000888	0.525539	0.000193	0.478856	0.000148	-5.8e-05	2.35817574473759	5606	Transient	tropics_19	0.575	1.01339403273315	0.172297297297297	1.03187122405988	0.792746113989637	0.982082296139132	1092.7972972973	0.01	0.0219325
9.965517	3.803409	0.049163	0.000245	-0.655053	0.000245	0.505856	0.139128	5291	8	43	0.246966	8406	6.3099	6.2452	68.4932	0.00621	0.0733	39991594	8406	9.49863	0.999553	0.001102	0.526937	0.000192	0.474548	0.000234	-7.8e-05	2.40459761071271	5635	Transient	tropics_19	1.245689625	1.05086128560427	0.222323049001815	0.98572416225711	1.27604166666667	1.06597435875823	594.564102564103	0.01	0.021015
7.52381	0.801814	0.074224	5.2e-05	-0.635441	5.2e-05	0.508621	0.140307	5249	7	38	0.211309	8542	6.3155	5.8795	91.3242	0.00644	0.0729	39991458	8542	9.383562	0.994477	0.00091	0.528515	0.000187	0.470716	0.000184	-7.1e-05	2.43769585336889	5647	Est.	tropics_19	1.07483	1.08302960977237	0.0571428571428571	1.00224560947341	0.27807486631016	1.08052626211983	762.538043478261	0.01	0.021355
13.266667	1.017778	-0.001532	6.6e-05	-0.681569	6.6e-05	0.493775	0.143792	5319	8	43	0.27001	8733	6.277	6.0712	39.1389	0.0062	0.0715	39991267	8733	9.575342	1.004299	0.000984	0.525869	0.000194	0.477778	0.000214	-8.2e-05	2.40237041768849	5664	Transient	tropics_19	1.658333375	0.994195128057437	0.0670731707317073	0.96187973347647	0.34020618556701	1.0334820774502	671.92523364486	0.01	0.0218325
5.466165	1.737577	0.033295	0.000112	-0.618914	0.000112	0.480252	0.15926	5417	9	44	0.30029	11036	6.0666	6.3397	45.6621	0.00618	0.0674	39988964	11036	9.843836	1.017055	0.000937	0.523506	0.000192	0.485985	0.000161	-5.9e-05	2.27572023783639	5668	Transient	tropics_19	0.607351666666667	1.01651875427305	0.119530416221985	1.0286968298234	0.583333333333333	0.988203339609247	989.192546583851	0.01	0.02759
7.141844	3.568533	0.022582	0.00023	-0.632373	0.00023	0.481579	0.152759	5431	9	45	0.289184	11612	6.1768	6.4342	136.9863	0.00619	0.068	39988388	11612	9.882192	1.010707	0.000994	0.523244	0.000191	0.483241	0.000222	-8.4e-05	2.26476039454894	5681	Transient	tropics_19	0.793538222222222	1.01200338329095	0.231388329979879	1.01545255946411	1.20418848167539	0.996560722289706	688.103603603604	0.01	0.02903
6.866667	3.255556	0.051025	0.00021	-0.630163	0.00021	0.494515	0.146903	5613	9	59	0.329405	22571	5.1877	6.8767	68.4932	0.00604	0.0472	39977429	22571	10.380822	1.018553	0.000935	0.52142	0.000196	0.488647	0.000155	-6e-05	1.99812906114395	5772	Transient	tropics_19	0.762963	1.03318060197593	0.224598930481283	1.02125924517311	1.07142857142857	1.01200866883456	947.761290322581	0.01	0.0564275
7.782759	1.590737	0.034984	0.000103	-0.637521	0.000103	0.490298	0.143858	5683	9	68	0.405253	27336	5.227	7.0685	54.7945	0.00624	0.045	39972664	27336	10.572603	1.01249	0.000912	0.520714	2e-04	0.486384	0.000133	-5.2e-05	1.95760908602297	5792	Transient	tropics_19	0.864751	1.02282801708347	0.112938596491228	1.01514690122441	0.515	1.00804713970854	1081.63909774436	0.01	0.06834
12.548276	2.482152	0.020274	0.00016	-0.675799	0.00016	0.501944	0.137201	5627	9	62	0.343065	23634	5.3006	6.9151	68.4932	0.00612	0.0501	39976366	23634	10.419178	1.014054	0.00085	0.521261	0.000197	0.486639	0.000137	-6e-05	2.01645353070344	5799	Transient	tropics_19	1.39425288888889	1.00633784146972	0.188235294117647	0.975998141252062	0.812182741116751	1.03145041807171	1001.46715328467	0.01	0.059085
12.088353	2.080547	0.043384	0.000134	-0.672104	0.000134	0.511801	0.138674	5641	9	61	0.363545	24869	5.2584	6.9534	136.9863	0.00616	0.0473	39975131	24869	10.457534	1.017265	0.001022	0.520926	0.000197	0.488501	0.000182	-6.4e-05	2.00313024846875	5817	Transient	tropics_19	1.34315033333333	1.02661434727386	0.131115459882583	0.980241099052097	0.680203045685279	1.04769693409021	761.945054945055	0.01	0.0621725
9.321586	3.372353	0.030414	0.000218	-0.649881	0.000218	0.493984	0.138952	5991	8	54	0.703513	15316	4.7805	7.9123	273.9726	0.00615	0.0208	39984684	15316	11.416438	0.990811	0.000911	0.523878	0.000195	0.473021	7.1e-05	-1.2e-05	1.36860933535152	6373	Transient	tropics_19	1.16519825	1.04044185061596	0.239297475301866	0.996621167342287	1.11794871794872	1.04431727132622	1957.07042253521	0.01	0.03829
4.04065	2.510543	0.029598	0.000162	-0.607464	0.000162	0.47312	0.142376	5935	9	61	0.677035	18454	4.9122	7.7589	136.9863	0.00642	0.0256	39981546	18454	11.263014	0.983068	0.000842	0.52304	0.000192	0.470075	5.8e-05	-1.2e-05	1.42436137120938	6433	Est.	tropics_19	0.448961111111111	1.04778140930485	0.192399049881235	1.04147016591758	0.84375	1.00647768973036	2454.75862068966	0.01	0.046135
9.034783	2.920529	0.003999	0.000188	-0.647578	0.000188	0.479932	0.144001	6215	7	27	0.484795	9668	4.9428	8.526	91.3242	0.00612	0.0181	39990332	9668	12.030137	1.00009	0.000765	0.528918	0.000163	0.47286	2.6e-05	9e-06	1.24316067268076	6456	Transient	tropics_19	1.29068328571429	1.00391665417096	0.245751633986928	0.989400444022407	1.15337423312883	1.01495580087129	5538.5	0.01	0.02417
10.366864	4.208606	-0.012877	0.000272	-0.658277	0.000272	0.477054	0.139274	6775	6	45	0.842869	16203	4.8388	4.2493	136.9863	0.00624	0.0055	39983797	16203	13.564384	0.989574	0.000761	0.534263	0.000205	0.463248	3.5e-05	-1.3e-05	0.790584183563256	7009	Transient	tropics_19	1.72781066666667	0.997606600250208	0.35742444152431	0.969078219861037	1.32682926829268	1.02980261112838	3979.25714285714	0.01	0.0405075
10.537143	9.025763	-0.020434	0.000582	-0.659645	0.000582	0.474108	0.146595	6789	6	42	0.84393	16012	4.8748	8.2904	34.2466	0.00627	0.0059	39983988	16012	13.60274	0.992336	0.000702	0.534569	0.000204	0.464272	2e-05	-1.1e-05	0.80030384837912	7039	Transient	tropics_19	1.7561905	0.987340335715259	0.829059829059829	0.96719946215997	2.85294117647059	1.02118585656684	7329.75	0.01	0.04003
4.701571	1.204134	0.029999	7.8e-05	-0.612772	7.8e-05	0.475833	0.146636	6705	6	52	0.832051	18839	4.6976	8.1781	273.9726	0.00631	0.0067	39981161	18839	13.372603	0.994218	0.00076	0.533745	0.000194	0.465868	3.6e-05	-9e-06	0.800886746137346	7147	Transient	tropics_19	0.783595166666667	1.03644623563393	0.102631578947368	1.01517913252126	0.402061855670103	1.02139017919239	4073.22222222222	0.01	0.0470975
7.598765	2.51185	-0.011277	0.000162	-0.636043	0.000162	0.467296	0.145748	6817	6	41	0.839243	14892	5.0805	4.3644	273.9726	0.0059	0.006	39985108	14892	13.679452	0.988761	0.000714	0.535295	2e-04	0.461968	2.3e-05	-9e-06	0.801837740333135	7180	Transient	tropics_19	1.26646083333333	1.0000256351327	0.226890756302521	0.988955723008737	0.81	1.01153326637343	6336.86956521739	0.01	0.03723
7.836634	2.344599	0.016812	0.000151	-0.637954	0.000151	0.481582	0.145804	6677	6	51	0.831654	19448	4.6593	4.8795	91.3242	0.00646	0.0064	39980552	19448	13.29589	0.997565	0.000721	0.533569	0.00019	0.467587	2.7e-05	-8e-06	0.779734849391801	7283	Transient	tropics_19	1.30610566666667	1.01943644472141	0.209431345353675	0.99026061999356	0.794736842105263	1.02993025896785	5400.14814814815	0.01	0.04862
10.185185	1.681756	-0.004469	0.000108	-0.656818	0.000108	0.480278	0.145539	7027	5	26	0.909126	7670	5.4911	4.9397	91.3242	0.00667	0.0033	39992330	7670	14.254795	0.985313	0.000527	0.536871	0.000164	0.45902	2.5e-05	-1.7e-05	0.535835297785567	7544	Transient	tropics_19	2.037037	1.01038042847433	0.204933586337761	0.965778696944924	0.658536585365854	1.04631170755087	5821.56	0.01	0.019175
12.492308	1.819172	-0.028989	0.000117	-0.675349	0.000117	0.477381	0.149256	7279	5	15	0.889829	5201	6.002	11.0726	34.2466	0.00602	0.0069	39994799	5201	14.945205	1.002249	0.000595	0.536754	0.000173	0.467009	2.6e-05	-1.5e-05	0.542841931441701	7586	Transient	tropics_19	2.4984616	0.969247312899773	0.196638655462185	0.948253307885979	0.676300578034682	1.02220942208823	5740.61538461538	0.01	0.0130025
8.162602	2.786569	-6.1e-05	0.00018	-0.640572	0.00018	0.474623	0.15	7041	5	22	0.896948	7404	5.5065	10.7466	91.3242	0.00619	0.0039	39992596	7404	14.293151	0.992458	0.000545	0.536822	0.000167	0.462391	2.5e-05	-1.7e-05	0.584273906305009	7665	Transient	tropics_19	1.6325204	1.00753785234283	0.330275229357798	0.981686478983487	1.07784431137725	1.02645380208525	6000	0.01	0.01851
7.222222	0.528395	0.004443	3.4e-05	-0.633019	3.4e-05	0.473181	0.149092	7027	5	26	0.909126	7670	5.4911	4.9397	91.3242	0.00667	0.0033	39992330	7670	14.254795	0.985313	0.000527	0.536871	0.000164	0.45902	2.5e-05	-1.7e-05	0.535835297785567	7694	Transient	tropics_19	1.4444444	1.0194251824125	0.0645161290322581	0.989038951695996	0.207317073170732	1.03085050760315	5963.68	0.01	0.019175
6.391304	0.962823	0.039493	6.2e-05	-0.626345	6.2e-05	0.486787	0.140862	7125	5	21	0.918825	6603	5.6899	8.7575	45.6621	0.00643	0.0038	39993397	6603	14.523288	0.996864	0.000574	0.536788	0.00017	0.464461	1.7e-05	-1.1e-05	0.480937891267124	7817	Transient	tropics_19	1.2782608	1.0435558078905	0.10801393728223	0.995815826418059	0.364705882352941	1.04806862147737	8286	0.01	0.0165075
4.65625	0.913086	0.044122	5.9e-05	-0.612408	5.9e-05	0.482271	0.147554	7167	6	23	0.91002	6068	5.8366	10.9192	24.9066	0.00606	0.0047	39993932	6068	14.638356	0.986771	0.000579	0.535931	0.000164	0.460503	3.3e-05	-1.5e-05	0.509219712480396	7837	Est.	tropics_19	0.776041666666667	1.05912096171535	0.101899827288428	1.01140642026364	0.359756097560976	1.04727005035798	4471.33333333333	0.01	0.01517
5.315068	0.270595	0.017561	1.7e-05	-0.6177	1.7e-05	0.472111	0.152553	7335	5	22	0.850471	5096	5.8726	11.1493	45.6621	0.00666	0.0078	39994904	5096	15.09863	1.003751	0.000699	0.536777	0.000168	0.467678	4.3e-05	-1e-05	0.649826540096755	7897	Transient	tropics_19	1.0630136	1.01391291360058	0.0243204577968526	1.00448255747856	0.101190476190476	1.0094787439221	3547.74418604651	0.01	0.01274
8.759494	1.34722	0.050964	8.7e-05	-0.645366	8.7e-05	0.501853	0.137385	7405	6	22	0.772382	6054	5.3474	4.3562	39.1389	0.00781	0.0111	39993946	6054	15.290411	1.001195	0.000888	0.536358	0.000158	0.466861	0.000102	-1.5e-05	0.83539656953273	7965	Transient	tropics_19	1.45991566666667	1.05102903064932	0.097972972972973	0.977836726128337	0.550632911392405	1.07495164513635	1346.91176470588	0.01	0.015135
4.740385	2.615292	0.076918	0.000169	-0.613084	0.000169	0.498721	0.146439	7503	6	24	0.687044	8768	5.2354	9.2685	45.6621	0.00618	0.0145	39991232	8768	15.558904	1.016426	0.00092	0.534752	0.000164	0.475385	9.9e-05	-1.4e-05	0.965723212693442	7969	Transient	tropics_19	0.790064166666667	1.06250087716503	0.183695652173913	1.01295134241727	1.03048780487805	1.04908863342344	1479.18181818182	0.01	0.02192
6.41958	1.893882	0.045717	0.000122	-0.626572	0.000122	0.490014	0.147714	7587	6	28	0.562959	12786	5.0713	4.8548	54.7945	0.00632	0.0172	39987214	12786	15.789041	1.020405	0.000844	0.53439	0.000165	0.477587	9.7e-05	-2.4e-05	1.10601348939095	8039	Transient	tropics_19	1.06993	1.02584574832959	0.144549763033175	1.0000573711553	0.739393939393939	1.02602039000224	1522.82474226804	0.01	0.031965
6.703704	1.665295	0.06312	0.000107	-0.628854	0.000107	0.499889	0.141092	7741	6	50	0.500873	23483	5.04	5.2767	54.7945	0.00621	0.0197	39976517	23483	16.210959	1.010904	0.001026	0.532673	0.000175	0.474691	0.000153	-3.7e-05	1.30528394149406	8106	Transient	tropics_19	1.117284	1.05366548170797	0.104288499025341	1.00099404526821	0.611428571428571	1.05308295291042	922.169934640523	0.01	0.0587075
11.473684	5.863343	-0.009865	0.000378	-0.667167	0.000378	0.482889	0.143699	7937	6	66	0.548246	26344	4.8593	5.8137	Inf	0.00616	0.0238	39973656	26344	16.747945	0.996882	0.001132	0.532555	0.000206	0.468227	0.000172	-4.5e-05	1.79886910846773	8135	Transient	tropics_19	1.91228066666667	0.993280548248398	0.333922261484099	0.963581796407991	1.83495145631068	1.0313138712633	835.459302325581	0.01	0.06586
7.274648	3.079498	0.053015	0.000199	-0.63344	0.000199	0.497188	0.144743	7825	6	69	0.549648	27554	5.0699	5.5068	136.9863	0.00606	0.0216	39972446	27554	16.441096	1.003895	0.000868	0.532403	0.000187	0.471622	9.4e-05	-2.7e-05	1.49030522073669	8148	Transient	tropics_19	1.21244133333333	1.05035433156123	0.22926267281106	0.99691931270163	1.06417112299465	1.05420866711053	1539.81914893617	0.01	0.068885
8.576512	3.582224	0.028511	0.000231	-0.643897	0.000231	0.490258	0.141846	7881	6	68	0.573598	27990	4.7023	5.6603	136.9863	0.00639	0.0217	39972010	27990	16.594521	0.995777	0.001189	0.532541	0.000197	0.467709	0.00018	-4e-05	1.62929086125566	8182	Transient	tropics_19	1.42941866666667	1.03328489100159	0.194280908326325	0.986293194631956	1.17258883248731	1.0482116016583	788.033333333333	0.01	0.069975
4.080906	1.362386	0.078478	8.8e-05	-0.607787	8.8e-05	0.497088	0.143604	7811	6	65	0.552876	27073	4.9476	5.4685	136.9863	0.00638	0.0208	39972927	27073	16.40274	0.999143	0.000991	0.532285	0.000184	0.469507	0.000138	-3.5e-05	1.44087126432034	8249	Est.	tropics_19	0.680151	1.08256731902263	0.0887991927346115	1.02305087692612	0.478260869565217	1.05874459805711	1040.60869565217	0.01	0.0676825
8.942029	3.721277	0.040087	0.00024	-0.646833	0.00024	0.497399	0.138083	7951	6	67	0.532385	25953	4.8104	5.8521	54.7945	0.00618	0.0264	39974047	25953	16.786301	0.990753	0.001193	0.53238	0.000206	0.465503	0.000186	-4.6e-05	1.85061341947465	8330	Transient	tropics_19	1.49033816666667	1.05061637831912	0.201173512154233	0.983699080605155	1.16504854368932	1.06851942952033	742.381720430108	0.01	0.0648825
6.432099	3.850328	-0.000734	0.000248	-0.626672	0.000248	0.467916	0.148653	8049	7	54	0.429048	20972	4.9034	10.0219	273.9726	0.00667	0.0318	39979028	20972	17.054795	0.986419	0.000863	0.532048	0.000194	0.463752	0.000121	-4.4e-05	2.07058491519767	8394	Transient	tropics_19	0.918871285714286	1.01302415029729	0.287369640787949	1.00435904124785	1.27835051546392	1.00897893701806	1228.53719008264	0.01	0.05243
3.342857	1.033469	0.05008	6.7e-05	-0.601859	6.7e-05	0.480261	0.145993	8021	6	68	0.459342	22628	4.9755	4.2164	Inf	0.00638	0.032	39977372	22628	16.978082	0.99001	0.000931	0.532264	0.000196	0.465263	0.000145	-5e-05	2.03007048221179	8583	Transient	tropics_19	0.557142833333333	1.06196422402591	0.0719656283566058	1.02917413724959	0.341836734693878	1.03223553130165	1006.84827586207	0.01	0.05657
8.734043	3.876075	0.01291	0.00025	-0.645162	0.00025	0.483143	0.139507	8119	7	50	0.333313	16678	5.0684	12.2178	273.9726	0.00618	0.0362	39983322	16678	17.246575	0.987497	0.000872	0.531416	0.000195	0.464827	0.000138	-5.3e-05	2.23021498699251	8606	Transient	tropics_19	1.24772042857143	1.02581951522346	0.286697247706422	0.98713165139744	1.28205128205128	1.03940390726012	1010.92028985507	0.01	0.041695
5.295455	6.177858	0.053345	0.000399	-0.617543	0.000399	0.489311	0.141741	8301	7	46	0.26544	11464	5.7252	4.9836	24.9066	0.00659	0.0469	39988536	11464	17.745205	0.990329	0.001026	0.529381	0.000188	0.467997	0.000217	-7.6e-05	2.40591679167521	8973	Transient	tropics_19	0.756493571428571	1.06509401027929	0.388888888888889	1.01867613713597	2.12234042553191	1.04554302698522	653.184331797235	0.01	0.02866
7.820513	1.724195	-0.010874	0.000111	-0.637824	0.000111	0.468283	0.146064	8287	7	43	0.281048	11941	5.6787	10.3452	54.7945	0.00643	0.0471	39988059	11941	17.706849	0.991983	0.000728	0.529424	0.000188	0.468706	0.000119	-5.8e-05	2.36735338051083	9012	Transient	tropics_19	1.11721614285714	0.997179294627009	0.152472527472527	0.998143381528267	0.590425531914894	0.999097515286768	1227.42857142857	0.01	0.0298525
14.966667	1.165556	0.032352	7.5e-05	-0.695223	7.5e-05	0.517857	0.127355	8287	7	43	0.281048	11941	5.6787	10.3452	54.7945	0.00643	0.0471	39988059	11941	17.706849	0.991983	0.000728	0.529424	0.000188	0.468706	0.000119	-5.8e-05	2.36735338051083	9054	Transient	tropics_19	2.13809528571429	1.04122854468375	0.103021978021978	0.942464200322519	0.398936170212766	1.10486531002377	1070.21008403361	0.01	0.0298525
2.362416	1.143822	0.06856	7.4e-05	-0.593984	7.4e-05	0.485253	0.141544	8273	7	53	0.283677	12063	5.5147	4.9068	91.3242	0.00621	0.0461	39987937	12063	17.668493	0.992244	0.000768	0.529549	0.000187	0.468751	0.000158	-7.5e-05	2.34856933001795	9073	Est.	tropics_19	0.337488	1.07933621258091	0.0963541666666667	1.04262917729629	0.39572192513369	1.03520419156439	895.848101265823	0.01	0.0301575
5.614679	1.704739	0.006491	0.00011	-0.620107	0.00011	0.468095	0.148731	8357	7	52	0.304239	9956	6.0102	10.4425	45.6621	0.00642	0.0505	39990044	9956	17.89863	0.991246	0.000879	0.528081	0.000208	0.469516	0.000104	-4e-05	2.43481607078106	9125	Transient	tropics_19	0.802097	1.01540093195386	0.12514220705347	1.01856889495968	0.528846153846154	0.996973479072066	1430.10576923077	0.01	0.02489
13.302752	2.871644	0.00413	0.000185	-0.681859	0.000185	0.496745	0.140084	8525	7	41	0.320083	10541	6.391	12.7795	54.7945	0.00612	0.0587	39989459	10541	18.358904	1.01261	0.001253	0.530236	0.000203	0.477616	0.000122	-5e-06	2.11420463081732	9191	Transient	tropics_19	1.90039314285714	0.991634035021346	0.147645650438947	0.953681127344417	0.911330049261084	1.04005100331647	1148.22950819672	0.01	0.0263525
7.558685	2.809936	0.015573	0.000181	-0.635721	0.000181	0.479926	0.14773	8707	7	48	0.720189	20496	5.2503	4.4849	91.3242	0.0063	0.0377	39979504	20496	18.857534	1.016179	0.000712	0.531254	0.000153	0.478366	2.8e-05	4e-06	1.25632164158542	9363	Transient	tropics_19	1.07981214285714	0.999523598774533	0.254213483146067	0.996799162996403	1.18300653594771	1.00326110133245	5276.07142857143	0.01	0.05124
9.470588	2.382468	0.025198	0.000154	-0.651078	0.000154	0.492118	0.138755	8847	7	51	0.818844	24730	4.8707	4.8685	Inf	0.00632	0.0259	39975270	24730	19.241096	1.008972	0.000782	0.531632	0.000174	0.474628	2.2e-05	7e-06	0.887909852717718	9559	Transient	tropics_19	1.35294114285714	1.01639902100142	0.19693094629156	0.9809103188582	0.885057471264368	1.03684991193103	6307.04545454545	0.01	0.061825
2.820163	2.7524	0.076321	0.000178	-0.597661	0.000178	0.490987	0.137867	8861	7	60	0.808605	24452	4.8872	6.1479	Inf	0.0061	0.0264	39975548	24452	19.279452	0.992645	0.000791	0.531757	0.000176	0.466854	4.1e-05	-1e-06	0.930504218885032	9684	Est.	tropics_19	0.402880428571429	1.08730611320082	0.225031605562579	1.03448907853505	1.01136363636364	1.0516928204535	3362.60975609756	0.01	0.06113
3.843333	2.225456	0.054211	0.000144	-0.605879	0.000144	0.484138	0.136789	9085	5	58	0.525067	18251	4.7724	13.5466	136.9863	0.00605	0.0274	39981749	18251	19.893151	0.999754	0.000814	0.536984	0.000176	0.465608	3.5e-05	6e-06	1.28687344457856	9990	Transient	tropics_19	0.7686666	1.0559671008102	0.176904176904177	1.01603518562311	0.818181818181818	1.03979742616106	3908.25714285714	0.01	0.0456275
2.855422	2.284318	0.041854	0.000147	-0.597944	0.000147	0.474486	0.137525	9323	5	60	0.753231	24375	3.9868	6.1603	39.1389	0.00637	0.0195	39975625	24375	20.545205	1.003187	0.000792	0.538939	0.000144	0.465508	5e-05	8e-06	1.02844662641648	10192	Transient	tropics_19	0.5710844	1.03942956524705	0.185606060606061	1.02041446910301	1.02083333333333	1.01928645694596	2750.5	0.01	0.0609375
3.921147	2.445395	0.045176	0.000158	-0.606504	0.000158	0.480131	0.136143	9253	5	49	0.695233	22112	3.9926	5.9808	273.9726	0.00625	0.0203	39977888	22112	20.353425	1.005632	0.000934	0.538904	0.00015	0.466665	7e-05	1.2e-05	1.12403745634061	10218	Transient	tropics_19	0.7842294	1.04035271054808	0.169164882226981	1.01178270713722	1.05333333333333	1.0288558173422	1944.9	0.01	0.05528
6.1625	7.986094	0.004235	0.000515	-0.624507	0.000515	0.469153	0.138365	9561	5	51	0.556662	14463	4.8809	8.0918	136.9863	0.00635	0.0291	39985537	14463	21.19726	0.989345	0.000761	0.536895	0.000156	0.460871	7.4e-05	-1.3e-05	1.79760540968484	10501	Transient	tropics_19	1.2325	1.01505943860351	0.676741130091984	0.997448993679059	3.30128205128205	1.01797032141315	1869.7972972973	0.01	0.0361575
10.148305	2.999192	0.014241	0.000193	-0.656522	0.000193	0.489354	0.131613	9477	5	58	0.677282	19971	4.386	7.9836	91.3242	0.00642	0.022	39980029	19971	20.967123	0.988747	0.000781	0.537609	0.000155	0.459964	6.3e-05	-4e-06	1.38152670939755	10532	Transient	tropics_19	2.029661	1.02588719472159	0.247119078104994	0.96473844950938	1.24516129032258	1.06389630492821	2089.09523809524	0.01	0.0499275
6.776398	2.397207	0.028157	0.000155	-0.629438	0.000155	0.48287	0.134614	9589	5	56	0.508052	13103	4.9072	5.8548	68.4932	0.00603	0.0311	39986897	13103	21.273973	0.991142	0.000717	0.53677	0.000161	0.461823	6.8e-05	-1.7e-05	1.98777903124605	10567	Transient	tropics_19	1.3552796	1.03774954065008	0.216178521617852	0.992773816947266	0.962732919254658	1.0455737371244	1979.61764705882	0.01	0.0327575
6.930769	6.833669	0.006446	0.000441	-0.630678	0.000441	0.47307	0.138365	9631	6	50	0.450135	11812	5.3974	12.1904	68.4932	0.00657	0.0395	39988188	11812	21.389041	0.992388	0.000907	0.536159	0.000162	0.462958	0.000134	-3.2e-05	2.21828979917303	10616	Transient	tropics_19	1.15512816666667	1.01418681016857	0.486218302094818	0.992673490793065	2.72222222222222	1.02184215414789	1032.57462686567	0.01	0.02953
4.571429	1.939479	0.020439	0.000125	-0.611727	0.000125	0.470801	0.137843	9505	5	57	0.636675	17816	4.6423	5.6233	273.9726	0.00658	0.0265	39982184	17816	21.043836	0.984414	0.000695	0.537406	0.000156	0.458131	5.5e-05	-9e-06	1.51912258449377	10684	Transient	tropics_19	0.9142858	1.03680901199752	0.179856115107914	1.00931755867486	0.801282051282051	1.02765584516219	2506.23636363636	0.01	0.04454
7.370558	1.065732	0.031605	6.9e-05	-0.63421	6.9e-05	0.486886	0.133052	9547	5	61	0.565312	15602	4.8205	14.1767	273.9726	0.0062	0.0288	39984398	15602	21.158904	0.993357	0.000664	0.537057	0.000152	0.462597	5.2e-05	-1.1e-05	1.75037618726203	10704	Transient	tropics_19	1.4741116	1.03901189746404	0.103915662650602	0.987519579417573	0.453947368421053	1.0525057447411	2558.69230769231	0.01	0.039005
3.57767	3.282802	0.023078	0.000212	-0.603745	0.000212	0.468305	0.141995	9491	5	59	0.655581	18823	4.5159	5.5863	273.9726	0.00614	0.024	39981177	18823	21.005479	0.988616	0.000663	0.537447	0.000155	0.460052	4.7e-05	-9e-06	1.43021398676832	10706	Transient	tropics_19	0.715534	1.0351302805641	0.319758672699849	1.01732855568184	1.36774193548387	1.01793927642962	3021.17021276596	0.01	0.0470575
5.108696	2.37949	0.012262	0.000154	-0.616043	0.000154	0.468961	0.141528	9547	5	61	0.565312	15602	4.8205	14.1767	273.9726	0.0062	0.0288	39984398	15602	21.158904	0.993357	0.000664	0.537057	0.000152	0.462597	5.2e-05	-1.1e-05	1.75037618726203	10715	Transient	tropics_19	1.0217392	1.01910741711705	0.231927710843373	1.00562379937535	1.01315789473684	1.01375711472405	2721.69230769231	0.01	0.039005
4.836879	0.831548	-0.006937	5.4e-05	-0.613859	5.4e-05	0.459001	0.144464	9617	5	51	0.47152	12254	5.2491	14.2699	91.3242	0.00625	0.0363	39987746	12254	21.350685	0.993732	0.000762	0.53656	0.000162	0.463225	9e-05	-2.4e-05	2.14577874844185	10758	Transient	tropics_19	0.9673758	0.999350937117692	0.0708661417322835	1.00875599863912	0.333333333333333	0.990881321172217	1605.15555555556	0.01	0.030635
2.810127	1.052556	0.031078	6.8e-05	-0.59758	6.8e-05	0.469092	0.138113	9603	5	49	0.493637	12651	5.1312	5.8932	273.9726	0.00635	0.0345	39987349	12651	21.312329	0.984629	0.00075	0.536684	0.00016	0.458887	1e-04	-3e-05	2.0440738513446	10811	Transient	tropics_19	0.5620254	1.04766969375642	0.0906666666666667	1.02507503219908	0.425	1.02223859032834	1381.13	0.01	0.0316275
2.375839	3.711094	0.020996	0.000239	-0.594092	0.000239	0.46276	0.141464	9631	6	50	0.450135	11812	5.3974	12.1904	68.4932	0.00657	0.0395	39988188	11812	21.389041	0.992388	0.000907	0.536159	0.000162	0.462958	0.000134	-3.2e-05	2.21828979917303	10888	Transient	tropics_19	0.395973166666667	1.02905110375931	0.263506063947078	1.02966398422522	1.47530864197531	0.999572315415221	1055.70149253731	0.01	0.02953
10.635294	1.46699	0.034158	9.5e-05	-0.660433	9.5e-05	0.501063	0.125143	9603	5	49	0.493637	12651	5.1312	5.8932	273.9726	0.00635	0.0345	39987349	12651	21.312329	0.984629	0.00075	0.536684	0.00016	0.458887	1e-04	-3e-05	2.0440738513446	10923	Transient	tropics_19	2.1270588	1.05090149082583	0.126666666666667	0.962629007588901	0.59375	1.09190933715708	1251.43	0.01	0.0316275
7.504505	3.114845	0.021261	0.000201	-0.635286	0.000201	0.48233	0.136211	9715	6	55	0.322609	10226	5.5409	12.3055	91.3242	0.00636	0.0497	39989774	10226	21.619178	0.991817	0.001683	0.535147	0.000163	0.4636	0.000335	-5e-05	2.48155396832287	10932	Transient	tropics_19	1.25075083333333	1.02991643153865	0.119429590017825	0.989978358169148	1.23312883435583	1.04040120793788	406.6	0.01	0.025565
5.567839	2.567006	0.069325	0.000166	-0.61973	0.000166	0.498292	0.124612	9617	5	51	0.47152	12254	5.2491	14.2699	91.3242	0.00625	0.0363	39987746	12254	21.350685	0.993732	0.000762	0.53656	0.000162	0.463225	9e-05	-2.4e-05	2.14577874844185	10935	Est.	tropics_19	1.1135678	1.07854480132236	0.217847769028871	1.00285094342229	1.02469135802469	1.07570187274003	1384.57777777778	0.01	0.030635
7.04321	0.917886	0.004194	5.9e-05	-0.631581	5.9e-05	0.472414	0.13667	9715	6	55	0.322609	10226	5.5409	12.3055	91.3242	0.00636	0.0497	39989774	10226	21.619178	0.991817	0.001683	0.535147	0.000163	0.4636	0.000335	-5e-05	2.48155396832287	10961	Transient	tropics_19	1.17386833333333	1.0124879964006	0.0350564468211527	0.99365303111427	0.361963190184049	1.01901207937877	407.970149253731	0.01	0.025565
7.090909	1.097796	0.039364	7.1e-05	-0.631964	7.1e-05	0.489513	0.128516	9729	6	54	0.300854	10304	5.6727	12.3219	Inf	0.00644	0.0548	39989696	10304	21.657534	0.998981	0.001658	0.535127	0.000166	0.466986	0.000345	-6.1e-05	2.52930779063819	11104	Transient	tropics_19	1.18181816666667	1.04121002200971	0.0428226779252111	0.993309657744236	0.427710843373494	1.04823913350721	372.510144927536	0.01	0.02576
1.491803	1.184359	0.057767	7.6e-05	-0.586991	7.6e-05	0.476686	0.14275	9771	6	49	0.245184	11004	5.6907	12.3822	136.9863	0.00623	0.0635	39988996	11004	21.772603	1.01151	0.001365	0.534132	0.000155	0.4737	0.000267	-4.9e-05	2.52910988330478	11161	Transient	tropics_19	0.248633833333333	1.04741239422199	0.0556776556776557	1.0409370109172	0.490322580645161	1.00630356765886	534.644194756554	0.01	0.02751
11.819802	9.331885	-0.031385	0.000602	-0.669947	0.000602	0.474187	0.121843	10121	8	129	0.629974	48575	3.4553	5.3014	Inf	0.00662	0.0305	39951425	48575	22.731507	0.974536	0.000943	0.52604	0.000158	0.463373	0.000145	-3e-05	1.33298097907092	11177	Transient	tropics_19	1.47747525	0.994424420258903	0.638388123011665	0.972807579385356	3.81012658227848	1.02333757038067	840.296551724138	0.01	0.1214375
7.315789	1.385657	0.104737	8.9e-05	-0.63377	8.9e-05	0.523577	0.117249	9827	6	53	0.411869	14053	5.3107	8.4603	45.6621	0.00616	0.0671	39985947	14053	21.926027	1.027407	0.002313	0.532879	0.000145	0.482324	0.000526	-7.5e-05	2.31124056476905	11213	Est.	tropics_19	1.21929816666667	1.08079712506843	0.0384781668828361	0.995700168335225	0.613793103448276	1.08552964397376	222.906844106464	0.01	0.0351325
9.512438	1.682681	0.064017	0.000109	-0.651414	0.000109	0.511694	0.124448	9869	7	69	0.557078	18834	4.595	10.9521	54.7945	0.00625	0.0584	39981166	18834	22.041096	1.028398	0.001627	0.53121	0.000139	0.484281	0.000357	-6.2e-05	1.98392069913084	11254	Transient	tropics_19	1.35891971428571	1.03667113557819	0.0669944683466503	0.981359774241634	0.784172661870504	1.05660556577689	348.593837535014	0.01	0.047085
5.885478	3.49692	0.063634	0.000226	-0.622282	0.000226	0.497396	0.125214	10037	8	133	0.722847	65794	3.3268	5.0712	273.9726	0.00619	0.0302	39934206	65794	22.50137	1.005242	0.000925	0.527228	0.00014	0.476884	0.000139	-2.5e-05	1.26132551415143	11322	Transient	tropics_19	0.73568475	1.06014500024828	0.244324324324324	1.01800027313141	1.61428571428571	1.04301255651269	900.820143884892	0.01	0.164485
8.466981	2.635702	-0.024734	0.00017	-0.643017	0.00017	0.464301	0.129654	10233	8	73	0.41114	17038	3.7738	15.1192	Inf	0.00633	0.0359	39982962	17038	23.038356	0.958722	0.001048	0.525403	0.000177	0.456404	0.000154	-2.8e-05	1.63136272782594	11336	Transient	tropics_19	1.058372625	1.01757274681556	0.162213740458015	1.00057285583098	0.96045197740113	1.01730265291277	841.909090909091	0.01	0.042595
9.5625	4.371094	-0.012525	0.000282	-0.651816	0.000282	0.474008	0.126333	10429	8	34	0.548671	4325	4.215	13.2836	45.6621	0.0066	0.038	39995675	4325	23.575342	0.98967	0.000975	0.524831	0.000166	0.471649	0.00014	-2.8e-05	1.80200605863572	11527	Transient	tropics_19	1.1953125	0.99786101564914	0.289230769230769	0.992888381070235	1.69879518072289	1.00500160076667	902.378571428571	0.01	0.0108125
7.048193	2.371171	0.000722	0.000153	-0.631621	0.000153	0.470853	0.124906	10247	8	63	0.398195	15176	3.7551	13.0342	45.6621	0.00646	0.0345	39984824	15176	23.076712	0.965355	0.000878	0.525556	0.000177	0.459418	0.000105	-2.3e-05	1.65197591938987	11682	Transient	tropics_19	0.881024125	1.03663653340454	0.174259681093394	1.01174597768755	0.864406779661017	1.02489018714983	1189.58095238095	0.01	0.03794
6.590164	1.19269	-0.024385	7.7e-05	-0.627942	7.7e-05	0.457385	0.13275	10373	8	33	0.508191	5738	3.9966	11.6479	39.1389	0.00622	0.0368	39994262	5738	23.421918	0.978185	0.000926	0.524868	0.000162	0.466149	0.000141	-3.2e-05	1.86450962152367	11710	Transient	tropics_19	0.8237705	0.997674174215862	0.0831533477321814	1.01680613710028	0.475308641975309	0.981199144479555	941.489361702128	0.01	0.014345
12.782609	2.228103	-0.018811	0.000144	-0.677681	0.000144	0.483403	0.123802	10359	8	40	0.48479	6246	4.0929	13.1822	68.4932	0.00658	0.0413	39993754	6246	23.383562	0.979724	0.001215	0.524924	0.000162	0.466851	0.000222	-4.1e-05	1.8974670747636	11720	Transient	tropics_19	1.597826125	1.0016747805175	0.118518518518519	0.967365181353975	0.888888888888889	1.03545456687466	557.666666666667	0.01	0.015615
9.439306	4.026663	0.0026	0.00026	-0.650827	0.00026	0.480887	0.121982	10247	8	63	0.398195	15176	3.7551	13.0342	45.6621	0.00646	0.0345	39984824	15176	23.076712	0.965355	0.000878	0.525556	0.000177	0.459418	0.000105	-2.3e-05	1.65197591938987	11765	Transient	tropics_19	1.17991325	1.03858516600757	0.296127562642369	0.992499797120679	1.46892655367232	1.04673086383207	1161.73333333333	0.01	0.03794
9.322222	4.070247	0.002244	0.000263	-0.649886	0.000263	0.480318	0.117686	10219	8	79	0.440307	19684	3.6125	12.9918	136.9863	0.00657	0.0326	39980316	19684	23	0.960176	0.000863	0.525463	0.000176	0.457025	9.5e-05	-1.9e-05	1.57364083288454	11829	Transient	tropics_19	1.16527775	1.04381542514325	0.304750869061414	0.993610003695692	1.49431818181818	1.05096657732072	1238.8	0.01	0.04921
5.869565	2.091682	-0.023837	0.000135	-0.622154	0.000135	0.455025	0.134266	10317	8	38	0.474809	8376	3.8927	5.8384	45.6621	0.00618	0.0371	39991624	8376	23.268493	0.965889	0.000899	0.525364	0.000174	0.459838	0.000111	-2.2e-05	1.82045836887328	12102	Transient	tropics_19	0.733695625	1.01092864428394	0.150166852057842	1.02174292935042	0.775862068965517	0.989533270412624	1209.6036036036	0.01	0.02094
10.186047	0.756084	-0.020122	4.9e-05	-0.656825	4.9e-05	0.472772	0.130405	10555	8	22	0.610819	3420	4.4987	11.8986	54.7945	0.00614	0.036	39996580	3420	23.920548	0.999293	0.000763	0.52444	0.000181	0.476623	0.000111	-4.6e-05	1.46584370141587	12116	Transient	tropics_19	1.273255875	0.980772502522237	0.0642201834862385	0.988663994604145	0.270718232044199	0.991920238847055	1174.81981981982	0.01	0.00855
9.511111	2.649877	0.02847	0.000171	-0.651404	0.000171	0.49364	0.123323	10429	8	34	0.548671	4325	4.215	13.2836	45.6621	0.0066	0.038	39995675	4325	23.575342	0.98967	0.000975	0.524831	0.000166	0.471649	0.00014	-2.8e-05	1.80200605863572	12228	Transient	tropics_19	1.188888875	1.0396184020908	0.175384615384615	0.993297535363233	1.03012048192771	1.04662577467566	880.878571428571	0.01	0.0108125
7.264368	2.792179	0.003879	0.00018	-0.633357	0.00018	0.473066	0.127763	10345	8	44	0.476619	6993	4.1167	13.1685	45.6621	0.00652	0.0437	39993007	6993	23.345205	0.971082	0.000803	0.525157	0.000164	0.462498	0.000101	-2.5e-05	1.92458410255708	12235	Transient	tropics_19	0.908046	1.03378142428507	0.224159402241594	1.01075847410141	1.09756097560976	1.0228498285398	1264.9801980198	0.01	0.0174825
7.284314	1.772107	0.014671	0.000114	-0.633518	0.000114	0.478303	0.12266	10303	8	49	0.471839	9268	3.9179	13.111	91.3242	0.00654	0.0389	39990732	9268	23.230137	0.967627	0.000872	0.52548	0.000178	0.460552	9e-05	-1.6e-05	1.80604604089562	12366	Transient	tropics_19	0.91053925	1.04872967305569	0.130733944954128	1.00997456602318	0.640449438202247	1.03854287898001	1362.88888888889	0.01	0.02317
10.538462	0.607495	0.004626	3.9e-05	-0.659655	3.9e-05	0.48599	0.127318	10653	9	23	0.677134	3280	4.5548	4.7658	22.8311	0.0065	0.0291	39996720	3280	24.189041	1.000482	0.000595	0.523054	0.000169	0.478494	0.000121	-6.6e-05	1.33520555494294	12667	Transient	tropics_19	1.17094022222222	1.00415271484785	0.0655462184873949	0.988482410926504	0.230769230769231	1.01566581817118	1052.21487603306	0.01	0.0082
8.794872	1.086128	0.049404	7e-05	-0.645651	7e-05	0.501178	0.121519	10611	8	19	0.640839	3291	4.4978	13.5329	14.4196	0.00608	0.0342	39996709	3291	24.073973	0.99264	0.000592	0.524086	0.000167	0.473817	0.000131	-7e-05	1.4004231913125	12676	Transient	tropics_19	1.099359	1.05843480564923	0.118243243243243	1.00044858657513	0.419161676646707	1.05774592300403	927.625954198473	0.01	0.0082275
14.413043	2.416352	0.028174	0.000156	-0.690777	0.000156	0.513301	0.118957	10737	9	18	0.662349	3474	4.9009	3.3041	15.2207	0.00661	0.0344	39996526	3474	24.419178	1.006222	0.000778	0.520439	0.000198	0.483614	9.5e-05	-4.4e-05	1.36231990030014	12705	Transient	tropics_19	1.60144922222222	1.02221442270122	0.200514138817481	0.963007183991195	0.787878787878788	1.06138573325007	1252.17894736842	0.01	0.008685
5.137255	1.843906	0.0945	0.000119	-0.616272	0.000119	0.509121	0.124747	10765	9	18	0.613434	3588	5.0401	13.7411	18.2648	0.00631	0.0354	39996412	3588	24.49589	1.014474	0.000873	0.520253	0.000189	0.487721	8.9e-05	-2.8e-05	1.44546352997623	12716	Transient	tropics_19	0.570806111111111	1.08342763159331	0.13631156930126	1.03786741696685	0.62962962962963	1.04387754474382	1401.65168539326	0.01	0.00897
8.111111	1.165432	0.032427	7.5e-05	-0.640158	7.5e-05	0.490046	0.129996	10751	9	19	0.633767	3536	5.0277	12.1658	22.8311	0.00621	0.0352	39996464	3536	24.457534	1.010728	0.000767	0.520256	0.000194	0.485933	7.8e-05	-3.6e-05	1.41665448891553	12717	Transient	tropics_19	0.901234555555555	1.02199452713512	0.0977835723598435	1.01336480198473	0.38659793814433	1.0084641298286	1666.61538461538	0.01	0.00884
8.125	0.581597	0.090883	3.8e-05	-0.64027	3.8e-05	0.519636	0.12218	10891	9	19	0.506556	6025	4.913	3.726	27.3973	0.00601	0.0303	39993975	6025	24.841096	1.028097	0.001552	0.522722	0.000196	0.491886	0.000184	-2e-06	1.53739665511504	12752	Transient	tropics_19	0.902777777777778	1.06521161551986	0.0244845360824742	1.00847118412203	0.193877551020408	1.05641551091106	664.021739130435	0.01	0.0150625
5.657407	1.336334	0.011794	8.6e-05	-0.62045	8.6e-05	0.470711	0.236362	2057	8	31	0.293143	7058	4.0199	5.5699	68.4932	0.00131	0.0387	39992942	7058	0.638356	1.004373	0.00068	0.527704	0.000212	0.476115	9.4e-05	-6.3e-05	2.12104314257456	1265	Transient	tropics_21	0.707175875	1.0074582087006	0.126470588235294	1.01894701775325	0.405660377358491	0.988649800993457	2514.48936170213	0.01	0.017645
12.152941	0.741315	0.017955	4.8e-05	-0.672623	4.8e-05	0.498979	0.218643	2113	8	31	0.235688	6428	4.3004	5.7233	68.4932	0.00098	0.0409	39993572	6428	0.791781	0.994318	0.000806	0.526514	0.000226	0.472483	0.000177	-9.9e-05	2.18150822946276	1410	Transient	tropics_21	1.519117625	1.02393515966394	0.0595533498759305	0.969334386093118	0.212389380530973	1.05607820810484	1235.27118644068	0.01	0.01607
8.237288	1.62166	0.055478	0.000105	-0.641172	0.000105	0.502053	0.216729	1875	7	31	0.440207	9257	3.0061	5.0712	91.3242	0.0063	0.0253	39990743	9257	0.139726	0.986711	0.000676	0.53091	0.000185	0.464908	0.00011	-5.7e-05	1.70674475101147	1423	Est.	tropics_21	1.17675542857143	1.07128202868911	0.155325443786982	0.992022752106485	0.567567567567568	1.07989752811309	1970.26363636364	0.01	0.0231425
8.781609	2.009777	0.022893	0.00013	-0.645544	0.00013	0.488063	0.229506	2015	7	27	0.324059	7332	4.0518	5.4548	136.9863	0.00629	0.034	39992668	7332	0.523288	0.998896	0.000697	0.529367	0.000208	0.472051	0.000122	-7.3e-05	1.98748098730711	1487	Transient	tropics_21	1.25451557142857	1.02428786969311	0.186513629842181	0.990574031442984	0.625	1.03392006372193	1881.19672131148	0.01	0.01833
11.103896	1.573621	-0.020993	0.000102	-0.664197	0.000102	0.475893	0.238908	2253	8	25	0.168033	6588	4.9484	6.1068	30.4414	0.00605	0.0469	39993412	6588	1.175342	1.010146	0.00074	0.524346	0.000238	0.482027	0.00019	-0.00012	2.28578358673961	1523	Transient	tropics_21	1.387987	0.969390384287224	0.137837837837838	0.981578299820861	0.428571428571429	0.987274571756354	1257.41052631579	0.01	0.01647
11.545455	2.299882	-0.014311	0.000148	-0.667744	0.000148	0.480781	0.230402	2169	8	26	0.192669	6166	4.2846	5.8767	24.9066	0.00608	0.044	39993834	6166	0.945205	1.003176	0.000672	0.524854	0.000237	0.478156	9.6e-05	-7.7e-05	2.20881234816524	1564	Transient	tropics_21	1.443181875	0.982669955830107	0.220238095238095	0.977156114838478	0.624472573839662	1.00548984013586	2400.02083333333	0.01	0.015415
1.793478	0.707349	0.052811	4.6e-05	-0.589414	4.6e-05	0.475428	0.236529	2267	8	24	0.17041	6590	5.0379	6.1452	68.4932	0.0064	0.0476	39993410	6590	1.213699	1.000276	0.000742	0.524263	0.000236	0.477392	0.000192	-0.000119	2.27239565565846	1636	Transient	tropics_21	0.22418475	1.05393948944879	0.0619946091644205	1.05796559306844	0.194915254237288	0.995885980494018	1231.921875	0.01	0.016475
9.430556	2.884066	-0.005986	0.000186	-0.650756	0.000186	0.476644	0.241249	2295	8	23	0.181375	6969	5.0121	6.2219	54.7945	0.00616	0.0494	39993031	6969	1.290411	1.006665	0.000795	0.524258	0.00024	0.480365	0.000122	-7.7e-05	2.33864479485634	1640	Transient	tropics_21	1.1788195	0.987450522669256	0.233962264150943	0.995027752175789	0.775	0.992253807000926	1977.45081967213	0.01	0.0174225
6.608696	0.730939	0.038047	4.7e-05	-0.628091	4.7e-05	0.486931	0.223728	2239	8	24	0.169216	6406	4.7701	6.0685	30.4414	0.00606	0.0465	39993594	6406	1.136986	1.010421	0.000617	0.524789	0.000241	0.481725	0.000134	-0.000107	2.27301121463165	1641	Transient	tropics_21	0.826087	1.02806657264026	0.0761750405186386	1.01680768809929	0.195020746887967	1.01080699569256	1669.61194029851	0.01	0.016015
4.642857	1.20102	0.049225	7.7e-05	-0.612301	7.7e-05	0.48469	0.229021	2239	8	24	0.169216	6406	4.7701	6.0685	30.4414	0.00606	0.0465	39993594	6406	1.136986	1.010421	0.000617	0.524789	0.000241	0.481725	0.000134	-0.000107	2.27301121463165	1648	Transient	tropics_21	0.580357125	1.03962276803891	0.124797406807131	1.0329905086333	0.319502074688797	1.0061549639317	1709.11194029851	0.01	0.016015
9.032258	5.407562	0.006337	0.000349	-0.647557	0.000349	0.481017	0.229469	2323	9	27	0.17828	7348	5.2411	6.2986	45.6621	0.0061	0.0527	39992652	7348	1.367123	1.00991	0.001024	0.523398	0.00026	0.48275	0.000198	-0.000101	2.3999331914278	1689	Transient	tropics_21	1.00358422222222	0.99648198479554	0.3408203125	0.99985612041433	1.34230769230769	0.996410150181253	1158.93434343434	0.01	0.01837
6.961905	0.855692	0.102546	5.5e-05	-0.630928	5.5e-05	0.520867	0.208062	2365	9	27	0.194655	7783	5.2597	6.4137	45.6621	0.00633	0.0543	39992217	7783	1.482192	1.011109	0.000993	0.523277	0.000276	0.483417	0.00016	-9.2e-05	2.37771389127568	1713	Est.	tropics_21	0.773545	1.09581486090808	0.0553877139979859	1.0168568178506	0.199275362318841	1.07746934840934	1300.3875	0.01	0.0194575
15.297297	0.533236	0.021521	3.4e-05	-0.697879	3.4e-05	0.513598	0.202116	2421	8	27	0.20722	8643	5.3942	6.5671	54.7945	0.00623	0.0532	39991357	8643	1.635616	1.012683	0.001049	0.523999	0.000277	0.483447	0.00012	-6.3e-05	2.30122053530003	1714	Transient	tropics_21	1.912162125	1.00895763723818	0.0324118207816969	0.94969585627144	0.122743682310469	1.06236671238005	1684.3	0.01	0.0216075
4.417508	2.862724	0.029549	0.000185	-0.610491	0.000185	0.47465	0.220595	2757	8	56	0.38268	28465	6.1836	7.0384	91.3242	0.01133	0.0543	39971535	28465	2.556164	1.004557	0.001058	0.525828	0.000223	0.478012	0.000273	-0.000121	1.80826808686659	1849	Transient	tropics_21	0.5521885	1.02531753174851	0.174858223062382	1.03281709852433	0.829596412556054	0.992966703764759	808.040293040293	0.01	0.0711625
7.150538	1.568736	0.093529	0.000101	-0.632443	0.000101	0.5172	0.193248	2701	8	49	0.30124	25332	6.2842	6.8849	273.9726	0.00622	0.0576	39974668	25332	2.40274	1.007838	0.001059	0.526448	0.000231	0.479007	0.000267	-0.000121	1.89555561255645	1868	Est.	tropics_21	0.89381725	1.08950292220626	0.0953729933899906	1.00920179631005	0.437229437229437	1.07973369908999	723.775280898876	0.01	0.06333
10.085627	1.680741	0.009915	0.000108	-0.656018	0.000108	0.487081	0.198837	2841	8	69	0.477344	26924	5.9695	7.2685	68.4932	0.0062	0.0497	39973076	26924	2.786301	0.997768	0.000787	0.524082	0.000198	0.476285	0.000158	-7.9e-05	1.73911895393393	1997	Transient	tropics_21	1.260703375	1.01222359954285	0.13722998729352	0.990138069292902	0.545454545454545	1.02266710058053	1258.46202531646	0.01	0.06731
12.320574	2.150821	-0.007163	0.000139	-0.67397	0.000139	0.487432	0.197551	2925	9	60	0.516951	20795	6.0449	7.4986	273.9726	0.00615	0.0476	39979205	20795	3.016438	0.986878	0.00137	0.522301	0.000183	0.472651	0.000265	-5.7e-05	1.72154135684541	2002	Transient	tropics_21	1.36895266666667	1.00606416714138	0.101459854014599	0.975837920845547	0.759562841530055	1.03127254570497	745.475471698113	0.01	0.0519875
9.216783	3.085872	0.014051	0.000199	-0.649039	0.000199	0.485653	0.198298	2897	9	62	0.511461	23122	5.8572	7.4219	273.9726	0.00645	0.0449	39976878	23122	2.939726	0.981755	0.001101	0.52283	0.000188	0.469744	0.00022	-6.8e-05	1.71898153358417	2011	Transient	tropics_21	1.024087	1.03299721343793	0.180744777475023	0.999460061377198	1.05851063829787	1.03386738308525	901.354545454545	0.01	0.057805
10.907407	2.725995	0.041351	0.000176	-0.662619	0.000176	0.505813	0.182407	2995	9	46	0.508588	14904	5.0205	7.6904	68.4932	0.00127	0.0367	39985096	14904	3.208219	0.98592	0.001413	0.521729	0.000162	0.472684	0.000268	-4.3e-05	1.6260486597048	2356	Transient	tropics_21	1.21193411111111	1.05710185392389	0.124557678697806	0.988059839271865	1.08641975308642	1.07008699257855	680.623134328358	0.01	0.03726
5.715232	1.541424	0.042563	9.9e-05	-0.620914	9.9e-05	0.485714	0.200567	3037	9	37	0.486719	12687	4.3779	7.8055	91.3242	0.00639	0.0314	39987313	12687	3.323288	1.003605	0.001019	0.52128	0.000161	0.481546	0.000146	-2.8e-05	1.53505291898775	2468	Transient	tropics_21	0.635025777777778	1.03973355419307	0.0971540726202159	1.03102551605392	0.614906832298137	1.00865545555357	1373.74657534247	0.01	0.0317175
6.612676	1.011952	0.035311	6.5e-05	-0.628123	6.5e-05	0.48567	0.196933	3219	9	37	0.703433	10807	3.9977	8.3041	91.3242	0.006	0.0205	39989193	10807	3.821918	1.003727	0.000849	0.521109	0.000181	0.48174	7e-05	-1.6e-05	1.12842903388776	2698	Transient	tropics_21	0.734741777777778	1.03209521774082	0.0765606595995288	1.02395547687618	0.359116022099447	1.00815792751277	2813.32857142857	0.01	0.0270175
14.708333	1.456597	0.038016	9.4e-05	-0.693149	9.4e-05	0.519754	0.169676	3373	8	30	0.840099	14609	4.1308	8.726	45.6621	0.00619	0.0122	39985391	14609	4.243836	0.991066	0.000934	0.52504	0.00025	0.472113	5e-05	-2.1e-05	0.784713483976785	2758	Transient	tropics_21	1.838541625	1.04811168248248	0.100642398286938	0.952306662884352	0.376	1.10091016345663	3393.52	0.01	0.0365225
2.566667	1.645556	0.087295	0.000106	-0.595625	0.000106	0.495291	0.184617	3401	8	35	0.859431	16042	4.2432	8.8027	68.4932	0.0062	0.0116	39983958	16042	4.320548	1.018996	0.00098	0.52585	0.000255	0.484653	3e-05	-1.3e-05	0.732142454256268	2913	Est.	tropics_21	0.320833375	1.07087617783691	0.108163265306122	1.0482417932277	0.415686274509804	1.02194972485469	6153.9	0.01	0.040105
3.84	2.148945	0.066582	0.000139	-0.605852	0.000139	0.490247	0.179474	3597	6	50	0.761046	26005	4.3319	9.3397	68.4932	0.00624	0.0131	39973995	26005	4.857534	1.013894	0.000943	0.535031	0.000209	0.473924	3.8e-05	2e-06	0.852440666566162	3117	Est.	tropics_21	0.64	1.05420153000955	0.147401908801697	1.01977150739068	0.665071770334928	1.03444223124383	4723	0.01	0.0650125
4.224066	6.074276	-0.00282	0.000392	-0.608937	0.000392	0.45873	0.183178	3821	5	50	0.588139	20774	3.6063	3.5205	273.9726	0.00644	0.016	39979226	20774	5.471233	0.982298	0.000737	0.538492	0.000148	0.456206	5.3e-05	1e-06	1.1734855594109	3254	Transient	tropics_21	0.8448132	1.01515423269212	0.531886024423338	1.01009626538918	2.64864864864865	1.00553258834825	3456.18867924528	0.01	0.051935
7.368201	4.994135	0.019667	0.000322	-0.634191	0.000322	0.481174	0.175274	3807	5	50	0.584629	21872	3.5556	3.4822	136.9863	0.00622	0.015	39978128	21872	5.432877	0.994468	0.000996	0.538413	0.000151	0.461907	8.6e-05	1.1e-05	1.14763526972116	3296	Transient	tropics_21	1.4736402	1.02553492876473	0.323293172690763	0.98505121457087	2.13245033112583	1.04171185974666	2038.06976744186	0.01	0.05468
9.843137	0.720492	-0.012199	4.6e-05	-0.65407	4.6e-05	0.475239	0.180078	4185	5	18	0.650521	4893	4.2555	4.337	54.7945	0.00648	0.0072	39995107	4893	6.468493	0.984306	0.000539	0.53773	0.00016	0.457799	1.2e-05	-7e-06	0.904785075343269	3547	Transient	tropics_21	1.9686274	1.00362601279895	0.0853432282003711	0.966889272325566	0.2875	1.03809532130913	15006.5	0.01	0.0122325
10.359551	7.421285	-0.018111	0.000479	-0.658218	0.000479	0.474437	0.175127	4059	5	26	0.685357	7847	3.865	3.9918	68.4932	0.00632	0.0103	39992153	7847	6.123288	0.980012	0.000625	0.537102	0.000173	0.456336	2.3e-05	-7e-06	1.03385607742748	3787	Transient	tropics_21	2.0719102	1.0020816260761	0.7664	0.964012766093494	2.76878612716763	1.03966594789804	7614.21739130435	0.01	0.0196175
8.962025	2.061849	-0.030784	0.000133	-0.646993	0.000133	0.463218	0.180164	4101	5	21	0.674049	6547	3.9879	4.1068	91.3242	0.00635	0.0094	39993453	6547	6.238356	0.988315	0.000626	0.53709	0.00017	0.460204	1.5e-05	-2e-06	1.0288532025138	3803	Transient	tropics_21	1.792405	0.981149737095324	0.212460063897764	0.974916552088014	0.782352941176471	1.00654926945442	12010.9333333333	0.01	0.0163675
6.471698	1.41901	0.018289	9.2e-05	-0.62699	9.2e-05	0.476853	0.178147	4241	5	21	0.588998	4163	4.4286	4.4904	45.6621	0.00645	0.0082	39995837	4163	6.621918	0.986416	0.000705	0.537553	0.000152	0.458939	6e-05	-1e-05	0.950953921512317	3911	Transient	tropics_21	1.2943396	1.03248251043481	0.130496453900709	0.993757485155787	0.605263157894737	1.03903350990001	2969.11666666667	0.01	0.0104075
9.5	1.535714	-0.006291	9.9e-05	-0.651314	9.9e-05	0.476729	0.176839	4381	5	19	0.570545	4040	4.8844	4.874	39.1389	0.00652	0.0083	39995960	4040	7.005479	1.014909	0.000671	0.538434	0.000145	0.471387	1.8e-05	9e-06	0.923128171848149	3975	Transient	tropics_21	1.9	0.979130884551749	0.147540983606557	0.968290002292005	0.682758620689655	1.01133251447325	9824.38888888889	0.01	0.0101
4.132075	0.152367	0.024981	1e-05	-0.608198	1e-05	0.471113	0.182588	4325	5	17	0.536998	3784	4.8334	4.7205	39.1389	0.00631	0.0096	39996216	3784	6.852055	1.004775	0.000583	0.537362	0.000161	0.467634	1.1e-05	-3e-06	1.04817479363944	4022	Transient	tropics_21	0.826415	1.02042311932742	0.0171526586620926	1.01296866927	0.062111801242236	1.00743957881591	16598.9090909091	0.01	0.00946
5.644068	1.788567	0.044057	0.000115	-0.620343	0.000115	0.48611	0.174876	4577	5	28	0.79843	8409	4.9098	5.411	34.2466	0.00609	0.0074	39991591	8409	7.542466	1.024014	0.00058	0.538268	0.000145	0.475773	7e-06	3e-06	0.79853434198243	4039	Transient	tropics_21	1.1288136	1.02053479794249	0.198275862068966	0.999056147297024	0.793103448275862	1.02172674783983	24982.2857142857	0.01	0.0210225
7.258242	8.11463	0.003299	0.000524	-0.633308	0.000524	0.472879	0.175257	4969	6	49	0.83569	16335	5.4779	4.4685	273.9726	0.00646	0.0083	39983665	16335	8.616438	0.980274	0.000598	0.535974	0.000184	0.457466	5.3e-05	-3.2e-05	0.831373564348675	4308	Transient	tropics_21	1.209707	1.02349388812668	0.876254180602007	0.990407926799491	2.84782608695652	1.0336921213817	3306.7358490566	0.01	0.0408375
12.136986	2.13192	-0.000119	0.000138	-0.672495	0.000138	0.490068	0.163487	5011	6	46	0.814377	13716	5.4893	4.5836	68.4932	0.00653	0.0087	39986284	13716	8.731507	0.976698	0.000654	0.535433	0.000188	0.45627	7.4e-05	-3.9e-05	0.923112188678488	4322	Transient	tropics_21	2.022831	1.02373610581799	0.211009174311927	0.953309669483466	0.734042553191489	1.07407456111513	2209.28378378378	0.01	0.03429
7.010989	1.043835	-0.010138	6.7e-05	-0.631322	6.7e-05	0.465521	0.181585	5235	6	24	0.688475	5961	6.3972	5.1973	91.3242	0.00635	0.0142	39994039	5961	9.345205	0.994272	0.000617	0.535548	0.000182	0.464379	6.6e-05	-3.9e-05	1.29887659914729	4338	Transient	tropics_21	1.16849816666667	0.995616105350378	0.108589951377634	0.993166214498106	0.368131868131868	1.00245919819802	2751.28787878788	0.01	0.0149025
7.280303	3.519915	-0.015525	0.000227	-0.633485	0.000227	0.464063	0.18192	5095	6	39	0.76718	9415	5.8543	5.4767	54.7945	0.00647	0.0112	39990585	9415	8.961644	0.980404	0.000685	0.53609	0.000186	0.457434	7.6e-05	-3.6e-05	1.14991394356521	4376	Transient	tropics_21	1.21338383333333	1.00427465776532	0.331386861313869	0.9900183720088	1.22043010752688	1.01449170809341	2393.68421052632	0.01	0.0235375
4.660819	1.943436	0.014504	0.000125	-0.612445	0.000125	0.468304	0.179331	5011	6	46	0.814377	13716	5.4893	4.5836	68.4932	0.00653	0.0087	39986284	13716	8.731507	0.976698	0.000654	0.535433	0.000188	0.45627	7.4e-05	-3.9e-05	0.923112188678488	4438	Transient	tropics_21	0.776803166666667	1.03881618819948	0.191131498470948	1.01230966145033	0.664893617021277	1.02637473425822	2423.39189189189	0.01	0.03429
3.428571	3.619898	0.012899	0.000234	-0.602548	0.000234	0.462905	0.182162	5081	6	39	0.767136	10023	5.9123	4.9192	273.9726	0.00632	0.0107	39989977	10023	8.923288	0.987561	0.000643	0.535829	0.000189	0.46099	5.5e-05	-3.1e-05	1.14779869727686	4448	Est.	tropics_21	0.5714285	1.02574175261606	0.363919129082426	1.02162265211309	1.23809523809524	1.00415410312588	3312.03636363636	0.01	0.0250575
4.663366	2.322321	0.023126	0.00015	-0.612466	0.00015	0.472309	0.179717	5123	6	35	0.750975	8714	5.9204	4.8904	39.1389	0.00648	0.012	39991286	8714	9.038356	0.988767	0.000604	0.536224	0.000185	0.461203	4.1e-05	-2.7e-05	1.18959924649277	4635	Transient	tropics_21	0.777227666666667	1.03502188003264	0.248344370860927	1.01079514638448	0.810810810810811	1.02408050251191	4383.34146341463	0.01	0.021785
4.846154	1.719921	0.004368	0.000111	-0.613934	0.000111	0.464213	0.180366	5123	6	35	0.750975	8714	5.9204	4.8904	39.1389	0.00648	0.012	39991286	8714	9.038356	0.988767	0.000604	0.536224	0.000185	0.461203	4.1e-05	-2.7e-05	1.18959924649277	4658	Transient	tropics_21	0.807692333333333	1.01578789908745	0.183774834437086	1.00931238772073	0.6	1.0065264102792	4399.17073170732	0.01	0.021785
8.724138	0.441141	0.040242	2.8e-05	-0.645082	2.8e-05	0.496346	0.165418	5319	6	23	0.623133	4954	6.6833	5.7781	22.8311	0.0113	0.016	39995046	4954	9.575342	0.987361	0.001168	0.535779	0.000183	0.460933	0.000168	-2.8e-05	1.42093518056088	4823	Transient	tropics_21	1.454023	1.05438910477447	0.023972602739726	0.979171489629133	0.153005464480874	1.07682895344877	984.630952380953	0.01	0.012385
4.652778	1.004437	0.027893	6.5e-05	-0.612381	6.5e-05	0.47448	0.178302	5361	6	18	0.597467	4817	6.9028	5.8397	30.4414	0.01145	0.0179	39995183	4817	9.690411	0.99864	0.000758	0.535544	0.00018	0.466382	6e-05	-1.7e-05	1.49008531221889	4879	Transient	tropics_21	0.775463	1.02968602496398	0.0857519788918206	1.01216462065742	0.361111111111111	1.01736344884665	2971.7	0.01	0.0120425
3.88	0.7056	0.040123	4.6e-05	-0.606173	4.6e-05	0.477347	0.18144	5403	6	18	0.550745	4897	6.9475	5.6452	45.6621	0.00643	0.0185	39995103	4897	9.805479	1.00092	0.000861	0.53581	0.000181	0.467207	7.3e-05	-1.3e-05	1.54988864863387	4881	Transient	tropics_21	0.646666666666667	1.03998201833428	0.0534262485481998	1.01796207026788	0.25414364640884	1.02170344194329	2485.47945205479	0.01	0.0122425
4.8	0.96	0.047741	6.2e-05	-0.613563	6.2e-05	0.484572	0.178961	5501	6	20	0.429823	5479	7.2199	4.8589	39.1389	0.00635	0.0209	39994521	5479	10.073973	1.019678	0.000821	0.535532	0.000188	0.476199	4.4e-05	-8e-06	1.66242185078512	4924	Est.	tropics_21	0.8	1.02865704203818	0.0755176613885506	1.0109916022697	0.329787234042553	1.01758298526456	4067.29545454545	0.01	0.0136975
7.201754	1.318944	0.023423	8.5e-05	-0.632854	8.5e-05	0.482178	0.179351	6243	6	26	0.714201	8457	7.037	7.0452	68.4932	0.01122	0.0134	39991543	8457	12.106849	0.989432	0.000531	0.535873	0.000161	0.46179	1.8e-05	-1.3e-05	1.09741802018558	5171	Transient	tropics_21	1.20029233333333	1.03463347946335	0.160075329566855	0.991044428454225	0.527950310559006	1.04414993828364	9963.94444444445	0.01	0.0211425
7.283333	1.303056	0.013937	8.4e-05	-0.63351	8.4e-05	0.477908	0.184597	6383	6	31	0.636209	5888	7.6941	6.2137	34.2466	0.00608	0.0154	39994112	5888	12.490411	1.001672	0.000534	0.535604	0.000155	0.467721	6e-06	-4e-06	1.26493721620701	5185	Transient	tropics_21	1.21388883333333	1.0123419370293	0.157303370786517	0.990891929004126	0.541935483870968	1.02178007829454	30766.1666666667	0.01	0.01472
7.657303	2.764581	0.008456	0.000178	-0.636513	0.000178	0.476852	0.178968	6033	6	32	0.763738	16524	6.0756	6.0548	91.3242	0.00633	0.0108	39983476	16524	11.531507	0.993945	0.000572	0.534361	0.000164	0.465196	1.1e-05	-6e-06	0.95756121048064	5243	Transient	tropics_21	1.27621716666667	1.01463547072954	0.311188811188811	0.990218788747493	1.08536585365854	1.02505610538354	16269.8181818182	0.01	0.04131
6.938272	1.440634	-0.001423	9.3e-05	-0.630738	9.3e-05	0.469339	0.178038	6285	6	26	0.703684	7438	7.2881	5.9452	39.1389	0.0064	0.0141	39992562	7438	12.221918	0.993361	0.000587	0.535836	0.000158	0.463652	2.9e-05	-1.1e-05	1.10715413626522	5645	Transient	tropics_21	1.15637866666667	1.0052518792105	0.158432708688245	0.993212276253455	0.588607594936709	1.01226566476582	6139.24137931035	0.01	0.018595
2.654545	4.480661	0.032697	0.000289	-0.59633	0.000289	0.469175	0.185731	6523	6	31	0.526048	4914	8.703	7.4274	68.4932	0.00642	0.0205	39995086	4914	12.873973	1.006164	0.000616	0.535154	0.000152	0.470239	4.9e-05	-1.8e-05	1.50389432386792	5670	Transient	tropics_21	0.442424166666667	1.02690756265156	0.469155844155844	1.02929152219462	1.90131578947368	0.997737320809206	3790.42857142857	0.01	0.012285
3.086207	0.699465	0.06652	4.5e-05	-0.599798	4.5e-05	0.487004	0.176074	6467	6	24	0.554348	5244	8.5522	7.3575	54.7945	0.01151	0.0198	39994756	5244	12.720548	0.998563	0.000594	0.536016	0.000149	0.465921	3.3e-05	-9e-06	1.3791664846518	5682	Est.	tropics_21	0.514367833333333	1.07032038990851	0.0757575757575758	1.02407858579245	0.302013422818792	1.04525016043492	5335.57575757576	0.01	0.01311
9.743802	0.636842	0.028996	4.1e-05	-0.653273	4.1e-05	0.494908	0.171345	6901	6	30	0.328809	11125	8.2927	7.6329	91.3242	0.00599	0.0227	39988875	11125	13.909589	1.017181	0.00066	0.532104	0.000168	0.478126	5.6e-05	-2.5e-05	1.5716034659532	5907	Transient	tropics_21	1.623967	1.01203274224055	0.0621212121212121	0.977891378566525	0.244047619047619	1.03509953443235	3059.73214285714	0.01	0.0278125
9.508929	1.392777	0.049664	9e-05	-0.651386	9e-05	0.504291	0.171574	6901	6	30	0.328809	11125	8.2927	7.6329	91.3242	0.00599	0.0227	39988875	11125	13.909589	1.017181	0.00066	0.532104	0.000168	0.478126	5.6e-05	-2.5e-05	1.5716034659532	5916	Transient	tropics_21	1.5848215	1.03316708493685	0.136363636363636	0.979738401716153	0.535714285714286	1.05472406855097	3063.82142857143	0.01	0.0278125
6.875912	1.699931	0.066904	0.00011	-0.630237	0.00011	0.502343	0.169589	6929	7	35	0.33793	12689	8.6618	7.9904	68.4932	0.01115	0.0252	39987311	12689	13.986301	1.014927	0.000868	0.531543	0.000172	0.477598	0.000126	-4e-05	1.61807662086518	5932	Transient	tropics_21	0.982273142857143	1.05346771810766	0.126728110599078	1.0017356859303	0.63953488372093	1.05181135599395	1345.94444444444	0.01	0.0317225
4.441748	1.353403	0.028499	8.7e-05	-0.610686	8.7e-05	0.474133	0.185905	7055	7	46	0.437922	19113	7.4039	8.0548	136.9863	0.00632	0.0233	39980887	19113	14.331507	1.010887	0.000965	0.530091	0.000184	0.477009	0.000146	-4.5e-05	1.64983536777368	5950	Transient	tropics_21	0.634535428571429	1.01782788968997	0.0901554404145078	1.02431140728376	0.472826086956522	0.993970763654355	1273.32191780822	0.01	0.0477825
2.360656	1.170474	0.065325	7.6e-05	-0.59397	7.6e-05	0.483738	0.176761	7013	7	40	0.403881	16953	8.0776	7.9397	136.9863	0.00605	0.0239	39983047	16953	14.216438	1.009243	0.000726	0.530497	0.000174	0.475859	9.2e-05	-3.9e-05	1.61451880844651	5973	Est.	tropics_21	0.337236571428571	1.05772931537059	0.104683195592287	1.04078056612481	0.436781609195402	1.01655742562398	1921.3152173913	0.01	0.0423825
7.222222	2.42284	0.017321	0.000156	-0.633019	0.000156	0.479299	0.170507	7727	6	31	0.647316	6408	8.7459	7.3534	91.3242	0.00653	0.0364	39993592	6408	16.172603	0.999078	0.000775	0.533938	0.000188	0.467968	3.6e-05	-5e-06	1.47867374625253	6164	Transient	tropics_21	1.20370366666667	1.01841085318979	0.201290322580645	0.99447188818923	0.829787234042553	1.02421319406455	4736.30555555556	0.01	0.01602
5.655022	2.356973	0.027905	0.000152	-0.620431	0.000152	0.478529	0.173415	7223	7	54	0.409567	22265	7.2194	8.5151	136.9863	0.01096	0.0288	39977735	22265	14.791781	0.995783	0.001036	0.531155	0.000224	0.468923	0.000115	-3.4e-05	1.80266125822011	6211	Transient	tropics_21	0.807860285714286	1.03265268785658	0.146718146718147	1.01234598845806	0.678571428571429	1.02048523958091	1507.95652173913	0.01	0.0556625
12.446154	2.031716	-0.045693	0.000131	-0.674978	0.000131	0.469313	0.177255	7727	6	31	0.647316	6408	8.7459	7.3534	91.3242	0.00653	0.0364	39993592	6408	16.172603	0.999078	0.000775	0.533938	0.000188	0.467968	3.6e-05	-5e-06	1.47867374625253	6263	Transient	tropics_21	2.074359	0.956216837007309	0.169032258064516	0.953608138345687	0.696808510638298	1.00287412814551	4923.75	0.01	0.01602
6.560847	6.352118	0.006304	0.00041	-0.627706	0.00041	0.471669	0.173376	7349	6	49	0.343904	17691	8.644	8.8603	Inf	0.00627	0.0394	39982309	17691	15.136986	0.990066	0.001058	0.533573	0.000205	0.464088	0.000108	-1.8e-05	1.73698676192748	6324	Transient	tropics_21	1.0934745	1.01642103862552	0.387523629489603	1.00045348815576	2	1.01633526400165	1605.33333333333	0.01	0.0442275
4.036145	2.408332	0.010504	0.000155	-0.607428	0.000155	0.464108	0.175677	7447	6	38	0.47526	14430	8.7061	9.1288	136.9863	0.00641	0.0411	39985570	14430	15.405479	0.991783	0.000653	0.534526	0.000181	0.464062	3.7e-05	-1.7e-05	1.62397130485729	6434	Transient	tropics_21	0.672690833333333	1.01893192429633	0.237366003062787	1.01912753773347	0.856353591160221	1.00009912468593	4748.02702702703	0.01	0.036075
2.198113	1.894713	0.000353	0.000122	-0.592664	0.000122	0.452616	0.184178	7643	6	32	0.599528	8043	8.9424	7.1233	30.4414	0.0062	0.0388	39991957	8043	15.942466	0.996456	0.000627	0.534	0.000186	0.466727	4.3e-05	-2.8e-05	1.52803969479736	6517	Transient	tropics_21	0.366352166666667	1.0039109226216	0.194577352472089	1.03530434850933	0.655913978494624	0.969766051674748	4283.20930232558	0.01	0.0201075
7.471698	1.135991	0.002874	7.3e-05	-0.635023	7.3e-05	0.473412	0.172704	7587	6	34	0.573179	9791	8.6016	8.8877	91.3242	0.00617	0.0377	39990209	9791	15.789041	0.98521	0.000565	0.533832	0.000178	0.461611	4.4e-05	-3.1e-05	1.507161551779	6621	Transient	tropics_21	1.245283	1.0179333684162	0.129203539823009	0.992678033429064	0.410112359550562	1.02556481539651	3925.09090909091	0.01	0.0244775
11.123288	0.765622	-0.003395	4.9e-05	-0.664353	4.9e-05	0.484425	0.166479	7685	6	31	0.593321	7217	9.1582	7.2384	68.4932	0.00647	0.0403	39992783	7217	16.057534	0.995459	0.000767	0.533883	0.000196	0.466342	4.9e-05	-1.7e-05	1.61673984744763	6691	Transient	tropics_21	1.85388133333333	1.00115701048082	0.0638852672750978	0.963893531620298	0.25	1.03877626291434	3397.5306122449	0.01	0.0180425
2.753968	0.788675	0.056341	5.1e-05	-0.597129	5.1e-05	0.480832	0.175395	7615	6	33	0.581364	8886	8.9587	7.0466	39.1389	0.00606	0.0389	39991114	8886	15.865753	0.993402	0.00058	0.533973	0.000181	0.465317	3.5e-05	-2.6e-05	1.53018822008377	6829	Est.	tropics_21	0.458994666666667	1.06498515811626	0.0879310344827586	1.03074413555746	0.281767955801105	1.03334286088838	5011.28571428571	0.01	0.022215
8.355556	0.829136	0.040546	5.3e-05	-0.642122	5.3e-05	0.495057	0.161186	7685	6	31	0.593321	7217	9.1582	7.2384	68.4932	0.00647	0.0403	39992783	7217	16.057534	0.995459	0.000767	0.533883	0.000196	0.466342	4.9e-05	-1.7e-05	1.61673984744763	6865	Transient	tropics_21	1.39259266666667	1.04612968695296	0.0691003911342894	0.98556181007498	0.270408163265306	1.06157498145138	3289.51020408163	0.01	0.0180425
5.57	1.2851	0.019658	8.3e-05	-0.619748	8.3e-05	0.474101	0.171791	7671	6	31	0.59668	7530	8.5946	9.0068	45.6621	0.01139	0.0358	39992470	7530	16.019178	0.993211	0.000699	0.534044	0.000189	0.465165	5.4e-05	-2.5e-05	1.58074013865202	6868	Transient	tropics_21	0.928333333333333	1.02682359621982	0.118741058655222	1.00755746094928	0.439153439153439	1.01921038771189	3181.31481481481	0.01	0.018825
3.433333	1.745556	0.008268	0.000113	-0.602586	0.000113	0.460737	0.184779	7811	6	28	0.633701	5976	9.3399	7.5836	68.4932	0.00638	0.0405	39994024	5976	16.40274	0.989758	0.000682	0.535316	0.000181	0.462458	7e-05	-3.2e-05	1.53196803041815	6871	Transient	tropics_21	0.572222166666667	1.01873617016167	0.165689149560117	1.02256282771794	0.624309392265193	0.99627858097384	2639.7	0.01	0.01494
5.979592	2.645842	0.021774	0.000171	-0.623038	0.000171	0.476734	0.178873	8147	5	45	0.438215	12843	11.334	8.5041	68.4932	0.00633	0.0524	39987157	12843	17.323288	1.020358	0.000683	0.53746	0.000167	0.474792	1.7e-05	1e-06	1.65317274811581	7032	Transient	tropics_21	1.1959184	1.00162176753575	0.250366032210835	0.997865222240339	1.02395209580838	1.004090212135	10521.9411764706	0.01	0.0321075
1.759398	1.641359	0.054779	0.000106	-0.58914	0.000106	0.476238	0.176255	7951	6	33	0.629469	6909	10.1047	7.9671	68.4932	0.00616	0.0443	39993091	6909	16.786301	1.007032	0.000749	0.535572	0.000174	0.470269	5.2e-05	-1.3e-05	1.40992425891965	7054	Transient	tropics_21	0.293233	1.04893106177262	0.141522029372497	1.03590966527075	0.609195402298851	1.0126927354344	3389.51923076923	0.01	0.0172725
3.37037	1.077641	0.08366	7e-05	-0.60208	7e-05	0.496627	0.163257	8105	5	38	0.46797	10943	10.8695	8.389	136.9863	0.00601	0.0511	39989057	10943	17.208219	1.017385	0.000698	0.53688	0.000169	0.47392	1.9e-05	0	1.66753242206931	7120	Est.	tropics_21	0.674074	1.06868015829087	0.100286532951289	1.02010001165548	0.414201183431953	1.04791314989872	8592.47368421053	0.01	0.0273575
5.972973	0.783053	0.018421	5.1e-05	-0.622985	5.1e-05	0.47509	0.176511	8105	5	38	0.46797	10943	10.8695	8.389	136.9863	0.00601	0.0511	39989057	10943	17.208219	1.017385	0.000698	0.53688	0.000169	0.47392	1.9e-05	0	1.66753242206931	7148	Transient	tropics_21	1.1945946	1.0011860930185	0.0730659025787966	0.998996177299585	0.301775147928994	1.00246877110061	9290.05263157895	0.01	0.0273575
4.329268	2.562314	-0.030213	0.000165	-0.609782	0.000165	0.446658	0.17327	8763	6	65	0.400878	15945	5.9149	10.1918	136.9863	0.00634	0.0489	39984055	15945	19.010959	1.004187	0.001026	0.532562	0.000213	0.471689	0.000175	-6.5e-05	2.33526836540766	7199	Transient	tropics_21	0.721544666666667	0.966193398901172	0.160818713450292	1.02048086884907	0.774647887323944	0.946933254750482	990.114285714286	0.01	0.0398625
5.108696	7.009924	-0.008946	0.000452	-0.616043	0.000452	0.459227	0.178457	8469	5	67	0.321045	24956	11.1342	9.3863	Inf	0.00614	0.0642	39975044	24956	18.205479	0.999066	0.000891	0.537874	0.00015	0.46457	0.000121	-2.3e-05	2.09180984819511	7223	Transient	tropics_21	1.0217392	0.992020443492522	0.507295173961841	1.0040963140459	3.01333333333333	0.988499042124976	1474.85123966942	0.01	0.06239
2.058577	1.979832	0.057142	0.000128	-0.591543	0.000128	0.478699	0.173673	8315	5	52	0.372084	22417	12.1139	8.9644	136.9863	0.00635	0.0618	39977583	22417	17.783562	1.011029	0.000863	0.538217	0.00016	0.469789	6.5e-05	0	1.79193295880648	7233	Transient	tropics_21	0.4117154	1.04725596416567	0.148319814600232	1.02834473322038	0.8	1.01896596131455	2671.89230769231	0.01	0.0560425
6.572848	3.072508	0.067605	0.000198	-0.627803	0.000198	0.501637	0.156588	8413	5	68	0.353445	25707	11.45	9.2329	136.9863	0.00625	0.061	39974293	25707	18.052055	1.006144	0.00107	0.538622	0.000145	0.467199	0.000151	-1.6e-05	2.00222893854131	7326	Transient	tropics_21	1.3145696	1.06340901269878	0.185046728971963	0.990979186693056	1.36551724137931	1.07371163037592	1037.00662251656	0.01	0.0642675
4.193416	2.616911	0.071274	0.000169	-0.608691	0.000169	0.493914	0.157569	8539	5	63	0.293596	22875	10.0642	9.5781	Inf	0.00653	0.0618	39977125	22875	18.39726	0.992084	0.001361	0.53651	0.000162	0.462536	0.000251	-4.4e-05	2.17955556429323	7583	Est.	tropics_21	0.8386832	1.08244405456395	0.12417340191036	1.01407724194516	1.04320987654321	1.06783904387983	627.764940239044	0.01	0.0571875
5.298701	1.447574	0.033194	9.3e-05	-0.617569	9.3e-05	0.479682	0.159273	8567	5	63	0.327603	21407	9.405	9.6548	91.3242	0.00612	0.0594	39978593	21407	18.473973	0.995331	0.000986	0.536389	0.000166	0.464135	0.000149	-3.4e-05	2.18847967975437	7597	Transient	tropics_21	1.0597402	1.0386002922611	0.0943204868154158	1.00534084661105	0.560240963855422	1.0334967197044	1068.94630872483	0.01	0.0535175
9.493617	2.011661	0.043665	0.00013	-0.651263	0.00013	0.501314	0.146585	8609	6	65	0.367615	19194	8.4085	9.7699	273.9726	0.00618	0.0556	39980806	19194	18.589041	0.985803	0.001209	0.535857	0.000169	0.460173	0.00022	-4.6e-05	2.18962698750891	7604	Transient	tropics_21	1.5822695	1.05967657273267	0.10752688172043	0.972996245538171	0.769230769230769	1.08940333309429	666.295454545455	0.01	0.047985
2.111111	3.190553	0.03598	0.000206	-0.591965	0.000206	0.468825	0.162706	8637	6	59	0.392393	18326	7.8753	9.8466	136.9863	0.00615	0.0533	39981674	18326	18.665753	0.993948	0.001084	0.53554	0.000174	0.464245	0.000183	-4.5e-05	2.19963968041271	7651	Transient	tropics_21	0.351851833333333	1.04294702900084	0.190036900369004	1.03304907403846	1.18390804597701	1.00986548051137	889.103825136612	0.01	0.045815
6.030534	1.708991	0.041253	0.00011	-0.623447	0.00011	0.486365	0.157323	8679	6	60	0.415531	17397	7.0489	9.9616	91.3242	0.00613	0.0501	39982603	17397	18.780822	0.996073	0.001096	0.534734	0.000177	0.46593	0.000175	-4e-05	2.25588707531457	7753	Transient	tropics_21	1.005089	1.04622425010511	0.10036496350365	1.00254207760478	0.621468926553672	1.0438585195201	898.988571428571	0.01	0.0434925
13.577143	2.221192	0.043283	0.000143	-0.684063	0.000143	0.517805	0.137271	8693	6	59	0.396055	17134	7.256	10	136.9863	0.00631	0.0547	39982866	17134	18.819178	0.993624	0.001223	0.534592	0.000178	0.464965	0.000258	-7e-05	2.31325941114331	7818	Transient	tropics_21	2.26285716666667	1.05093412707701	0.116925592804579	0.943827785445473	0.803370786516854	1.11364296237351	532.058139534884	0.01	0.042835
5.777202	2.007356	0.036143	0.00013	-0.621412	0.00013	0.482882	0.156427	8791	6	59	0.396728	15711	5.6406	10.2685	68.4932	0.00638	0.0473	39984289	15711	19.087671	1.002388	0.000955	0.532323	0.000221	0.471061	0.00016	-6.9e-05	2.33333876810971	7835	Transient	tropics_21	0.962867	1.03433410902441	0.136125654450262	1.0091342963919	0.588235294117647	1.02509441452381	977.66875	0.01	0.0392775
4.89372	1.254405	0.065228	8.1e-05	-0.614316	8.1e-05	0.493622	0.147585	8749	6	61	0.391166	16075	6.4392	10.1534	91.3242	0.00635	0.0509	39983925	16075	18.972603	1.001441	0.001064	0.532973	0.000207	0.470089	0.00024	-9.3e-05	2.37298183905695	7876	Transient	tropics_21	0.81562	1.06586645082582	0.0761278195488722	1.01508110201003	0.391304347826087	1.05006073318031	614.9375	0.01	0.0401875
5.78534	2.430361	0.020989	0.000157	-0.621477	0.000157	0.475654	0.1572	8763	6	65	0.400878	15945	5.9149	10.1918	136.9863	0.00634	0.0489	39984055	15945	19.010959	1.004187	0.001026	0.532562	0.000213	0.471689	0.000175	-6.5e-05	2.33526836540766	7893	Transient	tropics_21	0.964223333333333	1.01695283672936	0.153021442495127	1.00861586095565	0.737089201877934	1.00840596240319	898.285714285714	0.01	0.0398625
6.28169	1.676519	0.084938	0.000108	-0.625464	0.000108	0.50909	0.13978	8819	7	57	0.358891	15938	5.4238	10.3452	68.4932	0.00616	0.0478	39984062	15938	19.164384	1.000456	0.00105	0.531911	0.00022	0.470551	0.000214	-8.6e-05	2.38267725102649	8054	Est.	tropics_21	0.897384285714286	1.08815337039583	0.102857142857143	1.0058320373654	0.490909090909091	1.08190185548432	653.177570093458	0.01	0.039845
5.120332	2.404607	0.045291	0.000155	-0.616136	0.000155	0.484768	0.15146	8931	7	53	0.234911	16734	4.666	10.6521	273.9726	0.00612	0.05	39983266	16734	19.471233	1.007388	0.001411	0.531726	0.000232	0.473916	0.000223	-5.5e-05	2.4422434149135	8198	Transient	tropics_21	0.731476	1.03865868792321	0.109851169383416	1.01561156679877	0.668103448275862	1.02289857274285	679.192825112108	0.01	0.041835
6.300847	3.888304	0.016798	0.000251	-0.625618	0.000251	0.475693	0.153671	9029	6	58	0.272197	21264	4.3404	10.9205	54.7945	0.00605	0.0518	39978736	21264	19.739726	1.009068	0.001398	0.532651	0.000202	0.473838	0.000202	-3.1e-05	2.35022154885426	8296	Transient	tropics_21	1.05014116666667	1.00780113899215	0.179542203147353	1.00427998661357	1.24257425742574	1.00391484009303	760.747524752475	0.01	0.05316
5.676923	1.184852	0.10312	7.6e-05	-0.620607	7.6e-05	0.516042	0.13383	9071	6	56	0.270926	25435	4.0527	3.6712	91.3242	0.00607	0.0476	39974565	25435	19.854795	1.016163	0.00166	0.533058	0.00018	0.476795	0.000266	-2.6e-05	2.17634147498279	8454	Est.	tropics_21	0.946153833333333	1.09099075249399	0.0457831325301205	1.00855442447829	0.422222222222222	1.08231420212041	503.12030075188	0.01	0.0635875
4.60221	13.355575	0.019604	0.000862	-0.611974	0.000862	0.470502	0.139792	9449	7	53	0.526796	15879	3.6794	3.2151	Inf	0.00627	0.0201	39984121	15879	20.890411	0.969417	0.000665	0.528195	0.000157	0.45904	6.6e-05	-2e-05	1.33911217622535	8649	Est.	tropics_21	0.657458571428571	1.05196981307063	1.29624060150376	1.02666506194465	5.49044585987261	1.02496950156849	2118.06060606061	0.01	0.0396975
6.913907	3.509144	0.01937	0.000226	-0.630542	0.000226	0.479365	0.135125	9365	7	70	0.584507	28968	3.4324	4.4068	273.9726	0.00647	0.0198	39971032	28968	20.660274	0.973397	0.000849	0.529212	0.000147	0.46005	0.000124	-2.6e-05	1.33611447152116	8730	Transient	tropics_21	0.987701	1.04742342086424	0.266195524146054	1.00584116472183	1.53741496598639	1.0419845668949	1089.71774193548	0.01	0.07242
9.15625	2.756836	0.016195	0.000178	-0.648553	0.000178	0.486281	0.135323	9533	8	38	0.432054	8573	4.0162	3.4822	45.6621	0.00639	0.0216	39991427	8573	21.120548	0.96819	0.000897	0.527241	0.000171	0.4593	0.000117	-2.6e-05	1.42391320528723	9279	Transient	tropics_21	1.14453125	1.04971839186539	0.198439241917503	0.991580176419831	1.04093567251462	1.05874374047464	1156.60683760684	0.01	0.0214325
4.287879	0.720156	0.016603	4.6e-05	-0.60945	4.6e-05	0.467845	0.139893	9505	8	36	0.484476	10339	3.9581	3.4055	68.4932	0.00631	0.0212	39989661	10339	21.043836	0.974314	0.000647	0.527554	0.000168	0.461934	6.6e-05	-2.8e-05	1.42307597583259	9445	Transient	tropics_21	0.535984875	1.04354612145294	0.071097372488408	1.03051023070506	0.273809523809524	1.01279620032299	2119.59090909091	0.01	0.0258475
8.569231	1.045207	0.017601	6.7e-05	-0.643838	6.7e-05	0.484632	0.134232	9617	7	25	0.463713	4988	4.3705	3.063	24.9066	0.00632	0.0255	39995012	4988	21.350685	0.983837	0.001254	0.528305	0.000215	0.465781	0.000158	-2.6e-05	1.55000874102792	9604	Transient	tropics_21	1.22417585714286	1.03447706316973	0.0534290271132376	0.99426004737601	0.311627906976744	1.04047180971315	849.569620253165	0.01	0.01247
3.306122	1.110371	0.037224	7.2e-05	-0.601564	7.2e-05	0.473759	0.143653	9743	6	19	0.388921	3412	4.7369	11.8425	15.2207	0.01115	0.0298	39996588	3412	21.69589	1.011305	0.001136	0.533121	0.000221	0.474396	6.2e-05	8e-06	1.65269920837455	9625	Transient	tropics_21	0.551020333333333	1.02632290961719	0.0633802816901408	1.02782288742772	0.32579185520362	0.998657239943001	2316.98387096774	0.01	0.00853
7.966102	0.914105	0.015405	5.9e-05	-0.638994	5.9e-05	0.481232	0.133459	9617	7	25	0.463713	4988	4.3705	3.063	24.9066	0.00632	0.0255	39995012	4988	21.350685	0.983837	0.001254	0.528305	0.000215	0.465781	0.000158	-2.6e-05	1.55000874102792	9645	Transient	tropics_21	1.13801457142857	1.03220784405353	0.0470494417862839	0.999087926729048	0.274418604651163	1.0331722418905	844.677215189873	0.01	0.01247
1.135593	1.100259	0.055694	7.1e-05	-0.58413	7.1e-05	0.474268	0.135369	9617	7	25	0.463713	4988	4.3705	3.063	24.9066	0.00632	0.0255	39995012	4988	21.350685	0.983837	0.001254	0.528305	0.000215	0.465781	0.000158	-2.6e-05	1.55000874102792	9672	Est.	tropics_21	0.162227571428571	1.0746435724159	0.0566188197767145	1.05543342351448	0.330232558139535	1.01822100944435	856.76582278481	0.01	0.01247
12.866667	0.648889	-0.017854	4.2e-05	-0.678356	4.2e-05	0.484162	0.138513	9687	7	22	0.378393	3684	4.6458	3.6575	19.5695	0.00613	0.0275	39996316	3684	21.542466	1.002186	0.001269	0.530206	0.000257	0.472689	5e-05	1.5e-05	1.74596806148605	9684	Transient	tropics_21	1.83809528571429	0.98016180463248	0.033096926713948	0.957081880820586	0.163424124513619	1.02427177277237	2770.26	0.01	0.00921
11.8	0.388571	-0.004155	2.5e-05	-0.669788	2.5e-05	0.486649	0.137643	9757	6	20	0.386243	3402	4.809	4.3562	21.0748	0.00643	0.0304	39996598	3402	21.734247	1.001863	0.000946	0.533811	0.000217	0.469365	3.3e-05	4e-06	1.70353467962801	9695	Transient	tropics_21	1.96666666666667	0.994001794725996	0.0264270613107822	0.958798285357479	0.115207373271889	1.03682421995675	4171	0.01	0.008505
5.547945	2.740852	0.047194	0.000177	-0.619571	0.000177	0.487306	0.140024	10009	6	30	0.316562	12124	4.8593	4.0973	68.4932	0.006	0.0318	39987876	12124	22.424658	1.026288	0.000593	0.53612	0.000133	0.478737	1.4e-05	5e-06	1.55369878320938	9728	Transient	tropics_21	0.9246575	1.02147288526637	0.298482293423271	1.00383359185891	1.33082706766917	1.01789918055216	10001.7142857143	0.01	0.03031
7.884615	1.217456	0.02184	7.9e-05	-0.638339	7.9e-05	0.484012	0.139374	9827	6	18	0.350189	4232	4.7594	11.9589	30.4414	0.01093	0.031	39995768	4232	21.926027	1.022412	0.000863	0.535831	0.000179	0.477171	2.4e-05	1.3e-05	1.65210234522501	9733	Transient	tropics_21	1.3141025	0.999675510996492	0.0915411355735805	0.98570068648762	0.441340782122905	1.01433657954905	5807.25	0.01	0.01058
4.258993	0.781844	0.05181	5e-05	-0.609218	5e-05	0.484518	0.143574	10009	6	30	0.316562	12124	4.8593	4.0973	68.4932	0.006	0.0318	39987876	12124	22.424658	1.026288	0.000593	0.53612	0.000133	0.478737	1.4e-05	5e-06	1.55369878320938	9751	Transient	tropics_21	0.709832166666667	1.02619890336291	0.0843170320404722	1.01428026492852	0.37593984962406	1.01207552372179	10255.2857142857	0.01	0.03031
1.17734	1.397122	0.125583	9e-05	-0.584465	9e-05	0.508902	0.134135	10037	6	29	0.290628	15322	4.9596	4.026	45.6621	0.00593	0.0332	39984678	15322	22.50137	1.03518	0.00067	0.535587	0.000134	0.483366	2.8e-05	5e-06	1.57149246373682	9791	Est.	tropics_21	0.196223333333333	1.09527741187498	0.134328358208955	1.0407347325295	0.671641791044776	1.05282953290053	4790.53571428571	0.01	0.038305
7.292969	2.183701	0.008572	0.000141	-0.633587	0.000141	0.475855	0.139852	10219	5	87	0.263762	45124	5.7763	4.1288	273.9726	0.00637	0.0482	39954876	45124	23	1.018452	0.001703	0.537819	0.00018	0.473503	0.000144	4.7e-05	1.89956157443561	9839	Transient	tropics_21	1.4585938	0.990335180052289	0.082795067527892	0.986734972989434	0.783333333333333	1.00496723357613	971.194444444444	0.01	0.11281
2.231975	1.526125	0.098953	9.8e-05	-0.592936	9.8e-05	0.499924	0.131542	10135	6	62	0.313863	29618	5.4915	4.2699	68.4932	0.00588	0.04	39970382	29618	22.769863	1.022466	0.001173	0.535281	0.000159	0.477687	0.000104	1.3e-05	1.72872946620147	9918	Est.	tropics_21	0.371995833333333	1.07975659793306	0.0835464620630861	1.03254583418287	0.616352201257862	1.04655140290609	1264.82692307692	0.01	0.074045
7.577465	7.567943	-0.02175	0.000488	-0.635872	0.000488	0.462333	0.126672	10541	5	51	0.497221	13493	3.3	5.011	273.9726	0.00631	0.021	39986507	13493	23.882192	0.964103	0.000897	0.538746	0.000137	0.447589	0.000138	-2.3e-05	1.44016770041308	10353	Transient	tropics_21	1.515493	1.01491731244745	0.544035674470457	0.982788894934605	3.56204379562044	1.0329409346521	917.913043478261	0.01	0.0337325
6.251366	2.532443	0.052112	0.000163	-0.625221	0.000163	0.492735	0.119331	10443	5	80	0.577334	32560	3.3586	4.7425	68.4932	0.00635	0.0234	39967440	32560	23.613699	0.965838	0.000949	0.540584	0.000131	0.446837	0.000124	-6e-06	1.34826208188587	10383	Transient	tropics_21	1.2502732	1.09075613840369	0.171759747102213	0.989935234512447	1.24427480916031	1.10271754577172	962.346774193548	0.01	0.0814
5.533333	0.648889	0.012146	4.2e-05	-0.619453	4.2e-05	0.470358	0.132591	10751	6	25	0.282593	2792	3.8575	13.226	13.6986	0.01148	0.0416	39997208	2792	24.457534	0.985868	0.001197	0.533181	0.000156	0.462545	0.00026	-6.3e-05	2.08550440374689	10511	Transient	tropics_21	0.922222166666667	1.02672980785201	0.0350877192982456	1.00948603512808	0.269230769230769	1.01689132949227	509.965384615385	0.01	0.00698
5.871622	1.720005	0.016607	0.000111	-0.622171	0.000111	0.473873	0.124301	10541	5	51	0.497221	13493	3.3	5.011	273.9726	0.00631	0.021	39986507	13493	23.882192	0.964103	0.000897	0.538746	0.000137	0.447589	0.000138	-2.3e-05	1.44016770041308	10524	Est.	tropics_21	1.1743244	1.05460273720942	0.123745819397993	0.996346751594683	0.81021897810219	1.05872351644031	900.731884057971	0.01	0.0337325
3.417722	0.698926	0.055171	4.5e-05	-0.60246	4.5e-05	0.482824	0.12374	10597	5	45	0.435198	7847	3.3191	13.0137	136.9863	0.0115	0.0214	39992153	7847	24.035616	0.973804	0.00067	0.537527	0.000144	0.453114	8e-05	-2.1e-05	1.53824655579098	10828	Transient	tropics_21	0.6835444	1.08514783115353	0.0671641791044776	1.01848505973213	0.3125	1.0655684882833	1546.75	0.01	0.0196175
10.225806	0.949011	-0.035723	6.1e-05	-0.657144	6.1e-05	0.465595	0.132039	10751	6	25	0.282593	2792	3.8575	13.226	13.6986	0.01148	0.0416	39997208	2792	24.457534	0.985868	0.001197	0.533181	0.000156	0.462545	0.00026	-6.3e-05	2.08550440374689	10870	Transient	tropics_21	1.704301	0.978739076484659	0.0509607351712615	0.972145616256233	0.391025641025641	1.00659395302079	507.842307692308	0.01	0.00698
9.461538	1.07929	-0.066225	7e-05	-0.651005	7e-05	0.448885	0.134594	10625	5	43	0.381585	6473	3.3903	5.2411	54.7945	0.00645	0.0262	39993527	6473	24.112329	0.964099	0.001162	0.536351	0.000145	0.449626	0.000229	-4.5e-05	1.7766344622167	10926	Transient	tropics_21	1.8923076	0.970771942032082	0.0602409638554217	0.972350912567921	0.482758620689655	0.998351963631996	587.74672489083	0.01	0.0161825
4.884211	0.776066	0.01738	5e-05	-0.614239	5e-05	0.47044	0.126588	10583	5	45	0.450764	8967	3.2581	5.126	91.3242	0.00657	0.0215	39991033	8967	23.99726	0.964848	0.000821	0.537791	0.000144	0.448737	0.000125	-2.7e-05	1.54228749053724	10957	Transient	tropics_21	0.9768422	1.05460332715093	0.0609013398294763	1.00606458571938	0.347222222222222	1.04836463229018	1012.704	0.01	0.0224175
7.769231	1.803888	-0.006576	0.000116	-0.637412	0.000116	0.470042	0.126557	10625	5	43	0.381585	6473	3.3903	5.2411	54.7945	0.00645	0.0262	39993527	6473	24.112329	0.964099	0.001162	0.536351	0.000145	0.449626	0.000229	-4.5e-05	1.7766344622167	11051	Transient	tropics_21	1.5538462	1.03043937870554	0.0998278829604131	0.98565831739965	0.8	1.04540662684097	552.650655021834	0.01	0.0161825
7.14433	3.401849	-0.027834	0.000219	-0.632393	0.000219	0.457881	0.132627	10583	5	45	0.450764	8967	3.2581	5.126	91.3242	0.00657	0.0215	39991033	8967	23.99726	0.964848	0.000821	0.537791	0.000144	0.448737	0.000125	-2.7e-05	1.54228749053724	11063	Transient	tropics_21	1.428866	1.0079823937744	0.266747868453106	0.987965273761224	1.52083333333333	1.02037719198551	1061.016	0.01	0.0224175
7.226415	0.816661	0.012177	5.3e-05	-0.633052	5.3e-05	0.476826	0.131387	10695	6	32	0.360724	3870	3.6629	13.1493	39.1389	0.00633	0.0316	39996130	3870	24.30411	0.982008	0.001212	0.534412	0.000158	0.459664	0.000252	-5.8e-05	1.93770286829454	11370	Transient	tropics_21	1.2044025	1.03079755105432	0.0437293729372937	0.99355704732711	0.335443037974684	1.03733596714122	521.376984126984	0.01	0.009675
7	0.608696	0.045022	3.9e-05	-0.631234	3.9e-05	0.491831	0.127144	10891	8	17	0.347944	2213	4.2093	13.4178	10.9589	0.02132	0.0519	39997787	2213	24.841096	0.999005	0.000721	0.526509	0.000149	0.474618	0.000131	-4.9e-05	1.78528176402582	11425	Transient	tropics_21	0.875	1.04709273004117	0.0540915395284327	1.01030559413303	0.261744966442953	1.03626706108913	970.564885496183	0.01	0.0055325
8.192771	0.794165	-0.014185	5.1e-05	-0.640814	5.1e-05	0.46817	0.224381	1861	9	52	0.42342	15141	3.667	5.0055	91.3242	0.00618	0.0423	39984859	15141	0.10137	1.000093	0.001186	0.520878	0.00022	0.480173	8e-05	3e-06	1.94458047121022	1407	Transient	tropics_22	0.910307888888889	0.985823451509737	0.0430016863406408	1.01149094923075	0.231818181818182	0.975002759422125	2804.7625	0.01	0.0378525
4.368821	4.050283	0.068987	0.000261	-0.6101	0.000261	0.493512	0.199468	2197	6	48	0.549758	25433	4.0059	4.4219	136.9863	0.00626	0.0337	39974567	25433	1.021918	1.019399	0.001021	0.533263	0.000174	0.478046	5.3e-05	1.8e-05	1.4876023737726	1639	Transient	tropics_22	0.728136833333333	1.05103328585585	0.255631733594515	1.01881536259642	1.5	1.03235253511168	3763.54716981132	0.01	0.0635825
6.627551	2.203118	0.044448	0.000142	-0.628242	0.000142	0.490267	0.211276	2085	7	40	0.307639	17410	4.2105	4.1151	91.3242	0.00637	0.0469	39982590	17410	0.715068	1.017623	0.001724	0.530199	0.000198	0.479903	0.000122	5.4e-05	1.7970484880346	1793	Transient	tropics_22	0.946793	1.02734569861841	0.0823665893271462	1.00628051143077	0.717171717171717	1.02159603086457	1731.77049180328	0.01	0.043525
6.984615	2.702327	0.074474	0.000174	-0.63111	0.000174	0.506687	0.196433	2113	7	40	0.368302	19389	4.5506	4.1918	273.9726	0.00119	0.0477	39980611	19389	0.791781	1.00957	0.001188	0.531246	0.000194	0.475212	5.5e-05	3e-05	1.71116973183695	1857	Transient	tropics_22	0.997802142857143	1.06710513674878	0.146464646464646	1.00142109698632	0.896907216494845	1.06623359679469	3571.50909090909	0.01	0.0484725
8.625899	4.262926	-0.01816	0.000275	-0.644293	0.000275	0.467919	0.199807	2505	6	55	0.677123	13485	3.9438	4.6959	91.3242	0.00621	0.0194	39986515	13485	1.865753	0.988415	0.000776	0.536018	0.000183	0.461182	4.8e-05	-8e-06	1.33865476294622	2042	Transient	tropics_22	1.43764983333333	0.993513756027695	0.354381443298969	0.979507422662659	1.50273224043716	1.014608115668	4162.64583333333	0.01	0.0337125
4.505155	8.105644	0.00269	0.000523	-0.611195	0.000523	0.462173	0.198167	2589	5	34	0.625736	9170	4.2535	4.9247	136.9863	0.00646	0.0223	39990830	9170	2.09589	0.983117	0.000778	0.536337	0.000169	0.458469	9e-05	-2.5e-05	1.39426204364777	2075	Transient	tropics_22	0.901031	1.01991280925502	0.672236503856041	1.01186745011211	3.09467455621302	1.00807906314276	2201.85555555556	0.01	0.022925
3.580357	5.404257	0.039717	0.000349	-0.603767	0.000349	0.47621	0.194819	2379	6	63	0.731798	22058	3.7759	4.3507	Inf	0.00621	0.0188	39977942	22058	1.520548	0.987728	0.000838	0.535758	0.000174	0.461077	6.2e-05	-4e-06	1.19273489018783	2157	Est.	tropics_22	0.596726166666667	1.05344413281603	0.416467780429594	1.02051327590794	2.00574712643678	1.03282098217868	3142.24193548387	0.01	0.055145
6.52381	2.884354	-0.003984	0.000186	-0.627409	0.000186	0.466569	0.2014	2673	5	22	0.499113	6203	4.5566	2.8795	68.4932	0.00634	0.0295	39993797	6203	2.326027	0.987518	0.000959	0.536669	0.000179	0.460214	9.8e-05	-1.3e-05	1.62033976487708	2242	Transient	tropics_22	1.304762	1.00861343853916	0.193952033368092	0.994977417416526	1.0391061452514	1.01380879330051	2055.10204081633	0.01	0.0155075
9.413793	2.541419	0.009771	0.000164	-0.650622	0.000164	0.484168	0.184168	2603	5	30	0.624115	8617	4.2984	4.9644	39.1389	-0.00347	0.0224	39991383	8617	2.134247	0.984124	0.000704	0.536514	0.00017	0.458777	6.3e-05	-1.9e-05	1.40645668855309	2260	Transient	tropics_22	1.8827586	1.02610940499155	0.232954545454545	0.972427868149788	0.964705882352941	1.05534497152211	2923.30158730159	0.01	0.0215425
6.041096	2.340777	0.010053	0.000151	-0.623532	0.000151	0.471337	0.190275	2659	5	22	0.520735	6583	4.5042	2.8411	54.7945	0.00623	0.0272	39993417	6583	2.287671	0.981898	0.000906	0.536522	0.00018	0.45775	0.000115	-2.9e-05	1.54102567546444	2391	Transient	tropics_22	1.2082192	1.02872569366845	0.166666666666667	0.999116102096457	0.838888888888889	1.02968214090661	1654.5652173913	0.01	0.0164575
1.472527	0.600894	0.076796	3.9e-05	-0.586836	3.9e-05	0.485732	0.189458	2617	6	29	0.609205	8017	4.4318	5.0027	136.9863	0.00634	0.0249	39991983	8017	2.172603	0.986027	0.000814	0.536308	0.000174	0.459873	0.000114	-3.7e-05	1.42783251397439	2559	Est.	tropics_22	0.245421166666667	1.09512393705345	0.0479115479115479	1.03687424735126	0.224137931034483	1.05623074196572	1661.91228070175	0.01	0.0200425
8.35443	1.038936	0.000192	6.7e-05	-0.642113	6.7e-05	0.475475	0.188176	2631	6	26	0.574142	7371	4.517	5.0411	68.4932	0.00658	0.0266	39992629	7371	2.210959	0.986011	0.000847	0.536052	0.000173	0.460093	0.000129	-4.1e-05	1.47119899859012	2619	Transient	tropics_22	1.392405	1.01438221118545	0.0791027154663518	0.981582815551165	0.38728323699422	1.03343237128146	1458.72868217054	0.01	0.0184275
3.683333	0.383056	0.056544	2.5e-05	-0.604594	2.5e-05	0.484492	0.185828	2799	5	20	0.37709	5561	4.5879	3.2247	30.4414	0.00621	0.034	39994439	5561	2.671233	1.012479	0.001162	0.537708	0.000164	0.470883	0.000102	1.4e-05	1.76431429982482	2715	Transient	tropics_22	0.7366666	1.04513098384812	0.0215146299483649	1.01597182461369	0.152439024390244	1.02890102212227	1821.8431372549	0.01	0.0139025
1.945946	0.915997	0.066371	5.9e-05	-0.590639	5.9e-05	0.482533	0.190366	2911	5	28	0.44145	8608	4.5069	3.5315	34.2466	0.00609	0.0346	39991392	8608	2.978082	1.016938	0.000912	0.538099	0.000167	0.472625	5.4e-05	8e-06	1.75714490145709	2733	Transient	tropics_22	0.3891892	1.05082424179552	0.0646929824561403	1.02950048735864	0.353293413173653	1.02096376619942	3525.2962962963	0.01	0.02152
6.59434	1.750534	-0.002214	0.000113	-0.627976	0.000113	0.467696	0.204031	2925	5	25	0.458419	9295	4.4255	3.5699	34.2466	0.00609	0.0317	39990705	9295	3.016438	1.016677	0.000926	0.538469	0.000162	0.47218	6.2e-05	7e-06	1.70191194815583	2744	Transient	tropics_22	1.318868	0.981421286298636	0.122030237580994	0.99108928916966	0.697530864197531	0.990503621500275	3290.82258064516	0.01	0.0232375
8.347826	2.035539	-0.040203	0.000131	-0.64206	0.000131	0.456663	0.184921	3401	5	49	0.645855	10555	4.6807	5.1397	34.2466	0.00621	0.0176	39989445	10555	4.320548	0.968011	0.000747	0.53991	0.000137	0.448388	6.3e-05	2e-06	1.57758237670511	2802	Transient	tropics_22	1.6695652	0.992338329514253	0.175368139223561	0.974620436166642	0.956204379562044	1.01845499879569	2935.25396825397	0.01	0.0263875
3.84188	2.389528	-0.000901	0.000154	-0.605867	0.000154	0.458167	0.183104	3331	5	72	0.686002	17688	4.5191	4.2603	273.9726	0.00633	0.0153	39982312	17688	4.128767	0.97278	0.000642	0.539622	0.000145	0.450833	3e-05	4e-06	1.35759302264734	2974	Transient	tropics_22	0.768376	1.02705586646377	0.2398753894081	1.01108032157989	1.06206896551724	1.01626766452323	6103.46666666667	0.01	0.04422
3.027397	1.136236	0.012959	7.3e-05	-0.599325	7.3e-05	0.461463	0.182215	3387	5	52	0.660696	11668	4.662	4.4137	54.7945	0.00639	0.0173	39988332	11668	4.282192	0.975868	0.00071	0.539972	0.000138	0.451967	4.5e-05	6e-06	1.50874855103131	3091	Transient	tropics_22	0.6054794	1.0380946313761	0.102816901408451	1.01705682702562	0.528985507246377	1.02101038350145	4049.22222222222	0.01	0.02917
2.448276	1.044259	0.024413	6.7e-05	-0.594674	6.7e-05	0.464744	0.180742	3289	5	79	0.685458	23043	4.3787	4.1452	Inf	0.00653	0.0148	39976957	23043	4.013699	0.975072	0.000642	0.539252	0.000151	0.452212	3.1e-05	0	1.3154202582509	3165	Est.	tropics_22	0.4896552	1.0509105349759	0.104361370716511	1.02316246314602	0.443708609271523	1.02771266574085	5830.38709677419	0.01	0.0576075
1.180723	1.280592	0.006817	8.3e-05	-0.584492	8.3e-05	0.451833	0.191374	3457	5	42	0.555571	7135	5.0244	5.0082	68.4932	0.00602	0.0257	39992865	7135	4.473973	0.977107	0.000919	0.539445	0.000145	0.452989	9.1e-05	3e-06	1.92972469039106	3203	Transient	tropics_22	0.2361446	1.03042992081109	0.0903155603917301	1.03326371267994	0.572413793103448	0.997448061652711	2103.01098901099	0.01	0.0178375
4.118182	0.904215	0.012722	5.8e-05	-0.608087	5.8e-05	0.4654	0.180754	3401	5	49	0.645855	10555	4.6807	5.1397	34.2466	0.00621	0.0176	39989445	10555	4.320548	0.968011	0.000747	0.53991	0.000137	0.448388	6.3e-05	2e-06	1.57758237670511	3231	Transient	tropics_22	0.8236364	1.04627247924939	0.0776439089692102	1.00830007619107	0.423357664233577	1.03794035522806	2869.11111111111	0.01	0.0263875
2.363636	1.943526	0.023961	0.000125	-0.593994	0.000125	0.46406	0.179263	3415	5	49	0.624853	9383	4.8555	5.4671	136.9863	0.00634	0.0201	39990617	9383	4.358904	0.978451	0.000792	0.53982	0.000142	0.453289	5.8e-05	7e-06	1.65654795198993	3240	Est.	tropics_22	0.4727272	1.04680803775272	0.157828282828283	1.02278114372067	0.880281690140845	1.02376188259587	3090.74137931035	0.01	0.0234575
6.588235	2.00692	-0.018722	0.000129	-0.627926	0.000129	0.459985	0.18614	3471	5	39	0.521241	6638	4.9868	4.6438	24.9066	0.00636	0.0259	39993362	6638	4.512329	0.984169	0.000993	0.539264	0.000147	0.456423	0.000112	-1e-06	2.00911392536762	3268	Transient	tropics_22	1.317647	0.997239466010163	0.129909365558912	0.989677676722199	0.877551020408163	1.00780416411969	1661.96428571429	0.01	0.016595
11.630435	2.711248	-0.035979	0.000175	-0.668426	0.000175	0.470766	0.182182	3667	5	23	0.370048	3559	5.6913	5.8082	30.4414	0.00658	0.0406	39996441	3559	5.049315	1.000708	0.000812	0.536629	0.000172	0.466388	6.5e-05	-9e-06	1.99424215894874	3273	Transient	tropics_22	2.326087	0.963978054679278	0.21551724137931	0.955063258402997	1.01744186046512	1.00938703397171	2802.8	0.01	0.0088975
7.658537	3.712671	-0.017451	0.00024	-0.636523	0.00024	0.46456	0.179248	3443	5	44	0.585485	7785	4.9322	5.2	30.4414	0.00647	0.024	39992215	7785	4.435616	0.974136	0.000803	0.539554	0.000145	0.451523	7e-05	1e-06	1.84843501670204	3293	Transient	tropics_22	1.5317074	1.00879177733326	0.298879202988792	0.98067850642815	1.6551724137931	1.02887339072428	2560.68571428571	0.01	0.0194625
7.759036	2.375671	-0.040828	0.000153	-0.637331	0.000153	0.45418	0.183989	3471	5	39	0.521241	6638	4.9868	4.6438	24.9066	0.00636	0.0259	39993362	6638	4.512329	0.984169	0.000993	0.539264	0.000147	0.456423	0.000112	-1e-06	2.00911392536762	3328	Transient	tropics_22	1.5518072	0.975436367896933	0.154078549848943	0.980413391761163	1.04081632653061	0.995085699011662	1642.75892857143	0.01	0.016595
9.918367	0.768846	-0.034909	5e-05	-0.654675	5e-05	0.464849	0.181546	3541	5	33	0.488229	4885	5.332	5.3301	24.9066	0.00659	0.0315	39995115	4885	4.70411	0.982711	0.00115	0.538151	0.000163	0.456676	0.00012	7e-06	2.02343003571543	3334	Transient	tropics_22	1.9836734	0.982682894918909	0.0434782608695652	0.965548533206098	0.306748466257669	1.0178967145197	1512.88333333333	0.01	0.0122125
5.247525	0.998137	0.011657	6.4e-05	-0.617158	6.4e-05	0.469127	0.179531	3415	5	49	0.624853	9383	4.8555	5.4671	136.9863	0.00634	0.0201	39990617	9383	4.358904	0.978451	0.000792	0.53982	0.000142	0.453289	5.8e-05	7e-06	1.65654795198993	3347	Transient	tropics_22	1.049505	1.03400702498013	0.0808080808080808	0.999361732104723	0.450704225352113	1.03494018165012	3095.36206896552	0.01	0.0234575
8.06383	0.825713	0.002391	5.3e-05	-0.639779	5.3e-05	0.475369	0.177983	3611	5	27	0.438496	3829	5.5811	3.7342	54.7945	0.00641	0.0359	39996171	3829	4.89589	0.984871	0.001016	0.537389	0.000154	0.458351	0.00012	-6e-06	2.02097646307421	3481	Transient	tropics_22	1.612766	1.01779203643933	0.0521653543307087	0.98142866442457	0.344155844155844	1.03712875067361	1483.19166666667	0.01	0.0095725
4.348485	0.408861	0.015294	2.6e-05	-0.609936	2.6e-05	0.467395	0.182874	3555	5	32	0.459414	4780	5.3764	5.3548	30.4414	0.00656	0.0323	39995220	4780	4.742466	0.989871	0.000851	0.537845	0.00016	0.460266	5.8e-05	6e-06	2.04759387239739	3533	Transient	tropics_22	0.869697	1.02580189916885	0.0305522914218566	1.01030156391326	0.1625	1.01548886947982	3153	0.01	0.01195
5.134021	2.610904	0.024853	0.000168	-0.616246	0.000168	0.474886	0.175832	3485	5	38	0.506273	6058	5.1506	5.5644	54.7945	0.00636	0.0281	39993942	6058	4.550685	0.974514	0.000936	0.538661	0.000156	0.452454	9.7e-05	-2e-06	2.0340689563124	3585	Transient	tropics_22	1.0268042	1.05197504630943	0.179487179487179	1.00242578589564	1.07692307692308	1.0495785206894	1812.70103092783	0.01	0.015145
3.673469	0.628072	0.067166	4.1e-05	-0.604515	4.1e-05	0.489611	0.172914	3821	6	21	0.261882	4208	6.4662	4.7616	21.0748	0.00607	0.0554	39995792	4208	5.471233	1.018469	0.000642	0.535098	0.000169	0.47603	3.1e-05	-1.3e-05	1.96474008639187	3763	Est.	tropics_22	0.612244833333333	1.05007908533058	0.0638629283489097	1.02100799661406	0.242603550295858	1.02852971451379	5577.87096774194	0.01	0.01052
8.697368	2.316309	0.037615	0.000149	-0.644867	0.000149	0.495062	0.167858	4073	6	32	0.412383	15020	7.2747	5	136.9863	0.00625	0.0568	39984980	15020	6.161644	1.017089	0.000651	0.532467	0.000153	0.477732	4.2e-05	-1.2e-05	1.74430567915297	3818	Transient	tropics_22	1.44956133333333	1.02088548625236	0.228878648233487	0.985473892025753	0.973856209150327	1.03627556872891	3996.61904761905	0.01	0.03755
3.584906	5.608829	0.054575	0.000362	-0.603803	0.000362	0.483387	0.176912	4227	7	58	0.495354	24538	7.4845	5.4219	136.9863	0.006	0.0524	39975462	24538	6.583562	1.000945	0.000679	0.531943	0.000166	0.470603	3.3e-05	-7e-06	1.65424227849649	3851	Est.	tropics_22	0.512129428571429	1.05509461590753	0.533136966126657	1.027795213199	2.18072289156627	1.02716514769349	5360.9696969697	0.01	0.061345
9.84186	4.561038	-0.009706	0.000294	-0.65406	0.000294	0.476548	0.167993	4437	6	50	0.428865	15569	8.3351	6.5603	273.9726	0.00647	0.0598	39984431	15569	7.158904	0.982039	0.000951	0.533396	0.000197	0.460477	9.3e-05	-1.7e-05	1.98902479085078	3967	Transient	tropics_22	1.64031	1.00845378970943	0.309148264984227	0.974755280668222	1.49238578680203	1.03490076594488	1806.37634408602	0.01	0.0389225
8.310811	3.46646	0.048597	0.000224	-0.641763	0.000224	0.499038	0.163348	4353	6	59	0.458936	19896	8.1547	5.7671	273.9726	0.00656	0.058	39980104	19896	6.928767	0.991509	0.000769	0.532368	0.00019	0.465796	3.9e-05	-8e-06	1.83110849306247	4126	Transient	tropics_22	1.38513516666667	1.05878736068946	0.291287386215865	0.988721385348271	1.17894736842105	1.07136600571924	4188.41025641026	0.01	0.04974
3.902985	1.401036	0.019047	9e-05	-0.606358	9e-05	0.467574	0.176654	4493	6	45	0.388567	13120	8.4308	6.1507	68.4932	0.00641	0.0627	39986880	13120	7.312329	0.981969	0.000822	0.533732	0.000191	0.460179	9.4e-05	-3.1e-05	2.08830710998218	4183	Transient	tropics_22	0.6504975	1.03794473275694	0.109489051094891	1.02173630373648	0.471204188481675	1.01606983369515	1879.29787234043	0.01	0.0328
7.227979	1.336626	0.026118	8.6e-05	-0.633065	8.6e-05	0.48371	0.167718	4367	6	59	0.462093	19126	8.1307	6.4671	136.9863	0.00607	0.0577	39980874	19126	6.967123	0.986895	0.00081	0.532326	0.000189	0.463671	5.5e-05	-1.1e-05	1.83425568188701	4202	Transient	tropics_22	1.20466316666667	1.04009247574568	0.106172839506173	0.997437484223067	0.455026455026455	1.04321814389945	3049.41818181818	0.01	0.047815
7.2	2.017143	-0.023598	0.00013	-0.63284	0.00013	0.460081	0.180839	4479	6	49	0.390728	13439	8.4276	6.1123	136.9863	0.00616	0.0617	39986561	13439	7.273973	0.980856	0.001334	0.533674	0.000196	0.459702	0.000195	-2.7e-05	2.07794456279758	4340	Transient	tropics_22	1.2	0.995740715772388	0.0974512743628186	0.995141952008924	0.663265306122449	1.00082444714184	927.379487179487	0.01	0.0335975
7.042553	1.147125	0.052402	7.4e-05	-0.631576	7.4e-05	0.495725	0.157812	4703	6	34	0.218234	8720	9.2933	6.9233	91.3242	0.00633	0.0727	39991280	8720	7.887671	1.006105	0.00074	0.5344	0.000196	0.470901	6.8e-05	-3.2e-05	2.12001734402288	4449	Transient	tropics_22	1.17375883333333	1.0474048779085	0.1	0.99504696369863	0.377551020408163	1.05271596365266	2320.76470588235	0.01	0.0218
9.133333	2.763175	-0.011346	0.000178	-0.648369	0.000178	0.472984	0.171895	4689	6	39	0.239803	8532	9.4771	6.6877	45.6621	0.00635	0.0758	39991468	8532	7.849315	0.999951	0.000989	0.534415	0.000195	0.467988	0.000106	-2.1e-05	2.11990662166143	4547	Transient	tropics_22	1.52222216666667	0.988766572677316	0.179979777553084	0.978449198026771	0.912820512820513	1.01067548740566	1621.65094339623	0.01	0.02133
5.328467	1.476051	-0.000703	9.5e-05	-0.617808	9.5e-05	0.46367	0.172741	4619	6	46	0.258227	9724	9.2102	6.8123	45.6621	0.00636	0.0707	39990276	9724	7.657534	0.998139	0.000803	0.534134	0.000187	0.467389	7.4e-05	-2.3e-05	2.16864485864159	4548	Transient	tropics_22	0.888077833333333	1.00116040656322	0.118306351183064	1.00934391954383	0.508021390374332	0.992043030537732	2334.33783783784	0.01	0.02431
9.284314	1.37995	0.004012	8.9e-05	-0.649582	8.9e-05	0.480894	0.162847	4857	6	33	0.304281	9156	10.2598	7.4411	68.4932	0.00621	0.0891	39990844	9156	8.309589	1.008654	0.000844	0.533098	0.000203	0.473317	0.000151	-6.9e-05	2.10827163153222	4620	Transient	tropics_22	1.54738566666667	0.995405816906252	0.105450236966825	0.979677352961408	0.438423645320197	1.01600829887792	1078.45695364238	0.01	0.02289
3.556701	0.968434	0.074948	6.2e-05	-0.603577	6.2e-05	0.493029	0.161094	4731	6	34	0.241517	8753	9.6388	7.2644	34.2466	0.00619	0.079	39991247	8753	7.964384	1.000901	0.00081	0.534029	0.000198	0.468817	0.000108	-4.6e-05	2.15677878669858	4637	Est.	tropics_22	0.5927835	1.07685785344011	0.0765432098765432	1.0240118864184	0.313131313131313	1.05164488489112	1491.61111111111	0.01	0.0218825
8.527473	1.919575	0.00875	0.000124	-0.643503	0.000124	0.480247	0.168678	4801	6	33	0.269472	8936	9.8211	7.3671	21.0748	0.00618	0.0797	39991064	8936	8.156164	0.993548	0.000769	0.534159	0.000197	0.465297	0.000135	-6.5e-05	2.14234159573084	4679	Transient	tropics_22	1.4212455	1.01533936271656	0.161248374512354	0.983693151500454	0.629441624365482	1.03213001588233	1249.46666666667	0.01	0.02234
3.455882	1.498054	0.036185	9.7e-05	-0.602767	9.7e-05	0.473941	0.170908	4969	7	38	0.37868	12261	10.43	7.4548	273.9726	0.00608	0.0919	39987739	12261	8.616438	1.011749	0.00093	0.532059	0.000209	0.475692	0.000161	-6.7e-05	2.06568066785124	4811	Transient	tropics_22	0.493697428571429	1.02480718593583	0.104301075268817	1.02863624765446	0.464114832535885	0.996319046778167	1061.54037267081	0.01	0.0306525
10.443478	4.246805	0.06536	0.000274	-0.658892	0.000274	0.516264	0.138417	5165	7	57	0.375976	21637	9.9428	7.9918	273.9726	0.00636	0.0924	39978363	21637	9.153425	1.011916	0.00081	0.52941	0.000218	0.478253	0.000225	-0.000121	1.63290791925138	4985	Est.	tropics_22	1.49192542857143	1.05497222179823	0.338271604938272	0.977360312701708	1.25688073394495	1.07947885324295	615.186666666667	0.01	0.0540925
16.061433	1.859707	0.03805	0.00012	-0.704017	0.00012	0.525579	0.136831	5249	8	59	0.446675	24313	9.8403	8.2219	273.9726	0.00639	0.0951	39975687	24313	9.383562	1.006298	0.001143	0.527695	0.000229	0.477175	0.00032	-0.000137	1.62332990852731	5032	Transient	tropics_22	2.007679125	1.0322818595869	0.10498687664042	0.937273466280176	0.524017467248908	1.10143867553832	427.596875	0.01	0.0607825
6.760656	2.149272	0.004549	0.000139	-0.629311	0.000139	0.47171	0.164504	5347	8	67	0.423692	27199	8.4835	8.4904	273.9726	0.00593	0.0965	39972801	27199	9.652055	1.002427	0.002124	0.524066	0.000238	0.478741	0.000649	-0.000194	1.80036878022443	5073	Transient	tropics_22	0.845082	1.00212719969375	0.0654425612052731	1.01696901383239	0.584033613445378	0.985313562030409	253.473035439137	0.01	0.0679975
13.091716	2.50934	0.0544	0.000162	-0.680164	0.000162	0.521712	0.135914	5389	9	74	0.380116	29049	7.2672	8.6055	273.9726	0.00616	0.0904	39970951	29049	9.767123	1.014191	0.001444	0.521268	0.000233	0.486933	0.000474	-0.000183	1.79815082149503	5270	Transient	tropics_22	1.45463511111111	1.04113217376803	0.11218836565097	0.971734144416029	0.695278969957082	1.07142461077807	286.738396624473	0.01	0.0726225
10.528662	3.771471	0.113708	0.000243	-0.659577	0.000243	0.542265	0.125898	5319	8	69	0.450101	25832	9.4713	8.4137	136.9863	0.00635	0.1021	39974168	25832	9.575342	1.00173	0.001827	0.525407	0.000237	0.477188	0.000577	-0.000195	1.75699739602058	5294	Est.	tropics_22	1.31608275	1.11848992546788	0.133004926108374	0.984132318093508	1.0253164556962	1.13637601951432	218.19410745234	0.01	0.06458
11.830476	2.818881	0.071545	0.000182	-0.670033	0.000182	0.525663	0.12215	5529	11	104	0.440864	50299	4.0455	8.989	136.9863	0.00605	0.0564	39949701	50299	10.150685	1.01901	0.001834	0.512275	0.000173	0.497714	0.000499	-0.000121	1.59585881802386	5620	Transient	tropics_22	1.07549781818182	1.05412752289541	0.0992366412213741	0.998861337527886	1.05202312138728	1.05615473946885	244.789579158317	0.01	0.1257475
11.936578	3.64052	0.049565	0.000235	-0.670885	0.000235	0.514689	0.121219	5655	12	120	0.639379	51525	2.9392	9.3342	273.9726	0.00631	0.0262	39948475	51525	10.49589	0.986687	0.001248	0.508718	0.000138	0.485123	0.000229	-2.9e-05	1.26095965216966	5800	Est.	tropics_22	0.994714833333333	1.06499213316692	0.188301282051282	1.0049888465271	1.70289855072464	1.06094536849418	529.340611353712	0.01	0.1288125
8.718519	2.335583	0.023898	0.000151	-0.645037	0.000151	0.488355	0.128679	5865	12	46	0.73032	11306	3.4194	3.211	Inf	0.00672	0.0137	39988694	11306	11.071233	0.968981	0.000728	0.508152	0.000152	0.476921	7e-05	-1.5e-05	1.22732136316129	6067	Transient	tropics_22	0.72654325	1.05697206199747	0.207417582417582	1.03245314384606	0.993421052631579	1.02397462053464	1838.27142857143	0.01	0.028265
13.59375	3.241211	-0.026092	0.000209	-0.684196	0.000209	0.483032	0.131468	5949	12	32	0.58268	6120	3.7286	5.1192	45.6621	0.00644	0.0189	39993880	6120	11.30137	0.975283	0.000866	0.508668	0.000147	0.479533	0.000104	-1.4e-05	1.55656494684908	6134	Transient	tropics_22	1.1328125	0.998936159969737	0.241339491916859	0.99179755968347	1.42176870748299	1.00729668239725	1264.11538461538	0.01	0.0153
14.333333	1.08642	-0.03716	7e-05	-0.690136	7e-05	0.480577	0.129744	5921	12	41	0.631607	7492	3.6107	2.411	45.6621	0.00642	0.0171	39992508	7492	11.224658	0.966661	0.000816	0.508913	0.000154	0.47508	0.000104	-2.1e-05	1.49524379166167	6140	Transient	tropics_22	1.19444441666667	0.996752697690084	0.0857843137254902	0.985449103007838	0.454545454545454	1.01157068283236	1247.53846153846	0.01	0.01873
13.43871	2.543018	0.007733	0.000164	-0.682951	0.000164	0.499107	0.127092	5851	12	47	0.738799	12454	3.3104	3.1699	39.1389	0.00639	0.0134	39987546	12454	11.032877	0.960716	0.000887	0.508101	0.000154	0.4729	0.000109	-1.5e-05	1.21788394548345	6246	Transient	tropics_22	1.1198925	1.04897074355485	0.18489289740699	0.99414126200263	1.06493506493506	1.05541763586382	1165.98165137615	0.01	0.031135
15.878788	0.773186	-0.006413	5e-05	-0.70255	5e-05	0.501733	0.125897	6047	12	22	0.435999	4289	4.1123	3.7041	30.4414	0.00621	0.0257	39995711	4289	11.569863	0.98777	0.000843	0.507918	0.000145	0.486398	0.000105	-1.8e-05	1.86572473794151	6696	Transient	tropics_22	1.32323233333333	1.00590979620502	0.0593119810201661	0.975198013101013	0.344827586206897	1.03152767897894	1199.01904761905	0.01	0.0107225
11.747899	4.827201	0.017914	0.000311	-0.66937	0.000311	0.497371	0.125186	5893	12	45	0.679123	9125	3.4707	5.0411	68.4932	0.00656	0.014	39990875	9125	11.147945	0.974948	0.000771	0.508602	0.000154	0.479423	6.9e-05	-1e-05	1.36494538344319	6820	Est.	tropics_22	0.978991583333333	1.04423560860567	0.40337224383917	1.00674212008691	2.01948051948052	1.03743666866212	1814.28985507246	0.01	0.0228125
13.494382	1.80053	0.014035	0.000116	-0.683398	0.000116	0.502407	0.125814	5949	12	32	0.58268	6120	3.7286	5.1192	45.6621	0.00644	0.0189	39993880	6120	11.30137	0.975283	0.000866	0.508668	0.000147	0.479533	0.000104	-1.4e-05	1.55656494684908	6902	Transient	tropics_22	1.12453183333333	1.03983556875871	0.133949191685912	0.992589330010442	0.789115646258503	1.04770057535144	1209.75	0.01	0.0153
9.164948	0.880009	0.0213	5.7e-05	-0.648623	5.7e-05	0.488811	0.123983	5893	12	45	0.679123	9125	3.4707	5.0411	68.4932	0.00656	0.014	39990875	9125	11.147945	0.974948	0.000771	0.508602	0.000154	0.479423	6.9e-05	-1e-05	1.36494538344319	6941	Est.	tropics_22	0.763745666666667	1.04777738321696	0.0739299610894942	1.02784717511126	0.37012987012987	1.01958187237575	1796.85507246377	0.01	0.0228125
7.711111	3.538765	0.060923	0.000228	-0.636946	0.000228	0.502605	0.125251	6019	12	23	0.46359	4463	4.0361	3.6315	34.2466	0.00643	0.024	39995537	4463	11.493151	0.984156	0.000839	0.508404	0.000142	0.484174	0.000127	-2.8e-05	1.71150689037318	7091	Transient	tropics_22	0.642592583333333	1.07992744455319	0.271752085816448	1.04032469574852	1.6056338028169	1.03806689330695	986.228346456693	0.01	0.0111575
16.181818	1.057851	-0.008877	6.8e-05	-0.704984	6.8e-05	0.501715	0.122153	6061	12	21	0.430983	4028	4.2378	5.2658	27.3973	0.00655	0.0256	39995972	4028	11.608219	0.996521	0.00055	0.50779	0.00014	0.49083	3.6e-05	-1.7e-05	1.85095461387424	7128	Transient	tropics_22	1.34848483333333	0.994622576179032	0.123636363636364	0.973072490707923	0.485714285714286	1.02217672106432	3393.13888888889	0.01	0.01007
19.555556	0.780247	-0.008131	5e-05	-0.732082	5e-05	0.515879	0.126368	6299	13	14	0.365071	3865	4.8886	5.5973	18.2648	0.00619	0.0377	39996135	3865	12.260274	1.018273	0.000894	0.506785	0.000148	0.502512	8e-05	-5e-06	1.65539751851593	7151	Transient	tropics_22	1.50427353846154	0.974102197709234	0.0559284116331096	0.948936332605703	0.337837837837838	1.0266003597924	1579.6	0.01	0.0096625
16.225806	0.432882	0.024314	2.8e-05	-0.705337	2.8e-05	0.518817	0.120696	6173	13	19	0.350675	3037	4.6101	5.426	18.2648	0.00616	0.0327	39996963	3037	11.915068	1.002326	0.00091	0.506895	0.000157	0.494559	0.000104	-1.7e-05	1.9509145667252	7162	Transient	tropics_22	1.24813892307692	1.02223427861912	0.0307692307692308	0.974446557415587	0.178343949044586	1.04904975948269	1160.53846153846	0.01	0.0075925
14.707071	1.217223	0.040618	7.9e-05	-0.693138	7.9e-05	0.521165	0.123813	6551	12	28	0.575169	19403	5.0925	5.0863	136.9863	0.00658	0.0341	39980597	19403	12.950685	1.024159	0.000665	0.508566	0.00015	0.503648	2.5e-05	-5e-06	1.43648887829011	7199	Transient	tropics_22	1.22558925	1.01688721580057	0.118796992481203	0.983165587752707	0.526666666666667	1.03478024334456	4952.52	0.01	0.0485075
14.435484	1.858741	0.030122	0.00012	-0.690957	0.00012	0.514466	0.127543	6439	12	17	0.539073	9060	4.8714	4.7822	39.1389	0.00603	0.0337	39990940	9060	12.643836	1.037683	0.000939	0.507861	0.000152	0.510984	6.2e-05	6e-06	1.39355056336481	7213	Transient	tropics_22	1.202957	0.993155190048997	0.12779552715655	0.986679997831451	0.789473684210526	1.00681430338328	2057.14516129032	0.01	0.02265
10.138614	3.861974	0.084624	0.000249	-0.656444	0.000249	0.524842	0.125943	6425	12	16	0.539679	8153	4.8712	4.7452	22.8311	0.00612	0.0337	39991847	8153	12.605479	1.023969	0.000699	0.507865	0.000148	0.504239	2.4e-05	0	1.37638574814661	7216	Transient	tropics_22	0.8448845	1.06283274789657	0.356223175965665	1.02131970019941	1.68243243243243	1.04085959237584	5247.625	0.01	0.0203825
10.192982	2.53168	0.043808	0.000163	-0.65688	0.000163	0.504455	0.129725	6705	12	72	0.633829	38635	4.9774	4.0466	136.9863	0.00598	0.0289	39961365	38635	13.372603	1.007945	0.000712	0.509528	0.000168	0.494729	1.4e-05	0	1.35953269717395	7369	Est.	tropics_22	0.849415166666667	1.0365463765743	0.228932584269663	1.01754256663503	0.970238095238095	1.0196592477902	9266.07142857143	0.01	0.0965875
16.439394	4.609963	-0.049111	0.000297	-0.707053	0.000297	0.482939	0.133204	7097	11	29	0.476441	4945	7.1104	6.5836	68.4932	0.00643	0.0411	39995055	4945	14.446575	0.983687	0.000746	0.513234	0.000194	0.479372	4.3e-05	-1.9e-05	1.75279965309628	7445	Transient	tropics_22	1.49449036363636	0.967864212354949	0.398123324396783	0.960760997766331	1.53092783505155	1.00744098528909	3097.76744186046	0.01	0.0123625
13.355932	1.1106	-0.01391	7.2e-05	-0.682286	7.2e-05	0.488013	0.134017	7083	11	31	0.508012	5679	6.8059	6.5438	54.7945	0.00656	0.0376	39994321	5679	14.408219	0.974776	0.000695	0.512674	0.000193	0.475561	4.5e-05	-2.5e-05	1.69952534687536	7564	Transient	tropics_22	1.21417563636364	1.01170555803145	0.103597122302158	0.985929047799294	0.373056994818653	1.02618381238159	2978.15555555556	0.01	0.0141975
12.404545	4.086343	-0.009015	0.000264	-0.674644	0.000264	0.486835	0.135675	6901	11	76	0.567388	18809	5.6022	6.0493	91.3242	0.00627	0.0299	39981191	18809	13.909589	0.971452	0.000701	0.511658	0.000178	0.47486	4.1e-05	-1.4e-05	1.54870462068235	7589	Transient	tropics_22	1.12768590909091	1.02014871890602	0.37660485021398	0.995465159464601	1.48314606741573	1.02521795897738	3309.14634146341	0.01	0.0470225
17.697674	1.885343	-0.026638	0.000122	-0.717159	0.000122	0.498905	0.13554	7209	10	16	0.316055	2778	7.9767	5.4274	27.3973	0.00647	0.0486	39997222	2778	14.753425	0.999416	0.000663	0.515361	0.000181	0.485037	4.2e-05	-2.4e-05	1.87616051893677	7665	Transient	tropics_22	1.7697674	0.974282643141635	0.184012066365008	0.947175058527595	0.674033149171271	1.02859163321561	3227.14285714286	0.01	0.006945
15.810458	6.506557	-0.018919	0.00042	-0.702001	0.00042	0.495348	0.126609	6943	11	54	0.556231	14156	5.9581	6.1644	136.9863	0.00664	0.0321	39985844	14156	14.024658	0.967595	0.00066	0.512535	0.00018	0.472183	4.7e-05	-2.3e-05	1.579135696198	7707	Transient	tropics_22	1.43731436363636	1.01412144646261	0.636363636363636	0.966943974752502	2.33333333333333	1.04905936893111	2693.8085106383	0.01	0.03539
13.185714	1.608367	-0.027494	0.000104	-0.680919	0.000104	0.480778	0.135132	7069	11	32	0.510594	6230	6.8311	6.5096	54.7945	0.00633	0.038	39993770	6230	14.369863	0.975875	0.000733	0.512846	0.000187	0.475939	6.2e-05	-2.6e-05	1.72976297976485	7933	Transient	tropics_22	1.19870127272727	0.996931492065132	0.141882673942701	0.986946617929285	0.556149732620321	1.01016726933494	2179.54838709677	0.01	0.015575
11.179487	2.942143	0.030268	0.00019	-0.664804	0.00019	0.501242	0.128448	7027	11	41	0.5067	7687	6.5385	6.3945	45.6621	0.00628	0.0365	39992313	7687	14.254795	0.977745	0.000654	0.512671	0.000181	0.476999	3.3e-05	-1.8e-05	1.66368046026589	8004	Transient	tropics_22	1.016317	1.05419177063304	0.290519877675841	1.0033224723007	1.04972375690608	1.05082400592035	3892.36363636364	0.01	0.0192175
9.333333	1.5	0.054556	9.7e-05	-0.649976	9.7e-05	0.505954	0.130132	7153	11	21	0.420233	3598	7.4404	6.7288	45.6621	0.00651	0.043	39996402	3598	14.6	0.984745	0.001094	0.51452	0.000194	0.478656	9.6e-05	-3e-06	1.73396471652437	8310	Transient	tropics_22	0.848484818181818	1.07243155818843	0.0886654478976234	1.01465114283217	0.5	1.05703051878593	1355.54166666667	0.01	0.008995
11.333333	0.888889	0.007835	5.7e-05	-0.66604	5.7e-05	0.490679	0.137586	7153	11	21	0.420233	3598	7.4404	6.7288	45.6621	0.00651	0.043	39996402	3598	14.6	0.984745	0.001094	0.51452	0.000194	0.478656	9.6e-05	-3e-06	1.73396471652437	8337	Transient	tropics_22	1.030303	1.0234789452409	0.0521023765996344	0.998482005093196	0.293814432989691	1.0251182477604	1433.1875	0.01	0.008995
10.638298	0.401086	0.026244	2.6e-05	-0.660457	2.6e-05	0.497002	0.140107	7461	12	16	0.352185	2723	8.0454	6.1178	22.8311	0.00632	0.0495	39997277	2723	15.443836	1.010334	0.000615	0.510873	0.000132	0.49465	7.7e-05	-2.8e-05	1.87529038921883	8413	Transient	tropics_22	0.886524833333333	1.0160911205794	0.0422764227642276	1.01123995082057	0.196969696969697	1.00475487718589	1819.57142857143	0.01	0.0068075
12	1.034483	0.035113	6.7e-05	-0.671395	6.7e-05	0.506944	0.133753	7461	12	16	0.352185	2723	8.0454	6.1178	22.8311	0.00632	0.0495	39997277	2723	15.443836	1.010334	0.000615	0.510873	0.000132	0.49465	7.7e-05	-2.8e-05	1.87529038921883	8414	Transient	tropics_22	1	1.02514291357005	0.108943089430894	1.00023928058036	0.507575757575758	1.02485393712726	1737.05194805195	0.01	0.0068075
9.461538	0.556213	0.064501	3.6e-05	-0.651005	3.6e-05	0.511526	0.129546	7447	11	15	0.367452	2716	7.7082	6.0795	18.2648	0.0062	0.046	39997284	2716	15.405479	1.009497	0.000638	0.511544	0.000134	0.493586	7.6e-05	-2.5e-05	1.83608727813479	8425	Est.	tropics_22	0.860139818181818	1.05659218885322	0.0564263322884013	1.01950444987473	0.26865671641791	1.03634624969104	1704.55263157895	0.01	0.00679
10.907407	1.158093	0.030473	7.5e-05	-0.662619	7.5e-05	0.500188	0.132524	7447	11	15	0.367452	2716	7.7082	6.0795	18.2648	0.0062	0.046	39997284	2716	15.405479	1.009497	0.000638	0.511544	0.000134	0.493586	7.6e-05	-2.5e-05	1.83608727813479	8426	Transient	tropics_22	0.991582454545454	1.02124330655518	0.117554858934169	1.00773241770692	0.559701492537313	1.01337558196545	1743.73684210526	0.01	0.00679
9.980296	0.856755	0.053905	5.5e-05	-0.655172	5.5e-05	0.508413	0.141024	7783	12	27	0.39576	15661	8.4124	7	136.9863	0.0061	0.0581	39984339	15661	16.326027	1.037832	0.000944	0.509704	0.000149	0.509247	0.000104	-1.3e-05	1.73189228294468	8477	Transient	tropics_22	0.831691333333333	1.01691250210111	0.0582627118644068	1.018930057907	0.369127516778524	0.998362287848529	1356	0.01	0.0391525
10.130435	0.47367	0.098317	3.1e-05	-0.656378	3.1e-05	0.532116	0.128812	7769	12	28	0.371776	13648	8.1891	6.9616	91.3242	0.00615	0.0554	39986352	13648	16.287671	1.038841	0.001036	0.509727	0.000148	0.50972	0.000129	-1.3e-05	1.72797103079328	8486	Transient	tropics_22	0.844202916666667	1.06206096961427	0.0299227799227799	1.01765604799914	0.209459459459459	1.0439378482304	998.542635658915	0.01	0.03412
13.161473	1.075909	0.12514	6.9e-05	-0.680724	6.9e-05	0.560332	0.112133	7867	12	49	0.477401	33630	7.7138	7.2301	136.9863	0.00612	0.0537	39966370	33630	16.556164	1.02744	0.001045	0.509341	0.000146	0.504513	0.000141	-1.6e-05	1.65193007526678	8546	Est.	tropics_22	1.09678941666667	1.10303969570547	0.0660287081339713	0.993932030622536	0.472602739726027	1.11063936905491	795.269503546099	0.01	0.084075
14.457143	2.254886	0.110607	0.000145	-0.691131	0.000145	0.558368	0.105217	8007	12	103	0.498668	58189	7.438	7.6137	Inf	0.0065	0.0728	39941811	58189	16.939726	0.994268	0.001869	0.50767	0.000145	0.489937	0.000461	-6.9e-05	1.79392547576242	8677	Est.	tropics_22	1.20476191666667	1.12339515798057	0.077581594435527	0.986879483147139	1	1.13967306000567	228.236442516269	0.01	0.1454725
17.401024	2.390374	0.048203	0.000154	-0.714777	0.000154	0.537015	0.111336	8133	14	105	0.470841	48836	5.6338	7.9575	Inf	0.00645	0.0843	39951164	48836	17.284932	0.994558	0.002373	0.500141	0.000146	0.497655	0.00078	-0.000168	1.76827855376188	8929	Transient	tropics_22	1.24293028571429	1.05512565238689	0.0648967551622419	0.978326539519223	1.05479452054795	1.07909093649215	142.738461538462	0.01	0.12209
17.923913	1.222472	-0.039365	7.9e-05	-0.718977	7.9e-05	0.493562	0.12224	8539	17	32	0.513453	8474	3.671	8.7521	54.7945	0.0064	0.0279	39991526	8474	18.39726	0.981962	0.000803	0.488491	0.000154	0.502825	0.000141	-4.6e-05	1.77819092248142	9213	Transient	tropics_22	1.05434782352941	0.979060018813715	0.0983810709838107	0.997460461512842	0.512987012987013	0.981578083826381	866.950354609929	0.01	0.021185
16.573913	1.65758	0.034969	0.000107	-0.708133	0.000107	0.526352	0.108255	8245	16	101	0.518646	41697	3.3772	8.2658	Inf	0.00637	0.0388	39958303	41697	17.591781	0.988091	0.001242	0.493705	0.000127	0.500666	0.000321	-6.9e-05	1.4425528633579	9341	Transient	tropics_22	1.0358695625	1.04806905951604	0.0861513687600644	0.997686785773916	0.84251968503937	1.05130366352019	337.242990654206	0.01	0.1042425
15.961712	2.946732	0.038535	0.00019	-0.703216	0.00019	0.525592	0.106903	8273	16	99	0.472317	38002	3.169	8.3397	Inf	0.00628	0.0328	39961998	38002	17.668493	0.980888	0.000912	0.492885	0.000124	0.497795	0.000195	-4.4e-05	1.41692266124198	9541	Est.	tropics_22	0.997607	1.05953697340576	0.208333333333333	1.00427249908034	1.53225806451613	1.05584025552687	548.220512820513	0.01	0.095005
15.413223	1.878833	-0.027334	0.000121	-0.69881	0.000121	0.489571	0.120364	8525	17	34	0.524213	9086	3.6198	8.7151	91.3242	0.00647	0.0273	39990914	9086	18.358904	0.978165	0.000869	0.489004	0.000146	0.500355	0.000168	-4.6e-05	1.72193252380847	10138	Transient	tropics_22	0.906660176470588	0.994756705827511	0.139240506329114	1.01671273046776	0.828767123287671	0.978447302415285	716.452380952381	0.01	0.022715
19.295858	1.983474	-0.00147	0.000128	-0.729996	0.000128	0.518361	0.111271	8469	17	46	0.540376	12817	3.4209	8.5616	68.4932	0.00648	0.0247	39987183	12817	18.205479	0.972455	0.000818	0.490002	0.000133	0.496404	0.000153	-3.7e-05	1.59079069638289	10212	Transient	tropics_22	1.13505047058824	1.0268146905726	0.156479217603912	0.983487654601447	0.962406015037594	1.04423211738826	727.261437908497	0.01	0.0320425
16.839806	1.969483	0.030325	0.000127	-0.710269	0.000127	0.524742	0.109217	8399	17	64	0.54373	19506	3.112	8.3699	Inf	0.00607	0.0222	39980494	19506	18.013699	0.975045	0.000911	0.490987	0.000122	0.496705	0.000164	-2.6e-05	1.47137504301389	10225	Est.	tropics_22	0.990576823529412	1.0571711932309	0.139407244785949	1.00106919930301	1.04098360655738	1.05644597900162	665.957317073171	0.01	0.048765
18.641026	1.17883	-0.018521	7.6e-05	-0.724737	7.6e-05	0.506853	0.114618	8567	17	30	0.477036	7207	3.8242	8.8301	45.6621	0.00648	0.0298	39992793	7207	18.473973	0.976635	0.000891	0.488191	0.00016	0.500413	0.000169	-5e-05	1.8850963177439	10242	Transient	tropics_22	1.09653094117647	1.00513442559061	0.085297418630752	0.992341036742974	0.475	1.01286936990046	678.213017751479	0.01	0.0180175
22.936842	0.964432	-0.034253	6.2e-05	-0.759241	6.2e-05	0.516474	0.113669	8539	17	32	0.513453	8474	3.671	8.7521	54.7945	0.0064	0.0279	39991526	8474	18.39726	0.981962	0.000803	0.488491	0.000154	0.502825	0.000141	-4.6e-05	1.77819092248142	10257	Transient	tropics_22	1.349226	0.984077788120989	0.0772104607721046	0.958096506525132	0.402597402597403	1.02714463282454	806.163120567376	0.01	0.021185
15.078261	1.98518	0.022084	0.000128	-0.69612	0.000128	0.512974	0.117308	8553	17	28	0.50102	7844	3.7244	8.7918	91.3242	0.00665	0.0276	39992156	7844	18.435616	0.983608	0.000907	0.48818	0.000157	0.503986	0.000161	-4.4e-05	1.84616441037287	10552	Transient	tropics_22	0.886956529411765	1.03936695975928	0.141124586549063	1.0211721035398	0.815286624203822	1.01783382871746	728.621118012422	0.01	0.01961
10.881356	2.307957	0.013183	0.000149	-0.66241	0.000149	0.491547	0.124245	8623	17	27	0.423215	5574	4.014	8.9822	34.2466	0.00658	0.031	39994426	5574	18.627397	0.990826	0.000828	0.488639	0.000169	0.507202	0.000123	-4.2e-05	2.01687922040348	10634	Transient	tropics_22	0.640079764705882	1.02265208912076	0.179951690821256	1.05519048322513	0.881656804733728	0.969134585431445	1010.12195121951	0.01	0.013935
10.446809	1.140788	0.070044	7.4e-05	-0.658919	7.4e-05	0.518481	0.115992	8693	17	20	0.387104	4637	4.1635	9.1753	68.4932	0.00602	0.0279	39995363	4637	18.819178	0.999815	0.000897	0.490052	0.000188	0.510354	0.000144	-5.5e-05	1.90605145932757	10642	Est.	tropics_22	0.614518176470588	1.07275383211134	0.0824972129319955	1.05582744867746	0.393617021276596	1.01592424082108	805.5	0.01	0.0115925
13.746032	5.427564	-0.009561	0.00035	-0.685419	0.00035	0.491668	0.124516	8665	17	22	0.418629	4842	4.1691	9.0973	30.4414	0.00636	0.0299	39995158	4842	18.742466	0.99091	0.000914	0.489863	0.000177	0.505985	0.000144	-4.6e-05	1.96368299245454	10701	Transient	tropics_22	0.808590117647059	0.999570658326027	0.382932166301969	1.02861220384423	1.9774011299435	0.971704694803206	864.694444444444	0.01	0.012105
14.026549	0.875401	0.061098	5.6e-05	-0.687672	5.6e-05	0.528904	0.114905	8889	16	27	0.278897	8487	4.806	9.711	34.2466	0.00595	0.0333	39991513	8487	19.356164	1.019087	0.000923	0.492671	0.000174	0.517364	1e-04	-2.6e-05	2.01760939753679	10756	Transient	tropics_22	0.8766593125	1.04309355666885	0.0606717226435536	1.02044792240052	0.32183908045977	1.02230537880486	1149.05	0.01	0.0212175
14.053571	0.550702	0.040283	3.6e-05	-0.687889	3.6e-05	0.518121	0.119549	8889	16	27	0.278897	8487	4.806	9.711	34.2466	0.00595	0.0333	39991513	8487	19.356164	1.019087	0.000923	0.492671	0.000174	0.517364	1e-04	-2.6e-05	2.01760939753679	10773	Transient	tropics_22	0.8783481875	1.02160597213404	0.0390032502708559	1.02022650922556	0.206896551724138	1.0014631864606	1195.49	0.01	0.0212175
13.507246	0.554295	0.075193	3.6e-05	-0.683501	3.6e-05	0.534228	0.115664	8945	16	31	0.276965	12164	4.973	9.8644	54.7945	0.00622	0.0347	39987836	12164	19.509589	1.02464	0.000947	0.493139	0.000169	0.519674	9.3e-05	-1.8e-05	2.02645636434473	10791	Transient	tropics_22	0.844202875	1.05216681234589	0.0380147835269271	1.02374062375451	0.21301775147929	1.02800601915816	1243.69892473118	0.01	0.03041
[truncated: 6,959 more rows]
