# Supplementary material for: Early prediction of antigenic transitions for influenza A/H3N2
Source: PLoS Comput Biol. 2020 Feb 18;16(2):e1007683. doi: 10.1371/journal.pcbi.1007683 (PMC7048310; doi:10.1371/journal.pcbi.1007683)
Supplement: S1 Source — (GZ) [file pcbi.1007683.s016.tar.gz › S3_source_files/figure_files/figure4_data/perf.single.07.csv]

	fold	Sensitivity	Specificity	Pos.Pred.Value	Neg.Pred.Value	Precision	Recall	F1	Prevalence	Detection.Rate	Detection.Prevalence	Balanced.Accuracy	thres	freq
1	1	0.995744680851064	0.0481927710843374	0.496815286624204	0.923076923076923	0.496815286624204	0.995744680851064	0.662889518413598	0.485537190082645	0.483471074380165	0.973140495867769	0.521968725967701	0.01	0.07
2	2	1	0.06	0.495708154506438	1	0.495708154506438	1	0.662840746054519	0.48024948024948	0.48024948024948	0.968814968814969	0.53	0.01	0.07
3	3	1	0.080188679245283	0.527845036319613	1	0.527845036319613	1	0.690966719492868	0.506976744186047	0.506976744186047	0.96046511627907	0.540094339622642	0.01	0.07
4	4	1	0.0497737556561086	0.521640091116173	1	0.521640091116173	1	0.68562874251497	0.508888888888889	0.508888888888889	0.975555555555556	0.524886877828054	0.01	0.07
5	5	1	0.0689655172413793	0.496503496503496	1	0.496503496503497	1	0.663551401869159	0.478651685393258	0.478651685393258	0.964044943820225	0.53448275862069	0.01	0.07
6	1	0.995744680851064	0.108433734939759	0.513157894736842	0.964285714285714	0.513157894736842	0.995744680851064	0.677279305354559	0.485537190082645	0.483471074380165	0.942148760330578	0.552089207895411	0.02	0.07
7	2	1	0.104	0.507692307692308	1	0.507692307692308	1	0.673469387755102	0.48024948024948	0.48024948024948	0.945945945945946	0.552	0.02	0.07
8	3	1	0.108490566037736	0.535626535626536	1	0.535626535626536	1	0.6976	0.506976744186047	0.506976744186047	0.946511627906977	0.554245283018868	0.02	0.07
9	4	1	0.081447963800905	0.530092592592593	1	0.530092592592593	1	0.692889561270802	0.508888888888889	0.508888888888889	0.96	0.540723981900452	0.02	0.07
10	5	1	0.0818965517241379	0.5	1	0.5	1	0.666666666666667	0.478651685393258	0.478651685393258	0.957303370786517	0.540948275862069	0.02	0.07
11	1	0.995744680851064	0.152610441767068	0.525842696629213	0.974358974358974	0.525842696629213	0.995744680851064	0.688235294117647	0.485537190082645	0.483471074380165	0.919421487603306	0.574177561309066	0.03	0.07
12	2	1	0.144	0.519101123595506	1	0.519101123595506	1	0.683431952662722	0.48024948024948	0.48024948024948	0.925155925155925	0.572	0.03	0.07
13	3	0.995412844036697	0.14622641509434	0.545226130653266	0.96875	0.545226130653266	0.995412844036697	0.704545454545455	0.506976744186047	0.504651162790698	0.925581395348837	0.570819629565518	0.03	0.07
14	4	0.995633187772926	0.113122171945701	0.537735849056604	0.961538461538461	0.537735849056604	0.995633187772926	0.698315467075038	0.508888888888889	0.506666666666667	0.942222222222222	0.554377679859314	0.03	0.07
15	5	0.995305164319249	0.120689655172414	0.509615384615385	0.965517241379311	0.509615384615385	0.995305164319249	0.674085850556439	0.478651685393258	0.476404494382022	0.934831460674157	0.557997409745831	0.03	0.07
16	1	0.995744680851064	0.208835341365462	0.54292343387471	0.981132075471698	0.54292343387471	0.995744680851064	0.702702702702703	0.485537190082645	0.483471074380165	0.890495867768595	0.602290011108263	0.04	0.07
17	2	1	0.192	0.533487297921478	1	0.533487297921478	1	0.69578313253012	0.48024948024948	0.48024948024948	0.9002079002079	0.596	0.04	0.07
18	3	0.995412844036697	0.179245283018868	0.554987212276215	0.974358974358974	0.554987212276215	0.995412844036697	0.71264367816092	0.506976744186047	0.504651162790698	0.909302325581395	0.587329063527783	0.04	0.07
19	4	0.995633187772926	0.149321266968326	0.548076923076923	0.970588235294118	0.548076923076923	0.995633187772926	0.706976744186047	0.508888888888889	0.506666666666667	0.924444444444444	0.572477227370626	0.04	0.07
20	5	0.990610328638498	0.142241379310345	0.514634146341463	0.942857142857143	0.514634146341463	0.990610328638498	0.677367576243981	0.478651685393258	0.474157303370787	0.921348314606742	0.566425853974421	0.04	0.07
21	1	0.987234042553191	0.224899598393574	0.545882352941176	0.949152542372881	0.545882352941176	0.987234042553191	0.703030303030303	0.485537190082645	0.479338842975207	0.878099173553719	0.606066820473383	0.05	0.07
22	2	1	0.216	0.540983606557377	1	0.540983606557377	1	0.702127659574468	0.48024948024948	0.48024948024948	0.887733887733888	0.608	0.05	0.07
23	3	0.995412844036697	0.207547169811321	0.563636363636364	0.977777777777778	0.563636363636364	0.995412844036697	0.719734660033167	0.506976744186047	0.504651162790698	0.895348837209302	0.601480006924009	0.05	0.07
24	4	0.995633187772926	0.180995475113122	0.557457212713936	0.975609756097561	0.557457212713936	0.995633187772926	0.714733542319749	0.508888888888889	0.506666666666667	0.908888888888889	0.588314331443024	0.05	0.07
25	5	0.990610328638498	0.168103448275862	0.522277227722772	0.951219512195122	0.522277227722772	0.990610328638498	0.683954619124797	0.478651685393258	0.474157303370787	0.907865168539326	0.57935688845718	0.05	0.07
26	1	0.982978723404255	0.248995983935743	0.552631578947368	0.939393939393939	0.552631578947368	0.982978723404255	0.70750382848392	0.485537190082645	0.477272727272727	0.863636363636364	0.615987353669999	0.06	0.07
27	2	0.995670995670996	0.24	0.547619047619048	0.983606557377049	0.547619047619048	0.995670995670996	0.706605222734255	0.48024948024948	0.478170478170478	0.873180873180873	0.617835497835498	0.06	0.07
28	3	0.995412844036697	0.231132075471698	0.571052631578947	0.98	0.571052631578947	0.995412844036697	0.725752508361204	0.506976744186047	0.504651162790698	0.883720930232558	0.613272459754198	0.06	0.07
29	4	0.991266375545852	0.199095022624434	0.561881188118812	0.956521739130435	0.561881188118812	0.991266375545852	0.717219589257504	0.508888888888889	0.504444444444444	0.897777777777778	0.595180699085143	0.06	0.07
30	5	0.990610328638498	0.206896551724138	0.534177215189873	0.96	0.534177215189873	0.990610328638498	0.694078947368421	0.478651685393258	0.474157303370787	0.887640449438202	0.598753440181318	0.06	0.07
31	1	0.974468085106383	0.289156626506024	0.564039408866995	0.923076923076923	0.564039408866995	0.974468085106383	0.714508580343214	0.485537190082645	0.473140495867769	0.838842975206612	0.631812355806204	0.07	0.07
32	2	0.995670995670996	0.268	0.556900726392252	0.985294117647059	0.556900726392252	0.995670995670996	0.714285714285714	0.48024948024948	0.478170478170478	0.858627858627859	0.631835497835498	0.07	0.07
33	3	0.995412844036697	0.25	0.577127659574468	0.981481481481482	0.577127659574468	0.995412844036697	0.730639730639731	0.506976744186047	0.504651162790698	0.874418604651163	0.622706422018349	0.07	0.07
34	4	0.991266375545852	0.226244343891403	0.57035175879397	0.961538461538461	0.57035175879397	0.991266375545852	0.72408293460925	0.508888888888889	0.504444444444444	0.884444444444444	0.608755359718627	0.07	0.07
35	5	0.990610328638498	0.228448275862069	0.541025641025641	0.963636363636364	0.541025641025641	0.990610328638498	0.69983416252073	0.478651685393258	0.474157303370787	0.876404494382023	0.609529302250283	0.07	0.07
36	1	0.974468085106383	0.329317269076305	0.578282828282828	0.931818181818182	0.578282828282828	0.974468085106383	0.725832012678288	0.485537190082645	0.473140495867769	0.818181818181818	0.651892677091344	0.08	0.07
37	2	0.991341991341991	0.284	0.561274509803922	0.972602739726027	0.561274509803922	0.991341991341991	0.716744913928013	0.48024948024948	0.476091476091476	0.848232848232848	0.637670995670996	0.08	0.07
38	3	0.990825688073395	0.268867924528302	0.582210242587601	0.966101694915254	0.582210242587601	0.990825688073395	0.733446519524618	0.506976744186047	0.502325581395349	0.862790697674419	0.629846806300848	0.08	0.07
39	4	0.991266375545852	0.257918552036199	0.580562659846547	0.966101694915254	0.580562659846547	0.991266375545852	0.732258064516129	0.508888888888889	0.504444444444444	0.868888888888889	0.624592463791025	0.08	0.07
40	5	0.990610328638498	0.258620689655172	0.550913838120104	0.967741935483871	0.550913838120104	0.990610328638498	0.708053691275168	0.478651685393258	0.474157303370787	0.860674157303371	0.624615509146835	0.08	0.07
41	1	0.974468085106383	0.349397590361446	0.585677749360614	0.935483870967742	0.585677749360614	0.974468085106383	0.731629392971246	0.485537190082645	0.473140495867769	0.807851239669422	0.661932837733914	0.09	0.07
42	2	0.987012987012987	0.312	0.57	0.962962962962963	0.57	0.987012987012987	0.722662440570523	0.48024948024948	0.474012474012474	0.831600831600832	0.649506493506493	0.09	0.07
43	3	0.981651376146789	0.297169811320755	0.589531680440771	0.940298507462687	0.589531680440771	0.981651376146789	0.736660929432014	0.506976744186047	0.497674418604651	0.844186046511628	0.639410593733772	0.09	0.07
44	4	0.982532751091703	0.280542986425339	0.5859375	0.939393939393939	0.5859375	0.982532751091703	0.734094616639478	0.508888888888889	0.5	0.853333333333333	0.631537868758521	0.09	0.07
45	5	0.990610328638498	0.288793103448276	0.561170212765957	0.971014492753623	0.561170212765957	0.990610328638498	0.716468590831919	0.478651685393258	0.474157303370787	0.844943820224719	0.639701716043387	0.09	0.07
46	1	0.970212765957447	0.365461847389558	0.590673575129534	0.928571428571428	0.590673575129534	0.970212765957447	0.734299516908213	0.485537190082645	0.471074380165289	0.797520661157025	0.667837306673502	0.1	0.07
47	2	0.982683982683983	0.328	0.574683544303798	0.953488372093023	0.574683544303797	0.982683982683983	0.725239616613419	0.48024948024948	0.471933471933472	0.821205821205821	0.655341991341991	0.1	0.07
48	3	0.981651376146789	0.330188679245283	0.601123595505618	0.945945945945946	0.601123595505618	0.981651376146789	0.745644599303136	0.506976744186047	0.497674418604651	0.827906976744186	0.655920027696036	0.1	0.07
49	4	0.982532751091703	0.298642533936652	0.592105263157895	0.942857142857143	0.592105263157895	0.982532751091703	0.738916256157635	0.508888888888889	0.5	0.844444444444444	0.640587642514177	0.1	0.07
50	5	0.990610328638498	0.318965517241379	0.571815718157182	0.973684210526316	0.571815718157182	0.990610328638498	0.725085910652921	0.478651685393258	0.474157303370787	0.829213483146067	0.654787922939938	0.1	0.07
51	1	0.965957446808511	0.393574297188755	0.600529100529101	0.924528301886792	0.600529100529101	0.965957446808511	0.740619902120718	0.485537190082645	0.46900826446281	0.78099173553719	0.679765871998633	0.11	0.07
52	2	0.982683982683983	0.348	0.582051282051282	0.956043956043956	0.582051282051282	0.982683982683983	0.731078904991948	0.48024948024948	0.471933471933472	0.810810810810811	0.665341991341991	0.11	0.07
53	3	0.981651376146789	0.363207547169811	0.613180515759312	0.950617283950617	0.613180515759312	0.981651376146789	0.754850088183421	0.506976744186047	0.497674418604651	0.811627906976744	0.6724294616583	0.11	0.07
54	4	0.978165938864629	0.334841628959276	0.60377358490566	0.936708860759494	0.60377358490566	0.978165938864629	0.746666666666667	0.508888888888889	0.497777777777778	0.824444444444444	0.656503783911952	0.11	0.07
55	5	0.990610328638498	0.366379310344828	0.589385474860335	0.977011494252873	0.589385474860335	0.990610328638498	0.739054290718039	0.478651685393258	0.474157303370787	0.804494382022472	0.678494819491663	0.11	0.07
56	1	0.965957446808511	0.42570281124498	0.613513513513513	0.929824561403509	0.613513513513513	0.965957446808511	0.750413223140496	0.485537190082645	0.46900826446281	0.764462809917355	0.695830129026745	0.12	0.07
57	2	0.982683982683983	0.36	0.58656330749354	0.957446808510638	0.58656330749354	0.982683982683983	0.73462783171521	0.48024948024948	0.471933471933472	0.804573804573805	0.671341991341991	0.12	0.07
58	3	0.972477064220184	0.382075471698113	0.618075801749271	0.931034482758621	0.618075801749271	0.972477064220184	0.755793226381462	0.506976744186047	0.493023255813954	0.797674418604651	0.677276267959148	0.12	0.07
59	4	0.973799126637555	0.3710407239819	0.616022099447514	0.931818181818182	0.616022099447514	0.973799126637555	0.754653130287648	0.508888888888889	0.495555555555556	0.804444444444444	0.672419925309728	0.12	0.07
60	5	0.985915492957746	0.387931034482759	0.596590909090909	0.967741935483871	0.596590909090909	0.985915492957746	0.743362831858407	0.478651685393258	0.471910112359551	0.791011235955056	0.686923263720253	0.12	0.07
61	1	0.961702127659574	0.44578313253012	0.620879120879121	0.925	0.620879120879121	0.961702127659574	0.754590984974958	0.485537190082645	0.466942148760331	0.752066115702479	0.703742630094847	0.13	0.07
62	2	0.982683982683983	0.376	0.592689295039165	0.959183673469388	0.592689295039164	0.982683982683983	0.739413680781759	0.48024948024948	0.471933471933472	0.796257796257796	0.679341991341991	0.13	0.07
63	3	0.972477064220184	0.400943396226415	0.625368731563422	0.934065934065934	0.625368731563422	0.972477064220184	0.761220825852783	0.506976744186047	0.493023255813954	0.788372093023256	0.686710230223299	0.13	0.07
64	4	0.965065502183406	0.380090497737557	0.61731843575419	0.91304347826087	0.61731843575419	0.965065502183406	0.752981260647359	0.508888888888889	0.491111111111111	0.795555555555556	0.672577999960481	0.13	0.07
65	5	0.985915492957746	0.396551724137931	0.6	0.968421052631579	0.6	0.985915492957746	0.746003552397869	0.478651685393258	0.471910112359551	0.786516853932584	0.691233608547839	0.13	0.07
66	1	0.957446808510638	0.453815261044177	0.623268698060942	0.91869918699187	0.623268698060942	0.957446808510638	0.75503355704698	0.485537190082645	0.464876033057851	0.745867768595041	0.705631034777408	0.14	0.07
67	2	0.974025974025974	0.396	0.598404255319149	0.942857142857143	0.598404255319149	0.974025974025974	0.741350906095552	0.48024948024948	0.467775467775468	0.781704781704782	0.685012987012987	0.14	0.07
68	3	0.967889908256881	0.419811320754717	0.631736526946108	0.927083333333333	0.631736526946108	0.967889908256881	0.764492753623188	0.506976744186047	0.490697674418605	0.776744186046512	0.693850614505799	0.14	0.07
69	4	0.960698689956332	0.393665158371041	0.621468926553672	0.90625	0.621468926553672	0.960698689956332	0.754716981132075	0.508888888888889	0.488888888888889	0.786666666666667	0.677181924163686	0.14	0.07
70	5	0.985915492957746	0.405172413793103	0.603448275862069	0.969072164948454	0.603448275862069	0.985915492957746	0.748663101604278	0.478651685393258	0.471910112359551	0.782022471910112	0.695543953375425	0.14	0.07
71	1	0.948936170212766	0.469879518072289	0.628169014084507	0.906976744186046	0.628169014084507	0.948936170212766	0.755932203389831	0.485537190082645	0.460743801652893	0.733471074380165	0.709407844142528	0.15	0.07
72	2	0.96969696969697	0.412	0.60377358490566	0.936363636363636	0.60377358490566	0.96969696969697	0.744186046511628	0.48024948024948	0.465696465696466	0.771309771309771	0.690848484848485	0.15	0.07
73	3	0.958715596330275	0.438679245283019	0.63719512195122	0.911764705882353	0.63719512195122	0.958715596330275	0.765567765567766	0.506976744186047	0.486046511627907	0.762790697674419	0.698697420806647	0.15	0.07
74	4	0.960698689956332	0.411764705882353	0.628571428571429	0.91	0.628571428571429	0.960698689956332	0.75993091537133	0.508888888888889	0.488888888888889	0.777777777777778	0.686231697919342	0.15	0.07
75	5	0.981220657276995	0.422413793103448	0.60932944606414	0.96078431372549	0.60932944606414	0.981220657276995	0.751798561151079	0.478651685393258	0.469662921348315	0.770786516853933	0.701817225190222	0.15	0.07
76	1	0.948936170212766	0.481927710843373	0.633522727272727	0.909090909090909	0.633522727272727	0.948936170212766	0.759795570698467	0.485537190082645	0.460743801652893	0.727272727272727	0.71543194052807	0.16	0.07
77	2	0.96969696969697	0.424	0.608695652173913	0.938053097345133	0.608695652173913	0.96969696969697	0.747913188647746	0.48024948024948	0.465696465696466	0.765072765072765	0.696848484848485	0.16	0.07
78	3	0.958715596330275	0.452830188679245	0.643076923076923	0.914285714285714	0.643076923076923	0.958715596330275	0.769797421731123	0.506976744186047	0.486046511627907	0.755813953488372	0.70577289250476	0.16	0.07
79	4	0.956331877729258	0.416289592760181	0.629310344827586	0.901960784313726	0.629310344827586	0.956331877729258	0.759098786828423	0.508888888888889	0.486666666666667	0.773333333333333	0.686310735244719	0.16	0.07
80	5	0.981220657276995	0.452586206896552	0.62202380952381	0.963302752293578	0.62202380952381	0.981220657276995	0.761384335154827	0.478651685393258	0.469662921348315	0.755056179775281	0.716903432086774	0.16	0.07
81	1	0.94468085106383	0.497991967871486	0.639769452449568	0.905109489051095	0.639769452449568	0.94468085106383	0.762886597938144	0.485537190082645	0.458677685950413	0.716942148760331	0.721336409467658	0.17	0.07
82	2	0.965367965367965	0.44	0.614325068870524	0.932203389830508	0.614325068870523	0.965367965367965	0.750841750841751	0.48024948024948	0.463617463617464	0.754677754677755	0.702683982683983	0.17	0.07
83	3	0.954128440366973	0.471698113207547	0.65	0.909090909090909	0.65	0.954128440366973	0.773234200743494	0.506976744186047	0.483720930232558	0.744186046511628	0.71291327678726	0.17	0.07
84	4	0.956331877729258	0.425339366515837	0.632947976878613	0.903846153846154	0.632947976878613	0.956331877729258	0.761739130434783	0.508888888888889	0.486666666666667	0.768888888888889	0.690835622122547	0.17	0.07
85	5	0.976525821596244	0.474137931034483	0.63030303030303	0.956521739130435	0.63030303030303	0.976525821596244	0.766114180478821	0.478651685393258	0.467415730337079	0.741573033707865	0.725331876315363	0.17	0.07
86	1	0.940425531914894	0.518072289156627	0.648093841642229	0.902097902097902	0.648093841642229	0.940425531914894	0.767361111111111	0.485537190082645	0.456611570247934	0.704545454545455	0.72924891053576	0.18	0.07
87	2	0.961038961038961	0.452	0.618384401114206	0.926229508196721	0.618384401114206	0.961038961038961	0.752542372881356	0.48024948024948	0.461538461538462	0.746361746361746	0.706519480519481	0.18	0.07
88	3	0.954128440366973	0.481132075471698	0.654088050314465	0.910714285714286	0.654088050314465	0.954128440366973	0.776119402985075	0.506976744186047	0.483720930232558	0.73953488372093	0.717630257919335	0.18	0.07
89	4	0.956331877729258	0.429864253393665	0.634782608695652	0.904761904761905	0.634782608695652	0.956331877729258	0.763066202090592	0.508888888888889	0.486666666666667	0.766666666666667	0.693098065561461	0.18	0.07
90	5	0.976525821596244	0.474137931034483	0.63030303030303	0.956521739130435	0.63030303030303	0.976525821596244	0.766114180478821	0.478651685393258	0.467415730337079	0.741573033707865	0.725331876315363	0.18	0.07
91	1	0.936170212765957	0.530120481927711	0.652818991097923	0.897959183673469	0.652818991097923	0.936170212765957	0.769230769230769	0.485537190082645	0.454545454545455	0.696280991735537	0.733145347346834	0.19	0.07
92	2	0.961038961038961	0.476	0.628895184135977	0.9296875	0.628895184135977	0.961038961038961	0.76027397260274	0.48024948024948	0.461538461538462	0.733887733887734	0.718519480519481	0.19	0.07
93	3	0.94954128440367	0.485849056603774	0.65506329113924	0.903508771929824	0.655063291139241	0.94954128440367	0.775280898876404	0.506976744186047	0.481395348837209	0.734883720930233	0.717695170503722	0.19	0.07
94	4	0.956331877729258	0.438914027149321	0.638483965014577	0.906542056074766	0.638483965014577	0.956331877729258	0.765734265734266	0.508888888888889	0.486666666666667	0.762222222222222	0.697622952439289	0.19	0.07
95	5	0.976525821596244	0.482758620689655	0.634146341463415	0.957264957264957	0.634146341463415	0.976525821596244	0.768946395563771	0.478651685393258	0.467415730337079	0.737078651685393	0.72964222114295	0.19	0.07
96	1	0.927659574468085	0.542168674698795	0.656626506024096	0.888157894736842	0.656626506024096	0.927659574468085	0.768959435626102	0.485537190082645	0.450413223140496	0.685950413223141	0.73491412458344	0.2	0.07
97	2	0.956709956709957	0.48	0.62962962962963	0.923076923076923	0.62962962962963	0.956709956709957	0.759450171821306	0.48024948024948	0.459459459459459	0.72972972972973	0.718354978354978	0.2	0.07
98	3	0.94954128440367	0.495283018867925	0.659235668789809	0.905172413793103	0.659235668789809	0.94954128440367	0.778195488721804	0.506976744186047	0.481395348837209	0.730232558139535	0.722412151635797	0.2	0.07
99	4	0.956331877729258	0.470588235294118	0.651785714285714	0.912280701754386	0.651785714285714	0.956331877729258	0.775221238938053	0.508888888888889	0.486666666666667	0.746666666666667	0.713460056511688	0.2	0.07
100	5	0.971830985915493	0.495689655172414	0.638888888888889	0.950413223140496	0.638888888888889	0.971830985915493	0.770949720670391	0.478651685393258	0.465168539325843	0.728089887640449	0.733760320543953	0.2	0.07
101	1	0.927659574468085	0.550200803212851	0.660606060606061	0.88961038961039	0.660606060606061	0.927659574468085	0.771681415929204	0.485537190082645	0.450413223140496	0.681818181818182	0.738930188840468	0.21	0.07
102	2	0.952380952380952	0.488	0.632183908045977	0.917293233082707	0.632183908045977	0.952380952380952	0.75993091537133	0.48024948024948	0.457380457380457	0.723492723492724	0.720190476190476	0.21	0.07
103	3	0.94954128440367	0.5	0.661341853035144	0.905982905982906	0.661341853035144	0.94954128440367	0.779661016949153	0.506976744186047	0.481395348837209	0.727906976744186	0.724770642201835	0.21	0.07
104	4	0.956331877729258	0.484162895927602	0.657657657657658	0.914529914529915	0.657657657657658	0.956331877729258	0.779359430604982	0.508888888888889	0.486666666666667	0.74	0.72024738682843	0.21	0.07
105	5	0.971830985915493	0.508620689655172	0.644859813084112	0.951612903225807	0.644859813084112	0.971830985915493	0.775280898876405	0.478651685393258	0.465168539325843	0.721348314606742	0.740225837785333	0.21	0.07
106	1	0.914893617021277	0.566265060240964	0.665634674922601	0.875776397515528	0.665634674922601	0.914893617021277	0.770609318996416	0.485537190082645	0.444214876033058	0.667355371900826	0.74057933863112	0.22	0.07
107	2	0.952380952380952	0.504	0.63953488372093	0.91970802919708	0.63953488372093	0.952380952380952	0.765217391304348	0.48024948024948	0.457380457380457	0.715176715176715	0.728190476190476	0.22	0.07
108	3	0.944954128440367	0.514150943396226	0.666666666666667	0.900826446280992	0.666666666666667	0.944954128440367	0.781783681214421	0.506976744186047	0.47906976744186	0.718604651162791	0.729552535918297	0.22	0.07
109	4	0.951965065502183	0.51131221719457	0.668711656441718	0.911290322580645	0.668711656441718	0.951965065502183	0.785585585585586	0.508888888888889	0.484444444444444	0.724444444444444	0.731638641348377	0.22	0.07
110	5	0.962441314553991	0.525862068965517	0.650793650793651	0.938461538461539	0.650793650793651	0.962441314553991	0.776515151515151	0.478651685393258	0.460674157303371	0.707865168539326	0.744151691759754	0.22	0.07
111	1	0.91063829787234	0.57429718875502	0.66875	0.871951219512195	0.66875	0.91063829787234	0.771171171171171	0.485537190082645	0.442148760330579	0.661157024793388	0.74246774331368	0.23	0.07
112	2	0.952380952380952	0.516	0.645161290322581	0.921428571428571	0.645161290322581	0.952380952380952	0.769230769230769	0.48024948024948	0.457380457380457	0.708939708939709	0.734190476190476	0.23	0.07
113	3	0.944954128440367	0.537735849056604	0.677631578947368	0.904761904761905	0.677631578947368	0.944954128440367	0.789272030651341	0.506976744186047	0.47906976744186	0.706976744186047	0.741344988748485	0.23	0.07
114	4	0.951965065502183	0.520361990950226	0.672839506172839	0.912698412698413	0.672839506172839	0.951965065502183	0.788426763110307	0.508888888888889	0.484444444444444	0.72	0.736163528226205	0.23	0.07
115	5	0.957746478873239	0.560344827586207	0.666666666666667	0.935251798561151	0.666666666666667	0.957746478873239	0.786127167630058	0.478651685393258	0.458426966292135	0.687640449438202	0.759045653229723	0.23	0.07
116	1	0.902127659574468	0.594377510040161	0.677316293929712	0.865497076023392	0.677316293929712	0.902127659574468	0.773722627737226	0.485537190082645	0.43801652892562	0.646694214876033	0.748252584807314	0.24	0.07
117	2	0.952380952380952	0.556	0.664652567975831	0.926666666666667	0.664652567975831	0.952380952380952	0.782918149466192	0.48024948024948	0.457380457380457	0.688149688149688	0.754190476190476	0.24	0.07
118	3	0.935779816513762	0.566037735849057	0.689189189189189	0.895522388059702	0.689189189189189	0.935779816513762	0.793774319066148	0.506976744186047	0.474418604651163	0.688372093023256	0.750908776181409	0.24	0.07
119	4	0.947598253275109	0.53393665158371	0.678125	0.907692307692308	0.678125	0.947598253275109	0.790528233151184	0.508888888888889	0.482222222222222	0.711111111111111	0.74076745242941	0.24	0.07
120	5	0.957746478873239	0.568965517241379	0.671052631578947	0.936170212765957	0.671052631578947	0.957746478873239	0.789168278529981	0.478651685393258	0.458426966292135	0.68314606741573	0.763355998057309	0.24	0.07
121	1	0.893617021276596	0.610441767068273	0.684039087947883	0.858757062146893	0.684039087947883	0.893617021276596	0.774907749077491	0.485537190082645	0.433884297520661	0.634297520661157	0.752029394172434	0.25	0.07
122	2	0.952380952380952	0.564	0.668693009118541	0.927631578947368	0.668693009118541	0.952380952380952	0.785714285714286	0.48024948024948	0.457380457380457	0.683991683991684	0.758190476190476	0.25	0.07
123	3	0.926605504587156	0.575471698113208	0.691780821917808	0.884057971014493	0.691780821917808	0.926605504587156	0.792156862745098	0.506976744186047	0.469767441860465	0.67906976744186	0.751038601350182	0.25	0.07
124	4	0.938864628820961	0.552036199095023	0.684713375796178	0.897058823529412	0.684713375796178	0.938864628820961	0.791896869244936	0.508888888888889	0.477777777777778	0.697777777777778	0.745450413957992	0.25	0.07
125	5	0.938967136150235	0.577586206896552	0.671140939597315	0.91156462585034	0.671140939597315	0.938967136150235	0.782778864970646	0.478651685393258	0.449438202247191	0.669662921348315	0.758276671523393	0.25	0.07
126	1	0.88936170212766	0.614457831325301	0.685245901639344	0.854748603351955	0.685245901639344	0.88936170212766	0.774074074074074	0.485537190082645	0.431818181818182	0.630165289256198	0.75190976672648	0.26	0.07
127	2	0.952380952380952	0.584	0.679012345679012	0.929936305732484	0.679012345679012	0.952380952380952	0.792792792792793	0.48024948024948	0.457380457380457	0.673596673596674	0.768190476190476	0.26	0.07
128	3	0.926605504587156	0.589622641509434	0.698961937716263	0.886524822695036	0.698961937716263	0.926605504587156	0.796844181459566	0.506976744186047	0.469767441860465	0.672093023255814	0.758114073048295	0.26	0.07
129	4	0.925764192139738	0.570135746606335	0.690553745928339	0.881118881118881	0.690553745928339	0.925764192139738	0.791044776119403	0.508888888888889	0.471111111111111	0.682222222222222	0.747949969373036	0.26	0.07
130	5	0.938967136150235	0.581896551724138	0.673400673400673	0.912162162162162	0.673400673400673	0.938967136150235	0.784313725490196	0.478651685393258	0.449438202247191	0.667415730337079	0.760431843937186	0.26	0.07
131	1	0.885106382978723	0.614457831325301	0.684210526315789	0.85	0.684210526315789	0.885106382978723	0.771799628942486	0.485537190082645	0.429752066115702	0.628099173553719	0.749782107152012	0.27	0.07
132	2	0.952380952380952	0.608	0.691823899371069	0.932515337423313	0.691823899371069	0.952380952380952	0.801457194899818	0.48024948024948	0.457380457380457	0.661122661122661	0.780190476190476	0.27	0.07
133	3	0.917431192660551	0.599056603773585	0.701754385964912	0.875862068965517	0.701754385964912	0.917431192660551	0.795228628230616	0.506976744186047	0.465116279069767	0.662790697674419	0.758243898217068	0.27	0.07
134	4	0.925764192139738	0.588235294117647	0.6996699669967	0.884353741496599	0.6996699669967	0.925764192139738	0.796992481203008	0.508888888888889	0.471111111111111	0.673333333333333	0.756999743128693	0.27	0.07
135	5	0.934272300469484	0.586206896551724	0.674576271186441	0.906666666666667	0.674576271186441	0.934272300469484	0.783464566929134	0.478651685393258	0.447191011235955	0.662921348314607	0.760239598510604	0.27	0.07
136	1	0.876595744680851	0.614457831325301	0.682119205298013	0.840659340659341	0.682119205298013	0.876595744680851	0.767225325884544	0.485537190082645	0.425619834710744	0.62396694214876	0.745526788003076	0.28	0.07
137	2	0.943722943722944	0.62	0.696485623003195	0.922619047619048	0.696485623003195	0.943722943722944	0.801470588235294	0.48024948024948	0.453222453222453	0.650727650727651	0.781861471861472	0.28	0.07
138	3	0.917431192660551	0.617924528301887	0.711743772241993	0.879194630872483	0.711743772241993	0.917431192660551	0.801603206412826	0.506976744186047	0.465116279069767	0.653488372093023	0.767677860481219	0.28	0.07
139	4	0.921397379912664	0.601809954751131	0.705685618729097	0.880794701986755	0.705685618729097	0.921397379912664	0.799242424242424	0.508888888888889	0.468888888888889	0.664444444444444	0.761603667331898	0.28	0.07
140	5	0.934272300469484	0.594827586206897	0.679180887372014	0.907894736842105	0.679180887372014	0.934272300469484	0.786561264822134	0.478651685393258	0.447191011235955	0.658426966292135	0.76454994333819	0.28	0.07
141	1	0.876595744680851	0.618473895582329	0.684385382059801	0.841530054644809	0.684385382059801	0.876595744680851	0.768656716417911	0.485537190082645	0.425619834710744	0.621900826446281	0.74753482013159	0.29	0.07
142	2	0.939393939393939	0.628	0.7	0.91812865497076	0.7	0.939393939393939	0.802218114602588	0.48024948024948	0.451143451143451	0.644490644490645	0.78369696969697	0.29	0.07
143	3	0.912844036697248	0.632075471698113	0.71841155234657	0.875816993464052	0.71841155234657	0.912844036697248	0.804040404040404	0.506976744186047	0.462790697674419	0.644186046511628	0.77245975419768	0.29	0.07
144	4	0.908296943231441	0.606334841628959	0.705084745762712	0.864516129032258	0.705084745762712	0.908296943231441	0.793893129770992	0.508888888888889	0.462222222222222	0.655555555555556	0.7573158924302	0.29	0.07
145	5	0.934272300469484	0.599137931034483	0.681506849315068	0.908496732026144	0.681506849315068	0.934272300469484	0.788118811881188	0.478651685393258	0.447191011235955	0.656179775280899	0.766705115751983	0.29	0.07
146	1	0.872340425531915	0.622489959839357	0.68561872909699	0.837837837837838	0.68561872909699	0.872340425531915	0.767790262172285	0.485537190082645	0.423553719008264	0.617768595041322	0.747415192685636	0.3	0.07
147	2	0.930735930735931	0.632	0.700325732899023	0.908045977011494	0.700325732899023	0.930735930735931	0.799256505576208	0.48024948024948	0.446985446985447	0.638253638253638	0.781367965367965	0.3	0.07
148	3	0.903669724770642	0.641509433962264	0.721611721611722	0.86624203821656	0.721611721611722	0.903669724770642	0.802443991853361	0.506976744186047	0.458139534883721	0.634883720930233	0.772589579366453	0.3	0.07
149	4	0.908296943231441	0.619909502262443	0.712328767123288	0.867088607594937	0.712328767123288	0.908296943231441	0.798464491362764	0.508888888888889	0.462222222222222	0.648888888888889	0.764103222746942	0.3	0.07
150	5	0.929577464788732	0.607758620689655	0.685121107266436	0.903846153846154	0.685121107266436	0.929577464788732	0.788844621513944	0.478651685393258	0.444943820224719	0.649438202247191	0.768668042739194	0.3	0.07
151	1	0.859574468085106	0.622489959839357	0.682432432432432	0.824468085106383	0.682432432432432	0.859574468085106	0.760828625235405	0.485537190082645	0.417355371900826	0.611570247933884	0.741032213962232	0.31	0.07
152	2	0.930735930735931	0.652	0.711920529801325	0.910614525139665	0.711920529801324	0.930735930735931	0.806754221388368	0.48024948024948	0.446985446985447	0.627858627858628	0.791367965367965	0.31	0.07
153	3	0.899082568807339	0.650943396226415	0.725925925925926	0.8625	0.725925925925926	0.899082568807339	0.80327868852459	0.506976744186047	0.455813953488372	0.627906976744186	0.775012982516877	0.31	0.07
154	4	0.903930131004367	0.624434389140271	0.713793103448276	0.8625	0.713793103448276	0.903930131004367	0.797687861271676	0.508888888888889	0.46	0.644444444444444	0.764182260072319	0.31	0.07
155	5	0.924882629107981	0.620689655172414	0.691228070175439	0.9	0.691228070175439	0.924882629107981	0.791164658634538	0.478651685393258	0.442696629213483	0.640449438202247	0.772786142140198	0.31	0.07
156	1	0.85531914893617	0.634538152610442	0.688356164383562	0.822916666666667	0.688356164383562	0.85531914893617	0.76280834914611	0.485537190082645	0.415289256198347	0.603305785123967	0.744928650773306	0.32	0.07
157	2	0.930735930735931	0.664	0.719063545150502	0.912087912087912	0.719063545150502	0.930735930735931	0.811320754716981	0.48024948024948	0.446985446985447	0.621621621621622	0.797367965367965	0.32	0.07
158	3	0.899082568807339	0.669811320754717	0.736842105263158	0.865853658536585	0.736842105263158	0.899082568807339	0.809917355371901	0.506976744186047	0.455813953488372	0.618604651162791	0.784446944781028	0.32	0.07
159	4	0.899563318777293	0.660633484162896	0.733096085409253	0.863905325443787	0.733096085409253	0.899563318777293	0.807843137254902	0.508888888888889	0.457777777777778	0.624444444444444	0.780098401470094	0.32	0.07
160	5	0.924882629107981	0.625	0.693661971830986	0.900621118012422	0.693661971830986	0.924882629107981	0.792756539235413	0.478651685393258	0.442696629213483	0.638202247191011	0.774941314553991	0.32	0.07
161	1	0.851063829787234	0.63855421686747	0.689655172413793	0.819587628865979	0.689655172413793	0.851063829787234	0.761904761904762	0.485537190082645	0.413223140495868	0.599173553719008	0.744809023327352	0.33	0.07
162	2	0.930735930735931	0.672	0.723905723905724	0.91304347826087	0.723905723905724	0.930735930735931	0.814393939393939	0.48024948024948	0.446985446985447	0.617463617463617	0.801367965367965	0.33	0.07
163	3	0.899082568807339	0.683962264150943	0.745247148288973	0.868263473053892	0.745247148288973	0.899082568807339	0.814968814968815	0.506976744186047	0.455813953488372	0.611627906976744	0.791522416479141	0.33	0.07
164	4	0.895196506550218	0.665158371040724	0.734767025089606	0.859649122807018	0.734767025089606	0.895196506550218	0.807086614173228	0.508888888888889	0.455555555555556	0.62	0.780177438795471	0.33	0.07
165	5	0.92018779342723	0.637931034482759	0.7	0.896969696969697	0.7	0.92018779342723	0.795131845841785	0.478651685393258	0.440449438202247	0.629213483146067	0.779059413954994	0.33	0.07
166	1	0.842553191489362	0.65863453815261	0.699646643109541	0.81592039800995	0.699646643109541	0.842553191489362	0.764478764478765	0.485537190082645	0.409090909090909	0.584710743801653	0.750593864820986	0.34	0.07
167	2	0.926406926406926	0.692	0.735395189003436	0.910526315789474	0.735395189003436	0.926406926406926	0.81992337164751	0.48024948024948	0.444906444906445	0.604989604989605	0.809203463203463	0.34	0.07
168	3	0.894495412844037	0.693396226415094	0.75	0.864705882352941	0.75	0.894495412844037	0.815899581589958	0.506976744186047	0.453488372093023	0.604651162790698	0.793945819629565	0.34	0.07
169	4	0.88646288209607	0.67420814479638	0.738181818181818	0.851428571428571	0.738181818181818	0.88646288209607	0.805555555555555	0.508888888888889	0.451111111111111	0.611111111111111	0.780335513446225	0.34	0.07
170	5	0.915492957746479	0.65948275862069	0.711678832116788	0.894736842105263	0.711678832116788	0.915492957746479	0.80082135523614	0.478651685393258	0.438202247191011	0.615730337078652	0.787487858183584	0.34	0.07
171	1	0.829787234042553	0.670682730923695	0.703971119133574	0.806763285024155	0.703971119133574	0.829787234042553	0.76171875	0.485537190082645	0.402892561983471	0.572314049586777	0.750234982483124	0.35	0.07
172	2	0.926406926406926	0.704	0.743055555555556	0.911917098445596	0.743055555555556	0.926406926406926	0.824662813102119	0.48024948024948	0.444906444906445	0.598752598752599	0.815203463203463	0.35	0.07
173	3	0.885321100917431	0.69811320754717	0.750972762645914	0.855491329479769	0.750972762645914	0.885321100917431	0.812631578947368	0.506976744186047	0.448837209302326	0.597674418604651	0.7917171542323	0.35	0.07
174	4	0.877729257641921	0.692307692307692	0.747211895910781	0.845303867403315	0.747211895910781	0.877729257641921	0.807228915662651	0.508888888888889	0.446666666666667	0.597777777777778	0.785018474974807	0.35	0.07
175	5	0.910798122065728	0.672413793103448	0.718518518518519	0.891428571428572	0.718518518518519	0.910798122065728	0.803312629399586	0.478651685393258	0.435955056179775	0.606741573033708	0.791605957584588	0.35	0.07
176	1	0.829787234042553	0.678714859437751	0.709090909090909	0.808612440191388	0.709090909090909	0.829787234042553	0.764705882352941	0.485537190082645	0.402892561983471	0.568181818181818	0.754251046740152	0.36	0.07
177	2	0.926406926406926	0.708	0.745644599303136	0.912371134020619	0.745644599303136	0.926406926406926	0.826254826254826	0.48024948024948	0.444906444906445	0.596673596673597	0.817203463203463	0.36	0.07
178	3	0.885321100917431	0.702830188679245	0.75390625	0.85632183908046	0.75390625	0.885321100917431	0.814345991561181	0.506976744186047	0.448837209302326	0.595348837209302	0.794075644798338	0.36	0.07
179	4	0.873362445414847	0.69683257918552	0.749063670411985	0.841530054644809	0.749063670411985	0.873362445414847	0.806451612903226	0.508888888888889	0.444444444444444	0.593333333333333	0.785097512300184	0.36	0.07
180	5	0.901408450704225	0.681034482758621	0.721804511278196	0.88268156424581	0.721804511278195	0.901408450704225	0.801670146137787	0.478651685393258	0.431460674157303	0.597752808988764	0.791221466731423	0.36	0.07
181	1	0.829787234042553	0.690763052208835	0.716911764705882	0.811320754716981	0.716911764705882	0.829787234042553	0.769230769230769	0.485537190082645	0.402892561983471	0.56198347107438	0.760275143125694	0.37	0.07
182	2	0.922077922077922	0.708	0.744755244755245	0.907692307692308	0.744755244755245	0.922077922077922	0.823984526112186	0.48024948024948	0.442827442827443	0.594594594594595	0.815038961038961	0.37	0.07
183	3	0.885321100917431	0.712264150943396	0.759842519685039	0.857954545454546	0.759842519685039	0.885321100917431	0.817796610169492	0.506976744186047	0.448837209302326	0.590697674418605	0.798792625930414	0.37	0.07
184	4	0.860262008733624	0.710407239819005	0.754789272030651	0.830687830687831	0.754789272030651	0.860262008733624	0.804081632653061	0.508888888888889	0.437777777777778	0.58	0.785334624276315	0.37	0.07
185	5	0.896713615023474	0.689655172413793	0.726235741444867	0.879120879120879	0.726235741444867	0.896713615023474	0.802521008403361	0.478651685393258	0.429213483146067	0.591011235955056	0.793184393718634	0.37	0.07
186	1	0.821276595744681	0.714859437751004	0.731060606060606	0.809090909090909	0.731060606060606	0.821276595744681	0.773547094188377	0.485537190082645	0.398760330578512	0.545454545454545	0.768068016747842	0.38	0.07
187	2	0.917748917748918	0.72	0.75177304964539	0.904522613065327	0.75177304964539	0.917748917748918	0.826510721247563	0.48024948024948	0.440748440748441	0.586278586278586	0.818874458874459	0.38	0.07
188	3	0.880733944954128	0.721698113207547	0.764940239043825	0.854748603351955	0.764940239043825	0.880733944954128	0.818763326226013	0.506976744186047	0.446511627906977	0.583720930232558	0.801216029080838	0.38	0.07
189	4	0.847161572052402	0.728506787330317	0.763779527559055	0.821428571428571	0.763779527559055	0.847161572052402	0.803312629399586	0.508888888888889	0.431111111111111	0.564444444444444	0.787834179691359	0.38	0.07
190	5	0.892018779342723	0.702586206896552	0.733590733590734	0.876344086021505	0.733590733590734	0.892018779342723	0.805084745762712	0.478651685393258	0.426966292134831	0.582022471910112	0.797302493119637	0.38	0.07
191	1	0.821276595744681	0.718875502008032	0.733840304182509	0.809954751131222	0.733840304182509	0.821276595744681	0.775100401606426	0.485537190082645	0.398760330578512	0.543388429752066	0.770076048876357	0.39	0.07
192	2	0.917748917748918	0.736	0.762589928057554	0.9064039408867	0.762589928057554	0.917748917748918	0.833005893909627	0.48024948024948	0.440748440748441	0.577962577962578	0.826874458874459	0.39	0.07
193	3	0.871559633027523	0.726415094339623	0.766129032258065	0.846153846153846	0.766129032258065	0.871559633027523	0.815450643776824	0.506976744186047	0.441860465116279	0.576744186046512	0.798987363683573	0.39	0.07
194	4	0.838427947598253	0.746606334841629	0.774193548387097	0.816831683168317	0.774193548387097	0.838427947598253	0.80503144654088	0.508888888888889	0.426666666666667	0.551111111111111	0.792517141219941	0.39	0.07
195	5	0.882629107981221	0.702586206896552	0.731517509727626	0.867021276595745	0.731517509727626	0.882629107981221	0.8	0.478651685393258	0.42247191011236	0.57752808988764	0.792607657438886	0.39	0.07
196	1	0.821276595744681	0.726907630522088	0.739463601532567	0.811659192825112	0.739463601532567	0.821276595744681	0.778225806451613	0.485537190082645	0.398760330578512	0.539256198347107	0.774092113133385	0.4	0.07
197	2	0.917748917748918	0.74	0.765342960288809	0.906862745098039	0.765342960288809	0.917748917748918	0.834645669291339	0.48024948024948	0.440748440748441	0.575883575883576	0.828874458874459	0.4	0.07
198	3	0.86697247706422	0.745283018867924	0.777777777777778	0.844919786096257	0.777777777777778	0.86697247706422	0.819956616052061	0.506976744186047	0.43953488372093	0.565116279069767	0.806127747966072	0.4	0.07
199	4	0.834061135371179	0.751131221719457	0.776422764227642	0.813725490196078	0.776422764227642	0.834061135371179	0.804210526315789	0.508888888888889	0.424444444444444	0.546666666666667	0.792596178545318	0.4	0.07
200	5	0.877934272300469	0.71551724137931	0.739130434782609	0.864583333333333	0.739130434782609	0.877934272300469	0.802575107296137	0.478651685393258	0.420224719101124	0.568539325842697	0.79672575683989	0.4	0.07
201	1	0.817021276595745	0.730923694779116	0.741312741312741	0.808888888888889	0.741312741312741	0.817021276595745	0.777327935222672	0.485537190082645	0.396694214876033	0.535123966942149	0.773972485687431	0.41	0.07
202	2	0.909090909090909	0.748	0.769230769230769	0.899038461538462	0.769230769230769	0.909090909090909	0.833333333333333	0.48024948024948	0.436590436590437	0.567567567567568	0.828545454545454	0.41	0.07
203	3	0.86697247706422	0.745283018867924	0.777777777777778	0.844919786096257	0.777777777777778	0.86697247706422	0.819956616052061	0.506976744186047	0.43953488372093	0.565116279069767	0.806127747966072	0.41	0.07
204	4	0.834061135371179	0.755656108597285	0.779591836734694	0.814634146341463	0.779591836734694	0.834061135371179	0.805907172995781	0.508888888888889	0.424444444444444	0.544444444444444	0.794858621984232	0.41	0.07
205	5	0.873239436619718	0.719827586206897	0.741035856573705	0.860824742268041	0.741035856573705	0.873239436619718	0.801724137931034	0.478651685393258	0.417977528089888	0.564044943820225	0.796533511413307	0.41	0.07
206	1	0.804255319148936	0.734939759036145	0.741176470588235	0.799126637554585	0.741176470588235	0.804255319148936	0.771428571428571	0.485537190082645	0.390495867768595	0.526859504132231	0.76959753909254	0.42	0.07
207	2	0.909090909090909	0.748	0.769230769230769	0.899038461538462	0.769230769230769	0.909090909090909	0.833333333333333	0.48024948024948	0.436590436590437	0.567567567567568	0.828545454545454	0.42	0.07
208	3	0.862385321100917	0.75	0.780082987551867	0.841269841269841	0.780082987551867	0.862385321100917	0.81917211328976	0.506976744186047	0.437209302325581	0.56046511627907	0.806192660550459	0.42	0.07
209	4	0.825327510917031	0.787330316742081	0.800847457627119	0.813084112149533	0.800847457627119	0.825327510917031	0.812903225806452	0.508888888888889	0.42	0.524444444444444	0.806328913829556	0.42	0.07
210	5	0.863849765258216	0.719827586206897	0.738955823293173	0.852040816326531	0.738955823293173	0.863849765258216	0.796536796536797	0.478651685393258	0.413483146067416	0.559550561797753	0.791838675732556	0.42	0.07
211	1	0.795744680851064	0.746987951807229	0.748	0.794871794871795	0.748	0.795744680851064	0.771134020618557	0.485537190082645	0.386363636363636	0.516528925619835	0.771366316329146	0.43	0.07
212	2	0.904761904761905	0.756	0.774074074074074	0.895734597156398	0.774074074074074	0.904761904761905	0.834331337325349	0.48024948024948	0.434511434511435	0.561330561330561	0.830380952380952	0.43	0.07
213	3	0.853211009174312	0.759433962264151	0.784810126582278	0.83419689119171	0.784810126582278	0.853211009174312	0.817582417582418	0.506976744186047	0.432558139534884	0.551162790697674	0.806322485719231	0.43	0.07
214	4	0.807860262008734	0.805429864253394	0.81140350877193	0.801801801801802	0.81140350877193	0.807860262008734	0.809628008752735	0.508888888888889	0.411111111111111	0.506666666666667	0.806645063131064	0.43	0.07
215	5	0.859154929577465	0.732758620689655	0.746938775510204	0.85	0.746938775510204	0.859154929577465	0.799126637554585	0.478651685393258	0.41123595505618	0.550561797752809	0.79595677513356	0.43	0.07
216	1	0.791489361702128	0.759036144578313	0.75609756097561	0.794117647058824	0.75609756097561	0.791489361702128	0.773388773388773	0.485537190082645	0.384297520661157	0.508264462809917	0.775262753140221	0.44	0.07
217	2	0.9004329004329	0.764	0.779026217228465	0.892523364485981	0.779026217228464	0.9004329004329	0.835341365461847	0.48024948024948	0.432432432432432	0.555093555093555	0.83221645021645	0.44	0.07
218	3	0.848623853211009	0.768867924528302	0.790598290598291	0.831632653061224	0.790598290598291	0.848623853211009	0.81858407079646	0.506976744186047	0.430232558139535	0.544186046511628	0.808745888869655	0.44	0.07
219	4	0.799126637554585	0.81447963800905	0.816964285714286	0.79646017699115	0.816964285714286	0.799126637554585	0.80794701986755	0.508888888888889	0.406666666666667	0.497777777777778	0.806803137781817	0.44	0.07
220	5	0.854460093896714	0.737068965517241	0.748971193415638	0.846534653465347	0.748971193415638	0.854460093896714	0.798245614035088	0.478651685393258	0.408988764044944	0.546067415730337	0.795764529706978	0.44	0.07
221	1	0.778723404255319	0.763052208835341	0.756198347107438	0.785123966942149	0.756198347107438	0.778723404255319	0.767295597484277	0.485537190082645	0.378099173553719	0.5	0.77088780654533	0.45	0.07
222	2	0.887445887445887	0.764	0.776515151515151	0.880184331797235	0.776515151515151	0.887445887445887	0.828282828282828	0.48024948024948	0.426195426195426	0.548856548856549	0.825722943722944	0.45	0.07
223	3	0.839449541284404	0.773584905660377	0.792207792207792	0.824120603015075	0.792207792207792	0.839449541284404	0.815144766146993	0.506976744186047	0.425581395348837	0.537209302325581	0.806517223472391	0.45	0.07
224	4	0.794759825327511	0.81447963800905	0.816143497757847	0.79295154185022	0.816143497757848	0.794759825327511	0.805309734513274	0.508888888888889	0.404444444444444	0.495555555555556	0.80461973166828	0.45	0.07
225	5	0.845070422535211	0.745689655172414	0.753138075313807	0.839805825242718	0.753138075313807	0.845070422535211	0.79646017699115	0.478651685393258	0.404494382022472	0.537078651685393	0.795380038853813	0.45	0.07
226	1	0.770212765957447	0.771084337349398	0.760504201680672	0.780487804878049	0.760504201680672	0.770212765957447	0.765327695560254	0.485537190082645	0.37396694214876	0.491735537190083	0.770648551653422	0.46	0.07
227	2	0.883116883116883	0.768	0.778625954198473	0.876712328767123	0.778625954198473	0.883116883116883	0.827586206896552	0.48024948024948	0.424116424116424	0.544698544698545	0.825558441558442	0.46	0.07
228	3	0.825688073394495	0.778301886792453	0.79295154185022	0.812807881773399	0.79295154185022	0.825688073394495	0.808988764044944	0.506976744186047	0.418604651162791	0.527906976744186	0.801994980093474	0.46	0.07
229	4	0.781659388646288	0.823529411764706	0.821100917431193	0.78448275862069	0.821100917431193	0.781659388646288	0.80089485458613	0.508888888888889	0.397777777777778	0.484444444444444	0.802594400205497	0.46	0.07
230	5	0.84037558685446	0.745689655172414	0.752100840336134	0.835748792270531	0.752100840336134	0.84037558685446	0.793791574279379	0.478651685393258	0.402247191011236	0.534831460674157	0.793032621013437	0.46	0.07
231	1	0.757446808510638	0.775100401606426	0.760683760683761	0.772	0.760683760683761	0.757446808510638	0.759061833688699	0.485537190082645	0.367768595041322	0.483471074380165	0.766273605058532	0.47	0.07
232	2	0.878787878787879	0.776	0.783783783783784	0.873873873873874	0.783783783783784	0.878787878787879	0.828571428571429	0.48024948024948	0.422037422037422	0.538461538461538	0.827393939393939	0.47	0.07
233	3	0.81651376146789	0.792452830188679	0.801801801801802	0.807692307692308	0.801801801801802	0.81651376146789	0.809090909090909	0.506976744186047	0.413953488372093	0.516279069767442	0.804483295828285	0.47	0.07
234	4	0.781659388646288	0.832579185520362	0.828703703703704	0.786324786324786	0.828703703703704	0.781659388646288	0.804494382022472	0.508888888888889	0.397777777777778	0.48	0.807119287083325	0.47	0.07
235	5	0.835680751173709	0.745689655172414	0.751054852320675	0.831730769230769	0.751054852320675	0.835680751173709	0.791111111111111	0.478651685393258	0.4	0.532584269662921	0.790685203173061	0.47	0.07
236	1	0.757446808510638	0.775100401606426	0.760683760683761	0.772	0.760683760683761	0.757446808510638	0.759061833688699	0.485537190082645	0.367768595041322	0.483471074380165	0.766273605058532	0.48	0.07
237	2	0.874458874458874	0.784	0.7890625	0.871111111111111	0.7890625	0.874458874458874	0.829568788501027	0.48024948024948	0.41995841995842	0.532224532224532	0.829229437229437	0.48	0.07
238	3	0.807339449541284	0.797169811320755	0.80365296803653	0.800947867298578	0.80365296803653	0.807339449541284	0.805491990846682	0.506976744186047	0.409302325581395	0.509302325581395	0.80225463043102	0.48	0.07
239	4	0.777292576419214	0.846153846153846	0.839622641509434	0.785714285714286	0.839622641509434	0.777292576419214	0.807256235827664	0.508888888888889	0.395555555555556	0.471111111111111	0.81172321128653	0.48	0.07
240	5	0.835680751173709	0.745689655172414	0.751054852320675	0.831730769230769	0.751054852320675	0.835680751173709	0.791111111111111	0.478651685393258	0.4	0.532584269662921	0.790685203173061	0.48	0.07
241	1	0.748936170212766	0.783132530120482	0.765217391304348	0.767716535433071	0.765217391304348	0.748936170212766	0.756989247311828	0.485537190082645	0.363636363636364	0.475206611570248	0.766034350166624	0.49	0.07
242	2	0.865800865800866	0.792	0.793650793650794	0.864628820960699	0.793650793650794	0.865800865800866	0.82815734989648	0.48024948024948	0.415800415800416	0.523908523908524	0.828900432900433	0.49	0.07
243	3	0.802752293577982	0.80188679245283	0.806451612903226	0.7981220657277	0.806451612903226	0.802752293577982	0.804597701149425	0.506976744186047	0.406976744186047	0.504651162790698	0.802319543015406	0.49	0.07
244	4	0.764192139737991	0.864253393665158	0.853658536585366	0.779591836734694	0.853658536585366	0.764192139737991	0.806451612903226	0.508888888888889	0.388888888888889	0.455555555555556	0.814222766701575	0.49	0.07
245	5	0.830985915492958	0.745689655172414	0.75	0.827751196172249	0.75	0.830985915492958	0.788418708240535	0.478651685393258	0.397752808988764	0.530337078651685	0.788337785332686	0.49	0.07
246	1	0.74468085106383	0.78714859437751	0.767543859649123	0.765625	0.767543859649123	0.74468085106383	0.755939524838013	0.485537190082645	0.361570247933884	0.471074380165289	0.76591472272067	0.5	0.07
247	2	0.861471861471861	0.792	0.792828685258964	0.860869565217391	0.792828685258964	0.861471861471861	0.825726141078838	0.48024948024948	0.413721413721414	0.521829521829522	0.826735930735931	0.5	0.07
248	3	0.802752293577982	0.811320754716981	0.813953488372093	0.8	0.813953488372093	0.802752293577982	0.808314087759815	0.506976744186047	0.406976744186047	0.5	0.807036524147481	0.5	0.07
249	4	0.759825327510917	0.864253393665158	0.852941176470588	0.776422764227642	0.852941176470588	0.759825327510917	0.803695150115473	0.508888888888889	0.386666666666667	0.453333333333333	0.812039360588038	0.5	0.07
250	5	0.826291079812207	0.754310344827586	0.755364806866953	0.825471698113208	0.755364806866953	0.826291079812207	0.789237668161435	0.478651685393258	0.395505617977528	0.523595505617978	0.790300712319896	0.5	0.07
251	1	0.74468085106383	0.791164658634538	0.770925110132158	0.766536964980545	0.770925110132159	0.74468085106383	0.757575757575757	0.485537190082645	0.361570247933884	0.46900826446281	0.767922754849184	0.51	0.07
252	2	0.848484848484849	0.8	0.796747967479675	0.851063829787234	0.796747967479675	0.848484848484849	0.821802935010482	0.48024948024948	0.407484407484408	0.511434511434511	0.824242424242424	0.51	0.07
253	3	0.788990825688073	0.816037735849057	0.815165876777251	0.789954337899543	0.815165876777251	0.788990825688073	0.801864801864802	0.506976744186047	0.4	0.490697674418605	0.802514280768565	0.51	0.07
254	4	0.746724890829694	0.873303167420814	0.85929648241206	0.768924302788845	0.85929648241206	0.746724890829694	0.799065420560748	0.508888888888889	0.38	0.442222222222222	0.810014029125254	0.51	0.07
255	5	0.807511737089202	0.754310344827586	0.751091703056769	0.810185185185185	0.751091703056769	0.807511737089202	0.778280542986425	0.478651685393258	0.386516853932584	0.514606741573034	0.780911040958394	0.51	0.07
256	1	0.736170212765957	0.795180722891566	0.772321428571429	0.761538461538462	0.772321428571429	0.736170212765957	0.753812636165577	0.485537190082645	0.357438016528926	0.462809917355372	0.765675467828762	0.52	0.07
257	2	0.848484848484849	0.808	0.80327868852459	0.852320675105485	0.80327868852459	0.848484848484849	0.825263157894737	0.48024948024948	0.407484407484408	0.507276507276507	0.828242424242424	0.52	0.07
258	3	0.779816513761468	0.820754716981132	0.817307692307692	0.783783783783784	0.817307692307692	0.779816513761468	0.7981220657277	0.506976744186047	0.395348837209302	0.483720930232558	0.8002856153713	0.52	0.07
259	4	0.733624454148472	0.873303167420814	0.857142857142857	0.759842519685039	0.857142857142857	0.733624454148472	0.790588235294118	0.508888888888889	0.373333333333333	0.435555555555556	0.803463810784643	0.52	0.07
260	5	0.802816901408451	0.780172413793103	0.77027027027027	0.811659192825112	0.77027027027027	0.802816901408451	0.786206896551724	0.478651685393258	0.384269662921348	0.498876404494382	0.791494657600777	0.52	0.07
261	1	0.723404255319149	0.795180722891566	0.769230769230769	0.752851711026616	0.769230769230769	0.723404255319149	0.745614035087719	0.485537190082645	0.351239669421488	0.456611570247934	0.759292489105358	0.53	0.07
262	2	0.844155844155844	0.816	0.809128630705394	0.85	0.809128630705394	0.844155844155844	0.826271186440678	0.48024948024948	0.405405405405405	0.501039501039501	0.830077922077922	0.53	0.07
263	3	0.76605504587156	0.839622641509434	0.830845771144279	0.777292576419214	0.830845771144279	0.76605504587156	0.797136038186158	0.506976744186047	0.388372093023256	0.467441860465116	0.802838843690497	0.53	0.07
264	4	0.724890829694323	0.873303167420814	0.855670103092783	0.75390625	0.855670103092783	0.724890829694323	0.784869976359338	0.508888888888889	0.368888888888889	0.431111111111111	0.799096998557569	0.53	0.07
265	5	0.802816901408451	0.793103448275862	0.780821917808219	0.814159292035398	0.780821917808219	0.802816901408451	0.791666666666667	0.478651685393258	0.384269662921348	0.492134831460674	0.797960174842156	0.53	0.07
266	1	0.714893617021277	0.807228915662651	0.777777777777778	0.75	0.777777777777778	0.714893617021277	0.745011086474501	0.485537190082645	0.347107438016529	0.446280991735537	0.761061266341964	0.54	0.07
267	2	0.831168831168831	0.82	0.810126582278481	0.840163934426229	0.810126582278481	0.831168831168831	0.82051282051282	0.48024948024948	0.399168399168399	0.492723492723493	0.825584415584416	0.54	0.07
268	3	0.756880733944954	0.849056603773585	0.83756345177665	0.772532188841202	0.83756345177665	0.756880733944954	0.795180722891566	0.506976744186047	0.383720930232558	0.458139534883721	0.80296866885927	0.54	0.07
269	4	0.720524017467249	0.882352941176471	0.863874345549738	0.752895752895753	0.863874345549738	0.720524017467249	0.785714285714286	0.508888888888889	0.366666666666667	0.424444444444444	0.80143847932186	0.54	0.07
270	5	0.793427230046948	0.801724137931034	0.786046511627907	0.808695652173913	0.786046511627907	0.793427230046948	0.789719626168224	0.478651685393258	0.379775280898876	0.48314606741573	0.797575683988991	0.54	0.07
271	1	0.71063829787234	0.807228915662651	0.776744186046512	0.747211895910781	0.776744186046512	0.71063829787234	0.742222222222222	0.485537190082645	0.34504132231405	0.444214876033058	0.758933606767496	0.55	0.07
272	2	0.826839826839827	0.82	0.809322033898305	0.836734693877551	0.809322033898305	0.826839826839827	0.817987152034261	0.48024948024948	0.397089397089397	0.490644490644491	0.823419913419913	0.55	0.07
273	3	0.752293577981651	0.849056603773585	0.836734693877551	0.769230769230769	0.836734693877551	0.752293577981651	0.792270531400966	0.506976744186047	0.381395348837209	0.455813953488372	0.800675090877618	0.55	0.07
274	4	0.720524017467249	0.891402714932127	0.873015873015873	0.754789272030651	0.873015873015873	0.720524017467249	0.789473684210526	0.508888888888889	0.366666666666667	0.42	0.805963366199688	0.55	0.07
275	5	0.774647887323944	0.810344827586207	0.789473684210526	0.796610169491525	0.789473684210526	0.774647887323944	0.781990521327014	0.478651685393258	0.370786516853933	0.469662921348315	0.792496357455075	0.55	0.07
276	1	0.702127659574468	0.811244979919679	0.778301886792453	0.742647058823529	0.778301886792453	0.702127659574468	0.738255033557047	0.485537190082645	0.340909090909091	0.43801652892562	0.756686319747073	0.56	0.07
277	2	0.822510822510823	0.824	0.811965811965812	0.834008097165992	0.811965811965812	0.822510822510823	0.817204301075269	0.48024948024948	0.395010395010395	0.486486486486487	0.823255411255411	0.56	0.07
278	3	0.743119266055046	0.849056603773585	0.835051546391753	0.76271186440678	0.835051546391753	0.743119266055046	0.786407766990291	0.506976744186047	0.376744186046512	0.451162790697674	0.796087934914315	0.56	0.07
279	4	0.716157205240175	0.895927601809955	0.877005347593583	0.752851711026616	0.877005347593583	0.716157205240175	0.788461538461538	0.508888888888889	0.364444444444444	0.415555555555556	0.806042403525065	0.56	0.07
280	5	0.765258215962441	0.827586206896552	0.802955665024631	0.793388429752066	0.802955665024631	0.765258215962441	0.783653846153846	0.478651685393258	0.366292134831461	0.456179775280899	0.796422211429497	0.56	0.07
281	1	0.702127659574468	0.811244979919679	0.778301886792453	0.742647058823529	0.778301886792453	0.702127659574468	0.738255033557047	0.485537190082645	0.340909090909091	0.43801652892562	0.756686319747073	0.57	0.07
282	2	0.813852813852814	0.832	0.817391304347826	0.828685258964143	0.817391304347826	0.813852813852814	0.815618221258134	0.48024948024948	0.390852390852391	0.478170478170478	0.822926406926407	0.57	0.07
283	3	0.743119266055046	0.849056603773585	0.835051546391753	0.76271186440678	0.835051546391753	0.743119266055046	0.786407766990291	0.506976744186047	0.376744186046512	0.451162790697674	0.796087934914315	0.57	0.07
284	4	0.703056768558952	0.895927601809955	0.875	0.744360902255639	0.875	0.703056768558952	0.779661016949153	0.508888888888889	0.357777777777778	0.408888888888889	0.799492185184453	0.57	0.07
285	5	0.755868544600939	0.84051724137931	0.813131313131313	0.789473684210526	0.813131313131313	0.755868544600939	0.78345498783455	0.478651685393258	0.361797752808989	0.444943820224719	0.798192892990125	0.57	0.07
286	1	0.685106382978723	0.815261044176707	0.777777777777778	0.732851985559567	0.777777777777778	0.685106382978723	0.728506787330317	0.485537190082645	0.332644628099174	0.427685950413223	0.750183713577715	0.58	0.07
287	2	0.80952380952381	0.844	0.827433628318584	0.827450980392157	0.827433628318584	0.80952380952381	0.818380743982494	0.48024948024948	0.388773388773389	0.46985446985447	0.826761904761905	0.58	0.07
288	3	0.743119266055046	0.849056603773585	0.835051546391753	0.76271186440678	0.835051546391753	0.743119266055046	0.786407766990291	0.506976744186047	0.376744186046512	0.451162790697674	0.796087934914315	0.58	0.07
289	4	0.676855895196507	0.895927601809955	0.870786516853933	0.727941176470588	0.870786516853933	0.676855895196507	0.761670761670762	0.508888888888889	0.344444444444444	0.395555555555556	0.786391748503231	0.58	0.07
290	5	0.741784037558685	0.84051724137931	0.81025641025641	0.78	0.81025641025641	0.741784037558685	0.774509803921569	0.478651685393258	0.355056179775281	0.438202247191011	0.791150639468998	0.58	0.07
291	1	0.685106382978723	0.835341365461847	0.797029702970297	0.737588652482269	0.797029702970297	0.685106382978723	0.736842105263158	0.485537190082645	0.332644628099174	0.417355371900826	0.760223874220285	0.59	0.07
292	2	0.805194805194805	0.848	0.830357142857143	0.824902723735409	0.830357142857143	0.805194805194805	0.817582417582418	0.48024948024948	0.386694386694387	0.465696465696466	0.826597402597403	0.59	0.07
293	3	0.738532110091743	0.867924528301887	0.851851851851852	0.763485477178423	0.851851851851852	0.738532110091743	0.791154791154791	0.506976744186047	0.374418604651163	0.43953488372093	0.803228319196815	0.59	0.07
294	4	0.672489082969432	0.895927601809955	0.870056497175141	0.725274725274725	0.870056497175141	0.672489082969432	0.758620689655172	0.508888888888889	0.342222222222222	0.393333333333333	0.784208342389694	0.59	0.07
295	5	0.732394366197183	0.844827586206897	0.8125	0.774703557312253	0.8125	0.732394366197183	0.77037037037037	0.478651685393258	0.350561797752809	0.431460674157303	0.78861097620204	0.59	0.07
296	1	0.685106382978723	0.847389558232932	0.809045226130653	0.740350877192982	0.809045226130653	0.685106382978723	0.741935483870968	0.485537190082645	0.332644628099174	0.411157024793388	0.766247970605828	0.6	0.07
297	2	0.779220779220779	0.852	0.829493087557604	0.806818181818182	0.829493087557604	0.779220779220779	0.803571428571429	0.48024948024948	0.374220374220374	0.451143451143451	0.81561038961039	0.6	0.07
298	3	0.738532110091743	0.872641509433962	0.856382978723404	0.764462809917355	0.856382978723404	0.738532110091743	0.793103448275862	0.506976744186047	0.374418604651163	0.437209302325581	0.805586809762853	0.6	0.07
299	4	0.65938864628821	0.900452488687783	0.872832369942197	0.71841155234657	0.872832369942196	0.65938864628821	0.751243781094527	0.508888888888889	0.335555555555556	0.384444444444444	0.779920567487996	0.6	0.07
300	5	0.723004694835681	0.849137931034483	0.814814814814815	0.76953125	0.814814814814815	0.723004694835681	0.766169154228856	0.478651685393258	0.346067415730337	0.424719101123596	0.786071312935082	0.6	0.07
301	1	0.672340425531915	0.847389558232932	0.806122448979592	0.732638888888889	0.806122448979592	0.672340425531915	0.733178654292343	0.485537190082645	0.326446280991736	0.40495867768595	0.759864991882423	0.61	0.07
302	2	0.761904761904762	0.852	0.826291079812207	0.794776119402985	0.826291079812207	0.761904761904762	0.792792792792793	0.48024948024948	0.365904365904366	0.442827442827443	0.806952380952381	0.61	0.07
303	3	0.73394495412844	0.872641509433962	0.855614973262032	0.761316872427984	0.855614973262032	0.73394495412844	0.790123456790124	0.506976744186047	0.372093023255814	0.434883720930233	0.803293231781201	0.61	0.07
304	4	0.655021834061135	0.904977375565611	0.87719298245614	0.716845878136201	0.87719298245614	0.655021834061135	0.75	0.508888888888889	0.333333333333333	0.38	0.779999604813373	0.61	0.07
305	5	0.704225352112676	0.853448275862069	0.815217391304348	0.758620689655172	0.815217391304348	0.704225352112676	0.755667506297229	0.478651685393258	0.337078651685393	0.413483146067416	0.778836813987372	0.61	0.07
306	1	0.663829787234043	0.847389558232932	0.804123711340206	0.727586206896552	0.804123711340206	0.663829787234043	0.727272727272727	0.485537190082645	0.322314049586777	0.400826446280992	0.755609672733487	0.62	0.07
307	2	0.761904761904762	0.864	0.838095238095238	0.797047970479705	0.838095238095238	0.761904761904762	0.798185941043084	0.48024948024948	0.365904365904366	0.436590436590437	0.812952380952381	0.62	0.07
308	3	0.729357798165138	0.872641509433962	0.854838709677419	0.758196721311475	0.854838709677419	0.729357798165138	0.787128712871287	0.506976744186047	0.369767441860465	0.432558139534884	0.80099965379955	0.62	0.07
309	4	0.650655021834061	0.904977375565611	0.876470588235294	0.714285714285714	0.876470588235294	0.650655021834061	0.746867167919799	0.508888888888889	0.331111111111111	0.377777777777778	0.777816198699836	0.62	0.07
310	5	0.699530516431925	0.866379310344828	0.827777777777778	0.758490566037736	0.827777777777778	0.699530516431925	0.758269720101781	0.478651685393258	0.334831460674157	0.404494382022472	0.782954913388376	0.62	0.07
311	1	0.65531914893617	0.85140562248996	0.806282722513089	0.723549488054608	0.806282722513089	0.65531914893617	0.723004694835681	0.485537190082645	0.318181818181818	0.394628099173554	0.753362385713065	0.63	0.07
312	2	0.748917748917749	0.876	0.848039215686274	0.790613718411552	0.848039215686274	0.748917748917749	0.795402298850575	0.48024948024948	0.35966735966736	0.424116424116424	0.812458874458874	0.63	0.07
313	3	0.724770642201835	0.886792452830189	0.868131868131868	0.758064516129032	0.868131868131868	0.724770642201835	0.79	0.506976744186047	0.367441860465116	0.423255813953488	0.805781547516012	0.63	0.07
314	4	0.637554585152838	0.904977375565611	0.874251497005988	0.706713780918728	0.874251497005988	0.637554585152838	0.737373737373737	0.508888888888889	0.324444444444444	0.371111111111111	0.771265980359225	0.63	0.07
315	5	0.699530516431925	0.875	0.837078651685393	0.760299625468165	0.837078651685393	0.699530516431925	0.762148337595908	0.478651685393258	0.334831460674157	0.4	0.787265258215962	0.63	0.07
316	1	0.642553191489362	0.859437751004016	0.811827956989247	0.718120805369127	0.811827956989247	0.642553191489362	0.717339667458432	0.485537190082645	0.31198347107438	0.384297520661157	0.750995471246689	0.64	0.07
317	2	0.735930735930736	0.876	0.845771144278607	0.782142857142857	0.845771144278607	0.735930735930736	0.787037037037037	0.48024948024948	0.353430353430353	0.417879417879418	0.805965367965368	0.64	0.07
318	3	0.701834862385321	0.891509433962264	0.869318181818182	0.744094488188976	0.869318181818182	0.701834862385321	0.776649746192893	0.506976744186047	0.355813953488372	0.409302325581395	0.796672148173793	0.64	0.07
319	4	0.637554585152838	0.904977375565611	0.874251497005988	0.706713780918728	0.874251497005988	0.637554585152838	0.737373737373737	0.508888888888889	0.324444444444444	0.371111111111111	0.771265980359225	0.64	0.07
320	5	0.690140845070423	0.883620689655172	0.844827586206897	0.756457564575646	0.844827586206897	0.690140845070423	0.75968992248062	0.478651685393258	0.330337078651685	0.391011235955056	0.786880767362797	0.64	0.07
321	1	0.625531914893617	0.867469879518072	0.816666666666667	0.710526315789474	0.816666666666667	0.625531914893617	0.708433734939759	0.485537190082645	0.303719008264463	0.371900826446281	0.746500897205845	0.65	0.07
322	2	0.714285714285714	0.88	0.846153846153846	0.769230769230769	0.846153846153846	0.714285714285714	0.774647887323944	0.48024948024948	0.343035343035343	0.405405405405405	0.797142857142857	0.65	0.07
323	3	0.678899082568807	0.89622641509434	0.870588235294118	0.730769230769231	0.870588235294118	0.678899082568807	0.762886597938144	0.506976744186047	0.344186046511628	0.395348837209302	0.787562748831574	0.65	0.07
324	4	0.615720524017467	0.914027149321267	0.88125	0.696551724137931	0.88125	0.615720524017467	0.724935732647815	0.508888888888889	0.313333333333333	0.355555555555556	0.764873836669367	0.65	0.07
325	5	0.68075117370892	0.892241379310345	0.852941176470588	0.752727272727273	0.852941176470588	0.68075117370892	0.757180156657964	0.478651685393258	0.325842696629214	0.382022471910112	0.786496276509633	0.65	0.07
326	1	0.621276595744681	0.867469879518072	0.815642458100559	0.708196721311475	0.815642458100559	0.621276595744681	0.705314009661836	0.485537190082645	0.301652892561983	0.369834710743802	0.744373237631377	0.66	0.07
327	2	0.705627705627706	0.884	0.848958333333333	0.764705882352941	0.848958333333333	0.705627705627706	0.770685579196217	0.48024948024948	0.338877338877339	0.399168399168399	0.794813852813853	0.66	0.07
328	3	0.665137614678899	0.900943396226415	0.873493975903614	0.723484848484849	0.873493975903614	0.665137614678899	0.755208333333333	0.506976744186047	0.337209302325581	0.386046511627907	0.783040505452657	0.66	0.07
329	4	0.602620087336245	0.923076923076923	0.890322580645161	0.691525423728814	0.890322580645161	0.602620087336245	0.71875	0.508888888888889	0.306666666666667	0.344444444444444	0.762848505206584	0.66	0.07
330	5	0.666666666666667	0.892241379310345	0.850299401197605	0.744604316546763	0.850299401197605	0.666666666666667	0.747368421052631	0.478651685393258	0.319101123595506	0.375280898876404	0.779454022988506	0.66	0.07
331	1	0.6	0.875502008032129	0.819767441860465	0.698717948717949	0.819767441860465	0.6	0.692874692874693	0.485537190082645	0.291322314049587	0.355371900826446	0.737751004016064	0.67	0.07
332	2	0.692640692640693	0.888	0.851063829787234	0.757679180887372	0.851063829787234	0.692640692640693	0.763723150357995	0.48024948024948	0.332640332640333	0.390852390852391	0.790320346320346	0.67	0.07
333	3	0.655963302752294	0.905660377358491	0.877300613496933	0.719101123595505	0.877300613496933	0.655963302752294	0.750656167979003	0.506976744186047	0.332558139534884	0.37906976744186	0.780811840055392	0.67	0.07
334	4	0.593886462882096	0.927601809954751	0.894736842105263	0.687919463087248	0.894736842105263	0.593886462882096	0.713910761154856	0.508888888888889	0.302222222222222	0.337777777777778	0.760744136418424	0.67	0.07
335	5	0.661971830985915	0.896551724137931	0.854545454545455	0.742857142857143	0.854545454545454	0.661971830985915	0.746031746031746	0.478651685393258	0.31685393258427	0.370786516853933	0.779261777561923	0.67	0.07
336	1	0.595744680851064	0.887550200803213	0.833333333333333	0.699367088607595	0.833333333333333	0.595744680851064	0.694789081885856	0.485537190082645	0.289256198347107	0.347107438016529	0.741647440827138	0.68	0.07
337	2	0.683982683982684	0.888	0.849462365591398	0.752542372881356	0.849462365591398	0.683982683982684	0.75779376498801	0.48024948024948	0.328482328482329	0.386694386694387	0.785991341991342	0.68	0.07
338	3	0.651376146788991	0.910377358490566	0.881987577639751	0.717472118959108	0.881987577639752	0.651376146788991	0.74934036939314	0.506976744186047	0.330232558139535	0.374418604651163	0.780876752639778	0.68	0.07
339	4	0.589519650655022	0.932126696832579	0.9	0.686666666666667	0.9	0.589519650655022	0.712401055408971	0.508888888888889	0.3	0.333333333333333	0.7608231737438	0.68	0.07
340	5	0.652582159624413	0.905172413793103	0.863354037267081	0.73943661971831	0.863354037267081	0.652582159624413	0.74331550802139	0.478651685393258	0.312359550561798	0.361797752808989	0.778877286708758	0.68	0.07
341	1	0.582978723404255	0.891566265060241	0.835365853658536	0.69375	0.835365853658537	0.582978723404255	0.68671679197995	0.485537190082645	0.283057851239669	0.338842975206612	0.737272494232248	0.69	0.07
342	2	0.675324675324675	0.9	0.861878453038674	0.75	0.861878453038674	0.675324675324675	0.757281553398058	0.48024948024948	0.324324324324324	0.376299376299376	0.787662337662338	0.69	0.07
343	3	0.642201834862385	0.915094339622642	0.886075949367089	0.713235294117647	0.886075949367089	0.642201834862385	0.74468085106383	0.506976744186047	0.325581395348837	0.367441860465116	0.778648087242513	0.69	0.07
344	4	0.585152838427948	0.936651583710407	0.905405405405405	0.685430463576159	0.905405405405405	0.585152838427948	0.710875331564987	0.508888888888889	0.297777777777778	0.328888888888889	0.760902211069177	0.69	0.07
345	5	0.643192488262911	0.90948275862069	0.867088607594937	0.735191637630662	0.867088607594937	0.643192488262911	0.738544474393531	0.478651685393258	0.307865168539326	0.355056179775281	0.7763376234418	0.69	0.07
346	1	0.574468085106383	0.895582329317269	0.838509316770186	0.690402476780186	0.838509316770186	0.574468085106383	0.681818181818182	0.485537190082645	0.278925619834711	0.332644628099174	0.735025207211826	0.7	0.07
347	2	0.666666666666667	0.904	0.865168539325843	0.745874587458746	0.865168539325843	0.666666666666667	0.753056234718826	0.48024948024948	0.32016632016632	0.37006237006237	0.785333333333333	0.7	0.07
348	3	0.637614678899083	0.915094339622642	0.885350318471338	0.710622710622711	0.885350318471338	0.637614678899083	0.741333333333333	0.506976744186047	0.323255813953488	0.365116279069767	0.776354509260862	0.7	0.07
349	4	0.567685589519651	0.950226244343891	0.921985815602837	0.679611650485437	0.921985815602837	0.567685589519651	0.702702702702703	0.508888888888889	0.288888888888889	0.313333333333333	0.758955916931771	0.7	0.07
350	5	0.633802816901408	0.913793103448276	0.870967741935484	0.731034482758621	0.870967741935484	0.633802816901408	0.733695652173913	0.478651685393258	0.303370786516854	0.348314606741573	0.773797960174842	0.7	0.07
351	1	0.561702127659575	0.907630522088353	0.851612903225806	0.68693009118541	0.851612903225806	0.561702127659575	0.676923076923077	0.485537190082645	0.272727272727273	0.320247933884298	0.734666324873964	0.71	0.07
352	2	0.640692640692641	0.908	0.865497076023392	0.732258064516129	0.865497076023392	0.640692640692641	0.736318407960199	0.48024948024948	0.307692307692308	0.355509355509356	0.77434632034632	0.71	0.07
353	3	0.63302752293578	0.915094339622642	0.884615384615385	0.708029197080292	0.884615384615385	0.63302752293578	0.737967914438503	0.506976744186047	0.32093023255814	0.362790697674419	0.774060931279211	0.71	0.07
354	4	0.563318777292576	0.950226244343891	0.921428571428571	0.67741935483871	0.921428571428571	0.563318777292576	0.699186991869919	0.508888888888889	0.286666666666667	0.311111111111111	0.756772510818234	0.71	0.07
355	5	0.629107981220657	0.922413793103448	0.881578947368421	0.73037542662116	0.881578947368421	0.629107981220657	0.734246575342466	0.478651685393258	0.301123595505618	0.341573033707865	0.775760887162053	0.71	0.07
356	1	0.557446808510638	0.907630522088353	0.850649350649351	0.684848484848485	0.850649350649351	0.557446808510638	0.673521850899743	0.485537190082645	0.270661157024793	0.318181818181818	0.732538665299496	0.72	0.07
357	2	0.614718614718615	0.912	0.865853658536585	0.719242902208202	0.865853658536585	0.614718614718615	0.718987341772152	0.48024948024948	0.295218295218295	0.340956340956341	0.763359307359307	0.72	0.07
358	3	0.623853211009174	0.933962264150943	0.906666666666667	0.707142857142857	0.906666666666667	0.623853211009174	0.739130434782609	0.506976744186047	0.316279069767442	0.348837209302326	0.778907737580059	0.72	0.07
359	4	0.554585152838428	0.95475113122172	0.927007299270073	0.674121405750799	0.927007299270073	0.554585152838428	0.693989071038251	0.508888888888889	0.282222222222222	0.304444444444444	0.754668142030074	0.72	0.07
360	5	0.629107981220657	0.931034482758621	0.893333333333333	0.732203389830508	0.893333333333333	0.629107981220657	0.738292011019284	0.478651685393258	0.301123595505618	0.337078651685393	0.780071231989639	0.72	0.07
361	1	0.54468085106383	0.91566265060241	0.859060402684564	0.680597014925373	0.859060402684564	0.54468085106383	0.666666666666667	0.485537190082645	0.264462809917355	0.307851239669421	0.73017175083312	0.73	0.07
362	2	0.614718614718615	0.916	0.871165644171779	0.720125786163522	0.871165644171779	0.614718614718615	0.720812182741117	0.48024948024948	0.295218295218295	0.338877338877339	0.765359307359307	0.73	0.07
363	3	0.614678899082569	0.933962264150943	0.905405405405405	0.702127659574468	0.905405405405405	0.614678899082569	0.73224043715847	0.506976744186047	0.311627906976744	0.344186046511628	0.774320581616756	0.73	0.07
364	4	0.541484716157205	0.963800904977376	0.939393939393939	0.669811320754717	0.939393939393939	0.541484716157205	0.686980609418283	0.508888888888889	0.275555555555556	0.293333333333333	0.75264281056729	0.73	0.07
365	5	0.619718309859155	0.935344827586207	0.897959183673469	0.728187919463087	0.897959183673469	0.619718309859155	0.733333333333333	0.478651685393258	0.296629213483146	0.330337078651685	0.777531568722681	0.73	0.07
366	1	0.531914893617021	0.923694779116466	0.868055555555556	0.676470588235294	0.868055555555556	0.531914893617021	0.659630606860158	0.485537190082645	0.258264462809917	0.297520661157025	0.727804836366744	0.74	0.07
367	2	0.58008658008658	0.92	0.87012987012987	0.703363914373089	0.87012987012987	0.58008658008658	0.696103896103896	0.48024948024948	0.278586278586279	0.32016632016632	0.75004329004329	0.74	0.07
368	3	0.610091743119266	0.938679245283019	0.910958904109589	0.700704225352113	0.910958904109589	0.610091743119266	0.730769230769231	0.506976744186047	0.309302325581395	0.33953488372093	0.774385494201142	0.74	0.07
369	4	0.528384279475983	0.968325791855204	0.9453125	0.664596273291925	0.9453125	0.528384279475983	0.677871148459384	0.508888888888889	0.268888888888889	0.284444444444444	0.748355035665593	0.74	0.07
370	5	0.610328638497653	0.935344827586207	0.896551724137931	0.723333333333333	0.896551724137931	0.610328638497653	0.726256983240224	0.478651685393258	0.292134831460674	0.325842696629214	0.77283673304193	0.74	0.07
371	1	0.527659574468085	0.927710843373494	0.873239436619718	0.675438596491228	0.873239436619718	0.527659574468085	0.657824933687003	0.485537190082645	0.256198347107438	0.293388429752066	0.727685208920789	0.75	0.07
372	2	0.558441558441558	0.928	0.877551020408163	0.694610778443114	0.877551020408163	0.558441558441558	0.682539682539683	0.48024948024948	0.268191268191268	0.305613305613306	0.743220779220779	0.75	0.07
373	3	0.605504587155963	0.938679245283019	0.910344827586207	0.698245614035088	0.910344827586207	0.605504587155963	0.727272727272727	0.506976744186047	0.306976744186047	0.337209302325581	0.772091916219491	0.75	0.07
374	4	0.524017467248908	0.981900452488688	0.967741935483871	0.665644171779141	0.967741935483871	0.524017467248908	0.679886685552408	0.508888888888889	0.266666666666667	0.275555555555556	0.752958959868798	0.75	0.07
375	5	0.582159624413146	0.948275862068966	0.911764705882353	0.711974110032362	0.911764705882353	0.582159624413146	0.710601719197708	0.478651685393258	0.278651685393258	0.30561797752809	0.765217743241056	0.75	0.07
376	1	0.502127659574468	0.931726907630522	0.874074074074074	0.664756446991404	0.874074074074074	0.502127659574468	0.637837837837838	0.485537190082645	0.243801652892562	0.278925619834711	0.716927283602495	0.76	0.07
377	2	0.545454545454545	0.932	0.881118881118881	0.689349112426035	0.881118881118881	0.545454545454545	0.67379679144385	0.48024948024948	0.261954261954262	0.297297297297297	0.738727272727273	0.76	0.07
378	3	0.596330275229358	0.94811320754717	0.921985815602837	0.695501730103806	0.921985815602837	0.596330275229358	0.724233983286908	0.506976744186047	0.302325581395349	0.327906976744186	0.772221741388264	0.76	0.07
379	4	0.510917030567686	0.981900452488688	0.966942148760331	0.659574468085106	0.966942148760331	0.510917030567686	0.668571428571429	0.508888888888889	0.26	0.268888888888889	0.746408741528187	0.76	0.07
380	5	0.563380281690141	0.948275862068966	0.909090909090909	0.702875399361022	0.909090909090909	0.563380281690141	0.695652173913043	0.478651685393258	0.269662921348315	0.296629213483146	0.755828071879553	0.76	0.07
381	1	0.48936170212766	0.939759036144578	0.884615384615385	0.661016949152542	0.884615384615385	0.48936170212766	0.63013698630137	0.485537190082645	0.237603305785124	0.268595041322314	0.714560369136119	0.77	0.07
382	2	0.545454545454545	0.94	0.893617021276596	0.691176470588235	0.893617021276596	0.545454545454545	0.67741935483871	0.48024948024948	0.261954261954262	0.293139293139293	0.742727272727273	0.77	0.07
383	3	0.587155963302752	0.952830188679245	0.927536231884058	0.691780821917808	0.927536231884058	0.587155963302752	0.719101123595506	0.506976744186047	0.297674418604651	0.32093023255814	0.769993075990999	0.77	0.07
384	4	0.48471615720524	0.981900452488688	0.965217391304348	0.647761194029851	0.965217391304348	0.48471615720524	0.645348837209302	0.508888888888889	0.246666666666667	0.255555555555556	0.733308304846964	0.77	0.07
385	5	0.539906103286385	0.952586206896552	0.912698412698413	0.692789968652038	0.912698412698413	0.539906103286385	0.678466076696165	0.478651685393258	0.258426966292135	0.28314606741573	0.746246155091468	0.77	0.07
386	1	0.480851063829787	0.939759036144578	0.8828125	0.657303370786517	0.8828125	0.480851063829787	0.622589531680441	0.485537190082645	0.233471074380165	0.264462809917355	0.710305049987183	0.78	0.07
387	2	0.541125541125541	0.948	0.905797101449275	0.690962099125364	0.905797101449275	0.541125541125541	0.677506775067751	0.48024948024948	0.25987525987526	0.286902286902287	0.744562770562771	0.78	0.07
388	3	0.564220183486238	0.952830188679245	0.924812030075188	0.68013468013468	0.924812030075188	0.564220183486238	0.700854700854701	0.506976744186047	0.286046511627907	0.309302325581395	0.758525186082742	0.78	0.07
389	4	0.467248908296943	0.981900452488688	0.963963963963964	0.640117994100295	0.963963963963964	0.467248908296943	0.629411764705882	0.508888888888889	0.237777777777778	0.246666666666667	0.724574680392815	0.78	0.07
390	5	0.530516431924883	0.956896551724138	0.91869918699187	0.68944099378882	0.91869918699187	0.530516431924883	0.672619047619048	0.478651685393258	0.253932584269663	0.276404494382022	0.74370649182451	0.78	0.07
391	1	0.459574468085106	0.947791164658635	0.892561983471074	0.650137741046832	0.892561983471074	0.459574468085106	0.606741573033708	0.485537190082645	0.223140495867769	0.25	0.70368281637187	0.79	0.07
392	2	0.541125541125541	0.948	0.905797101449275	0.690962099125364	0.905797101449275	0.541125541125541	0.677506775067751	0.48024948024948	0.25987525987526	0.286902286902287	0.744562770562771	0.79	0.07
393	3	0.559633027522936	0.952830188679245	0.924242424242424	0.677852348993289	0.924242424242424	0.559633027522936	0.697142857142857	0.506976744186047	0.283720930232558	0.306976744186047	0.75623160810109	0.79	0.07
394	4	0.458515283842795	0.981900452488688	0.963302752293578	0.636363636363636	0.963302752293578	0.458515283842795	0.621301775147929	0.508888888888889	0.233333333333333	0.242222222222222	0.720207868165741	0.79	0.07
395	5	0.525821596244131	0.96551724137931	0.933333333333333	0.689230769230769	0.933333333333333	0.525821596244131	0.672672672672673	0.478651685393258	0.251685393258427	0.269662921348315	0.745669418811721	0.79	0.07
396	1	0.451063829787234	0.951807228915663	0.898305084745763	0.647540983606557	0.898305084745763	0.451063829787234	0.60056657223796	0.485537190082645	0.21900826446281	0.243801652892562	0.701435529351448	0.8	0.07
397	2	0.532467532467532	0.952	0.911111111111111	0.687861271676301	0.911111111111111	0.532467532467532	0.672131147540984	0.48024948024948	0.255717255717256	0.280665280665281	0.742233766233766	0.8	0.07
398	3	0.559633027522936	0.957547169811321	0.931297709923664	0.678929765886288	0.931297709923664	0.559633027522936	0.699140401146132	0.506976744186047	0.283720930232558	0.304651162790698	0.758590098667128	0.8	0.07
399	4	0.436681222707424	0.981900452488688	0.961538461538461	0.627167630057804	0.961538461538462	0.436681222707424	0.600600600600601	0.508888888888889	0.222222222222222	0.231111111111111	0.709290837598056	0.8	0.07
400	5	0.507042253521127	0.969827586206897	0.939130434782609	0.681818181818182	0.939130434782609	0.507042253521127	0.658536585365854	0.478651685393258	0.242696629213483	0.258426966292135	0.738434919864012	0.8	0.07
401	1	0.442553191489362	0.955823293172691	0.904347826086957	0.644986449864499	0.904347826086957	0.442553191489362	0.594285714285714	0.485537190082645	0.214876033057851	0.237603305785124	0.699188242331026	0.81	0.07
402	2	0.519480519480519	0.956	0.916030534351145	0.682857142857143	0.916030534351145	0.519480519480519	0.662983425414365	0.48024948024948	0.249480249480249	0.272349272349272	0.73774025974026	0.81	0.07
403	3	0.536697247706422	0.966981132075472	0.943548387096774	0.669934640522876	0.943548387096774	0.536697247706422	0.684210526315789	0.506976744186047	0.272093023255814	0.288372093023256	0.751839189890947	0.81	0.07
404	4	0.419213973799127	0.981900452488688	0.96	0.62	0.96	0.419213973799127	0.583586626139817	0.508888888888889	0.213333333333333	0.222222222222222	0.700557213143907	0.81	0.07
405	5	0.502347417840376	0.974137931034483	0.946902654867257	0.680722891566265	0.946902654867257	0.502347417840376	0.656441717791411	0.478651685393258	0.240449438202247	0.253932584269663	0.738242674437429	0.81	0.07
406	1	0.434042553191489	0.955823293172691	0.902654867256637	0.641509433962264	0.902654867256637	0.434042553191489	0.586206896551724	0.485537190082645	0.210743801652893	0.233471074380165	0.69493292318209	0.82	0.07
407	2	0.510822510822511	0.964	0.929133858267717	0.680790960451977	0.929133858267717	0.510822510822511	0.659217877094972	0.48024948024948	0.245322245322245	0.264033264033264	0.737411255411255	0.82	0.07
408	3	0.504587155963303	0.971698113207547	0.948275862068966	0.656050955414013	0.948275862068966	0.504587155963303	0.658682634730539	0.506976744186047	0.255813953488372	0.269767441860465	0.738142634585425	0.82	0.07
409	4	0.406113537117904	0.981900452488688	0.958762886597938	0.614730878186969	0.958762886597938	0.406113537117904	0.570552147239264	0.508888888888889	0.206666666666667	0.215555555555556	0.694006994803296	0.82	0.07
410	5	0.492957746478873	0.974137931034483	0.945945945945946	0.676646706586826	0.945945945945946	0.492957746478873	0.648148148148148	0.478651685393258	0.235955056179775	0.249438202247191	0.733547838756678	0.82	0.07
411	1	0.425531914893617	0.959839357429719	0.909090909090909	0.63903743315508	0.909090909090909	0.425531914893617	0.579710144927536	0.485537190082645	0.206611570247934	0.227272727272727	0.692685636161668	0.83	0.07
412	2	0.489177489177489	0.968	0.933884297520661	0.672222222222222	0.933884297520661	0.489177489177489	0.642045454545455	0.48024948024948	0.234927234927235	0.251559251559252	0.728588744588745	0.83	0.07
413	3	0.472477064220183	0.971698113207547	0.944954128440367	0.641744548286604	0.944954128440367	0.472477064220183	0.629969418960245	0.506976744186047	0.23953488372093	0.253488372093023	0.722087588713865	0.83	0.07
414	4	0.379912663755459	0.981900452488688	0.956043956043956	0.604456824512535	0.956043956043956	0.379912663755459	0.54375	0.508888888888889	0.193333333333333	0.202222222222222	0.680906558122073	0.83	0.07
415	5	0.474178403755869	0.978448275862069	0.952830188679245	0.669616519174041	0.952830188679245	0.474178403755869	0.633228840125392	0.478651685393258	0.226966292134831	0.238202247191011	0.726313339808969	0.83	0.07
416	1	0.408510638297872	0.959839357429719	0.90566037735849	0.632275132275132	0.905660377358491	0.408510638297872	0.563049853372434	0.485537190082645	0.198347107438017	0.21900826446281	0.684174997863796	0.84	0.07
417	2	0.476190476190476	0.968	0.932203389830508	0.666666666666667	0.932203389830508	0.476190476190476	0.630372492836676	0.48024948024948	0.228690228690229	0.245322245322245	0.722095238095238	0.84	0.07
418	3	0.458715596330275	0.971698113207547	0.943396226415094	0.635802469135802	0.943396226415094	0.458715596330275	0.617283950617284	0.506976744186047	0.232558139534884	0.246511627906977	0.715206854768911	0.84	0.07
419	4	0.362445414847162	0.981900452488688	0.954022988505747	0.597796143250689	0.954022988505747	0.362445414847162	0.525316455696203	0.508888888888889	0.184444444444444	0.193333333333333	0.672172933667925	0.84	0.07
420	5	0.464788732394366	0.978448275862069	0.951923076923077	0.665689149560117	0.951923076923077	0.464788732394366	0.624605678233438	0.478651685393258	0.22247191011236	0.233707865168539	0.721618504128218	0.84	0.07
421	1	0.387234042553191	0.971887550200803	0.928571428571428	0.626943005181347	0.928571428571429	0.387234042553191	0.546546546546547	0.485537190082645	0.18801652892562	0.202479338842975	0.679560796376997	0.85	0.07
422	2	0.458874458874459	0.972	0.938053097345133	0.660326086956522	0.938053097345133	0.458874458874459	0.616279069767442	0.48024948024948	0.22037422037422	0.234927234927235	0.715437229437229	0.85	0.07
423	3	0.454128440366972	0.976415094339623	0.951923076923077	0.634969325153374	0.951923076923077	0.454128440366972	0.614906832298137	0.506976744186047	0.230232558139535	0.241860465116279	0.715271767353298	0.85	0.07
424	4	0.349344978165939	0.981900452488688	0.952380952380952	0.592896174863388	0.952380952380952	0.349344978165939	0.511182108626198	0.508888888888889	0.177777777777778	0.186666666666667	0.665622715327313	0.85	0.07
425	5	0.436619718309859	0.978448275862069	0.948979591836735	0.654178674351585	0.948979591836735	0.436619718309859	0.598070739549839	0.478651685393258	0.208988764044944	0.220224719101124	0.707533997085964	0.85	0.07
426	1	0.374468085106383	0.971887550200803	0.926315789473684	0.622107969151671	0.926315789473684	0.374468085106383	0.533333333333333	0.485537190082645	0.181818181818182	0.196280991735537	0.673177817653593	0.86	0.07
427	2	0.432900432900433	0.976	0.943396226415094	0.650666666666667	0.943396226415094	0.432900432900433	0.593471810089021	0.48024948024948	0.207900207900208	0.22037422037422	0.704450216450216	0.86	0.07
428	3	0.444954128440367	0.976415094339623	0.950980392156863	0.63109756097561	0.950980392156863	0.444954128440367	0.60625	0.506976744186047	0.225581395348837	0.237209302325581	0.710684611389995	0.86	0.07
429	4	0.331877729257642	0.981900452488688	0.95	0.586486486486487	0.95	0.331877729257642	0.491909385113269	0.508888888888889	0.168888888888889	0.177777777777778	0.656889090873165	0.86	0.07
430	5	0.413145539906103	0.978448275862069	0.946236559139785	0.644886363636364	0.946236559139785	0.413145539906103	0.575163398692811	0.478651685393258	0.197752808988764	0.208988764044944	0.695796907884086	0.86	0.07
431	1	0.361702127659574	0.971887550200803	0.923913043478261	0.61734693877551	0.923913043478261	0.361702127659574	0.519877675840979	0.485537190082645	0.175619834710744	0.190082644628099	0.666794838930189	0.87	0.07
432	2	0.411255411255411	0.98	0.95	0.643044619422572	0.95	0.411255411255411	0.574018126888218	0.48024948024948	0.197505197505198	0.207900207900208	0.695627705627706	0.87	0.07
433	3	0.431192660550459	0.985849056603774	0.969072164948453	0.627627627627628	0.969072164948454	0.431192660550459	0.596825396825397	0.506976744186047	0.218604651162791	0.225581395348837	0.708520858577116	0.87	0.07
434	4	0.314410480349345	0.981900452488688	0.947368421052631	0.580213903743316	0.947368421052632	0.314410480349345	0.472131147540984	0.508888888888889	0.16	0.168888888888889	0.648155466419016	0.87	0.07
435	5	0.389671361502347	0.982758620689655	0.954022988505747	0.636871508379888	0.954022988505747	0.389671361502347	0.553333333333333	0.478651685393258	0.186516853932584	0.195505617977528	0.686214991096001	0.87	0.07
436	1	0.357446808510638	0.975903614457831	0.933333333333333	0.616751269035533	0.933333333333333	0.357446808510638	0.516923076923077	0.485537190082645	0.173553719008264	0.18595041322314	0.666675211484235	0.88	0.07
437	2	0.398268398268398	0.98	0.948453608247423	0.638020833333333	0.948453608247423	0.398268398268398	0.560975609756098	0.48024948024948	0.191268191268191	0.201663201663202	0.689134199134199	0.88	0.07
438	3	0.394495412844037	0.985849056603774	0.96629213483146	0.612903225806452	0.966292134831461	0.394495412844037	0.560260586319218	0.506976744186047	0.2	0.206976744186047	0.690172234723905	0.88	0.07
439	4	0.283842794759825	0.981900452488688	0.942028985507246	0.569553805774278	0.942028985507246	0.283842794759825	0.436241610738255	0.508888888888889	0.144444444444444	0.153333333333333	0.632871623624257	0.88	0.07
440	5	0.366197183098592	0.987068965517241	0.962962962962963	0.629120879120879	0.962962962962963	0.366197183098592	0.530612244897959	0.478651685393258	0.175280898876404	0.182022471910112	0.676633074307916	0.88	0.07
441	1	0.34468085106383	0.975903614457831	0.931034482758621	0.612090680100756	0.931034482758621	0.34468085106383	0.503105590062112	0.485537190082645	0.167355371900826	0.179752066115702	0.660292232760831	0.89	0.07
442	2	0.367965367965368	0.98	0.944444444444444	0.626598465473146	0.944444444444444	0.367965367965368	0.529595015576324	0.48024948024948	0.176715176715177	0.187110187110187	0.673982683982684	0.89	0.07
443	3	0.357798165137615	0.990566037735849	0.975	0.6	0.975	0.357798165137615	0.523489932885906	0.506976744186047	0.181395348837209	0.186046511627907	0.674182101436732	0.89	0.07
444	4	0.270742358078603	0.981900452488688	0.939393939393939	0.565104166666667	0.939393939393939	0.270742358078603	0.420338983050847	0.508888888888889	0.137777777777778	0.146666666666667	0.626321405283645	0.89	0.07
445	5	0.342723004694836	0.987068965517241	0.960526315789473	0.62059620596206	0.960526315789474	0.342723004694836	0.505190311418685	0.478651685393258	0.164044943820225	0.170786516853933	0.664895985106039	0.89	0.07
446	1	0.327659574468085	0.979919678714859	0.939024390243902	0.606965174129353	0.939024390243902	0.327659574468085	0.485804416403785	0.485537190082645	0.159090909090909	0.169421487603306	0.653789626591472	0.9	0.07
447	2	0.337662337662338	0.984	0.951219512195122	0.616541353383459	0.951219512195122	0.337662337662338	0.498402555910543	0.48024948024948	0.162162162162162	0.17047817047817	0.660831168831169	0.9	0.07
448	3	0.339449541284404	0.990566037735849	0.973684210526316	0.593220338983051	0.973684210526316	0.339449541284404	0.503401360544218	0.506976744186047	0.172093023255814	0.176744186046512	0.665007789510126	0.9	0.07
449	4	0.25764192139738	0.981900452488688	0.936507936507936	0.560723514211886	0.936507936507937	0.25764192139738	0.404109589041096	0.508888888888889	0.131111111111111	0.14	0.619771186943034	0.9	0.07
450	5	0.305164319248826	0.987068965517241	0.955882352941176	0.607427055702918	0.955882352941177	0.305164319248826	0.462633451957295	0.478651685393258	0.146067415730337	0.152808988764045	0.646116642383034	0.9	0.07
451	1	0.314893617021277	0.983935742971888	0.948717948717949	0.603448275862069	0.948717948717949	0.314893617021277	0.472843450479233	0.485537190082645	0.152892561983471	0.161157024793388	0.649414679996582	0.91	0.07
452	2	0.307359307359307	0.984	0.946666666666667	0.605911330049261	0.946666666666667	0.307359307359307	0.464052287581699	0.48024948024948	0.147609147609148	0.155925155925156	0.645679653679654	0.91	0.07
453	3	0.321100917431193	0.995283018867924	0.985915492957746	0.587743732590529	0.985915492957746	0.321100917431193	0.484429065743945	0.506976744186047	0.162790697674419	0.165116279069767	0.658191968149559	0.91	0.07
454	4	0.253275109170306	0.986425339366516	0.950819672131148	0.560411311053985	0.950819672131147	0.253275109170306	0.4	0.508888888888889	0.128888888888889	0.135555555555556	0.619850224268411	0.91	0.07
455	5	0.276995305164319	0.987068965517241	0.951612903225806	0.597911227154047	0.951612903225806	0.276995305164319	0.429090909090909	0.478651685393258	0.132584269662921	0.139325842696629	0.63203213534078	0.91	0.07
456	1	0.293617021276596	0.983935742971888	0.945205479452055	0.59610705596107	0.945205479452055	0.293617021276596	0.448051948051948	0.485537190082645	0.142561983471074	0.150826446280992	0.638776382124242	0.92	0.07
457	2	0.25974025974026	0.988	0.952380952380952	0.590909090909091	0.952380952380952	0.25974025974026	0.408163265306122	0.48024948024948	0.124740124740125	0.130977130977131	0.62387012987013	0.92	0.07
458	3	0.288990825688073	0.995283018867924	0.984375	0.576502732240437	0.984375	0.288990825688073	0.446808510638298	0.506976744186047	0.146511627906977	0.148837209302326	0.642136922277999	0.92	0.07
459	4	0.235807860262009	0.990950226244344	0.964285714285714	0.555837563451777	0.964285714285714	0.235807860262009	0.378947368421053	0.508888888888889	0.12	0.124444444444444	0.613379043253176	0.92	0.07
460	5	0.262910798122066	0.991379310344828	0.965517241379311	0.594315245478036	0.96551724137931	0.262910798122066	0.413284132841328	0.478651685393258	0.125842696629213	0.130337078651685	0.627145054233447	0.92	0.07
461	1	0.263829787234043	0.987951807228916	0.953846153846154	0.587112171837709	0.953846153846154	0.263829787234043	0.413333333333333	0.485537190082645	0.128099173553719	0.134297520661157	0.625890797231479	0.93	0.07
462	2	0.242424242424242	0.992	0.96551724137931	0.58628841607565	0.96551724137931	0.242424242424242	0.387543252595156	0.48024948024948	0.116424116424116	0.120582120582121	0.617212121212121	0.93	0.07
463	3	0.279816513761468	0.995283018867924	0.983870967741935	0.573369565217391	0.983870967741935	0.279816513761468	0.435714285714286	0.506976744186047	0.141860465116279	0.144186046511628	0.637549766314696	0.93	0.07
464	4	0.205240174672489	0.990950226244344	0.959183673469388	0.546134663341646	0.959183673469388	0.205240174672489	0.338129496402878	0.508888888888889	0.104444444444444	0.108888888888889	0.598095200458416	0.93	0.07
465	5	0.230046948356808	0.995689655172414	0.98	0.584810126582278	0.98	0.230046948356808	0.372623574144487	0.478651685393258	0.110112359550562	0.112359550561798	0.612868301764611	0.93	0.07
466	1	0.242553191489362	0.987951807228916	0.95	0.580188679245283	0.95	0.242553191489362	0.386440677966102	0.485537190082645	0.117768595041322	0.12396694214876	0.615252499359139	0.94	0.07
467	2	0.181818181818182	0.992	0.954545454545455	0.567505720823799	0.954545454545455	0.181818181818182	0.305454545454545	0.48024948024948	0.0873180873180873	0.0914760914760915	0.586909090909091	0.94	0.07
468	3	0.252293577981651	0.995283018867924	0.982142857142857	0.564171122994652	0.982142857142857	0.252293577981651	0.401459854014599	0.506976744186047	0.127906976744186	0.130232558139535	0.623788298424788	0.94	0.07
469	4	0.179039301310044	0.995475113122172	0.976190476190476	0.53921568627451	0.976190476190476	0.179039301310044	0.302583025830258	0.508888888888889	0.0911111111111111	0.0933333333333333	0.587257207216108	0.94	0.07
470	5	0.206572769953052	0.995689655172414	0.977777777777778	0.5775	0.977777777777778	0.206572769953052	0.341085271317829	0.478651685393258	0.098876404494382	0.101123595505618	0.601131212562733	0.94	0.07
471	1	0.217021276595745	0.987951807228916	0.944444444444444	0.572093023255814	0.944444444444444	0.217021276595745	0.352941176470588	0.485537190082645	0.105371900826446	0.111570247933884	0.60248654191233	0.95	0.07
472	2	0.177489177489178	0.992	0.953488372093023	0.5662100456621	0.953488372093023	0.177489177489178	0.299270072992701	0.48024948024948	0.0852390852390852	0.0893970893970894	0.584744588744589	0.95	0.07
473	3	0.211009174311927	0.995283018867924	0.978723404255319	0.550913838120104	0.978723404255319	0.211009174311927	0.347169811320755	0.506976744186047	0.106976744186047	0.109302325581395	0.603146096589926	0.95	0.07
474	4	0.157205240174672	0.995475113122172	0.972972972972973	0.532687651331719	0.972972972972973	0.157205240174672	0.270676691729323	0.508888888888889	0.08	0.0822222222222222	0.576340176648422	0.95	0.07
475	5	0.192488262910798	0.995689655172414	0.976190476190476	0.573200992555831	0.976190476190476	0.192488262910798	0.32156862745098	0.478651685393258	0.0921348314606742	0.0943820224719101	0.594088959041606	0.95	0.07
476	1	0.204255319148936	0.987951807228916	0.941176470588235	0.568129330254042	0.941176470588235	0.204255319148936	0.335664335664336	0.485537190082645	0.0991735537190083	0.105371900826446	0.596103563188926	0.96	0.07
477	2	0.164502164502165	1	1	0.564334085778781	1	0.164502164502165	0.282527881040892	0.48024948024948	0.079002079002079	0.079002079002079	0.582251082251082	0.96	0.07
478	3	0.197247706422018	0.995283018867924	0.977272727272727	0.546632124352332	0.977272727272727	0.197247706422018	0.32824427480916	0.506976744186047	0.1	0.102325581395349	0.596265362644971	0.96	0.07
479	4	0.11353711790393	0.995475113122172	0.962962962962963	0.520094562647754	0.962962962962963	0.11353711790393	0.203125	0.508888888888889	0.0577777777777778	0.06	0.554506115513051	0.96	0.07
480	5	0.173708920187793	0.995689655172414	0.973684210526316	0.567567567567568	0.973684210526316	0.173708920187793	0.294820717131474	0.478651685393258	0.0831460674157303	0.0853932584269663	0.584699287680104	0.96	0.07
481	1	0.136170212765957	0.991967871485944	0.941176470588235	0.548888888888889	0.941176470588235	0.136170212765957	0.237918215613383	0.485537190082645	0.0661157024793388	0.0702479338842975	0.564069042125951	0.97	0.07
482	2	0.142857142857143	1	1	0.558035714285714	1	0.142857142857143	0.25	0.48024948024948	0.0686070686070686	0.0686070686070686	0.571428571428571	0.97	0.07
483	3	0.146788990825688	0.995283018867924	0.969696969696969	0.531486146095718	0.96969696969697	0.146788990825688	0.254980079681275	0.506976744186047	0.0744186046511628	0.0767441860465116	0.571036004846806	0.97	0.07
484	4	0.100436681222707	1	1	0.517564402810304	1	0.100436681222707	0.182539682539683	0.508888888888889	0.0511111111111111	0.0511111111111111	0.550218340611354	0.97	0.07
485	5	0.131455399061033	1	1	0.556354916067146	1	0.131455399061033	0.232365145228216	0.478651685393258	0.0629213483146067	0.0629213483146067	0.565727699530516	0.97	0.07
486	1	0.114893617021277	0.995983935742972	0.964285714285714	0.543859649122807	0.964285714285714	0.114893617021277	0.20532319391635	0.485537190082645	0.0557851239669422	0.0578512396694215	0.555438776382124	0.98	0.07
487	2	0.103896103896104	1	1	0.547045951859956	1	0.103896103896104	0.188235294117647	0.48024948024948	0.0498960498960499	0.0498960498960499	0.551948051948052	0.98	0.07
488	3	0.0917431192660551	0.995283018867924	0.952380952380952	0.515892420537897	0.952380952380952	0.0917431192660551	0.167364016736402	0.506976744186047	0.0465116279069767	0.0488372093023256	0.54351306906699	0.98	0.07
489	4	0.0655021834061135	1	1	0.508045977011494	1	0.0655021834061135	0.122950819672131	0.508888888888889	0.0333333333333333	0.0333333333333333	0.532751091703057	0.98	0.07
490	5	0.0985915492957746	1	1	0.547169811320755	1	0.0985915492957746	0.179487179487179	0.478651685393258	0.0471910112359551	0.0471910112359551	0.549295774647887	0.98	0.07
491	1	0.0638297872340425	0.995983935742972	0.937499999999999	0.52991452991453	0.9375	0.0638297872340425	0.119521912350598	0.485537190082645	0.0309917355371901	0.0330578512396694	0.529906861488507	0.99	0.07
492	2	0.051948051948052	1	1	0.533049040511727	1	0.051948051948052	0.0987654320987654	0.48024948024948	0.0249480249480249	0.0249480249480249	0.525974025974026	0.99	0.07
493	3	0.0504587155963303	1	1	0.505966587112172	1	0.0504587155963303	0.0960698689956332	0.506976744186047	0.0255813953488372	0.0255813953488372	0.525229357798165	0.99	0.07
494	4	0.0218340611353712	1	1	0.496629213483146	1	0.0218340611353712	0.0427350427350427	0.508888888888889	0.0111111111111111	0.0111111111111111	0.510917030567686	0.99	0.07
495	5	0.0375586854460094	1	1	0.530892448512586	1	0.0375586854460094	0.0723981900452489	0.478651685393258	0.0179775280898876	0.0179775280898876	0.518779342723005	0.99	0.07
496	1	0	1	NA	0.514462809917355	NA	0	NA	0.485537190082645	0	0	0.5	1	0.07
497	2	0	1	NA	0.51975051975052	NA	0	NA	0.48024948024948	0	0	0.5	1	0.07
498	3	0	1	NA	0.493023255813953	NA	0	NA	0.506976744186047	0	0	0.5	1	0.07
499	4	0	1	NA	0.491111111111111	NA	0	NA	0.508888888888889	0	0	0.5	1	0.07
500	5	0	1	NA	0.521348314606742	NA	0	NA	0.478651685393258	0	0	0.5	1	0.07
