# Supplementary material for: Early prediction of antigenic transitions for influenza A/H3N2
Source: PLoS Comput Biol. 2020 Feb 18;16(2):e1007683. doi: 10.1371/journal.pcbi.1007683 (PMC7048310; doi:10.1371/journal.pcbi.1007683)
Supplement: S1 Source — (GZ) [file pcbi.1007683.s016.tar.gz › S3_source_files/figure_files/figure4_data/perf.single.06.csv]

	fold	Sensitivity	Specificity	Pos.Pred.Value	Neg.Pred.Value	Precision	Recall	F1	Prevalence	Detection.Rate	Detection.Prevalence	Balanced.Accuracy	thres	freq
1	1	0.995744680851064	0.0664335664335664	0.467065868263473	0.95	0.467065868263473	0.995744680851064	0.635869565217391	0.4510556621881	0.449136276391555	0.961612284069098	0.531089123642315	0.01	0.06
2	2	1	0.0805369127516778	0.457425742574257	1	0.457425742574257	1	0.627717391304348	0.436672967863894	0.436672967863894	0.954631379962193	0.540268456375839	0.01	0.06
3	3	1	0.0700389105058366	0.477024070021882	1	0.477024070021882	1	0.645925925925926	0.458947368421053	0.458947368421053	0.962105263157895	0.535019455252918	0.01	0.06
4	4	1	0.0458015267175573	0.478079331941545	1	0.478079331941545	1	0.646892655367232	0.466395112016293	0.466395112016293	0.975560081466395	0.522900763358779	0.01	0.06
5	5	1	0.0638297872340425	0.446540880503145	1	0.446540880503145	1	0.617391304347826	0.43030303030303	0.43030303030303	0.963636363636364	0.531914893617021	0.01	0.06
6	1	0.995744680851064	0.136363636363636	0.486486486486486	0.975	0.486486486486487	0.995744680851064	0.653631284916201	0.4510556621881	0.449136276391555	0.923224568138196	0.56605415860735	0.02	0.06
7	2	1	0.11744966442953	0.467611336032389	1	0.467611336032389	1	0.637241379310345	0.436672967863894	0.436672967863894	0.933837429111531	0.558724832214765	0.02	0.06
8	3	0.995412844036697	0.151750972762646	0.498850574712644	0.975	0.498850574712644	0.995412844036697	0.664624808575804	0.458947368421053	0.456842105263158	0.91578947368421	0.573581908399672	0.02	0.06
9	4	1	0.0763358778625954	0.48619957537155	1	0.48619957537155	1	0.654285714285714	0.466395112016293	0.466395112016293	0.959266802443992	0.538167938931298	0.02	0.06
10	5	0.995305164319249	0.106382978723404	0.456896551724138	0.967741935483871	0.456896551724138	0.995305164319249	0.62629246676514	0.43030303030303	0.428282828282828	0.937373737373737	0.550844071521327	0.02	0.06
11	1	0.987234042553191	0.199300699300699	0.503253796095445	0.95	0.503253796095445	0.987234042553191	0.666666666666667	0.4510556621881	0.445297504798464	0.884836852207294	0.593267370926945	0.03	0.06
12	2	1	0.171140939597315	0.48326359832636	1	0.48326359832636	1	0.651622002820874	0.436672967863894	0.436672967863894	0.90359168241966	0.585570469798658	0.03	0.06
13	3	0.990825688073395	0.182879377431907	0.507042253521127	0.959183673469388	0.507042253521127	0.990825688073395	0.670807453416149	0.458947368421053	0.454736842105263	0.896842105263158	0.586852532752651	0.03	0.06
14	4	1	0.129770992366412	0.50109409190372	1	0.50109409190372	1	0.667638483965015	0.466395112016293	0.466395112016293	0.930753564154786	0.564885496183206	0.03	0.06
15	5	0.995305164319249	0.134751773049645	0.464912280701754	0.974358974358975	0.464912280701754	0.995305164319249	0.633781763826607	0.43030303030303	0.428282828282828	0.921212121212121	0.565028468684447	0.03	0.06
16	1	0.987234042553191	0.237762237762238	0.515555555555556	0.957746478873239	0.515555555555556	0.987234042553191	0.677372262773723	0.4510556621881	0.445297504798464	0.863723608445297	0.612498140157715	0.04	0.06
17	2	1	0.184563758389262	0.487341772151899	1	0.487341772151899	1	0.65531914893617	0.436672967863894	0.436672967863894	0.896030245746692	0.592281879194631	0.04	0.06
18	3	0.990825688073395	0.217898832684825	0.517985611510791	0.965517241379311	0.517985611510791	0.990825688073395	0.680314960629921	0.458947368421053	0.454736842105263	0.877894736842105	0.60436226037911	0.04	0.06
19	4	1	0.194656488549618	0.520454545454546	1	0.520454545454546	1	0.684603886397608	0.466395112016293	0.466395112016293	0.896130346232179	0.597328244274809	0.04	0.06
20	5	0.995305164319249	0.156028368794326	0.471111111111111	0.977777777777778	0.471111111111111	0.995305164319249	0.639517345399698	0.43030303030303	0.428282828282828	0.909090909090909	0.575666766556788	0.04	0.06
21	1	0.974468085106383	0.269230769230769	0.52283105022831	0.927710843373494	0.522831050228311	0.974468085106383	0.680534918276374	0.4510556621881	0.439539347408829	0.840690978886756	0.621849427168576	0.05	0.06
22	2	1	0.231543624161074	0.502173913043478	1	0.502173913043478	1	0.668596237337193	0.436672967863894	0.436672967863894	0.869565217391304	0.615771812080537	0.05	0.06
23	3	0.990825688073395	0.264591439688716	0.533333333333333	0.971428571428572	0.533333333333333	0.990825688073395	0.693418940609952	0.458947368421053	0.454736842105263	0.852631578947368	0.627708563881055	0.05	0.06
24	4	1	0.221374045801527	0.528868360277136	1	0.528868360277136	1	0.691842900302115	0.466395112016293	0.466395112016293	0.881873727087576	0.610687022900763	0.05	0.06
25	5	0.990610328638498	0.195035460992908	0.481735159817352	0.964912280701754	0.481735159817352	0.990610328638498	0.648233486943164	0.43030303030303	0.426262626262626	0.884848484848485	0.592822894815703	0.05	0.06
26	1	0.965957446808511	0.293706293706294	0.529137529137529	0.91304347826087	0.529137529137529	0.965957446808511	0.683734939759036	0.4510556621881	0.435700575815739	0.82341650671785	0.629831870257402	0.06	0.06
27	2	0.995670995670996	0.258389261744966	0.509977827050998	0.987179487179487	0.509977827050998	0.995670995670996	0.674486803519062	0.436672967863894	0.434782608695652	0.852551984877127	0.627030128707981	0.06	0.06
28	3	0.986238532110092	0.287937743190661	0.540201005025126	0.961038961038961	0.540201005025126	0.986238532110092	0.698051948051948	0.458947368421053	0.452631578947368	0.837894736842105	0.637088137650377	0.06	0.06
29	4	0.995633187772926	0.255725190839695	0.539007092198582	0.985294117647059	0.539007092198582	0.995633187772926	0.699386503067485	0.466395112016293	0.464358452138493	0.861507128309572	0.62567918930631	0.06	0.06
30	5	0.990610328638498	0.223404255319149	0.490697674418605	0.969230769230769	0.490697674418605	0.990610328638498	0.656298600311042	0.43030303030303	0.426262626262626	0.868686868686869	0.607007291978823	0.06	0.06
31	1	0.961702127659574	0.318181818181818	0.536817102137767	0.91	0.536817102137767	0.961702127659574	0.689024390243902	0.4510556621881	0.433781190019194	0.808061420345489	0.639941972920696	0.07	0.06
32	2	0.991341991341991	0.291946308724832	0.520454545454546	0.97752808988764	0.520454545454546	0.991341991341991	0.682563338301043	0.436672967863894	0.43289224952741	0.831758034026465	0.641644150033412	0.07	0.06
33	3	0.986238532110092	0.311284046692607	0.548469387755102	0.963855421686747	0.548469387755102	0.986238532110092	0.704918032786885	0.458947368421053	0.452631578947368	0.825263157894737	0.648761289401349	0.07	0.06
34	4	0.982532751091703	0.286259541984733	0.546116504854369	0.949367088607595	0.546116504854369	0.982532751091703	0.702028081123245	0.466395112016293	0.458248472505092	0.839103869653768	0.634396146538218	0.07	0.06
35	5	0.990610328638498	0.24468085106383	0.497641509433962	0.971830985915493	0.497641509433962	0.990610328638498	0.662480376766091	0.43030303030303	0.426262626262626	0.856565656565657	0.617645589851164	0.07	0.06
36	1	0.957446808510638	0.339160839160839	0.543478260869565	0.906542056074766	0.543478260869565	0.957446808510638	0.693374422187982	0.4510556621881	0.431861804222649	0.794625719769674	0.648303823835739	0.08	0.06
37	2	0.987012987012987	0.312080536912752	0.526558891454965	0.96875	0.526558891454965	0.987012987012987	0.686746987951807	0.436672967863894	0.431001890359168	0.818525519848771	0.649546761962869	0.08	0.06
38	3	0.981651376146789	0.334630350194553	0.555844155844156	0.955555555555556	0.555844155844156	0.981651376146789	0.709784411276949	0.458947368421053	0.450526315789474	0.810526315789474	0.658140863170671	0.08	0.06
39	4	0.978165938864629	0.320610687022901	0.557213930348259	0.943820224719101	0.557213930348259	0.978165938864629	0.709984152139461	0.466395112016293	0.456211812627291	0.818737270875764	0.649388312943765	0.08	0.06
40	5	0.985915492957746	0.283687943262411	0.509708737864078	0.963855421686747	0.509708737864078	0.985915492957746	0.672	0.43030303030303	0.424242424242424	0.832323232323232	0.634801718110079	0.08	0.06
41	1	0.953191489361702	0.367132867132867	0.553086419753086	0.905172413793104	0.553086419753086	0.953191489361702	0.7	0.4510556621881	0.429942418426104	0.777351247600768	0.660162178247285	0.09	0.06
42	2	0.982683982683983	0.335570469798658	0.534117647058823	0.961538461538462	0.534117647058823	0.982683982683983	0.692073170731707	0.436672967863894	0.429111531190926	0.803402646502836	0.65912722624132	0.09	0.06
43	3	0.981651376146789	0.33852140077821	0.557291666666667	0.956043956043956	0.557291666666667	0.981651376146789	0.710963455149502	0.458947368421053	0.450526315789474	0.808421052631579	0.6600863884625	0.09	0.06
44	4	0.973799126637555	0.362595419847328	0.571794871794872	0.940594059405941	0.571794871794872	0.973799126637555	0.720516962843296	0.466395112016293	0.454175152749491	0.794297352342159	0.668197273242441	0.09	0.06
45	5	0.985915492957746	0.315602836879433	0.521091811414392	0.967391304347826	0.521091811414392	0.985915492957746	0.681818181818182	0.43030303030303	0.424242424242424	0.814141414141414	0.65075916491859	0.09	0.06
46	1	0.936170212765957	0.384615384615385	0.555555555555556	0.88	0.555555555555556	0.936170212765957	0.697305863708399	0.4510556621881	0.422264875239923	0.760076775431862	0.660392798690671	0.1	0.06
47	2	0.978354978354978	0.365771812080537	0.544578313253012	0.956140350877193	0.544578313253012	0.978354978354978	0.69969040247678	0.436672967863894	0.427221172022684	0.784499054820416	0.672063395217758	0.1	0.06
48	3	0.977064220183486	0.365758754863813	0.566489361702128	0.94949494949495	0.566489361702128	0.977064220183486	0.717171717171717	0.458947368421053	0.448421052631579	0.791578947368421	0.67141148752365	0.1	0.06
49	4	0.973799126637555	0.377862595419847	0.577720207253886	0.942857142857143	0.577720207253886	0.973799126637555	0.72520325203252	0.466395112016293	0.454175152749491	0.786150712830957	0.675830861028701	0.1	0.06
50	5	0.985915492957746	0.365248226950355	0.539845758354756	0.971698113207547	0.539845758354756	0.985915492957746	0.697674418604651	0.43030303030303	0.424242424242424	0.785858585858586	0.675581859954051	0.1	0.06
51	1	0.931914893617021	0.405594405594406	0.562982005141388	0.878787878787879	0.562982005141388	0.931914893617021	0.701923076923077	0.4510556621881	0.420345489443378	0.746641074856046	0.668754649605713	0.11	0.06
52	2	0.978354978354978	0.385906040268456	0.552567237163814	0.958333333333333	0.552567237163814	0.978354978354978	0.70625	0.436672967863894	0.427221172022684	0.773156899810964	0.682130509311717	0.11	0.06
53	3	0.972477064220184	0.385214007782101	0.572972972972973	0.942857142857143	0.572972972972973	0.972477064220184	0.72108843537415	0.458947368421053	0.446315789473684	0.778947368421053	0.678845536001142	0.11	0.06
54	4	0.973799126637555	0.393129770992366	0.583769633507853	0.944954128440367	0.583769633507853	0.973799126637555	0.729950900163666	0.466395112016293	0.454175152749491	0.778004073319756	0.68346444881496	0.11	0.06
55	5	0.985915492957746	0.390070921985816	0.549738219895288	0.973451327433628	0.549738219895288	0.985915492957746	0.705882352941177	0.43030303030303	0.424242424242424	0.771717171717172	0.687993207471781	0.11	0.06
56	1	0.927659574468085	0.451048951048951	0.581333333333333	0.883561643835617	0.581333333333333	0.927659574468085	0.714754098360656	0.4510556621881	0.418426103646833	0.719769673704415	0.689354262758518	0.12	0.06
57	2	0.978354978354978	0.422818791946309	0.567839195979899	0.961832061068702	0.5678391959799	0.978354978354978	0.718600953895072	0.436672967863894	0.427221172022684	0.752362948960302	0.700586885150643	0.12	0.06
58	3	0.967889908256881	0.408560311284047	0.581267217630854	0.9375	0.581267217630854	0.967889908256881	0.726333907056799	0.458947368421053	0.44421052631579	0.764210526315789	0.688225109770464	0.12	0.06
59	4	0.96943231441048	0.408396946564886	0.588859416445623	0.93859649122807	0.588859416445623	0.96943231441048	0.732673267326733	0.466395112016293	0.45213849287169	0.767820773930754	0.688914630487683	0.12	0.06
60	5	0.981220657276995	0.407801418439716	0.555851063829787	0.966386554621849	0.555851063829787	0.981220657276995	0.709677419354839	0.43030303030303	0.422222222222222	0.75959595959596	0.694511037858356	0.12	0.06
61	1	0.923404255319149	0.468531468531469	0.588075880758808	0.881578947368421	0.588075880758808	0.923404255319149	0.718543046357616	0.4510556621881	0.416506717850288	0.708253358925144	0.695967861925309	0.13	0.06
62	2	0.974025974025974	0.442953020134228	0.575447570332481	0.956521739130435	0.575447570332481	0.974025974025974	0.723472668810289	0.436672967863894	0.425330812854442	0.739130434782609	0.708489497080101	0.13	0.06
63	3	0.967889908256881	0.45136186770428	0.599431818181818	0.943089430894309	0.599431818181818	0.967889908256881	0.740350877192982	0.458947368421053	0.44421052631579	0.741052631578947	0.70962588798058	0.13	0.06
64	4	0.965065502183406	0.431297709923664	0.597297297297297	0.933884297520661	0.597297297297297	0.965065502183406	0.737896494156928	0.466395112016293	0.45010183299389	0.753564154786151	0.698181606053535	0.13	0.06
65	5	0.981220657276995	0.432624113475177	0.56639566395664	0.968253968253968	0.56639566395664	0.981220657276995	0.718213058419244	0.43030303030303	0.422222222222222	0.745454545454545	0.706922385376086	0.13	0.06
66	1	0.923404255319149	0.493006993006993	0.599447513812155	0.886792452830189	0.599447513812155	0.923404255319149	0.726968174204355	0.4510556621881	0.416506717850288	0.694817658349328	0.708205624163071	0.14	0.06
67	2	0.974025974025974	0.466442953020134	0.5859375	0.958620689655172	0.5859375	0.974025974025974	0.731707317073171	0.436672967863894	0.425330812854442	0.725897920604915	0.720234463523054	0.14	0.06
68	3	0.967889908256881	0.470817120622568	0.60806916426513	0.9453125	0.60806916426513	0.967889908256881	0.746902654867257	0.458947368421053	0.44421052631579	0.730526315789474	0.719353514439724	0.14	0.06
69	4	0.965065502183406	0.442748091603053	0.602179836512262	0.935483870967742	0.602179836512262	0.965065502183406	0.741610738255034	0.466395112016293	0.45010183299389	0.747454175152749	0.70390679689323	0.14	0.06
70	5	0.981220657276995	0.443262411347518	0.57103825136612	0.968992248062016	0.57103825136612	0.981220657276995	0.721934369602763	0.43030303030303	0.422222222222222	0.739393939393939	0.712241534312256	0.14	0.06
71	1	0.919148936170213	0.513986013986014	0.608450704225352	0.885542168674699	0.608450704225352	0.919148936170213	0.732203389830508	0.4510556621881	0.414587332053743	0.681381957773513	0.716567475078113	0.15	0.06
72	2	0.974025974025974	0.479865771812081	0.592105263157895	0.959731543624161	0.592105263157895	0.974025974025974	0.736497545008183	0.436672967863894	0.425330812854442	0.718336483931947	0.726945872919027	0.15	0.06
73	3	0.958715596330275	0.490272373540856	0.614705882352941	0.933333333333333	0.614705882352941	0.958715596330275	0.74910394265233	0.458947368421053	0.44	0.715789473684211	0.724493984935566	0.15	0.06
74	4	0.965065502183406	0.461832061068702	0.610497237569061	0.937984496124031	0.610497237569061	0.965065502183406	0.747884940778342	0.466395112016293	0.45010183299389	0.737270875763748	0.713448781626054	0.15	0.06
75	5	0.976525821596244	0.475177304964539	0.584269662921348	0.964028776978417	0.584269662921348	0.976525821596244	0.731107205623902	0.43030303030303	0.42020202020202	0.719191919191919	0.725851563280392	0.15	0.06
76	1	0.919148936170213	0.524475524475524	0.613636363636364	0.887573964497041	0.613636363636364	0.919148936170213	0.735945485519591	0.4510556621881	0.414587332053743	0.675623800383877	0.721812230322869	0.16	0.06
77	2	0.974025974025974	0.48993288590604	0.596816976127321	0.960526315789474	0.596816976127321	0.974025974025974	0.740131578947368	0.436672967863894	0.425330812854442	0.712665406427221	0.731979429966007	0.16	0.06
78	3	0.958715596330275	0.498054474708171	0.618343195266272	0.934306569343066	0.618343195266272	0.958715596330275	0.751798561151079	0.458947368421053	0.44	0.711578947368421	0.728385035519223	0.16	0.06
79	4	0.965065502183406	0.477099236641221	0.61731843575419	0.93984962406015	0.61731843575419	0.965065502183406	0.752981260647359	0.466395112016293	0.45010183299389	0.729124236252546	0.721082369412314	0.16	0.06
80	5	0.976525821596244	0.478723404255319	0.585915492957746	0.964285714285714	0.585915492957746	0.976525821596244	0.732394366197183	0.43030303030303	0.42020202020202	0.717171717171717	0.727624612925782	0.16	0.06
81	1	0.919148936170213	0.534965034965035	0.6189111747851	0.88953488372093	0.6189111747851	0.919148936170213	0.73972602739726	0.4510556621881	0.414587332053743	0.669865642994242	0.727056985567624	0.17	0.06
82	2	0.965367965367965	0.5	0.599462365591398	0.949044585987261	0.599462365591398	0.965367965367965	0.739635157545605	0.436672967863894	0.421550094517958	0.703213610586011	0.732683982683983	0.17	0.06
83	3	0.954128440366973	0.513618677042802	0.624624624624625	0.929577464788733	0.624624624624625	0.954128440366973	0.754990925589837	0.458947368421053	0.437894736842105	0.701052631578947	0.733873558704887	0.17	0.06
84	4	0.965065502183406	0.50381679389313	0.62962962962963	0.942857142857143	0.62962962962963	0.965065502183406	0.762068965517241	0.466395112016293	0.45010183299389	0.714867617107943	0.734441148038268	0.17	0.06
85	5	0.967136150234742	0.485815602836879	0.586894586894587	0.951388888888889	0.586894586894587	0.967136150234742	0.730496453900709	0.43030303030303	0.416161616161616	0.709090909090909	0.726475876535811	0.17	0.06
86	1	0.914893617021277	0.552447552447552	0.626822157434402	0.887640449438202	0.626822157434402	0.914893617021277	0.743944636678201	0.4510556621881	0.412667946257198	0.658349328214971	0.733670584734414	0.18	0.06
87	2	0.961038961038961	0.516778523489933	0.60655737704918	0.94478527607362	0.60655737704918	0.961038961038961	0.743718592964824	0.436672967863894	0.419659735349716	0.691871455576559	0.738908742264447	0.18	0.06
88	3	0.954128440366973	0.525291828793774	0.63030303030303	0.931034482758621	0.63030303030303	0.954128440366973	0.759124087591241	0.458947368421053	0.437894736842105	0.694736842105263	0.739710134580373	0.18	0.06
89	4	0.965065502183406	0.530534351145038	0.642441860465116	0.945578231292517	0.642441860465116	0.965065502183406	0.771378708551483	0.466395112016293	0.45010183299389	0.70061099796334	0.747799926664222	0.18	0.06
90	5	0.962441314553991	0.50709219858156	0.595930232558139	0.947019867549669	0.595930232558139	0.962441314553991	0.736086175942549	0.43030303030303	0.414141414141414	0.694949494949495	0.734766756567775	0.18	0.06
91	1	0.902127659574468	0.56993006993007	0.632835820895522	0.876344086021505	0.632835820895522	0.902127659574468	0.743859649122807	0.4510556621881	0.406909788867562	0.64299424184261	0.736028864752269	0.19	0.06
92	2	0.956709956709957	0.526845637583893	0.610497237569061	0.940119760479042	0.610497237569061	0.956709956709957	0.745362563237774	0.436672967863894	0.417769376181474	0.684310018903592	0.741777797146925	0.19	0.06
93	3	0.940366972477064	0.54863813229572	0.638629283489097	0.915584415584416	0.638629283489097	0.940366972477064	0.760667903525046	0.458947368421053	0.431578947368421	0.67578947368421	0.744502552386392	0.19	0.06
94	4	0.960698689956332	0.549618320610687	0.650887573964497	0.941176470588235	0.650887573964497	0.960698689956332	0.776014109347443	0.466395112016293	0.44806517311609	0.688391038696538	0.755158505283509	0.19	0.06
95	5	0.957746478873239	0.528368794326241	0.605341246290801	0.943037974683544	0.605341246290801	0.957746478873239	0.741818181818182	0.43030303030303	0.412121212121212	0.680808080808081	0.74305763659974	0.19	0.06
96	1	0.902127659574468	0.594405594405594	0.646341463414634	0.880829015544041	0.646341463414634	0.902127659574468	0.753108348134991	0.4510556621881	0.406909788867562	0.629558541266795	0.748266626990031	0.2	0.06
97	2	0.956709956709957	0.540268456375839	0.61731843575419	0.941520467836257	0.61731843575419	0.956709956709957	0.750424448217318	0.436672967863894	0.417769376181474	0.676748582230624	0.748489206542898	0.2	0.06
98	3	0.935779816513762	0.56420233463035	0.645569620253165	0.911949685534591	0.645569620253165	0.935779816513762	0.764044943820225	0.458947368421053	0.429473684210526	0.665263157894737	0.749991075572056	0.2	0.06
99	4	0.956331877729258	0.572519083969466	0.661631419939577	0.9375	0.661631419939577	0.956331877729258	0.782142857142857	0.466395112016293	0.446028513238289	0.674134419551935	0.764425480849362	0.2	0.06
100	5	0.948356807511737	0.546099290780142	0.612121212121212	0.933333333333333	0.612121212121212	0.948356807511737	0.744014732965009	0.43030303030303	0.408080808080808	0.666666666666667	0.74722804914594	0.2	0.06
101	1	0.902127659574468	0.601398601398601	0.650306748466258	0.882051282051282	0.650306748466258	0.902127659574468	0.755793226381462	0.4510556621881	0.406909788867562	0.625719769673704	0.751763130486535	0.21	0.06
102	2	0.956709956709957	0.553691275167785	0.624293785310735	0.942857142857143	0.624293785310734	0.956709956709957	0.755555555555556	0.436672967863894	0.417769376181474	0.669187145557656	0.755200615938871	0.21	0.06
103	3	0.922018348623853	0.579766536964981	0.650485436893204	0.897590361445783	0.650485436893204	0.922018348623853	0.76280834914611	0.458947368421053	0.423157894736842	0.650526315789474	0.750892442794417	0.21	0.06
104	4	0.956331877729258	0.603053435114504	0.678018575851393	0.94047619047619	0.678018575851393	0.956331877729258	0.793478260869565	0.466395112016293	0.446028513238289	0.657841140529532	0.779692656421881	0.21	0.06
105	5	0.943661971830986	0.553191489361702	0.614678899082569	0.928571428571429	0.614678899082569	0.943661971830986	0.744444444444444	0.43030303030303	0.406060606060606	0.660606060606061	0.748426730596344	0.21	0.06
106	1	0.897872340425532	0.604895104895105	0.651234567901235	0.878172588832487	0.651234567901235	0.897872340425532	0.754919499105546	0.4510556621881	0.404990403071017	0.621880998080614	0.751383722660318	0.22	0.06
107	2	0.956709956709957	0.557046979865772	0.626062322946176	0.943181818181818	0.626062322946176	0.956709956709957	0.756849315068493	0.436672967863894	0.417769376181474	0.667296786389414	0.756878468287864	0.22	0.06
108	3	0.917431192660551	0.587548638132296	0.65359477124183	0.893491124260355	0.65359477124183	0.917431192660551	0.763358778625954	0.458947368421053	0.421052631578947	0.644210526315789	0.752489915396423	0.22	0.06
109	4	0.951965065502183	0.618320610687023	0.685534591194969	0.936416184971098	0.685534591194969	0.951965065502183	0.797074954296161	0.466395112016293	0.443991853360489	0.647657841140529	0.785142838094603	0.22	0.06
110	5	0.943661971830986	0.570921985815603	0.624223602484472	0.930635838150289	0.624223602484472	0.943661971830986	0.751401869158879	0.43030303030303	0.406060606060606	0.65050505050505	0.757291978823294	0.22	0.06
111	1	0.897872340425532	0.611888111888112	0.65527950310559	0.879396984924623	0.65527950310559	0.897872340425532	0.757630161579892	0.4510556621881	0.404990403071017	0.618042226487524	0.754880226156822	0.23	0.06
112	2	0.948051948051948	0.557046979865772	0.623931623931624	0.932584269662921	0.623931623931624	0.948051948051948	0.752577319587629	0.436672967863894	0.413988657844991	0.66351606805293	0.75254946395886	0.23	0.06
113	3	0.903669724770642	0.591439688715953	0.652317880794702	0.878612716763006	0.652317880794702	0.903669724770642	0.757692307692308	0.458947368421053	0.414736842105263	0.635789473684211	0.747554706743298	0.23	0.06
114	4	0.947598253275109	0.618320610687023	0.684542586750789	0.931034482758621	0.684542586750789	0.947598253275109	0.794871794871795	0.466395112016293	0.441955193482688	0.645621181262729	0.782959431981066	0.23	0.06
115	5	0.943661971830986	0.585106382978723	0.632075471698113	0.932203389830509	0.632075471698113	0.943661971830986	0.757062146892655	0.43030303030303	0.406060606060606	0.642424242424242	0.764384177404855	0.23	0.06
116	1	0.893617021276596	0.615384615384615	0.65625	0.875621890547264	0.65625	0.893617021276596	0.756756756756757	0.4510556621881	0.403071017274472	0.614203454894434	0.754500818330606	0.24	0.06
117	2	0.948051948051948	0.570469798657718	0.631123919308357	0.934065934065934	0.631123919308357	0.948051948051948	0.757785467128028	0.436672967863894	0.413988657844991	0.655954631379962	0.759260873354833	0.24	0.06
118	3	0.899082568807339	0.614785992217899	0.664406779661017	0.877777777777778	0.664406779661017	0.899082568807339	0.764132553606238	0.458947368421053	0.412631578947368	0.621052631578947	0.756934280512619	0.24	0.06
119	4	0.938864628820961	0.637404580152672	0.693548387096774	0.922651933701657	0.693548387096774	0.938864628820961	0.797773654916512	0.466395112016293	0.437881873727088	0.631364562118126	0.788134604486816	0.24	0.06
120	5	0.938967136150235	0.606382978723404	0.643086816720257	0.929347826086957	0.643086816720257	0.938967136150235	0.763358778625954	0.43030303030303	0.404040404040404	0.628282828282828	0.77267505743682	0.24	0.06
121	1	0.88936170212766	0.625874125874126	0.661392405063291	0.873170731707317	0.661392405063291	0.88936170212766	0.758620689655172	0.4510556621881	0.401151631477927	0.606525911708253	0.757617914000893	0.25	0.06
122	2	0.943722943722944	0.590604026845638	0.641176470588235	0.931216931216931	0.641176470588235	0.943722943722944	0.763572679509632	0.436672967863894	0.412098298676749	0.642722117202268	0.767163485284291	0.25	0.06
123	3	0.899082568807339	0.618677042801556	0.666666666666667	0.878453038674033	0.666666666666667	0.899082568807339	0.765625	0.458947368421053	0.412631578947368	0.618947368421053	0.758879805804448	0.25	0.06
124	4	0.934497816593886	0.648854961832061	0.699346405228758	0.918918918918919	0.699346405228758	0.934497816593886	0.8	0.466395112016293	0.435845213849287	0.623217922606925	0.791676389212974	0.25	0.06
125	5	0.938967136150235	0.620567375886525	0.651465798045603	0.930851063829787	0.651465798045603	0.938967136150235	0.769230769230769	0.43030303030303	0.404040404040404	0.62020202020202	0.77976725601838	0.25	0.06
126	1	0.880851063829787	0.632867132867133	0.663461538461538	0.866028708133971	0.663461538461538	0.880851063829787	0.756855575868373	0.4510556621881	0.397312859884837	0.598848368522073	0.75685909834846	0.26	0.06
127	2	0.930735930735931	0.597315436241611	0.641791044776119	0.917525773195876	0.641791044776119	0.930735930735931	0.759717314487633	0.436672967863894	0.406427221172023	0.633270321361059	0.764025683488771	0.26	0.06
128	3	0.894495412844037	0.630350194552529	0.672413793103448	0.875675675675676	0.672413793103448	0.894495412844037	0.767716535433071	0.458947368421053	0.410526315789474	0.610526315789474	0.762422803698283	0.26	0.06
129	4	0.925764192139738	0.656488549618321	0.701986754966887	0.91005291005291	0.701986754966887	0.925764192139738	0.7984934086629	0.466395112016293	0.431771894093686	0.615071283095723	0.791126370879029	0.26	0.06
130	5	0.929577464788732	0.638297872340426	0.66	0.923076923076923	0.66	0.929577464788732	0.771929824561403	0.43030303030303	0.4	0.606060606060606	0.783937668564579	0.26	0.06
131	1	0.880851063829787	0.63986013986014	0.667741935483871	0.867298578199052	0.667741935483871	0.880851063829787	0.759633027522936	0.4510556621881	0.397312859884837	0.595009596928983	0.760355601844964	0.27	0.06
132	2	0.926406926406926	0.620805369127517	0.654434250764526	0.915841584158416	0.654434250764526	0.926406926406926	0.767025089605735	0.436672967863894	0.404536862003781	0.618147448015123	0.773606147767222	0.27	0.06
133	3	0.889908256880734	0.649805447470817	0.683098591549296	0.87434554973822	0.683098591549296	0.889908256880734	0.772908366533865	0.458947368421053	0.408421052631579	0.597894736842105	0.769856852175776	0.27	0.06
134	4	0.925764192139738	0.66030534351145	0.704318936877076	0.910526315789474	0.704318936877076	0.925764192139738	0.8	0.466395112016293	0.431771894093686	0.613034623217923	0.793034767825594	0.27	0.06
135	5	0.924882629107981	0.638297872340426	0.658862876254181	0.918367346938776	0.658862876254181	0.924882629107981	0.76953125	0.43030303030303	0.397979797979798	0.604040404040404	0.781590250724203	0.27	0.06
136	1	0.880851063829787	0.653846153846154	0.676470588235294	0.869767441860465	0.676470588235294	0.880851063829787	0.765249537892791	0.4510556621881	0.397312859884837	0.587332053742802	0.767348608837971	0.28	0.06
137	2	0.926406926406926	0.624161073825503	0.656441717791411	0.916256157635468	0.656441717791411	0.926406926406926	0.768402154398564	0.436672967863894	0.404536862003781	0.616257088846881	0.775284000116215	0.28	0.06
138	3	0.880733944954128	0.66147859922179	0.688172043010753	0.86734693877551	0.688172043010753	0.880733944954128	0.772635814889336	0.458947368421053	0.404210526315789	0.587368421052632	0.771106272087959	0.28	0.06
139	4	0.921397379912664	0.66793893129771	0.708053691275168	0.906735751295337	0.708053691275168	0.921397379912664	0.800759013282732	0.466395112016293	0.429735234215886	0.606924643584521	0.794668155605187	0.28	0.06
140	5	0.915492957746479	0.645390070921986	0.661016949152542	0.91	0.661016949152542	0.915492957746479	0.767716535433071	0.43030303030303	0.393939393939394	0.595959595959596	0.780441514334232	0.28	0.06
141	1	0.868085106382979	0.657342657342657	0.675496688741722	0.858447488584475	0.675496688741722	0.868085106382979	0.759776536312849	0.4510556621881	0.391554702495202	0.579654510556622	0.762713881862818	0.29	0.06
142	2	0.926406926406926	0.630872483221476	0.660493827160494	0.917073170731707	0.660493827160494	0.926406926406926	0.771171171171171	0.436672967863894	0.404536862003781	0.612476370510397	0.778639704814202	0.29	0.06
143	3	0.880733944954128	0.669260700389105	0.693140794223827	0.868686868686869	0.693140794223827	0.880733944954128	0.775757575757576	0.458947368421053	0.404210526315789	0.583157894736842	0.774997322671617	0.29	0.06
144	4	0.91703056768559	0.683206106870229	0.716723549488055	0.904040404040404	0.716723549488055	0.91703056768559	0.804597701149425	0.466395112016293	0.427698574338086	0.596741344195519	0.800118337277909	0.29	0.06
145	5	0.910798122065728	0.652482269503546	0.664383561643836	0.9064039408867	0.664383561643836	0.910798122065728	0.768316831683168	0.43030303030303	0.391919191919192	0.58989898989899	0.781640195784637	0.29	0.06
146	1	0.859574468085106	0.664335664335664	0.677852348993289	0.852017937219731	0.677852348993289	0.859574468085106	0.75797373358349	0.4510556621881	0.387715930902111	0.571976967370441	0.761955066210385	0.3	0.06
147	2	0.926406926406926	0.647651006711409	0.670846394984326	0.919047619047619	0.670846394984326	0.926406926406926	0.778181818181818	0.436672967863894	0.404536862003781	0.603024574669187	0.787028966559168	0.3	0.06
148	3	0.876146788990826	0.67704280155642	0.697080291970803	0.865671641791045	0.697080291970803	0.876146788990826	0.776422764227642	0.458947368421053	0.402105263157895	0.576842105263158	0.776594795273623	0.3	0.06
149	4	0.91703056768559	0.690839694656489	0.721649484536083	0.905	0.721649484536082	0.91703056768559	0.807692307692308	0.466395112016293	0.427698574338086	0.592668024439919	0.803935131171039	0.3	0.06
150	5	0.906103286384977	0.670212765957447	0.674825174825175	0.904306220095694	0.674825174825175	0.906103286384977	0.773547094188377	0.43030303030303	0.38989898989899	0.577777777777778	0.788158026171212	0.3	0.06
151	1	0.842553191489362	0.674825174825175	0.680412371134021	0.839130434782609	0.680412371134021	0.842553191489362	0.752851711026616	0.4510556621881	0.380038387715931	0.558541266794626	0.758689183157268	0.31	0.06
152	2	0.922077922077922	0.664429530201342	0.680511182108626	0.916666666666667	0.680511182108626	0.922077922077922	0.783088235294118	0.436672967863894	0.402646502835539	0.591682419659735	0.793253726139632	0.31	0.06
153	3	0.871559633027523	0.684824902723735	0.701107011070111	0.862745098039216	0.701107011070111	0.871559633027523	0.777096114519427	0.458947368421053	0.4	0.570526315789474	0.778192267875629	0.31	0.06
154	4	0.91703056768559	0.698473282442748	0.726643598615917	0.905940594059406	0.726643598615917	0.91703056768559	0.810810810810811	0.466395112016293	0.427698574338086	0.588594704684318	0.807751925064169	0.31	0.06
155	5	0.906103286384977	0.687943262411348	0.686832740213523	0.906542056074766	0.686832740213523	0.906103286384977	0.781376518218623	0.43030303030303	0.38989898989899	0.567676767676768	0.797023274398162	0.31	0.06
156	1	0.838297872340426	0.692307692307692	0.691228070175439	0.838983050847458	0.691228070175439	0.838297872340426	0.757692307692308	0.4510556621881	0.378119001919386	0.547024952015355	0.765302782324059	0.32	0.06
157	2	0.922077922077922	0.671140939597315	0.684887459807074	0.917431192660551	0.684887459807074	0.922077922077922	0.785977859778598	0.436672967863894	0.402646502835539	0.587901701323251	0.796609430837619	0.32	0.06
158	3	0.86697247706422	0.704280155642023	0.713207547169811	0.861904761904762	0.713207547169811	0.86697247706422	0.782608695652174	0.458947368421053	0.397894736842105	0.557894736842105	0.785626316353122	0.32	0.06
159	4	0.895196506550218	0.698473282442748	0.721830985915493	0.884057971014493	0.721830985915493	0.895196506550218	0.799220272904483	0.466395112016293	0.417515274949084	0.578411405295316	0.796834894496483	0.32	0.06
160	5	0.901408450704225	0.702127659574468	0.695652173913043	0.904109589041096	0.695652173913043	0.901408450704225	0.785276073619632	0.43030303030303	0.387878787878788	0.557575757575758	0.801768055139347	0.32	0.06
161	1	0.838297872340426	0.695804195804196	0.693661971830986	0.839662447257384	0.693661971830986	0.838297872340426	0.759152215799615	0.4510556621881	0.378119001919386	0.54510556621881	0.767051034072311	0.33	0.06
162	2	0.913419913419913	0.677852348993289	0.687296416938111	0.90990990990991	0.687296416938111	0.913419913419913	0.784386617100372	0.436672967863894	0.398865784499055	0.580340264650284	0.795636131206601	0.33	0.06
163	3	0.862385321100917	0.708171206225681	0.714828897338403	0.858490566037736	0.714828897338403	0.862385321100917	0.781704781704782	0.458947368421053	0.395789473684211	0.553684210526316	0.785278263663299	0.33	0.06
164	4	0.882096069868996	0.706106870229008	0.724014336917563	0.872641509433962	0.724014336917563	0.882096069868996	0.795275590551181	0.466395112016293	0.411405295315682	0.568228105906314	0.794101470049002	0.33	0.06
165	5	0.892018779342723	0.705673758865248	0.695970695970696	0.896396396396396	0.695970695970696	0.892018779342723	0.781893004115226	0.43030303030303	0.383838383838384	0.551515151515152	0.798846269103986	0.33	0.06
166	1	0.838297872340426	0.713286713286713	0.706093189964158	0.84297520661157	0.706093189964158	0.838297872340426	0.766536964980545	0.4510556621881	0.378119001919386	0.535508637236084	0.775792292813569	0.34	0.06
167	2	0.913419913419913	0.677852348993289	0.687296416938111	0.90990990990991	0.687296416938111	0.913419913419913	0.784386617100372	0.436672967863894	0.398865784499055	0.580340264650284	0.795636131206601	0.34	0.06
168	3	0.853211009174312	0.712062256809339	0.715384615384615	0.851162790697674	0.715384615384615	0.853211009174312	0.778242677824268	0.458947368421053	0.391578947368421	0.547368421052632	0.782636632991825	0.34	0.06
169	4	0.877729257641921	0.717557251908397	0.730909090909091	0.87037037037037	0.730909090909091	0.877729257641921	0.797619047619048	0.466395112016293	0.409368635437882	0.560081466395112	0.797643254775159	0.34	0.06
170	5	0.887323943661972	0.712765957446808	0.7	0.893333333333333	0.7	0.887323943661972	0.782608695652174	0.43030303030303	0.381818181818182	0.545454545454545	0.80004495055439	0.34	0.06
171	1	0.838297872340426	0.727272727272727	0.716363636363636	0.845528455284553	0.716363636363636	0.838297872340426	0.772549019607843	0.4510556621881	0.378119001919386	0.527831094049904	0.782785299806576	0.35	0.06
172	2	0.9004329004329	0.681208053691275	0.686468646864686	0.898230088495575	0.686468646864686	0.9004329004329	0.779026217228464	0.436672967863894	0.393194706994329	0.572778827977316	0.790820477062088	0.35	0.06
173	3	0.848623853211009	0.719844357976654	0.719844357976654	0.848623853211009	0.719844357976654	0.848623853211009	0.778947368421053	0.458947368421053	0.389473684210526	0.541052631578947	0.784234105593831	0.35	0.06
174	4	0.873362445414847	0.736641221374046	0.743494423791822	0.869369369369369	0.743494423791822	0.873362445414847	0.803212851405622	0.466395112016293	0.407331975560081	0.54786150712831	0.805001833394446	0.35	0.06
175	5	0.877934272300469	0.726950354609929	0.708333333333333	0.887445887445887	0.708333333333333	0.877934272300469	0.784067085953878	0.43030303030303	0.377777777777778	0.533333333333333	0.802442313455199	0.35	0.06
176	1	0.829787234042553	0.730769230769231	0.716911764705882	0.839357429718876	0.716911764705882	0.829787234042553	0.769230769230769	0.4510556621881	0.374280230326296	0.522072936660269	0.780278232405892	0.36	0.06
177	2	0.896103896103896	0.684563758389262	0.687707641196013	0.894736842105263	0.687707641196013	0.896103896103896	0.778195488721804	0.436672967863894	0.391304347826087	0.568998109640832	0.790333827246579	0.36	0.06
178	3	0.834862385321101	0.727626459143969	0.722222222222222	0.838565022421525	0.722222222222222	0.834862385321101	0.774468085106383	0.458947368421053	0.383157894736842	0.530526315789474	0.781244422232535	0.36	0.06
179	4	0.864628820960699	0.744274809160305	0.747169811320755	0.86283185840708	0.747169811320755	0.864628820960699	0.801619433198381	0.466395112016293	0.403258655804481	0.539714867617108	0.804451815060502	0.36	0.06
180	5	0.873239436619718	0.726950354609929	0.70722433460076	0.883620689655172	0.707224334600761	0.873239436619718	0.781512605042017	0.43030303030303	0.375757575757576	0.531313131313131	0.800094895614824	0.36	0.06
181	1	0.825531914893617	0.741258741258741	0.723880597014925	0.83794466403162	0.723880597014925	0.825531914893617	0.771371769383698	0.4510556621881	0.37236084452975	0.514395393474088	0.783395328076179	0.37	0.06
182	2	0.878787878787879	0.694630872483222	0.69047619047619	0.880851063829787	0.69047619047619	0.878787878787879	0.773333333333333	0.436672967863894	0.383742911153119	0.555765595463138	0.78670937563555	0.37	0.06
183	3	0.830275229357798	0.750972762645914	0.738775510204082	0.839130434782609	0.738775510204082	0.830275229357798	0.781857451403888	0.458947368421053	0.381052631578947	0.515789473684211	0.790623996001856	0.37	0.06
184	4	0.860262008733624	0.751908396946565	0.751908396946565	0.860262008733624	0.751908396946565	0.860262008733624	0.80244399185336	0.466395112016293	0.40122199592668	0.533604887983707	0.806085202840095	0.37	0.06
185	5	0.873239436619718	0.734042553191489	0.71264367816092	0.884615384615385	0.71264367816092	0.873239436619718	0.784810126582278	0.43030303030303	0.375757575757576	0.527272727272727	0.803640994905604	0.37	0.06
186	1	0.821276595744681	0.744755244755245	0.725563909774436	0.835294117647059	0.725563909774436	0.821276595744681	0.770459081836327	0.4510556621881	0.370441458733205	0.510556621880998	0.783015920249963	0.38	0.06
187	2	0.874458874458874	0.697986577181208	0.691780821917808	0.877637130801688	0.691780821917808	0.874458874458874	0.772466539196941	0.436672967863894	0.381852551984877	0.551984877126654	0.786222725820041	0.38	0.06
188	3	0.825688073394495	0.762645914396887	0.746887966804979	0.837606837606838	0.746887966804979	0.825688073394495	0.784313725490196	0.458947368421053	0.378947368421053	0.507368421052632	0.794166993895691	0.38	0.06
189	4	0.860262008733624	0.763358778625954	0.760617760617761	0.862068965517241	0.760617760617761	0.860262008733624	0.807377049180328	0.466395112016293	0.40122199592668	0.527494908350306	0.811810393679789	0.38	0.06
190	5	0.873239436619718	0.737588652482269	0.715384615384615	0.885106382978723	0.715384615384615	0.873239436619718	0.78646934460888	0.43030303030303	0.375757575757576	0.525252525252525	0.805414044550994	0.38	0.06
191	1	0.812765957446808	0.748251748251748	0.726235741444867	0.829457364341085	0.726235741444867	0.812765957446808	0.767068273092369	0.4510556621881	0.366602687140115	0.504798464491363	0.780508852849278	0.39	0.06
192	2	0.865800865800866	0.721476510067114	0.706713780918728	0.873983739837398	0.706713780918728	0.865800865800866	0.778210116731517	0.436672967863894	0.378071833648393	0.534971644612476	0.79363868793399	0.39	0.06
193	3	0.807339449541284	0.77431906614786	0.752136752136752	0.825726141078838	0.752136752136752	0.807339449541284	0.778761061946903	0.458947368421053	0.370526315789474	0.492631578947368	0.790829257844572	0.39	0.06
194	4	0.847161572052402	0.763358778625954	0.7578125	0.851063829787234	0.7578125	0.847161572052402	0.8	0.466395112016293	0.395112016293279	0.521384928716904	0.805260175339178	0.39	0.06
195	5	0.873239436619718	0.74113475177305	0.718146718146718	0.885593220338983	0.718146718146718	0.873239436619718	0.788135593220339	0.43030303030303	0.375757575757576	0.523232323232323	0.807187094196384	0.39	0.06
196	1	0.812765957446808	0.748251748251748	0.726235741444867	0.829457364341085	0.726235741444867	0.812765957446808	0.767068273092369	0.4510556621881	0.366602687140115	0.504798464491363	0.780508852849278	0.4	0.06
197	2	0.852813852813853	0.728187919463087	0.70863309352518	0.864541832669323	0.70863309352518	0.852813852813853	0.774066797642436	0.436672967863894	0.372400756143667	0.525519848771267	0.79050088613847	0.4	0.06
198	3	0.807339449541284	0.778210116731518	0.755364806866953	0.826446280991736	0.755364806866953	0.807339449541284	0.780487804878049	0.458947368421053	0.370526315789474	0.490526315789474	0.792774783136401	0.4	0.06
199	4	0.842794759825327	0.774809160305344	0.765873015873016	0.849372384937239	0.765873015873016	0.842794759825327	0.802494802494802	0.466395112016293	0.393075356415479	0.513238289205703	0.808801960065336	0.4	0.06
200	5	0.868544600938967	0.74468085106383	0.719844357976654	0.882352941176471	0.719844357976654	0.868544600938967	0.787234042553192	0.43030303030303	0.373737373737374	0.519191919191919	0.806612726001398	0.4	0.06
201	1	0.812765957446808	0.755244755244755	0.731800766283525	0.830769230769231	0.731800766283525	0.812765957446808	0.770161290322581	0.4510556621881	0.366602687140115	0.500959692898273	0.784005356345782	0.41	0.06
202	2	0.844155844155844	0.73489932885906	0.711678832116788	0.858823529411765	0.711678832116788	0.844155844155844	0.772277227722772	0.436672967863894	0.368620037807183	0.517958412098299	0.789527586507452	0.41	0.06
203	3	0.807339449541284	0.78988326848249	0.765217391304348	0.828571428571429	0.765217391304348	0.807339449541284	0.785714285714286	0.458947368421053	0.370526315789474	0.484210526315789	0.798611359011887	0.41	0.06
204	4	0.834061135371179	0.778625954198473	0.767068273092369	0.84297520661157	0.767068273092369	0.834061135371179	0.799163179916318	0.466395112016293	0.389002036659878	0.507128309572301	0.806343544784826	0.41	0.06
205	5	0.868544600938967	0.75177304964539	0.725490196078431	0.883333333333333	0.725490196078431	0.868544600938967	0.790598290598291	0.43030303030303	0.373737373737374	0.515151515151515	0.810158825292179	0.41	0.06
206	1	0.808510638297872	0.762237762237762	0.736434108527132	0.828897338403042	0.736434108527132	0.808510638297872	0.77079107505071	0.4510556621881	0.36468330134357	0.495201535508637	0.785374200267817	0.42	0.06
207	2	0.844155844155844	0.73489932885906	0.711678832116788	0.858823529411765	0.711678832116788	0.844155844155844	0.772277227722772	0.436672967863894	0.368620037807183	0.517958412098299	0.789527586507452	0.42	0.06
208	3	0.793577981651376	0.797665369649806	0.768888888888889	0.82	0.768888888888889	0.793577981651376	0.781038374717833	0.458947368421053	0.364210526315789	0.473684210526316	0.795621675650591	0.42	0.06
209	4	0.825327510917031	0.786259541984733	0.771428571428571	0.83739837398374	0.771428571428571	0.825327510917031	0.79746835443038	0.466395112016293	0.384928716904277	0.4989816700611	0.805793526450882	0.42	0.06
210	5	0.863849765258216	0.773049645390071	0.741935483870968	0.882591093117409	0.741935483870968	0.863849765258216	0.79826464208243	0.43030303030303	0.371717171717172	0.501010101010101	0.818449705324144	0.42	0.06
211	1	0.804255319148936	0.769230769230769	0.741176470588235	0.827067669172932	0.741176470588235	0.804255319148936	0.771428571428571	0.4510556621881	0.362763915547025	0.489443378119002	0.786743044189853	0.43	0.06
212	2	0.83982683982684	0.741610738255034	0.715867158671587	0.856589147286822	0.715867158671587	0.83982683982684	0.772908366533865	0.436672967863894	0.366729678638941	0.512287334593573	0.790718789040937	0.43	0.06
213	3	0.793577981651376	0.813229571984436	0.782805429864253	0.822834645669291	0.782805429864253	0.793577981651376	0.788154897494305	0.458947368421053	0.364210526315789	0.465263157894737	0.803403776817906	0.43	0.06
214	4	0.816593886462882	0.805343511450382	0.785714285714286	0.83399209486166	0.785714285714286	0.816593886462882	0.80085653104925	0.466395112016293	0.380855397148676	0.484725050916497	0.810968698956632	0.43	0.06
215	5	0.859154929577465	0.776595744680851	0.74390243902439	0.879518072289157	0.74390243902439	0.859154929577465	0.797385620915033	0.43030303030303	0.36969696969697	0.496969696969697	0.817875337129158	0.43	0.06
216	1	0.8	0.776223776223776	0.746031746031746	0.825278810408922	0.746031746031746	0.8	0.772073921971253	0.4510556621881	0.36084452975048	0.483685220729367	0.788111888111888	0.44	0.06
217	2	0.826839826839827	0.74496644295302	0.715355805243446	0.847328244274809	0.715355805243446	0.826839826839827	0.76706827309237	0.436672967863894	0.361058601134216	0.504725897920605	0.785903134896423	0.44	0.06
218	3	0.793577981651376	0.817120622568093	0.786363636363636	0.823529411764706	0.786363636363636	0.793577981651376	0.789954337899543	0.458947368421053	0.364210526315789	0.463157894736842	0.805349302109735	0.44	0.06
219	4	0.803493449781659	0.809160305343511	0.786324786324786	0.824902723735409	0.786324786324786	0.803493449781659	0.794816414686825	0.466395112016293	0.374745417515275	0.476578411405295	0.806326877562585	0.44	0.06
220	5	0.854460093896714	0.783687943262411	0.748971193415638	0.876984126984127	0.748971193415638	0.854460093896714	0.798245614035088	0.43030303030303	0.367676767676768	0.490909090909091	0.819074018579562	0.44	0.06
221	1	0.791489361702128	0.77972027972028	0.746987951807229	0.819852941176471	0.746987951807229	0.791489361702128	0.768595041322314	0.4510556621881	0.35700575815739	0.477927063339731	0.785604820711204	0.45	0.06
222	2	0.818181818181818	0.75503355704698	0.721374045801527	0.842696629213483	0.721374045801527	0.818181818181818	0.766734279918864	0.436672967863894	0.357277882797732	0.495274102079395	0.786607687614399	0.45	0.06
223	3	0.788990825688073	0.817120622568093	0.785388127853881	0.8203125	0.785388127853881	0.788990825688073	0.787185354691076	0.458947368421053	0.362105263157895	0.461052631578947	0.803055724128083	0.45	0.06
224	4	0.790393013100437	0.816793893129771	0.790393013100437	0.816793893129771	0.790393013100437	0.790393013100437	0.790393013100437	0.466395112016293	0.368635437881874	0.466395112016293	0.803593453115104	0.45	0.06
225	5	0.845070422535211	0.797872340425532	0.759493670886076	0.872093023255814	0.759493670886076	0.845070422535211	0.8	0.43030303030303	0.363636363636364	0.478787878787879	0.821471381480372	0.45	0.06
226	1	0.787234042553192	0.793706293706294	0.758196721311475	0.819494584837545	0.758196721311475	0.787234042553192	0.772442588726514	0.4510556621881	0.355086372360845	0.468330134357006	0.790470168129743	0.46	0.06
227	2	0.813852813852814	0.758389261744966	0.723076923076923	0.840148698884758	0.723076923076923	0.813852813852814	0.765784114052953	0.436672967863894	0.35538752362949	0.491493383742911	0.78612103779889	0.46	0.06
228	3	0.788990825688073	0.821011673151751	0.788990825688073	0.821011673151751	0.788990825688073	0.788990825688073	0.788990825688073	0.458947368421053	0.362105263157895	0.458947368421053	0.805001249419912	0.46	0.06
229	4	0.790393013100437	0.82824427480916	0.800884955752212	0.818867924528302	0.800884955752212	0.790393013100437	0.795604395604396	0.466395112016293	0.368635437881874	0.460285132382892	0.809318643954798	0.46	0.06
230	5	0.845070422535211	0.812056737588652	0.772532188841202	0.874045801526718	0.772532188841202	0.845070422535211	0.807174887892377	0.43030303030303	0.363636363636364	0.470707070707071	0.828563580061932	0.46	0.06
231	1	0.765957446808511	0.800699300699301	0.759493670886076	0.806338028169014	0.759493670886076	0.765957446808511	0.76271186440678	0.4510556621881	0.345489443378119	0.45489443378119	0.783328373753906	0.47	0.06
232	2	0.80952380952381	0.778523489932886	0.739130434782609	0.840579710144928	0.739130434782609	0.80952380952381	0.772727272727273	0.436672967863894	0.353497164461248	0.478260869565217	0.794023649728348	0.47	0.06
233	3	0.775229357798165	0.824902723735409	0.789719626168224	0.812260536398468	0.789719626168224	0.775229357798165	0.782407407407407	0.458947368421053	0.355789473684211	0.450526315789474	0.800066040766787	0.47	0.06
234	4	0.781659388646288	0.83587786259542	0.806306306306306	0.814126394052045	0.806306306306306	0.781659388646288	0.793791574279379	0.466395112016293	0.364562118126273	0.45213849287169	0.808768625620854	0.47	0.06
235	5	0.845070422535211	0.815602836879433	0.775862068965517	0.874524714828897	0.775862068965517	0.845070422535211	0.808988764044944	0.43030303030303	0.363636363636364	0.468686868686869	0.830336629707322	0.47	0.06
236	1	0.757446808510638	0.804195804195804	0.760683760683761	0.801393728222996	0.760683760683761	0.757446808510638	0.759061833688699	0.4510556621881	0.341650671785029	0.449136276391555	0.780821306353221	0.48	0.06
237	2	0.805194805194805	0.778523489932886	0.738095238095238	0.837545126353791	0.738095238095238	0.805194805194805	0.770186335403727	0.436672967863894	0.351606805293006	0.476370510396975	0.791859147563846	0.48	0.06
238	3	0.761467889908257	0.824902723735409	0.786729857819905	0.803030303030303	0.786729857819905	0.761467889908257	0.773892773892774	0.458947368421053	0.349473684210526	0.44421052631579	0.793185306821833	0.48	0.06
239	4	0.77292576419214	0.847328244274809	0.815668202764977	0.81021897810219	0.815668202764977	0.77292576419214	0.79372197309417	0.466395112016293	0.360488798370672	0.441955193482688	0.810127004233475	0.48	0.06
240	5	0.830985915492958	0.836879432624113	0.79372197309417	0.867647058823529	0.79372197309417	0.830985915492958	0.811926605504587	0.43030303030303	0.357575757575758	0.450505050505051	0.833932674058536	0.48	0.06
241	1	0.74468085106383	0.814685314685315	0.767543859649123	0.795221843003413	0.767543859649123	0.74468085106383	0.755939524838013	0.4510556621881	0.335892514395393	0.437619961612284	0.779683082874572	0.49	0.06
242	2	0.796536796536797	0.785234899328859	0.741935483870968	0.832740213523132	0.741935483870968	0.796536796536797	0.768267223382046	0.436672967863894	0.347826086956522	0.468809073724008	0.790885847932828	0.49	0.06
243	3	0.756880733944954	0.828793774319066	0.789473684210526	0.800751879699248	0.789473684210526	0.756880733944954	0.772833723653396	0.458947368421053	0.347368421052632	0.44	0.79283725413201	0.49	0.06
244	4	0.764192139737991	0.854961832061069	0.821596244131455	0.805755395683453	0.821596244131455	0.764192139737991	0.79185520361991	0.466395112016293	0.356415478615071	0.433808553971487	0.80957698589953	0.49	0.06
245	5	0.821596244131455	0.854609929078014	0.810185185185185	0.863799283154122	0.810185185185185	0.821596244131455	0.815850815850816	0.43030303030303	0.353535353535354	0.436363636363636	0.838103086604735	0.49	0.06
246	1	0.731914893617021	0.814685314685315	0.764444444444444	0.787162162162162	0.764444444444444	0.731914893617021	0.747826086956522	0.4510556621881	0.330134357005758	0.431861804222649	0.773300104151168	0.5	0.06
247	2	0.796536796536797	0.791946308724832	0.747967479674797	0.833922261484099	0.747967479674797	0.796536796536797	0.771488469601677	0.436672967863894	0.347826086956522	0.465028355387524	0.794241552630814	0.5	0.06
248	3	0.747706422018349	0.832684824902724	0.79126213592233	0.795539033457249	0.79126213592233	0.747706422018349	0.768867924528302	0.458947368421053	0.343157894736842	0.433684210526316	0.790195623460536	0.5	0.06
249	4	0.751091703056769	0.866412213740458	0.830917874396135	0.799295774647887	0.830917874396135	0.751091703056769	0.788990825688073	0.466395112016293	0.35030549898167	0.421588594704684	0.808751958398613	0.5	0.06
250	5	0.807511737089202	0.858156028368794	0.811320754716981	0.855123674911661	0.811320754716981	0.807511737089202	0.809411764705882	0.43030303030303	0.347474747474747	0.428282828282828	0.832833882728998	0.5	0.06
251	1	0.719148936170213	0.821678321678322	0.768181818181818	0.780730897009967	0.768181818181818	0.719148936170213	0.742857142857143	0.4510556621881	0.324376199616123	0.422264875239923	0.770413628924267	0.51	0.06
252	2	0.783549783549784	0.795302013422819	0.747933884297521	0.825783972125436	0.747933884297521	0.783549783549784	0.765327695560254	0.436672967863894	0.342155009451796	0.457466918714556	0.789425898486301	0.51	0.06
253	3	0.73394495412844	0.840466926070039	0.796019900497512	0.788321167883212	0.796019900497512	0.73394495412844	0.763723150357995	0.458947368421053	0.336842105263158	0.423157894736842	0.78720594009924	0.51	0.06
254	4	0.737991266375546	0.870229007633588	0.832512315270936	0.791666666666667	0.832512315270936	0.737991266375546	0.782407407407407	0.466395112016293	0.344195519348269	0.413441955193483	0.804110137004567	0.51	0.06
255	5	0.802816901408451	0.858156028368794	0.81042654028436	0.852112676056338	0.81042654028436	0.802816901408451	0.806603773584906	0.43030303030303	0.345454545454545	0.426262626262626	0.830486464888623	0.51	0.06
256	1	0.706382978723404	0.839160839160839	0.783018867924528	0.776699029126214	0.783018867924528	0.706382978723404	0.742729306487696	0.4510556621881	0.318618042226488	0.406909788867562	0.772771908942122	0.52	0.06
257	2	0.779220779220779	0.805369127516778	0.756302521008403	0.824742268041237	0.756302521008403	0.779220779220779	0.767590618336887	0.436672967863894	0.340264650283554	0.449905482041588	0.792294953368779	0.52	0.06
258	3	0.724770642201835	0.840466926070039	0.793969849246231	0.782608695652174	0.793969849246231	0.724770642201835	0.75779376498801	0.458947368421053	0.332631578947368	0.418947368421053	0.782618784135937	0.52	0.06
259	4	0.729257641921397	0.885496183206107	0.847715736040609	0.789115646258503	0.847715736040609	0.729257641921397	0.784037558685446	0.466395112016293	0.340122199592668	0.40122199592668	0.807376912563752	0.52	0.06
260	5	0.802816901408451	0.868794326241135	0.822115384615385	0.853658536585366	0.822115384615385	0.802816901408451	0.812351543942993	0.43030303030303	0.345454545454545	0.42020202020202	0.835805613824793	0.52	0.06
261	1	0.702127659574468	0.853146853146853	0.797101449275362	0.777070063694268	0.797101449275362	0.702127659574468	0.746606334841629	0.4510556621881	0.316698656429942	0.397312859884837	0.777637256360661	0.53	0.06
262	2	0.770562770562771	0.808724832214765	0.757446808510638	0.819727891156463	0.757446808510638	0.770562770562771	0.763948497854077	0.436672967863894	0.33648393194707	0.444234404536862	0.789643801388768	0.53	0.06
263	3	0.720183486238532	0.844357976653696	0.796954314720812	0.780575539568345	0.796954314720812	0.720183486238532	0.756626506024096	0.458947368421053	0.330526315789474	0.414736842105263	0.782270731446114	0.53	0.06
264	4	0.724890829694323	0.889312977099237	0.851282051282051	0.787162162162162	0.851282051282051	0.724890829694323	0.783018867924528	0.466395112016293	0.338085539714868	0.397148676171079	0.80710190339678	0.53	0.06
265	5	0.793427230046948	0.872340425531915	0.824390243902439	0.848275862068966	0.824390243902439	0.793427230046948	0.808612440191388	0.43030303030303	0.341414141414141	0.414141414141414	0.832883827789432	0.53	0.06
266	1	0.702127659574468	0.86013986013986	0.804878048780488	0.778481012658228	0.804878048780488	0.702127659574468	0.75	0.4510556621881	0.316698656429942	0.393474088291747	0.781133759857164	0.54	0.06
267	2	0.770562770562771	0.822147651006711	0.770562770562771	0.822147651006711	0.770562770562771	0.770562770562771	0.770562770562771	0.436672967863894	0.33648393194707	0.436672967863894	0.796355210784741	0.54	0.06
268	3	0.711009174311927	0.856031128404669	0.807291666666667	0.777385159010601	0.807291666666667	0.711009174311927	0.75609756097561	0.458947368421053	0.326315789473684	0.404210526315789	0.783520151358298	0.54	0.06
269	4	0.720524017467249	0.896946564885496	0.859375	0.785953177257525	0.859375	0.720524017467249	0.783847980997625	0.466395112016293	0.336048879837067	0.391038696537678	0.808735291176373	0.54	0.06
270	5	0.784037558685446	0.875886524822695	0.826732673267327	0.843003412969283	0.826732673267327	0.784037558685446	0.804819277108434	0.43030303030303	0.337373737373737	0.408080808080808	0.829962041754071	0.54	0.06
271	1	0.697872340425532	0.86013986013986	0.803921568627451	0.77602523659306	0.803921568627451	0.697872340425532	0.747152619589977	0.4510556621881	0.314779270633397	0.391554702495202	0.779006100282696	0.55	0.06
272	2	0.770562770562771	0.828859060402685	0.777292576419214	0.823333333333333	0.777292576419214	0.770562770562771	0.773913043478261	0.436672967863894	0.33648393194707	0.43289224952741	0.799710915482728	0.55	0.06
273	3	0.697247706422018	0.863813229571984	0.812834224598931	0.770833333333333	0.812834224598931	0.697247706422018	0.750617283950617	0.458947368421053	0.32	0.393684210526316	0.780530467997001	0.55	0.06
274	4	0.7117903930131	0.896946564885496	0.857894736842105	0.780730897009967	0.857894736842105	0.7117903930131	0.778042959427208	0.466395112016293	0.331975560081466	0.386965376782077	0.804368478949298	0.55	0.06
275	5	0.779342723004695	0.875886524822695	0.825870646766169	0.840136054421769	0.825870646766169	0.779342723004695	0.801932367149758	0.43030303030303	0.335353535353535	0.406060606060606	0.827614623913695	0.55	0.06
276	1	0.685106382978723	0.86013986013986	0.800995024875622	0.76875	0.800995024875622	0.685106382978723	0.738532110091743	0.4510556621881	0.309021113243762	0.385796545105566	0.772623121559292	0.56	0.06
277	2	0.761904761904762	0.828859060402685	0.775330396475771	0.817880794701987	0.775330396475771	0.761904761904762	0.768558951965066	0.436672967863894	0.332703213610586	0.429111531190926	0.795381911153723	0.56	0.06
278	3	0.692660550458716	0.879377431906615	0.82967032967033	0.771331058020478	0.82967032967033	0.692660550458716	0.755	0.458947368421053	0.317894736842105	0.383157894736842	0.786018991182665	0.56	0.06
279	4	0.698689956331878	0.900763358778626	0.860215053763441	0.773770491803279	0.860215053763441	0.698689956331878	0.771084337349398	0.466395112016293	0.325865580448065	0.378818737270876	0.799726657555252	0.56	0.06
280	5	0.769953051643192	0.879432624113475	0.828282828282828	0.835016835016835	0.828282828282828	0.769953051643192	0.798053527980535	0.43030303030303	0.331313131313131	0.4	0.824692837878334	0.56	0.06
281	1	0.680851063829787	0.86013986013986	0.8	0.766355140186916	0.8	0.680851063829787	0.735632183908046	0.4510556621881	0.307101727447217	0.383877159309021	0.770495461984824	0.57	0.06
282	2	0.74025974025974	0.845637583892617	0.788018433179724	0.807692307692308	0.788018433179724	0.74025974025974	0.763392857142857	0.436672967863894	0.323251417769376	0.410207939508507	0.792948662076179	0.57	0.06
283	3	0.68348623853211	0.883268482490272	0.832402234636871	0.766891891891892	0.832402234636871	0.68348623853211	0.750629722921914	0.458947368421053	0.313684210526316	0.376842105263158	0.783377360511191	0.57	0.06
284	4	0.694323144104803	0.904580152671756	0.864130434782609	0.771986970684039	0.864130434782609	0.694323144104803	0.76997578692494	0.466395112016293	0.323828920570265	0.374745417515275	0.79945164838828	0.57	0.06
285	5	0.755868544600939	0.890070921985816	0.838541666666667	0.828382838283828	0.838541666666667	0.755868544600939	0.795061728395062	0.43030303030303	0.325252525252525	0.387878787878788	0.822969733293377	0.57	0.06
286	1	0.672340425531915	0.863636363636364	0.802030456852792	0.762345679012346	0.802030456852792	0.672340425531915	0.731481481481482	0.4510556621881	0.303262955854127	0.378119001919386	0.767988394584139	0.58	0.06
287	2	0.722943722943723	0.848993288590604	0.787735849056604	0.798107255520505	0.787735849056604	0.722943722943723	0.753950338600451	0.436672967863894	0.315689981096408	0.400756143667297	0.785968505767163	0.58	0.06
288	3	0.678899082568807	0.891050583657588	0.840909090909091	0.765886287625418	0.840909090909091	0.678899082568807	0.751269035532995	0.458947368421053	0.311578947368421	0.370526315789474	0.784974833113197	0.58	0.06
289	4	0.685589519650655	0.912213740458015	0.872222222222222	0.768488745980707	0.872222222222222	0.685589519650655	0.767726161369193	0.466395112016293	0.319755600814664	0.366598778004073	0.798901630054335	0.58	0.06
290	5	0.746478873239437	0.890070921985816	0.836842105263158	0.822950819672131	0.836842105263158	0.746478873239437	0.789081885856079	0.43030303030303	0.321212121212121	0.383838383838384	0.818274897612626	0.58	0.06
291	1	0.659574468085106	0.867132867132867	0.803108808290155	0.75609756097561	0.803108808290155	0.659574468085106	0.724299065420561	0.4510556621881	0.297504798464491	0.370441458733205	0.763353667608987	0.59	0.06
292	2	0.70995670995671	0.852348993288591	0.788461538461538	0.791277258566978	0.788461538461538	0.70995670995671	0.747152619589977	0.436672967863894	0.310018903591682	0.393194706994329	0.78115285162265	0.59	0.06
293	3	0.669724770642202	0.891050583657588	0.839080459770115	0.760797342192691	0.839080459770115	0.669724770642202	0.744897959183674	0.458947368421053	0.307368421052632	0.366315789473684	0.780387677149895	0.59	0.06
294	4	0.676855895196507	0.912213740458015	0.870786516853933	0.763578274760383	0.870786516853933	0.676855895196507	0.761670761670762	0.466395112016293	0.315682281059063	0.362525458248472	0.794534817827261	0.59	0.06
295	5	0.727699530516432	0.890070921985816	0.833333333333333	0.812297734627832	0.833333333333333	0.727699530516432	0.776942355889724	0.43030303030303	0.313131313131313	0.375757575757576	0.808885226251124	0.59	0.06
296	1	0.646808510638298	0.870629370629371	0.804232804232804	0.75	0.804232804232804	0.646808510638298	0.716981132075472	0.4510556621881	0.291746641074856	0.362763915547025	0.758718940633834	0.6	0.06
297	2	0.701298701298701	0.859060402684564	0.794117647058823	0.787692307692308	0.794117647058823	0.701298701298701	0.744827586206897	0.436672967863894	0.306238185255198	0.385633270321361	0.780179551991633	0.6	0.06
298	3	0.660550458715596	0.90272373540856	0.85207100591716	0.758169934640523	0.85207100591716	0.660550458715596	0.744186046511628	0.458947368421053	0.303157894736842	0.355789473684211	0.781637097062078	0.6	0.06
299	4	0.676855895196507	0.923664122137405	0.885714285714286	0.765822784810127	0.885714285714286	0.676855895196507	0.767326732673267	0.466395112016293	0.315682281059063	0.356415478615071	0.800260008666956	0.6	0.06
300	5	0.71830985915493	0.900709219858156	0.845303867403315	0.808917197452229	0.845303867403315	0.71830985915493	0.776649746192893	0.43030303030303	0.309090909090909	0.365656565656566	0.809509539506543	0.6	0.06
301	1	0.646808510638298	0.870629370629371	0.804232804232804	0.75	0.804232804232804	0.646808510638298	0.716981132075472	0.4510556621881	0.291746641074856	0.362763915547025	0.758718940633834	0.61	0.06
302	2	0.701298701298701	0.86241610738255	0.798029556650246	0.788343558282209	0.798029556650246	0.701298701298701	0.746543778801843	0.436672967863894	0.306238185255198	0.383742911153119	0.781857404340626	0.61	0.06
303	3	0.651376146788991	0.90272373540856	0.850299401197605	0.753246753246753	0.850299401197605	0.651376146788991	0.737662337662338	0.458947368421053	0.298947368421053	0.351578947368421	0.777049941098776	0.61	0.06
304	4	0.668122270742358	0.935114503816794	0.9	0.763239875389408	0.9	0.668122270742358	0.766917293233083	0.466395112016293	0.311608961303462	0.346232179226069	0.801618387279576	0.61	0.06
305	5	0.708920187793427	0.904255319148936	0.848314606741573	0.804416403785489	0.848314606741573	0.708920187793427	0.772378516624041	0.43030303030303	0.305050505050505	0.35959595959596	0.806587753471182	0.61	0.06
306	1	0.638297872340426	0.877622377622378	0.810810810810811	0.74702380952381	0.810810810810811	0.638297872340426	0.714285714285714	0.4510556621881	0.287907869481766	0.355086372360845	0.757960124981402	0.62	0.06
307	2	0.696969696969697	0.875838926174497	0.813131313131313	0.788519637462236	0.813131313131313	0.696969696969697	0.750582750582751	0.436672967863894	0.304347826086957	0.374291115311909	0.786404311572097	0.62	0.06
308	3	0.642201834862385	0.90272373540856	0.848484848484849	0.748387096774194	0.848484848484849	0.642201834862385	0.731070496083551	0.458947368421053	0.294736842105263	0.347368421052632	0.772462785135473	0.62	0.06
309	4	0.668122270742358	0.935114503816794	0.9	0.763239875389408	0.9	0.668122270742358	0.766917293233083	0.466395112016293	0.311608961303462	0.346232179226069	0.801618387279576	0.62	0.06
310	5	0.704225352112676	0.904255319148936	0.847457627118644	0.80188679245283	0.847457627118644	0.704225352112676	0.769230769230769	0.43030303030303	0.303030303030303	0.357575757575758	0.804240335630806	0.62	0.06
311	1	0.634042553191489	0.881118881118881	0.814207650273224	0.745562130177515	0.814207650273224	0.634042553191489	0.712918660287081	0.4510556621881	0.285988483685221	0.351247600767754	0.757580717155185	0.63	0.06
312	2	0.688311688311688	0.88255033557047	0.819587628865979	0.785074626865672	0.819587628865979	0.688311688311688	0.748235294117647	0.436672967863894	0.300567107750473	0.366729678638941	0.785431011941079	0.63	0.06
313	3	0.642201834862385	0.90272373540856	0.848484848484849	0.748387096774194	0.848484848484849	0.642201834862385	0.731070496083551	0.458947368421053	0.294736842105263	0.347368421052632	0.772462785135473	0.63	0.06
314	4	0.641921397379913	0.938931297709924	0.901840490797546	0.75	0.901840490797546	0.641921397379913	0.75	0.466395112016293	0.29938900203666	0.331975560081466	0.790426347544918	0.63	0.06
315	5	0.699530516431925	0.914893617021277	0.861271676300578	0.801242236024845	0.861271676300578	0.699530516431925	0.772020725388601	0.43030303030303	0.301010101010101	0.349494949494949	0.807212066726601	0.63	0.06
316	1	0.629787234042553	0.891608391608392	0.8268156424581	0.745614035087719	0.826815642458101	0.629787234042553	0.714975845410628	0.4510556621881	0.284069097888676	0.343570057581574	0.760697812825472	0.64	0.06
317	2	0.67965367965368	0.885906040268456	0.821989528795812	0.781065088757396	0.821989528795812	0.67965367965368	0.744075829383886	0.436672967863894	0.296786389413989	0.361058601134216	0.782779859961068	0.64	0.06
318	3	0.642201834862385	0.910505836575875	0.858895705521472	0.75	0.858895705521472	0.642201834862385	0.73490813648294	0.458947368421053	0.294736842105263	0.343157894736842	0.77635383571913	0.64	0.06
319	4	0.62882096069869	0.946564885496183	0.911392405063291	0.744744744744745	0.911392405063291	0.62882096069869	0.744186046511628	0.466395112016293	0.293279022403259	0.321792260692464	0.787692923097437	0.64	0.06
320	5	0.690140845070423	0.929078014184397	0.880239520958084	0.798780487804878	0.880239520958084	0.690140845070423	0.773684210526316	0.43030303030303	0.296969696969697	0.337373737373737	0.80960942962741	0.64	0.06
321	1	0.617021276595745	0.895104895104895	0.828571428571429	0.739884393063584	0.828571428571429	0.617021276595745	0.707317073170732	0.4510556621881	0.27831094049904	0.335892514395393	0.75606308585032	0.65	0.06
322	2	0.662337662337662	0.885906040268456	0.818181818181818	0.771929824561403	0.818181818181818	0.662337662337662	0.732057416267943	0.436672967863894	0.289224952741021	0.353497164461248	0.774121851303059	0.65	0.06
323	3	0.623853211009174	0.914396887159533	0.860759493670886	0.741324921135647	0.860759493670886	0.623853211009174	0.723404255319149	0.458947368421053	0.286315789473684	0.332631578947368	0.769125049084354	0.65	0.06
324	4	0.620087336244541	0.946564885496183	0.91025641025641	0.740298507462687	0.91025641025641	0.620087336244541	0.737662337662338	0.466395112016293	0.289205702647658	0.317718940936864	0.783326110870362	0.65	0.06
325	5	0.68075117370892	0.929078014184397	0.878787878787879	0.793939393939394	0.878787878787879	0.68075117370892	0.767195767195767	0.43030303030303	0.292929292929293	0.333333333333333	0.804914593946659	0.65	0.06
326	1	0.612765957446809	0.898601398601399	0.832369942196532	0.738505747126437	0.832369942196532	0.612765957446809	0.705882352941176	0.4510556621881	0.276391554702495	0.332053742802303	0.755683678024104	0.66	0.06
327	2	0.649350649350649	0.895973154362416	0.828729281767956	0.767241379310345	0.828729281767956	0.649350649350649	0.728155339805825	0.436672967863894	0.283553875236295	0.342155009451796	0.772661901856533	0.66	0.06
328	3	0.623853211009174	0.922178988326848	0.871794871794872	0.74294670846395	0.871794871794872	0.623853211009174	0.727272727272727	0.458947368421053	0.286315789473684	0.328421052631579	0.773016099668011	0.66	0.06
329	4	0.611353711790393	0.954198473282443	0.921052631578947	0.737463126843658	0.921052631578947	0.611353711790393	0.73490813648294	0.466395112016293	0.285132382892057	0.309572301425662	0.782776092536418	0.66	0.06
330	5	0.657276995305164	0.929078014184397	0.875	0.782089552238806	0.875	0.657276995305164	0.750670241286863	0.43030303030303	0.282828282828283	0.323232323232323	0.793177504744781	0.66	0.06
331	1	0.612765957446809	0.898601398601399	0.832369942196532	0.738505747126437	0.832369942196532	0.612765957446809	0.705882352941176	0.4510556621881	0.276391554702495	0.332053742802303	0.755683678024104	0.67	0.06
332	2	0.640692640692641	0.895973154362416	0.826815642458101	0.762857142857143	0.826815642458101	0.640692640692641	0.721951219512195	0.436672967863894	0.279773156899811	0.338374291115312	0.768332897527528	0.67	0.06
333	3	0.610091743119266	0.926070038910506	0.875	0.736842105263158	0.875	0.610091743119266	0.718918918918919	0.458947368421053	0.28	0.32	0.768080891014886	0.67	0.06
334	4	0.602620087336245	0.958015267175573	0.926174496644295	0.733918128654971	0.926174496644295	0.602620087336245	0.73015873015873	0.466395112016293	0.281059063136456	0.303462321792261	0.780317677255909	0.67	0.06
335	5	0.647887323943662	0.932624113475177	0.878980891719745	0.77810650887574	0.878980891719745	0.647887323943662	0.745945945945946	0.43030303030303	0.278787878787879	0.317171717171717	0.79025571870942	0.67	0.06
336	1	0.6	0.905594405594406	0.839285714285714	0.73371104815864	0.839285714285714	0.6	0.699751861042184	0.4510556621881	0.27063339731286	0.322456813819578	0.752797202797203	0.68	0.06
337	2	0.627705627705628	0.906040268456376	0.838150289017341	0.758426966292135	0.838150289017341	0.627705627705628	0.717821782178218	0.436672967863894	0.274102079395085	0.32703213610586	0.766872948081002	0.68	0.06
338	3	0.591743119266055	0.926070038910506	0.871621621621622	0.72782874617737	0.871621621621622	0.591743119266055	0.704918032786885	0.458947368421053	0.271578947368421	0.311578947368421	0.758906579088281	0.68	0.06
339	4	0.59825327510917	0.965648854961832	0.938356164383562	0.733333333333333	0.938356164383562	0.59825327510917	0.730666666666667	0.466395112016293	0.279022403258656	0.297352342158859	0.781951065035501	0.68	0.06
340	5	0.63849765258216	0.932624113475177	0.87741935483871	0.773529411764706	0.87741935483871	0.63849765258216	0.739130434782609	0.43030303030303	0.274747474747475	0.313131313131313	0.785560883028668	0.68	0.06
341	1	0.591489361702128	0.916083916083916	0.852760736196319	0.731843575418994	0.852760736196319	0.591489361702128	0.698492462311558	0.4510556621881	0.26679462571977	0.312859884836852	0.753786638893022	0.69	0.06
342	2	0.606060606060606	0.909395973154362	0.838323353293413	0.748618784530387	0.838323353293413	0.606060606060606	0.703517587939699	0.436672967863894	0.264650283553875	0.315689981096408	0.757728289607484	0.69	0.06
343	3	0.587155963302752	0.929961089494163	0.876712328767123	0.726443768996961	0.876712328767123	0.587155963302752	0.703296703296703	0.458947368421053	0.269473684210526	0.307368421052632	0.758558526398458	0.69	0.06
344	4	0.576419213973799	0.965648854961832	0.936170212765957	0.722857142857143	0.936170212765957	0.576419213973799	0.713513513513514	0.466395112016293	0.268839103869654	0.287169042769857	0.771034034467816	0.69	0.06
345	5	0.624413145539906	0.936170212765957	0.880794701986755	0.767441860465116	0.880794701986755	0.624413145539906	0.730769230769231	0.43030303030303	0.268686868686869	0.305050505050505	0.780291679152932	0.69	0.06
346	1	0.587234042553191	0.923076923076923	0.8625	0.731301939058172	0.8625	0.587234042553191	0.69873417721519	0.4510556621881	0.264875239923225	0.307101727447217	0.755155482815057	0.7	0.06
347	2	0.601731601731602	0.909395973154362	0.837349397590361	0.746556473829201	0.837349397590361	0.601731601731602	0.700251889168766	0.436672967863894	0.262759924385633	0.313799621928166	0.755563787442982	0.7	0.06
348	3	0.573394495412844	0.933852140077821	0.880281690140845	0.720720720720721	0.880281690140845	0.573394495412844	0.694444444444445	0.458947368421053	0.263157894736842	0.298947368421053	0.753623317745333	0.7	0.06
349	4	0.554585152838428	0.969465648854962	0.940740740740741	0.713483146067416	0.940740740740741	0.554585152838428	0.697802197802198	0.466395112016293	0.258655804480652	0.274949083503055	0.762025400846695	0.7	0.06
350	5	0.610328638497653	0.939716312056738	0.884353741496599	0.761494252873563	0.884353741496599	0.610328638497653	0.722222222222222	0.43030303030303	0.262626262626263	0.296969696969697	0.775022475277195	0.7	0.06
351	1	0.587234042553191	0.926573426573427	0.867924528301887	0.732044198895028	0.867924528301887	0.587234042553191	0.700507614213198	0.4510556621881	0.264875239923225	0.305182341650672	0.756903734563309	0.71	0.06
352	2	0.58008658008658	0.919463087248322	0.848101265822785	0.738544474393531	0.848101265822785	0.58008658008658	0.688946015424165	0.436672967863894	0.253308128544423	0.298676748582231	0.749774833667451	0.71	0.06
353	3	0.559633027522936	0.937743190661479	0.884057971014493	0.71513353115727	0.884057971014493	0.559633027522936	0.685393258426966	0.458947368421053	0.256842105263158	0.290526315789474	0.748688109092207	0.71	0.06
354	4	0.554585152838428	0.969465648854962	0.940740740740741	0.713483146067416	0.940740740740741	0.554585152838428	0.697802197802198	0.466395112016293	0.258655804480652	0.274949083503055	0.762025400846695	0.71	0.06
355	5	0.596244131455399	0.943262411347518	0.888111888111888	0.755681818181818	0.888111888111888	0.596244131455399	0.713483146067416	0.43030303030303	0.256565656565657	0.288888888888889	0.769753271401458	0.71	0.06
356	1	0.578723404255319	0.933566433566434	0.87741935483871	0.729508196721312	0.87741935483871	0.578723404255319	0.697435897435897	0.4510556621881	0.261036468330134	0.297504798464491	0.756144918910876	0.72	0.06
357	2	0.571428571428571	0.922818791946309	0.851612903225806	0.735294117647059	0.851612903225806	0.571428571428571	0.683937823834197	0.436672967863894	0.24952741020794	0.293005671077505	0.74712368168744	0.72	0.06
358	3	0.55045871559633	0.941634241245136	0.888888888888889	0.711764705882353	0.888888888888889	0.55045871559633	0.679886685552408	0.458947368421053	0.252631578947368	0.284210526315789	0.746046478420733	0.72	0.06
359	4	0.537117903930131	0.969465648854962	0.938931297709924	0.705555555555556	0.938931297709924	0.537117903930131	0.683333333333333	0.466395112016293	0.25050916496945	0.266802443991853	0.753291776392546	0.72	0.06
360	5	0.582159624413146	0.943262411347518	0.885714285714286	0.749295774647887	0.885714285714286	0.582159624413146	0.702549575070821	0.43030303030303	0.250505050505051	0.282828282828283	0.762711017880332	0.72	0.06
361	1	0.561702127659575	0.937062937062937	0.88	0.722371967654987	0.88	0.561702127659575	0.685714285714286	0.4510556621881	0.253358925143954	0.287907869481766	0.749382532361256	0.73	0.06
362	2	0.571428571428571	0.926174496644295	0.857142857142857	0.736	0.857142857142857	0.571428571428571	0.685714285714286	0.436672967863894	0.24952741020794	0.291115311909263	0.748801534036433	0.73	0.06
363	3	0.541284403669725	0.945525291828794	0.893939393939394	0.708454810495627	0.893939393939394	0.541284403669725	0.674285714285714	0.458947368421053	0.248421052631579	0.277894736842105	0.743404847749259	0.73	0.06
364	4	0.532751091703057	0.969465648854962	0.938461538461538	0.703601108033241	0.938461538461538	0.532751091703057	0.67966573816156	0.466395112016293	0.24847250509165	0.264765784114053	0.751108370279009	0.73	0.06
365	5	0.563380281690141	0.946808510638298	0.888888888888889	0.741666666666667	0.888888888888889	0.563380281690141	0.689655172413793	0.43030303030303	0.242424242424242	0.272727272727273	0.755094396164219	0.73	0.06
366	1	0.548936170212766	0.940559440559441	0.883561643835616	0.717333333333333	0.883561643835616	0.548936170212766	0.677165354330709	0.4510556621881	0.247600767754319	0.280230326295585	0.744747805386103	0.74	0.06
367	2	0.562770562770563	0.932885906040268	0.866666666666667	0.733509234828496	0.866666666666667	0.562770562770563	0.68241469816273	0.436672967863894	0.245746691871456	0.283553875236295	0.747828234405416	0.74	0.06
368	3	0.518348623853211	0.945525291828794	0.889763779527559	0.698275862068966	0.889763779527559	0.518348623853211	0.655072463768116	0.458947368421053	0.237894736842105	0.267368421052632	0.731936957841002	0.74	0.06
369	4	0.510917030567686	0.969465648854962	0.936	0.693989071038251	0.936	0.510917030567686	0.661016949152542	0.466395112016293	0.238289205702648	0.254582484725051	0.740191339711324	0.74	0.06
370	5	0.553990610328638	0.950354609929078	0.893939393939394	0.738292011019284	0.893939393939394	0.553990610328638	0.684057971014493	0.43030303030303	0.238383838383838	0.266666666666667	0.752172610128858	0.74	0.06
371	1	0.54468085106383	0.947552447552448	0.895104895104895	0.716931216931217	0.895104895104895	0.54468085106383	0.677248677248677	0.4510556621881	0.245681381957774	0.27447216890595	0.746116649308139	0.75	0.06
372	2	0.545454545454545	0.936241610738255	0.868965517241379	0.7265625	0.868965517241379	0.545454545454545	0.670212765957447	0.436672967863894	0.238185255198488	0.274102079395085	0.7408480780964	0.75	0.06
373	3	0.513761467889908	0.957198443579767	0.910569105691057	0.698863636363636	0.910569105691057	0.513761467889908	0.656891495601173	0.458947368421053	0.235789473684211	0.258947368421053	0.735479955734837	0.75	0.06
374	4	0.493449781659389	0.969465648854962	0.933884297520661	0.686486486486486	0.933884297520661	0.493449781659389	0.645714285714286	0.466395112016293	0.230142566191446	0.246435845213849	0.731457715257175	0.75	0.06
375	5	0.549295774647887	0.950354609929078	0.893129770992367	0.736263736263736	0.893129770992366	0.549295774647887	0.680232558139535	0.43030303030303	0.236363636363636	0.264646464646465	0.749825192288483	0.75	0.06
376	1	0.531914893617021	0.958041958041958	0.912408759124088	0.713541666666667	0.912408759124088	0.531914893617021	0.672043010752688	0.4510556621881	0.239923224568138	0.262955854126679	0.74497842582949	0.76	0.06
377	2	0.541125541125541	0.942953020134228	0.880281690140845	0.72609819121447	0.880281690140845	0.541125541125541	0.670241286863271	0.436672967863894	0.236294896030246	0.268431001890359	0.742039280629885	0.76	0.06
378	3	0.513761467889908	0.961089494163424	0.918032786885246	0.69971671388102	0.918032786885246	0.513761467889908	0.658823529411765	0.458947368421053	0.235789473684211	0.256842105263158	0.737425481026666	0.76	0.06
379	4	0.48471615720524	0.969465648854962	0.932773109243697	0.682795698924731	0.932773109243697	0.48471615720524	0.637931034482759	0.466395112016293	0.226069246435845	0.242362525458248	0.727090903030101	0.76	0.06
380	5	0.530516431924883	0.953900709219858	0.896825396825397	0.7289972899729	0.896825396825397	0.530516431924883	0.666666666666667	0.43030303030303	0.228282828282828	0.254545454545455	0.74220857057237	0.76	0.06
381	1	0.519148936170213	0.961538461538462	0.917293233082707	0.708762886597938	0.917293233082707	0.519148936170213	0.66304347826087	0.4510556621881	0.234165067178503	0.255278310940499	0.740343698854337	0.77	0.06
382	2	0.523809523809524	0.949664429530201	0.889705882352941	0.720101781170484	0.889705882352941	0.523809523809524	0.659400544959128	0.436672967863894	0.228733459357278	0.257088846880907	0.736736976669863	0.77	0.06
383	3	0.495412844036697	0.961089494163424	0.915254237288136	0.69187675070028	0.915254237288136	0.495412844036697	0.642857142857143	0.458947368421053	0.227368421052632	0.248421052631579	0.728251169100061	0.77	0.06
384	4	0.471615720524017	0.969465648854962	0.931034482758621	0.677333333333333	0.931034482758621	0.471615720524017	0.626086956521739	0.466395112016293	0.219959266802444	0.236252545824847	0.72054068468949	0.77	0.06
385	5	0.507042253521127	0.957446808510638	0.9	0.72	0.9	0.507042253521127	0.648648648648649	0.43030303030303	0.218181818181818	0.242424242424242	0.732244531015882	0.77	0.06
386	1	0.51063829787234	0.965034965034965	0.923076923076923	0.705882352941177	0.923076923076923	0.51063829787234	0.657534246575342	0.4510556621881	0.230326295585413	0.249520153550864	0.737836631453653	0.78	0.06
387	2	0.506493506493506	0.949664429530201	0.886363636363636	0.712846347607053	0.886363636363636	0.506493506493506	0.644628099173554	0.436672967863894	0.22117202268431	0.24952741020794	0.728078968011854	0.78	0.06
388	3	0.486238532110092	0.964980544747082	0.921739130434783	0.688888888888889	0.921739130434783	0.486238532110092	0.636636636636637	0.458947368421053	0.223157894736842	0.242105263157895	0.725609538428587	0.78	0.06
389	4	0.462882096069869	0.973282442748092	0.938053097345133	0.674603174603175	0.938053097345133	0.462882096069869	0.619883040935672	0.466395112016293	0.215885947046843	0.230142566191446	0.71808226940898	0.78	0.06
390	5	0.497652582159624	0.960992907801418	0.905982905982906	0.716931216931217	0.905982905982906	0.497652582159624	0.642424242424242	0.43030303030303	0.214141414141414	0.236363636363636	0.729322744980521	0.78	0.06
391	1	0.506382978723404	0.965034965034965	0.922480620155039	0.704081632653061	0.922480620155039	0.506382978723404	0.653846153846154	0.4510556621881	0.228406909788868	0.247600767754319	0.735708971879185	0.79	0.06
392	2	0.493506493506494	0.953020134228188	0.890625	0.708229426433915	0.890625	0.493506493506494	0.635097493036212	0.436672967863894	0.215500945179584	0.241965973534972	0.723263313867341	0.79	0.06
393	3	0.467889908256881	0.968871595330739	0.927272727272727	0.682191780821918	0.927272727272727	0.467889908256881	0.621951219512195	0.458947368421053	0.214736842105263	0.231578947368421	0.71838075179381	0.79	0.06
394	4	0.449781659388646	0.973282442748092	0.936363636363636	0.669291338582677	0.936363636363636	0.449781659388646	0.607669616519174	0.466395112016293	0.209775967413442	0.224032586558045	0.711532051068369	0.79	0.06
395	5	0.464788732394366	0.960992907801418	0.9	0.703896103896104	0.9	0.464788732394366	0.613003095975232	0.43030303030303	0.2	0.222222222222222	0.712890820097892	0.79	0.06
396	1	0.468085106382979	0.965034965034965	0.916666666666667	0.688279301745636	0.916666666666667	0.468085106382979	0.619718309859155	0.4510556621881	0.211132437619962	0.230326295585413	0.716560035708972	0.8	0.06
397	2	0.480519480519481	0.956375838926175	0.895161290322581	0.703703703703704	0.895161290322581	0.480519480519481	0.625352112676056	0.436672967863894	0.209829867674858	0.234404536862004	0.718447659722828	0.8	0.06
398	3	0.454128440366972	0.968871595330739	0.925233644859813	0.676630434782609	0.925233644859813	0.454128440366972	0.609230769230769	0.458947368421053	0.208421052631579	0.225263157894737	0.711500017848856	0.8	0.06
399	4	0.427947598253275	0.977099236641221	0.942307692307692	0.661498708010336	0.942307692307692	0.427947598253275	0.588588588588589	0.466395112016293	0.19959266802444	0.211812627291242	0.702523417447248	0.8	0.06
400	5	0.460093896713615	0.964539007092199	0.907407407407407	0.702842377260982	0.907407407407407	0.460093896713615	0.610591900311526	0.43030303030303	0.197979797979798	0.218181818181818	0.712316451902907	0.8	0.06
401	1	0.45531914893617	0.965034965034965	0.914529914529914	0.683168316831683	0.914529914529915	0.45531914893617	0.607954545454545	0.4510556621881	0.205374280230326	0.224568138195777	0.710177056985568	0.81	0.06
402	2	0.463203463203463	0.956375838926175	0.891666666666667	0.696821515892421	0.891666666666667	0.463203463203463	0.60968660968661	0.436672967863894	0.20226843100189	0.226843100189036	0.709789651064819	0.81	0.06
403	3	0.44954128440367	0.972762645914397	0.933333333333333	0.675675675675676	0.933333333333333	0.44954128440367	0.606811145510836	0.458947368421053	0.206315789473684	0.221052631578947	0.711151965159033	0.81	0.06
404	4	0.414847161572052	0.977099236641221	0.94059405940594	0.656410256410256	0.940594059405941	0.414847161572052	0.575757575757576	0.466395112016293	0.193482688391039	0.205702647657841	0.695973199106637	0.81	0.06
405	5	0.44131455399061	0.964539007092199	0.903846153846154	0.695652173913043	0.903846153846154	0.44131455399061	0.593059936908517	0.43030303030303	0.18989898989899	0.21010101010101	0.702926780541404	0.81	0.06
406	1	0.45531914893617	0.972027972027972	0.930434782608695	0.684729064039409	0.930434782608696	0.45531914893617	0.611428571428571	0.4510556621881	0.205374280230326	0.220729366602687	0.713673560482071	0.82	0.06
407	2	0.454545454545455	0.959731543624161	0.897435897435897	0.694174757281553	0.897435897435897	0.454545454545455	0.603448275862069	0.436672967863894	0.198487712665406	0.22117202268431	0.707138499084808	0.82	0.06
408	3	0.426605504587156	0.972762645914397	0.93	0.666666666666667	0.93	0.426605504587156	0.584905660377358	0.458947368421053	0.195789473684211	0.210526315789474	0.699684075250776	0.82	0.06
409	4	0.393013100436681	0.980916030534351	0.947368421052632	0.648989898989899	0.947368421052632	0.393013100436681	0.555555555555556	0.466395112016293	0.183299389002037	0.193482688391039	0.686964565485516	0.82	0.06
410	5	0.422535211267606	0.971631205673759	0.918367346938775	0.690176322418136	0.918367346938776	0.422535211267606	0.578778135048232	0.43030303030303	0.181818181818182	0.197979797979798	0.697083208470682	0.82	0.06
411	1	0.438297872340426	0.975524475524476	0.936363636363636	0.678832116788321	0.936363636363636	0.438297872340426	0.597101449275362	0.4510556621881	0.197696737044146	0.211132437619962	0.706911173932451	0.83	0.06
412	2	0.432900432900433	0.969798657718121	0.91743119266055	0.688095238095238	0.917431192660551	0.432900432900433	0.588235294117647	0.436672967863894	0.189035916824197	0.206049149338374	0.701349545309277	0.83	0.06
413	3	0.41743119266055	0.980544747081712	0.947916666666667	0.66490765171504	0.947916666666667	0.41743119266055	0.579617834394904	0.458947368421053	0.191578947368421	0.202105263157895	0.698987969871131	0.83	0.06
414	4	0.379912663755459	0.980916030534351	0.945652173913043	0.644110275689223	0.945652173913043	0.379912663755459	0.542056074766355	0.466395112016293	0.177189409368635	0.187372708757637	0.680414347144905	0.83	0.06
415	5	0.39906103286385	0.975177304964539	0.923913043478261	0.682382133995037	0.923913043478261	0.39906103286385	0.557377049180328	0.43030303030303	0.171717171717172	0.185858585858586	0.687119168914194	0.83	0.06
416	1	0.421276595744681	0.975524475524476	0.933962264150943	0.672289156626506	0.933962264150943	0.421276595744681	0.580645161290323	0.4510556621881	0.190019193857965	0.203454894433781	0.698400535634578	0.84	0.06
417	2	0.424242424242424	0.973154362416107	0.924528301886793	0.685579196217494	0.924528301886792	0.424242424242424	0.58160237388724	0.436672967863894	0.185255198487713	0.200378071833648	0.698698393329266	0.84	0.06
418	3	0.408256880733945	0.980544747081712	0.946808510638298	0.661417322834646	0.946808510638298	0.408256880733945	0.57051282051282	0.458947368421053	0.187368421052632	0.197894736842105	0.694400813907828	0.84	0.06
419	4	0.37117903930131	0.980916030534351	0.944444444444444	0.640897755610973	0.944444444444444	0.37117903930131	0.532915360501567	0.466395112016293	0.173116089613035	0.183299389002037	0.676047534917831	0.84	0.06
420	5	0.380281690140845	0.978723404255319	0.931034482758621	0.676470588235294	0.931034482758621	0.380281690140845	0.54	0.43030303030303	0.163636363636364	0.175757575757576	0.679502547198082	0.84	0.06
421	1	0.404255319148936	0.975524475524476	0.931372549019608	0.665871121718377	0.931372549019608	0.404255319148936	0.56379821958457	0.4510556621881	0.182341650671785	0.195777351247601	0.689889897336706	0.85	0.06
422	2	0.411255411255411	0.973154362416107	0.922330097087379	0.68075117370892	0.922330097087379	0.411255411255411	0.568862275449102	0.436672967863894	0.179584120982987	0.194706994328922	0.692204886835759	0.85	0.06
423	3	0.394495412844037	0.980544747081712	0.945054945054945	0.65625	0.945054945054945	0.394495412844037	0.55663430420712	0.458947368421053	0.181052631578947	0.191578947368421	0.687520079962874	0.85	0.06
424	4	0.366812227074236	0.984732824427481	0.954545454545454	0.640198511166253	0.954545454545455	0.366812227074236	0.529968454258675	0.466395112016293	0.171079429735234	0.179226069246436	0.675772525750858	0.85	0.06
425	5	0.370892018779343	0.982269503546099	0.940476190476191	0.673965936739659	0.94047619047619	0.370892018779343	0.531986531986532	0.43030303030303	0.15959595959596	0.16969696969697	0.676580761162721	0.85	0.06
426	1	0.391489361702128	0.982517482517482	0.948453608247423	0.662735849056604	0.948453608247423	0.391489361702128	0.55421686746988	0.4510556621881	0.17658349328215	0.186180422264875	0.687003422109805	0.86	0.06
427	2	0.393939393939394	0.976510067114094	0.928571428571428	0.675174013921114	0.928571428571429	0.393939393939394	0.553191489361702	0.436672967863894	0.172022684310019	0.185255198487713	0.685224730526744	0.86	0.06
428	3	0.371559633027523	0.980544747081712	0.941860465116279	0.647814910025707	0.941860465116279	0.371559633027523	0.532894736842105	0.458947368421053	0.170526315789474	0.181052631578947	0.676052190054617	0.86	0.06
429	4	0.344978165938865	0.984732824427481	0.951807228915663	0.632352941176471	0.951807228915663	0.344978165938865	0.506410256410256	0.466395112016293	0.160896130346232	0.169042769857434	0.664855495183173	0.86	0.06
430	5	0.347417840375587	0.982269503546099	0.936708860759494	0.665865384615385	0.936708860759494	0.347417840375587	0.506849315068493	0.43030303030303	0.149494949494949	0.15959595959596	0.664843671960843	0.86	0.06
431	1	0.374468085106383	0.986013986013986	0.956521739130435	0.657342657342657	0.956521739130435	0.374468085106383	0.53822629969419	0.4510556621881	0.168905950095969	0.17658349328215	0.680241035560184	0.87	0.06
432	2	0.367965367965368	0.983221476510067	0.944444444444444	0.667425968109339	0.944444444444444	0.367965367965368	0.529595015576324	0.436672967863894	0.160680529300567	0.170132325141777	0.675593422237718	0.87	0.06
433	3	0.362385321100917	0.988326848249027	0.963414634146342	0.646310432569975	0.963414634146341	0.362385321100917	0.526666666666667	0.458947368421053	0.166315789473684	0.172631578947368	0.675356084674972	0.87	0.06
434	4	0.318777292576419	0.988549618320611	0.960526315789474	0.624096385542169	0.960526315789474	0.318777292576419	0.478688524590164	0.466395112016293	0.14867617107943	0.154786150712831	0.653663455448515	0.87	0.06
435	5	0.338028169014085	0.982269503546099	0.935064935064935	0.662679425837321	0.935064935064935	0.338028169014085	0.496551724137931	0.43030303030303	0.145454545454545	0.155555555555556	0.660148836280092	0.87	0.06
436	1	0.348936170212766	0.986013986013986	0.953488372093023	0.648275862068966	0.953488372093023	0.348936170212766	0.510903426791277	0.4510556621881	0.157389635316699	0.165067178502879	0.667475078113376	0.88	0.06
437	2	0.346320346320346	0.983221476510067	0.941176470588235	0.65990990990991	0.941176470588235	0.346320346320346	0.506329113924051	0.436672967863894	0.151228733459357	0.160680529300567	0.664770911415207	0.88	0.06
438	3	0.357798165137615	0.988326848249027	0.962962962962963	0.644670050761421	0.962962962962963	0.357798165137615	0.521739130434783	0.458947368421053	0.164210526315789	0.170526315789474	0.673062506693321	0.88	0.06
439	4	0.296943231441048	0.988549618320611	0.957746478873239	0.616666666666667	0.957746478873239	0.296943231441048	0.453333333333333	0.466395112016293	0.138492871690428	0.144602851323829	0.642746424880829	0.88	0.06
440	5	0.31924882629108	0.982269503546099	0.931506849315069	0.656398104265403	0.931506849315068	0.31924882629108	0.475524475524476	0.43030303030303	0.137373737373737	0.147474747474747	0.65075916491859	0.88	0.06
441	1	0.331914893617021	0.986013986013986	0.951219512195122	0.642369020501139	0.951219512195122	0.331914893617021	0.49211356466877	0.4510556621881	0.149712092130518	0.157389635316699	0.658964439815504	0.89	0.06
442	2	0.32034632034632	0.986577181208054	0.948717948717949	0.651884700665188	0.948717948717949	0.32034632034632	0.478964401294498	0.436672967863894	0.139886578449905	0.147448015122873	0.653461750777187	0.89	0.06
443	3	0.344036697247706	0.992217898832685	0.974025974025974	0.64070351758794	0.974025974025974	0.344036697247706	0.508474576271186	0.458947368421053	0.157894736842105	0.162105263157895	0.668127298040196	0.89	0.06
444	4	0.266375545851528	0.99236641221374	0.968253968253968	0.607476635514019	0.968253968253968	0.266375545851528	0.417808219178082	0.466395112016293	0.124236252545825	0.128309572301426	0.629370979032634	0.89	0.06
445	5	0.300469483568075	0.985815602836879	0.941176470588235	0.651053864168618	0.941176470588235	0.300469483568075	0.455516014234875	0.43030303030303	0.129292929292929	0.137373737373737	0.643142543202477	0.89	0.06
446	1	0.31063829787234	0.986013986013986	0.948051948051948	0.635135135135135	0.948051948051948	0.31063829787234	0.467948717948718	0.4510556621881	0.140115163147793	0.147792706333973	0.648326141943163	0.9	0.06
447	2	0.285714285714286	0.986577181208054	0.942857142857143	0.640522875816994	0.942857142857143	0.285714285714286	0.438538205980066	0.436672967863894	0.12476370510397	0.132325141776938	0.63614573346117	0.9	0.06
448	3	0.311926605504587	0.992217898832685	0.971428571428571	0.62962962962963	0.971428571428571	0.311926605504587	0.472222222222222	0.458947368421053	0.143157894736842	0.147368421052632	0.652072252168636	0.9	0.06
449	4	0.244541484716157	0.99236641221374	0.96551724137931	0.600461893764434	0.96551724137931	0.244541484716157	0.390243902439024	0.466395112016293	0.114052953156823	0.118126272912424	0.618453948464949	0.9	0.06
450	5	0.276995305164319	0.98936170212766	0.951612903225807	0.644341801385681	0.951612903225806	0.276995305164319	0.429090909090909	0.43030303030303	0.119191919191919	0.125252525252525	0.633178503645989	0.9	0.06
451	1	0.272340425531915	0.989510489510489	0.955223880597015	0.623348017621145	0.955223880597015	0.272340425531915	0.423841059602649	0.4510556621881	0.122840690978887	0.128598848368522	0.630925457521202	0.91	0.06
452	2	0.246753246753247	0.986577181208054	0.934426229508197	0.628205128205128	0.934426229508197	0.246753246753247	0.39041095890411	0.436672967863894	0.107750472589792	0.11531190926276	0.61666521398065	0.91	0.06
453	3	0.288990825688073	0.996108949416342	0.984375	0.62287104622871	0.984375	0.288990825688073	0.446808510638298	0.458947368421053	0.132631578947368	0.134736842105263	0.642549887552208	0.91	0.06
454	4	0.22707423580786	0.99236641221374	0.962962962962963	0.594965675057208	0.962962962962963	0.22707423580786	0.367491166077739	0.466395112016293	0.105906313645621	0.109979633401222	0.6097203240108	0.91	0.06
455	5	0.272300469483568	0.98936170212766	0.950819672131148	0.642857142857143	0.950819672131147	0.272300469483568	0.423357664233577	0.43030303030303	0.117171717171717	0.123232323232323	0.630831085805614	0.91	0.06
456	1	0.246808510638298	0.989510489510489	0.950819672131147	0.615217391304348	0.950819672131147	0.246808510638298	0.391891891891892	0.4510556621881	0.111324376199616	0.117082533589251	0.618159500074394	0.92	0.06
457	2	0.212121212121212	0.98993288590604	0.942307692307692	0.618448637316562	0.942307692307692	0.212121212121212	0.346289752650177	0.436672967863894	0.0926275992438563	0.0982986767485822	0.601027049013626	0.92	0.06
458	3	0.256880733944954	0.996108949416342	0.982456140350877	0.61244019138756	0.982456140350877	0.256880733944954	0.407272727272727	0.458947368421053	0.117894736842105	0.12	0.626494841680648	0.92	0.06
459	4	0.205240174672489	0.99236641221374	0.959183673469388	0.588235294117647	0.959183673469388	0.205240174672489	0.338129496402878	0.466395112016293	0.0957230142566191	0.09979633401222	0.598803293443115	0.92	0.06
460	5	0.253521126760563	0.99290780141844	0.964285714285714	0.637813211845103	0.964285714285714	0.253521126760563	0.401486988847584	0.43030303030303	0.109090909090909	0.113131313131313	0.623214464089502	0.92	0.06
461	1	0.229787234042553	0.989510489510489	0.947368421052631	0.609913793103448	0.947368421052632	0.229787234042553	0.36986301369863	0.4510556621881	0.103646833013436	0.109404990403071	0.609648861776521	0.93	0.06
462	2	0.194805194805195	0.993288590604027	0.957446808510638	0.614107883817427	0.957446808510638	0.194805194805195	0.323741007194245	0.436672967863894	0.0850661625708885	0.0888468809073724	0.594046892704611	0.93	0.06
463	3	0.243119266055046	0.996108949416342	0.981481481481482	0.608076009501188	0.981481481481482	0.243119266055046	0.389705882352941	0.458947368421053	0.111578947368421	0.113684210526316	0.619614107735694	0.93	0.06
464	4	0.165938864628821	0.99236641221374	0.95	0.57649667405765	0.95	0.165938864628821	0.282527881040892	0.466395112016293	0.0773930753564155	0.0814663951120163	0.579152638421281	0.93	0.06
465	5	0.225352112676056	0.99290780141844	0.96	0.629213483146067	0.96	0.225352112676056	0.365019011406844	0.43030303030303	0.096969696969697	0.101010101010101	0.609129957047248	0.93	0.06
466	1	0.212765957446809	0.993006993006993	0.961538461538462	0.605543710021322	0.961538461538462	0.212765957446809	0.348432055749129	0.4510556621881	0.0959692898272553	0.0998080614203455	0.602886475226901	0.94	0.06
467	2	0.173160173160173	0.993288590604027	0.952380952380952	0.607802874743327	0.952380952380952	0.173160173160173	0.293040293040293	0.436672967863894	0.0756143667296786	0.0793950850661626	0.5832243818821	0.94	0.06
468	3	0.224770642201835	0.996108949416342	0.98	0.602352941176471	0.98	0.224770642201835	0.365671641791045	0.458947368421053	0.103157894736842	0.105263157894737	0.610439795809089	0.94	0.06
469	4	0.148471615720524	0.99236641221374	0.944444444444444	0.571428571428571	0.944444444444444	0.148471615720524	0.256603773584906	0.466395112016293	0.0692464358452139	0.0733197556008147	0.570419013967132	0.94	0.06
470	5	0.211267605633803	0.99645390070922	0.978260869565218	0.625835189309577	0.978260869565217	0.211267605633803	0.347490347490347	0.43030303030303	0.0909090909090909	0.0929292929292929	0.603860753171511	0.94	0.06
471	1	0.191489361702128	0.993006993006993	0.957446808510638	0.59915611814346	0.957446808510638	0.191489361702128	0.319148936170213	0.4510556621881	0.0863723608445297	0.09021113243762	0.59224817735456	0.95	0.06
472	2	0.164502164502165	0.993288590604027	0.95	0.605316973415133	0.95	0.164502164502165	0.280442804428044	0.436672967863894	0.0718336483931947	0.0756143667296786	0.578895377553096	0.95	0.06
473	3	0.188073394495413	0.996108949416342	0.976190476190476	0.591224018475751	0.976190476190476	0.188073394495413	0.315384615384615	0.458947368421053	0.0863157894736842	0.0884210526315789	0.592091171955878	0.95	0.06
474	4	0.122270742358079	0.99618320610687	0.965517241379311	0.564935064935065	0.96551724137931	0.122270742358079	0.217054263565891	0.466395112016293	0.0570264765784114	0.0590631364562118	0.559226974232474	0.95	0.06
475	5	0.197183098591549	0.99645390070922	0.976744186046512	0.621681415929204	0.976744186046512	0.197183098591549	0.328125	0.43030303030303	0.0848484848484849	0.0868686868686869	0.596818499650385	0.95	0.06
476	1	0.161702127659574	0.993006993006993	0.95	0.59043659043659	0.95	0.161702127659574	0.276363636363636	0.4510556621881	0.072936660268714	0.0767754318618042	0.577354560333284	0.96	0.06
477	2	0.138528138528139	0.993288590604027	0.941176470588235	0.597979797979798	0.941176470588235	0.138528138528139	0.241509433962264	0.436672967863894	0.0604914933837429	0.0642722117202268	0.565908364566083	0.96	0.06
478	3	0.155963302752294	0.996108949416342	0.971428571428571	0.581818181818182	0.971428571428571	0.155963302752294	0.268774703557312	0.458947368421053	0.071578947368421	0.0736842105263158	0.576036126084318	0.96	0.06
479	4	0.091703056768559	1	1	0.557446808510638	1	0.091703056768559	0.168	0.466395112016293	0.0427698574338086	0.0427698574338086	0.54585152838428	0.96	0.06
480	5	0.145539906103286	0.99645390070922	0.96875	0.606911447084233	0.96875	0.145539906103286	0.253061224489796	0.43030303030303	0.0626262626262626	0.0646464646464646	0.570996903406253	0.96	0.06
481	1	0.114893617021277	0.993006993006993	0.931034482758621	0.577235772357724	0.931034482758621	0.114893617021277	0.204545454545455	0.4510556621881	0.0518234165067179	0.0556621880998081	0.553950305014135	0.97	0.06
482	2	0.0995670995670996	0.996644295302013	0.958333333333333	0.588118811881188	0.958333333333333	0.0995670995670996	0.180392156862745	0.436672967863894	0.0434782608695652	0.0453686200378072	0.548105697434557	0.97	0.06
483	3	0.119266055045872	0.996108949416342	0.962962962962963	0.571428571428572	0.962962962962963	0.119266055045872	0.212244897959184	0.458947368421053	0.0547368421052632	0.0568421052631579	0.557687502231107	0.97	0.06
484	4	0.0698689956331878	1	1	0.551578947368421	1	0.0698689956331878	0.130612244897959	0.466395112016293	0.0325865580448065	0.0325865580448065	0.534934497816594	0.97	0.06
485	5	0.122065727699531	0.99645390070922	0.962962962962963	0.60042735042735	0.962962962962963	0.122065727699531	0.216666666666667	0.43030303030303	0.0525252525252525	0.0545454545454545	0.559259814204375	0.97	0.06
486	1	0.0765957446808511	0.996503496503496	0.947368421052631	0.567729083665339	0.947368421052632	0.0765957446808511	0.141732283464567	0.4510556621881	0.0345489443378119	0.036468330134357	0.536549620592174	0.98	0.06
487	2	0.0735930735930736	1	1	0.58203125	1	0.0735930735930736	0.137096774193548	0.436672967863894	0.0321361058601134	0.0321361058601134	0.536796536796537	0.98	0.06
488	3	0.0688073394495413	1	1	0.558695652173913	1	0.0688073394495413	0.128755364806867	0.458947368421053	0.0315789473684211	0.0315789473684211	0.534403669724771	0.98	0.06
489	4	0.0480349344978166	1	1	0.545833333333333	1	0.0480349344978166	0.0916666666666667	0.466395112016293	0.0224032586558045	0.0224032586558045	0.524017467248908	0.98	0.06
490	5	0.0704225352112676	1	1	0.5875	1	0.0704225352112676	0.131578947368421	0.43030303030303	0.0303030303030303	0.0303030303030303	0.535211267605634	0.98	0.06
491	1	0.0425531914893617	0.996503496503496	0.909090909090908	0.558823529411765	0.909090909090909	0.0425531914893617	0.0813008130081301	0.4510556621881	0.0191938579654511	0.0211132437619962	0.519528343996429	0.99	0.06
492	2	0.0303030303030303	1	1	0.57088122605364	1	0.0303030303030303	0.0588235294117647	0.436672967863894	0.0132325141776938	0.0132325141776938	0.515151515151515	0.99	0.06
493	3	0.0321100917431193	1	1	0.549145299145299	1	0.0321100917431193	0.0622222222222222	0.458947368421053	0.0147368421052632	0.0147368421052632	0.51605504587156	0.99	0.06
494	4	0.0131004366812227	1	1	0.536885245901639	1	0.0131004366812227	0.0258620689655172	0.466395112016293	0.00610997963340122	0.00610997963340122	0.506550218340611	0.99	0.06
495	5	0.0187793427230047	1	1	0.574338085539715	1	0.0187793427230047	0.0368663594470046	0.43030303030303	0.00808080808080808	0.00808080808080808	0.509389671361502	0.99	0.06
496	1	0	1	NA	0.5489443378119	NA	0	NA	0.4510556621881	0	0	0.5	1	0.06
497	2	0	1	NA	0.563327032136106	NA	0	NA	0.436672967863894	0	0	0.5	1	0.06
498	3	0	1	NA	0.541052631578947	NA	0	NA	0.458947368421053	0	0	0.5	1	0.06
499	4	0	1	NA	0.533604887983707	NA	0	NA	0.466395112016293	0	0	0.5	1	0.06
500	5	0	1	NA	0.56969696969697	NA	0	NA	0.43030303030303	0	0	0.5	1	0.06
