# Supplementary material for: Early prediction of antigenic transitions for influenza A/H3N2
Source: PLoS Comput Biol. 2020 Feb 18;16(2):e1007683. doi: 10.1371/journal.pcbi.1007683 (PMC7048310; doi:10.1371/journal.pcbi.1007683)
Supplement: S1 Source — (GZ) [file pcbi.1007683.s016.tar.gz › S3_source_files/figure_files/figure4_data/perf.single.10.csv]

	fold	Sensitivity	Specificity	Pos.Pred.Value	Neg.Pred.Value	Precision	Recall	F1	Prevalence	Detection.Rate	Detection.Prevalence	Balanced.Accuracy	thres	freq
1	1	0.9957805907173	0.0375	0.605128205128205	0.857142857142859	0.605128205128205	0.9957805907173	0.752791068580542	0.596977329974811	0.594458438287154	0.982367758186398	0.51664029535865	0.01	0.1
2	2	1	0.0306748466257669	0.595907928388747	1	0.595907928388747	1	0.746794871794872	0.588383838383838	0.588383838383838	0.987373737373737	0.515337423312883	0.01	0.1
3	3	1	0.0454545454545455	0.633720930232558	1	0.633720930232558	1	0.775800711743772	0.622857142857143	0.622857142857143	0.982857142857143	0.522727272727273	0.01	0.1
4	4	1	0.0285714285714286	0.628415300546448	1	0.628415300546448	1	0.771812080536913	0.621621621621622	0.621621621621622	0.989189189189189	0.514285714285714	0.01	0.1
5	5	1	0.0223880597014925	0.620289855072464	1	0.620289855072464	1	0.765652951699463	0.614942528735632	0.614942528735632	0.991379310344828	0.511194029850746	0.01	0.1
6	1	0.9957805907173	0.04375	0.606683804627249	0.875000000000001	0.606683804627249	0.9957805907173	0.753993610223642	0.596977329974811	0.594458438287154	0.979848866498741	0.51976529535865	0.02	0.1
7	2	1	0.0736196319018405	0.606770833333333	1	0.606770833333333	1	0.755267423014587	0.588383838383838	0.588383838383838	0.96969696969697	0.53680981595092	0.02	0.1
8	3	1	0.0681818181818182	0.639296187683284	1	0.639296187683284	1	0.779964221824687	0.622857142857143	0.622857142857143	0.974285714285714	0.534090909090909	0.02	0.1
9	4	1	0.0642857142857143	0.637119113573407	1	0.637119113573407	1	0.77834179357022	0.621621621621622	0.621621621621622	0.975675675675676	0.532142857142857	0.02	0.1
10	5	1	0.0447761194029851	0.625730994152047	1	0.625730994152047	1	0.76978417266187	0.614942528735632	0.614942528735632	0.982758620689655	0.522388059701492	0.02	0.1
11	1	0.9957805907173	0.0625	0.61139896373057	0.90909090909091	0.61139896373057	0.9957805907173	0.757624398073836	0.596977329974811	0.594458438287154	0.972292191435768	0.52914029535865	0.03	0.1
12	2	1	0.098159509202454	0.613157894736842	1	0.613157894736842	1	0.760195758564437	0.588383838383838	0.588383838383838	0.95959595959596	0.549079754601227	0.03	0.1
13	3	1	0.0984848484848485	0.646884272997033	1	0.646884272997033	1	0.785585585585586	0.622857142857143	0.622857142857143	0.962857142857143	0.549242424242424	0.03	0.1
14	4	1	0.107142857142857	0.647887323943662	1	0.647887323943662	1	0.786324786324786	0.621621621621622	0.621621621621622	0.959459459459459	0.553571428571429	0.03	0.1
15	5	1	0.0746268656716418	0.633136094674556	1	0.633136094674556	1	0.77536231884058	0.614942528735632	0.614942528735632	0.971264367816092	0.537313432835821	0.03	0.1
16	1	0.991561181434599	0.09375	0.618421052631579	0.88235294117647	0.618421052631579	0.991561181434599	0.761750405186386	0.596977329974811	0.591939546599496	0.957178841309824	0.5426555907173	0.04	0.1
17	2	1	0.122699386503067	0.61968085106383	1	0.61968085106383	1	0.765188834154351	0.588383838383838	0.588383838383838	0.94949494949495	0.561349693251534	0.04	0.1
18	3	1	0.128787878787879	0.654654654654655	1	0.654654654654655	1	0.791288566243194	0.622857142857143	0.622857142857143	0.951428571428571	0.564393939393939	0.04	0.1
19	4	1	0.128571428571429	0.653409090909091	1	0.653409090909091	1	0.790378006872852	0.621621621621622	0.621621621621622	0.951351351351351	0.564285714285714	0.04	0.1
20	5	1	0.111940298507463	0.642642642642643	1	0.642642642642643	1	0.782449725776965	0.614942528735632	0.614942528735632	0.956896551724138	0.555970149253731	0.04	0.1
21	1	0.991561181434599	0.10625	0.621693121693122	0.894736842105263	0.621693121693122	0.991561181434599	0.764227642276423	0.596977329974811	0.591939546599496	0.952141057934509	0.5489055907173	0.05	0.1
22	2	1	0.134969325153374	0.622994652406417	1	0.622994652406417	1	0.767710049423394	0.588383838383838	0.588383838383838	0.944444444444444	0.567484662576687	0.05	0.1
23	3	0.995412844036697	0.128787878787879	0.653614457831325	0.944444444444445	0.653614457831325	0.995412844036697	0.789090909090909	0.622857142857143	0.62	0.948571428571429	0.562100361412288	0.05	0.1
24	4	1	0.135714285714286	0.655270655270655	1	0.655270655270655	1	0.791738382099828	0.621621621621622	0.621621621621622	0.948648648648649	0.567857142857143	0.05	0.1
25	5	1	0.126865671641791	0.646525679758308	1	0.646525679758308	1	0.785321100917431	0.614942528735632	0.614942528735632	0.951149425287356	0.563432835820896	0.05	0.1
26	1	0.991561181434599	0.13125	0.628342245989305	0.91304347826087	0.628342245989305	0.991561181434599	0.769230769230769	0.596977329974811	0.591939546599496	0.942065491183879	0.5614055907173	0.06	0.1
27	2	1	0.153374233128834	0.628032345013477	1	0.628032345013477	1	0.771523178807947	0.588383838383838	0.588383838383838	0.936868686868687	0.576687116564417	0.06	0.1
28	3	0.995412844036697	0.136363636363636	0.655589123867069	0.947368421052632	0.655589123867069	0.995412844036697	0.790528233151184	0.622857142857143	0.62	0.945714285714286	0.565888240200167	0.06	0.1
29	4	0.995652173913044	0.135714285714286	0.654285714285714	0.95	0.654285714285714	0.995652173913044	0.789655172413793	0.621621621621622	0.618918918918919	0.945945945945946	0.565683229813665	0.06	0.1
30	5	1	0.164179104477612	0.656441717791411	1	0.656441717791411	1	0.792592592592593	0.614942528735632	0.614942528735632	0.936781609195402	0.582089552238806	0.06	0.1
31	1	0.987341772151899	0.175	0.639344262295082	0.903225806451613	0.639344262295082	0.987341772151899	0.776119402985075	0.596977329974811	0.589420654911839	0.92191435768262	0.581170886075949	0.07	0.1
32	2	1	0.184049079754601	0.636612021857924	1	0.636612021857924	1	0.7779632721202	0.588383838383838	0.588383838383838	0.924242424242424	0.592024539877301	0.07	0.1
33	3	0.995412844036697	0.143939393939394	0.657575757575758	0.95	0.657575757575758	0.995412844036697	0.791970802919708	0.622857142857143	0.62	0.942857142857143	0.569676118988046	0.07	0.1
34	4	0.991304347826087	0.15	0.657060518731989	0.91304347826087	0.657060518731988	0.991304347826087	0.790294627383016	0.621621621621622	0.616216216216216	0.937837837837838	0.570652173913043	0.07	0.1
35	5	0.995327102803738	0.216417910447761	0.669811320754717	0.966666666666667	0.669811320754717	0.995327102803738	0.800751879699248	0.614942528735632	0.612068965517241	0.913793103448276	0.60587250662575	0.07	0.1
36	1	0.987341772151899	0.1875	0.642857142857143	0.909090909090909	0.642857142857143	0.987341772151899	0.778702163061564	0.596977329974811	0.589420654911839	0.916876574307305	0.587420886075949	0.08	0.1
37	2	1	0.190184049079755	0.638356164383562	1	0.638356164383562	1	0.779264214046823	0.588383838383838	0.588383838383838	0.921717171717172	0.595092024539877	0.08	0.1
38	3	0.995412844036697	0.159090909090909	0.661585365853659	0.954545454545455	0.661585365853659	0.995412844036697	0.794871794871795	0.622857142857143	0.62	0.937142857142857	0.577251876563803	0.08	0.1
39	4	0.991304347826087	0.185714285714286	0.666666666666667	0.928571428571429	0.666666666666667	0.991304347826087	0.797202797202797	0.621621621621622	0.616216216216216	0.924324324324324	0.588509316770186	0.08	0.1
40	5	0.995327102803738	0.223880597014925	0.67192429022082	0.967741935483871	0.67192429022082	0.995327102803738	0.80225988700565	0.614942528735632	0.612068965517241	0.910919540229885	0.609603849909332	0.08	0.1
41	1	0.987341772151899	0.19375	0.644628099173554	0.911764705882353	0.644628099173554	0.987341772151899	0.78	0.596977329974811	0.589420654911839	0.914357682619647	0.590545886075949	0.09	0.1
42	2	0.995708154506438	0.202453987730061	0.640883977900553	0.970588235294118	0.640883977900553	0.995708154506438	0.779831932773109	0.588383838383838	0.585858585858586	0.914141414141414	0.59908107111825	0.09	0.1
43	3	0.990825688073395	0.174242424242424	0.664615384615385	0.92	0.664615384615385	0.990825688073395	0.795580110497238	0.622857142857143	0.617142857142857	0.928571428571429	0.582534056157909	0.09	0.1
44	4	0.991304347826087	0.221428571428571	0.676557863501484	0.93939393939394	0.676557863501484	0.991304347826087	0.804232804232804	0.621621621621622	0.616216216216216	0.910810810810811	0.606366459627329	0.09	0.1
45	5	0.995327102803738	0.246268656716418	0.678343949044586	0.970588235294118	0.678343949044586	0.995327102803738	0.806818181818182	0.614942528735632	0.612068965517241	0.902298850574713	0.620797879760078	0.09	0.1
46	1	0.987341772151899	0.21875	0.651810584958217	0.921052631578948	0.651810584958217	0.987341772151899	0.785234899328859	0.596977329974811	0.589420654911839	0.904282115869018	0.603045886075949	0.1	0.1
47	2	0.995708154506438	0.208588957055215	0.642659279778393	0.971428571428572	0.642659279778393	0.995708154506438	0.781144781144781	0.588383838383838	0.585858585858586	0.911616161616162	0.602148555780826	0.1	0.1
48	3	0.990825688073395	0.196969696969697	0.670807453416149	0.928571428571429	0.670807453416149	0.990825688073395	0.8	0.622857142857143	0.617142857142857	0.92	0.593897692521546	0.1	0.1
49	4	0.991304347826087	0.242857142857143	0.682634730538922	0.944444444444445	0.682634730538922	0.991304347826087	0.808510638297872	0.621621621621622	0.616216216216216	0.902702702702703	0.617080745341615	0.1	0.1
50	5	0.990654205607477	0.261194029850746	0.681672025723473	0.945945945945946	0.681672025723473	0.990654205607477	0.807619047619048	0.614942528735632	0.609195402298851	0.89367816091954	0.625924117729111	0.1	0.1
51	1	0.987341772151899	0.23125	0.65546218487395	0.925	0.65546218487395	0.987341772151899	0.787878787878788	0.596977329974811	0.589420654911839	0.899244332493703	0.609295886075949	0.11	0.1
52	2	0.991416309012876	0.239263803680982	0.650704225352113	0.951219512195122	0.650704225352113	0.991416309012876	0.785714285714286	0.588383838383838	0.583333333333333	0.896464646464647	0.615340056346929	0.11	0.1
53	3	0.977064220183486	0.21969696969697	0.674050632911392	0.852941176470588	0.674050632911392	0.977064220183486	0.797752808988764	0.622857142857143	0.608571428571429	0.902857142857143	0.598380594940228	0.11	0.1
54	4	0.991304347826087	0.271428571428571	0.690909090909091	0.95	0.690909090909091	0.991304347826087	0.814285714285714	0.621621621621622	0.616216216216216	0.891891891891892	0.631366459627329	0.11	0.1
55	5	0.990654205607477	0.283582089552239	0.688311688311688	0.95	0.688311688311688	0.990654205607477	0.812260536398468	0.614942528735632	0.609195402298851	0.885057471264368	0.637118147579858	0.11	0.1
56	1	0.987341772151899	0.25	0.661016949152542	0.930232558139535	0.661016949152542	0.987341772151899	0.791878172588833	0.596977329974811	0.589420654911839	0.891687657430731	0.618670886075949	0.12	0.1
57	2	0.991416309012876	0.245398773006135	0.652542372881356	0.952380952380953	0.652542372881356	0.991416309012876	0.787052810902896	0.588383838383838	0.583333333333333	0.893939393939394	0.618407541009505	0.12	0.1
58	3	0.967889908256881	0.227272727272727	0.674121405750799	0.810810810810811	0.674121405750799	0.967889908256881	0.794726930320151	0.622857142857143	0.602857142857143	0.894285714285714	0.597581317764804	0.12	0.1
59	4	0.991304347826087	0.278571428571429	0.693009118541033	0.951219512195122	0.693009118541033	0.991304347826087	0.815742397137746	0.621621621621622	0.616216216216216	0.889189189189189	0.634937888198758	0.12	0.1
60	5	0.990654205607477	0.298507462686567	0.69281045751634	0.952380952380952	0.69281045751634	0.990654205607477	0.815384615384615	0.614942528735632	0.609195402298851	0.879310344827586	0.644580834147022	0.12	0.1
61	1	0.987341772151899	0.28125	0.670487106017192	0.9375	0.670487106017192	0.987341772151899	0.79863481228669	0.596977329974811	0.589420654911839	0.879093198992443	0.634295886075949	0.13	0.1
62	2	0.991416309012876	0.257668711656442	0.65625	0.954545454545455	0.65625	0.991416309012876	0.78974358974359	0.588383838383838	0.583333333333333	0.888888888888889	0.624542510334659	0.13	0.1
63	3	0.967889908256881	0.234848484848485	0.676282051282051	0.81578947368421	0.676282051282051	0.967889908256881	0.79622641509434	0.622857142857143	0.602857142857143	0.891428571428571	0.601369196552683	0.13	0.1
64	4	0.982608695652174	0.3	0.697530864197531	0.91304347826087	0.697530864197531	0.982608695652174	0.815884476534296	0.621621621621622	0.610810810810811	0.875675675675676	0.641304347826087	0.13	0.1
65	5	0.990654205607477	0.305970149253731	0.695081967213115	0.953488372093023	0.695081967213115	0.990654205607477	0.816955684007707	0.614942528735632	0.609195402298851	0.876436781609195	0.648312177430604	0.13	0.1
66	1	0.987341772151899	0.29375	0.674351585014409	0.94	0.674351585014409	0.987341772151899	0.801369863013699	0.596977329974811	0.589420654911839	0.874055415617129	0.640545886075949	0.14	0.1
67	2	0.987124463519313	0.276073619631902	0.660919540229885	0.9375	0.660919540229885	0.987124463519313	0.791738382099828	0.588383838383838	0.580808080808081	0.878787878787879	0.631599041575608	0.14	0.1
68	3	0.967889908256881	0.242424242424242	0.678456591639871	0.82051282051282	0.678456591639871	0.967889908256881	0.79773156899811	0.622857142857143	0.602857142857143	0.888571428571429	0.605157075340562	0.14	0.1
69	4	0.978260869565217	0.314285714285714	0.700934579439252	0.897959183673469	0.700934579439252	0.978260869565217	0.816696914700545	0.621621621621622	0.608108108108108	0.867567567567568	0.646273291925466	0.14	0.1
70	5	0.990654205607477	0.343283582089552	0.706666666666667	0.958333333333333	0.706666666666667	0.990654205607477	0.824902723735409	0.614942528735632	0.609195402298851	0.862068965517241	0.666968893848514	0.14	0.1
71	1	0.987341772151899	0.3	0.676300578034682	0.941176470588235	0.676300578034682	0.987341772151899	0.802744425385935	0.596977329974811	0.589420654911839	0.871536523929471	0.643670886075949	0.15	0.1
72	2	0.978540772532189	0.288343558282209	0.662790697674418	0.903846153846154	0.662790697674419	0.978540772532189	0.790294627383015	0.588383838383838	0.575757575757576	0.868686868686869	0.633442165407199	0.15	0.1
73	3	0.967889908256881	0.257575757575758	0.68284789644013	0.829268292682927	0.682847896440129	0.967889908256881	0.800759013282732	0.622857142857143	0.602857142857143	0.882857142857143	0.612732832916319	0.15	0.1
74	4	0.973913043478261	0.328571428571429	0.70440251572327	0.884615384615385	0.70440251572327	0.973913043478261	0.817518248175182	0.621621621621622	0.605405405405405	0.859459459459459	0.651242236024845	0.15	0.1
75	5	0.990654205607477	0.358208955223881	0.711409395973154	0.96	0.711409395973154	0.990654205607477	0.828125	0.614942528735632	0.609195402298851	0.85632183908046	0.674431580415679	0.15	0.1
76	1	0.983122362869198	0.30625	0.677325581395349	0.924528301886792	0.677325581395349	0.983122362869198	0.802065404475043	0.596977329974811	0.586901763224181	0.866498740554156	0.644686181434599	0.16	0.1
77	2	0.974248927038627	0.294478527607362	0.66374269005848	0.888888888888889	0.66374269005848	0.974248927038627	0.789565217391304	0.588383838383838	0.573232323232323	0.863636363636364	0.634363727322994	0.16	0.1
78	3	0.967889908256881	0.28030303030303	0.689542483660131	0.840909090909091	0.689542483660131	0.967889908256881	0.805343511450382	0.622857142857143	0.602857142857143	0.874285714285714	0.624096469279956	0.16	0.1
79	4	0.973913043478261	0.35	0.711111111111111	0.890909090909091	0.711111111111111	0.973913043478261	0.822018348623853	0.621621621621622	0.605405405405405	0.851351351351351	0.66195652173913	0.16	0.1
80	5	0.985981308411215	0.373134328358209	0.715254237288136	0.943396226415095	0.715254237288136	0.985981308411215	0.829076620825147	0.614942528735632	0.60632183908046	0.847701149425287	0.679557818384712	0.16	0.1
81	1	0.983122362869198	0.33125	0.685294117647059	0.929824561403509	0.685294117647059	0.983122362869198	0.807625649913345	0.596977329974811	0.586901763224181	0.856423173803526	0.657186181434599	0.17	0.1
82	2	0.969957081545064	0.312883435582822	0.668639053254438	0.879310344827586	0.668639053254438	0.969957081545064	0.791593695271454	0.588383838383838	0.570707070707071	0.853535353535353	0.641420258563943	0.17	0.1
83	3	0.967889908256881	0.303030303030303	0.696369636963696	0.851063829787234	0.696369636963696	0.967889908256881	0.809980806142034	0.622857142857143	0.602857142857143	0.865714285714286	0.635460105643592	0.17	0.1
84	4	0.969565217391304	0.364285714285714	0.71474358974359	0.879310344827586	0.71474358974359	0.969565217391304	0.822878228782288	0.621621621621622	0.602702702702703	0.843243243243243	0.666925465838509	0.17	0.1
85	5	0.985981308411215	0.388059701492537	0.720136518771331	0.945454545454546	0.720136518771331	0.985981308411215	0.832347140039448	0.614942528735632	0.60632183908046	0.841954022988506	0.687020504951876	0.17	0.1
86	1	0.983122362869198	0.3375	0.687315634218289	0.931034482758621	0.687315634218289	0.983122362869198	0.809027777777778	0.596977329974811	0.586901763224181	0.853904282115869	0.660311181434599	0.18	0.1
87	2	0.965665236051502	0.331288343558282	0.673652694610778	0.870967741935484	0.673652694610778	0.965665236051502	0.793650793650794	0.588383838383838	0.568181818181818	0.843434343434343	0.648476789804892	0.18	0.1
88	3	0.967889908256881	0.318181818181818	0.700996677740864	0.857142857142857	0.700996677740864	0.967889908256881	0.813102119460501	0.622857142857143	0.602857142857143	0.86	0.643035863219349	0.18	0.1
89	4	0.965217391304348	0.371428571428571	0.716129032258064	0.866666666666667	0.716129032258065	0.965217391304348	0.822222222222222	0.621621621621622	0.6	0.837837837837838	0.66832298136646	0.18	0.1
90	5	0.985981308411215	0.41044776119403	0.727586206896552	0.948275862068966	0.727586206896552	0.985981308411215	0.837301587301587	0.614942528735632	0.60632183908046	0.833333333333333	0.698214534802622	0.18	0.1
91	1	0.978902953586498	0.36875	0.696696696696697	0.921875	0.696696696696697	0.978902953586498	0.814035087719298	0.596977329974811	0.584382871536524	0.838790931989924	0.673826476793249	0.19	0.1
92	2	0.957081545064378	0.337423312883436	0.673716012084592	0.846153846153846	0.673716012084592	0.957081545064378	0.790780141843972	0.588383838383838	0.563131313131313	0.835858585858586	0.647252428973907	0.19	0.1
93	3	0.963302752293578	0.333333333333333	0.704697986577181	0.846153846153846	0.704697986577181	0.963302752293578	0.813953488372093	0.622857142857143	0.6	0.851428571428571	0.648318042813456	0.19	0.1
94	4	0.965217391304348	0.407142857142857	0.727868852459016	0.876923076923077	0.727868852459016	0.965217391304348	0.829906542056075	0.621621621621622	0.6	0.824324324324324	0.686180124223603	0.19	0.1
95	5	0.985981308411215	0.417910447761194	0.730103806228374	0.949152542372882	0.730103806228374	0.985981308411215	0.8389662027833	0.614942528735632	0.60632183908046	0.830459770114943	0.701945878086204	0.19	0.1
96	1	0.978902953586498	0.38125	0.700906344410876	0.924242424242424	0.700906344410876	0.978902953586498	0.816901408450704	0.596977329974811	0.584382871536524	0.83375314861461	0.680076476793249	0.2	0.1
97	2	0.952789699570815	0.361963190184049	0.680981595092024	0.842857142857143	0.680981595092024	0.952789699570815	0.794275491949911	0.588383838383838	0.560606060606061	0.823232323232323	0.657376444877432	0.2	0.1
98	3	0.958715596330275	0.333333333333333	0.703703703703704	0.830188679245283	0.703703703703704	0.958715596330275	0.811650485436893	0.622857142857143	0.597142857142857	0.848571428571429	0.646024464831804	0.2	0.1
99	4	0.965217391304348	0.414285714285714	0.730263157894737	0.878787878787879	0.730263157894737	0.965217391304348	0.831460674157303	0.621621621621622	0.6	0.821621621621622	0.689751552795031	0.2	0.1
100	5	0.985981308411215	0.432835820895522	0.735191637630662	0.950819672131148	0.735191637630662	0.985981308411215	0.842315369261477	0.614942528735632	0.60632183908046	0.824712643678161	0.709408564653369	0.2	0.1
101	1	0.978902953586498	0.3875	0.703030303030303	0.925373134328358	0.703030303030303	0.978902953586498	0.818342151675485	0.596977329974811	0.584382871536524	0.831234256926952	0.683201476793249	0.21	0.1
102	2	0.948497854077253	0.368098159509202	0.682098765432099	0.833333333333333	0.682098765432099	0.948497854077253	0.793536804308797	0.588383838383838	0.558080808080808	0.818181818181818	0.658298006793228	0.21	0.1
103	3	0.958715596330275	0.348484848484849	0.708474576271186	0.836363636363637	0.708474576271186	0.958715596330275	0.814814814814815	0.622857142857143	0.597142857142857	0.842857142857143	0.653600222407562	0.21	0.1
104	4	0.956521739130435	0.435714285714286	0.735785953177257	0.859154929577465	0.735785953177257	0.956521739130435	0.831758034026465	0.621621621621622	0.594594594594595	0.808108108108108	0.69611801242236	0.21	0.1
105	5	0.985981308411215	0.432835820895522	0.735191637630662	0.950819672131148	0.735191637630662	0.985981308411215	0.842315369261477	0.614942528735632	0.60632183908046	0.824712643678161	0.709408564653369	0.21	0.1
106	1	0.978902953586498	0.425	0.716049382716049	0.931506849315069	0.716049382716049	0.978902953586498	0.827094474153298	0.596977329974811	0.584382871536524	0.816120906801008	0.701951476793249	0.22	0.1
107	2	0.948497854077253	0.386503067484663	0.688473520249221	0.84	0.688473520249221	0.948497854077253	0.797833935018051	0.588383838383838	0.558080808080808	0.810606060606061	0.667500460780958	0.22	0.1
108	3	0.954128440366973	0.371212121212121	0.714776632302406	0.830508474576271	0.714776632302406	0.954128440366973	0.817288801571709	0.622857142857143	0.594285714285714	0.831428571428571	0.662670280789547	0.22	0.1
109	4	0.947826086956522	0.45	0.738983050847458	0.84	0.738983050847458	0.947826086956522	0.83047619047619	0.621621621621622	0.589189189189189	0.797297297297297	0.698913043478261	0.22	0.1
110	5	0.985981308411215	0.432835820895522	0.735191637630662	0.950819672131148	0.735191637630662	0.985981308411215	0.842315369261477	0.614942528735632	0.60632183908046	0.824712643678161	0.709408564653369	0.22	0.1
111	1	0.974683544303797	0.45	0.724137931034483	0.923076923076923	0.724137931034483	0.974683544303797	0.830935251798561	0.596977329974811	0.581863979848867	0.80352644836272	0.712341772151899	0.23	0.1
112	2	0.948497854077253	0.398773006134969	0.692789968652038	0.844155844155844	0.692789968652038	0.948497854077253	0.800724637681159	0.588383838383838	0.558080808080808	0.805555555555556	0.673635430106111	0.23	0.1
113	3	0.954128440366973	0.393939393939394	0.722222222222222	0.838709677419355	0.722222222222222	0.954128440366973	0.822134387351779	0.622857142857143	0.594285714285714	0.822857142857143	0.674033917153183	0.23	0.1
114	4	0.943478260869565	0.464285714285714	0.743150684931507	0.833333333333333	0.743150684931507	0.943478260869565	0.831417624521073	0.621621621621622	0.586486486486486	0.789189189189189	0.70388198757764	0.23	0.1
115	5	0.985981308411215	0.440298507462687	0.737762237762238	0.951612903225807	0.737762237762238	0.985981308411215	0.844	0.614942528735632	0.60632183908046	0.82183908045977	0.713139907936951	0.23	0.1
116	1	0.974683544303797	0.46875	0.731012658227848	0.925925925925926	0.731012658227848	0.974683544303797	0.835443037974684	0.596977329974811	0.581863979848867	0.795969773299748	0.721716772151899	0.24	0.1
117	2	0.948497854077253	0.423312883435583	0.701587301587302	0.851851851851852	0.701587301587302	0.948497854077253	0.806569343065693	0.588383838383838	0.558080808080808	0.795454545454545	0.685905368756418	0.24	0.1
118	3	0.944954128440367	0.393939393939394	0.72027972027972	0.8125	0.72027972027972	0.944954128440367	0.817460317460317	0.622857142857143	0.588571428571429	0.817142857142857	0.66944676118988	0.24	0.1
119	4	0.943478260869565	0.471428571428571	0.745704467353952	0.835443037974684	0.745704467353952	0.943478260869565	0.833013435700576	0.621621621621622	0.586486486486486	0.786486486486486	0.707453416149068	0.24	0.1
120	5	0.985981308411215	0.447761194029851	0.740350877192982	0.952380952380953	0.740350877192982	0.985981308411215	0.845691382765531	0.614942528735632	0.60632183908046	0.818965517241379	0.716871251220533	0.24	0.1
121	1	0.970464135021097	0.48125	0.73482428115016	0.916666666666667	0.73482428115016	0.970464135021097	0.836363636363636	0.596977329974811	0.579345088161209	0.788413098236776	0.725857067510549	0.25	0.1
122	2	0.948497854077253	0.429447852760736	0.703821656050955	0.853658536585366	0.703821656050955	0.948497854077253	0.808043875685558	0.588383838383838	0.558080808080808	0.792929292929293	0.688972853418995	0.25	0.1
123	3	0.944954128440367	0.409090909090909	0.725352112676056	0.818181818181818	0.725352112676056	0.944954128440367	0.820717131474104	0.622857142857143	0.588571428571429	0.811428571428571	0.677022518765638	0.25	0.1
124	4	0.939130434782609	0.5	0.755244755244755	0.833333333333333	0.755244755244755	0.939130434782609	0.837209302325581	0.621621621621622	0.583783783783784	0.772972972972973	0.719565217391304	0.25	0.1
125	5	0.985981308411215	0.447761194029851	0.740350877192982	0.952380952380953	0.740350877192982	0.985981308411215	0.845691382765531	0.614942528735632	0.60632183908046	0.818965517241379	0.716871251220533	0.25	0.1
126	1	0.962025316455696	0.51875	0.747540983606557	0.902173913043478	0.747540983606557	0.962025316455696	0.841328413284133	0.596977329974811	0.574307304785894	0.768261964735516	0.740387658227848	0.26	0.1
127	2	0.948497854077253	0.447852760736196	0.710610932475884	0.858823529411765	0.710610932475884	0.948497854077253	0.8125	0.588383838383838	0.558080808080808	0.785353535353535	0.698175307406725	0.26	0.1
128	3	0.940366972477064	0.416666666666667	0.726950354609929	0.808823529411765	0.726950354609929	0.940366972477064	0.82	0.622857142857143	0.585714285714286	0.805714285714286	0.678516819571865	0.26	0.1
129	4	0.934782608695652	0.5	0.754385964912281	0.823529411764706	0.754385964912281	0.934782608695652	0.83495145631068	0.621621621621622	0.581081081081081	0.77027027027027	0.717391304347826	0.26	0.1
130	5	0.981308411214953	0.455223880597015	0.742049469964664	0.938461538461538	0.742049469964664	0.981308411214953	0.845070422535211	0.614942528735632	0.603448275862069	0.813218390804598	0.718266145905984	0.26	0.1
131	1	0.962025316455696	0.53125	0.752475247524753	0.904255319148936	0.752475247524752	0.962025316455696	0.844444444444444	0.596977329974811	0.574307304785894	0.763224181360202	0.746637658227848	0.27	0.1
132	2	0.948497854077253	0.447852760736196	0.710610932475884	0.858823529411765	0.710610932475884	0.948497854077253	0.8125	0.588383838383838	0.558080808080808	0.785353535353535	0.698175307406725	0.27	0.1
133	3	0.935779816513762	0.439393939393939	0.733812949640288	0.805555555555556	0.733812949640288	0.935779816513762	0.82258064516129	0.622857142857143	0.582857142857143	0.794285714285714	0.68758687795385	0.27	0.1
134	4	0.930434782608696	0.514285714285714	0.75886524822695	0.818181818181818	0.75886524822695	0.930434782608696	0.8359375	0.621621621621622	0.578378378378378	0.762162162162162	0.722360248447205	0.27	0.1
135	5	0.981308411214953	0.470149253731343	0.747330960854092	0.940298507462687	0.747330960854093	0.981308411214953	0.848484848484849	0.614942528735632	0.603448275862069	0.807471264367816	0.725728832473148	0.27	0.1
136	1	0.962025316455696	0.55	0.76	0.907216494845361	0.76	0.962025316455696	0.849162011173184	0.596977329974811	0.574307304785894	0.755667506297229	0.756012658227848	0.28	0.1
137	2	0.948497854077253	0.45398773006135	0.712903225806452	0.86046511627907	0.712903225806452	0.948497854077253	0.813996316758748	0.588383838383838	0.558080808080808	0.782828282828283	0.701242792069301	0.28	0.1
138	3	0.931192660550459	0.446969696969697	0.735507246376812	0.797297297297297	0.735507246376812	0.931192660550459	0.821862348178138	0.622857142857143	0.58	0.788571428571429	0.689081178760078	0.28	0.1
139	4	0.930434782608696	0.521428571428571	0.761565836298932	0.820224719101123	0.761565836298932	0.930434782608696	0.837573385518591	0.621621621621622	0.578378378378378	0.759459459459459	0.725931677018633	0.28	0.1
140	5	0.976635514018692	0.470149253731343	0.746428571428571	0.926470588235294	0.746428571428571	0.976635514018692	0.846153846153846	0.614942528735632	0.600574712643678	0.804597701149425	0.723392383875017	0.28	0.1
141	1	0.953586497890295	0.55625	0.760942760942761	0.89	0.760942760942761	0.953586497890295	0.846441947565543	0.596977329974811	0.569269521410579	0.748110831234257	0.754918248945148	0.29	0.1
142	2	0.948497854077253	0.45398773006135	0.712903225806452	0.86046511627907	0.712903225806452	0.948497854077253	0.813996316758748	0.588383838383838	0.558080808080808	0.782828282828283	0.701242792069301	0.29	0.1
143	3	0.931192660550459	0.462121212121212	0.740875912408759	0.802631578947368	0.740875912408759	0.931192660550459	0.82520325203252	0.622857142857143	0.58	0.782857142857143	0.696656936335835	0.29	0.1
144	4	0.930434782608696	0.521428571428571	0.761565836298932	0.820224719101123	0.761565836298932	0.930434782608696	0.837573385518591	0.621621621621622	0.578378378378378	0.759459459459459	0.725931677018633	0.29	0.1
145	5	0.976635514018692	0.470149253731343	0.746428571428571	0.926470588235294	0.746428571428571	0.976635514018692	0.846153846153846	0.614942528735632	0.600574712643678	0.804597701149425	0.723392383875017	0.29	0.1
146	1	0.953586497890295	0.5625	0.763513513513514	0.891089108910891	0.763513513513513	0.953586497890295	0.848030018761726	0.596977329974811	0.569269521410579	0.7455919395466	0.758043248945148	0.3	0.1
147	2	0.948497854077253	0.47239263803681	0.719869706840391	0.865168539325843	0.719869706840391	0.948497854077253	0.818518518518519	0.588383838383838	0.558080808080808	0.775252525252525	0.710445246057032	0.3	0.1
148	3	0.926605504587156	0.492424242424242	0.75092936802974	0.802469135802469	0.75092936802974	0.926605504587156	0.829568788501027	0.622857142857143	0.577142857142857	0.768571428571429	0.709514873505699	0.3	0.1
149	4	0.917391304347826	0.542857142857143	0.767272727272727	0.8	0.767272727272727	0.917391304347826	0.835643564356436	0.621621621621622	0.57027027027027	0.743243243243243	0.730124223602485	0.3	0.1
150	5	0.97196261682243	0.470149253731343	0.745519713261649	0.91304347826087	0.745519713261649	0.97196261682243	0.843813387423935	0.614942528735632	0.597701149425287	0.801724137931034	0.721055935276887	0.3	0.1
151	1	0.953586497890295	0.5625	0.763513513513514	0.891089108910891	0.763513513513513	0.953586497890295	0.848030018761726	0.596977329974811	0.569269521410579	0.7455919395466	0.758043248945148	0.31	0.1
152	2	0.944206008583691	0.49079754601227	0.726072607260726	0.860215053763441	0.726072607260726	0.944206008583691	0.82089552238806	0.588383838383838	0.555555555555556	0.765151515151515	0.71750177729798	0.31	0.1
153	3	0.922018348623853	0.492424242424242	0.75	0.792682926829268	0.75	0.922018348623853	0.82716049382716	0.622857142857143	0.574285714285714	0.765714285714286	0.707221295524048	0.31	0.1
154	4	0.91304347826087	0.557142857142857	0.772058823529412	0.795918367346939	0.772058823529412	0.91304347826087	0.836653386454183	0.621621621621622	0.567567567567568	0.735135135135135	0.735093167701863	0.31	0.1
155	5	0.97196261682243	0.477611940298507	0.748201438848921	0.914285714285714	0.748201438848921	0.97196261682243	0.845528455284553	0.614942528735632	0.597701149425287	0.798850574712644	0.724787278560469	0.31	0.1
156	1	0.949367088607595	0.575	0.767918088737201	0.884615384615384	0.767918088737201	0.949367088607595	0.849056603773585	0.596977329974811	0.566750629722922	0.738035264483627	0.762183544303797	0.32	0.1
157	2	0.944206008583691	0.503067484662577	0.730897009966777	0.863157894736842	0.730897009966777	0.944206008583691	0.823970037453184	0.588383838383838	0.555555555555556	0.76010101010101	0.723636746623134	0.32	0.1
158	3	0.922018348623853	0.507575757575758	0.755639097744361	0.797619047619048	0.755639097744361	0.922018348623853	0.830578512396694	0.622857142857143	0.574285714285714	0.76	0.714797053099805	0.32	0.1
159	4	0.91304347826087	0.585714285714286	0.783582089552239	0.803921568627451	0.783582089552239	0.91304347826087	0.843373493975904	0.621621621621622	0.567567567567568	0.724324324324324	0.749378881987578	0.32	0.1
160	5	0.967289719626168	0.5	0.755474452554745	0.905405405405405	0.755474452554745	0.967289719626168	0.848360655737705	0.614942528735632	0.594827586206897	0.78735632183908	0.733644859813084	0.32	0.1
161	1	0.945147679324895	0.575	0.767123287671233	0.876190476190476	0.767123287671233	0.945147679324895	0.846880907372401	0.596977329974811	0.564231738035264	0.73551637279597	0.760073839662447	0.33	0.1
162	2	0.939914163090129	0.50920245398773	0.732441471571906	0.855670103092784	0.732441471571906	0.939914163090129	0.823308270676692	0.588383838383838	0.553030303030303	0.755050505050505	0.724558308538929	0.33	0.1
163	3	0.912844036697248	0.53030303030303	0.762452107279693	0.786516853932584	0.762452107279693	0.912844036697248	0.83089770354906	0.622857142857143	0.568571428571429	0.745714285714286	0.721573533500139	0.33	0.1
164	4	0.904347826086957	0.585714285714286	0.781954887218045	0.788461538461538	0.781954887218045	0.904347826086957	0.838709677419355	0.621621621621622	0.562162162162162	0.718918918918919	0.745031055900621	0.33	0.1
165	5	0.967289719626168	0.5	0.755474452554745	0.905405405405405	0.755474452554745	0.967289719626168	0.848360655737705	0.614942528735632	0.594827586206897	0.78735632183908	0.733644859813084	0.33	0.1
166	1	0.940928270042194	0.58125	0.768965517241379	0.869158878504673	0.768965517241379	0.940928270042194	0.846299810246679	0.596977329974811	0.561712846347607	0.730478589420655	0.761089135021097	0.34	0.1
167	2	0.939914163090129	0.515337423312883	0.73489932885906	0.857142857142857	0.73489932885906	0.939914163090129	0.824858757062147	0.588383838383838	0.553030303030303	0.752525252525252	0.727625793201506	0.34	0.1
168	3	0.912844036697248	0.568181818181818	0.77734375	0.797872340425532	0.77734375	0.912844036697248	0.839662447257384	0.622857142857143	0.568571428571429	0.731428571428571	0.740512927439533	0.34	0.1
169	4	0.904347826086957	0.6	0.787878787878788	0.792452830188679	0.787878787878788	0.904347826086957	0.842105263157895	0.621621621621622	0.562162162162162	0.713513513513514	0.752173913043478	0.34	0.1
170	5	0.962616822429907	0.5	0.754578754578755	0.893333333333333	0.754578754578755	0.962616822429907	0.845995893223819	0.614942528735632	0.591954022988506	0.78448275862069	0.731308411214953	0.34	0.1
171	1	0.940928270042194	0.59375	0.774305555555556	0.871559633027523	0.774305555555556	0.940928270042194	0.84952380952381	0.596977329974811	0.561712846347607	0.72544080604534	0.767339135021097	0.35	0.1
172	2	0.935622317596567	0.52760736196319	0.738983050847458	0.851485148514852	0.738983050847458	0.935622317596567	0.825757575757576	0.588383838383838	0.55050505050505	0.744949494949495	0.731614839779878	0.35	0.1
173	3	0.908256880733945	0.583333333333333	0.782608695652174	0.793814432989691	0.782608695652174	0.908256880733945	0.840764331210191	0.622857142857143	0.565714285714286	0.722857142857143	0.745795107033639	0.35	0.1
174	4	0.904347826086957	0.607142857142857	0.790874524714829	0.794392523364486	0.790874524714829	0.904347826086957	0.843813387423935	0.621621621621622	0.562162162162162	0.710810810810811	0.755745341614907	0.35	0.1
175	5	0.962616822429907	0.514925373134328	0.760147601476015	0.896103896103896	0.760147601476015	0.962616822429907	0.849484536082474	0.614942528735632	0.591954022988506	0.778735632183908	0.738771097782117	0.35	0.1
176	1	0.940928270042194	0.6	0.777003484320558	0.872727272727273	0.777003484320557	0.940928270042194	0.851145038167939	0.596977329974811	0.561712846347607	0.722921914357683	0.770464135021097	0.36	0.1
177	2	0.931330472103004	0.533742331288344	0.74061433447099	0.844660194174757	0.74061433447099	0.931330472103004	0.82509505703422	0.588383838383838	0.547979797979798	0.73989898989899	0.732536401695674	0.36	0.1
178	3	0.899082568807339	0.606060606060606	0.790322580645161	0.784313725490196	0.790322580645161	0.899082568807339	0.841201716738197	0.622857142857143	0.56	0.708571428571429	0.752571587433973	0.36	0.1
179	4	0.895652173913044	0.614285714285714	0.792307692307692	0.781818181818182	0.792307692307692	0.895652173913044	0.840816326530612	0.621621621621622	0.556756756756757	0.702702702702703	0.754968944099379	0.36	0.1
180	5	0.953271028037383	0.529850746268657	0.764044943820225	0.876543209876543	0.764044943820225	0.953271028037383	0.848232848232848	0.614942528735632	0.586206896551724	0.767241379310345	0.74156088715302	0.36	0.1
181	1	0.940928270042194	0.61875	0.785211267605634	0.876106194690266	0.785211267605634	0.940928270042194	0.856046065259117	0.596977329974811	0.561712846347607	0.71536523929471	0.779839135021097	0.37	0.1
182	2	0.931330472103004	0.539877300613497	0.743150684931507	0.846153846153846	0.743150684931507	0.931330472103004	0.826666666666667	0.588383838383838	0.547979797979798	0.737373737373737	0.735603886358251	0.37	0.1
183	3	0.899082568807339	0.606060606060606	0.790322580645161	0.784313725490196	0.790322580645161	0.899082568807339	0.841201716738197	0.622857142857143	0.56	0.708571428571429	0.752571587433973	0.37	0.1
184	4	0.891304347826087	0.614285714285714	0.791505791505792	0.774774774774775	0.791505791505791	0.891304347826087	0.838445807770961	0.621621621621622	0.554054054054054	0.7	0.752795031055901	0.37	0.1
185	5	0.953271028037383	0.529850746268657	0.764044943820225	0.876543209876543	0.764044943820225	0.953271028037383	0.848232848232848	0.614942528735632	0.586206896551724	0.767241379310345	0.74156088715302	0.37	0.1
186	1	0.940928270042194	0.61875	0.785211267605634	0.876106194690266	0.785211267605634	0.940928270042194	0.856046065259117	0.596977329974811	0.561712846347607	0.71536523929471	0.779839135021097	0.38	0.1
187	2	0.927038626609442	0.570552147239264	0.755244755244755	0.845454545454545	0.755244755244755	0.927038626609442	0.832369942196532	0.588383838383838	0.545454545454545	0.722222222222222	0.748795386924353	0.38	0.1
188	3	0.889908256880734	0.613636363636364	0.791836734693878	0.771428571428571	0.791836734693877	0.889908256880734	0.838012958963283	0.622857142857143	0.554285714285714	0.7	0.751772310258549	0.38	0.1
189	4	0.88695652173913	0.621428571428571	0.793774319066148	0.769911504424779	0.793774319066148	0.88695652173913	0.837782340862423	0.621621621621622	0.551351351351351	0.694594594594595	0.754192546583851	0.38	0.1
190	5	0.94392523364486	0.552238805970149	0.770992366412214	0.86046511627907	0.770992366412214	0.94392523364486	0.848739495798319	0.614942528735632	0.580459770114943	0.752873563218391	0.748082019807505	0.38	0.1
191	1	0.940928270042194	0.6375	0.793594306049822	0.879310344827586	0.793594306049822	0.940928270042194	0.861003861003861	0.596977329974811	0.561712846347607	0.707808564231738	0.789214135021097	0.39	0.1
192	2	0.927038626609442	0.576687116564417	0.757894736842105	0.846846846846847	0.757894736842105	0.927038626609442	0.833976833976834	0.588383838383838	0.545454545454545	0.71969696969697	0.75186287158693	0.39	0.1
193	3	0.885321100917431	0.621212121212121	0.794238683127572	0.766355140186916	0.794238683127572	0.885321100917431	0.837310195227766	0.622857142857143	0.551428571428571	0.694285714285714	0.753266611064776	0.39	0.1
194	4	0.878260869565217	0.628571428571429	0.795275590551181	0.758620689655172	0.795275590551181	0.878260869565217	0.834710743801653	0.621621621621622	0.545945945945946	0.686486486486486	0.753416149068323	0.39	0.1
195	5	0.939252336448598	0.567164179104478	0.776061776061776	0.853932584269663	0.776061776061776	0.939252336448598	0.849894291754757	0.614942528735632	0.577586206896552	0.744252873563218	0.753208257776538	0.39	0.1
196	1	0.919831223628692	0.65	0.795620437956204	0.845528455284553	0.795620437956204	0.919831223628692	0.853228962818004	0.596977329974811	0.54911838790932	0.690176322418136	0.784915611814346	0.4	0.1
197	2	0.927038626609442	0.595092024539877	0.765957446808511	0.850877192982456	0.765957446808511	0.927038626609442	0.838834951456311	0.588383838383838	0.545454545454545	0.712121212121212	0.76106532557466	0.4	0.1
198	3	0.885321100917431	0.628787878787879	0.797520661157025	0.768518518518518	0.797520661157025	0.885321100917431	0.839130434782609	0.622857142857143	0.551428571428571	0.691428571428571	0.757054489852655	0.4	0.1
199	4	0.878260869565217	0.628571428571429	0.795275590551181	0.758620689655172	0.795275590551181	0.878260869565217	0.834710743801653	0.621621621621622	0.545945945945946	0.686486486486486	0.753416149068323	0.4	0.1
200	5	0.925233644859813	0.574626865671642	0.776470588235294	0.827956989247312	0.776470588235294	0.925233644859813	0.844349680170576	0.614942528735632	0.568965517241379	0.732758620689655	0.749930255265727	0.4	0.1
201	1	0.911392405063291	0.6625	0.8	0.834645669291338	0.8	0.911392405063291	0.85207100591716	0.596977329974811	0.544080604534005	0.680100755667506	0.786946202531646	0.41	0.1
202	2	0.927038626609442	0.595092024539877	0.765957446808511	0.850877192982456	0.765957446808511	0.927038626609442	0.838834951456311	0.588383838383838	0.545454545454545	0.712121212121212	0.76106532557466	0.41	0.1
203	3	0.885321100917431	0.643939393939394	0.804166666666667	0.772727272727273	0.804166666666667	0.885321100917431	0.842794759825328	0.622857142857143	0.551428571428571	0.685714285714286	0.764630247428413	0.41	0.1
204	4	0.869565217391304	0.635714285714286	0.796812749003984	0.747899159663866	0.796812749003984	0.869565217391304	0.831600831600832	0.621621621621622	0.540540540540541	0.678378378378378	0.752639751552795	0.41	0.1
205	5	0.925233644859813	0.582089552238806	0.779527559055118	0.829787234042553	0.779527559055118	0.925233644859813	0.846153846153846	0.614942528735632	0.568965517241379	0.729885057471264	0.75366159854931	0.41	0.1
206	1	0.89873417721519	0.675	0.80377358490566	0.818181818181818	0.80377358490566	0.89873417721519	0.848605577689243	0.596977329974811	0.536523929471033	0.667506297229219	0.786867088607595	0.42	0.1
207	2	0.92274678111588	0.595092024539877	0.765124555160142	0.843478260869565	0.765124555160142	0.92274678111588	0.836575875486381	0.588383838383838	0.542929292929293	0.70959595959596	0.758919402827879	0.42	0.1
208	3	0.876146788990826	0.651515151515151	0.805907172995781	0.761061946902655	0.805907172995781	0.876146788990826	0.83956043956044	0.622857142857143	0.545714285714286	0.677142857142857	0.763830970252989	0.42	0.1
209	4	0.869565217391304	0.642857142857143	0.8	0.75	0.8	0.869565217391304	0.833333333333333	0.621621621621622	0.540540540540541	0.675675675675676	0.756211180124224	0.42	0.1
210	5	0.91588785046729	0.597014925373134	0.784	0.816326530612245	0.784	0.91588785046729	0.844827586206896	0.614942528735632	0.563218390804598	0.718390804597701	0.756451387920212	0.42	0.1
211	1	0.89873417721519	0.68125	0.806818181818182	0.819548872180451	0.806818181818182	0.89873417721519	0.850299401197605	0.596977329974811	0.536523929471033	0.664987405541562	0.789992088607595	0.43	0.1
212	2	0.914163090128755	0.601226993865031	0.766187050359712	0.830508474576271	0.766187050359712	0.914163090128755	0.833659491193738	0.588383838383838	0.537878787878788	0.702020202020202	0.757695041996893	0.43	0.1
213	3	0.871559633027523	0.681818181818182	0.818965517241379	0.76271186440678	0.818965517241379	0.871559633027523	0.844444444444444	0.622857142857143	0.542857142857143	0.662857142857143	0.776688907422852	0.43	0.1
214	4	0.869565217391304	0.657142857142857	0.806451612903226	0.754098360655738	0.806451612903226	0.869565217391304	0.836820083682008	0.621621621621622	0.540540540540541	0.67027027027027	0.763354037267081	0.43	0.1
215	5	0.91588785046729	0.611940298507463	0.790322580645161	0.82	0.790322580645161	0.91588785046729	0.848484848484848	0.614942528735632	0.563218390804598	0.71264367816092	0.763914074487376	0.43	0.1
216	1	0.894514767932489	0.68125	0.806083650190114	0.813432835820895	0.806083650190114	0.894514767932489	0.848	0.596977329974811	0.534005037783375	0.662468513853904	0.787882383966245	0.44	0.1
217	2	0.909871244635193	0.607361963190184	0.768115942028986	0.825	0.768115942028985	0.909871244635193	0.833005893909627	0.588383838383838	0.535353535353535	0.696969696969697	0.758616603912689	0.44	0.1
218	3	0.871559633027523	0.689393939393939	0.822510822510823	0.764705882352941	0.822510822510823	0.871559633027523	0.846325167037862	0.622857142857143	0.542857142857143	0.66	0.780476786210731	0.44	0.1
219	4	0.865217391304348	0.657142857142857	0.805668016194332	0.747967479674797	0.805668016194332	0.865217391304348	0.834381551362684	0.621621621621622	0.537837837837838	0.667567567567568	0.761180124223602	0.44	0.1
220	5	0.911214953271028	0.634328358208955	0.799180327868853	0.817307692307692	0.799180327868853	0.911214953271028	0.851528384279476	0.614942528735632	0.560344827586207	0.701149425287356	0.772771655739992	0.44	0.1
221	1	0.886075949367089	0.6875	0.807692307692308	0.802919708029197	0.807692307692308	0.886075949367089	0.845070422535211	0.596977329974811	0.52896725440806	0.654911838790932	0.786787974683544	0.45	0.1
222	2	0.909871244635193	0.607361963190184	0.768115942028986	0.825	0.768115942028985	0.909871244635193	0.833005893909627	0.588383838383838	0.535353535353535	0.696969696969697	0.758616603912689	0.45	0.1
223	3	0.871559633027523	0.704545454545455	0.829694323144105	0.768595041322314	0.829694323144105	0.871559633027523	0.850111856823266	0.622857142857143	0.542857142857143	0.654285714285714	0.788052543786489	0.45	0.1
224	4	0.860869565217391	0.671428571428571	0.811475409836065	0.746031746031746	0.811475409836066	0.860869565217391	0.835443037974684	0.621621621621622	0.535135135135135	0.659459459459459	0.766149068322981	0.45	0.1
225	5	0.906542056074766	0.641791044776119	0.801652892561983	0.811320754716981	0.801652892561983	0.906542056074766	0.850877192982456	0.614942528735632	0.557471264367816	0.695402298850575	0.774166550425443	0.45	0.1
226	1	0.881856540084388	0.6875	0.806949806949807	0.797101449275362	0.806949806949807	0.881856540084388	0.842741935483871	0.596977329974811	0.526448362720403	0.652392947103275	0.784678270042194	0.46	0.1
227	2	0.901287553648069	0.625766871165644	0.774907749077491	0.816	0.774907749077491	0.901287553648069	0.833333333333333	0.588383838383838	0.53030303030303	0.684343434343434	0.763527212406856	0.46	0.1
228	3	0.871559633027523	0.742424242424242	0.848214285714286	0.777777777777778	0.848214285714286	0.871559633027523	0.85972850678733	0.622857142857143	0.542857142857143	0.64	0.806991937725883	0.46	0.1
229	4	0.860869565217391	0.685714285714286	0.818181818181818	0.75	0.818181818181818	0.860869565217391	0.838983050847458	0.621621621621622	0.535135135135135	0.654054054054054	0.773291925465839	0.46	0.1
230	5	0.906542056074766	0.664179104477612	0.811715481171548	0.81651376146789	0.811715481171548	0.906542056074766	0.856512141280353	0.614942528735632	0.557471264367816	0.686781609195402	0.785360580276189	0.46	0.1
231	1	0.877637130801688	0.6875	0.806201550387597	0.79136690647482	0.806201550387597	0.877637130801688	0.84040404040404	0.596977329974811	0.523929471032746	0.649874055415617	0.782568565400844	0.47	0.1
232	2	0.896995708154506	0.638036809815951	0.779850746268657	0.8125	0.779850746268657	0.896995708154506	0.834331337325349	0.588383838383838	0.527777777777778	0.676767676767677	0.767516258985229	0.47	0.1
233	3	0.857798165137615	0.75	0.85	0.761538461538461	0.85	0.857798165137615	0.853881278538813	0.622857142857143	0.534285714285714	0.628571428571429	0.803899082568807	0.47	0.1
234	4	0.852173913043478	0.7	0.823529411764706	0.742424242424242	0.823529411764706	0.852173913043478	0.837606837606838	0.621621621621622	0.52972972972973	0.643243243243243	0.776086956521739	0.47	0.1
235	5	0.906542056074766	0.686567164179104	0.822033898305085	0.821428571428572	0.822033898305085	0.906542056074766	0.862222222222222	0.614942528735632	0.557471264367816	0.67816091954023	0.796554610126935	0.47	0.1
236	1	0.864978902953586	0.7	0.810276679841897	0.777777777777778	0.810276679841897	0.864978902953586	0.836734693877551	0.596977329974811	0.516372795969773	0.63727959697733	0.782489451476793	0.48	0.1
237	2	0.888412017167382	0.680981595092024	0.799227799227799	0.81021897810219	0.799227799227799	0.888412017167382	0.841463414634146	0.588383838383838	0.522727272727273	0.654040404040404	0.784696806129703	0.48	0.1
238	3	0.853211009174312	0.75	0.849315068493151	0.755725190839695	0.849315068493151	0.853211009174312	0.851258581235698	0.622857142857143	0.531428571428571	0.625714285714286	0.801605504587156	0.48	0.1
239	4	0.843478260869565	0.707142857142857	0.825531914893617	0.733333333333333	0.825531914893617	0.843478260869565	0.834408602150538	0.621621621621622	0.524324324324324	0.635135135135135	0.775310559006211	0.48	0.1
240	5	0.901869158878505	0.694029850746269	0.824786324786325	0.815789473684211	0.824786324786325	0.901869158878505	0.861607142857143	0.614942528735632	0.554597701149425	0.672413793103448	0.797949504812387	0.48	0.1
241	1	0.864978902953586	0.70625	0.813492063492064	0.779310344827586	0.813492063492063	0.864978902953586	0.838445807770961	0.596977329974811	0.516372795969773	0.634760705289673	0.785614451476793	0.49	0.1
242	2	0.88412017167382	0.680981595092024	0.798449612403101	0.804347826086957	0.798449612403101	0.88412017167382	0.839103869653768	0.588383838383838	0.52020202020202	0.651515151515151	0.782550883382922	0.49	0.1
243	3	0.848623853211009	0.765151515151515	0.856481481481482	0.753731343283582	0.856481481481482	0.848623853211009	0.852534562211982	0.622857142857143	0.528571428571429	0.617142857142857	0.806887684181262	0.49	0.1
244	4	0.839130434782609	0.714285714285714	0.828326180257511	0.72992700729927	0.828326180257511	0.839130434782609	0.833693304535637	0.621621621621622	0.521621621621622	0.62972972972973	0.776708074534161	0.49	0.1
245	5	0.901869158878505	0.708955223880597	0.831896551724138	0.818965517241379	0.831896551724138	0.901869158878505	0.865470852017937	0.614942528735632	0.554597701149425	0.666666666666667	0.805412191379551	0.49	0.1
246	1	0.852320675105485	0.7125	0.814516129032258	0.76510067114094	0.814516129032258	0.852320675105485	0.83298969072165	0.596977329974811	0.508816120906801	0.624685138539043	0.782410337552743	0.5	0.1
247	2	0.871244635193133	0.687116564417178	0.799212598425197	0.788732394366197	0.799212598425197	0.871244635193133	0.833675564681725	0.588383838383838	0.512626262626263	0.641414141414141	0.779180599805156	0.5	0.1
248	3	0.848623853211009	0.78030303030303	0.864485981308411	0.757352941176471	0.864485981308411	0.848623853211009	0.856481481481482	0.622857142857143	0.528571428571429	0.611428571428571	0.81446344175702	0.5	0.1
249	4	0.839130434782609	0.728571428571429	0.835497835497835	0.733812949640288	0.835497835497836	0.839130434782609	0.837310195227766	0.621621621621622	0.521621621621622	0.624324324324324	0.783850931677019	0.5	0.1
250	5	0.901869158878505	0.708955223880597	0.831896551724138	0.818965517241379	0.831896551724138	0.901869158878505	0.865470852017937	0.614942528735632	0.554597701149425	0.666666666666667	0.805412191379551	0.5	0.1
251	1	0.848101265822785	0.7375	0.827160493827161	0.766233766233766	0.827160493827161	0.848101265822785	0.8375	0.596977329974811	0.506297229219144	0.612090680100756	0.792800632911392	0.51	0.1
252	2	0.866952789699571	0.699386503067485	0.804780876494024	0.786206896551724	0.804780876494024	0.866952789699571	0.834710743801653	0.588383838383838	0.51010101010101	0.633838383838384	0.783169646383528	0.51	0.1
253	3	0.848623853211009	0.78030303030303	0.864485981308411	0.757352941176471	0.864485981308411	0.848623853211009	0.856481481481482	0.622857142857143	0.528571428571429	0.611428571428571	0.81446344175702	0.51	0.1
254	4	0.839130434782609	0.742857142857143	0.842794759825327	0.73758865248227	0.842794759825327	0.839130434782609	0.840958605664488	0.621621621621622	0.521621621621622	0.618918918918919	0.790993788819876	0.51	0.1
255	5	0.897196261682243	0.708955223880597	0.831168831168831	0.811965811965812	0.831168831168831	0.897196261682243	0.862921348314607	0.614942528735632	0.551724137931034	0.663793103448276	0.80307574278142	0.51	0.1
256	1	0.843881856540084	0.75	0.833333333333333	0.764331210191083	0.833333333333333	0.843881856540084	0.838574423480084	0.596977329974811	0.503778337531486	0.604534005037783	0.796940928270042	0.52	0.1
257	2	0.858369098712446	0.711656441717791	0.809716599190283	0.778523489932886	0.809716599190283	0.858369098712446	0.833333333333333	0.588383838383838	0.505050505050505	0.623737373737374	0.785012770215119	0.52	0.1
258	3	0.839449541284404	0.78030303030303	0.863207547169811	0.746376811594203	0.863207547169811	0.839449541284404	0.851162790697674	0.622857142857143	0.522857142857143	0.605714285714286	0.809876285793717	0.52	0.1
259	4	0.830434782608696	0.742857142857143	0.841409691629956	0.727272727272727	0.841409691629956	0.830434782608696	0.835886214442013	0.621621621621622	0.516216216216216	0.613513513513513	0.786645962732919	0.52	0.1
260	5	0.88785046728972	0.716417910447761	0.833333333333333	0.8	0.833333333333333	0.88785046728972	0.85972850678733	0.614942528735632	0.545977011494253	0.655172413793103	0.80213418886874	0.52	0.1
261	1	0.831223628691983	0.75	0.831223628691983	0.75	0.831223628691983	0.831223628691983	0.831223628691983	0.596977329974811	0.496221662468514	0.596977329974811	0.790611814345991	0.53	0.1
262	2	0.854077253218884	0.717791411042945	0.812244897959184	0.774834437086093	0.812244897959184	0.854077253218884	0.832635983263598	0.588383838383838	0.502525252525252	0.618686868686869	0.785934332130914	0.53	0.1
263	3	0.839449541284404	0.787878787878788	0.867298578199052	0.748201438848921	0.867298578199052	0.839449541284404	0.853146853146853	0.622857142857143	0.522857142857143	0.602857142857143	0.813664164581596	0.53	0.1
264	4	0.817391304347826	0.742857142857143	0.839285714285714	0.712328767123288	0.839285714285714	0.817391304347826	0.828193832599119	0.621621621621622	0.508108108108108	0.605405405405405	0.780124223602485	0.53	0.1
265	5	0.878504672897196	0.73134328358209	0.839285714285714	0.790322580645161	0.839285714285714	0.878504672897196	0.858447488584475	0.614942528735632	0.540229885057471	0.64367816091954	0.804923978239643	0.53	0.1
266	1	0.827004219409283	0.75	0.830508474576271	0.745341614906832	0.830508474576271	0.827004219409283	0.828752642706131	0.596977329974811	0.493702770780856	0.594458438287154	0.788502109704641	0.54	0.1
267	2	0.84549356223176	0.742331288343558	0.824267782426778	0.770700636942675	0.824267782426778	0.84549356223176	0.834745762711864	0.588383838383838	0.497474747474747	0.603535353535353	0.793912425287659	0.54	0.1
268	3	0.830275229357798	0.787878787878788	0.866028708133971	0.737588652482269	0.866028708133971	0.830275229357798	0.847775175644028	0.622857142857143	0.517142857142857	0.597142857142857	0.809077008618293	0.54	0.1
269	4	0.808695652173913	0.742857142857143	0.837837837837838	0.702702702702703	0.837837837837838	0.808695652173913	0.823008849557522	0.621621621621622	0.502702702702703	0.6	0.775776397515528	0.54	0.1
270	5	0.873831775700935	0.753731343283582	0.85	0.7890625	0.85	0.873831775700935	0.861751152073733	0.614942528735632	0.53735632183908	0.632183908045977	0.813781559492258	0.54	0.1
271	1	0.818565400843882	0.75625	0.832618025751073	0.73780487804878	0.832618025751073	0.818565400843882	0.825531914893617	0.596977329974811	0.488664987405542	0.586901763224181	0.787407700421941	0.55	0.1
272	2	0.84549356223176	0.742331288343558	0.824267782426778	0.770700636942675	0.824267782426778	0.84549356223176	0.834745762711864	0.588383838383838	0.497474747474747	0.603535353535353	0.793912425287659	0.55	0.1
273	3	0.830275229357798	0.795454545454545	0.870192307692308	0.73943661971831	0.870192307692308	0.830275229357798	0.849765258215962	0.622857142857143	0.517142857142857	0.594285714285714	0.812864887406172	0.55	0.1
274	4	0.795652173913043	0.742857142857143	0.835616438356164	0.688741721854305	0.835616438356164	0.795652173913043	0.815144766146993	0.621621621621622	0.494594594594595	0.591891891891892	0.769254658385093	0.55	0.1
275	5	0.869158878504673	0.761194029850746	0.853211009174312	0.784615384615385	0.853211009174312	0.869158878504673	0.861111111111111	0.614942528735632	0.53448275862069	0.626436781609195	0.81517645417771	0.55	0.1
276	1	0.80168776371308	0.775	0.84070796460177	0.725146198830409	0.84070796460177	0.80168776371308	0.8207343412527	0.596977329974811	0.478589420654912	0.569269521410579	0.78834388185654	0.56	0.1
277	2	0.836909871244635	0.766871165644172	0.836909871244635	0.766871165644172	0.836909871244635	0.836909871244635	0.836909871244635	0.588383838383838	0.492424242424242	0.588383838383838	0.801890518444404	0.56	0.1
278	3	0.825688073394495	0.818181818181818	0.882352941176471	0.73972602739726	0.882352941176471	0.825688073394495	0.853080568720379	0.622857142857143	0.514285714285714	0.582857142857143	0.821934945788157	0.56	0.1
279	4	0.791304347826087	0.75	0.838709677419355	0.686274509803922	0.838709677419355	0.791304347826087	0.814317673378076	0.621621621621622	0.491891891891892	0.586486486486486	0.770652173913043	0.56	0.1
280	5	0.869158878504673	0.76865671641791	0.857142857142857	0.786259541984733	0.857142857142857	0.869158878504673	0.863109048723898	0.614942528735632	0.53448275862069	0.623563218390805	0.818907797461292	0.56	0.1
281	1	0.79746835443038	0.79375	0.851351351351351	0.725714285714286	0.851351351351351	0.79746835443038	0.823529411764706	0.596977329974811	0.476070528967254	0.55919395465995	0.79560917721519	0.57	0.1
282	2	0.836909871244635	0.785276073619632	0.847826086956522	0.771084337349398	0.847826086956522	0.836909871244635	0.842332613390929	0.588383838383838	0.492424242424242	0.580808080808081	0.811092972432134	0.57	0.1
283	3	0.821100917431193	0.840909090909091	0.895	0.74	0.895	0.821100917431193	0.856459330143541	0.622857142857143	0.511428571428571	0.571428571428571	0.831005004170142	0.57	0.1
284	4	0.778260869565217	0.771428571428571	0.848341232227488	0.679245283018868	0.848341232227488	0.778260869565217	0.811791383219955	0.621621621621622	0.483783783783784	0.57027027027027	0.774844720496894	0.57	0.1
285	5	0.869158878504673	0.791044776119403	0.869158878504673	0.791044776119403	0.869158878504673	0.869158878504673	0.869158878504673	0.614942528735632	0.53448275862069	0.614942528735632	0.830101827312038	0.57	0.1
286	1	0.789029535864979	0.80625	0.857798165137615	0.720670391061452	0.857798165137615	0.789029535864979	0.821978021978022	0.596977329974811	0.47103274559194	0.54911838790932	0.797639767932489	0.58	0.1
287	2	0.836909871244635	0.785276073619632	0.847826086956522	0.771084337349398	0.847826086956522	0.836909871244635	0.842332613390929	0.588383838383838	0.492424242424242	0.580808080808081	0.811092972432134	0.58	0.1
288	3	0.807339449541284	0.840909090909091	0.893401015228427	0.725490196078431	0.893401015228426	0.807339449541284	0.848192771084337	0.622857142857143	0.502857142857143	0.562857142857143	0.824124270225188	0.58	0.1
289	4	0.765217391304348	0.771428571428571	0.846153846153846	0.666666666666667	0.846153846153846	0.765217391304348	0.80365296803653	0.621621621621622	0.475675675675676	0.562162162162162	0.76832298136646	0.58	0.1
290	5	0.85981308411215	0.813432835820896	0.880382775119617	0.784172661870504	0.880382775119617	0.85981308411215	0.869976359338062	0.614942528735632	0.528735632183908	0.600574712643678	0.836622959966522	0.58	0.1
291	1	0.784810126582278	0.80625	0.857142857142857	0.716666666666667	0.857142857142857	0.784810126582278	0.819383259911894	0.596977329974811	0.468513853904282	0.546599496221662	0.795530063291139	0.59	0.1
292	2	0.828326180257511	0.809815950920245	0.861607142857143	0.767441860465116	0.861607142857143	0.828326180257511	0.844638949671772	0.588383838383838	0.487373737373737	0.565656565656566	0.819071065588878	0.59	0.1
293	3	0.793577981651376	0.848484848484849	0.896373056994819	0.713375796178344	0.896373056994819	0.793577981651376	0.841849148418491	0.622857142857143	0.494285714285714	0.551428571428571	0.821031415068112	0.59	0.1
294	4	0.765217391304348	0.771428571428571	0.846153846153846	0.666666666666667	0.846153846153846	0.765217391304348	0.80365296803653	0.621621621621622	0.475675675675676	0.562162162162162	0.76832298136646	0.59	0.1
295	5	0.850467289719626	0.828358208955224	0.88780487804878	0.776223776223776	0.88780487804878	0.850467289719626	0.86873508353222	0.614942528735632	0.522988505747126	0.589080459770115	0.839412749337425	0.59	0.1
296	1	0.763713080168776	0.80625	0.85377358490566	0.697297297297297	0.85377358490566	0.763713080168776	0.806236080178174	0.596977329974811	0.455919395465995	0.534005037783375	0.784981540084388	0.6	0.1
297	2	0.824034334763948	0.828220858895706	0.872727272727273	0.767045454545455	0.872727272727273	0.824034334763948	0.847682119205298	0.588383838383838	0.484848484848485	0.555555555555556	0.826127596829827	0.6	0.1
298	3	0.788990825688073	0.856060606060606	0.900523560209424	0.710691823899371	0.900523560209424	0.788990825688073	0.841075794621027	0.622857142857143	0.491428571428571	0.545714285714286	0.82252571587434	0.6	0.1
299	4	0.756521739130435	0.771428571428571	0.844660194174757	0.658536585365854	0.844660194174757	0.756521739130435	0.798165137614679	0.621621621621622	0.47027027027027	0.556756756756757	0.763975155279503	0.6	0.1
300	5	0.841121495327103	0.828358208955224	0.886699507389163	0.76551724137931	0.886699507389163	0.841121495327103	0.863309352517985	0.614942528735632	0.517241379310345	0.583333333333333	0.834739852141163	0.6	0.1
301	1	0.755274261603376	0.81875	0.860576923076923	0.693121693121693	0.860576923076923	0.755274261603376	0.804494382022472	0.596977329974811	0.45088161209068	0.523929471032746	0.787012130801688	0.61	0.1
302	2	0.815450643776824	0.828220858895706	0.871559633027523	0.758426966292135	0.871559633027523	0.815450643776824	0.842572062084257	0.588383838383838	0.47979797979798	0.55050505050505	0.821835751336265	0.61	0.1
303	3	0.788990825688073	0.863636363636364	0.905263157894737	0.7125	0.905263157894737	0.788990825688073	0.843137254901961	0.622857142857143	0.491428571428571	0.542857142857143	0.826313594662219	0.61	0.1
304	4	0.747826086956522	0.778571428571429	0.847290640394089	0.652694610778443	0.847290640394089	0.747826086956522	0.79445727482679	0.621621621621622	0.464864864864865	0.548648648648649	0.763198757763975	0.61	0.1
305	5	0.831775700934579	0.835820895522388	0.89	0.756756756756757	0.89	0.831775700934579	0.859903381642512	0.614942528735632	0.511494252873563	0.574712643678161	0.833798298228484	0.61	0.1
306	1	0.755274261603376	0.81875	0.860576923076923	0.693121693121693	0.860576923076923	0.755274261603376	0.804494382022472	0.596977329974811	0.45088161209068	0.523929471032746	0.787012130801688	0.62	0.1
307	2	0.811158798283262	0.840490797546012	0.87906976744186	0.756906077348066	0.87906976744186	0.811158798283262	0.84375	0.588383838383838	0.477272727272727	0.542929292929293	0.825824797914637	0.62	0.1
308	3	0.788990825688073	0.863636363636364	0.905263157894737	0.7125	0.905263157894737	0.788990825688073	0.843137254901961	0.622857142857143	0.491428571428571	0.542857142857143	0.826313594662219	0.62	0.1
309	4	0.747826086956522	0.792857142857143	0.855721393034826	0.656804733727811	0.855721393034826	0.747826086956522	0.798143851508121	0.621621621621622	0.464864864864865	0.543243243243243	0.770341614906832	0.62	0.1
310	5	0.827102803738318	0.835820895522388	0.889447236180905	0.751677852348993	0.889447236180904	0.827102803738318	0.857142857142857	0.614942528735632	0.508620689655172	0.57183908045977	0.831461849630353	0.62	0.1
311	1	0.746835443037975	0.825	0.863414634146341	0.6875	0.863414634146341	0.746835443037975	0.800904977375566	0.596977329974811	0.445843828715365	0.516372795969773	0.785917721518987	0.63	0.1
312	2	0.811158798283262	0.846625766871166	0.883177570093458	0.758241758241758	0.883177570093458	0.811158798283262	0.845637583892617	0.588383838383838	0.477272727272727	0.54040404040404	0.828892282577214	0.63	0.1
313	3	0.779816513761468	0.871212121212121	0.909090909090909	0.705521472392638	0.909090909090909	0.779816513761468	0.839506172839506	0.622857142857143	0.485714285714286	0.534285714285714	0.825514317486794	0.63	0.1
314	4	0.730434782608696	0.814285714285714	0.865979381443299	0.647727272727273	0.865979381443299	0.730434782608696	0.792452830188679	0.621621621621622	0.454054054054054	0.524324324324324	0.772360248447205	0.63	0.1
315	5	0.813084112149533	0.858208955223881	0.901554404145078	0.741935483870968	0.901554404145078	0.813084112149533	0.855036855036855	0.614942528735632	0.5	0.554597701149425	0.835646533686707	0.63	0.1
316	1	0.738396624472574	0.8375	0.870646766169154	0.683673469387755	0.870646766169154	0.738396624472574	0.799086757990868	0.596977329974811	0.44080604534005	0.506297229219144	0.787948312236287	0.64	0.1
317	2	0.8068669527897	0.852760736196319	0.886792452830189	0.755434782608696	0.886792452830189	0.8068669527897	0.844943820224719	0.588383838383838	0.474747474747475	0.535353535353535	0.829813844493009	0.64	0.1
318	3	0.775229357798165	0.878787878787879	0.913513513513514	0.703030303030303	0.913513513513514	0.775229357798165	0.838709677419355	0.622857142857143	0.482857142857143	0.528571428571429	0.827008618293022	0.64	0.1
319	4	0.726086956521739	0.814285714285714	0.865284974093264	0.64406779661017	0.865284974093264	0.726086956521739	0.789598108747045	0.621621621621622	0.451351351351351	0.521621621621622	0.770186335403727	0.64	0.1
320	5	0.808411214953271	0.858208955223881	0.901041666666667	0.737179487179487	0.901041666666667	0.808411214953271	0.852216748768473	0.614942528735632	0.497126436781609	0.551724137931034	0.833310085088576	0.64	0.1
321	1	0.729957805907173	0.84375	0.873737373737374	0.678391959798995	0.873737373737374	0.729957805907173	0.795402298850575	0.596977329974811	0.435768261964736	0.498740554156171	0.786853902953586	0.65	0.1
322	2	0.798283261802575	0.852760736196319	0.885714285714286	0.747311827956989	0.885714285714286	0.798283261802575	0.839729119638826	0.588383838383838	0.46969696969697	0.53030303030303	0.825521998999447	0.65	0.1
323	3	0.775229357798165	0.893939393939394	0.923497267759563	0.706586826347305	0.923497267759563	0.775229357798165	0.842892768079801	0.622857142857143	0.482857142857143	0.522857142857143	0.83458437586878	0.65	0.1
324	4	0.726086956521739	0.828571428571429	0.87434554973822	0.64804469273743	0.87434554973822	0.726086956521739	0.793349168646081	0.621621621621622	0.451351351351351	0.516216216216216	0.777329192546584	0.65	0.1
325	5	0.789719626168224	0.873134328358209	0.908602150537634	0.722222222222222	0.908602150537634	0.789719626168224	0.845	0.614942528735632	0.485632183908046	0.53448275862069	0.831426977263217	0.65	0.1
326	1	0.721518987341772	0.85	0.876923076923077	0.673267326732673	0.876923076923077	0.721518987341772	0.791666666666667	0.596977329974811	0.430730478589421	0.491183879093199	0.785759493670886	0.66	0.1
327	2	0.785407725321888	0.852760736196319	0.884057971014493	0.735449735449735	0.884057971014493	0.785407725321888	0.831818181818182	0.588383838383838	0.462121212121212	0.522727272727273	0.819084230759104	0.66	0.1
328	3	0.770642201834862	0.893939393939394	0.923076923076923	0.702380952380952	0.923076923076923	0.770642201834862	0.84	0.622857142857143	0.48	0.52	0.832290797887128	0.66	0.1
329	4	0.726086956521739	0.835714285714286	0.878947368421053	0.65	0.878947368421053	0.726086956521739	0.795238095238095	0.621621621621622	0.451351351351351	0.513513513513513	0.780900621118013	0.66	0.1
330	5	0.785046728971963	0.888059701492537	0.918032786885246	0.721212121212121	0.918032786885246	0.785046728971963	0.846347607052897	0.614942528735632	0.482758620689655	0.525862068965517	0.83655321523225	0.66	0.1
331	1	0.708860759493671	0.85625	0.879581151832461	0.66504854368932	0.879581151832461	0.708860759493671	0.785046728971963	0.596977329974811	0.423173803526448	0.481108312342569	0.782555379746835	0.67	0.1
332	2	0.776824034334764	0.858895705521472	0.887254901960784	0.729166666666667	0.887254901960784	0.776824034334764	0.82837528604119	0.588383838383838	0.457070707070707	0.515151515151515	0.817859869928118	0.67	0.1
333	3	0.756880733944954	0.901515151515151	0.926966292134831	0.691860465116279	0.926966292134832	0.756880733944954	0.833333333333333	0.622857142857143	0.471428571428571	0.508571428571429	0.829197942730053	0.67	0.1
334	4	0.721739130434783	0.857142857142857	0.89247311827957	0.652173913043478	0.89247311827957	0.721739130434783	0.798076923076923	0.621621621621622	0.448648648648649	0.502702702702703	0.78944099378882	0.67	0.1
335	5	0.771028037383178	0.888059701492537	0.916666666666667	0.708333333333333	0.916666666666667	0.771028037383178	0.83756345177665	0.614942528735632	0.474137931034483	0.517241379310345	0.829543869437857	0.67	0.1
336	1	0.708860759493671	0.85625	0.879581151832461	0.66504854368932	0.879581151832461	0.708860759493671	0.785046728971963	0.596977329974811	0.423173803526448	0.481108312342569	0.782555379746835	0.68	0.1
337	2	0.772532188841202	0.871165644171779	0.895522388059701	0.728205128205128	0.895522388059702	0.772532188841202	0.829493087557604	0.588383838383838	0.454545454545455	0.507575757575758	0.82184891650649	0.68	0.1
338	3	0.752293577981651	0.909090909090909	0.931818181818182	0.689655172413793	0.931818181818182	0.752293577981651	0.83248730964467	0.622857142857143	0.468571428571429	0.502857142857143	0.83069224353628	0.68	0.1
339	4	0.717391304347826	0.864285714285714	0.896739130434783	0.650537634408602	0.896739130434783	0.717391304347826	0.797101449275362	0.621621621621622	0.445945945945946	0.497297297297297	0.79083850931677	0.68	0.1
340	5	0.761682242990654	0.888059701492537	0.915730337078652	0.7	0.915730337078652	0.761682242990654	0.831632653061225	0.614942528735632	0.468390804597701	0.511494252873563	0.824870972241596	0.68	0.1
341	1	0.70042194092827	0.85625	0.878306878306878	0.658653846153846	0.878306878306878	0.70042194092827	0.779342723004695	0.596977329974811	0.418136020151133	0.476070528967254	0.778335970464135	0.69	0.1
342	2	0.759656652360515	0.883435582822086	0.903061224489796	0.72	0.903061224489796	0.759656652360515	0.825174825174825	0.588383838383838	0.446969696969697	0.494949494949495	0.8215461175913	0.69	0.1
343	3	0.747706422018349	0.916666666666667	0.936781609195402	0.6875	0.936781609195402	0.747706422018349	0.831632653061224	0.622857142857143	0.465714285714286	0.497142857142857	0.832186544342508	0.69	0.1
344	4	0.7	0.871428571428571	0.899441340782123	0.638743455497382	0.899441340782123	0.7	0.787286063569682	0.621621621621622	0.435135135135135	0.483783783783784	0.785714285714286	0.69	0.1
345	5	0.752336448598131	0.888059701492537	0.914772727272727	0.691860465116279	0.914772727272727	0.752336448598131	0.825641025641026	0.614942528735632	0.46264367816092	0.505747126436782	0.820198075045334	0.69	0.1
346	1	0.70042194092827	0.8625	0.882978723404255	0.660287081339713	0.882978723404255	0.70042194092827	0.781176470588235	0.596977329974811	0.418136020151133	0.473551637279597	0.781460970464135	0.7	0.1
347	2	0.746781115879828	0.883435582822086	0.901554404145078	0.70935960591133	0.901554404145078	0.746781115879828	0.816901408450704	0.588383838383838	0.439393939393939	0.487373737373737	0.815108349350957	0.7	0.1
348	3	0.743119266055046	0.916666666666667	0.936416184971098	0.68361581920904	0.936416184971098	0.743119266055046	0.828644501278772	0.622857142857143	0.462857142857143	0.494285714285714	0.829892966360856	0.7	0.1
349	4	0.68695652173913	0.871428571428571	0.897727272727273	0.628865979381443	0.897727272727273	0.68695652173913	0.778325123152709	0.621621621621622	0.427027027027027	0.475675675675676	0.779192546583851	0.7	0.1
350	5	0.752336448598131	0.888059701492537	0.914772727272727	0.691860465116279	0.914772727272727	0.752336448598131	0.825641025641026	0.614942528735632	0.46264367816092	0.505747126436782	0.820198075045334	0.7	0.1
351	1	0.683544303797468	0.86875	0.885245901639344	0.649532710280374	0.885245901639344	0.683544303797468	0.771428571428571	0.596977329974811	0.408060453400504	0.46095717884131	0.776147151898734	0.71	0.1
352	2	0.738197424892704	0.889570552147239	0.905263157894737	0.703883495145631	0.905263157894737	0.738197424892704	0.813238770685579	0.588383838383838	0.434343434343434	0.47979797979798	0.813883988519972	0.71	0.1
353	3	0.729357798165138	0.924242424242424	0.940828402366864	0.674033149171271	0.940828402366864	0.729357798165138	0.821705426356589	0.622857142857143	0.454285714285714	0.482857142857143	0.826800111203781	0.71	0.1
354	4	0.682608695652174	0.878571428571429	0.902298850574713	0.627551020408163	0.902298850574713	0.682608695652174	0.777227722772277	0.621621621621622	0.424324324324324	0.47027027027027	0.780590062111801	0.71	0.1
355	5	0.738317757009346	0.888059701492537	0.913294797687861	0.68	0.913294797687861	0.738317757009346	0.816537467700258	0.614942528735632	0.454022988505747	0.497126436781609	0.813188729250942	0.71	0.1
356	1	0.666666666666667	0.86875	0.88268156424581	0.637614678899083	0.88268156424581	0.666666666666667	0.759615384615385	0.596977329974811	0.397984886649874	0.45088161209068	0.767708333333333	0.72	0.1
357	2	0.725321888412017	0.895705521472393	0.908602150537634	0.695238095238095	0.908602150537634	0.725321888412017	0.806682577565632	0.588383838383838	0.426767676767677	0.46969696969697	0.810513704942205	0.72	0.1
358	3	0.724770642201835	0.924242424242424	0.94047619047619	0.67032967032967	0.94047619047619	0.724770642201835	0.818652849740933	0.622857142857143	0.451428571428571	0.48	0.82450653322213	0.72	0.1
359	4	0.673913043478261	0.878571428571429	0.901162790697674	0.621212121212121	0.901162790697674	0.673913043478261	0.771144278606965	0.621621621621622	0.418918918918919	0.464864864864865	0.776242236024845	0.72	0.1
360	5	0.738317757009346	0.895522388059702	0.918604651162791	0.681818181818182	0.918604651162791	0.738317757009346	0.818652849740933	0.614942528735632	0.454022988505747	0.494252873563218	0.816920072534524	0.72	0.1
361	1	0.654008438818565	0.86875	0.880681818181818	0.6289592760181	0.880681818181818	0.654008438818565	0.750605326876513	0.596977329974811	0.390428211586902	0.443324937027708	0.761379219409283	0.73	0.1
362	2	0.708154506437768	0.901840490797546	0.911602209944751	0.683720930232558	0.911602209944751	0.708154506437768	0.797101449275362	0.588383838383838	0.416666666666667	0.457070707070707	0.804997498617657	0.73	0.1
363	3	0.711009174311927	0.939393939393939	0.950920245398773	0.663101604278075	0.950920245398773	0.711009174311927	0.813648293963255	0.622857142857143	0.442857142857143	0.465714285714286	0.825201556852933	0.73	0.1
364	4	0.673913043478261	0.878571428571429	0.901162790697674	0.621212121212121	0.901162790697674	0.673913043478261	0.771144278606965	0.621621621621622	0.418918918918919	0.464864864864865	0.776242236024845	0.73	0.1
365	5	0.724299065420561	0.895522388059702	0.917159763313609	0.670391061452514	0.917159763313609	0.724299065420561	0.809399477806789	0.614942528735632	0.445402298850575	0.485632183908046	0.809910726740131	0.73	0.1
366	1	0.641350210970464	0.86875	0.878612716763006	0.620535714285714	0.878612716763006	0.641350210970464	0.741463414634146	0.596977329974811	0.382871536523929	0.435768261964736	0.755050105485232	0.74	0.1
367	2	0.682403433476395	0.901840490797546	0.908571428571429	0.665158371040724	0.908571428571429	0.682403433476395	0.779411764705882	0.588383838383838	0.401515151515151	0.441919191919192	0.79212196213697	0.74	0.1
368	3	0.701834862385321	0.946969696969697	0.95625	0.657894736842105	0.95625	0.701834862385321	0.80952380952381	0.622857142857143	0.437142857142857	0.457142857142857	0.824402279677509	0.74	0.1
369	4	0.660869565217391	0.878571428571429	0.899408284023669	0.611940298507463	0.899408284023669	0.660869565217391	0.761904761904762	0.621621621621622	0.410810810810811	0.456756756756757	0.76972049689441	0.74	0.1
370	5	0.710280373831776	0.91044776119403	0.926829268292683	0.66304347826087	0.926829268292683	0.710280373831776	0.804232804232804	0.614942528735632	0.436781609195402	0.471264367816092	0.810364067512903	0.74	0.1
371	1	0.628691983122363	0.88125	0.886904761904762	0.615720524017467	0.886904761904762	0.628691983122363	0.735802469135802	0.596977329974811	0.375314861460957	0.423173803526448	0.754970991561181	0.75	0.1
372	2	0.682403433476395	0.901840490797546	0.908571428571429	0.665158371040724	0.908571428571429	0.682403433476395	0.779411764705882	0.588383838383838	0.401515151515151	0.441919191919192	0.79212196213697	0.75	0.1
373	3	0.701834862385321	0.946969696969697	0.95625	0.657894736842105	0.95625	0.701834862385321	0.80952380952381	0.622857142857143	0.437142857142857	0.457142857142857	0.824402279677509	0.75	0.1
374	4	0.652173913043478	0.878571428571429	0.898203592814371	0.605911330049261	0.898203592814371	0.652173913043478	0.755667506297229	0.621621621621622	0.405405405405405	0.451351351351351	0.765372670807453	0.75	0.1
375	5	0.691588785046729	0.917910447761194	0.930817610062893	0.650793650793651	0.930817610062893	0.691588785046729	0.793565683646113	0.614942528735632	0.425287356321839	0.456896551724138	0.804749616403961	0.75	0.1
376	1	0.624472573839662	0.89375	0.896969696969697	0.616379310344828	0.896969696969697	0.624472573839662	0.736318407960199	0.596977329974811	0.3727959697733	0.415617128463476	0.759111286919831	0.76	0.1
377	2	0.67381974248927	0.901840490797546	0.907514450867052	0.659192825112108	0.907514450867052	0.67381974248927	0.773399014778325	0.588383838383838	0.396464646464646	0.436868686868687	0.787830116643408	0.76	0.1
378	3	0.674311926605505	0.946969696969697	0.954545454545455	0.637755102040816	0.954545454545455	0.674311926605505	0.790322580645161	0.622857142857143	0.42	0.44	0.810640811787601	0.76	0.1
379	4	0.634782608695652	0.892857142857143	0.906832298136646	0.598086124401914	0.906832298136646	0.634782608695652	0.746803069053708	0.621621621621622	0.394594594594595	0.435135135135135	0.763819875776398	0.76	0.1
380	5	0.682242990654206	0.925373134328358	0.935897435897436	0.645833333333333	0.935897435897436	0.682242990654206	0.789189189189189	0.614942528735632	0.419540229885057	0.448275862068966	0.803808062491282	0.76	0.1
381	1	0.611814345991561	0.89375	0.895061728395062	0.608510638297872	0.895061728395062	0.611814345991561	0.726817042606516	0.596977329974811	0.365239294710327	0.408060453400504	0.752782172995781	0.77	0.1
382	2	0.665236051502146	0.901840490797546	0.906432748538012	0.653333333333333	0.906432748538012	0.665236051502146	0.767326732673267	0.588383838383838	0.391414141414141	0.431818181818182	0.783538271149846	0.77	0.1
383	3	0.669724770642202	0.946969696969697	0.954248366013072	0.634517766497462	0.954248366013072	0.669724770642202	0.787061994609164	0.622857142857143	0.417142857142857	0.437142857142857	0.808347233805949	0.77	0.1
384	4	0.630434782608696	0.9	0.911949685534591	0.597156398104265	0.911949685534591	0.630434782608696	0.745501285347044	0.621621621621622	0.391891891891892	0.42972972972973	0.765217391304348	0.77	0.1
385	5	0.668224299065421	0.940298507462687	0.947019867549669	0.639593908629442	0.947019867549669	0.668224299065421	0.783561643835616	0.614942528735632	0.410919540229885	0.433908045977011	0.804261403264054	0.77	0.1
386	1	0.594936708860759	0.90625	0.903846153846154	0.601659751037344	0.903846153846154	0.594936708860759	0.717557251908397	0.596977329974811	0.355163727959698	0.392947103274559	0.75059335443038	0.78	0.1
387	2	0.656652360515021	0.901840490797546	0.905325443786982	0.647577092511013	0.905325443786982	0.656652360515021	0.761194029850746	0.588383838383838	0.386363636363636	0.426767676767677	0.779246425656284	0.78	0.1
388	3	0.665137614678899	0.946969696969697	0.953947368421053	0.631313131313131	0.953947368421053	0.665137614678899	0.783783783783784	0.622857142857143	0.414285714285714	0.434285714285714	0.806053655824298	0.78	0.1
389	4	0.626086956521739	0.907142857142857	0.917197452229299	0.596244131455399	0.917197452229299	0.626086956521739	0.744186046511628	0.621621621621622	0.389189189189189	0.424324324324324	0.766614906832298	0.78	0.1
390	5	0.654205607476635	0.947761194029851	0.952380952380952	0.6318407960199	0.952380952380952	0.654205607476635	0.775623268698061	0.614942528735632	0.402298850574713	0.422413793103448	0.800983400753243	0.78	0.1
391	1	0.590717299578059	0.9125	0.909090909090909	0.60082304526749	0.909090909090909	0.590717299578059	0.716112531969309	0.596977329974811	0.35264483627204	0.387909319899244	0.75160864978903	0.79	0.1
392	2	0.643776824034335	0.914110429447853	0.914634146341463	0.642241379310345	0.914634146341463	0.643776824034335	0.755667506297229	0.588383838383838	0.378787878787879	0.414141414141414	0.778943626741094	0.79	0.1
393	3	0.651376146788991	0.954545454545455	0.95945945945946	0.623762376237624	0.959459459459459	0.651376146788991	0.775956284153005	0.622857142857143	0.405714285714286	0.422857142857143	0.802960800667223	0.79	0.1
394	4	0.621739130434783	0.907142857142857	0.916666666666667	0.593457943925234	0.916666666666667	0.621739130434783	0.740932642487046	0.621621621621622	0.386486486486486	0.421621621621622	0.76444099378882	0.79	0.1
395	5	0.635514018691589	0.947761194029851	0.951048951048951	0.619512195121951	0.951048951048951	0.635514018691589	0.761904761904762	0.614942528735632	0.390804597701149	0.410919540229885	0.79163760636072	0.79	0.1
396	1	0.582278481012658	0.91875	0.913907284768212	0.597560975609756	0.913907284768212	0.582278481012658	0.711340206185567	0.596977329974811	0.347607052896725	0.380352644836272	0.750514240506329	0.8	0.1
397	2	0.630901287553648	0.920245398773006	0.91875	0.635593220338983	0.91875	0.630901287553648	0.748091603053435	0.588383838383838	0.371212121212121	0.404040404040404	0.775573343163327	0.8	0.1
398	3	0.63302752293578	0.962121212121212	0.965034965034965	0.613526570048309	0.965034965034965	0.63302752293578	0.764542936288089	0.622857142857143	0.394285714285714	0.408571428571429	0.797574367528496	0.8	0.1
399	4	0.617391304347826	0.907142857142857	0.916129032258065	0.590697674418605	0.916129032258065	0.617391304347826	0.737662337662338	0.621621621621622	0.383783783783784	0.418918918918919	0.762267080745342	0.8	0.1
400	5	0.621495327102804	0.947761194029851	0.95	0.610576923076923	0.95	0.621495327102804	0.751412429378531	0.614942528735632	0.382183908045977	0.402298850574713	0.784628260566327	0.8	0.1
401	1	0.573839662447257	0.91875	0.912751677852349	0.592741935483871	0.912751677852349	0.573839662447257	0.704663212435233	0.596977329974811	0.342569269521411	0.375314861460957	0.746294831223629	0.81	0.1
402	2	0.622317596566524	0.920245398773006	0.917721518987342	0.630252100840336	0.917721518987342	0.622317596566524	0.741687979539642	0.588383838383838	0.366161616161616	0.398989898989899	0.771281497669765	0.81	0.1
403	3	0.628440366972477	0.962121212121212	0.964788732394366	0.610576923076923	0.964788732394366	0.628440366972477	0.761111111111111	0.622857142857143	0.391428571428571	0.405714285714286	0.795280789546845	0.81	0.1
404	4	0.617391304347826	0.907142857142857	0.916129032258065	0.590697674418605	0.916129032258065	0.617391304347826	0.737662337662338	0.621621621621622	0.383783783783784	0.418918918918919	0.762267080745342	0.81	0.1
405	5	0.593457943925234	0.955223880597015	0.954887218045113	0.595348837209302	0.954887218045113	0.593457943925234	0.731988472622478	0.614942528735632	0.364942528735632	0.382183908045977	0.774340912261124	0.81	0.1
406	1	0.552742616033755	0.9375	0.929078014184397	0.5859375	0.929078014184397	0.552742616033755	0.693121693121693	0.596977329974811	0.329974811083123	0.355163727959698	0.745121308016878	0.82	0.1
407	2	0.618025751072961	0.920245398773006	0.917197452229299	0.627615062761506	0.917197452229299	0.618025751072961	0.738461538461539	0.588383838383838	0.363636363636364	0.396464646464646	0.769135574922984	0.82	0.1
408	3	0.596330275229358	0.962121212121212	0.962962962962963	0.590697674418605	0.962962962962963	0.596330275229358	0.736543909348442	0.622857142857143	0.371428571428571	0.385714285714286	0.779225743675285	0.82	0.1
409	4	0.582608695652174	0.914285714285714	0.917808219178082	0.571428571428571	0.917808219178082	0.582608695652174	0.712765957446809	0.621621621621622	0.362162162162162	0.394594594594595	0.748447204968944	0.82	0.1
410	5	0.579439252336449	0.970149253731343	0.96875	0.590909090909091	0.96875	0.579439252336449	0.725146198830409	0.614942528735632	0.35632183908046	0.367816091954023	0.774794253033896	0.82	0.1
411	1	0.535864978902954	0.95	0.940740740740741	0.580152671755725	0.940740740740741	0.535864978902954	0.682795698924731	0.596977329974811	0.319899244332494	0.340050377833753	0.742932489451477	0.83	0.1
412	2	0.605150214592275	0.932515337423313	0.927631578947368	0.622950819672131	0.927631578947368	0.605150214592275	0.732467532467532	0.588383838383838	0.356060606060606	0.383838383838384	0.768832776007794	0.83	0.1
413	3	0.582568807339449	0.962121212121212	0.962121212121212	0.582568807339449	0.962121212121212	0.582568807339449	0.725714285714286	0.622857142857143	0.362857142857143	0.377142857142857	0.772345009730331	0.83	0.1
414	4	0.560869565217391	0.928571428571429	0.928057553956835	0.562770562770563	0.928057553956835	0.560869565217391	0.699186991869919	0.621621621621622	0.348648648648649	0.375675675675676	0.74472049689441	0.83	0.1
415	5	0.565420560747664	0.970149253731343	0.968	0.582959641255606	0.968	0.565420560747664	0.713864306784661	0.614942528735632	0.347701149425287	0.359195402298851	0.767784907239503	0.83	0.1
416	1	0.527426160337553	0.95	0.93984962406015	0.575757575757576	0.93984962406015	0.527426160337553	0.675675675675676	0.596977329974811	0.314861460957179	0.335012594458438	0.738713080168776	0.84	0.1
417	2	0.575107296137339	0.932515337423313	0.924137931034483	0.605577689243028	0.924137931034483	0.575107296137339	0.708994708994709	0.588383838383838	0.338383838383838	0.366161616161616	0.753811316780326	0.84	0.1
418	3	0.573394495412844	0.96969696969697	0.968992248062016	0.579185520361991	0.968992248062015	0.573394495412844	0.720461095100865	0.622857142857143	0.357142857142857	0.368571428571429	0.771545732554907	0.84	0.1
419	4	0.556521739130435	0.942857142857143	0.941176470588235	0.564102564102564	0.941176470588235	0.556521739130435	0.699453551912568	0.621621621621622	0.345945945945946	0.367567567567568	0.749689440993789	0.84	0.1
420	5	0.551401869158878	0.977611940298508	0.975206611570248	0.577092511013216	0.975206611570248	0.551401869158878	0.704477611940299	0.614942528735632	0.339080459770115	0.347701149425287	0.764506904728693	0.84	0.1
421	1	0.493670886075949	0.95	0.936	0.558823529411765	0.936	0.493670886075949	0.646408839779006	0.596977329974811	0.294710327455919	0.314861460957179	0.721835443037975	0.85	0.1
422	2	0.545064377682403	0.938650306748466	0.927007299270073	0.590733590733591	0.927007299270073	0.545064377682403	0.686486486486486	0.588383838383838	0.320707070707071	0.345959595959596	0.741857342215435	0.85	0.1
423	3	0.559633027522936	0.96969696969697	0.968253968253968	0.571428571428571	0.968253968253968	0.559633027522936	0.709302325581395	0.622857142857143	0.348571428571429	0.36	0.764664998609953	0.85	0.1
424	4	0.530434782608696	0.942857142857143	0.938461538461538	0.55	0.938461538461538	0.530434782608696	0.677777777777778	0.621621621621622	0.32972972972973	0.351351351351351	0.736645962732919	0.85	0.1
425	5	0.532710280373832	0.977611940298508	0.974358974358974	0.567099567099567	0.974358974358974	0.532710280373832	0.688821752265861	0.614942528735632	0.327586206896552	0.336206896551724	0.75516111033617	0.85	0.1
426	1	0.481012658227848	0.95625	0.942148760330578	0.554347826086956	0.942148760330578	0.481012658227848	0.636871508379888	0.596977329974811	0.287153652392947	0.304785894206549	0.718631329113924	0.86	0.1
427	2	0.515021459227468	0.94478527607362	0.930232558139535	0.576779026217228	0.930232558139535	0.515021459227468	0.662983425414365	0.588383838383838	0.303030303030303	0.325757575757576	0.729903367650544	0.86	0.1
428	3	0.55045871559633	0.96969696969697	0.967741935483871	0.566371681415929	0.967741935483871	0.55045871559633	0.701754385964912	0.622857142857143	0.342857142857143	0.354285714285714	0.76007784264665	0.86	0.1
429	4	0.51304347826087	0.95	0.944	0.542857142857143	0.944	0.51304347826087	0.664788732394366	0.621621621621622	0.318918918918919	0.337837837837838	0.731521739130435	0.86	0.1
430	5	0.504672897196262	0.985074626865672	0.981818181818182	0.554621848739496	0.981818181818182	0.504672897196262	0.666666666666667	0.614942528735632	0.310344827586207	0.316091954022989	0.744873762030967	0.86	0.1
431	1	0.468354430379747	0.95625	0.940677966101695	0.548387096774194	0.940677966101695	0.468354430379747	0.625352112676056	0.596977329974811	0.279596977329975	0.297229219143577	0.712302215189873	0.87	0.1
432	2	0.476394849785408	0.957055214723926	0.940677966101695	0.561151079136691	0.940677966101695	0.476394849785408	0.632478632478633	0.588383838383838	0.28030303030303	0.297979797979798	0.716725032254667	0.87	0.1
433	3	0.536697247706422	0.96969696969697	0.966942148760331	0.558951965065502	0.966942148760331	0.536697247706422	0.690265486725664	0.622857142857143	0.334285714285714	0.345714285714286	0.753197108701696	0.87	0.1
434	4	0.495652173913044	0.95	0.942148760330578	0.534136546184739	0.942148760330578	0.495652173913044	0.64957264957265	0.621621621621622	0.308108108108108	0.327027027027027	0.722826086956522	0.87	0.1
435	5	0.481308411214953	0.985074626865672	0.980952380952381	0.54320987654321	0.980952380952381	0.481308411214953	0.64576802507837	0.614942528735632	0.295977011494253	0.301724137931034	0.733191519040312	0.87	0.1
436	1	0.443037974683544	0.95625	0.9375	0.536842105263158	0.9375	0.443037974683544	0.601719197707736	0.596977329974811	0.26448362720403	0.282115869017632	0.699643987341772	0.88	0.1
437	2	0.463519313304721	0.957055214723926	0.939130434782609	0.555160142348755	0.939130434782609	0.463519313304721	0.620689655172414	0.588383838383838	0.272727272727273	0.29040404040404	0.710287264014324	0.88	0.1
438	3	0.513761467889908	0.96969696969697	0.96551724137931	0.547008547008547	0.96551724137931	0.513761467889908	0.67065868263473	0.622857142857143	0.32	0.331428571428571	0.741729218793439	0.88	0.1
439	4	0.478260869565217	0.957142857142857	0.948275862068966	0.52755905511811	0.948275862068966	0.478260869565217	0.635838150289017	0.621621621621622	0.297297297297297	0.313513513513514	0.717701863354037	0.88	0.1
440	5	0.47196261682243	0.985074626865672	0.980582524271845	0.538775510204082	0.980582524271845	0.47196261682243	0.637223974763407	0.614942528735632	0.290229885057471	0.295977011494253	0.728518621844051	0.88	0.1
441	1	0.413502109704641	0.96875	0.951456310679612	0.527210884353742	0.951456310679612	0.413502109704641	0.576470588235294	0.596977329974811	0.246851385390428	0.259445843828715	0.691126054852321	0.89	0.1
442	2	0.450643776824034	0.969325153374233	0.954545454545454	0.552447552447553	0.954545454545455	0.450643776824034	0.612244897959184	0.588383838383838	0.265151515151515	0.277777777777778	0.709984465099134	0.89	0.1
443	3	0.490825688073394	0.977272727272727	0.972727272727273	0.5375	0.972727272727273	0.490825688073394	0.652439024390244	0.622857142857143	0.305714285714286	0.314285714285714	0.734049207673061	0.89	0.1
444	4	0.456521739130435	0.964285714285714	0.954545454545455	0.519230769230769	0.954545454545455	0.456521739130435	0.617647058823529	0.621621621621622	0.283783783783784	0.297297297297297	0.710403726708075	0.89	0.1
445	5	0.453271028037383	0.985074626865672	0.97979797979798	0.530120481927711	0.97979797979798	0.453271028037383	0.619808306709265	0.614942528735632	0.278735632183908	0.28448275862069	0.719172827451527	0.89	0.1
446	1	0.40084388185654	0.975	0.95959595959596	0.523489932885906	0.95959595959596	0.40084388185654	0.56547619047619	0.596977329974811	0.239294710327456	0.249370277078086	0.68792194092827	0.9	0.1
447	2	0.433476394849785	0.969325153374233	0.952830188679245	0.544827586206897	0.952830188679245	0.433476394849785	0.595870206489676	0.588383838383838	0.255050505050505	0.267676767676768	0.701400774112009	0.9	0.1
448	3	0.458715596330275	0.977272727272727	0.970873786407767	0.522267206477733	0.970873786407767	0.458715596330275	0.623052959501558	0.622857142857143	0.285714285714286	0.294285714285714	0.717994161801501	0.9	0.1
449	4	0.443478260869565	0.964285714285714	0.953271028037383	0.513307984790875	0.953271028037383	0.443478260869565	0.605341246290801	0.621621621621622	0.275675675675676	0.289189189189189	0.70388198757764	0.9	0.1
450	5	0.420560747663551	0.985074626865672	0.978260869565217	0.515625	0.978260869565217	0.420560747663551	0.588235294117647	0.614942528735632	0.258620689655172	0.264367816091954	0.702817687264611	0.9	0.1
451	1	0.367088607594937	0.975	0.956043956043956	0.509803921568627	0.956043956043956	0.367088607594937	0.530487804878049	0.596977329974811	0.219143576826196	0.229219143576826	0.671044303797468	0.91	0.1
452	2	0.420600858369099	0.969325153374233	0.951456310679612	0.539249146757679	0.951456310679612	0.420600858369099	0.583333333333333	0.588383838383838	0.247474747474747	0.26010101010101	0.694963005871666	0.91	0.1
453	3	0.431192660550459	0.977272727272727	0.969072164948454	0.509881422924901	0.969072164948454	0.431192660550459	0.596825396825397	0.622857142857143	0.268571428571429	0.277142857142857	0.704232693911593	0.91	0.1
454	4	0.426086956521739	0.964285714285714	0.951456310679612	0.50561797752809	0.951456310679612	0.426086956521739	0.588588588588589	0.621621621621622	0.264864864864865	0.278378378378378	0.695186335403727	0.91	0.1
455	5	0.392523364485981	0.992537313432836	0.988235294117647	0.505703422053232	0.988235294117647	0.392523364485981	0.561872909698997	0.614942528735632	0.241379310344828	0.244252873563218	0.692530338959409	0.91	0.1
456	1	0.358649789029536	0.98125	0.965909090909091	0.508090614886731	0.965909090909091	0.358649789029536	0.523076923076923	0.596977329974811	0.214105793450882	0.221662468513854	0.669949894514768	0.92	0.1
457	2	0.407725321888412	0.975460122699387	0.95959595959596	0.535353535353535	0.95959595959596	0.407725321888412	0.572289156626506	0.588383838383838	0.23989898989899	0.25	0.691592722293899	0.92	0.1
458	3	0.41743119266055	0.977272727272727	0.968085106382979	0.50390625	0.968085106382979	0.41743119266055	0.583333333333333	0.622857142857143	0.26	0.268571428571429	0.697351959966639	0.92	0.1
459	4	0.404347826086957	0.971428571428571	0.958762886597938	0.498168498168498	0.958762886597938	0.404347826086957	0.568807339449541	0.621621621621622	0.251351351351351	0.262162162162162	0.687888198757764	0.92	0.1
460	5	0.350467289719626	0.992537313432836	0.986842105263158	0.488970588235294	0.986842105263158	0.350467289719626	0.517241379310345	0.614942528735632	0.21551724137931	0.218390804597701	0.671502301576231	0.92	0.1
461	1	0.333333333333333	0.98125	0.963414634146341	0.498412698412698	0.963414634146341	0.333333333333333	0.495297805642633	0.596977329974811	0.198992443324937	0.206549118387909	0.657291666666667	0.93	0.1
462	2	0.36480686695279	0.975460122699387	0.955056179775281	0.517915309446254	0.955056179775281	0.36480686695279	0.527950310559006	0.588383838383838	0.214646464646465	0.224747474747475	0.670133494826088	0.93	0.1
463	3	0.389908256880734	0.977272727272727	0.965909090909091	0.49236641221374	0.965909090909091	0.389908256880734	0.555555555555555	0.622857142857143	0.242857142857143	0.251428571428571	0.683590492076731	0.93	0.1
464	4	0.373913043478261	0.985714285714286	0.977272727272727	0.48936170212766	0.977272727272727	0.373913043478261	0.540880503144654	0.621621621621622	0.232432432432432	0.237837837837838	0.679813664596273	0.93	0.1
465	5	0.327102803738318	0.992537313432836	0.985915492957746	0.48014440433213	0.985915492957746	0.327102803738318	0.491228070175439	0.614942528735632	0.201149425287356	0.204022988505747	0.659820058585577	0.93	0.1
466	1	0.308016877637131	0.9875	0.973333333333333	0.490683229813665	0.973333333333333	0.308016877637131	0.467948717948718	0.596977329974811	0.183879093198992	0.188916876574307	0.647758438818565	0.94	0.1
467	2	0.317596566523605	0.975460122699387	0.948717948717949	0.5	0.948717948717949	0.317596566523605	0.47588424437299	0.588383838383838	0.186868686868687	0.196969696969697	0.646528344611496	0.94	0.1
468	3	0.362385321100917	0.977272727272727	0.963414634146342	0.481343283582089	0.963414634146341	0.362385321100917	0.526666666666667	0.622857142857143	0.225714285714286	0.234285714285714	0.669829024186822	0.94	0.1
469	4	0.339130434782609	0.992857142857143	0.987341772151899	0.47766323024055	0.987341772151899	0.339130434782609	0.504854368932039	0.621621621621622	0.210810810810811	0.213513513513514	0.665993788819876	0.94	0.1
470	5	0.294392523364486	0.992537313432836	0.984375	0.46830985915493	0.984375	0.294392523364486	0.453237410071942	0.614942528735632	0.181034482758621	0.183908045977011	0.643464918398661	0.94	0.1
471	1	0.248945147679325	0.9875	0.967213114754098	0.470238095238095	0.967213114754098	0.248945147679325	0.395973154362416	0.596977329974811	0.148614609571788	0.153652392947103	0.618222573839663	0.95	0.1
472	2	0.283261802575107	0.975460122699387	0.942857142857143	0.487730061349693	0.942857142857143	0.283261802575107	0.435643564356436	0.588383838383838	0.166666666666667	0.176767676767677	0.629360962637247	0.95	0.1
473	3	0.330275229357798	0.984848484848485	0.972972972972973	0.471014492753623	0.972972972972973	0.330275229357798	0.493150684931507	0.622857142857143	0.205714285714286	0.211428571428571	0.657561857103142	0.95	0.1
474	4	0.295652173913043	1	1	0.463576158940397	1	0.295652173913043	0.456375838926175	0.621621621621622	0.183783783783784	0.183783783783784	0.647826086956522	0.95	0.1
475	5	0.247663551401869	0.992537313432836	0.981481481481482	0.452380952380952	0.981481481481482	0.247663551401869	0.395522388059702	0.614942528735632	0.152298850574713	0.155172413793103	0.620100432417352	0.95	0.1
476	1	0.20253164556962	0.9875	0.96	0.455331412103746	0.96	0.20253164556962	0.334494773519164	0.596977329974811	0.120906801007557	0.125944584382872	0.59501582278481	0.96	0.1
477	2	0.248927038626609	0.98159509202454	0.950819672131148	0.477611940298508	0.950819672131147	0.248927038626609	0.394557823129252	0.588383838383838	0.146464646464646	0.154040404040404	0.615261065325575	0.96	0.1
478	3	0.293577981651376	0.984848484848485	0.96969696969697	0.457746478873239	0.96969696969697	0.293577981651376	0.450704225352113	0.622857142857143	0.182857142857143	0.188571428571429	0.639213233249931	0.96	0.1
479	4	0.256521739130435	1	1	0.45016077170418	1	0.256521739130435	0.408304498269896	0.621621621621622	0.159459459459459	0.159459459459459	0.628260869565217	0.96	0.1
480	5	0.191588785046729	0.992537313432836	0.976190476190476	0.434640522875817	0.976190476190476	0.191588785046729	0.3203125	0.614942528735632	0.117816091954023	0.120689655172414	0.592063049239782	0.96	0.1
481	1	0.156118143459916	0.9875	0.948717948717949	0.441340782122905	0.948717948717949	0.156118143459916	0.268115942028986	0.596977329974811	0.0931989924433249	0.0982367758186398	0.571809071729958	0.97	0.1
482	2	0.197424892703863	0.993865030674847	0.978723404255319	0.464183381088825	0.978723404255319	0.197424892703863	0.328571428571429	0.588383838383838	0.116161616161616	0.118686868686869	0.595644961689355	0.97	0.1
483	3	0.256880733944954	0.984848484848485	0.96551724137931	0.445205479452055	0.96551724137931	0.256880733944954	0.405797101449275	0.622857142857143	0.16	0.165714285714286	0.62086460939672	0.97	0.1
484	4	0.2	1	1	0.432098765432099	1	0.2	0.333333333333333	0.621621621621622	0.124324324324324	0.124324324324324	0.6	0.97	0.1
485	5	0.144859813084112	0.992537313432836	0.96875	0.420886075949367	0.96875	0.144859813084112	0.252032520325203	0.614942528735632	0.0890804597701149	0.0919540229885057	0.568698563258474	0.97	0.1
486	1	0.118143459915612	0.9875	0.933333333333334	0.430517711171662	0.933333333333333	0.118143459915612	0.209737827715356	0.596977329974811	0.0705289672544081	0.0755667506297229	0.552821729957806	0.98	0.1
487	2	0.128755364806867	1	1	0.445355191256831	1	0.128755364806867	0.228136882129278	0.588383838383838	0.0757575757575758	0.0757575757575758	0.564377682403433	0.98	0.1
488	3	0.155963302752294	0.984848484848485	0.944444444444444	0.414012738853503	0.944444444444444	0.155963302752294	0.267716535433071	0.622857142857143	0.0971428571428571	0.102857142857143	0.570405893800389	0.98	0.1
489	4	0.152173913043478	1	1	0.417910447761194	1	0.152173913043478	0.264150943396226	0.621621621621622	0.0945945945945946	0.0945945945945946	0.576086956521739	0.98	0.1
490	5	0.11214953271028	1	1	0.41358024691358	1	0.11214953271028	0.201680672268908	0.614942528735632	0.0689655172413793	0.0689655172413793	0.55607476635514	0.98	0.1
491	1	0.0675105485232067	0.99375	0.941176470588236	0.418421052631579	0.941176470588235	0.0675105485232067	0.125984251968504	0.596977329974811	0.0403022670025189	0.0428211586901763	0.530630274261603	0.99	0.1
492	2	0.0643776824034335	1	1	0.427821522309711	1	0.0643776824034335	0.120967741935484	0.588383838383838	0.0378787878787879	0.0378787878787879	0.532188841201717	0.99	0.1
493	3	0.0642201834862385	0.992424242424242	0.933333333333333	0.391044776119403	0.933333333333333	0.0642201834862385	0.120171673819742	0.622857142857143	0.04	0.0428571428571429	0.528322212955241	0.99	0.1
494	4	0.0739130434782609	1	1	0.396600566572238	1	0.0739130434782609	0.137651821862348	0.621621621621622	0.0459459459459459	0.0459459459459459	0.53695652173913	0.99	0.1
495	5	0.0560747663551402	1	1	0.398809523809524	1	0.0560747663551402	0.106194690265487	0.614942528735632	0.0344827586206897	0.0344827586206897	0.52803738317757	0.99	0.1
496	1	0	1	NA	0.403022670025189	NA	0	NA	0.596977329974811	0	0	0.5	1	0.1
497	2	0	1	NA	0.411616161616162	NA	0	NA	0.588383838383838	0	0	0.5	1	0.1
498	3	0	1	NA	0.377142857142857	NA	0	NA	0.622857142857143	0	0	0.5	1	0.1
499	4	0	1	NA	0.378378378378378	NA	0	NA	0.621621621621622	0	0	0.5	1	0.1
500	5	0	1	NA	0.385057471264368	NA	0	NA	0.614942528735632	0	0	0.5	1	0.1
