# Supplementary material for: Early prediction of antigenic transitions for influenza A/H3N2
Source: PLoS Comput Biol. 2020 Feb 18;16(2):e1007683. doi: 10.1371/journal.pcbi.1007683 (PMC7048310; doi:10.1371/journal.pcbi.1007683)
Supplement: S1 Source — (GZ) [file pcbi.1007683.s016.tar.gz › S3_source_files/figure_files/figure4_data/perf.single.04.csv]

	fold	Sensitivity	Specificity	Pos.Pred.Value	Neg.Pred.Value	Precision	Recall	F1	Prevalence	Detection.Rate	Detection.Prevalence	Balanced.Accuracy	thres	freq
1	1	0.995726495726496	0.16629711751663	0.382594417077176	0.986842105263158	0.382594417077176	0.995726495726496	0.552787663107948	0.341605839416058	0.34014598540146	0.889051094890511	0.581011806621563	0.01	0.04
2	2	0.995652173913044	0.135857461024499	0.371150729335494	0.983870967741935	0.371150729335494	0.995652173913044	0.54073199527745	0.338733431516937	0.337260677466863	0.908689248895434	0.565754817468771	0.01	0.04
3	3	1	0.123152709359606	0.377622377622378	1	0.377622377622378	1	0.548223350253807	0.347266881028939	0.347266881028939	0.919614147909968	0.561576354679803	0.01	0.04
4	4	1	0.137440758293839	0.385135135135135	1	0.385135135135135	1	0.55609756097561	0.350769230769231	0.350769230769231	0.910769230769231	0.568720379146919	0.01	0.04
5	5	1	0.116822429906542	0.360406091370558	1	0.360406091370558	1	0.529850746268657	0.332293291731669	0.332293291731669	0.921996879875195	0.558411214953271	0.01	0.04
6	1	0.987179487179487	0.257206208425721	0.408127208480565	0.974789915966387	0.408127208480565	0.987179487179487	0.5775	0.341605839416058	0.337226277372263	0.826277372262774	0.622192847802604	0.02	0.04
7	2	0.995652173913044	0.211581291759465	0.392795883361921	0.989583333333333	0.392795883361921	0.995652173913044	0.563345633456335	0.338733431516937	0.337260677466863	0.858615611192931	0.603616732836254	0.02	0.04
8	3	1	0.216748768472906	0.404494382022472	1	0.404494382022472	1	0.576	0.347266881028939	0.347266881028939	0.858520900321543	0.608374384236453	0.02	0.04
9	4	0.995614035087719	0.222748815165877	0.409009009009009	0.989473684210526	0.409009009009009	0.995614035087719	0.579821200510856	0.350769230769231	0.349230769230769	0.853846153846154	0.609181425126798	0.02	0.04
10	5	0.995305164319249	0.191588785046729	0.379928315412186	0.987951807228916	0.379928315412186	0.995305164319249	0.549935149156939	0.332293291731669	0.330733229329173	0.870514820592824	0.593446974682989	0.02	0.04
11	1	0.974358974358974	0.325942350332594	0.428571428571428	0.96078431372549	0.428571428571429	0.974358974358974	0.595300261096606	0.341605839416058	0.332846715328467	0.776642335766423	0.650150662345784	0.03	0.04
12	2	0.995652173913044	0.271714922048998	0.411870503597122	0.991869918699187	0.411870503597122	0.995652173913044	0.582697201017812	0.338733431516937	0.337260677466863	0.818851251840943	0.633683547981021	0.03	0.04
13	3	0.986111111111111	0.300492610837438	0.428571428571429	0.976	0.428571428571429	0.986111111111111	0.597475455820477	0.347266881028939	0.342443729903537	0.79903536977492	0.643301860974275	0.03	0.04
14	4	0.995614035087719	0.277251184834123	0.426691729323308	0.991525423728814	0.426691729323308	0.995614035087719	0.597368421052632	0.350769230769231	0.349230769230769	0.818461538461538	0.636432609960921	0.03	0.04
15	5	0.990610328638498	0.254672897196262	0.39811320754717	0.981981981981982	0.39811320754717	0.990610328638498	0.567967698519515	0.332293291731669	0.329173166926677	0.826833073322933	0.62264161291738	0.03	0.04
16	1	0.965811965811966	0.374722838137472	0.44488188976378	0.954802259887006	0.44488188976378	0.965811965811966	0.609164420485175	0.341605839416058	0.32992700729927	0.741605839416058	0.670267401974719	0.04	0.04
17	2	0.991304347826087	0.316258351893096	0.426168224299065	0.986111111111111	0.426168224299065	0.991304347826087	0.596078431372549	0.338733431516937	0.335787923416789	0.787923416789396	0.653781349859591	0.04	0.04
18	3	0.981481481481482	0.342364532019704	0.44258872651357	0.972027972027972	0.44258872651357	0.981481481481482	0.610071942446043	0.347266881028939	0.340836012861736	0.770096463022508	0.661923006750593	0.04	0.04
19	4	0.991228070175439	0.31042654028436	0.437137330754352	0.984962406015038	0.437137330754352	0.991228070175439	0.606711409395973	0.350769230769231	0.347692307692308	0.795384615384615	0.650827305229899	0.04	0.04
20	5	0.985915492957746	0.313084112149533	0.416666666666667	0.978102189781022	0.416666666666667	0.985915492957746	0.585774058577406	0.332293291731669	0.327613104524181	0.786271450858034	0.64949980255364	0.04	0.04
21	1	0.965811965811966	0.401330376940133	0.455645161290323	0.957671957671958	0.455645161290323	0.965811965811966	0.619178082191781	0.341605839416058	0.32992700729927	0.724087591240876	0.683571171376049	0.05	0.04
22	2	0.991304347826087	0.334075723830735	0.432637571157495	0.986842105263158	0.432637571157495	0.991304347826087	0.602377807133421	0.338733431516937	0.335787923416789	0.776141384388807	0.662690035828411	0.05	0.04
23	3	0.976851851851852	0.403940886699507	0.465783664459161	0.970414201183432	0.465783664459161	0.976851851851852	0.630792227204783	0.347266881028939	0.339228295819936	0.728295819935691	0.69039636927568	0.05	0.04
24	4	0.982456140350877	0.362559241706161	0.454361054766734	0.97452229299363	0.454361054766734	0.982456140350877	0.621359223300971	0.350769230769231	0.344615384615385	0.758461538461538	0.672507691028519	0.05	0.04
25	5	0.985915492957746	0.36214953271028	0.434782608695652	0.981012658227848	0.434782608695652	0.985915492957746	0.603448275862069	0.332293291731669	0.327613104524181	0.753510140405616	0.674032512834013	0.05	0.04
26	1	0.961538461538462	0.439024390243902	0.47071129707113	0.956521739130435	0.47071129707113	0.961538461538462	0.632022471910112	0.341605839416058	0.328467153284672	0.697810218978102	0.700281425891182	0.06	0.04
27	2	0.98695652173913	0.371937639198218	0.445972495088409	0.982352941176471	0.445972495088409	0.98695652173913	0.614343707713126	0.338733431516937	0.334315169366716	0.749631811487482	0.679447080468674	0.06	0.04
28	3	0.976851851851852	0.445812807881773	0.48394495412844	0.973118279569892	0.48394495412844	0.976851851851852	0.647239263803681	0.347266881028939	0.339228295819936	0.70096463022508	0.711332329866813	0.06	0.04
29	4	0.973684210526316	0.386255924170616	0.461538461538462	0.964497041420118	0.461538461538462	0.973684210526316	0.6262341325811	0.350769230769231	0.341538461538462	0.74	0.679970067348466	0.06	0.04
30	5	0.985915492957746	0.39018691588785	0.445859872611465	0.982352941176471	0.445859872611465	0.985915492957746	0.614035087719298	0.332293291731669	0.327613104524181	0.734789391575663	0.688051204422798	0.06	0.04
31	1	0.961538461538462	0.46119733924612	0.480769230769231	0.95852534562212	0.480769230769231	0.961538461538462	0.641025641025641	0.341605839416058	0.328467153284672	0.683211678832117	0.711367900392291	0.07	0.04
32	2	0.98695652173913	0.418708240534521	0.46516393442623	0.984293193717278	0.465163934426229	0.98695652173913	0.632311977715877	0.338733431516937	0.334315169366716	0.718703976435935	0.702832381136826	0.07	0.04
33	3	0.972222222222222	0.470443349753695	0.494117647058824	0.969543147208122	0.494117647058824	0.972222222222222	0.655226209048362	0.347266881028939	0.337620578778135	0.683279742765273	0.721332785987958	0.07	0.04
34	4	0.969298245614035	0.421800947867299	0.475268817204301	0.962162162162162	0.475268817204301	0.969298245614035	0.637806637806638	0.350769230769231	0.34	0.715384615384615	0.695549596740667	0.07	0.04
35	5	0.985915492957746	0.422897196261682	0.459518599562363	0.983695652173913	0.459518599562363	0.985915492957746	0.626865671641791	0.332293291731669	0.327613104524181	0.712948517940718	0.704406344609714	0.07	0.04
36	1	0.952991452991453	0.490022172949002	0.492273730684327	0.952586206896552	0.492273730684327	0.952991452991453	0.64919941775837	0.341605839416058	0.325547445255474	0.661313868613139	0.721506812970228	0.08	0.04
37	2	0.978260869565217	0.44543429844098	0.474683544303798	0.975609756097561	0.474683544303797	0.978260869565217	0.639204545454545	0.338733431516937	0.331369661266568	0.698085419734904	0.711847584003099	0.08	0.04
38	3	0.972222222222222	0.490147783251232	0.503597122302158	0.970731707317073	0.503597122302158	0.972222222222222	0.663507109004739	0.347266881028939	0.337620578778135	0.670418006430868	0.731185002736727	0.08	0.04
39	4	0.969298245614035	0.462085308056872	0.493303571428571	0.965346534653465	0.493303571428571	0.969298245614035	0.653846153846154	0.350769230769231	0.34	0.689230769230769	0.715691776835454	0.08	0.04
40	5	0.981220657276995	0.457943925233645	0.473922902494331	0.98	0.473922902494331	0.981220657276995	0.63914373088685	0.332293291731669	0.326053042121685	0.68798751950078	0.71958229125532	0.08	0.04
41	1	0.948717948717949	0.523281596452328	0.508009153318078	0.951612903225806	0.508009153318078	0.948717948717949	0.661698956780924	0.341605839416058	0.324087591240876	0.637956204379562	0.735999772585138	0.09	0.04
42	2	0.973913043478261	0.463251670378619	0.481720430107527	0.97196261682243	0.481720430107527	0.973913043478261	0.644604316546763	0.338733431516937	0.329896907216495	0.684830633284242	0.71858235692844	0.09	0.04
43	3	0.967592592592593	0.519704433497537	0.517326732673267	0.967889908256881	0.517326732673267	0.967592592592593	0.674193548387097	0.347266881028939	0.336012861736334	0.64951768488746	0.743648513045065	0.09	0.04
44	4	0.969298245614035	0.483412322274882	0.503416856492027	0.966824644549763	0.503416856492027	0.969298245614035	0.662668665667166	0.350769230769231	0.34	0.675384615384615	0.726355283944458	0.09	0.04
45	5	0.976525821596244	0.476635514018692	0.481481481481481	0.976076555023923	0.481481481481481	0.976525821596244	0.644961240310077	0.332293291731669	0.324492979719189	0.673946957878315	0.726580667807468	0.09	0.04
46	1	0.944444444444444	0.547671840354767	0.52	0.95	0.52	0.944444444444444	0.670713201820941	0.341605839416058	0.322627737226277	0.62043795620438	0.746058142399606	0.1	0.04
47	2	0.973913043478261	0.478841870824053	0.489082969432314	0.972850678733032	0.489082969432314	0.973913043478261	0.651162790697674	0.338733431516937	0.329896907216495	0.674521354933726	0.726377457151157	0.1	0.04
48	3	0.958333333333333	0.551724137931034	0.532133676092545	0.96137339055794	0.532133676092545	0.958333333333333	0.684297520661157	0.347266881028939	0.332797427652733	0.62540192926045	0.755028735632184	0.1	0.04
49	4	0.964912280701754	0.511848341232227	0.516431924882629	0.964285714285714	0.516431924882629	0.964912280701754	0.672782874617737	0.350769230769231	0.338461538461538	0.655384615384615	0.738380310966991	0.1	0.04
50	5	0.971830985915493	0.504672897196262	0.494033412887828	0.972972972972973	0.494033412887828	0.971830985915493	0.655063291139241	0.332293291731669	0.322932917316693	0.653666146645866	0.738251941555877	0.1	0.04
51	1	0.935897435897436	0.57649667405765	0.534146341463415	0.945454545454546	0.534146341463415	0.935897435897436	0.680124223602484	0.341605839416058	0.31970802919708	0.598540145985402	0.756197054977543	0.11	0.04
52	2	0.973913043478261	0.494432071269488	0.496674057649667	0.973684210526316	0.496674057649667	0.973913043478261	0.657856093979442	0.338733431516937	0.329896907216495	0.664212076583211	0.734172557373874	0.11	0.04
53	3	0.953703703703704	0.564039408866995	0.537859007832898	0.9581589958159	0.537859007832898	0.953703703703704	0.687813021702838	0.347266881028939	0.331189710610932	0.615755627009646	0.758871556285349	0.11	0.04
54	4	0.964912280701754	0.54739336492891	0.535279805352798	0.96652719665272	0.535279805352798	0.964912280701754	0.688575899843505	0.350769230769231	0.338461538461538	0.632307692307692	0.756152822815332	0.11	0.04
55	5	0.971830985915493	0.539719626168224	0.512376237623762	0.974683544303797	0.512376237623762	0.971830985915493	0.670988654781199	0.332293291731669	0.322932917316693	0.630265210608424	0.755775306041859	0.11	0.04
56	1	0.935897435897436	0.594235033259424	0.544776119402985	0.946996466431095	0.544776119402985	0.935897435897436	0.688679245283019	0.341605839416058	0.31970802919708	0.586861313868613	0.76506623457843	0.12	0.04
57	2	0.969565217391304	0.505567928730512	0.501123595505618	0.97008547008547	0.501123595505618	0.969565217391304	0.660740740740741	0.338733431516937	0.328424153166421	0.655375552282769	0.737566573060908	0.12	0.04
58	3	0.944444444444444	0.576354679802956	0.542553191489362	0.951219512195122	0.542553191489362	0.944444444444444	0.689189189189189	0.347266881028939	0.327974276527331	0.604501607717042	0.7603995621237	0.12	0.04
59	4	0.951754385964912	0.571090047393365	0.545226130653266	0.956349206349206	0.545226130653266	0.951754385964912	0.693290734824281	0.350769230769231	0.333846153846154	0.612307692307692	0.761422216679139	0.12	0.04
60	5	0.967136150234742	0.55607476635514	0.52020202020202	0.971428571428571	0.52020202020202	0.967136150234742	0.676518883415435	0.332293291731669	0.321372854914197	0.617784711388456	0.761605458294941	0.12	0.04
61	1	0.935897435897436	0.611973392461197	0.555837563451777	0.948453608247423	0.555837563451777	0.935897435897436	0.697452229299363	0.341605839416058	0.31970802919708	0.575182481751825	0.773935414179317	0.13	0.04
62	2	0.965217391304348	0.521158129175947	0.508009153318078	0.966942148760331	0.508009153318078	0.965217391304348	0.665667166416792	0.338733431516937	0.326951399116348	0.64359351988218	0.743187760240147	0.13	0.04
63	3	0.939814814814815	0.600985221674877	0.556164383561644	0.949416342412451	0.556164383561644	0.939814814814815	0.698795180722892	0.347266881028939	0.326366559485531	0.586816720257235	0.770400018244846	0.13	0.04
64	4	0.951754385964912	0.590047393364929	0.556410256410256	0.957692307692308	0.556410256410256	0.951754385964912	0.702265372168285	0.350769230769231	0.333846153846154	0.6	0.770900889664921	0.13	0.04
65	5	0.957746478873239	0.581775700934579	0.532637075718016	0.965116279069767	0.532637075718016	0.957746478873239	0.684563758389262	0.332293291731669	0.318252730109204	0.597503900156006	0.769761089903909	0.13	0.04
66	1	0.935897435897436	0.631929046563193	0.568831168831169	0.95	0.568831168831169	0.935897435897436	0.707592891760905	0.341605839416058	0.31970802919708	0.562043795620438	0.783913241230314	0.14	0.04
67	2	0.956521739130435	0.543429844097996	0.517647058823529	0.960629921259842	0.517647058823529	0.956521739130435	0.67175572519084	0.338733431516937	0.3240058910162	0.625920471281296	0.749975791614215	0.14	0.04
68	3	0.939814814814815	0.610837438423645	0.562326869806094	0.950191570881226	0.562326869806094	0.939814814814815	0.703639514731369	0.347266881028939	0.326366559485531	0.580385852090032	0.77532612661923	0.14	0.04
69	4	0.942982456140351	0.606635071090047	0.564304461942257	0.951672862453532	0.564304461942257	0.942982456140351	0.706075533661741	0.350769230769231	0.330769230769231	0.586153846153846	0.774808763615199	0.14	0.04
70	5	0.953051643192488	0.595794392523365	0.539893617021277	0.962264150943396	0.539893617021277	0.953051643192488	0.689303904923599	0.332293291731669	0.316692667706708	0.586583463338534	0.774423017857926	0.14	0.04
71	1	0.931623931623932	0.643015521064302	0.575197889182058	0.947712418300654	0.575197889182058	0.931623931623932	0.711256117455139	0.341605839416058	0.318248175182482	0.553284671532847	0.787319726344117	0.15	0.04
72	2	0.952173913043478	0.55902004454343	0.525179856115108	0.958015267175573	0.525179856115108	0.952173913043478	0.676970633693972	0.338733431516937	0.322533136966127	0.614138438880707	0.755596978793454	0.15	0.04
73	3	0.930555555555556	0.62807881773399	0.571022727272727	0.944444444444444	0.571022727272727	0.930555555555556	0.707746478873239	0.347266881028939	0.323151125401929	0.565916398713826	0.779317186644773	0.15	0.04
74	4	0.925438596491228	0.62085308056872	0.568733153638814	0.939068100358423	0.568733153638814	0.925438596491228	0.704507512520868	0.350769230769231	0.324615384615385	0.570769230769231	0.773145838529974	0.15	0.04
75	5	0.953051643192488	0.600467289719626	0.542780748663102	0.962546816479401	0.542780748663102	0.953051643192488	0.691652470187394	0.332293291731669	0.316692667706708	0.583463338533541	0.776759466456057	0.15	0.04
76	1	0.927350427350427	0.656319290465632	0.583333333333333	0.945686900958466	0.583333333333333	0.927350427350427	0.716171617161716	0.341605839416058	0.316788321167883	0.543065693430657	0.79183485890803	0.16	0.04
77	2	0.952173913043478	0.579064587973274	0.536764705882353	0.959409594095941	0.536764705882353	0.952173913043478	0.686520376175549	0.338733431516937	0.322533136966127	0.600883652430044	0.765619250508376	0.16	0.04
78	3	0.930555555555556	0.645320197044335	0.582608695652174	0.945848375451264	0.582608695652174	0.930555555555556	0.716577540106952	0.347266881028939	0.323151125401929	0.554662379421222	0.787937876299945	0.16	0.04
79	4	0.921052631578947	0.639810426540284	0.580110497237569	0.9375	0.580110497237569	0.921052631578947	0.711864406779661	0.350769230769231	0.323076923076923	0.556923076923077	0.780431529059616	0.16	0.04
80	5	0.943661971830986	0.614485981308411	0.549180327868852	0.956363636363636	0.549180327868853	0.943661971830986	0.694300518134715	0.332293291731669	0.313572542901716	0.570982839313573	0.779073976569699	0.16	0.04
81	1	0.923076923076923	0.667405764966741	0.590163934426229	0.943573667711599	0.590163934426229	0.923076923076923	0.72	0.341605839416058	0.315328467153285	0.534306569343066	0.795241344021832	0.17	0.04
82	2	0.952173913043478	0.601336302895323	0.550251256281407	0.96085409252669	0.550251256281407	0.952173913043478	0.697452229299363	0.338733431516937	0.322533136966127	0.586156111929308	0.776755107969401	0.17	0.04
83	3	0.921296296296296	0.650246305418719	0.583577712609971	0.939501779359431	0.583577712609971	0.921296296296296	0.714542190305207	0.347266881028939	0.319935691318328	0.548231511254019	0.785771300857508	0.17	0.04
84	4	0.916666666666667	0.651658767772512	0.587078651685393	0.935374149659864	0.587078651685393	0.916666666666667	0.715753424657534	0.350769230769231	0.321538461538462	0.547692307692308	0.784162717219589	0.17	0.04
85	5	0.943661971830986	0.626168224299065	0.556786703601108	0.957142857142857	0.556786703601108	0.943661971830986	0.700348432055749	0.332293291731669	0.313572542901716	0.563182527301092	0.784915098065026	0.17	0.04
86	1	0.914529914529915	0.680709534368071	0.597765363128492	0.938837920489297	0.597765363128492	0.914529914529915	0.722972972972973	0.341605839416058	0.312408759124088	0.522627737226277	0.797619724448993	0.18	0.04
87	2	0.952173913043478	0.614699331848552	0.558673469387755	0.961672473867596	0.558673469387755	0.952173913043478	0.704180064308682	0.338733431516937	0.322533136966127	0.577319587628866	0.783436622446015	0.18	0.04
88	3	0.912037037037037	0.667487684729064	0.593373493975904	0.93448275862069	0.593373493975904	0.912037037037037	0.718978102189781	0.347266881028939	0.316720257234727	0.533762057877814	0.789762360883051	0.18	0.04
89	4	0.912280701754386	0.672985781990521	0.601156069364162	0.934210526315789	0.601156069364162	0.912280701754386	0.724738675958188	0.350769230769231	0.32	0.532307692307692	0.792633241872454	0.18	0.04
90	5	0.938967136150235	0.64018691588785	0.56497175141243	0.954703832752613	0.564971751412429	0.938967136150235	0.705467372134039	0.332293291731669	0.31201248049922	0.552262090483619	0.789577026019043	0.18	0.04
91	1	0.905982905982906	0.696230598669623	0.607449856733524	0.93452380952381	0.607449856733524	0.905982905982906	0.727272727272727	0.341605839416058	0.30948905109489	0.509489051094891	0.801106752326264	0.19	0.04
92	2	0.943478260869565	0.625835189309577	0.563636363636364	0.95578231292517	0.563636363636364	0.943478260869565	0.705691056910569	0.338733431516937	0.319587628865979	0.56701030927835	0.784656725089571	0.19	0.04
93	3	0.898148148148148	0.677339901477833	0.596923076923077	0.925925925925926	0.596923076923077	0.898148148148148	0.717190388170055	0.347266881028939	0.311897106109325	0.522508038585209	0.78774402481299	0.19	0.04
94	4	0.903508771929825	0.680094786729858	0.604105571847507	0.928802588996764	0.604105571847507	0.903508771929825	0.724077328646749	0.350769230769231	0.316923076923077	0.524615384615385	0.791801779329841	0.19	0.04
95	5	0.938967136150235	0.656542056074766	0.576368876080692	0.95578231292517	0.576368876080692	0.938967136150235	0.714285714285714	0.332293291731669	0.31201248049922	0.541341653666147	0.797754596112501	0.19	0.04
96	1	0.901709401709402	0.707317073170732	0.615160349854227	0.932748538011696	0.615160349854227	0.901709401709402	0.731369150779896	0.341605839416058	0.308029197080292	0.500729927007299	0.804513237440067	0.2	0.04
97	2	0.934782608695652	0.636971046770601	0.568783068783069	0.950166112956811	0.568783068783069	0.934782608695652	0.707236842105263	0.338733431516937	0.316642120765832	0.556701030927835	0.785876827733127	0.2	0.04
98	3	0.893518518518518	0.697044334975369	0.610759493670886	0.924836601307189	0.610759493670886	0.893518518518518	0.725563909774436	0.347266881028939	0.310289389067524	0.508038585209003	0.795281426746944	0.2	0.04
99	4	0.899122807017544	0.699052132701422	0.617469879518072	0.927672955974843	0.617469879518072	0.899122807017544	0.732142857142857	0.350769230769231	0.315384615384615	0.510769230769231	0.799087469859483	0.2	0.04
100	5	0.938967136150235	0.672897196261682	0.588235294117647	0.956810631229236	0.588235294117647	0.938967136150235	0.723327305605787	0.332293291731669	0.31201248049922	0.530421216848674	0.805932166205958	0.2	0.04
101	1	0.897435897435897	0.720620842572062	0.625	0.931232091690544	0.625	0.897435897435897	0.736842105263158	0.341605839416058	0.306569343065693	0.490510948905109	0.80902837000398	0.21	0.04
102	2	0.930434782608696	0.665924276169265	0.587912087912088	0.949206349206349	0.587912087912088	0.930434782608696	0.72053872053872	0.338733431516937	0.315169366715758	0.536082474226804	0.79817952938898	0.21	0.04
103	3	0.888888888888889	0.714285714285714	0.623376623376623	0.923566878980892	0.623376623376623	0.888888888888889	0.732824427480916	0.347266881028939	0.308681672025723	0.495176848874598	0.801587301587302	0.21	0.04
104	4	0.894736842105263	0.710900473933649	0.625766871165644	0.925925925925926	0.625766871165644	0.894736842105263	0.736462093862816	0.350769230769231	0.313846153846154	0.501538461538461	0.802818658019456	0.21	0.04
105	5	0.934272300469484	0.684579439252336	0.595808383233533	0.954397394136808	0.595808383233533	0.934272300469484	0.727605118829982	0.332293291731669	0.310452418096724	0.521060842433697	0.80942586986091	0.21	0.04
106	1	0.893162393162393	0.727272727272727	0.629518072289157	0.929178470254957	0.629518072289157	0.893162393162393	0.738515901060071	0.341605839416058	0.305109489051095	0.484671532846715	0.81021756021756	0.22	0.04
107	2	0.921739130434783	0.67260579064588	0.590529247910864	0.94375	0.590529247910863	0.921739130434783	0.719864176570458	0.338733431516937	0.312223858615611	0.528718703976436	0.797172460540331	0.22	0.04
108	3	0.884259259259259	0.726600985221675	0.632450331125828	0.921875	0.632450331125828	0.884259259259259	0.737451737451737	0.347266881028939	0.307073954983923	0.485530546623794	0.805430122240467	0.22	0.04
109	4	0.894736842105263	0.71563981042654	0.62962962962963	0.92638036809816	0.62962962962963	0.894736842105263	0.739130434782609	0.350769230769231	0.313846153846154	0.498461538461538	0.805188326265902	0.22	0.04
110	5	0.929577464788732	0.696261682242991	0.603658536585366	0.952076677316294	0.603658536585366	0.929577464788732	0.731977818853974	0.332293291731669	0.308892355694228	0.511700468018721	0.812919573515862	0.22	0.04
111	1	0.884615384615385	0.731707317073171	0.63109756097561	0.92436974789916	0.63109756097561	0.884615384615385	0.736654804270463	0.341605839416058	0.302189781021898	0.478832116788321	0.808161350844278	0.23	0.04
112	2	0.917391304347826	0.679287305122494	0.594366197183099	0.941358024691358	0.594366197183099	0.917391304347826	0.721367521367521	0.338733431516937	0.310751104565538	0.522827687776141	0.79833930473516	0.23	0.04
113	3	0.884259259259259	0.733990147783251	0.638795986622074	0.922600619195046	0.638795986622074	0.884259259259259	0.741747572815534	0.347266881028939	0.307073954983923	0.480707395498392	0.809124703521255	0.23	0.04
114	4	0.890350877192982	0.718009478672986	0.630434782608696	0.923780487804878	0.630434782608696	0.890350877192982	0.738181818181818	0.350769230769231	0.312307692307692	0.495384615384615	0.804180177932984	0.23	0.04
115	5	0.924882629107981	0.712616822429907	0.615625	0.950155763239875	0.615625	0.924882629107981	0.73921200750469	0.332293291731669	0.307332293291732	0.499219968798752	0.818749725768944	0.23	0.04
116	1	0.876068376068376	0.733924611973392	0.630769230769231	0.919444444444444	0.630769230769231	0.876068376068376	0.73345259391771	0.341605839416058	0.299270072992701	0.474452554744526	0.804996494020884	0.24	0.04
117	2	0.917391304347826	0.683741648106904	0.597733711048159	0.941717791411043	0.597733711048159	0.917391304347826	0.723842195540309	0.338733431516937	0.310751104565538	0.519882179675994	0.800566476227365	0.24	0.04
118	3	0.884259259259259	0.738916256157635	0.643097643097643	0.923076923076923	0.643097643097643	0.884259259259259	0.744639376218324	0.347266881028939	0.307073954983923	0.477491961414791	0.811587757708447	0.24	0.04
119	4	0.890350877192982	0.729857819905213	0.640378548895899	0.924924924924925	0.640378548895899	0.890350877192982	0.744954128440367	0.350769230769231	0.312307692307692	0.487692307692308	0.810104348549098	0.24	0.04
120	5	0.92018779342723	0.728971962616822	0.628205128205128	0.948328267477204	0.628205128205128	0.92018779342723	0.746666666666667	0.332293291731669	0.305772230889236	0.486739469578783	0.824579878022026	0.24	0.04
121	1	0.871794871794872	0.738359201773836	0.633540372670807	0.917355371900826	0.633540372670807	0.871794871794872	0.733812949640288	0.341605839416058	0.297810218978102	0.47007299270073	0.805077036784354	0.25	0.04
122	2	0.91304347826087	0.692650334075724	0.603448275862069	0.939577039274924	0.603448275862069	0.91304347826087	0.726643598615917	0.338733431516937	0.309278350515464	0.512518409425626	0.802846906168297	0.25	0.04
123	3	0.87962962962963	0.748768472906404	0.650684931506849	0.921212121212121	0.650684931506849	0.87962962962963	0.748031496062992	0.347266881028939	0.305466237942122	0.469453376205788	0.814199051268017	0.25	0.04
124	4	0.881578947368421	0.744075829383886	0.650485436893204	0.920821114369501	0.650485436893204	0.881578947368421	0.748603351955307	0.350769230769231	0.309230769230769	0.475384615384615	0.812827388376154	0.25	0.04
125	5	0.901408450704225	0.733644859813084	0.627450980392157	0.937313432835821	0.627450980392157	0.901408450704225	0.739884393063584	0.332293291731669	0.299531981279251	0.477379095163807	0.817526655258655	0.25	0.04
126	1	0.867521367521368	0.745011086474501	0.638364779874214	0.915531335149864	0.638364779874214	0.867521367521368	0.735507246376812	0.341605839416058	0.296350364963504	0.464233576642336	0.806266226997934	0.26	0.04
127	2	0.9	0.706013363028953	0.610619469026549	0.932352941176471	0.610619469026549	0.9	0.727592267135325	0.338733431516937	0.304860088365243	0.499263622974963	0.803006681514477	0.26	0.04
128	3	0.875	0.766009852216749	0.665492957746479	0.920118343195266	0.665492957746479	0.875	0.756	0.347266881028939	0.303858520900322	0.456591639871383	0.820504926108374	0.26	0.04
129	4	0.87280701754386	0.751184834123223	0.654605263157895	0.916184971098266	0.654605263157895	0.87280701754386	0.74812030075188	0.350769230769231	0.306153846153846	0.467692307692308	0.811995925833541	0.26	0.04
130	5	0.892018779342723	0.747663551401869	0.63758389261745	0.932944606413994	0.63758389261745	0.892018779342723	0.743639921722114	0.332293291731669	0.296411856474259	0.464898595943838	0.819841165372296	0.26	0.04
131	1	0.863247863247863	0.753880266075388	0.645367412140575	0.913978494623656	0.645367412140575	0.863247863247863	0.738574040219378	0.341605839416058	0.294890510948905	0.456934306569343	0.808564064661626	0.27	0.04
132	2	0.895652173913044	0.721603563474387	0.622356495468278	0.931034482758621	0.622356495468278	0.895652173913044	0.734402852049911	0.338733431516937	0.303387334315169	0.487481590574374	0.808627868693716	0.27	0.04
133	3	0.87037037037037	0.770935960591133	0.669039145907473	0.917888563049853	0.669039145907473	0.87037037037037	0.756539235412475	0.347266881028939	0.302250803858521	0.451768488745981	0.820653165480752	0.27	0.04
134	4	0.864035087719298	0.765402843601896	0.665540540540541	0.912429378531073	0.665540540540541	0.864035087719298	0.751908396946565	0.350769230769231	0.303076923076923	0.455384615384615	0.814718965660597	0.27	0.04
135	5	0.882629107981221	0.761682242990654	0.648275862068966	0.928774928774929	0.648275862068965	0.882629107981221	0.747514910536779	0.332293291731669	0.293291731669267	0.452418096723869	0.822155675485937	0.27	0.04
136	1	0.85042735042735	0.762749445676275	0.650326797385621	0.907651715039578	0.650326797385621	0.85042735042735	0.737037037037037	0.341605839416058	0.290510948905109	0.446715328467153	0.806588398051813	0.28	0.04
137	2	0.891304347826087	0.734966592427617	0.632716049382716	0.929577464788732	0.632716049382716	0.891304347826087	0.740072202166065	0.338733431516937	0.301914580265096	0.477172312223859	0.813135470126852	0.28	0.04
138	3	0.861111111111111	0.783251231527094	0.678832116788321	0.913793103448276	0.678832116788321	0.861111111111111	0.759183673469388	0.347266881028939	0.29903536977492	0.440514469453376	0.822181171319102	0.28	0.04
139	4	0.846491228070175	0.779620853080569	0.674825174825175	0.903846153846154	0.674825174825175	0.846491228070175	0.750972762645914	0.350769230769231	0.296923076923077	0.44	0.813056040575372	0.28	0.04
140	5	0.873239436619718	0.771028037383178	0.654929577464789	0.92436974789916	0.654929577464789	0.873239436619718	0.748490945674044	0.332293291731669	0.290171606864275	0.443057722308892	0.822133737001448	0.28	0.04
141	1	0.837606837606838	0.76940133037694	0.653333333333333	0.901298701298701	0.653333333333333	0.837606837606838	0.734082397003745	0.341605839416058	0.286131386861314	0.437956204379562	0.803504083991889	0.29	0.04
142	2	0.88695652173913	0.737193763919822	0.633540372670807	0.927170868347339	0.633540372670807	0.88695652173913	0.739130434782609	0.338733431516937	0.300441826215022	0.474226804123711	0.812075142829476	0.29	0.04
143	3	0.856481481481482	0.793103448275862	0.687732342007435	0.912181303116147	0.687732342007435	0.856481481481482	0.762886597938144	0.347266881028939	0.297427652733119	0.432475884244373	0.824792464878672	0.29	0.04
144	4	0.842105263157895	0.796208530805687	0.690647482014388	0.903225806451613	0.690647482014389	0.842105263157895	0.758893280632411	0.350769230769231	0.295384615384615	0.427692307692308	0.819156896981791	0.29	0.04
145	5	0.863849765258216	0.780373831775701	0.661870503597122	0.920110192837466	0.661870503597122	0.863849765258216	0.74949083503055	0.332293291731669	0.287051482059282	0.433697347893916	0.822111798516958	0.29	0.04
146	1	0.829059829059829	0.776053215077605	0.657627118644068	0.897435897435898	0.657627118644068	0.829059829059829	0.733459357277883	0.341605839416058	0.283211678832117	0.430656934306569	0.802556522068717	0.3	0.04
147	2	0.88695652173913	0.743875278396437	0.639498432601881	0.927777777777778	0.639498432601881	0.88695652173913	0.743169398907104	0.338733431516937	0.300441826215022	0.46980854197349	0.815415900067783	0.3	0.04
148	3	0.851851851851852	0.800492610837438	0.694339622641509	0.910364145658263	0.694339622641509	0.851851851851852	0.765072765072765	0.347266881028939	0.295819935691318	0.42604501607717	0.826172231344645	0.3	0.04
149	4	0.837719298245614	0.800947867298578	0.694545454545455	0.901333333333333	0.694545454545455	0.837719298245614	0.759443339960239	0.350769230769231	0.293846153846154	0.423076923076923	0.819333582772096	0.3	0.04
150	5	0.863849765258216	0.789719626168224	0.671532846715329	0.920980926430518	0.671532846715328	0.863849765258216	0.75564681724846	0.332293291731669	0.287051482059282	0.427457098283931	0.82678469571322	0.3	0.04
151	1	0.807692307692308	0.780487804878049	0.65625	0.886649874055416	0.65625	0.807692307692308	0.724137931034483	0.341605839416058	0.275912408759124	0.42043795620438	0.794090056285178	0.31	0.04
152	2	0.869565217391304	0.748329621380846	0.638977635782748	0.918032786885246	0.638977635782748	0.869565217391304	0.736648250460405	0.338733431516937	0.294550810014728	0.460972017673049	0.808947419386075	0.31	0.04
153	3	0.847222222222222	0.802955665024631	0.695817490494297	0.908077994428969	0.695817490494297	0.847222222222222	0.764091858037578	0.347266881028939	0.294212218649518	0.422829581993569	0.825088943623426	0.31	0.04
154	4	0.833333333333333	0.81042654028436	0.703703703703704	0.9	0.703703703703704	0.833333333333333	0.763052208835341	0.350769230769231	0.292307692307692	0.415384615384615	0.821879936808847	0.31	0.04
155	5	0.859154929577465	0.792056074766355	0.672794117647059	0.91869918699187	0.672794117647059	0.859154929577465	0.754639175257732	0.332293291731669	0.285491419656786	0.424336973478939	0.82560550217191	0.31	0.04
156	1	0.790598290598291	0.787139689578714	0.658362989323843	0.878712871287129	0.658362989323843	0.790598290598291	0.718446601941748	0.341605839416058	0.27007299270073	0.41021897810219	0.788868990088502	0.32	0.04
157	2	0.860869565217391	0.752783964365256	0.640776699029126	0.913513513513514	0.640776699029126	0.860869565217391	0.73469387755102	0.338733431516937	0.29160530191458	0.455081001472754	0.806826764791324	0.32	0.04
158	3	0.842592592592593	0.815270935960591	0.708171206225681	0.906849315068493	0.708171206225681	0.842592592592593	0.769556025369979	0.347266881028939	0.292604501607717	0.413183279742765	0.828931764276592	0.32	0.04
159	4	0.833333333333333	0.822274881516588	0.716981132075472	0.901298701298701	0.716981132075472	0.833333333333333	0.77079107505071	0.350769230769231	0.292307692307692	0.407692307692308	0.82780410742496	0.32	0.04
160	5	0.854460093896714	0.796728971962617	0.676579925650558	0.916666666666667	0.676579925650558	0.854460093896714	0.755186721991701	0.332293291731669	0.28393135725429	0.419656786271451	0.825594532929665	0.32	0.04
161	1	0.790598290598291	0.798226164079823	0.670289855072464	0.880195599022005	0.670289855072464	0.790598290598291	0.725490196078431	0.341605839416058	0.27007299270073	0.402919708029197	0.794412227339057	0.33	0.04
162	2	0.860869565217391	0.757238307349666	0.644951140065147	0.913978494623656	0.644951140065147	0.860869565217391	0.737430167597765	0.338733431516937	0.29160530191458	0.452135493372607	0.809053936283529	0.33	0.04
163	3	0.837962962962963	0.822660098522167	0.715415019762846	0.905149051490515	0.715415019762846	0.837962962962963	0.771855010660981	0.347266881028939	0.290996784565916	0.406752411575563	0.830311530742565	0.33	0.04
164	4	0.833333333333333	0.829383886255924	0.725190839694656	0.902061855670103	0.725190839694656	0.833333333333333	0.775510204081633	0.350769230769231	0.292307692307692	0.403076923076923	0.831358609794629	0.33	0.04
165	5	0.849765258215962	0.803738317757009	0.683018867924528	0.914893617021277	0.683018867924528	0.849765258215962	0.757322175732217	0.332293291731669	0.282371294851794	0.413416536661466	0.826751787986486	0.33	0.04
166	1	0.782051282051282	0.802660753880266	0.672794117647059	0.876513317191283	0.672794117647059	0.782051282051282	0.723320158102767	0.341605839416058	0.267153284671533	0.397080291970803	0.792356017965774	0.34	0.04
167	2	0.852173913043478	0.766146993318486	0.651162790697674	0.91005291005291	0.651162790697674	0.852173913043478	0.738229755178908	0.338733431516937	0.288659793814433	0.443298969072165	0.809160453180982	0.34	0.04
168	3	0.837962962962963	0.839901477832512	0.735772357723577	0.906914893617021	0.735772357723577	0.837962962962963	0.783549783549784	0.347266881028939	0.290996784565916	0.395498392282958	0.838932220397738	0.34	0.04
169	4	0.820175438596491	0.838862559241706	0.733333333333333	0.89620253164557	0.733333333333333	0.820175438596491	0.774327122153209	0.350769230769231	0.287692307692308	0.392307692307692	0.829518998919099	0.34	0.04
170	5	0.84037558685446	0.810747663551402	0.688461538461538	0.910761154855643	0.688461538461538	0.84037558685446	0.756871035940803	0.332293291731669	0.279251170046802	0.405616224648986	0.825561625202931	0.34	0.04
171	1	0.782051282051282	0.811529933481153	0.682835820895522	0.877697841726619	0.682835820895522	0.782051282051282	0.729083665338646	0.341605839416058	0.267153284671533	0.391240875912409	0.796790607766217	0.35	0.04
172	2	0.843478260869565	0.775055679287305	0.657627118644068	0.90625	0.657627118644068	0.843478260869565	0.739047619047619	0.338733431516937	0.285714285714286	0.434462444771723	0.809266970078435	0.35	0.04
173	3	0.837962962962963	0.847290640394089	0.744855967078189	0.907651715039578	0.744855967078189	0.837962962962963	0.788671023965142	0.347266881028939	0.290996784565916	0.390675241157556	0.842626801678526	0.35	0.04
174	4	0.820175438596491	0.845971563981043	0.742063492063492	0.896984924623116	0.742063492063492	0.820175438596491	0.779166666666667	0.350769230769231	0.287692307692308	0.387692307692308	0.833073501288767	0.35	0.04
175	5	0.84037558685446	0.820093457943925	0.69921875	0.911688311688312	0.69921875	0.84037558685446	0.763326226012793	0.332293291731669	0.279251170046802	0.399375975039002	0.830234522399193	0.35	0.04
176	1	0.773504273504274	0.82039911308204	0.690839694656489	0.874704491725768	0.690839694656489	0.773504273504274	0.729838709677419	0.341605839416058	0.264233576642336	0.382481751824818	0.796951693293157	0.36	0.04
177	2	0.830434782608696	0.78619153674833	0.665505226480836	0.900510204081633	0.665505226480836	0.830434782608696	0.738878143133462	0.338733431516937	0.281296023564065	0.422680412371134	0.808313159678513	0.36	0.04
178	3	0.824074074074074	0.852216748768473	0.747899159663865	0.901041666666667	0.747899159663866	0.824074074074074	0.784140969162996	0.347266881028939	0.286173633440514	0.382636655948553	0.838145411421273	0.36	0.04
179	4	0.802631578947368	0.853080568720379	0.746938775510204	0.888888888888889	0.746938775510204	0.802631578947368	0.773784355179704	0.350769230769231	0.281538461538462	0.376923076923077	0.827856073833874	0.36	0.04
180	5	0.835680751173709	0.829439252336449	0.709163346613546	0.91025641025641	0.709163346613546	0.835680751173709	0.767241379310345	0.332293291731669	0.277691107644306	0.391575663026521	0.832560001755079	0.36	0.04
181	1	0.764957264957265	0.824833702882483	0.693798449612403	0.871194379391101	0.693798449612403	0.764957264957265	0.727642276422764	0.341605839416058	0.261313868613139	0.376642335766423	0.794895483919874	0.37	0.04
182	2	0.81304347826087	0.78619153674833	0.660777385159011	0.891414141414141	0.660777385159011	0.81304347826087	0.729044834307992	0.338733431516937	0.27540500736377	0.416789396170839	0.7996175075046	0.37	0.04
183	3	0.819444444444444	0.859605911330049	0.756410256410256	0.899484536082474	0.756410256410256	0.819444444444444	0.786666666666667	0.347266881028939	0.284565916398714	0.37620578778135	0.839525177887247	0.37	0.04
184	4	0.793859649122807	0.855450236966825	0.747933884297521	0.884803921568628	0.747933884297521	0.793859649122807	0.770212765957447	0.350769230769231	0.278461538461538	0.372307692307692	0.824654943044816	0.37	0.04
185	5	0.830985915492958	0.836448598130841	0.716599190283401	0.908629441624366	0.716599190283401	0.830985915492958	0.769565217391304	0.332293291731669	0.27613104524181	0.385335413416537	0.833717256811899	0.37	0.04
186	1	0.760683760683761	0.829268292682927	0.698039215686274	0.869767441860465	0.698039215686274	0.760683760683761	0.7280163599182	0.341605839416058	0.25985401459854	0.372262773722628	0.794976026683344	0.38	0.04
187	2	0.808695652173913	0.78619153674833	0.659574468085106	0.889168765743073	0.659574468085106	0.808695652173913	0.7265625	0.338733431516937	0.273932253313697	0.415316642120766	0.797443594461121	0.38	0.04
188	3	0.819444444444444	0.862068965517241	0.759656652360515	0.89974293059126	0.759656652360515	0.819444444444444	0.788418708240535	0.347266881028939	0.284565916398714	0.37459807073955	0.840756704980843	0.38	0.04
189	4	0.780701754385965	0.864928909952607	0.757446808510638	0.879518072289157	0.757446808510638	0.780701754385965	0.76889848812095	0.350769230769231	0.273846153846154	0.361538461538462	0.822815332169286	0.38	0.04
190	5	0.830985915492958	0.841121495327103	0.722448979591837	0.909090909090909	0.722448979591837	0.830985915492958	0.77292576419214	0.332293291731669	0.27613104524181	0.382215288611544	0.83605370541003	0.38	0.04
191	1	0.756410256410256	0.829268292682927	0.696850393700787	0.867749419953596	0.696850393700787	0.756410256410256	0.725409836065574	0.341605839416058	0.258394160583942	0.370802919708029	0.792839274546592	0.39	0.04
192	2	0.795652173913043	0.795100222717149	0.665454545454545	0.883663366336634	0.665454545454545	0.795652173913043	0.724752475247525	0.338733431516937	0.269513991163476	0.40500736377025	0.795376198315096	0.39	0.04
193	3	0.819444444444444	0.866995073891626	0.766233766233766	0.900255754475703	0.766233766233766	0.819444444444444	0.791946308724832	0.347266881028939	0.284565916398714	0.371382636655949	0.843219759168035	0.39	0.04
194	4	0.771929824561403	0.869668246445498	0.761904761904762	0.875894988066826	0.761904761904762	0.771929824561403	0.766884531590414	0.350769230769231	0.270769230769231	0.355384615384615	0.820799035503451	0.39	0.04
195	5	0.802816901408451	0.845794392523365	0.721518987341772	0.896039603960396	0.721518987341772	0.802816901408451	0.76	0.332293291731669	0.266770670826833	0.369734789391576	0.824305646965908	0.39	0.04
196	1	0.743589743589744	0.838137472283814	0.704453441295547	0.863013698630137	0.704453441295547	0.743589743589744	0.723492723492723	0.341605839416058	0.254014598540146	0.360583941605839	0.790863607936779	0.4	0.04
197	2	0.791304347826087	0.804008908685969	0.674074074074074	0.882640586797066	0.674074074074074	0.791304347826087	0.728	0.338733431516937	0.268041237113402	0.397643593519882	0.797656628256028	0.4	0.04
198	3	0.814814814814815	0.87192118226601	0.771929824561404	0.898477157360406	0.771929824561403	0.814814814814815	0.792792792792793	0.347266881028939	0.282958199356913	0.366559485530547	0.843367998540412	0.4	0.04
199	4	0.763157894736842	0.87914691943128	0.773333333333333	0.872941176470588	0.773333333333333	0.763157894736842	0.768211920529801	0.350769230769231	0.267692307692308	0.346153846153846	0.821152407084061	0.4	0.04
200	5	0.7981220657277	0.850467289719626	0.726495726495726	0.894348894348894	0.726495726495726	0.7981220657277	0.760626398210291	0.332293291731669	0.265210608424337	0.365054602184087	0.824294677723663	0.4	0.04
201	1	0.730769230769231	0.847006651884701	0.7125	0.858426966292135	0.7125	0.730769230769231	0.721518987341772	0.341605839416058	0.24963503649635	0.35036496350365	0.788887941326966	0.41	0.04
202	2	0.78695652173913	0.810690423162584	0.680451127819549	0.88135593220339	0.680451127819549	0.78695652173913	0.729838709677419	0.338733431516937	0.266568483063328	0.391752577319588	0.798823472450857	0.41	0.04
203	3	0.800925925925926	0.874384236453202	0.772321428571428	0.891959798994975	0.772321428571429	0.800925925925926	0.786363636363636	0.347266881028939	0.278135048231511	0.360128617363344	0.837655081189564	0.41	0.04
204	4	0.758771929824561	0.881516587677725	0.775784753363229	0.871194379391101	0.775784753363229	0.758771929824561	0.767184035476718	0.350769230769231	0.266153846153846	0.343076923076923	0.820144258751143	0.41	0.04
205	5	0.7981220657277	0.855140186915888	0.732758620689655	0.894865525672372	0.732758620689655	0.7981220657277	0.764044943820225	0.332293291731669	0.265210608424337	0.361934477379095	0.826631126321794	0.41	0.04
206	1	0.726495726495726	0.849223946784922	0.714285714285714	0.856823266219239	0.714285714285714	0.726495726495726	0.720338983050848	0.341605839416058	0.248175182481752	0.347445255474453	0.787859836640324	0.42	0.04
207	2	0.78695652173913	0.812917594654788	0.683018867924528	0.881642512077295	0.683018867924528	0.78695652173913	0.731313131313131	0.338733431516937	0.266568483063328	0.390279823269514	0.799937058196959	0.42	0.04
208	3	0.796296296296296	0.876847290640394	0.774774774774775	0.89	0.774774774774775	0.796296296296296	0.785388127853881	0.347266881028939	0.276527331189711	0.356913183279743	0.836571793468345	0.42	0.04
209	4	0.75	0.886255924170616	0.780821917808219	0.867749419953596	0.780821917808219	0.75	0.76510067114094	0.350769230769231	0.263076923076923	0.336923076923077	0.818127962085308	0.42	0.04
210	5	0.784037558685446	0.855140186915888	0.729257641921397	0.888349514563107	0.729257641921397	0.784037558685446	0.755656108597285	0.332293291731669	0.260530421216849	0.357254290171607	0.819588872800667	0.42	0.04
211	1	0.722222222222222	0.851441241685144	0.716101694915254	0.855233853006682	0.716101694915254	0.722222222222222	0.719148936170213	0.341605839416058	0.246715328467153	0.344525547445255	0.786831731953683	0.43	0.04
212	2	0.773913043478261	0.812917594654788	0.679389312977099	0.875299760191846	0.679389312977099	0.773913043478261	0.723577235772358	0.338733431516937	0.262150220913108	0.385861561119293	0.793415319066525	0.43	0.04
213	3	0.777777777777778	0.88423645320197	0.781395348837209	0.882063882063882	0.781395348837209	0.777777777777778	0.779582366589327	0.347266881028939	0.270096463022508	0.345659163987138	0.831007115489874	0.43	0.04
214	4	0.75	0.890995260663507	0.788018433179723	0.868360277136259	0.788018433179724	0.75	0.768539325842697	0.350769230769231	0.263076923076923	0.333846153846154	0.820497630331753	0.43	0.04
215	5	0.779342723004695	0.86214953271028	0.737777777777778	0.887019230769231	0.737777777777778	0.779342723004695	0.757990867579909	0.332293291731669	0.258970358814353	0.351014040561622	0.820746127857488	0.43	0.04
216	1	0.713675213675214	0.858093126385809	0.722943722943723	0.852422907488987	0.722943722943723	0.713675213675214	0.718279569892473	0.341605839416058	0.243795620437956	0.337226277372263	0.785884170030511	0.44	0.04
217	2	0.765217391304348	0.812917594654788	0.676923076923077	0.871121718377088	0.676923076923077	0.765217391304348	0.718367346938776	0.338733431516937	0.25920471281296	0.382916053019146	0.789067492979568	0.44	0.04
218	3	0.773148148148148	0.891625615763547	0.791469194312796	0.880778588807786	0.791469194312796	0.773148148148148	0.782201405152225	0.347266881028939	0.268488745980707	0.339228295819936	0.832386881955848	0.44	0.04
219	4	0.745614035087719	0.895734597156398	0.794392523364486	0.86697247706422	0.794392523364486	0.745614035087719	0.769230769230769	0.350769230769231	0.261538461538462	0.329230769230769	0.820674316122059	0.44	0.04
220	5	0.765258215962441	0.871495327102804	0.747706422018349	0.881796690307329	0.747706422018349	0.765258215962441	0.756380510440835	0.332293291731669	0.254290171606864	0.34009360374415	0.818376771532623	0.44	0.04
221	1	0.709401709401709	0.864745011086475	0.731277533039647	0.851528384279476	0.731277533039648	0.709401709401709	0.720173535791757	0.341605839416058	0.242335766423358	0.331386861313869	0.787073360244092	0.45	0.04
222	2	0.765217391304348	0.821826280623608	0.6875	0.872340425531915	0.6875	0.765217391304348	0.724279835390947	0.338733431516937	0.25920471281296	0.377025036818851	0.793521835963978	0.45	0.04
223	3	0.773148148148148	0.896551724137931	0.799043062200957	0.88135593220339	0.799043062200957	0.773148148148148	0.785882352941176	0.347266881028939	0.268488745980707	0.336012861736334	0.83484993614304	0.45	0.04
224	4	0.745614035087719	0.898104265402844	0.7981220657277	0.867276887871854	0.7981220657277	0.745614035087719	0.770975056689342	0.350769230769231	0.261538461538462	0.327692307692308	0.821859150245281	0.45	0.04
225	5	0.76056338028169	0.873831775700935	0.75	0.88	0.75	0.76056338028169	0.755244755244755	0.332293291731669	0.252730109204368	0.336973478939158	0.817197577991312	0.45	0.04
226	1	0.700854700854701	0.864745011086475	0.728888888888889	0.847826086956522	0.728888888888889	0.700854700854701	0.714596949891068	0.341605839416058	0.239416058394161	0.328467153284672	0.782799855970588	0.46	0.04
227	2	0.765217391304348	0.826280623608018	0.692913385826772	0.872941176470588	0.692913385826772	0.765217391304348	0.727272727272727	0.338733431516937	0.25920471281296	0.374079528718704	0.795749007456183	0.46	0.04
228	3	0.768518518518518	0.903940886699507	0.809756097560976	0.880095923261391	0.809756097560976	0.768518518518518	0.788598574821853	0.347266881028939	0.266881028938907	0.329581993569132	0.836229702609013	0.46	0.04
229	4	0.741228070175439	0.900473933649289	0.800947867298578	0.865603644646925	0.800947867298578	0.741228070175439	0.769931662870159	0.350769230769231	0.26	0.324615384615385	0.820851001912364	0.46	0.04
230	5	0.755868544600939	0.880841121495327	0.759433962264151	0.878787878787879	0.759433962264151	0.755868544600939	0.757647058823529	0.332293291731669	0.251170046801872	0.330733229329173	0.818354833048133	0.46	0.04
231	1	0.696581196581197	0.87139689578714	0.737556561085973	0.84698275862069	0.737556561085973	0.696581196581197	0.716483516483516	0.341605839416058	0.237956204379562	0.322627737226277	0.783989046184168	0.47	0.04
232	2	0.760869565217391	0.835189309576837	0.70281124497992	0.872093023255814	0.70281124497992	0.760869565217391	0.730688935281837	0.338733431516937	0.257731958762887	0.366715758468336	0.798029437397114	0.47	0.04
233	3	0.763888888888889	0.911330049261084	0.82089552238806	0.878859857482185	0.82089552238806	0.763888888888889	0.79136690647482	0.347266881028939	0.265273311897106	0.323151125401929	0.837609469074986	0.47	0.04
234	4	0.732456140350877	0.900473933649289	0.799043062200957	0.861678004535147	0.799043062200957	0.732456140350877	0.764302059496567	0.350769230769231	0.256923076923077	0.321538461538462	0.816465037000083	0.47	0.04
235	5	0.755868544600939	0.89018691588785	0.774038461538462	0.879907621247113	0.774038461538462	0.755868544600939	0.764845605700713	0.332293291731669	0.251170046801872	0.324492979719189	0.823027730244395	0.47	0.04
236	1	0.67948717948718	0.873614190687361	0.736111111111111	0.840085287846482	0.736111111111111	0.67948717948718	0.706666666666667	0.341605839416058	0.232116788321168	0.315328467153285	0.776550685087271	0.48	0.04
237	2	0.743478260869565	0.837416481069042	0.700819672131148	0.864367816091954	0.700819672131147	0.743478260869565	0.721518987341772	0.338733431516937	0.251840942562592	0.359351988217968	0.790447370969304	0.48	0.04
238	3	0.75	0.911330049261084	0.818181818181818	0.872641509433962	0.818181818181818	0.75	0.782608695652174	0.347266881028939	0.260450160771704	0.318327974276527	0.830665024630542	0.48	0.04
239	4	0.719298245614035	0.90521327014218	0.803921568627451	0.856502242152466	0.803921568627451	0.719298245614035	0.759259259259259	0.350769230769231	0.252307692307692	0.313846153846154	0.812255757878108	0.48	0.04
240	5	0.741784037558685	0.892523364485981	0.774509803921569	0.874141876430206	0.774509803921569	0.741784037558685	0.75779376498801	0.332293291731669	0.246489859594384	0.318252730109204	0.817153701022333	0.48	0.04
241	1	0.662393162393162	0.880266075388027	0.741626794258373	0.834033613445378	0.741626794258373	0.662393162393162	0.699774266365688	0.341605839416058	0.226277372262774	0.305109489051095	0.771329618890594	0.49	0.04
242	2	0.734782608695652	0.844097995545657	0.707112970711297	0.861363636363636	0.707112970711297	0.734782608695652	0.720682302771855	0.338733431516937	0.248895434462445	0.351988217967599	0.789440302120655	0.49	0.04
243	3	0.74537037037037	0.916256157635468	0.825641025641026	0.871194379391101	0.825641025641026	0.74537037037037	0.78345498783455	0.347266881028939	0.258842443729904	0.313504823151125	0.830813264002919	0.49	0.04
244	4	0.710526315789474	0.907582938388626	0.805970149253731	0.853006681514477	0.805970149253731	0.710526315789474	0.755244755244755	0.350769230769231	0.249230769230769	0.309230769230769	0.80905462708905	0.49	0.04
245	5	0.737089201877934	0.894859813084112	0.777227722772277	0.872437357630979	0.777227722772277	0.737089201877934	0.756626506024096	0.332293291731669	0.244929797191888	0.315132605304212	0.815974507481023	0.49	0.04
246	1	0.645299145299145	0.880266075388027	0.736585365853659	0.827083333333333	0.736585365853659	0.645299145299145	0.687927107061503	0.341605839416058	0.22043795620438	0.299270072992701	0.762782610343586	0.5	0.04
247	2	0.730434782608696	0.853006681514477	0.717948717948718	0.860674157303371	0.717948717948718	0.730434782608696	0.724137931034483	0.338733431516937	0.247422680412371	0.344624447717231	0.791720732061586	0.5	0.04
248	3	0.731481481481482	0.923645320197044	0.835978835978836	0.866050808314088	0.835978835978836	0.731481481481482	0.780246913580247	0.347266881028939	0.254019292604502	0.303858520900322	0.827563400839263	0.5	0.04
249	4	0.710526315789474	0.914691943127962	0.818181818181818	0.853982300884956	0.818181818181818	0.710526315789474	0.76056338028169	0.350769230769231	0.249230769230769	0.304615384615385	0.812609129458718	0.5	0.04
250	5	0.732394366197183	0.897196261682243	0.78	0.870748299319728	0.78	0.732394366197183	0.75544794188862	0.332293291731669	0.243369734789392	0.31201248049922	0.814795313939713	0.5	0.04
251	1	0.636752136752137	0.882483370288248	0.737623762376238	0.824016563146998	0.737623762376238	0.636752136752137	0.68348623853211	0.341605839416058	0.217518248175182	0.294890510948905	0.759617753520192	0.51	0.04
252	2	0.726086956521739	0.857461024498886	0.722943722943723	0.859375	0.722943722943723	0.726086956521739	0.724511930585683	0.338733431516937	0.245949926362297	0.34020618556701	0.791773990510313	0.51	0.04
253	3	0.712962962962963	0.926108374384236	0.83695652173913	0.858447488584475	0.83695652173913	0.712962962962963	0.77	0.347266881028939	0.247588424437299	0.295819935691318	0.8195356686736	0.51	0.04
254	4	0.701754385964912	0.928909952606635	0.842105263157895	0.852173913043478	0.842105263157895	0.701754385964912	0.76555023923445	0.350769230769231	0.246153846153846	0.292307692307692	0.815332169285774	0.51	0.04
255	5	0.723004694835681	0.897196261682243	0.777777777777778	0.866817155756208	0.777777777777778	0.723004694835681	0.749391727493917	0.332293291731669	0.240249609984399	0.308892355694228	0.810100478258962	0.51	0.04
256	1	0.628205128205128	0.889135254988914	0.746192893401015	0.82172131147541	0.746192893401015	0.628205128205128	0.682134570765661	0.341605839416058	0.214598540145985	0.287591240875912	0.758670191597021	0.52	0.04
257	2	0.726086956521739	0.859688195991091	0.726086956521739	0.859688195991091	0.726086956521739	0.726086956521739	0.726086956521739	0.338733431516937	0.245949926362297	0.338733431516937	0.792887576256415	0.52	0.04
258	3	0.703703703703704	0.928571428571429	0.839779005524862	0.854875283446712	0.839779005524862	0.703703703703704	0.765743073047859	0.347266881028939	0.244372990353698	0.290996784565916	0.816137566137566	0.52	0.04
259	4	0.679824561403509	0.931279620853081	0.842391304347826	0.843347639484978	0.842391304347826	0.679824561403509	0.752427184466019	0.350769230769231	0.238461538461538	0.283076923076923	0.805552091128295	0.52	0.04
260	5	0.713615023474178	0.906542056074766	0.791666666666667	0.864142538975501	0.791666666666667	0.713615023474178	0.750617283950617	0.332293291731669	0.237129485179407	0.299531981279251	0.810078539774472	0.52	0.04
261	1	0.628205128205128	0.889135254988914	0.746192893401015	0.82172131147541	0.746192893401015	0.628205128205128	0.682134570765661	0.341605839416058	0.214598540145985	0.287591240875912	0.758670191597021	0.53	0.04
262	2	0.721739130434783	0.861915367483296	0.728070175438597	0.858093126385809	0.728070175438597	0.721739130434783	0.724890829694323	0.338733431516937	0.244477172312224	0.335787923416789	0.791827248959039	0.53	0.04
263	3	0.689814814814815	0.933497536945813	0.846590909090909	0.849775784753363	0.846590909090909	0.689814814814815	0.760204081632653	0.347266881028939	0.239549839228296	0.282958199356913	0.811656175880314	0.53	0.04
264	4	0.666666666666667	0.933649289099526	0.844444444444444	0.838297872340426	0.844444444444444	0.666666666666667	0.745098039215686	0.350769230769231	0.233846153846154	0.276923076923077	0.800157977883096	0.53	0.04
265	5	0.704225352112676	0.91588785046729	0.806451612903226	0.861538461538461	0.806451612903226	0.704225352112676	0.75187969924812	0.332293291731669	0.234009360374415	0.290171606864275	0.810056601289983	0.53	0.04
266	1	0.61965811965812	0.889135254988914	0.743589743589744	0.818367346938775	0.743589743589744	0.61965811965812	0.675990675990676	0.341605839416058	0.211678832116788	0.284671532846715	0.754396687323517	0.54	0.04
267	2	0.71304347826087	0.866369710467706	0.732142857142857	0.854945054945055	0.732142857142857	0.71304347826087	0.722466960352423	0.338733431516937	0.241531664212077	0.329896907216495	0.789706594364288	0.54	0.04
268	3	0.675925925925926	0.935960591133005	0.848837209302326	0.844444444444444	0.848837209302326	0.675925925925926	0.752577319587629	0.347266881028939	0.234726688102894	0.276527331189711	0.805943258529465	0.54	0.04
269	4	0.653508771929825	0.936018957345972	0.846590909090909	0.833333333333333	0.846590909090909	0.653508771929825	0.737623762376238	0.350769230769231	0.229230769230769	0.270769230769231	0.794763864637898	0.54	0.04
270	5	0.694835680751174	0.925233644859813	0.822222222222222	0.859002169197397	0.822222222222222	0.694835680751174	0.753180661577608	0.332293291731669	0.230889235569423	0.280811232449298	0.810034662805493	0.54	0.04
271	1	0.602564102564103	0.893569844789357	0.746031746031746	0.8125	0.746031746031746	0.602564102564103	0.666666666666667	0.341605839416058	0.205839416058394	0.275912408759124	0.74806697367673	0.55	0.04
272	2	0.708695652173913	0.87750556792873	0.747706422018349	0.854663774403471	0.747706422018349	0.708695652173913	0.727678571428572	0.338733431516937	0.240058910162003	0.321060382916053	0.793100610051322	0.55	0.04
273	3	0.662037037037037	0.940886699507389	0.856287425149701	0.839560439560439	0.856287425149701	0.662037037037037	0.746736292428199	0.347266881028939	0.229903536977492	0.268488745980707	0.801461868272213	0.55	0.04
274	4	0.653508771929825	0.940758293838863	0.85632183908046	0.834033613445378	0.85632183908046	0.653508771929825	0.741293532338309	0.350769230769231	0.229230769230769	0.267692307692308	0.797133532884344	0.55	0.04
275	5	0.676056338028169	0.927570093457944	0.822857142857143	0.851931330472103	0.822857142857143	0.676056338028169	0.742268041237113	0.332293291731669	0.224648985959438	0.273010920436817	0.801813215743056	0.55	0.04
276	1	0.594017094017094	0.904656319290466	0.763736263736264	0.811133200795229	0.763736263736264	0.594017094017094	0.668269230769231	0.341605839416058	0.202919708029197	0.265693430656934	0.74933670665378	0.56	0.04
277	2	0.708695652173913	0.88641425389755	0.761682242990654	0.855913978494624	0.761682242990654	0.708695652173913	0.734234234234234	0.338733431516937	0.240058910162003	0.315169366715758	0.797554953035732	0.56	0.04
278	3	0.662037037037037	0.943349753694581	0.86144578313253	0.839912280701754	0.86144578313253	0.662037037037037	0.74869109947644	0.347266881028939	0.229903536977492	0.266881028938907	0.802693395365809	0.56	0.04
279	4	0.640350877192982	0.940758293838863	0.853801169590643	0.828810020876827	0.853801169590643	0.640350877192982	0.731829573934837	0.350769230769231	0.224615384615385	0.263076923076923	0.790554585515923	0.56	0.04
280	5	0.666666666666667	0.927570093457944	0.820809248554913	0.848290598290598	0.820809248554913	0.666666666666667	0.735751295336788	0.332293291731669	0.221528861154446	0.269890795631825	0.797118380062305	0.56	0.04
281	1	0.585470085470085	0.906873614190687	0.76536312849162	0.808300395256917	0.76536312849162	0.585470085470085	0.663438256658596	0.341605839416058	0.2	0.261313868613139	0.746171849830386	0.57	0.04
282	2	0.704347826086957	0.893095768374165	0.771428571428571	0.85501066098081	0.771428571428571	0.704347826086957	0.736363636363636	0.338733431516937	0.238586156111929	0.309278350515464	0.798721797230561	0.57	0.04
283	3	0.648148148148148	0.945812807881773	0.864197530864197	0.834782608695652	0.864197530864197	0.648148148148148	0.740740740740741	0.347266881028939	0.22508038585209	0.260450160771704	0.796980478014961	0.57	0.04
284	4	0.635964912280702	0.945497630331754	0.863095238095238	0.827800829875519	0.863095238095238	0.635964912280702	0.732323232323232	0.350769230769231	0.223076923076923	0.258461538461538	0.790731271306228	0.57	0.04
285	5	0.657276995305164	0.934579439252336	0.833333333333333	0.845665961945032	0.833333333333333	0.657276995305164	0.73490813648294	0.332293291731669	0.218408736349454	0.262090483619345	0.79592821727875	0.57	0.04
286	1	0.581196581196581	0.915742793791574	0.781609195402299	0.808219178082192	0.781609195402299	0.581196581196581	0.666666666666667	0.341605839416058	0.198540145985401	0.254014598540146	0.748469687494078	0.58	0.04
287	2	0.695652173913043	0.897550111358575	0.776699029126214	0.852008456659619	0.776699029126214	0.695652173913043	0.73394495412844	0.338733431516937	0.235640648011782	0.303387334315169	0.796601142635809	0.58	0.04
288	3	0.638888888888889	0.950738916256158	0.873417721518987	0.831896551724138	0.873417721518987	0.638888888888889	0.737967914438503	0.347266881028939	0.221864951768489	0.254019292604502	0.794813902572523	0.58	0.04
289	4	0.631578947368421	0.947867298578199	0.867469879518072	0.826446280991736	0.867469879518072	0.631578947368421	0.730964467005076	0.350769230769231	0.221538461538462	0.255384615384615	0.78972312297331	0.58	0.04
290	5	0.643192488262911	0.939252336448598	0.840490797546012	0.841004184100418	0.840490797546012	0.643192488262911	0.728723404255319	0.332293291731669	0.213728549141966	0.254290171606864	0.791222412355755	0.58	0.04
291	1	0.572649572649573	0.915742793791574	0.779069767441861	0.805068226120858	0.779069767441861	0.572649572649573	0.660098522167488	0.341605839416058	0.195620437956204	0.251094890510949	0.744196183220573	0.59	0.04
292	2	0.695652173913043	0.897550111358575	0.776699029126214	0.852008456659619	0.776699029126214	0.695652173913043	0.73394495412844	0.338733431516937	0.235640648011782	0.303387334315169	0.796601142635809	0.59	0.04
293	3	0.62962962962963	0.950738916256158	0.871794871794872	0.828326180257511	0.871794871794872	0.62962962962963	0.731182795698925	0.347266881028939	0.218649517684887	0.2508038585209	0.790184272942894	0.59	0.04
294	4	0.614035087719298	0.950236966824645	0.869565217391304	0.820040899795501	0.869565217391304	0.614035087719298	0.719794344473008	0.350769230769231	0.215384615384615	0.247692307692308	0.782136027271971	0.59	0.04
295	5	0.629107981220657	0.941588785046729	0.842767295597484	0.836099585062241	0.842767295597484	0.629107981220657	0.720430107526882	0.332293291731669	0.209048361934477	0.24804992199688	0.785348383133693	0.59	0.04
296	1	0.564102564102564	0.922394678492239	0.790419161676647	0.803088803088803	0.790419161676647	0.564102564102564	0.658354114713217	0.341605839416058	0.192700729927007	0.243795620437956	0.743248621297402	0.6	0.04
297	2	0.68695652173913	0.904231625835189	0.786069651741294	0.849372384937239	0.786069651741294	0.68695652173913	0.733178654292343	0.338733431516937	0.232695139911635	0.296023564064801	0.79559407378716	0.6	0.04
298	3	0.62037037037037	0.950738916256158	0.87012987012987	0.824786324786325	0.87012987012987	0.62037037037037	0.724324324324324	0.347266881028939	0.215434083601286	0.247588424437299	0.785554643313264	0.6	0.04
299	4	0.614035087719298	0.950236966824645	0.869565217391304	0.820040899795501	0.869565217391304	0.614035087719298	0.719794344473008	0.350769230769231	0.215384615384615	0.247692307692308	0.782136027271971	0.6	0.04
300	5	0.624413145539906	0.948598130841122	0.858064516129032	0.835390946502058	0.858064516129032	0.624413145539906	0.722826086956522	0.332293291731669	0.207488299531981	0.241809672386895	0.786505638190514	0.6	0.04
301	1	0.55982905982906	0.924611973392461	0.793939393939394	0.801923076923077	0.793939393939394	0.55982905982906	0.656641604010025	0.341605839416058	0.191240875912409	0.240875912408759	0.74222051661076	0.61	0.04
302	2	0.678260869565217	0.913140311804009	0.8	0.847107438016529	0.8	0.678260869565217	0.734117647058824	0.338733431516937	0.229749631811487	0.287187039764359	0.795700590684613	0.61	0.04
303	3	0.606481481481482	0.950738916256158	0.867549668874172	0.819532908704883	0.867549668874172	0.606481481481482	0.713896457765667	0.347266881028939	0.210610932475884	0.242765273311897	0.77861019886882	0.61	0.04
304	4	0.609649122807018	0.950236966824645	0.86875	0.818367346938776	0.86875	0.609649122807018	0.716494845360825	0.350769230769231	0.213846153846154	0.246153846153846	0.779943044815831	0.61	0.04
305	5	0.610328638497653	0.948598130841122	0.855263157894737	0.830265848670757	0.855263157894737	0.610328638497653	0.712328767123288	0.332293291731669	0.202808112324493	0.237129485179407	0.779463384669387	0.61	0.04
306	1	0.555555555555556	0.926829268292683	0.797546012269939	0.800766283524904	0.797546012269939	0.555555555555556	0.654911838790932	0.341605839416058	0.18978102189781	0.237956204379562	0.741192411924119	0.62	0.04
307	2	0.673913043478261	0.919821826280624	0.81151832460733	0.846311475409836	0.81151832460733	0.673913043478261	0.736342042755345	0.338733431516937	0.228276877761414	0.281296023564065	0.796867434879442	0.62	0.04
308	3	0.601851851851852	0.95320197044335	0.87248322147651	0.818181818181818	0.87248322147651	0.601851851851852	0.712328767123288	0.347266881028939	0.209003215434084	0.239549839228296	0.777526911147601	0.62	0.04
309	4	0.605263157894737	0.954976303317536	0.878980891719745	0.817444219066937	0.878980891719745	0.605263157894737	0.716883116883117	0.350769230769231	0.212307692307692	0.241538461538462	0.780119730606136	0.62	0.04
310	5	0.596244131455399	0.948598130841122	0.852348993288591	0.82520325203252	0.852348993288591	0.596244131455399	0.701657458563536	0.332293291731669	0.198127925117005	0.232449297971919	0.77242113114826	0.62	0.04
311	1	0.555555555555556	0.931263858093126	0.807453416149068	0.801526717557252	0.807453416149068	0.555555555555556	0.658227848101266	0.341605839416058	0.18978102189781	0.235036496350365	0.743409706824341	0.63	0.04
312	2	0.665217391304348	0.922048997772829	0.813829787234043	0.843177189409369	0.813829787234043	0.665217391304348	0.732057416267943	0.338733431516937	0.225331369661267	0.276877761413844	0.793633194538588	0.63	0.04
313	3	0.578703703703704	0.958128078817734	0.880281690140845	0.810416666666667	0.880281690140845	0.578703703703704	0.698324022346369	0.347266881028939	0.20096463022508	0.228295819935691	0.768415891260719	0.63	0.04
314	4	0.600877192982456	0.954976303317536	0.878205128205128	0.815789473684211	0.878205128205128	0.600877192982456	0.713541666666667	0.350769230769231	0.210769230769231	0.24	0.777926748149996	0.63	0.04
315	5	0.586854460093897	0.950934579439252	0.856164383561644	0.822222222222222	0.856164383561644	0.586854460093897	0.696378830083565	0.332293291731669	0.195007800312012	0.227769110764431	0.768894519766575	0.63	0.04
316	1	0.542735042735043	0.931263858093126	0.80379746835443	0.79696394686907	0.80379746835443	0.542735042735043	0.647959183673469	0.341605839416058	0.185401459854015	0.230656934306569	0.736999450414085	0.64	0.04
317	2	0.647826086956522	0.924276169265033	0.814207650273224	0.836693548387097	0.814207650273224	0.647826086956522	0.721549636803874	0.338733431516937	0.219440353460972	0.269513991163476	0.786051128110778	0.64	0.04
318	3	0.574074074074074	0.960591133004926	0.885714285714286	0.809128630705394	0.885714285714286	0.574074074074074	0.696629213483146	0.347266881028939	0.19935691318328	0.22508038585209	0.7673326035395	0.64	0.04
319	4	0.600877192982456	0.954976303317536	0.878205128205128	0.815789473684211	0.878205128205128	0.600877192982456	0.713541666666667	0.350769230769231	0.210769230769231	0.24	0.777926748149996	0.64	0.04
320	5	0.582159624413146	0.953271028037383	0.861111111111111	0.820925553319919	0.861111111111111	0.582159624413146	0.694677871148459	0.332293291731669	0.193447737909516	0.224648985959438	0.767715326225264	0.64	0.04
321	1	0.52991452991453	0.931263858093126	0.8	0.792452830188679	0.8	0.52991452991453	0.637532133676093	0.341605839416058	0.181021897810219	0.226277372262774	0.730589194003828	0.65	0.04
322	2	0.634782608695652	0.924276169265033	0.811111111111111	0.831663326653307	0.811111111111111	0.634782608695652	0.71219512195122	0.338733431516937	0.215022091310751	0.265095729013255	0.779529388980343	0.65	0.04
323	3	0.569444444444444	0.96551724137931	0.897810218978102	0.808247422680412	0.897810218978102	0.569444444444444	0.696883852691218	0.347266881028939	0.197749196141479	0.220257234726688	0.767480842911877	0.65	0.04
324	4	0.587719298245614	0.954976303317536	0.875816993464052	0.810865191146881	0.875816993464052	0.587719298245614	0.703412073490814	0.350769230769231	0.206153846153846	0.235384615384615	0.771347800781575	0.65	0.04
325	5	0.572769953051643	0.955607476635514	0.865248226950355	0.818	0.865248226950355	0.572769953051643	0.689265536723164	0.332293291731669	0.190327613104524	0.21996879875195	0.764188714843579	0.65	0.04
326	1	0.517094017094017	0.937915742793792	0.812080536912752	0.789179104477612	0.812080536912752	0.517094017094017	0.631853785900783	0.341605839416058	0.176642335766423	0.217518248175182	0.727504879943904	0.66	0.04
327	2	0.621739130434783	0.928730512249443	0.817142857142857	0.827380952380952	0.817142857142857	0.621739130434783	0.706172839506173	0.338733431516937	0.21060382916053	0.257731958762887	0.775234821342113	0.66	0.04
328	3	0.555555555555556	0.967980295566502	0.902255639097744	0.803680981595092	0.902255639097744	0.555555555555556	0.687679083094556	0.347266881028939	0.192926045016077	0.213826366559486	0.761767925561029	0.66	0.04
329	4	0.583333333333333	0.957345971563981	0.880794701986755	0.809619238476954	0.880794701986755	0.583333333333333	0.701846965699208	0.350769230769231	0.204615384615385	0.232307692307692	0.770339652448657	0.66	0.04
330	5	0.55868544600939	0.957943925233645	0.868613138686132	0.813492063492064	0.868613138686131	0.55868544600939	0.68	0.332293291731669	0.185647425897036	0.213728549141966	0.758314685621517	0.66	0.04
331	1	0.512820512820513	0.940133037694013	0.816326530612245	0.788104089219331	0.816326530612245	0.512820512820513	0.62992125984252	0.341605839416058	0.175182481751825	0.214598540145985	0.726476775257263	0.67	0.04
332	2	0.608695652173913	0.937639198218263	0.833333333333333	0.823874755381605	0.833333333333333	0.608695652173913	0.703517587939698	0.338733431516937	0.206185567010309	0.247422680412371	0.773167425196088	0.67	0.04
333	3	0.537037037037037	0.970443349753695	0.90625	0.797570850202429	0.90625	0.537037037037037	0.674418604651163	0.347266881028939	0.186495176848875	0.205787781350482	0.753740193395366	0.67	0.04
334	4	0.574561403508772	0.957345971563981	0.879194630872483	0.806387225548902	0.879194630872483	0.574561403508772	0.694960212201591	0.350769230769231	0.201538461538462	0.229230769230769	0.765953687536376	0.67	0.04
335	5	0.544600938967136	0.957943925233645	0.865671641791045	0.808678500986193	0.865671641791045	0.544600938967136	0.668587896253602	0.332293291731669	0.180967238689548	0.209048361934477	0.751272432100391	0.67	0.04
336	1	0.491452991452991	0.940133037694013	0.809859154929578	0.780847145488029	0.809859154929577	0.491452991452991	0.611702127659574	0.341605839416058	0.167883211678832	0.207299270072993	0.715793014573502	0.68	0.04
337	2	0.6	0.939866369710468	0.836363636363636	0.821011673151751	0.836363636363636	0.6	0.69873417721519	0.338733431516937	0.203240058910162	0.24300441826215	0.769933184855234	0.68	0.04
338	3	0.518518518518518	0.970443349753695	0.903225806451613	0.791164658634538	0.903225806451613	0.518518518518518	0.658823529411765	0.347266881028939	0.180064308681672	0.19935691318328	0.744480934136106	0.68	0.04
339	4	0.570175438596491	0.959715639810427	0.884353741496599	0.805168986083499	0.884353741496599	0.570175438596491	0.693333333333333	0.350769230769231	0.2	0.226153846153846	0.764945539203459	0.68	0.04
340	5	0.530516431924883	0.960280373831776	0.869230769230769	0.804305283757339	0.869230769230769	0.530516431924883	0.658892128279883	0.332293291731669	0.176287051482059	0.202808112324493	0.745398402878329	0.68	0.04
341	1	0.478632478632479	0.942350332594235	0.811594202898551	0.776965265082267	0.811594202898551	0.478632478632479	0.602150537634409	0.341605839416058	0.163503649635036	0.201459854014599	0.710491405613357	0.69	0.04
342	2	0.58695652173913	0.946547884187082	0.849056603773585	0.817307692307692	0.849056603773585	0.58695652173913	0.694087403598972	0.338733431516937	0.198821796759941	0.234167893961708	0.766752202963106	0.69	0.04
343	3	0.518518518518518	0.970443349753695	0.903225806451613	0.791164658634538	0.903225806451613	0.518518518518518	0.658823529411765	0.347266881028939	0.180064308681672	0.19935691318328	0.744480934136106	0.69	0.04
344	4	0.552631578947368	0.962085308056872	0.887323943661972	0.799212598425197	0.887323943661972	0.552631578947368	0.681081081081081	0.350769230769231	0.193846153846154	0.218461538461538	0.75735844350212	0.69	0.04
345	5	0.52112676056338	0.964953271028037	0.880952380952381	0.801941747572816	0.880952380952381	0.52112676056338	0.654867256637168	0.332293291731669	0.173166926677067	0.196567862714509	0.743040015795709	0.69	0.04
346	1	0.465811965811966	0.946784922394678	0.819548872180451	0.773550724637681	0.819548872180451	0.465811965811966	0.594005449591281	0.341605839416058	0.159124087591241	0.194160583941606	0.706298444103322	0.7	0.04
347	2	0.565217391304348	0.946547884187082	0.844155844155844	0.80952380952381	0.844155844155844	0.565217391304348	0.677083333333333	0.338733431516937	0.191458026509573	0.22680412371134	0.755882637745715	0.7	0.04
348	3	0.509259259259259	0.970443349753695	0.901639344262295	0.788	0.901639344262295	0.509259259259259	0.650887573964497	0.347266881028939	0.176848874598071	0.196141479099678	0.739851304506477	0.7	0.04
349	4	0.548245614035088	0.962085308056872	0.886524822695036	0.797642436149312	0.886524822695035	0.548245614035088	0.677506775067751	0.350769230769231	0.192307692307692	0.216923076923077	0.75516546104598	0.7	0.04
350	5	0.511737089201878	0.964953271028037	0.879032258064516	0.798839458413926	0.879032258064516	0.511737089201878	0.646884272997033	0.332293291731669	0.170046801872075	0.193447737909516	0.738345180114958	0.7	0.04
351	1	0.452991452991453	0.9490022172949	0.821705426356589	0.76978417266187	0.821705426356589	0.452991452991453	0.584022038567493	0.341605839416058	0.154744525547445	0.188321167883212	0.700996835143177	0.71	0.04
352	2	0.560869565217391	0.953229398663697	0.86	0.809073724007561	0.86	0.560869565217391	0.678947368421053	0.338733431516937	0.189985272459499	0.220913107511046	0.757049481940544	0.71	0.04
353	3	0.490740740740741	0.970443349753695	0.898305084745763	0.781746031746032	0.898305084745763	0.490740740740741	0.634730538922156	0.347266881028939	0.170418006430868	0.189710610932476	0.730592045247218	0.71	0.04
354	4	0.539473684210526	0.966824644549763	0.897810218978102	0.795321637426901	0.897810218978102	0.539473684210526	0.673972602739726	0.350769230769231	0.189230769230769	0.210769230769231	0.753149164380145	0.71	0.04
355	5	0.497652582159624	0.969626168224299	0.890756302521008	0.795019157088123	0.890756302521008	0.497652582159624	0.63855421686747	0.332293291731669	0.165366614664587	0.185647425897036	0.733639375191962	0.71	0.04
356	1	0.44017094017094	0.9490022172949	0.817460317460317	0.765652951699463	0.817460317460317	0.44017094017094	0.572222222222222	0.341605839416058	0.15036496350365	0.183941605839416	0.69458657873292	0.72	0.04
357	2	0.539130434782609	0.959910913140312	0.873239436619718	0.802607076350093	0.873239436619718	0.539130434782609	0.666666666666667	0.338733431516937	0.182621502209131	0.209131075110457	0.74952067396146	0.72	0.04
358	3	0.490740740740741	0.970443349753695	0.898305084745763	0.781746031746032	0.898305084745763	0.490740740740741	0.634730538922156	0.347266881028939	0.170418006430868	0.189710610932476	0.730592045247218	0.72	0.04
359	4	0.530701754385965	0.966824644549763	0.896296296296296	0.792233009708738	0.896296296296296	0.530701754385965	0.666666666666667	0.350769230769231	0.186153846153846	0.207692307692308	0.748763199467864	0.72	0.04
360	5	0.469483568075117	0.969626168224299	0.884955752212389	0.785984848484849	0.884955752212389	0.469483568075117	0.613496932515337	0.332293291731669	0.15600624024961	0.176287051482059	0.719554868149708	0.72	0.04
361	1	0.435897435897436	0.951219512195122	0.82258064516129	0.764705882352941	0.82258064516129	0.435897435897436	0.569832402234637	0.341605839416058	0.148905109489051	0.181021897810219	0.693558474046279	0.73	0.04
362	2	0.521739130434783	0.959910913140312	0.869565217391305	0.796672828096118	0.869565217391304	0.521739130434783	0.652173913043478	0.338733431516937	0.176730486008837	0.203240058910162	0.740825021787547	0.73	0.04
363	3	0.486111111111111	0.972906403940887	0.905172413793103	0.780632411067194	0.905172413793103	0.486111111111111	0.632530120481928	0.347266881028939	0.168810289389068	0.186495176848875	0.729508757525999	0.73	0.04
364	4	0.526315789473684	0.969194312796208	0.902255639097744	0.79110251450677	0.902255639097744	0.526315789473684	0.664819944598338	0.350769230769231	0.184615384615385	0.204615384615385	0.747755051134946	0.73	0.04
365	5	0.446009389671362	0.97196261682243	0.88785046728972	0.779026217228464	0.88785046728972	0.446009389671362	0.59375	0.332293291731669	0.148205928237129	0.166926677067083	0.708986003246896	0.73	0.04
366	1	0.427350427350427	0.953436807095344	0.826446280991736	0.762411347517731	0.826446280991736	0.427350427350427	0.563380281690141	0.341605839416058	0.145985401459854	0.176642335766423	0.690393617222886	0.74	0.04
367	2	0.51304347826087	0.959910913140312	0.86764705882353	0.793738489871087	0.867647058823529	0.51304347826087	0.644808743169399	0.338733431516937	0.173784977908689	0.200294550810015	0.736477195700591	0.74	0.04
368	3	0.453703703703704	0.975369458128079	0.907407407407408	0.770428015564202	0.907407407407407	0.453703703703704	0.604938271604938	0.347266881028939	0.157556270096463	0.173633440514469	0.714536580915891	0.74	0.04
369	4	0.517543859649123	0.969194312796208	0.900763358778626	0.788053949903661	0.900763358778626	0.517543859649123	0.657381615598886	0.350769230769231	0.181538461538462	0.201538461538462	0.743369086222666	0.74	0.04
370	5	0.427230046948357	0.974299065420561	0.892156862745098	0.773654916512059	0.892156862745098	0.427230046948357	0.577777777777778	0.332293291731669	0.141965678627145	0.159126365054602	0.700764556184459	0.74	0.04
371	1	0.418803418803419	0.953436807095344	0.823529411764706	0.759717314487633	0.823529411764706	0.418803418803419	0.555240793201133	0.341605839416058	0.143065693430657	0.173722627737226	0.686120112949381	0.75	0.04
372	2	0.48695652173913	0.968819599109131	0.888888888888889	0.786618444846293	0.888888888888889	0.48695652173913	0.629213483146067	0.338733431516937	0.164948453608247	0.185567010309278	0.727888060424131	0.75	0.04
373	3	0.435185185185185	0.977832512315271	0.912621359223301	0.764932562620424	0.912621359223301	0.435185185185185	0.589341692789969	0.347266881028939	0.15112540192926	0.165594855305466	0.706508848750228	0.75	0.04
374	4	0.508771929824561	0.971563981042654	0.90625	0.78544061302682	0.90625	0.508771929824561	0.651685393258427	0.350769230769231	0.178461538461538	0.196923076923077	0.740167955433608	0.75	0.04
375	5	0.417840375586854	0.978971962616822	0.908163265306122	0.771639042357274	0.908163265306122	0.417840375586854	0.572347266881029	0.332293291731669	0.138845553822153	0.152886115444618	0.698406169101838	0.75	0.04
376	1	0.397435897435897	0.953436807095344	0.815789473684211	0.753064798598949	0.815789473684211	0.397435897435897	0.53448275862069	0.341605839416058	0.135766423357664	0.166423357664234	0.675436352265621	0.76	0.04
377	2	0.482608695652174	0.971046770601336	0.895161290322581	0.785585585585586	0.895161290322581	0.482608695652174	0.627118644067797	0.338733431516937	0.163475699558174	0.182621502209131	0.726827733126755	0.76	0.04
378	3	0.435185185185185	0.982758620689655	0.930693069306931	0.765834932821497	0.930693069306931	0.435185185185185	0.593059936908517	0.347266881028939	0.15112540192926	0.162379421221865	0.70897190293742	0.76	0.04
379	4	0.495614035087719	0.976303317535545	0.91869918699187	0.781783681214421	0.91869918699187	0.495614035087719	0.643874643874644	0.350769230769231	0.173846153846154	0.189230769230769	0.735958676311632	0.76	0.04
380	5	0.408450704225352	0.981308411214953	0.91578947368421	0.769230769230769	0.91578947368421	0.408450704225352	0.564935064935065	0.332293291731669	0.135725429017161	0.148205928237129	0.694879557720153	0.76	0.04
381	1	0.388888888888889	0.957871396895787	0.827272727272727	0.751304347826087	0.827272727272727	0.388888888888889	0.529069767441861	0.341605839416058	0.132846715328467	0.160583941605839	0.673380142892338	0.77	0.04
382	2	0.473913043478261	0.973273942093541	0.900826446280992	0.783154121863799	0.900826446280992	0.473913043478261	0.621082621082621	0.338733431516937	0.160530191458027	0.17820324005891	0.723593492785901	0.77	0.04
383	3	0.412037037037037	0.985221674876847	0.936842105263158	0.759013282732448	0.936842105263158	0.412037037037037	0.572347266881029	0.347266881028939	0.143086816720257	0.152733118971061	0.698629355956942	0.77	0.04
384	4	0.478070175438596	0.976303317535545	0.915966386554622	0.775894538606403	0.915966386554622	0.478070175438596	0.628242074927954	0.350769230769231	0.167692307692308	0.183076923076923	0.727186746487071	0.77	0.04
385	5	0.403755868544601	0.983644859813084	0.924731182795699	0.768248175182482	0.924731182795699	0.403755868544601	0.562091503267974	0.332293291731669	0.134165366614665	0.145085803432137	0.693700364178843	0.77	0.04
386	1	0.371794871794872	0.960088691796009	0.828571428571429	0.746551724137931	0.828571428571429	0.371794871794872	0.513274336283186	0.341605839416058	0.127007299270073	0.153284671532847	0.66594178179544	0.78	0.04
387	2	0.469565217391304	0.973273942093541	0.9	0.78175313059034	0.9	0.469565217391304	0.617142857142857	0.338733431516937	0.159057437407953	0.176730486008837	0.721419579742423	0.78	0.04
388	3	0.407407407407407	0.985221674876847	0.936170212765958	0.757575757575757	0.936170212765957	0.407407407407407	0.567741935483871	0.347266881028939	0.141479099678457	0.15112540192926	0.696314541142127	0.78	0.04
389	4	0.469298245614035	0.97867298578199	0.922413793103448	0.773408239700375	0.922413793103448	0.469298245614035	0.622093023255814	0.350769230769231	0.164615384615385	0.178461538461538	0.723985615698013	0.78	0.04
390	5	0.394366197183099	0.983644859813084	0.923076923076923	0.765454545454545	0.923076923076923	0.394366197183099	0.552631578947368	0.332293291731669	0.131045241809672	0.141965678627145	0.689005528498091	0.78	0.04
391	1	0.358974358974359	0.962305986696231	0.831683168316832	0.743150684931507	0.831683168316832	0.358974358974359	0.501492537313433	0.341605839416058	0.122627737226277	0.147445255474453	0.660640172835295	0.79	0.04
392	2	0.452173913043478	0.975501113585746	0.904347826086957	0.776595744680851	0.904347826086957	0.452173913043478	0.602898550724638	0.338733431516937	0.153166421207658	0.169366715758468	0.713837513314612	0.79	0.04
393	3	0.398148148148148	0.985221674876847	0.934782608695652	0.754716981132075	0.934782608695652	0.398148148148148	0.558441558441558	0.347266881028939	0.138263665594855	0.147909967845659	0.691684911512498	0.79	0.04
394	4	0.464912280701754	0.97867298578199	0.921739130434783	0.77196261682243	0.921739130434783	0.464912280701754	0.618075801749271	0.350769230769231	0.163076923076923	0.176923076923077	0.721792633241872	0.79	0.04
395	5	0.36150234741784	0.983644859813084	0.916666666666667	0.755834829443447	0.916666666666667	0.36150234741784	0.518518518518519	0.332293291731669	0.1201248049922	0.131045241809672	0.672573603615462	0.79	0.04
396	1	0.341880341880342	0.966740576496674	0.842105263157895	0.738983050847458	0.842105263157895	0.341880341880342	0.486322188449848	0.341605839416058	0.116788321167883	0.138686131386861	0.654310459188508	0.8	0.04
397	2	0.434782608695652	0.977728285077951	0.909090909090909	0.771528998242531	0.909090909090909	0.434782608695652	0.588235294117647	0.338733431516937	0.147275405007364	0.1620029455081	0.706255446886802	0.8	0.04
398	3	0.384259259259259	0.987684729064039	0.943181818181818	0.750936329588015	0.943181818181818	0.384259259259259	0.546052631578947	0.347266881028939	0.133440514469453	0.141479099678457	0.685971994161649	0.8	0.04
399	4	0.43859649122807	0.97867298578199	0.91743119266055	0.763401109057301	0.917431192660551	0.43859649122807	0.593471810089021	0.350769230769231	0.153846153846154	0.167692307692308	0.70863473850503	0.8	0.04
400	5	0.342723004694836	0.983644859813084	0.9125	0.750445632798574	0.9125	0.342723004694836	0.498293515358362	0.332293291731669	0.113884555382215	0.124804992199688	0.66318393225396	0.8	0.04
401	1	0.329059829059829	0.968957871396896	0.846153846153846	0.735690235690236	0.846153846153846	0.329059829059829	0.473846153846154	0.341605839416058	0.112408759124088	0.132846715328467	0.649008850228362	0.81	0.04
402	2	0.430434782608696	0.977728285077951	0.908256880733945	0.770175438596491	0.908256880733945	0.430434782608696	0.584070796460177	0.338733431516937	0.14580265095729	0.160530191458027	0.704081533843323	0.81	0.04
403	3	0.365740740740741	0.987684729064039	0.94047619047619	0.745353159851301	0.94047619047619	0.365740740740741	0.526666666666667	0.347266881028939	0.127009646302251	0.135048231511254	0.67671273490239	0.81	0.04
404	4	0.416666666666667	0.97867298578199	0.913461538461538	0.756410256410256	0.913461538461538	0.416666666666667	0.572289156626506	0.350769230769231	0.146153846153846	0.16	0.697669826224329	0.81	0.04
405	5	0.333333333333333	0.983644859813084	0.91025641025641	0.747779751332149	0.91025641025641	0.333333333333333	0.487972508591065	0.332293291731669	0.110764430577223	0.121684867394696	0.658489096573209	0.81	0.04
406	1	0.324786324786325	0.971175166297118	0.853932584269663	0.73489932885906	0.853932584269663	0.324786324786325	0.470588235294118	0.341605839416058	0.110948905109489	0.12992700729927	0.647980745541721	0.82	0.04
407	2	0.41304347826087	0.982182628062361	0.922330097087379	0.765625	0.922330097087379	0.41304347826087	0.57057057057057	0.338733431516937	0.139911634756996	0.151693667157585	0.697613053161615	0.82	0.04
408	3	0.361111111111111	0.987684729064039	0.939759036144578	0.743970315398887	0.939759036144578	0.361111111111111	0.521739130434783	0.347266881028939	0.12540192926045	0.133440514469453	0.674397920087575	0.82	0.04
409	4	0.399122807017544	0.981042654028436	0.919191919191919	0.751361161524501	0.919191919191919	0.399122807017544	0.556574923547401	0.350769230769231	0.14	0.152307692307692	0.69008273052299	0.82	0.04
410	5	0.328638497652582	0.983644859813084	0.909090909090909	0.74645390070922	0.909090909090909	0.328638497652582	0.482758620689655	0.332293291731669	0.109204368174727	0.1201248049922	0.656141678732833	0.82	0.04
411	1	0.307692307692308	0.975609756097561	0.867469879518072	0.730897009966777	0.867469879518072	0.307692307692308	0.454258675078864	0.341605839416058	0.105109489051095	0.121167883211679	0.641651031894934	0.83	0.04
412	2	0.382608695652174	0.984409799554566	0.926315789473684	0.756849315068493	0.926315789473684	0.382608695652174	0.541538461538462	0.338733431516937	0.12960235640648	0.139911634756996	0.68350924760337	0.83	0.04
413	3	0.347222222222222	0.987684729064039	0.9375	0.739852398523985	0.9375	0.347222222222222	0.506756756756757	0.347266881028939	0.120578778135048	0.128617363344051	0.667453475643131	0.83	0.04
414	4	0.381578947368421	0.985781990521327	0.935483870967742	0.746858168761221	0.935483870967742	0.381578947368421	0.542056074766355	0.350769230769231	0.133846153846154	0.143076923076923	0.683680468944874	0.83	0.04
415	5	0.328638497652582	0.988317757009346	0.933333333333333	0.747349823321555	0.933333333333333	0.328638497652582	0.486111111111111	0.332293291731669	0.109204368174727	0.117004680187207	0.658478127330964	0.83	0.04
416	1	0.303418803418803	0.977827050997783	0.876543209876543	0.730132450331126	0.876543209876543	0.303418803418803	0.450793650793651	0.341605839416058	0.103649635036496	0.118248175182482	0.640622927208293	0.84	0.04
417	2	0.356521739130435	0.986636971046771	0.931818181818182	0.749576988155668	0.931818181818182	0.356521739130435	0.515723270440252	0.338733431516937	0.120765832106038	0.12960235640648	0.671579355088603	0.84	0.04
418	3	0.337962962962963	0.992610837438424	0.960526315789473	0.738095238095238	0.960526315789474	0.337962962962963	0.5	0.347266881028939	0.117363344051447	0.122186495176849	0.665286900200693	0.84	0.04
419	4	0.364035087719298	0.985781990521327	0.932584269662921	0.741532976827095	0.932584269662921	0.364035087719298	0.523659305993691	0.350769230769231	0.127692307692308	0.136923076923077	0.674908539120313	0.84	0.04
420	5	0.305164319248826	0.988317757009346	0.928571428571428	0.740805604203152	0.928571428571429	0.305164319248826	0.459363957597173	0.332293291731669	0.101404056162246	0.109204368174727	0.646741038129086	0.84	0.04
421	1	0.294871794871795	0.980044345898004	0.884615384615385	0.728171334431631	0.884615384615385	0.294871794871795	0.442307692307692	0.341605839416058	0.100729927007299	0.113868613138686	0.6374580703849	0.85	0.04
422	2	0.347826086956522	0.986636971046771	0.930232558139535	0.747048903878583	0.930232558139535	0.347826086956522	0.506329113924051	0.338733431516937	0.117820324005891	0.126656848306333	0.667231529001646	0.85	0.04
423	3	0.319444444444444	0.995073891625616	0.971830985915493	0.733212341197822	0.971830985915493	0.319444444444444	0.480836236933798	0.347266881028939	0.110932475884244	0.114147909967846	0.65725916803503	0.85	0.04
424	4	0.337719298245614	0.985781990521327	0.927710843373494	0.7336860670194	0.927710843373494	0.337719298245614	0.495176848874598	0.350769230769231	0.118461538461538	0.127692307692308	0.661750644383471	0.85	0.04
425	5	0.291079812206573	0.988317757009346	0.925373134328358	0.736933797909408	0.925373134328358	0.291079812206573	0.442857142857143	0.332293291731669	0.0967238689547582	0.104524180967239	0.639698784607959	0.85	0.04
426	1	0.282051282051282	0.982261640798226	0.891891891891892	0.725040916530278	0.891891891891892	0.282051282051282	0.428571428571429	0.341605839416058	0.0963503649635036	0.108029197080292	0.632156461424754	0.86	0.04
427	2	0.343478260869565	0.988864142538975	0.94047619047619	0.746218487394958	0.94047619047619	0.343478260869565	0.503184713375796	0.338733431516937	0.116347569955817	0.123711340206186	0.66617120170427	0.86	0.04
428	3	0.310185185185185	0.995073891625616	0.971014492753623	0.730560578661844	0.971014492753623	0.310185185185185	0.470175438596491	0.347266881028939	0.107717041800643	0.110932475884244	0.6526295384054	0.86	0.04
429	4	0.328947368421053	0.988151658767773	0.9375	0.731578947368421	0.9375	0.328947368421053	0.487012987012987	0.350769230769231	0.115384615384615	0.123076923076923	0.658549513594413	0.86	0.04
430	5	0.276995305164319	0.988317757009346	0.921875	0.733102253032929	0.921875	0.276995305164319	0.425992779783394	0.332293291731669	0.0920436817472699	0.0998439937597504	0.632656531086833	0.86	0.04
431	1	0.282051282051282	0.982261640798226	0.891891891891892	0.725040916530278	0.891891891891892	0.282051282051282	0.428571428571429	0.341605839416058	0.0963503649635036	0.108029197080292	0.632156461424754	0.87	0.04
432	2	0.330434782608696	0.988864142538975	0.938271604938271	0.74247491638796	0.938271604938272	0.330434782608696	0.488745980707395	0.338733431516937	0.111929307805596	0.119293078055965	0.659649462573836	0.87	0.04
433	3	0.282407407407407	0.997536945812808	0.983870967741935	0.723214285714286	0.983870967741935	0.282407407407407	0.438848920863309	0.347266881028939	0.0980707395498392	0.0996784565916399	0.639972176610108	0.87	0.04
434	4	0.320175438596491	0.988151658767773	0.935897435897436	0.729020979020979	0.935897435897436	0.320175438596491	0.477124183006536	0.350769230769231	0.112307692307692	0.12	0.654163548682132	0.87	0.04
435	5	0.267605633802817	0.988317757009346	0.919354838709677	0.730569948186528	0.919354838709677	0.267605633802817	0.414545454545454	0.332293291731669	0.0889235569422777	0.0967238689547582	0.627961695406081	0.87	0.04
436	1	0.269230769230769	0.984478935698448	0.9	0.721951219512195	0.9	0.269230769230769	0.414473684210526	0.341605839416058	0.091970802919708	0.102189781021898	0.626854852464609	0.88	0.04
437	2	0.321739130434783	0.99109131403118	0.948717948717949	0.740432612312812	0.948717948717949	0.321739130434783	0.480519480519481	0.338733431516937	0.108983799705449	0.114874815905744	0.656415222232982	0.88	0.04
438	3	0.268518518518519	0.997536945812808	0.983050847457627	0.719360568383659	0.983050847457627	0.268518518518519	0.421818181818182	0.347266881028939	0.0932475884244373	0.0948553054662379	0.633027732165663	0.88	0.04
439	4	0.302631578947368	0.992890995260663	0.958333333333333	0.724913494809689	0.958333333333333	0.302631578947368	0.46	0.350769230769231	0.106153846153846	0.110769230769231	0.647761287104016	0.88	0.04
440	5	0.258215962441315	0.990654205607477	0.932203389830508	0.72852233676976	0.932203389830508	0.258215962441315	0.404411764705882	0.332293291731669	0.0858034321372855	0.0920436817472699	0.624435084024396	0.88	0.04
441	1	0.256410256410256	0.988913525498891	0.923076923076923	0.719354838709677	0.923076923076923	0.256410256410256	0.40133779264214	0.341605839416058	0.0875912408759124	0.0948905109489051	0.622661890954574	0.89	0.04
442	2	0.304347826086957	0.99109131403118	0.945945945945946	0.735537190082645	0.945945945945946	0.304347826086957	0.460526315789474	0.338733431516937	0.103092783505155	0.108983799705449	0.647719570059069	0.89	0.04
443	3	0.25462962962963	0.997536945812808	0.982142857142857	0.715547703180212	0.982142857142857	0.25462962962963	0.404411764705882	0.347266881028939	0.0884244372990354	0.090032154340836	0.626083287721219	0.89	0.04
444	4	0.293859649122807	0.992890995260663	0.957142857142857	0.722413793103448	0.957142857142857	0.293859649122807	0.449664429530201	0.350769230769231	0.103076923076923	0.107692307692308	0.643375322191735	0.89	0.04
445	5	0.258215962441315	0.992990654205608	0.948275862068966	0.728987993138937	0.948275862068966	0.258215962441315	0.40590405904059	0.332293291731669	0.0858034321372855	0.0904836193447738	0.625603308323461	0.89	0.04
446	1	0.226495726495726	0.988913525498891	0.913793103448276	0.711323763955343	0.913793103448276	0.226495726495726	0.363013698630137	0.341605839416058	0.0773722627737226	0.0846715328467153	0.607704625997309	0.9	0.04
447	2	0.278260869565217	0.99109131403118	0.941176470588236	0.728314238952537	0.941176470588235	0.278260869565217	0.429530201342282	0.338733431516937	0.0942562592047128	0.100147275405007	0.634676091798199	0.9	0.04
448	3	0.25	0.997536945812808	0.981818181818181	0.714285714285714	0.981818181818182	0.25	0.398523985239852	0.347266881028939	0.0868167202572347	0.0884244372990354	0.623768472906404	0.9	0.04
449	4	0.276315789473684	0.992890995260663	0.954545454545454	0.717465753424658	0.954545454545455	0.276315789473684	0.428571428571429	0.350769230769231	0.0969230769230769	0.101538461538462	0.634603392367174	0.9	0.04
450	5	0.220657276995305	0.992990654205608	0.94	0.71912013536379	0.94	0.220657276995305	0.357414448669201	0.332293291731669	0.0733229329173167	0.078003120124805	0.606823965600456	0.9	0.04
451	1	0.213675213675214	0.988913525498891	0.909090909090909	0.707936507936508	0.909090909090909	0.213675213675214	0.346020761245675	0.341605839416058	0.072992700729927	0.0802919708029197	0.601294369587053	0.91	0.04
452	2	0.260869565217391	0.99109131403118	0.9375	0.723577235772358	0.9375	0.260869565217391	0.408163265306122	0.338733431516937	0.0883652430044183	0.0942562592047128	0.625980439624286	0.91	0.04
453	3	0.222222222222222	0.997536945812808	0.979591836734693	0.706806282722513	0.979591836734694	0.222222222222222	0.362264150943396	0.347266881028939	0.0771704180064309	0.0787781350482315	0.609879584017515	0.91	0.04
454	4	0.25	0.992890995260663	0.95	0.710169491525424	0.95	0.25	0.395833333333333	0.350769230769231	0.0876923076923077	0.0923076923076923	0.621445497630332	0.91	0.04
455	5	0.211267605633803	0.995327102803738	0.957446808510639	0.717171717171717	0.957446808510638	0.211267605633803	0.346153846153846	0.332293291731669	0.0702028081123245	0.0733229329173167	0.603297354218771	0.91	0.04
456	1	0.196581196581197	0.988913525498891	0.901960784313725	0.703470031545741	0.901960784313726	0.196581196581197	0.32280701754386	0.341605839416058	0.0671532846715329	0.0744525547445255	0.592747361040044	0.92	0.04
457	2	0.252173913043478	0.99109131403118	0.935483870967742	0.721231766612642	0.935483870967742	0.252173913043478	0.397260273972603	0.338733431516937	0.085419734904271	0.0913107511045655	0.621632613537329	0.92	0.04
458	3	0.208333333333333	0.997536945812808	0.978260869565217	0.703125	0.978260869565217	0.208333333333333	0.343511450381679	0.347266881028939	0.0723472668810289	0.0739549839228296	0.602935139573071	0.92	0.04
459	4	0.236842105263158	0.995260663507109	0.964285714285714	0.707070707070707	0.964285714285714	0.236842105263158	0.380281690140845	0.350769230769231	0.0830769230769231	0.0861538461538462	0.616051384385133	0.92	0.04
460	5	0.2018779342723	0.997663551401869	0.977272727272727	0.715242881072027	0.977272727272727	0.2018779342723	0.334630350194553	0.332293291731669	0.0670826833073323	0.0686427457098284	0.599770742837085	0.92	0.04
461	1	0.175213675213675	0.993348115299335	0.931818181818182	0.698907956318253	0.931818181818182	0.175213675213675	0.294964028776978	0.341605839416058	0.0598540145985401	0.0642335766423358	0.584280895256505	0.93	0.04
462	2	0.221739130434783	0.99109131403118	0.927272727272728	0.713141025641026	0.927272727272727	0.221739130434783	0.357894736842105	0.338733431516937	0.0751104565537555	0.0810014727540501	0.606415222232981	0.93	0.04
463	3	0.194444444444444	0.997536945812808	0.976744186046511	0.699481865284974	0.976744186046512	0.194444444444444	0.324324324324324	0.347266881028939	0.067524115755627	0.0691318327974277	0.595990695128626	0.93	0.04
464	4	0.223684210526316	0.995260663507109	0.962264150943396	0.703517587939699	0.962264150943396	0.223684210526316	0.362989323843416	0.350769230769231	0.0784615384615385	0.0815384615384615	0.609472437016712	0.93	0.04
465	5	0.192488262910798	0.997663551401869	0.976190476190476	0.712854757929883	0.976190476190476	0.192488262910798	0.32156862745098	0.332293291731669	0.0639625585023401	0.0655226209048362	0.595075907156334	0.93	0.04
466	1	0.170940170940171	0.993348115299335	0.930232558139535	0.697819314641745	0.930232558139535	0.170940170940171	0.288808664259928	0.341605839416058	0.0583941605839416	0.0627737226277372	0.582144143119753	0.94	0.04
467	2	0.195652173913043	0.99554565701559	0.957446808510638	0.707278481012658	0.957446808510638	0.195652173913043	0.324909747292419	0.338733431516937	0.0662739322533137	0.069219440353461	0.595598915464317	0.94	0.04
468	3	0.162037037037037	0.997536945812808	0.972222222222222	0.691126279863481	0.972222222222222	0.162037037037037	0.277777777777778	0.347266881028939	0.0562700964630225	0.0578778135048231	0.579786991424922	0.94	0.04
469	4	0.175438596491228	0.995260663507109	0.952380952380952	0.690789473684211	0.952380952380952	0.175438596491228	0.296296296296296	0.350769230769231	0.0615384615384615	0.0646153846153846	0.585349629999169	0.94	0.04
470	5	0.173708920187793	0.997663551401869	0.973684210526315	0.708126036484245	0.973684210526316	0.173708920187793	0.294820717131474	0.332293291731669	0.0577223088923557	0.0592823712948518	0.585686235794831	0.94	0.04
471	1	0.153846153846154	0.995565410199557	0.947368421052632	0.693972179289026	0.947368421052632	0.153846153846154	0.264705882352941	0.341605839416058	0.0525547445255474	0.0554744525547445	0.574705782022855	0.95	0.04
472	2	0.147826086956522	1	1	0.696124031007752	1	0.147826086956522	0.257575757575758	0.338733431516937	0.0500736377025037	0.0500736377025037	0.573913043478261	0.95	0.04
473	3	0.138888888888889	0.997536945812808	0.96774193548387	0.685279187817259	0.967741935483871	0.138888888888889	0.242914979757085	0.347266881028939	0.0482315112540193	0.0498392282958199	0.568212917350848	0.95	0.04
474	4	0.162280701754386	0.997630331753555	0.973684210526316	0.687908496732026	0.973684210526316	0.162280701754386	0.278195488721804	0.350769230769231	0.0569230769230769	0.0584615384615385	0.57995551675397	0.95	0.04
475	5	0.131455399061033	0.997663551401869	0.96551724137931	0.697712418300654	0.96551724137931	0.131455399061033	0.231404958677686	0.332293291731669	0.0436817472698908	0.0452418096723869	0.564559475231451	0.95	0.04
476	1	0.115384615384615	0.995565410199557	0.931034482758621	0.684451219512195	0.931034482758621	0.115384615384615	0.20532319391635	0.341605839416058	0.0394160583941606	0.0423357664233577	0.555475012792086	0.96	0.04
477	2	0.126086956521739	1	1	0.690769230769231	1	0.126086956521739	0.223938223938224	0.338733431516937	0.0427098674521355	0.0427098674521355	0.56304347826087	0.96	0.04
478	3	0.12037037037037	0.997536945812808	0.962962962962962	0.680672268907563	0.962962962962963	0.12037037037037	0.213991769547325	0.347266881028939	0.0418006430868167	0.0434083601286174	0.558953658091589	0.96	0.04
479	4	0.131578947368421	1	1	0.680645161290323	1	0.131578947368421	0.232558139534884	0.350769230769231	0.0461538461538462	0.0461538461538462	0.565789473684211	0.96	0.04
480	5	0.0985915492957746	0.997663551401869	0.954545454545454	0.689822294022617	0.954545454545455	0.0985915492957746	0.178723404255319	0.332293291731669	0.0327613104524181	0.0343213728549142	0.548127550348822	0.96	0.04
481	1	0.0982905982905983	0.997782705099778	0.958333333333334	0.680786686838124	0.958333333333333	0.0982905982905983	0.178294573643411	0.341605839416058	0.0335766423357664	0.035036496350365	0.548036651695188	0.97	0.04
482	2	0.0869565217391304	1	1	0.68133535660091	1	0.0869565217391304	0.16	0.338733431516937	0.0294550810014728	0.0294550810014728	0.543478260869565	0.97	0.04
483	3	0.0833333333333333	0.997536945812808	0.947368421052631	0.671641791044776	0.947368421052632	0.0833333333333333	0.153191489361702	0.347266881028939	0.0289389067524116	0.0305466237942122	0.540435139573071	0.97	0.04
484	4	0.0964912280701754	1	1	0.671974522292994	1	0.0964912280701754	0.176	0.350769230769231	0.0338461538461538	0.0338461538461538	0.548245614035088	0.97	0.04
485	5	0.0704225352112676	0.997663551401869	0.937499999999999	0.6832	0.9375	0.0704225352112676	0.131004366812227	0.332293291731669	0.0234009360374415	0.0249609984399376	0.534043043306568	0.97	0.04
486	1	0.0726495726495727	0.997782705099778	0.944444444444445	0.674662668665667	0.944444444444444	0.0726495726495727	0.134920634920635	0.341605839416058	0.0248175182481752	0.0262773722627737	0.535216138874675	0.98	0.04
487	2	0.0521739130434783	1	1	0.673163418290854	1	0.0521739130434783	0.0991735537190083	0.338733431516937	0.0176730486008837	0.0176730486008837	0.526086956521739	0.98	0.04
488	3	0.0416666666666667	0.997536945812808	0.899999999999998	0.661764705882353	0.9	0.0416666666666667	0.079646017699115	0.347266881028939	0.0144694533762058	0.0160771704180064	0.519601806239737	0.98	0.04
489	4	0.0701754385964912	1	1	0.665615141955836	1	0.0701754385964912	0.131147540983607	0.350769230769231	0.0246153846153846	0.0246153846153846	0.535087719298246	0.98	0.04
490	5	0.0422535211267606	1	1	0.677215189873418	1	0.0422535211267606	0.0810810810810811	0.332293291731669	0.0140405616224649	0.0140405616224649	0.52112676056338	0.98	0.04
491	1	0.0341880341880342	0.997782705099778	0.88888888888889	0.665680473372781	0.888888888888889	0.0341880341880342	0.065843621399177	0.341605839416058	0.0116788321167883	0.0131386861313869	0.515985369643906	0.99	0.04
492	2	0.0304347826086957	1	1	0.668154761904762	1	0.0304347826086957	0.0590717299578059	0.338733431516937	0.0103092783505155	0.0103092783505155	0.515217391304348	0.99	0.04
493	3	0.0277777777777778	0.997536945812808	0.857142857142855	0.658536585365854	0.857142857142857	0.0277777777777778	0.0538116591928251	0.347266881028939	0.00964630225080386	0.0112540192926045	0.512657361795293	0.99	0.04
494	4	0.0350877192982456	1	1	0.657320872274143	1	0.0350877192982456	0.0677966101694915	0.350769230769231	0.0123076923076923	0.0123076923076923	0.517543859649123	0.99	0.04
495	5	0.028169014084507	1	1	0.674015748031496	1	0.028169014084507	0.0547945205479452	0.332293291731669	0.0093603744149766	0.0093603744149766	0.514084507042254	0.99	0.04
496	1	0	1	NA	0.658394160583942	NA	0	NA	0.341605839416058	0	0	0.5	1	0.04
497	2	0	1	NA	0.661266568483063	NA	0	NA	0.338733431516937	0	0	0.5	1	0.04
498	3	0	1	NA	0.652733118971061	NA	0	NA	0.347266881028939	0	0	0.5	1	0.04
499	4	0	1	NA	0.649230769230769	NA	0	NA	0.350769230769231	0	0	0.5	1	0.04
500	5	0	1	NA	0.667706708268331	NA	0	NA	0.332293291731669	0	0	0.5	1	0.04
