# Supplementary material for: Early prediction of antigenic transitions for influenza A/H3N2
Source: PLoS Comput Biol. 2020 Feb 18;16(2):e1007683. doi: 10.1371/journal.pcbi.1007683 (PMC7048310; doi:10.1371/journal.pcbi.1007683)
Supplement: S1 Source — (GZ) [file pcbi.1007683.s016.tar.gz › S3_source_files/figure_files/figure4_data/perf.single.05.csv]

	fold	Sensitivity	Specificity	Pos.Pred.Value	Neg.Pred.Value	Precision	Recall	F1	Prevalence	Detection.Rate	Detection.Prevalence	Balanced.Accuracy	thres	freq
1	1	0.995726495726496	0.126436781609195	0.43389199255121	0.977777777777778	0.43389199255121	0.995726495726496	0.604409857328145	0.402061855670103	0.400343642611684	0.922680412371134	0.561081638667846	0.01	0.05
2	2	1	0.0974930362116992	0.415162454873646	1	0.415162454873646	1	0.586734693877551	0.390492359932088	0.390492359932088	0.940577249575552	0.54874651810585	0.01	0.05
3	3	1	0.0787878787878788	0.416506717850288	1	0.416506717850288	1	0.588075880758808	0.396709323583181	0.396709323583181	0.952468007312614	0.539393939393939	0.01	0.05
4	4	1	0.059375	0.432075471698113	1	0.432075471698113	1	0.603425559947299	0.41712204007286	0.41712204007286	0.965391621129326	0.5296875	0.01	0.05
5	5	1	0.0830945558739255	0.399624765478424	1	0.399624765478424	1	0.571045576407507	0.379003558718861	0.379003558718861	0.948398576512456	0.541547277936963	0.01	0.05
6	1	0.995726495726496	0.183908045977011	0.450676982591876	0.984615384615385	0.450676982591876	0.995726495726496	0.620505992010652	0.402061855670103	0.400343642611684	0.888316151202749	0.589817270851754	0.02	0.05
7	2	1	0.16991643454039	0.435606060606061	1	0.435606060606061	1	0.606860158311346	0.390492359932088	0.390492359932088	0.896434634974533	0.584958217270195	0.02	0.05
8	3	1	0.148484848484848	0.43574297188755	1	0.43574297188755	1	0.606993006993007	0.396709323583181	0.396709323583181	0.910420475319927	0.574242424242424	0.02	0.05
9	4	1	0.13125	0.451676528599605	1	0.451676528599605	1	0.622282608695652	0.41712204007286	0.41712204007286	0.923497267759563	0.565625	0.02	0.05
10	5	1	0.120343839541547	0.409615384615385	1	0.409615384615385	1	0.581173260572988	0.379003558718861	0.379003558718861	0.925266903914591	0.560171919770774	0.02	0.05
11	1	0.987179487179487	0.247126436781609	0.468559837728195	0.966292134831461	0.468559837728195	0.987179487179487	0.635488308115543	0.402061855670103	0.396907216494845	0.847079037800687	0.617152961980548	0.03	0.05
12	2	1	0.228412256267409	0.453648915187377	1	0.453648915187377	1	0.624151967435549	0.390492359932088	0.390492359932088	0.860780984719864	0.614206128133705	0.03	0.05
13	3	1	0.212121212121212	0.454926624737946	1	0.454926624737945	1	0.62536023054755	0.396709323583181	0.396709323583181	0.872029250457038	0.606060606060606	0.03	0.05
14	4	1	0.190625	0.469262295081967	1	0.469262295081967	1	0.638772663877266	0.41712204007286	0.41712204007286	0.888888888888889	0.5953125	0.03	0.05
15	5	1	0.171919770773639	0.424302788844621	1	0.424302788844622	1	0.595804195804196	0.379003558718861	0.379003558718861	0.893238434163701	0.58595988538682	0.03	0.05
16	1	0.982905982905983	0.293103448275862	0.483193277310924	0.962264150943396	0.483193277310924	0.982905982905983	0.647887323943662	0.402061855670103	0.395189003436426	0.81786941580756	0.638004715590922	0.04	0.05
17	2	0.995652173913044	0.267409470752089	0.465447154471545	0.989690721649485	0.465447154471545	0.995652173913044	0.634349030470914	0.390492359932088	0.388794567062818	0.835314091680815	0.631530822332566	0.04	0.05
18	3	1	0.272727272727273	0.474835886214442	1	0.474835886214442	1	0.643916913946588	0.396709323583181	0.396709323583181	0.835466179159049	0.636363636363636	0.04	0.05
19	4	0.995633187772926	0.25	0.487179487179487	0.987654320987654	0.487179487179487	0.995633187772926	0.654232424677188	0.41712204007286	0.415300546448087	0.852459016393443	0.622816593886463	0.04	0.05
20	5	0.995305164319249	0.232091690544413	0.441666666666667	0.98780487804878	0.441666666666667	0.995305164319249	0.611832611832612	0.379003558718861	0.377224199288256	0.854092526690391	0.613698427431831	0.04	0.05
21	1	0.978632478632479	0.330459770114943	0.495670995670996	0.958333333333333	0.495670995670996	0.978632478632479	0.658045977011494	0.402061855670103	0.393470790378007	0.793814432989691	0.654546124373711	0.05	0.05
22	2	0.98695652173913	0.306406685236769	0.476890756302521	0.973451327433628	0.476890756302521	0.98695652173913	0.643059490084986	0.390492359932088	0.385398981324278	0.808149405772496	0.64668160348795	0.05	0.05
23	3	0.995391705069124	0.303030303030303	0.484304932735426	0.99009900990099	0.484304932735426	0.995391705069124	0.65158371040724	0.396709323583181	0.394881170018282	0.815356489945155	0.649211004049714	0.05	0.05
24	4	0.995633187772926	0.275	0.495652173913044	0.98876404494382	0.495652173913044	0.995633187772926	0.661828737300435	0.41712204007286	0.415300546448087	0.837887067395264	0.635316593886463	0.05	0.05
25	5	0.995305164319249	0.272206303724928	0.454935622317597	0.989583333333333	0.454935622317597	0.995305164319249	0.624447717231222	0.379003558718861	0.377224199288256	0.829181494661922	0.633755734022089	0.05	0.05
26	1	0.965811965811966	0.362068965517241	0.504464285714286	0.940298507462687	0.504464285714286	0.965811965811966	0.662756598240469	0.402061855670103	0.388316151202749	0.769759450171821	0.663940465664604	0.06	0.05
27	2	0.98695652173913	0.331476323119777	0.486081370449679	0.975409836065574	0.486081370449679	0.98695652173913	0.651362984218077	0.390492359932088	0.385398981324278	0.792869269949066	0.659216422429454	0.06	0.05
28	3	0.995391705069124	0.333333333333333	0.495412844036697	0.990990990990991	0.495412844036697	0.995391705069124	0.66156202143951	0.396709323583181	0.394881170018282	0.797074954296161	0.664362519201229	0.06	0.05
29	4	0.991266375545852	0.3125	0.507829977628635	0.980392156862745	0.507829977628635	0.991266375545852	0.671597633136095	0.41712204007286	0.413479052823315	0.814207650273224	0.651883187772926	0.06	0.05
30	5	0.990610328638498	0.303724928366762	0.464757709251101	0.981481481481481	0.464757709251101	0.990610328638498	0.632683658170915	0.379003558718861	0.375444839857651	0.807829181494662	0.64716762850263	0.06	0.05
31	1	0.961538461538462	0.379310344827586	0.510204081632653	0.936170212765957	0.510204081632653	0.961538461538462	0.666666666666667	0.402061855670103	0.38659793814433	0.757731958762887	0.670424403183024	0.07	0.05
32	2	0.982608695652174	0.35933147632312	0.495614035087719	0.969924812030075	0.495614035087719	0.982608695652174	0.658892128279883	0.390492359932088	0.383701188455009	0.774193548387097	0.670970085987647	0.07	0.05
33	3	0.990783410138249	0.360606060606061	0.504694835680751	0.983471074380165	0.504694835680751	0.990783410138249	0.668740279937792	0.396709323583181	0.393053016453382	0.778793418647166	0.675694735372155	0.07	0.05
34	4	0.991266375545852	0.3625	0.526682134570766	0.983050847457627	0.526682134570766	0.991266375545852	0.687878787878788	0.41712204007286	0.413479052823315	0.785063752276867	0.676883187772926	0.07	0.05
35	5	0.990610328638498	0.340974212034384	0.478458049886621	0.983471074380165	0.478458049886621	0.990610328638498	0.645259938837921	0.379003558718861	0.375444839857651	0.784697508896797	0.665792270336441	0.07	0.05
36	1	0.957264957264957	0.405172413793103	0.519721577726218	0.933774834437086	0.519721577726218	0.957264957264957	0.673684210526316	0.402061855670103	0.384879725085911	0.740549828178694	0.68121868552903	0.08	0.05
37	2	0.978260869565217	0.384401114206128	0.504484304932735	0.965034965034965	0.504484304932735	0.978260869565217	0.665680473372781	0.390492359932088	0.382003395585739	0.757215619694397	0.681330991885673	0.08	0.05
38	3	0.981566820276498	0.387878787878788	0.513253012048193	0.96969696969697	0.513253012048193	0.981566820276498	0.674050632911392	0.396709323583181	0.389396709323583	0.758683729433272	0.684722804077643	0.08	0.05
39	4	0.991266375545852	0.38125	0.534117647058823	0.983870967741935	0.534117647058823	0.991266375545852	0.694189602446483	0.41712204007286	0.413479052823315	0.774134790528233	0.686258187772926	0.08	0.05
40	5	0.990610328638498	0.361031518624642	0.486175115207373	0.984375	0.486175115207373	0.990610328638498	0.652241112828439	0.379003558718861	0.375444839857651	0.772241992882562	0.67582092363157	0.08	0.05
41	1	0.952991452991453	0.439655172413793	0.533492822966507	0.932926829268293	0.533492822966507	0.952991452991453	0.684049079754601	0.402061855670103	0.383161512027491	0.718213058419244	0.696323312702623	0.09	0.05
42	2	0.978260869565217	0.403899721448468	0.5125284738041	0.966666666666667	0.5125284738041	0.978260869565217	0.672645739910314	0.390492359932088	0.382003395585739	0.745331069609508	0.691080295506843	0.09	0.05
43	3	0.981566820276498	0.415151515151515	0.524630541871921	0.971631205673759	0.524630541871921	0.981566820276498	0.683788121990369	0.396709323583181	0.389396709323583	0.742230347349177	0.698359167714006	0.09	0.05
44	4	0.982532751091703	0.421875	0.548780487804878	0.971223021582734	0.548780487804878	0.982532751091703	0.704225352112676	0.41712204007286	0.409836065573771	0.746812386156648	0.702203875545852	0.09	0.05
45	5	0.990610328638498	0.392550143266476	0.498817966903073	0.985611510791367	0.498817966903073	0.990610328638498	0.663522012578616	0.379003558718861	0.375444839857651	0.752669039145907	0.691580235952487	0.09	0.05
46	1	0.948717948717949	0.46551724137931	0.544117647058823	0.931034482758621	0.544117647058823	0.948717948717949	0.691588785046729	0.402061855670103	0.381443298969072	0.701030927835051	0.707117595048629	0.1	0.05
47	2	0.978260869565217	0.423398328690808	0.520833333333333	0.968152866242038	0.520833333333333	0.978260869565217	0.6797583081571	0.390492359932088	0.382003395585739	0.733446519524618	0.700829599128013	0.1	0.05
48	3	0.976958525345622	0.445454545454545	0.536708860759494	0.967105263157895	0.536708860759494	0.976958525345622	0.69281045751634	0.396709323583181	0.387568555758684	0.722120658135283	0.711206535400084	0.1	0.05
49	4	0.978165938864629	0.45	0.56	0.966442953020134	0.56	0.978165938864629	0.712241653418124	0.41712204007286	0.408014571948998	0.728597449908925	0.714082969432314	0.1	0.05
50	5	0.990610328638498	0.412607449856734	0.507211538461538	0.986301369863014	0.507211538461538	0.990610328638498	0.670906200317965	0.379003558718861	0.375444839857651	0.740213523131673	0.701608889247616	0.1	0.05
51	1	0.948717948717949	0.5	0.560606060606061	0.935483870967742	0.560606060606061	0.948717948717949	0.704761904761905	0.402061855670103	0.381443298969072	0.680412371134021	0.724358974358974	0.11	0.05
52	2	0.973913043478261	0.440111420612813	0.527058823529412	0.963414634146342	0.527058823529412	0.973913043478261	0.683969465648855	0.390492359932088	0.380305602716469	0.721561969439728	0.707012232045537	0.11	0.05
53	3	0.976958525345622	0.454545454545455	0.540816326530612	0.967741935483871	0.540816326530612	0.976958525345622	0.696223316912972	0.396709323583181	0.387568555758684	0.716636197440585	0.715751989945538	0.11	0.05
54	4	0.973799126637555	0.484375	0.574742268041237	0.962732919254659	0.574742268041237	0.973799126637555	0.722852512155592	0.41712204007286	0.406193078324226	0.706739526411658	0.729087063318777	0.11	0.05
55	5	0.990610328638498	0.441260744985673	0.519704433497537	0.987179487179487	0.519704433497537	0.990610328638498	0.681744749596123	0.379003558718861	0.375444839857651	0.722419928825623	0.715935536812085	0.11	0.05
56	1	0.948717948717949	0.517241379310345	0.569230769230769	0.9375	0.569230769230769	0.948717948717949	0.711538461538462	0.402061855670103	0.381443298969072	0.670103092783505	0.732979664014147	0.12	0.05
57	2	0.969565217391304	0.459610027855153	0.534772182254197	0.959302325581395	0.534772182254197	0.969565217391304	0.689335394126739	0.390492359932088	0.378607809847199	0.707979626485569	0.714587622623229	0.12	0.05
58	3	0.972350230414747	0.466666666666667	0.545219638242894	0.9625	0.545219638242894	0.972350230414747	0.698675496688742	0.396709323583181	0.385740402193784	0.707495429616088	0.719508448540707	0.12	0.05
59	4	0.96943231441048	0.509375	0.585751978891821	0.958823529411765	0.585751978891821	0.96943231441048	0.730263157894737	0.41712204007286	0.404371584699454	0.690346083788707	0.73940365720524	0.12	0.05
60	5	0.985915492957746	0.472779369627507	0.532994923857868	0.982142857142857	0.532994923857868	0.985915492957746	0.691927512355848	0.379003558718861	0.373665480427046	0.701067615658363	0.729347431292627	0.12	0.05
61	1	0.935897435897436	0.53735632183908	0.576315789473684	0.925742574257426	0.576315789473684	0.935897435897436	0.713355048859935	0.402061855670103	0.376288659793814	0.652920962199313	0.736626878868258	0.13	0.05
62	2	0.960869565217391	0.47075208913649	0.537712895377129	0.949438202247191	0.537712895377129	0.960869565217391	0.689547581903276	0.390492359932088	0.375212224108659	0.697792869269949	0.715810827176941	0.13	0.05
63	3	0.967741935483871	0.478787878787879	0.549738219895288	0.957575757575758	0.549738219895288	0.967741935483871	0.701168614357262	0.396709323583181	0.383912248628885	0.69835466179159	0.723264907135875	0.13	0.05
64	4	0.965065502183406	0.53125	0.595687331536388	0.955056179775281	0.595687331536388	0.965065502183406	0.736666666666667	0.41712204007286	0.402550091074681	0.675774134790528	0.748157751091703	0.13	0.05
65	5	0.981220657276995	0.498567335243553	0.544270833333333	0.97752808988764	0.544270833333333	0.981220657276995	0.700167504187605	0.379003558718861	0.371886120996441	0.683274021352313	0.739893996260274	0.13	0.05
66	1	0.927350427350427	0.551724137931034	0.581769436997319	0.91866028708134	0.581769436997319	0.927350427350427	0.71499176276771	0.402061855670103	0.372852233676976	0.640893470790378	0.739537282640731	0.14	0.05
67	2	0.956521739130435	0.479108635097493	0.540540540540541	0.945054945054945	0.540540540540541	0.956521739130435	0.690737833594977	0.390492359932088	0.373514431239389	0.691001697792869	0.717815187113964	0.14	0.05
68	3	0.967741935483871	0.5	0.56	0.959302325581395	0.56	0.967741935483871	0.70945945945946	0.396709323583181	0.383912248628885	0.685557586837294	0.733870967741935	0.14	0.05
69	4	0.965065502183406	0.54375	0.602179836512262	0.956043956043956	0.602179836512262	0.965065502183406	0.741610738255034	0.41712204007286	0.402550091074681	0.668488160291439	0.754407751091703	0.14	0.05
70	5	0.971830985915493	0.512893982808023	0.549071618037135	0.967567567567568	0.549071618037135	0.971830985915493	0.701694915254237	0.379003558718861	0.368327402135231	0.670818505338078	0.742362484361758	0.14	0.05
71	1	0.923076923076923	0.566091954022989	0.588555858310627	0.916279069767442	0.588555858310627	0.923076923076923	0.718801996672213	0.402061855670103	0.371134020618557	0.630584192439863	0.744584438549956	0.15	0.05
72	2	0.956521739130435	0.495821727019499	0.548628428927681	0.946808510638298	0.548628428927681	0.956521739130435	0.697305863708399	0.390492359932088	0.373514431239389	0.68081494057725	0.726171733074967	0.15	0.05
73	3	0.963133640552995	0.521212121212121	0.569482288828338	0.955555555555555	0.569482288828338	0.963133640552995	0.715753424657534	0.396709323583181	0.382084095063985	0.670932358318099	0.742172880882558	0.15	0.05
74	4	0.965065502183406	0.55625	0.608815426997245	0.956989247311828	0.608815426997245	0.965065502183406	0.746621621621622	0.41712204007286	0.402550091074681	0.66120218579235	0.760657751091703	0.15	0.05
75	5	0.967136150234742	0.518624641833811	0.550802139037433	0.962765957446808	0.550802139037433	0.967136150234742	0.701873935264055	0.379003558718861	0.366548042704626	0.665480427046263	0.742880396034276	0.15	0.05
76	1	0.91025641025641	0.580459770114943	0.593314763231198	0.905829596412556	0.593314763231198	0.91025641025641	0.718381112984823	0.402061855670103	0.365979381443299	0.616838487972509	0.745358090185676	0.16	0.05
77	2	0.947826086956522	0.50974930362117	0.553299492385787	0.938461538461538	0.553299492385787	0.947826086956522	0.698717948717949	0.390492359932088	0.370118845500849	0.66893039049236	0.728787695288846	0.16	0.05
78	3	0.95852534562212	0.536363636363636	0.57617728531856	0.951612903225806	0.57617728531856	0.95852534562212	0.719723183391003	0.396709323583181	0.380255941499086	0.659963436928702	0.747444490992878	0.16	0.05
79	4	0.965065502183406	0.571875	0.61731843575419	0.958115183246073	0.61731843575419	0.965065502183406	0.752981260647359	0.41712204007286	0.402550091074681	0.652094717668488	0.768470251091703	0.16	0.05
80	5	0.962441314553991	0.524355300859599	0.55256064690027	0.958115183246073	0.55256064690027	0.962441314553991	0.702054794520548	0.379003558718861	0.364768683274021	0.660142348754448	0.743398307706795	0.16	0.05
81	1	0.905982905982906	0.600574712643678	0.603988603988604	0.904761904761905	0.603988603988604	0.905982905982906	0.724786324786325	0.402061855670103	0.36426116838488	0.603092783505155	0.753278809313292	0.17	0.05
82	2	0.947826086956522	0.526462395543176	0.561855670103093	0.940298507462687	0.561855670103093	0.947826086956522	0.705501618122977	0.390492359932088	0.370118845500849	0.65874363327674	0.737144241249849	0.17	0.05
83	3	0.949308755760369	0.548484848484848	0.580281690140845	0.942708333333333	0.580281690140845	0.949308755760369	0.72027972027972	0.396709323583181	0.376599634369287	0.648994515539305	0.748896802122609	0.17	0.05
84	4	0.965065502183406	0.584375	0.624293785310734	0.958974358974359	0.624293785310734	0.965065502183406	0.758147512864494	0.41712204007286	0.402550091074681	0.644808743169399	0.774720251091703	0.17	0.05
85	5	0.962441314553991	0.535816618911175	0.55858310626703	0.958974358974359	0.55858310626703	0.962441314553991	0.706896551724138	0.379003558718861	0.364768683274021	0.653024911032028	0.749128966732583	0.17	0.05
86	1	0.901709401709402	0.612068965517241	0.609826589595376	0.902542372881356	0.609826589595376	0.901709401709402	0.727586206896552	0.402061855670103	0.36254295532646	0.594501718213058	0.756889183613322	0.18	0.05
87	2	0.943478260869565	0.540389972144847	0.568062827225131	0.93719806763285	0.568062827225131	0.943478260869565	0.709150326797386	0.390492359932088	0.368421052631579	0.648556876061121	0.741934116507206	0.18	0.05
88	3	0.940092165898618	0.575757575757576	0.593023255813954	0.935960591133005	0.593023255813954	0.940092165898618	0.727272727272727	0.396709323583181	0.372943327239488	0.628884826325411	0.757924870828097	0.18	0.05
89	4	0.960698689956332	0.6	0.632183908045977	0.955223880597015	0.632183908045977	0.960698689956332	0.762564991334489	0.41712204007286	0.400728597449909	0.633879781420765	0.780349344978166	0.18	0.05
90	5	0.962441314553991	0.550143266475645	0.566298342541436	0.96	0.566298342541437	0.962441314553991	0.71304347826087	0.379003558718861	0.364768683274021	0.644128113879004	0.756292290514818	0.18	0.05
91	1	0.893162393162393	0.632183908045977	0.620178041543027	0.897959183673469	0.620178041543027	0.893162393162393	0.732049036777583	0.402061855670103	0.359106529209622	0.579037800687285	0.762673150604185	0.19	0.05
92	2	0.939130434782609	0.54874651810585	0.571428571428571	0.933649289099526	0.571428571428571	0.939130434782609	0.710526315789474	0.390492359932088	0.366723259762309	0.641765704584041	0.743938476444229	0.19	0.05
93	3	0.935483870967742	0.593939393939394	0.602373887240356	0.933333333333333	0.602373887240356	0.935483870967742	0.732851985559567	0.396709323583181	0.371115173674589	0.616087751371115	0.764711632453568	0.19	0.05
94	4	0.951965065502183	0.6125	0.637426900584795	0.946859903381643	0.637426900584795	0.951965065502183	0.763572679509632	0.41712204007286	0.397085610200364	0.622950819672131	0.782232532751092	0.19	0.05
95	5	0.957746478873239	0.564469914040115	0.573033707865169	0.956310679611651	0.573033707865168	0.957746478873239	0.717047451669596	0.379003558718861	0.362989323843416	0.633451957295374	0.761108196456677	0.19	0.05
96	1	0.884615384615385	0.649425287356322	0.629179331306991	0.893280632411067	0.629179331306991	0.884615384615385	0.735346358792185	0.402061855670103	0.355670103092784	0.565292096219931	0.767020335985853	0.2	0.05
97	2	0.926086956521739	0.562674094707521	0.575675675675676	0.922374429223744	0.575675675675676	0.926086956521739	0.71	0.390492359932088	0.361629881154499	0.628183361629881	0.74438052561463	0.2	0.05
98	3	0.935483870967742	0.609090909090909	0.61144578313253	0.934883720930233	0.61144578313253	0.935483870967742	0.739526411657559	0.396709323583181	0.371115173674589	0.606946983546618	0.772287390029325	0.2	0.05
99	4	0.951965065502183	0.61875	0.641176470588235	0.947368421052632	0.641176470588235	0.951965065502183	0.766256590509666	0.41712204007286	0.397085610200364	0.619307832422586	0.785357532751092	0.2	0.05
100	5	0.948356807511737	0.587392550143267	0.583815028901734	0.949074074074074	0.583815028901734	0.948356807511737	0.722719141323792	0.379003558718861	0.359430604982206	0.615658362989324	0.767874678827502	0.2	0.05
101	1	0.876068376068376	0.663793103448276	0.636645962732919	0.888461538461539	0.636645962732919	0.876068376068376	0.737410071942446	0.402061855670103	0.352233676975945	0.553264604810997	0.769930739758326	0.21	0.05
102	2	0.926086956521739	0.579387186629526	0.585164835164835	0.924444444444444	0.585164835164835	0.926086956521739	0.717171717171717	0.390492359932088	0.361629881154499	0.617996604414261	0.752737071575633	0.21	0.05
103	3	0.921658986175115	0.639393939393939	0.626959247648903	0.925438596491228	0.626959247648903	0.921658986175115	0.746268656716418	0.396709323583181	0.36563071297989	0.583180987202925	0.780526462784527	0.21	0.05
104	4	0.943231441048035	0.63125	0.646706586826347	0.93953488372093	0.646706586826347	0.943231441048035	0.767317939609236	0.41712204007286	0.39344262295082	0.608378870673953	0.787240720524018	0.21	0.05
105	5	0.948356807511737	0.601719197707736	0.592375366568915	0.950226244343891	0.592375366568915	0.948356807511737	0.729241877256318	0.379003558718861	0.359430604982206	0.606761565836299	0.775038002609737	0.21	0.05
106	1	0.867521367521368	0.669540229885057	0.638364779874214	0.882575757575758	0.638364779874214	0.867521367521368	0.735507246376812	0.402061855670103	0.348797250859107	0.54639175257732	0.768530798703213	0.22	0.05
107	2	0.91304347826087	0.590529247910863	0.588235294117647	0.913793103448276	0.588235294117647	0.91304347826087	0.715502555366269	0.390492359932088	0.356536502546689	0.606112054329372	0.751786363085867	0.22	0.05
108	3	0.912442396313364	0.645454545454546	0.628571428571429	0.918103448275862	0.628571428571429	0.912442396313364	0.744360902255639	0.396709323583181	0.361974405850091	0.575868372943327	0.778948470883955	0.22	0.05
109	4	0.943231441048035	0.640625	0.652567975830816	0.940366972477064	0.652567975830816	0.943231441048035	0.771428571428571	0.41712204007286	0.39344262295082	0.602914389799636	0.791928220524017	0.22	0.05
110	5	0.938967136150235	0.616045845272206	0.598802395209581	0.942982456140351	0.598802395209581	0.938967136150235	0.73126142595978	0.379003558718861	0.355871886120996	0.594306049822064	0.777506490711221	0.22	0.05
111	1	0.863247863247863	0.692528735632184	0.653721682847896	0.882783882783883	0.653721682847896	0.863247863247863	0.744014732965009	0.402061855670103	0.347079037800687	0.530927835051546	0.777888299440024	0.23	0.05
112	2	0.908695652173913	0.604456824512535	0.595441595441595	0.911764705882353	0.595441595441595	0.908695652173913	0.719449225473322	0.390492359932088	0.354838709677419	0.595925297113752	0.756576238343224	0.23	0.05
113	3	0.903225806451613	0.648484848484848	0.628205128205128	0.91063829787234	0.628205128205128	0.903225806451613	0.741020793950851	0.396709323583181	0.358318098720293	0.570383912248629	0.775855327468231	0.23	0.05
114	4	0.930131004366812	0.653125	0.657407407407407	0.928888888888889	0.657407407407407	0.930131004366812	0.770343580470163	0.41712204007286	0.387978142076503	0.590163934426229	0.791628002183406	0.23	0.05
115	5	0.934272300469484	0.630372492836676	0.606707317073171	0.94017094017094	0.606707317073171	0.934272300469484	0.735674676524954	0.379003558718861	0.354092526690391	0.583629893238434	0.78232239665308	0.23	0.05
116	1	0.854700854700855	0.698275862068966	0.655737704918033	0.877256317689531	0.655737704918033	0.854700854700855	0.742115027829313	0.402061855670103	0.343642611683849	0.524054982817869	0.77648835838491	0.24	0.05
117	2	0.908695652173913	0.612813370473538	0.600574712643678	0.912863070539419	0.600574712643678	0.908695652173913	0.72318339100346	0.390492359932088	0.354838709677419	0.590831918505942	0.760754511323725	0.24	0.05
118	3	0.894009216589862	0.660606060606061	0.633986928104575	0.904564315352697	0.633986928104575	0.894009216589862	0.741873804971319	0.396709323583181	0.354661791590494	0.559414990859232	0.777307638597961	0.24	0.05
119	4	0.912663755458515	0.66875	0.663492063492063	0.914529914529915	0.663492063492063	0.912663755458515	0.768382352941176	0.41712204007286	0.380692167577413	0.573770491803279	0.790706877729258	0.24	0.05
120	5	0.934272300469484	0.636103151862464	0.610429447852761	0.940677966101695	0.610429447852761	0.934272300469484	0.738404452690167	0.379003558718861	0.354092526690391	0.580071174377224	0.785187726165974	0.24	0.05
121	1	0.846153846153846	0.704022988505747	0.6578073089701	0.871886120996441	0.6578073089701	0.846153846153846	0.74018691588785	0.402061855670103	0.34020618556701	0.517182130584192	0.775088417329797	0.25	0.05
122	2	0.9	0.618384401114206	0.601744186046512	0.906122448979592	0.601744186046512	0.9	0.721254355400697	0.390492359932088	0.351443123938879	0.584040747028862	0.759192200557103	0.25	0.05
123	3	0.884792626728111	0.675757575757576	0.642140468227425	0.899193548387097	0.642140468227425	0.884792626728111	0.744186046511628	0.396709323583181	0.351005484460695	0.546617915904936	0.780275101242843	0.25	0.05
124	4	0.903930131004367	0.6875	0.674267100977199	0.909090909090909	0.674267100977199	0.903930131004367	0.772388059701493	0.41712204007286	0.377049180327869	0.5591985428051	0.795715065502183	0.25	0.05
125	5	0.924882629107981	0.650429799426934	0.617554858934169	0.934156378600823	0.617554858934169	0.924882629107981	0.740601503759398	0.379003558718861	0.350533807829181	0.567615658362989	0.787656214267458	0.25	0.05
126	1	0.841880341880342	0.718390804597701	0.667796610169492	0.871080139372822	0.667796610169492	0.841880341880342	0.744801512287335	0.402061855670103	0.338487972508591	0.506872852233677	0.780135573239021	0.26	0.05
127	2	0.9	0.62116991643454	0.603498542274053	0.90650406504065	0.603498542274053	0.9	0.722513089005236	0.390492359932088	0.351443123938879	0.582342954159593	0.76058495821727	0.26	0.05
128	3	0.880184331797235	0.681818181818182	0.64527027027027	0.896414342629482	0.64527027027027	0.880184331797235	0.744639376218324	0.396709323583181	0.349177330895795	0.541133455210238	0.781001256807708	0.26	0.05
129	4	0.899563318777293	0.709375	0.688963210702341	0.908	0.688963210702341	0.899563318777293	0.78030303030303	0.41712204007286	0.375227686703097	0.544626593806922	0.804469159388646	0.26	0.05
130	5	0.924882629107981	0.66189111747851	0.625396825396825	0.935222672064777	0.625396825396825	0.924882629107981	0.746212121212121	0.379003558718861	0.350533807829181	0.560498220640569	0.793386873293246	0.26	0.05
131	1	0.824786324786325	0.735632183908046	0.67719298245614	0.861952861952862	0.67719298245614	0.824786324786325	0.74373795761079	0.402061855670103	0.331615120274914	0.489690721649485	0.780209254347185	0.27	0.05
132	2	0.891304347826087	0.637883008356546	0.611940298507463	0.901574803149606	0.611940298507463	0.891304347826087	0.725663716814159	0.390492359932088	0.34804753820034	0.568760611205433	0.764593678091317	0.27	0.05
133	3	0.875576036866359	0.7	0.657439446366782	0.895348837209302	0.657439446366782	0.875576036866359	0.75098814229249	0.396709323583181	0.347349177330896	0.528336380255942	0.78778801843318	0.27	0.05
134	4	0.890829694323144	0.721875	0.696245733788396	0.90234375	0.696245733788396	0.890829694323144	0.781609195402299	0.41712204007286	0.371584699453552	0.533697632058288	0.806352347161572	0.27	0.05
135	5	0.915492957746479	0.664756446991404	0.625	0.928	0.625	0.915492957746479	0.742857142857143	0.379003558718861	0.346975088967972	0.555160142348754	0.790124702368942	0.27	0.05
136	1	0.807692307692308	0.747126436781609	0.682310469314079	0.852459016393443	0.682310469314079	0.807692307692308	0.73972602739726	0.402061855670103	0.324742268041237	0.475945017182131	0.777409372236958	0.28	0.05
137	2	0.891304347826087	0.649025069637883	0.619335347432024	0.903100775193798	0.619335347432024	0.891304347826087	0.730837789661319	0.390492359932088	0.34804753820034	0.561969439728353	0.770164708731985	0.28	0.05
138	3	0.875576036866359	0.718181818181818	0.671378091872791	0.897727272727273	0.671378091872792	0.875576036866359	0.76	0.396709323583181	0.347349177330896	0.517367458866545	0.796878927524089	0.28	0.05
139	4	0.877729257641921	0.73125	0.700348432055749	0.893129770992366	0.700348432055749	0.877729257641921	0.779069767441861	0.41712204007286	0.366120218579235	0.522768670309654	0.804489628820961	0.28	0.05
140	5	0.915492957746479	0.67621776504298	0.633116883116883	0.929133858267717	0.633116883116883	0.915492957746479	0.748560460652591	0.379003558718861	0.346975088967972	0.548042704626335	0.795855361394729	0.28	0.05
141	1	0.803418803418803	0.758620689655172	0.691176470588235	0.851612903225807	0.691176470588235	0.803418803418803	0.743083003952569	0.402061855670103	0.323024054982818	0.467353951890034	0.781019746536988	0.29	0.05
142	2	0.882608695652174	0.662952646239554	0.626543209876543	0.89811320754717	0.626543209876543	0.882608695652174	0.732851985559567	0.390492359932088	0.3446519524618	0.550084889643463	0.772780670945864	0.29	0.05
143	3	0.870967741935484	0.73030303030303	0.679856115107914	0.895910780669145	0.679856115107914	0.870967741935484	0.763636363636364	0.396709323583181	0.345521023765996	0.508226691042048	0.800635386119257	0.29	0.05
144	4	0.868995633187773	0.7375	0.703180212014134	0.887218045112782	0.703180212014134	0.868995633187773	0.77734375	0.41712204007286	0.36247723132969	0.515482695810565	0.803247816593887	0.29	0.05
145	5	0.915492957746479	0.687679083094556	0.641447368421053	0.930232558139535	0.641447368421053	0.915492957746479	0.754352030947776	0.379003558718861	0.346975088967972	0.540925266903915	0.801586020420517	0.29	0.05
146	1	0.794871794871795	0.770114942528736	0.699248120300752	0.848101265822785	0.699248120300752	0.794871794871795	0.744	0.402061855670103	0.319587628865979	0.457044673539519	0.782493368700265	0.3	0.05
147	2	0.878260869565217	0.668523676880223	0.629283489096573	0.895522388059702	0.629283489096573	0.878260869565217	0.733212341197822	0.390492359932088	0.34295415959253	0.544991511035654	0.77339227322272	0.3	0.05
148	3	0.866359447004608	0.736363636363636	0.683636363636364	0.893382352941176	0.683636363636364	0.866359447004608	0.764227642276423	0.396709323583181	0.343692870201097	0.502742230347349	0.801361541684122	0.3	0.05
149	4	0.868995633187773	0.7375	0.703180212014134	0.887218045112782	0.703180212014134	0.868995633187773	0.77734375	0.41712204007286	0.36247723132969	0.515482695810565	0.803247816593887	0.3	0.05
150	5	0.910798122065728	0.693409742120344	0.644518272425249	0.9272030651341	0.644518272425249	0.910798122065728	0.754863813229572	0.379003558718861	0.345195729537367	0.5355871886121	0.802103932093036	0.3	0.05
151	1	0.794871794871795	0.778735632183908	0.707224334600761	0.849529780564263	0.707224334600761	0.794871794871795	0.748490945674044	0.402061855670103	0.319587628865979	0.451890034364261	0.786803713527851	0.31	0.05
152	2	0.865217391304348	0.668523676880223	0.625786163522013	0.885608856088561	0.625786163522013	0.865217391304348	0.726277372262774	0.390492359932088	0.33786078098472	0.539898132427844	0.766870534092285	0.31	0.05
153	3	0.852534562211982	0.748484848484849	0.690298507462687	0.885304659498208	0.690298507462687	0.852534562211982	0.762886597938144	0.396709323583181	0.338208409506399	0.489945155393053	0.800509705348415	0.31	0.05
154	4	0.868995633187773	0.74375	0.708185053380783	0.888059701492537	0.708185053380783	0.868995633187773	0.780392156862745	0.41712204007286	0.36247723132969	0.51183970856102	0.806372816593886	0.31	0.05
155	5	0.896713615023474	0.693409742120344	0.640939597315436	0.916666666666667	0.640939597315436	0.896713615023474	0.747553816046967	0.379003558718861	0.339857651245552	0.530249110320285	0.795061678571909	0.31	0.05
156	1	0.794871794871795	0.781609195402299	0.709923664122137	0.85	0.709923664122137	0.794871794871795	0.75	0.402061855670103	0.319587628865979	0.450171821305842	0.788240495137047	0.32	0.05
157	2	0.865217391304348	0.671309192200557	0.627760252365931	0.886029411764706	0.627760252365931	0.865217391304348	0.727605118829982	0.390492359932088	0.33786078098472	0.538200339558574	0.768263291752452	0.32	0.05
158	3	0.84331797235023	0.748484848484849	0.68796992481203	0.879003558718861	0.68796992481203	0.84331797235023	0.757763975155279	0.396709323583181	0.3345521023766	0.486288848263254	0.795901410417539	0.32	0.05
159	4	0.864628820960699	0.746875	0.709677419354839	0.885185185185185	0.709677419354839	0.864628820960699	0.779527559055118	0.41712204007286	0.360655737704918	0.508196721311475	0.805751910480349	0.32	0.05
160	5	0.896713615023474	0.702005730659026	0.647457627118644	0.917602996254682	0.647457627118644	0.896713615023474	0.751968503937008	0.379003558718861	0.339857651245552	0.52491103202847	0.79935967284125	0.32	0.05
161	1	0.790598290598291	0.790229885057471	0.717054263565891	0.848765432098765	0.717054263565892	0.790598290598291	0.752032520325203	0.402061855670103	0.31786941580756	0.443298969072165	0.790414087827881	0.33	0.05
162	2	0.860869565217391	0.682451253481894	0.634615384615385	0.884476534296029	0.634615384615385	0.860869565217391	0.730627306273063	0.390492359932088	0.33616298811545	0.529711375212224	0.771660409349643	0.33	0.05
163	3	0.838709677419355	0.757575757575758	0.694656488549618	0.87719298245614	0.694656488549618	0.838709677419355	0.759916492693111	0.396709323583181	0.3327239488117	0.478976234003656	0.798142717497556	0.33	0.05
164	4	0.851528384279476	0.75	0.709090909090909	0.875912408759124	0.709090909090909	0.851528384279476	0.773809523809524	0.41712204007286	0.355191256830601	0.500910746812386	0.800764192139738	0.33	0.05
165	5	0.892018779342723	0.71919770773639	0.659722222222222	0.916058394160584	0.659722222222222	0.892018779342723	0.758483033932136	0.379003558718861	0.338078291814947	0.512455516014235	0.805608243539556	0.33	0.05
166	1	0.786324786324786	0.804597701149425	0.73015873015873	0.848484848484849	0.73015873015873	0.786324786324786	0.757201646090535	0.402061855670103	0.316151202749141	0.43298969072165	0.795461243737106	0.34	0.05
167	2	0.860869565217391	0.690807799442897	0.640776699029126	0.885714285714286	0.640776699029126	0.860869565217391	0.73469387755102	0.390492359932088	0.33616298811545	0.524617996604414	0.775838682330144	0.34	0.05
168	3	0.824884792626728	0.766666666666667	0.69921875	0.869415807560137	0.69921875	0.824884792626728	0.756871035940803	0.396709323583181	0.327239488117002	0.46800731261426	0.795775729646697	0.34	0.05
169	4	0.842794759825327	0.76875	0.722846441947566	0.872340425531915	0.722846441947566	0.842794759825327	0.778225806451613	0.41712204007286	0.351548269581056	0.486338797814208	0.805772379912664	0.34	0.05
170	5	0.892018779342723	0.730659025787966	0.669014084507042	0.91726618705036	0.669014084507042	0.892018779342723	0.764587525150905	0.379003558718861	0.338078291814947	0.505338078291815	0.811338902565344	0.34	0.05
171	1	0.777777777777778	0.804597701149425	0.728	0.843373493975904	0.728	0.777777777777778	0.752066115702479	0.402061855670103	0.312714776632302	0.429553264604811	0.791187739463602	0.35	0.05
172	2	0.860869565217391	0.707520891364902	0.653465346534653	0.888111888111888	0.653465346534653	0.860869565217391	0.74296435272045	0.390492359932088	0.33616298811545	0.514431239388795	0.784195228291147	0.35	0.05
173	3	0.824884792626728	0.793939393939394	0.724696356275304	0.873333333333333	0.724696356275304	0.824884792626728	0.771551724137931	0.396709323583181	0.327239488117002	0.451553930530165	0.809412093283061	0.35	0.05
174	4	0.838427947598253	0.771875	0.724528301886792	0.869718309859155	0.724528301886792	0.838427947598253	0.777327935222672	0.41712204007286	0.349726775956284	0.482695810564663	0.805151473799127	0.35	0.05
175	5	0.887323943661972	0.739255014326648	0.675	0.914893617021277	0.675	0.887323943661972	0.766734279918864	0.379003558718861	0.336298932384342	0.498220640569395	0.81328947899431	0.35	0.05
176	1	0.773504273504274	0.804597701149425	0.726907630522088	0.840840840840841	0.726907630522088	0.773504273504274	0.749482401656315	0.402061855670103	0.310996563573883	0.427835051546392	0.789050987326849	0.36	0.05
177	2	0.860869565217391	0.71866295264624	0.662207357859532	0.889655172413793	0.662207357859532	0.860869565217391	0.748582230623819	0.390492359932088	0.33616298811545	0.507640067911715	0.789766258931816	0.36	0.05
178	3	0.815668202764977	0.806060606060606	0.734439834024896	0.869281045751634	0.734439834024896	0.815668202764977	0.77292576419214	0.396709323583181	0.323583180987203	0.440585009140768	0.810864404412792	0.36	0.05
179	4	0.838427947598253	0.771875	0.724528301886792	0.869718309859155	0.724528301886792	0.838427947598253	0.777327935222672	0.41712204007286	0.349726775956284	0.482695810564663	0.805151473799127	0.36	0.05
180	5	0.882629107981221	0.747851002865329	0.681159420289855	0.912587412587412	0.681159420289855	0.882629107981221	0.768916155419223	0.379003558718861	0.334519572953737	0.491103202846975	0.815240055423275	0.36	0.05
181	1	0.764957264957265	0.813218390804598	0.733606557377049	0.837278106508876	0.733606557377049	0.764957264957265	0.748953974895398	0.402061855670103	0.307560137457045	0.419243986254296	0.789087827880931	0.37	0.05
182	2	0.856521739130435	0.732590529247911	0.672354948805461	0.888513513513514	0.672354948805461	0.856521739130435	0.753346080305927	0.390492359932088	0.33446519524618	0.497453310696095	0.794556134189173	0.37	0.05
183	3	0.811059907834101	0.815151515151515	0.742616033755274	0.867741935483871	0.742616033755274	0.811059907834101	0.775330396475771	0.396709323583181	0.321755027422303	0.43327239488117	0.813105711492808	0.37	0.05
184	4	0.834061135371179	0.78125	0.731800766283525	0.868055555555556	0.731800766283525	0.834061135371179	0.779591836734694	0.41712204007286	0.347905282331512	0.475409836065574	0.807655567685589	0.37	0.05
185	5	0.877934272300469	0.759312320916905	0.690036900369004	0.910652920962199	0.690036900369004	0.877934272300469	0.772727272727273	0.379003558718861	0.332740213523132	0.48220640569395	0.818623296608687	0.37	0.05
186	1	0.760683760683761	0.816091954022989	0.735537190082645	0.835294117647059	0.735537190082645	0.760683760683761	0.747899159663866	0.402061855670103	0.305841924398625	0.415807560137457	0.788387857353375	0.38	0.05
187	2	0.852173913043478	0.740947075208914	0.678200692041523	0.886666666666667	0.678200692041522	0.852173913043478	0.755298651252408	0.390492359932088	0.33276740237691	0.490662139219015	0.796560494126196	0.38	0.05
188	3	0.806451612903226	0.821212121212121	0.747863247863248	0.865814696485623	0.747863247863248	0.806451612903226	0.776053215077605	0.396709323583181	0.319926873857404	0.427787934186472	0.813831867057673	0.38	0.05
189	4	0.834061135371179	0.7875	0.737451737451737	0.868965517241379	0.737451737451737	0.834061135371179	0.782786885245902	0.41712204007286	0.347905282331512	0.471766848816029	0.810780567685589	0.38	0.05
190	5	0.873239436619718	0.765042979942693	0.694029850746269	0.908163265306122	0.694029850746269	0.873239436619718	0.773388773388773	0.379003558718861	0.330960854092527	0.476868327402135	0.819141208281206	0.38	0.05
191	1	0.756410256410256	0.827586206896552	0.746835443037975	0.834782608695652	0.746835443037975	0.756410256410256	0.751592356687898	0.402061855670103	0.304123711340206	0.407216494845361	0.791998231653404	0.39	0.05
192	2	0.852173913043478	0.746518105849582	0.682926829268293	0.887417218543046	0.682926829268293	0.852173913043478	0.758220502901354	0.390492359932088	0.33276740237691	0.487266553480475	0.79934600944653	0.39	0.05
193	3	0.806451612903226	0.83030303030303	0.757575757575758	0.867088607594937	0.757575757575758	0.806451612903226	0.78125	0.396709323583181	0.319926873857404	0.422303473491773	0.818377321603128	0.39	0.05
194	4	0.829694323144105	0.8125	0.76	0.869565217391304	0.76	0.829694323144105	0.793319415448852	0.41712204007286	0.34608378870674	0.455373406193078	0.821097161572052	0.39	0.05
195	5	0.863849765258216	0.770773638968481	0.696969696969697	0.902684563758389	0.696969696969697	0.863849765258216	0.771488469601677	0.379003558718861	0.327402135231317	0.469750889679715	0.817311702113349	0.39	0.05
196	1	0.739316239316239	0.830459770114943	0.745689655172414	0.825714285714286	0.745689655172414	0.739316239316239	0.742489270386266	0.402061855670103	0.297250859106529	0.398625429553265	0.784888004715591	0.4	0.05
197	2	0.847826086956522	0.757660167130919	0.691489361702128	0.88599348534202	0.691489361702128	0.847826086956522	0.76171875	0.390492359932088	0.33106960950764	0.478777589134126	0.80274312704372	0.4	0.05
198	3	0.806451612903226	0.836363636363636	0.764192139737991	0.867924528301887	0.764192139737991	0.806451612903226	0.784753363228699	0.396709323583181	0.319926873857404	0.418647166361974	0.821407624633431	0.4	0.05
199	4	0.829694323144105	0.821875	0.769230769230769	0.870860927152318	0.769230769230769	0.829694323144105	0.798319327731092	0.41712204007286	0.34608378870674	0.449908925318761	0.825784661572052	0.4	0.05
200	5	0.859154929577465	0.776504297994269	0.701149425287356	0.900332225913621	0.701149425287356	0.859154929577465	0.772151898734177	0.379003558718861	0.325622775800712	0.4644128113879	0.817829613785867	0.4	0.05
201	1	0.735042735042735	0.839080459770115	0.754385964912281	0.824858757062147	0.754385964912281	0.735042735042735	0.744588744588745	0.402061855670103	0.29553264604811	0.391752577319588	0.787061597406425	0.41	0.05
202	2	0.843478260869565	0.774373259052925	0.705454545454545	0.885350318471338	0.705454545454545	0.843478260869565	0.768316831683168	0.390492359932088	0.32937181663837	0.466893039049236	0.808925759961245	0.41	0.05
203	3	0.797235023041475	0.842424242424242	0.768888888888889	0.863354037267081	0.768888888888889	0.797235023041475	0.782805429864253	0.396709323583181	0.316270566727605	0.411334552102377	0.819829632732858	0.41	0.05
204	4	0.820960698689956	0.821875	0.76734693877551	0.865131578947368	0.76734693877551	0.820960698689956	0.793248945147679	0.41712204007286	0.342440801457195	0.446265938069217	0.821417849344978	0.41	0.05
205	5	0.859154929577465	0.782234957020057	0.706563706563707	0.900990099009901	0.706563706563707	0.859154929577465	0.775423728813559	0.379003558718861	0.325622775800712	0.46085409252669	0.820694943298761	0.41	0.05
206	1	0.726495726495726	0.850574712643678	0.765765765765766	0.822222222222222	0.765765765765766	0.726495726495726	0.745614035087719	0.402061855670103	0.292096219931271	0.381443298969072	0.788535219569702	0.42	0.05
207	2	0.830434782608696	0.779944289693593	0.707407407407407	0.877742946708464	0.707407407407407	0.830434782608696	0.764	0.390492359932088	0.32427843803056	0.458404074702886	0.805189536151145	0.42	0.05
208	3	0.792626728110599	0.848484848484849	0.774774774774775	0.861538461538462	0.774774774774775	0.792626728110599	0.783599088838269	0.396709323583181	0.314442413162706	0.405850091407678	0.820555788297724	0.42	0.05
209	4	0.816593886462882	0.825	0.769547325102881	0.862745098039216	0.769547325102881	0.816593886462882	0.792372881355932	0.41712204007286	0.340619307832423	0.442622950819672	0.820796943231441	0.42	0.05
210	5	0.859154929577465	0.790830945558739	0.71484375	0.901960784313726	0.71484375	0.859154929577465	0.780383795309168	0.379003558718861	0.325622775800712	0.455516014234875	0.824992937568102	0.42	0.05
211	1	0.713675213675214	0.850574712643678	0.762557077625571	0.815426997245179	0.762557077625571	0.713675213675214	0.737306843267108	0.402061855670103	0.286941580756014	0.376288659793814	0.782124963159446	0.43	0.05
212	2	0.817391304347826	0.782729805013928	0.706766917293233	0.869969040247678	0.706766917293233	0.817391304347826	0.758064516129032	0.390492359932088	0.31918505942275	0.451612903225806	0.800060554680877	0.43	0.05
213	3	0.788018433179724	0.857575757575758	0.784403669724771	0.860182370820669	0.784403669724771	0.788018433179724	0.786206896551724	0.396709323583181	0.312614259597806	0.39853747714808	0.822797095377741	0.43	0.05
214	4	0.803493449781659	0.828125	0.769874476987448	0.854838709677419	0.769874476987448	0.803493449781659	0.786324786324786	0.41712204007286	0.335154826958106	0.435336976320583	0.81580922489083	0.43	0.05
215	5	0.845070422535211	0.793696275071633	0.714285714285714	0.893548387096774	0.714285714285714	0.845070422535211	0.774193548387097	0.379003558718861	0.320284697508897	0.448398576512456	0.819383348803422	0.43	0.05
216	1	0.688034188034188	0.850574712643678	0.755868544600939	0.802168021680217	0.755868544600939	0.688034188034188	0.720357941834452	0.402061855670103	0.276632302405498	0.365979381443299	0.769304450338933	0.44	0.05
217	2	0.81304347826087	0.785515320334262	0.708333333333333	0.867692307692308	0.708333333333333	0.81304347826087	0.757085020242915	0.390492359932088	0.31748726655348	0.448217317487267	0.799279399297566	0.44	0.05
218	3	0.778801843317972	0.866666666666667	0.793427230046948	0.8562874251497	0.793427230046948	0.778801843317972	0.786046511627907	0.396709323583181	0.308957952468007	0.389396709323583	0.82273425499232	0.44	0.05
219	4	0.794759825327511	0.828125	0.767932489451477	0.849358974358974	0.767932489451477	0.794759825327511	0.781115879828326	0.41712204007286	0.331511839708561	0.431693989071038	0.811442412663755	0.44	0.05
220	5	0.845070422535211	0.802292263610315	0.72289156626506	0.894568690095847	0.72289156626506	0.845070422535211	0.779220779220779	0.379003558718861	0.320284697508897	0.443060498220641	0.823681343072763	0.44	0.05
221	1	0.683760683760684	0.85632183908046	0.761904761904762	0.801075268817204	0.761904761904762	0.683760683760684	0.720720720720721	0.402061855670103	0.274914089347079	0.360824742268041	0.770041261420572	0.45	0.05
222	2	0.808695652173913	0.788300835654596	0.709923664122137	0.865443425076453	0.709923664122137	0.808695652173913	0.75609756097561	0.390492359932088	0.315789473684211	0.444821731748727	0.798498243914255	0.45	0.05
223	3	0.755760368663594	0.875757575757576	0.8	0.845029239766082	0.8	0.755760368663594	0.777251184834123	0.396709323583181	0.29981718464351	0.374771480804388	0.815758972210585	0.45	0.05
224	4	0.786026200873362	0.83125	0.769230769230769	0.844444444444444	0.769230769230769	0.786026200873362	0.777537796976242	0.41712204007286	0.327868852459016	0.426229508196721	0.808638100436681	0.45	0.05
225	5	0.84037558685446	0.816618911174785	0.736625514403292	0.893416927899687	0.736625514403292	0.84037558685446	0.785087719298246	0.379003558718861	0.318505338078292	0.432384341637011	0.828497249014623	0.45	0.05
226	1	0.666666666666667	0.85632183908046	0.757281553398058	0.792553191489362	0.757281553398058	0.666666666666667	0.709090909090909	0.402061855670103	0.268041237113402	0.353951890034364	0.761494252873563	0.46	0.05
227	2	0.808695652173913	0.79108635097493	0.71264367816092	0.865853658536585	0.71264367816092	0.808695652173913	0.757637474541751	0.390492359932088	0.315789473684211	0.443123938879457	0.799891001574422	0.46	0.05
228	3	0.741935483870968	0.884848484848485	0.809045226130653	0.839080459770115	0.809045226130653	0.741935483870968	0.774038461538461	0.396709323583181	0.294332723948812	0.363802559414991	0.813391984359726	0.46	0.05
229	4	0.777292576419214	0.840625	0.777292576419214	0.840625	0.777292576419214	0.777292576419214	0.777292576419214	0.41712204007286	0.324225865209472	0.41712204007286	0.808958788209607	0.46	0.05
230	5	0.826291079812207	0.828080229226361	0.745762711864407	0.886503067484663	0.745762711864407	0.826291079812207	0.783964365256125	0.379003558718861	0.313167259786477	0.419928825622776	0.827185654519284	0.46	0.05
231	1	0.662393162393162	0.862068965517241	0.763546798029557	0.79155672823219	0.763546798029557	0.662393162393162	0.709382151029748	0.402061855670103	0.266323024054983	0.348797250859107	0.762231063955202	0.47	0.05
232	2	0.804347826086957	0.802228412256267	0.72265625	0.864864864864865	0.72265625	0.804347826086957	0.761316872427984	0.390492359932088	0.314091680814941	0.434634974533107	0.803288119171612	0.47	0.05
233	3	0.737327188940092	0.890909090909091	0.816326530612245	0.837606837606838	0.816326530612245	0.737327188940092	0.774818401937046	0.396709323583181	0.292504570383912	0.358318098720293	0.814118139924592	0.47	0.05
234	4	0.764192139737991	0.846875	0.78125	0.833846153846154	0.78125	0.764192139737991	0.772626931567329	0.41712204007286	0.318761384335155	0.408014571948998	0.805533569868996	0.47	0.05
235	5	0.821596244131455	0.830945558739255	0.747863247863248	0.884146341463415	0.747863247863248	0.821596244131455	0.782997762863535	0.379003558718861	0.311387900355872	0.416370106761566	0.826270901435355	0.47	0.05
236	1	0.653846153846154	0.870689655172414	0.772727272727273	0.7890625	0.772727272727273	0.653846153846154	0.708333333333333	0.402061855670103	0.262886597938144	0.34020618556701	0.762267904509284	0.48	0.05
237	2	0.791304347826087	0.81058495821727	0.728	0.858407079646018	0.728	0.791304347826087	0.758333333333333	0.390492359932088	0.308998302207131	0.424448217317487	0.800944653021679	0.48	0.05
238	3	0.728110599078341	0.9	0.827225130890052	0.834269662921348	0.827225130890052	0.728110599078341	0.774509803921569	0.396709323583181	0.288848263254113	0.349177330895795	0.814055299539171	0.48	0.05
239	4	0.755458515283843	0.859375	0.793577981651376	0.830815709969789	0.793577981651376	0.755458515283843	0.774049217002237	0.41712204007286	0.31511839708561	0.397085610200364	0.807416757641921	0.48	0.05
240	5	0.802816901408451	0.845272206303725	0.76	0.875370919881306	0.76	0.802816901408451	0.780821917808219	0.379003558718861	0.304270462633452	0.400355871886121	0.824044553856088	0.48	0.05
241	1	0.645299145299145	0.876436781609195	0.778350515463918	0.786082474226804	0.778350515463918	0.645299145299145	0.705607476635514	0.402061855670103	0.259450171821306	0.333333333333333	0.76086796345417	0.49	0.05
242	2	0.773913043478261	0.818941504178273	0.732510288065844	0.849710982658959	0.732510288065844	0.773913043478261	0.752642706131078	0.390492359932088	0.302207130730051	0.412563667232598	0.796427273828267	0.49	0.05
243	3	0.714285714285714	0.906060606060606	0.833333333333333	0.828254847645429	0.833333333333333	0.714285714285714	0.769230769230769	0.396709323583181	0.283363802559415	0.340036563071298	0.81017316017316	0.49	0.05
244	4	0.751091703056769	0.865625	0.8	0.82934131736527	0.8	0.751091703056769	0.774774774774775	0.41712204007286	0.313296903460838	0.391621129326047	0.808358351528384	0.49	0.05
245	5	0.788732394366197	0.848137535816619	0.760180995475113	0.868035190615836	0.760180995475113	0.788732394366197	0.774193548387097	0.379003558718861	0.298932384341637	0.393238434163701	0.818434965091408	0.49	0.05
246	1	0.645299145299145	0.876436781609195	0.778350515463918	0.786082474226804	0.778350515463918	0.645299145299145	0.705607476635514	0.402061855670103	0.259450171821306	0.333333333333333	0.76086796345417	0.5	0.05
247	2	0.769565217391304	0.83008356545961	0.743697478991597	0.849002849002849	0.743697478991597	0.769565217391304	0.756410256410256	0.390492359932088	0.300509337860781	0.404074702886248	0.799824391425457	0.5	0.05
248	3	0.714285714285714	0.906060606060606	0.833333333333333	0.828254847645429	0.833333333333333	0.714285714285714	0.769230769230769	0.396709323583181	0.283363802559415	0.340036563071298	0.81017316017316	0.5	0.05
249	4	0.74235807860262	0.871875	0.805687203791469	0.825443786982249	0.805687203791469	0.74235807860262	0.772727272727273	0.41712204007286	0.309653916211293	0.384335154826958	0.80711653930131	0.5	0.05
250	5	0.784037558685446	0.851002865329513	0.762557077625571	0.865889212827988	0.762557077625571	0.784037558685446	0.773148148148148	0.379003558718861	0.297153024911032	0.389679715302491	0.817520212007479	0.5	0.05
251	1	0.641025641025641	0.876436781609195	0.77720207253886	0.784061696658098	0.77720207253886	0.641025641025641	0.702576112412178	0.402061855670103	0.257731958762887	0.331615120274914	0.758731211317418	0.51	0.05
252	2	0.765217391304348	0.835654596100279	0.748936170212766	0.847457627118644	0.748936170212766	0.765217391304348	0.756989247311828	0.390492359932088	0.298811544991511	0.398981324278438	0.800435993702313	0.51	0.05
253	3	0.705069124423963	0.915151515151515	0.845303867403315	0.825136612021858	0.845303867403315	0.705069124423963	0.768844221105528	0.396709323583181	0.279707495429616	0.330895795246801	0.810110319787739	0.51	0.05
254	4	0.733624454148472	0.878125	0.811594202898551	0.821637426900585	0.811594202898551	0.733624454148472	0.770642201834863	0.41712204007286	0.306010928961749	0.377049180327869	0.805874727074236	0.51	0.05
255	5	0.784037558685446	0.859598853868195	0.773148148148148	0.867052023121387	0.773148148148148	0.784037558685446	0.778554778554779	0.379003558718861	0.297153024911032	0.384341637010676	0.82181820627682	0.51	0.05
256	1	0.641025641025641	0.882183908045977	0.785340314136126	0.785166240409207	0.785340314136126	0.641025641025641	0.705882352941177	0.402061855670103	0.257731958762887	0.328178694158076	0.761604774535809	0.52	0.05
257	2	0.747826086956522	0.841225626740947	0.751091703056769	0.838888888888889	0.751091703056769	0.747826086956522	0.749455337690632	0.390492359932088	0.292020373514431	0.388794567062818	0.794525856848734	0.52	0.05
258	3	0.695852534562212	0.921212121212121	0.853107344632768	0.821621621621622	0.853107344632768	0.695852534562212	0.766497461928934	0.396709323583181	0.276051188299817	0.323583180987203	0.808532327887167	0.52	0.05
259	4	0.720524017467249	0.884375	0.816831683168317	0.815561959654179	0.816831683168317	0.720524017467249	0.765661252900232	0.41712204007286	0.300546448087432	0.367941712204007	0.802449508733625	0.52	0.05
260	5	0.779342723004695	0.868194842406877	0.783018867924528	0.865714285714286	0.783018867924528	0.779342723004695	0.781176470588235	0.379003558718861	0.295373665480427	0.377224199288256	0.823768782705786	0.52	0.05
261	1	0.636752136752137	0.887931034482759	0.792553191489362	0.784263959390863	0.792553191489362	0.636752136752137	0.706161137440758	0.402061855670103	0.256013745704467	0.323024054982818	0.762341585617448	0.53	0.05
262	2	0.743478260869565	0.846796657381616	0.756637168141593	0.837465564738292	0.756637168141593	0.743478260869565	0.75	0.390492359932088	0.290322580645161	0.383701188455009	0.79513745912559	0.53	0.05
263	3	0.691244239631336	0.927272727272727	0.862068965517241	0.820375335120643	0.862068965517241	0.691244239631336	0.767263427109974	0.396709323583181	0.274223034734918	0.318098720292505	0.809258483452032	0.53	0.05
264	4	0.716157205240175	0.890625	0.824120603015075	0.814285714285714	0.824120603015075	0.716157205240175	0.766355140186916	0.41712204007286	0.298724954462659	0.36247723132969	0.803391102620087	0.53	0.05
265	5	0.769953051643192	0.868194842406877	0.780952380952381	0.860795454545455	0.780952380952381	0.769953051643192	0.775413711583924	0.379003558718861	0.291814946619217	0.373665480427046	0.819073947025035	0.53	0.05
266	1	0.623931623931624	0.890804597701149	0.793478260869565	0.778894472361809	0.793478260869565	0.623931623931624	0.698564593301435	0.402061855670103	0.25085910652921	0.316151202749141	0.757368110816387	0.54	0.05
267	2	0.739130434782609	0.857938718662953	0.769230769230769	0.83695652173913	0.769230769230769	0.739130434782609	0.753880266075388	0.390492359932088	0.288624787775891	0.375212224108659	0.798534576722781	0.54	0.05
268	3	0.686635944700461	0.93030303030303	0.866279069767442	0.818666666666667	0.866279069767442	0.686635944700461	0.766066838046273	0.396709323583181	0.272394881170018	0.314442413162706	0.808469487501746	0.54	0.05
269	4	0.703056768558952	0.896875	0.829896907216495	0.808450704225352	0.829896907216495	0.703056768558952	0.761229314420804	0.41712204007286	0.293260473588342	0.353369763205829	0.799965884279476	0.54	0.05
270	5	0.751173708920188	0.873925501432665	0.784313725490196	0.85195530726257	0.784313725490196	0.751173708920188	0.767386091127098	0.379003558718861	0.284697508896797	0.362989323843416	0.812549605176426	0.54	0.05
271	1	0.606837606837607	0.89367816091954	0.793296089385475	0.771712158808933	0.793296089385475	0.606837606837607	0.687651331719128	0.402061855670103	0.243986254295533	0.307560137457045	0.750257883878574	0.55	0.05
272	2	0.739130434782609	0.863509749303621	0.776255707762557	0.837837837837838	0.776255707762557	0.739130434782609	0.757238307349666	0.390492359932088	0.288624787775891	0.371816638370119	0.801320092043115	0.55	0.05
273	3	0.686635944700461	0.93030303030303	0.866279069767442	0.818666666666667	0.866279069767442	0.686635944700461	0.766066838046273	0.396709323583181	0.272394881170018	0.314442413162706	0.808469487501746	0.55	0.05
274	4	0.698689956331878	0.90625	0.842105263157895	0.807799442896936	0.842105263157895	0.698689956331878	0.763723150357995	0.41712204007286	0.29143897996357	0.34608378870674	0.802469978165939	0.55	0.05
275	5	0.732394366197183	0.882521489971347	0.791878172588833	0.843835616438356	0.791878172588833	0.732394366197183	0.760975609756098	0.379003558718861	0.277580071174377	0.350533807829181	0.807457928084265	0.55	0.05
276	1	0.602564102564103	0.899425287356322	0.801136363636364	0.770935960591133	0.801136363636364	0.602564102564103	0.68780487804878	0.402061855670103	0.242268041237113	0.302405498281787	0.750994694960212	0.56	0.05
277	2	0.730434782608696	0.877437325905292	0.792452830188679	0.835543766578249	0.792452830188679	0.730434782608696	0.760180995475113	0.390492359932088	0.285229202037351	0.359932088285229	0.803936054256994	0.56	0.05
278	3	0.67741935483871	0.939393939393939	0.880239520958084	0.815789473684211	0.880239520958084	0.67741935483871	0.765625	0.396709323583181	0.268738574040219	0.305301645338208	0.808406647116324	0.56	0.05
279	4	0.694323144104803	0.90625	0.841269841269841	0.805555555555555	0.841269841269841	0.694323144104803	0.760765550239234	0.41712204007286	0.289617486338798	0.344262295081967	0.800286572052402	0.56	0.05
280	5	0.723004694835681	0.891117478510029	0.802083333333333	0.840540540540541	0.802083333333333	0.723004694835681	0.760493827160494	0.379003558718861	0.274021352313167	0.341637010676157	0.807061086672855	0.56	0.05
281	1	0.585470085470085	0.908045977011494	0.810650887573965	0.765133171912833	0.810650887573965	0.585470085470085	0.679900744416874	0.402061855670103	0.235395189003436	0.290378006872852	0.74675803124079	0.57	0.05
282	2	0.704347826086957	0.877437325905292	0.786407766990291	0.822454308093995	0.786407766990291	0.704347826086957	0.743119266055046	0.390492359932088	0.275042444821732	0.34974533106961	0.790892575996125	0.57	0.05
283	3	0.672811059907834	0.939393939393939	0.879518072289157	0.813648293963255	0.879518072289157	0.672811059907834	0.762402088772846	0.396709323583181	0.26691042047532	0.303473491773309	0.806102499650887	0.57	0.05
284	4	0.681222707423581	0.915625	0.852459016393443	0.800546448087432	0.852459016393443	0.681222707423581	0.757281553398058	0.41712204007286	0.284153005464481	0.333333333333333	0.79842385371179	0.57	0.05
285	5	0.713615023474178	0.891117478510029	0.8	0.836021505376344	0.8	0.713615023474178	0.754342431761787	0.379003558718861	0.270462633451957	0.338078291814947	0.802366250992103	0.57	0.05
286	1	0.572649572649573	0.910919540229885	0.812121212121212	0.760191846522782	0.812121212121212	0.572649572649573	0.671679197994987	0.402061855670103	0.230240549828179	0.283505154639175	0.741784556439729	0.58	0.05
287	2	0.704347826086957	0.883008356545961	0.794117647058823	0.823376623376623	0.794117647058823	0.704347826086957	0.746543778801843	0.390492359932088	0.275042444821732	0.34634974533107	0.793678091316459	0.58	0.05
288	3	0.658986175115207	0.939393939393939	0.877300613496933	0.807291666666667	0.877300613496933	0.658986175115207	0.752631578947368	0.396709323583181	0.261425959780622	0.297989031078611	0.799190057254573	0.58	0.05
289	4	0.668122270742358	0.91875	0.854748603351955	0.794594594594595	0.854748603351955	0.668122270742358	0.75	0.41712204007286	0.278688524590164	0.326047358834244	0.793436135371179	0.58	0.05
290	5	0.704225352112676	0.893982808022923	0.802139037433155	0.832	0.802139037433155	0.704225352112676	0.75	0.379003558718861	0.266903914590747	0.332740213523132	0.799104080067799	0.58	0.05
291	1	0.568376068376068	0.916666666666667	0.820987654320988	0.759523809523809	0.820987654320988	0.568376068376068	0.671717171717172	0.402061855670103	0.228522336769759	0.278350515463918	0.742521367521368	0.59	0.05
292	2	0.691304347826087	0.88857938718663	0.798994974874372	0.817948717948718	0.798994974874372	0.691304347826087	0.741258741258741	0.390492359932088	0.269949066213922	0.33786078098472	0.789941867506358	0.59	0.05
293	3	0.640552995391705	0.945454545454545	0.885350318471337	0.8	0.885350318471338	0.640552995391705	0.74331550802139	0.396709323583181	0.254113345521024	0.287020109689214	0.793003770423125	0.59	0.05
294	4	0.663755458515284	0.91875	0.853932584269663	0.792452830188679	0.853932584269663	0.663755458515284	0.746928746928747	0.41712204007286	0.276867030965392	0.324225865209472	0.791252729257642	0.59	0.05
295	5	0.699530516431925	0.899713467048711	0.809782608695652	0.830687830687831	0.809782608695652	0.699530516431925	0.750629722921914	0.379003558718861	0.265124555160142	0.327402135231317	0.799621991740318	0.59	0.05
296	1	0.564102564102564	0.916666666666667	0.819875776397516	0.757719714964371	0.819875776397516	0.564102564102564	0.668354430379747	0.402061855670103	0.22680412371134	0.276632302405498	0.740384615384615	0.6	0.05
297	2	0.682608695652174	0.88857938718663	0.796954314720812	0.813775510204082	0.796954314720812	0.682608695652174	0.73536299765808	0.390492359932088	0.266553480475382	0.33446519524618	0.785594041419402	0.6	0.05
298	3	0.631336405529954	0.951515151515152	0.895424836601307	0.796954314720812	0.895424836601307	0.631336405529954	0.74054054054054	0.396709323583181	0.250457038391225	0.279707495429616	0.791425778522553	0.6	0.05
299	4	0.655021834061135	0.91875	0.852272727272727	0.788203753351207	0.852272727272727	0.655021834061135	0.740740740740741	0.41712204007286	0.273224043715847	0.320582877959927	0.786885917030568	0.6	0.05
300	5	0.694835680751174	0.902578796561605	0.813186813186813	0.828947368421053	0.813186813186813	0.694835680751174	0.749367088607595	0.379003558718861	0.263345195729537	0.323843416370107	0.798707238656389	0.6	0.05
301	1	0.547008547008547	0.919540229885057	0.82051282051282	0.751173708920188	0.82051282051282	0.547008547008547	0.656410256410256	0.402061855670103	0.219931271477663	0.268041237113402	0.733274388446802	0.61	0.05
302	2	0.682608695652174	0.896935933147632	0.809278350515464	0.815189873417721	0.809278350515464	0.682608695652174	0.740566037735849	0.390492359932088	0.266553480475382	0.32937181663837	0.789772314399903	0.61	0.05
303	3	0.631336405529954	0.957575757575758	0.907284768211921	0.797979797979798	0.907284768211921	0.631336405529954	0.744565217391304	0.396709323583181	0.250457038391225	0.276051188299817	0.794456081552856	0.61	0.05
304	4	0.641921397379913	0.921875	0.854651162790698	0.782493368700265	0.854651162790698	0.641921397379913	0.733167082294264	0.41712204007286	0.26775956284153	0.313296903460838	0.781898198689956	0.61	0.05
305	5	0.68075117370892	0.902578796561605	0.810055865921788	0.822454308093995	0.810055865921788	0.68075117370892	0.739795918367347	0.379003558718861	0.258007117437722	0.318505338078292	0.791664985135262	0.61	0.05
306	1	0.538461538461538	0.922413793103448	0.823529411764706	0.748251748251748	0.823529411764706	0.538461538461538	0.651162790697674	0.402061855670103	0.216494845360825	0.262886597938144	0.730437665782493	0.62	0.05
307	2	0.673913043478261	0.896935933147632	0.807291666666667	0.811083123425693	0.807291666666667	0.673913043478261	0.734597156398104	0.390492359932088	0.263157894736842	0.32597623089983	0.785424488312947	0.62	0.05
308	3	0.631336405529954	0.957575757575758	0.907284768211921	0.797979797979798	0.907284768211921	0.631336405529954	0.744565217391304	0.396709323583181	0.250457038391225	0.276051188299817	0.794456081552856	0.62	0.05
309	4	0.637554585152838	0.925	0.858823529411765	0.781002638522427	0.858823529411765	0.637554585152838	0.731829573934837	0.41712204007286	0.265938069216758	0.309653916211293	0.781277292576419	0.62	0.05
310	5	0.666666666666667	0.908309455587393	0.816091954022988	0.81701030927835	0.816091954022989	0.666666666666667	0.733850129198966	0.379003558718861	0.252669039145907	0.309608540925267	0.78748806112703	0.62	0.05
311	1	0.525641025641026	0.922413793103448	0.82	0.743055555555556	0.82	0.525641025641026	0.640625	0.402061855670103	0.211340206185567	0.257731958762887	0.724027409372237	0.63	0.05
312	2	0.656521739130435	0.899721448467967	0.807486631016043	0.803482587064677	0.807486631016043	0.656521739130435	0.724220623501199	0.390492359932088	0.256366723259762	0.31748726655348	0.778121593799201	0.63	0.05
313	3	0.612903225806452	0.960606060606061	0.910958904109589	0.790523690773067	0.910958904109589	0.612903225806452	0.732782369146005	0.396709323583181	0.243144424131627	0.26691042047532	0.786754643206256	0.63	0.05
314	4	0.62882096069869	0.934375	0.872727272727273	0.778645833333333	0.872727272727273	0.62882096069869	0.730964467005076	0.41712204007286	0.262295081967213	0.300546448087432	0.781597980349345	0.63	0.05
315	5	0.643192488262911	0.91404011461318	0.820359281437126	0.807594936708861	0.820359281437126	0.643192488262911	0.721052631578947	0.379003558718861	0.243772241992883	0.297153024911032	0.778616301438046	0.63	0.05
316	1	0.517094017094017	0.922413793103448	0.817567567567568	0.73963133640553	0.817567567567568	0.517094017094017	0.633507853403141	0.402061855670103	0.207903780068729	0.254295532646048	0.719753905098733	0.64	0.05
317	2	0.652173913043478	0.899721448467967	0.806451612903226	0.801488833746898	0.806451612903226	0.652173913043478	0.721153846153846	0.390492359932088	0.254668930390492	0.315789473684211	0.775947680755722	0.64	0.05
318	3	0.603686635944701	0.966666666666667	0.922535211267606	0.787654320987654	0.922535211267606	0.603686635944701	0.729805013927577	0.396709323583181	0.239488117001828	0.259597806215722	0.785176651305684	0.64	0.05
319	4	0.62882096069869	0.9375	0.878048780487805	0.779220779220779	0.878048780487805	0.62882096069869	0.732824427480916	0.41712204007286	0.262295081967213	0.298724954462659	0.783160480349345	0.64	0.05
320	5	0.633802816901408	0.916905444126075	0.823170731707317	0.804020100502513	0.823170731707317	0.633802816901408	0.716180371352785	0.379003558718861	0.240213523131673	0.291814946619217	0.775354130513741	0.64	0.05
321	1	0.512820512820513	0.925287356321839	0.821917808219178	0.738532110091743	0.821917808219178	0.512820512820513	0.631578947368421	0.402061855670103	0.206185567010309	0.25085910652921	0.719053934571176	0.65	0.05
322	2	0.639130434782609	0.908077994428969	0.816666666666667	0.797066014669927	0.816666666666667	0.639130434782609	0.717073170731707	0.390492359932088	0.249575551782683	0.305602716468591	0.773604214605789	0.65	0.05
323	3	0.594470046082949	0.972727272727273	0.934782608695652	0.784841075794621	0.934782608695652	0.594470046082949	0.726760563380282	0.396709323583181	0.235831809872029	0.252285191956124	0.783598659405111	0.65	0.05
324	4	0.620087336244541	0.9375	0.876543209876543	0.775193798449612	0.876543209876543	0.620087336244541	0.726342710997442	0.41712204007286	0.258652094717668	0.295081967213115	0.778793668122271	0.65	0.05
325	5	0.615023474178404	0.925501432664756	0.834394904458599	0.797530864197531	0.834394904458599	0.615023474178404	0.708108108108108	0.379003558718861	0.233096085409253	0.279359430604982	0.77026245342158	0.65	0.05
326	1	0.508547008547009	0.933908045977011	0.838028169014085	0.738636363636364	0.838028169014085	0.508547008547009	0.632978723404255	0.402061855670103	0.20446735395189	0.243986254295533	0.72122752726201	0.66	0.05
327	2	0.626086956521739	0.908077994428969	0.813559322033898	0.79126213592233	0.813559322033898	0.626086956521739	0.707616707616708	0.390492359932088	0.244482173174873	0.300509337860781	0.767082475475354	0.66	0.05
328	3	0.585253456221198	0.972727272727273	0.933823529411765	0.781021897810219	0.933823529411765	0.585253456221198	0.719546742209632	0.396709323583181	0.23217550274223	0.248628884826325	0.778990364474236	0.66	0.05
329	4	0.59825327510917	0.940625	0.878205128205128	0.765903307888041	0.878205128205128	0.59825327510917	0.711688311688312	0.41712204007286	0.249544626593807	0.284153005464481	0.769439137554585	0.66	0.05
330	5	0.615023474178404	0.934097421203438	0.850649350649351	0.799019607843137	0.850649350649351	0.615023474178404	0.713896457765668	0.379003558718861	0.233096085409253	0.274021352313167	0.774560447690921	0.66	0.05
331	1	0.5	0.936781609195402	0.841726618705036	0.735891647855531	0.841726618705036	0.5	0.627345844504021	0.402061855670103	0.201030927835052	0.238831615120275	0.718390804597701	0.67	0.05
332	2	0.617391304347826	0.916434540389972	0.825581395348837	0.788968824940048	0.825581395348837	0.617391304347826	0.706467661691542	0.390492359932088	0.241086587436333	0.292020373514431	0.766912922368899	0.67	0.05
333	3	0.585253456221198	0.975757575757576	0.940740740740741	0.781553398058252	0.940740740740741	0.585253456221198	0.721590909090909	0.396709323583181	0.23217550274223	0.246800731261426	0.780505515989387	0.67	0.05
334	4	0.589519650655022	0.940625	0.876623376623377	0.762025316455696	0.876623376623377	0.589519650655022	0.704960835509138	0.41712204007286	0.245901639344262	0.280510018214936	0.765072325327511	0.67	0.05
335	5	0.586854460093897	0.939828080229226	0.856164383561644	0.788461538461538	0.856164383561644	0.586854460093897	0.696378830083565	0.379003558718861	0.222419928825623	0.259786476868327	0.763341270161562	0.67	0.05
336	1	0.5	0.939655172413793	0.847826086956522	0.736486486486487	0.847826086956522	0.5	0.629032258064516	0.402061855670103	0.201030927835052	0.237113402061856	0.719827586206897	0.68	0.05
337	2	0.6	0.916434540389972	0.821428571428572	0.781472684085511	0.821428571428571	0.6	0.693467336683417	0.390492359932088	0.234295415959253	0.285229202037351	0.758217270194986	0.68	0.05
338	3	0.566820276497696	0.975757575757576	0.938931297709924	0.774038461538462	0.938931297709924	0.566820276497696	0.706896551724138	0.396709323583181	0.224862888482633	0.239488117001828	0.771288926127636	0.68	0.05
339	4	0.585152838427948	0.940625	0.875816993464052	0.76010101010101	0.875816993464052	0.585152838427948	0.701570680628272	0.41712204007286	0.24408014571949	0.278688524590164	0.762888919213974	0.68	0.05
340	5	0.577464788732394	0.948424068767908	0.872340425531915	0.786223277909739	0.872340425531915	0.577464788732394	0.694915254237288	0.379003558718861	0.218861209964413	0.250889679715303	0.762944428750151	0.68	0.05
341	1	0.482905982905983	0.945402298850575	0.856060606060606	0.731111111111111	0.856060606060606	0.482905982905983	0.617486338797814	0.402061855670103	0.194158075601375	0.22680412371134	0.714154140878279	0.69	0.05
342	2	0.595652173913043	0.916434540389972	0.820359281437126	0.779620853080569	0.820359281437126	0.595652173913043	0.690176322418136	0.390492359932088	0.232597623089983	0.283531409168082	0.756043357151508	0.69	0.05
343	3	0.548387096774194	0.975757575757576	0.937007874015748	0.766666666666667	0.937007874015748	0.548387096774194	0.691860465116279	0.396709323583181	0.217550274223035	0.23217550274223	0.762072336265885	0.69	0.05
344	4	0.572052401746725	0.940625	0.873333333333333	0.754385964912281	0.873333333333333	0.572052401746725	0.691292875989446	0.41712204007286	0.238615664845173	0.273224043715847	0.756338700873362	0.69	0.05
345	5	0.572769953051643	0.954154727793696	0.884057971014493	0.785377358490566	0.884057971014493	0.572769953051643	0.695156695156695	0.379003558718861	0.217081850533808	0.245551601423488	0.76346234042267	0.69	0.05
346	1	0.465811965811966	0.948275862068966	0.858267716535433	0.725274725274725	0.858267716535433	0.465811965811966	0.60387811634349	0.402061855670103	0.187285223367698	0.218213058419244	0.707043913940466	0.7	0.05
347	2	0.591304347826087	0.922005571030641	0.829268292682927	0.778823529411765	0.829268292682927	0.591304347826087	0.690355329949239	0.390492359932088	0.230899830220713	0.278438030560272	0.756654959428364	0.7	0.05
348	3	0.543778801843318	0.975757575757576	0.936507936507936	0.764845605700712	0.936507936507937	0.543778801843318	0.688046647230321	0.396709323583181	0.215722120658135	0.230347349177331	0.759768188800447	0.7	0.05
349	4	0.563318777292576	0.946875	0.883561643835616	0.751861042183623	0.883561643835616	0.563318777292576	0.688	0.41712204007286	0.234972677595628	0.265938069216758	0.755096888646288	0.7	0.05
350	5	0.568075117370892	0.959885386819484	0.896296296296296	0.784543325526932	0.896296296296296	0.568075117370892	0.695402298850575	0.379003558718861	0.215302491103203	0.240213523131673	0.763980252095188	0.7	0.05
351	1	0.457264957264957	0.951149425287356	0.862903225806452	0.722707423580786	0.862903225806452	0.457264957264957	0.597765363128492	0.402061855670103	0.183848797250859	0.213058419243986	0.704207191276157	0.71	0.05
352	2	0.578260869565217	0.922005571030641	0.826086956521739	0.773364485981308	0.826086956521739	0.578260869565217	0.680306905370844	0.390492359932088	0.225806451612903	0.273344651952462	0.750133220297929	0.71	0.05
353	3	0.534562211981567	0.975757575757576	0.935483870967742	0.761229314420804	0.935483870967742	0.534562211981567	0.680351906158358	0.396709323583181	0.212065813528336	0.226691042047532	0.755159893869571	0.71	0.05
354	4	0.550218340611354	0.946875	0.881118881118881	0.746305418719212	0.881118881118881	0.550218340611354	0.67741935483871	0.41712204007286	0.229508196721311	0.260473588342441	0.748546670305677	0.71	0.05
355	5	0.549295774647887	0.959885386819484	0.893129770992366	0.777262180974478	0.893129770992366	0.549295774647887	0.680232558139535	0.379003558718861	0.208185053380783	0.233096085409253	0.754590580733686	0.71	0.05
356	1	0.452991452991453	0.951149425287356	0.861788617886179	0.721132897603486	0.861788617886179	0.452991452991453	0.593837535014006	0.402061855670103	0.18213058419244	0.211340206185567	0.702070439139405	0.72	0.05
357	2	0.560869565217391	0.924791086350975	0.826923076923077	0.766743648960739	0.826923076923077	0.560869565217391	0.66839378238342	0.390492359932088	0.219015280135823	0.264855687606112	0.742830325784183	0.72	0.05
358	3	0.529953917050691	0.975757575757576	0.934959349593496	0.759433962264151	0.934959349593496	0.529953917050691	0.676470588235294	0.396709323583181	0.210237659963437	0.224862888482633	0.752855746404133	0.72	0.05
359	4	0.550218340611354	0.946875	0.881118881118881	0.746305418719212	0.881118881118881	0.550218340611354	0.67741935483871	0.41712204007286	0.229508196721311	0.260473588342441	0.748546670305677	0.72	0.05
360	5	0.544600938967136	0.959885386819484	0.892307692307692	0.775462962962963	0.892307692307692	0.544600938967136	0.676384839650146	0.379003558718861	0.206405693950178	0.231316725978648	0.75224316289331	0.72	0.05
361	1	0.431623931623932	0.954022988505747	0.863247863247863	0.713978494623656	0.863247863247863	0.431623931623932	0.575498575498576	0.402061855670103	0.173539518900344	0.201030927835052	0.692823460064839	0.73	0.05
362	2	0.552173913043478	0.930362116991644	0.835526315789474	0.764302059496567	0.835526315789474	0.552173913043478	0.664921465968586	0.390492359932088	0.215619694397284	0.258064516129032	0.741268015017561	0.73	0.05
363	3	0.506912442396313	0.975757575757576	0.932203389830508	0.75058275058275	0.932203389830508	0.506912442396313	0.656716417910448	0.396709323583181	0.20109689213894	0.215722120658135	0.741335009076945	0.73	0.05
364	4	0.550218340611354	0.95	0.887323943661972	0.746928746928747	0.887323943661972	0.550218340611354	0.679245283018868	0.41712204007286	0.229508196721311	0.258652094717668	0.750109170305677	0.73	0.05
365	5	0.525821596244131	0.962750716332378	0.896	0.768878718535469	0.896	0.525821596244131	0.662721893491124	0.379003558718861	0.199288256227758	0.222419928825623	0.744286156288255	0.73	0.05
366	1	0.405982905982906	0.956896551724138	0.863636363636364	0.705508474576271	0.863636363636364	0.405982905982906	0.552325581395349	0.402061855670103	0.163230240549828	0.189003436426117	0.681439728853522	0.74	0.05
367	2	0.543478260869565	0.935933147632312	0.844594594594595	0.761904761904762	0.844594594594595	0.543478260869565	0.661375661375661	0.390492359932088	0.212224108658744	0.251273344651952	0.739705704250939	0.74	0.05
368	3	0.502304147465438	0.978787878787879	0.939655172413793	0.749419953596288	0.939655172413793	0.502304147465438	0.654654654654655	0.396709323583181	0.19926873857404	0.212065813528336	0.740546013126658	0.74	0.05
369	4	0.528384279475983	0.95	0.883211678832117	0.737864077669903	0.883211678832117	0.528384279475983	0.66120218579235	0.41712204007286	0.22040072859745	0.249544626593807	0.739192139737991	0.74	0.05
370	5	0.516431924882629	0.962750716332378	0.894308943089431	0.765375854214123	0.894308943089431	0.516431924882629	0.654761904761905	0.379003558718861	0.195729537366548	0.218861209964413	0.739591320607504	0.74	0.05
371	1	0.393162393162393	0.96264367816092	0.876190476190476	0.70230607966457	0.876190476190476	0.393162393162393	0.542772861356932	0.402061855670103	0.15807560137457	0.180412371134021	0.677903035661656	0.75	0.05
372	2	0.534782608695652	0.938718662952646	0.848275862068966	0.759009009009009	0.848275862068966	0.534782608695652	0.656	0.390492359932088	0.208828522920204	0.246179966044143	0.736750635824149	0.75	0.05
373	3	0.488479262672811	0.978787878787879	0.938053097345133	0.744239631336405	0.938053097345133	0.488479262672811	0.642424242424242	0.396709323583181	0.193784277879342	0.206581352833638	0.733633570730345	0.75	0.05
374	4	0.519650655021834	0.959375	0.901515151515151	0.73621103117506	0.901515151515151	0.519650655021834	0.659279778393352	0.41712204007286	0.216757741347905	0.240437158469945	0.739512827510917	0.75	0.05
375	5	0.507042253521127	0.965616045845272	0.9	0.762443438914027	0.9	0.507042253521127	0.648648648648649	0.379003558718861	0.192170818505338	0.213523131672598	0.736329149683199	0.75	0.05
376	1	0.38034188034188	0.96264367816092	0.872549019607843	0.697916666666667	0.872549019607843	0.38034188034188	0.529761904761905	0.402061855670103	0.152920962199313	0.175257731958763	0.6714927792514	0.76	0.05
377	2	0.526086956521739	0.94150417827298	0.852112676056338	0.756152125279642	0.852112676056338	0.526086956521739	0.650537634408602	0.390492359932088	0.205432937181664	0.241086587436333	0.73379556739736	0.76	0.05
378	3	0.474654377880184	0.978787878787879	0.936363636363636	0.739130434782609	0.936363636363636	0.474654377880184	0.629969418960245	0.396709323583181	0.188299817184644	0.20109689213894	0.726721128334032	0.76	0.05
379	4	0.510917030567686	0.959375	0.9	0.732696897374702	0.9	0.510917030567686	0.651810584958217	0.41712204007286	0.213114754098361	0.236794171220401	0.735146015283843	0.76	0.05
380	5	0.497652582159624	0.965616045845272	0.898305084745763	0.759009009009009	0.898305084745763	0.497652582159624	0.640483383685801	0.379003558718861	0.188612099644128	0.209964412811388	0.731634314002448	0.76	0.05
381	1	0.371794871794872	0.96551724137931	0.878787878787879	0.695652173913043	0.878787878787879	0.371794871794872	0.522522522522523	0.402061855670103	0.149484536082474	0.170103092783505	0.668656056587091	0.77	0.05
382	2	0.495652173913044	0.947075208913649	0.857142857142857	0.745614035087719	0.857142857142857	0.495652173913044	0.628099173553719	0.390492359932088	0.193548387096774	0.225806451612903	0.721363691413346	0.77	0.05
383	3	0.474654377880184	0.978787878787879	0.936363636363636	0.739130434782609	0.936363636363636	0.474654377880184	0.629969418960245	0.396709323583181	0.188299817184644	0.20109689213894	0.726721128334032	0.77	0.05
384	4	0.493449781659389	0.9625	0.904	0.726415094339623	0.904	0.493449781659389	0.638418079096045	0.41712204007286	0.205828779599271	0.227686703096539	0.727974890829694	0.77	0.05
385	5	0.483568075117371	0.965616045845272	0.895652173913043	0.753914988814318	0.895652173913044	0.483568075117371	0.628048780487805	0.379003558718861	0.183274021352313	0.204626334519573	0.724592060481322	0.77	0.05
386	1	0.358974358974359	0.968390804597701	0.884210526315789	0.691991786447639	0.884210526315789	0.358974358974359	0.51063829787234	0.402061855670103	0.144329896907216	0.163230240549828	0.66368258178603	0.78	0.05
387	2	0.495652173913044	0.947075208913649	0.857142857142857	0.745614035087719	0.857142857142857	0.495652173913044	0.628099173553719	0.390492359932088	0.193548387096774	0.225806451612903	0.721363691413346	0.78	0.05
388	3	0.456221198156682	0.978787878787879	0.933962264150943	0.732426303854875	0.933962264150943	0.456221198156682	0.613003095975232	0.396709323583181	0.180987202925046	0.193784277879342	0.71750453847228	0.78	0.05
389	4	0.454148471615721	0.96875	0.912280701754386	0.71264367816092	0.912280701754386	0.454148471615721	0.606413994169096	0.41712204007286	0.189435336976321	0.207650273224044	0.71144923580786	0.78	0.05
390	5	0.474178403755869	0.965616045845272	0.893805309734513	0.750556792873051	0.893805309734513	0.474178403755869	0.619631901840491	0.379003558718861	0.179715302491103	0.201067615658363	0.71989722480057	0.78	0.05
391	1	0.35042735042735	0.971264367816092	0.891304347826087	0.689795918367347	0.891304347826087	0.35042735042735	0.503067484662577	0.402061855670103	0.140893470790378	0.15807560137457	0.660845859121721	0.79	0.05
392	2	0.478260869565217	0.949860724233983	0.859375	0.739696312364425	0.859375	0.478260869565217	0.614525139664804	0.390492359932088	0.186757215619694	0.217317487266553	0.7140607968996	0.79	0.05
393	3	0.451612903225806	0.978787878787879	0.933333333333333	0.730769230769231	0.933333333333333	0.451612903225806	0.608695652173913	0.396709323583181	0.179159049360146	0.191956124314442	0.715200391006843	0.79	0.05
394	4	0.441048034934498	0.975	0.926605504587156	0.709090909090909	0.926605504587156	0.441048034934498	0.597633136094674	0.41712204007286	0.183970856102004	0.198542805100182	0.708024017467249	0.79	0.05
395	5	0.460093896713615	0.97134670487106	0.907407407407407	0.746696035242291	0.907407407407407	0.460093896713615	0.610591900311526	0.379003558718861	0.174377224199288	0.192170818505338	0.715720300792338	0.79	0.05
396	1	0.346153846153846	0.971264367816092	0.89010989010989	0.688391038696538	0.89010989010989	0.346153846153846	0.498461538461538	0.402061855670103	0.139175257731959	0.156357388316151	0.658709106984969	0.8	0.05
397	2	0.473913043478261	0.958217270194986	0.879032258064516	0.739784946236559	0.879032258064516	0.473913043478261	0.615819209039548	0.390492359932088	0.185059422750424	0.210526315789474	0.716065156836623	0.8	0.05
398	3	0.442396313364055	0.981818181818182	0.941176470588235	0.728089887640449	0.941176470588235	0.442396313364055	0.601880877742947	0.396709323583181	0.175502742230347	0.186471663619744	0.712107247591119	0.8	0.05
399	4	0.432314410480349	0.98125	0.942857142857143	0.707207207207207	0.942857142857143	0.432314410480349	0.592814371257485	0.41712204007286	0.180327868852459	0.191256830601093	0.706782205240175	0.8	0.05
400	5	0.44131455399061	0.97134670487106	0.903846153846154	0.740174672489083	0.903846153846154	0.44131455399061	0.593059936908517	0.379003558718861	0.167259786476868	0.185053380782918	0.706330629430835	0.8	0.05
401	1	0.341880341880342	0.971264367816092	0.888888888888889	0.686991869918699	0.888888888888889	0.341880341880342	0.493827160493827	0.402061855670103	0.13745704467354	0.154639175257732	0.656572354848217	0.81	0.05
402	2	0.452173913043478	0.96100278551532	0.88135593220339	0.732484076433121	0.88135593220339	0.452173913043478	0.597701149425287	0.390492359932088	0.176570458404075	0.200339558573854	0.706588349279399	0.81	0.05
403	3	0.433179723502304	0.981818181818182	0.94	0.724832214765101	0.94	0.433179723502304	0.593059936908517	0.396709323583181	0.171846435100548	0.182815356489945	0.707498952660243	0.81	0.05
404	4	0.414847161572052	0.98125	0.94059405940594	0.700892857142857	0.940594059405941	0.414847161572052	0.575757575757576	0.41712204007286	0.17304189435337	0.183970856102004	0.698048580786026	0.81	0.05
405	5	0.422535211267606	0.974212034383954	0.909090909090909	0.734341252699784	0.909090909090909	0.422535211267606	0.576923076923077	0.379003558718861	0.160142348754448	0.176156583629893	0.69837362282578	0.81	0.05
406	1	0.324786324786325	0.971264367816092	0.883720930232558	0.681451612903226	0.883720930232558	0.324786324786325	0.475	0.402061855670103	0.130584192439863	0.147766323024055	0.648025346301208	0.82	0.05
407	2	0.443478260869565	0.96100278551532	0.879310344827586	0.72938689217759	0.879310344827586	0.443478260869565	0.589595375722543	0.390492359932088	0.173174872665535	0.196943972835314	0.702240523192443	0.82	0.05
408	3	0.428571428571429	0.981818181818182	0.939393939393939	0.723214285714286	0.939393939393939	0.428571428571429	0.588607594936709	0.396709323583181	0.170018281535649	0.180987202925046	0.705194805194805	0.82	0.05
409	4	0.384279475982533	0.98125	0.936170212765957	0.69010989010989	0.936170212765957	0.384279475982533	0.544891640866873	0.41712204007286	0.160291438979964	0.171220400728597	0.682764737991266	0.82	0.05
410	5	0.394366197183099	0.974212034383954	0.903225806451613	0.724946695095949	0.903225806451613	0.394366197183099	0.549019607843137	0.379003558718861	0.149466192170818	0.165480427046263	0.684289115783526	0.82	0.05
411	1	0.320512820512821	0.971264367816092	0.88235294117647	0.680080482897384	0.882352941176471	0.320512820512821	0.470219435736677	0.402061855670103	0.128865979381443	0.146048109965636	0.645888594164456	0.83	0.05
412	2	0.439130434782609	0.96100278551532	0.878260869565218	0.727848101265823	0.878260869565217	0.439130434782609	0.585507246376812	0.390492359932088	0.171477079796265	0.195246179966044	0.700066610148965	0.83	0.05
413	3	0.410138248847926	0.987878787878788	0.956989247311828	0.71806167400881	0.956989247311828	0.410138248847926	0.574193548387097	0.396709323583181	0.162705667276051	0.170018281535649	0.699008518363357	0.83	0.05
414	4	0.37117903930131	0.984375	0.944444444444444	0.686274509803922	0.944444444444444	0.37117903930131	0.532915360501567	0.41712204007286	0.154826958105647	0.163934426229508	0.677777019650655	0.83	0.05
415	5	0.366197183098592	0.982808022922636	0.928571428571429	0.717573221757322	0.928571428571429	0.366197183098592	0.525252525252525	0.379003558718861	0.138790035587189	0.149466192170818	0.674502603010614	0.83	0.05
416	1	0.316239316239316	0.977011494252874	0.902439024390244	0.68	0.902439024390244	0.316239316239316	0.468354430379747	0.402061855670103	0.127147766323024	0.140893470790378	0.646625405246095	0.84	0.05
417	2	0.41304347826087	0.966573816155989	0.88785046728972	0.719917012448133	0.88785046728972	0.41304347826087	0.56379821958457	0.390492359932088	0.161290322580645	0.181663837011885	0.689808647208429	0.84	0.05
418	3	0.3963133640553	0.987878787878788	0.955555555555556	0.713347921225383	0.955555555555556	0.3963133640553	0.560260586319218	0.396709323583181	0.157221206581353	0.164533820840951	0.692096075967044	0.84	0.05
419	4	0.362445414847162	0.9875	0.954022988505747	0.683982683982684	0.954022988505747	0.362445414847162	0.525316455696203	0.41712204007286	0.151183970856102	0.158469945355191	0.674972707423581	0.84	0.05
420	5	0.347417840375587	0.98567335243553	0.936708860759494	0.712215320910973	0.936708860759494	0.347417840375587	0.506849315068493	0.379003558718861	0.131672597864769	0.140569395017794	0.666545596405558	0.84	0.05
421	1	0.311965811965812	0.979885057471264	0.9125	0.679282868525896	0.9125	0.311965811965812	0.464968152866242	0.402061855670103	0.125429553264605	0.13745704467354	0.645925434718538	0.85	0.05
422	2	0.4	0.966573816155989	0.884615384615384	0.715463917525773	0.884615384615385	0.4	0.550898203592814	0.390492359932088	0.156196943972835	0.176570458404075	0.683286908077994	0.85	0.05
423	3	0.3963133640553	0.990909090909091	0.966292134831461	0.713973799126638	0.966292134831461	0.3963133640553	0.562091503267974	0.396709323583181	0.157221206581353	0.162705667276051	0.693611227482195	0.85	0.05
424	4	0.34061135371179	0.9875	0.951219512195122	0.676659528907923	0.951219512195122	0.34061135371179	0.501607717041801	0.41712204007286	0.14207650273224	0.14936247723133	0.664055676855895	0.85	0.05
425	5	0.333333333333333	0.988538681948424	0.946666666666667	0.708418891170431	0.946666666666667	0.333333333333333	0.493055555555556	0.379003558718861	0.126334519572954	0.133451957295374	0.660936007640879	0.85	0.05
426	1	0.303418803418803	0.979885057471264	0.91025641025641	0.676587301587302	0.91025641025641	0.303418803418803	0.455128205128205	0.402061855670103	0.121993127147766	0.134020618556701	0.641651930445034	0.86	0.05
427	2	0.378260869565217	0.972144846796657	0.896907216494845	0.709349593495935	0.896907216494845	0.378260869565217	0.532110091743119	0.390492359932088	0.147707979626486	0.164685908319185	0.675202858180937	0.86	0.05
428	3	0.373271889400922	0.993939393939394	0.975903614457831	0.706896551724138	0.975903614457831	0.373271889400922	0.54	0.396709323583181	0.148080438756856	0.151736745886654	0.683605641670158	0.86	0.05
429	4	0.336244541484716	0.9875	0.950617283950618	0.675213675213675	0.950617283950617	0.336244541484716	0.496774193548387	0.41712204007286	0.140255009107468	0.147540983606557	0.661872270742358	0.86	0.05
430	5	0.323943661971831	0.994269340974212	0.971830985915493	0.706720977596741	0.971830985915493	0.323943661971831	0.485915492957746	0.379003558718861	0.122775800711744	0.126334519572954	0.659106501473022	0.86	0.05
431	1	0.286324786324786	0.982758620689655	0.917808219178082	0.671905697445972	0.917808219178082	0.286324786324786	0.436482084690554	0.402061855670103	0.115120274914089	0.125429553264605	0.634541703507221	0.87	0.05
432	2	0.369565217391304	0.98050139275766	0.923913043478261	0.708249496981891	0.923913043478261	0.369565217391304	0.527950310559006	0.390492359932088	0.144312393887946	0.156196943972835	0.675033305074482	0.87	0.05
433	3	0.354838709677419	0.993939393939394	0.974683544303797	0.700854700854701	0.974683544303797	0.354838709677419	0.52027027027027	0.396709323583181	0.140767824497258	0.144424131627057	0.674389051808407	0.87	0.05
434	4	0.323144104803493	0.9875	0.948717948717949	0.670912951167728	0.948717948717949	0.323144104803493	0.482084690553746	0.41712204007286	0.134790528233151	0.14207650273224	0.655322052401747	0.87	0.05
435	5	0.295774647887324	0.994269340974212	0.969230769230769	0.698189134808853	0.969230769230769	0.295774647887324	0.453237410071942	0.379003558718861	0.112099644128114	0.115658362989324	0.645021994430768	0.87	0.05
436	1	0.273504273504274	0.985632183908046	0.927536231884058	0.668615984405458	0.927536231884058	0.273504273504274	0.422442244224422	0.402061855670103	0.109965635738832	0.118556701030928	0.62956822870616	0.88	0.05
437	2	0.339130434782609	0.98050139275766	0.917647058823529	0.698412698412698	0.917647058823529	0.339130434782609	0.495238095238095	0.390492359932088	0.132427843803056	0.144312393887946	0.659815913770134	0.88	0.05
438	3	0.331797235023041	0.993939393939394	0.972972972972973	0.693446088794926	0.972972972972973	0.331797235023041	0.494845360824742	0.396709323583181	0.131627056672761	0.135283363802559	0.662868314481218	0.88	0.05
439	4	0.305676855895196	0.9875	0.945945945945946	0.665263157894737	0.945945945945946	0.305676855895196	0.462046204620462	0.41712204007286	0.127504553734062	0.134790528233151	0.646588427947598	0.88	0.05
440	5	0.286384976525822	0.994269340974212	0.968253968253968	0.695390781563126	0.968253968253968	0.286384976525822	0.442028985507246	0.379003558718861	0.108540925266904	0.112099644128114	0.640327158750017	0.88	0.05
441	1	0.239316239316239	0.985632183908046	0.918032786885246	0.658349328214971	0.918032786885246	0.239316239316239	0.379661016949153	0.402061855670103	0.0962199312714777	0.104810996563574	0.612474211612143	0.89	0.05
442	2	0.321739130434783	0.98050139275766	0.91358024691358	0.692913385826772	0.91358024691358	0.321739130434783	0.47588424437299	0.390492359932088	0.125636672325976	0.137521222410866	0.651120261596221	0.89	0.05
443	3	0.317972350230415	0.993939393939394	0.971830985915493	0.689075630252101	0.971830985915493	0.317972350230415	0.479166666666667	0.396709323583181	0.126142595978062	0.129798903107861	0.655955872084904	0.89	0.05
444	4	0.296943231441048	0.9875	0.944444444444445	0.662473794549266	0.944444444444444	0.296943231441048	0.451827242524917	0.41712204007286	0.123861566484517	0.131147540983607	0.642221615720524	0.89	0.05
445	5	0.272300469483568	0.994269340974212	0.966666666666667	0.691235059760956	0.966666666666667	0.272300469483568	0.424908424908425	0.379003558718861	0.103202846975089	0.106761565836299	0.63328490522889	0.89	0.05
446	1	0.213675213675214	0.985632183908046	0.909090909090909	0.650853889943074	0.909090909090909	0.213675213675214	0.346020761245675	0.402061855670103	0.0859106529209622	0.0945017182130584	0.59965369879163	0.9	0.05
447	2	0.28695652173913	0.983286908077994	0.916666666666667	0.682785299806576	0.916666666666667	0.28695652173913	0.437086092715232	0.390492359932088	0.112054329371817	0.122241086587436	0.635121714908562	0.9	0.05
448	3	0.304147465437788	0.993939393939394	0.970588235294117	0.684759916492693	0.970588235294118	0.304147465437788	0.463157894736842	0.396709323583181	0.120658135283364	0.124314442413163	0.649043429688591	0.9	0.05
449	4	0.275109170305677	0.9875	0.940298507462687	0.655601659751037	0.940298507462687	0.275109170305677	0.425675675675676	0.41712204007286	0.114754098360656	0.122040072859745	0.631304585152838	0.9	0.05
450	5	0.267605633802817	0.994269340974212	0.966101694915254	0.68986083499006	0.966101694915254	0.267605633802817	0.419117647058823	0.379003558718861	0.101423487544484	0.104982206405694	0.630937487388515	0.9	0.05
451	1	0.209401709401709	0.988505747126437	0.924528301886793	0.650283553875236	0.924528301886792	0.209401709401709	0.341463414634146	0.402061855670103	0.084192439862543	0.0910652920962199	0.598953728264073	0.91	0.05
452	2	0.278260869565217	0.986072423398329	0.927536231884058	0.680769230769231	0.927536231884058	0.278260869565217	0.42809364548495	0.390492359932088	0.108658743633277	0.117147707979626	0.632166646481773	0.91	0.05
453	3	0.258064516129032	0.993939393939394	0.96551724137931	0.670756646216769	0.96551724137931	0.258064516129032	0.407272727272727	0.396709323583181	0.102376599634369	0.106032906764168	0.626001955034213	0.91	0.05
454	4	0.25764192139738	0.9875	0.936507936507937	0.650205761316872	0.936507936507937	0.25764192139738	0.404109589041096	0.41712204007286	0.107468123861566	0.114754098360656	0.62257096069869	0.91	0.05
455	5	0.244131455399061	0.994269340974212	0.962962962962963	0.683070866141732	0.962962962962963	0.244131455399061	0.389513108614232	0.379003558718861	0.0925266903914591	0.096085409252669	0.619200398186637	0.91	0.05
456	1	0.183760683760684	0.994252873563218	0.955555555555555	0.644320297951583	0.955555555555556	0.183760683760684	0.308243727598566	0.402061855670103	0.0738831615120275	0.077319587628866	0.589006778661951	0.92	0.05
457	2	0.260869565217391	0.986072423398329	0.923076923076923	0.67557251908397	0.923076923076923	0.260869565217391	0.406779661016949	0.390492359932088	0.101867572156197	0.110356536502547	0.62347099430786	0.92	0.05
458	3	0.235023041474654	0.993939393939394	0.962264150943396	0.663967611336032	0.962264150943396	0.235023041474654	0.377777777777778	0.396709323583181	0.093235831809872	0.0968921389396709	0.614481217707024	0.92	0.05
459	4	0.240174672489083	0.990625	0.948275862068965	0.645621181262729	0.948275862068966	0.240174672489083	0.383275261324042	0.41712204007286	0.100182149362477	0.105646630236794	0.615399836244541	0.92	0.05
460	5	0.220657276995305	0.994269340974212	0.959183673469388	0.676413255360624	0.959183673469388	0.220657276995305	0.358778625954198	0.379003558718861	0.0836298932384342	0.0871886120996441	0.607463308984759	0.92	0.05
461	1	0.175213675213675	0.994252873563218	0.953488372093023	0.641929499072356	0.953488372093023	0.175213675213675	0.296028880866426	0.402061855670103	0.070446735395189	0.0738831615120275	0.584733274388447	0.93	0.05
462	2	0.239130434782609	0.991643454038997	0.948275862068966	0.670433145009416	0.948275862068966	0.239130434782609	0.381944444444444	0.390492359932088	0.0933786078098472	0.098471986417657	0.615386944410803	0.93	0.05
463	3	0.211981566820276	0.993939393939394	0.958333333333333	0.657314629258517	0.958333333333333	0.211981566820276	0.347169811320755	0.396709323583181	0.0840950639853748	0.0877513711151737	0.602960480379835	0.93	0.05
464	4	0.209606986899563	0.99375	0.96	0.637274549098196	0.96	0.209606986899563	0.344086021505376	0.41712204007286	0.087431693989071	0.0910746812386157	0.601678493449782	0.93	0.05
465	5	0.192488262910798	0.994269340974212	0.953488372093023	0.66859344894027	0.953488372093023	0.192488262910798	0.3203125	0.379003558718861	0.0729537366548043	0.0765124555160142	0.593378801942505	0.93	0.05
466	1	0.14957264957265	0.994252873563218	0.945945945945946	0.634862385321101	0.945945945945946	0.14957264957265	0.25830258302583	0.402061855670103	0.0601374570446735	0.063573883161512	0.571912761567934	0.94	0.05
467	2	0.204347826086957	0.994428969359331	0.959183673469388	0.661111111111111	0.959183673469388	0.204347826086957	0.336917562724014	0.390492359932088	0.0797962648556876	0.0831918505942275	0.599388397723144	0.94	0.05
468	3	0.179723502304147	0.993939393939394	0.951219512195122	0.648221343873518	0.951219512195122	0.179723502304147	0.302325581395349	0.396709323583181	0.0712979890310786	0.0749542961608775	0.586831448121771	0.94	0.05
469	4	0.187772925764192	0.996875	0.977272727272727	0.631683168316832	0.977272727272727	0.187772925764192	0.315018315018315	0.41712204007286	0.0783242258652095	0.0801457194899818	0.592323962882096	0.94	0.05
470	5	0.178403755868545	0.994269340974212	0.95	0.664750957854406	0.95	0.178403755868545	0.300395256916996	0.379003558718861	0.0676156583629893	0.0711743772241993	0.586336548421378	0.94	0.05
471	1	0.136752136752137	0.994252873563218	0.941176470588235	0.631386861313869	0.941176470588235	0.136752136752137	0.238805970149254	0.402061855670103	0.0549828178694158	0.0584192439862543	0.565502505157678	0.95	0.05
472	2	0.182608695652174	0.994428969359331	0.954545454545454	0.655045871559633	0.954545454545455	0.182608695652174	0.306569343065693	0.390492359932088	0.0713073005093379	0.0747028862478778	0.588518832505753	0.95	0.05
473	3	0.147465437788018	0.993939393939394	0.941176470588235	0.639376218323587	0.941176470588235	0.147465437788018	0.254980079681275	0.396709323583181	0.0585009140767824	0.0621572212065814	0.570702415863706	0.95	0.05
474	4	0.161572052401747	0.996875	0.973684210526315	0.62426614481409	0.973684210526316	0.161572052401747	0.277153558052434	0.41712204007286	0.0673952641165756	0.0692167577413479	0.579223526200873	0.95	0.05
475	5	0.140845070422535	0.994269340974212	0.9375	0.654716981132075	0.9375	0.140845070422535	0.244897959183673	0.379003558718861	0.0533807829181495	0.0569395017793594	0.567557205698374	0.95	0.05
476	1	0.123931623931624	0.994252873563218	0.935483870967741	0.627949183303085	0.935483870967742	0.123931623931624	0.218867924528302	0.402061855670103	0.0498281786941581	0.0532646048109966	0.559092248747421	0.96	0.05
477	2	0.134782608695652	0.994428969359331	0.939393939393939	0.642086330935252	0.939393939393939	0.134782608695652	0.23574144486692	0.390492359932088	0.0526315789473684	0.0560271646859083	0.564605789027492	0.96	0.05
478	3	0.119815668202765	0.996969696969697	0.962962962962963	0.632692307692308	0.962962962962963	0.119815668202765	0.213114754098361	0.396709323583181	0.0475319926873857	0.0493601462522852	0.558392682586231	0.96	0.05
479	4	0.117903930131004	1	1	0.613026819923372	1	0.117903930131004	0.2109375	0.41712204007286	0.0491803278688525	0.0491803278688525	0.558951965065502	0.96	0.05
480	5	0.122065727699531	0.997134670487106	0.962962962962963	0.650467289719626	0.962962962962963	0.122065727699531	0.216666666666667	0.379003558718861	0.0462633451957295	0.0480427046263345	0.559600199093318	0.96	0.05
481	1	0.102564102564103	0.994252873563218	0.923076923076922	0.622302158273381	0.923076923076923	0.102564102564103	0.184615384615385	0.402061855670103	0.0412371134020619	0.0446735395189003	0.54840848806366	0.97	0.05
482	2	0.0956521739130435	1	1	0.6331569664903	1	0.0956521739130435	0.174603174603175	0.390492359932088	0.0373514431239389	0.0373514431239389	0.547826086956522	0.97	0.05
483	3	0.101382488479263	0.996969696969697	0.956521739130434	0.627862595419847	0.956521739130435	0.101382488479263	0.183333333333333	0.396709323583181	0.0402193784277879	0.0420475319926874	0.54917609272448	0.97	0.05
484	4	0.0786026200873362	1	1	0.602636534839925	1	0.0786026200873362	0.145748987854251	0.41712204007286	0.0327868852459016	0.0327868852459016	0.539301310043668	0.97	0.05
485	5	0.0985915492957746	0.997134670487106	0.954545454545455	0.644444444444444	0.954545454545455	0.0985915492957746	0.178723404255319	0.379003558718861	0.0373665480427046	0.0391459074733096	0.54786310989144	0.97	0.05
486	1	0.0726495726495727	0.994252873563218	0.894736842105262	0.614564831261101	0.894736842105263	0.0726495726495727	0.134387351778656	0.402061855670103	0.0292096219931271	0.0326460481099656	0.533451223106395	0.98	0.05
487	2	0.0521739130434783	1	1	0.622183708838821	1	0.0521739130434783	0.0991735537190083	0.390492359932088	0.0203735144312394	0.0203735144312394	0.526086956521739	0.98	0.05
488	3	0.0645161290322581	0.996969696969697	0.933333333333333	0.618421052631579	0.933333333333333	0.0645161290322581	0.120689655172414	0.396709323583181	0.0255941499085923	0.0274223034734918	0.530742913000978	0.98	0.05
489	4	0.0524017467248908	1	1	0.595903165735568	1	0.0524017467248908	0.0995850622406639	0.41712204007286	0.0218579234972678	0.0218579234972678	0.526200873362445	0.98	0.05
490	5	0.0563380281690141	0.997134670487106	0.923076923076923	0.633879781420765	0.923076923076923	0.0563380281690141	0.106194690265487	0.379003558718861	0.0213523131672598	0.0231316725978648	0.52673634932806	0.98	0.05
491	1	0.0341880341880342	0.997126436781609	0.888888888888888	0.605584642233857	0.888888888888889	0.0341880341880342	0.065843621399177	0.402061855670103	0.013745704467354	0.0154639175257732	0.515657235484822	0.99	0.05
492	2	0.0391304347826087	1	1	0.618965517241379	1	0.0391304347826087	0.0753138075313808	0.390492359932088	0.0152801358234295	0.0152801358234295	0.519565217391304	0.99	0.05
493	3	0.0276497695852535	1	1	0.609981515711645	1	0.0276497695852535	0.0538116591928251	0.396709323583181	0.0109689213893967	0.0109689213893967	0.513824884792627	0.99	0.05
494	4	0.0305676855895196	1	1	0.590405904059041	1	0.0305676855895196	0.0593220338983051	0.41712204007286	0.0127504553734062	0.0127504553734062	0.51528384279476	0.99	0.05
495	5	0.0234741784037559	1	1	0.62657091561939	1	0.0234741784037559	0.0458715596330275	0.379003558718861	0.00889679715302491	0.00889679715302491	0.511737089201878	0.99	0.05
496	1	0	1	NA	0.597938144329897	NA	0	NA	0.402061855670103	0	0	0.5	1	0.05
497	2	0	1	NA	0.609507640067912	NA	0	NA	0.390492359932088	0	0	0.5	1	0.05
498	3	0	1	NA	0.603290676416819	NA	0	NA	0.396709323583181	0	0	0.5	1	0.05
499	4	0	1	NA	0.58287795992714	NA	0	NA	0.41712204007286	0	0	0.5	1	0.05
500	5	0	1	NA	0.620996441281139	NA	0	NA	0.379003558718861	0	0	0.5	1	0.05
