# Supplementary material for: Early prediction of antigenic transitions for influenza A/H3N2
Source: PLoS Comput Biol. 2020 Feb 18;16(2):e1007683. doi: 10.1371/journal.pcbi.1007683 (PMC7048310; doi:10.1371/journal.pcbi.1007683)
Supplement: S1 Source — (GZ) [file pcbi.1007683.s016.tar.gz › S3_source_files/figure_files/figure4_data/perf.single.02.csv]

	fold	Sensitivity	Specificity	Pos.Pred.Value	Neg.Pred.Value	Precision	Recall	F1	Prevalence	Detection.Rate	Detection.Prevalence	Balanced.Accuracy	thres	freq
1	1	0.995726495726496	0.271165644171779	0.28174123337364	0.995495495495496	0.28174123337364	0.995726495726496	0.439208294062205	0.223069590085796	0.222116301239276	0.78836987607245	0.633446069949137	0.01	0.02
2	2	1	0.273809523809524	0.272943980929678	1	0.272943980929678	1	0.428838951310861	0.21421889616464	0.21421889616464	0.784845650140318	0.636904761904762	0.01	0.02
3	3	1	0.282493368700265	0.285336856010568	1	0.285336856010568	1	0.44398766700925	0.222680412371134	0.222680412371134	0.780412371134021	0.641246684350133	0.01	0.02
4	4	1	0.25197889182058	0.282278481012658	1	0.282278481012658	1	0.440276406712734	0.227319062181448	0.227319062181448	0.805300713557594	0.62598944591029	0.01	0.02
5	5	1	0.236910994764398	0.266666666666667	1	0.266666666666667	1	0.421052631578947	0.217213114754098	0.217213114754098	0.814549180327869	0.618455497382199	0.01	0.02
6	1	0.978632478632479	0.386503067484663	0.314128943758573	0.984375	0.314128943758573	0.978632478632479	0.475597092419522	0.223069590085796	0.218303145853194	0.694947569113441	0.682567773058571	0.02	0.02
7	2	0.995633187772926	0.38452380952381	0.306040268456376	0.996913580246914	0.306040268456376	0.995633187772926	0.468172484599589	0.21421889616464	0.213283442469598	0.696913002806361	0.690078498648368	0.02	0.02
8	3	1	0.395225464190981	0.321428571428571	1	0.321428571428571	1	0.486486486486487	0.222680412371134	0.222680412371134	0.692783505154639	0.697612732095491	0.02	0.02
9	4	0.995515695067265	0.358839050131926	0.313559322033898	0.996336996336996	0.313559322033898	0.995515695067265	0.476906552094522	0.227319062181448	0.226299694189602	0.7217125382263	0.677177372599595	0.02	0.02
10	5	1	0.340314136125654	0.29608938547486	1	0.29608938547486	1	0.456896551724138	0.217213114754098	0.217213114754098	0.733606557377049	0.670157068062827	0.02	0.02
11	1	0.97008547008547	0.456441717791411	0.338805970149254	0.981530343007916	0.338805970149254	0.97008547008547	0.502212389380531	0.223069590085796	0.216396568160153	0.638703527168732	0.713263593938441	0.03	0.02
12	2	0.995633187772926	0.461904761904762	0.335294117647059	0.997429305912596	0.335294117647059	0.995633187772926	0.501650165016502	0.21421889616464	0.213283442469598	0.636108512628625	0.728768974838844	0.03	0.02
13	3	0.99537037037037	0.456233421750663	0.344	0.997101449275362	0.344	0.99537037037037	0.511296076099881	0.222680412371134	0.221649484536082	0.644329896907217	0.725801896060517	0.03	0.02
14	4	0.995515695067265	0.427440633245383	0.338414634146341	0.996923076923077	0.338414634146341	0.995515695067265	0.505119453924915	0.227319062181448	0.226299694189602	0.668705402650357	0.711478164156324	0.03	0.02
15	5	0.990566037735849	0.424083769633508	0.323076923076923	0.993865030674847	0.323076923076923	0.990566037735849	0.487238979118329	0.217213114754098	0.215163934426229	0.665983606557377	0.707324903684678	0.03	0.02
16	1	0.97008547008547	0.506748466257669	0.360890302066773	0.983333333333333	0.360890302066773	0.97008547008547	0.526071842410197	0.223069590085796	0.216396568160153	0.599618684461392	0.738416968171569	0.04	0.02
17	2	0.995633187772926	0.503571428571429	0.353488372093023	0.997641509433962	0.353488372093023	0.995633187772926	0.521739130434783	0.21421889616464	0.213283442469598	0.603367633302152	0.749602308172177	0.04	0.02
18	3	0.990740740740741	0.5	0.362098138747885	0.994722955145119	0.362098138747885	0.990740740740741	0.530359355638166	0.222680412371134	0.220618556701031	0.609278350515464	0.74537037037037	0.04	0.02
19	4	0.991031390134529	0.478891820580475	0.358766233766234	0.994520547945205	0.358766233766234	0.991031390134529	0.526817640047676	0.227319062181448	0.225280326197757	0.627930682976555	0.734961605357502	0.04	0.02
20	5	0.990566037735849	0.479057591623037	0.345394736842105	0.994565217391304	0.345394736842105	0.990566037735849	0.51219512195122	0.217213114754098	0.215163934426229	0.622950819672131	0.734811814679443	0.04	0.02
21	1	0.965811965811966	0.565644171779141	0.389655172413793	0.982942430703625	0.389655172413793	0.965811965811966	0.555282555282555	0.223069590085796	0.215443279313632	0.552907530981887	0.765728068795553	0.05	0.02
22	2	0.978165938864629	0.546428571428571	0.370247933884297	0.989224137931034	0.370247933884297	0.978165938864629	0.537170263788969	0.21421889616464	0.209541627689429	0.565949485500468	0.7622972551466	0.05	0.02
23	3	0.976851851851852	0.535809018567639	0.376114081996435	0.987775061124694	0.376114081996435	0.976851851851852	0.543114543114543	0.222680412371134	0.217525773195876	0.578350515463918	0.756330435209746	0.05	0.02
24	4	0.982062780269058	0.515831134564644	0.373720136518771	0.989873417721519	0.373720136518771	0.982062780269058	0.541409147095179	0.227319062181448	0.223241590214067	0.597349643221203	0.748946957416851	0.05	0.02
25	5	0.985849056603774	0.524869109947644	0.365384615384615	0.992574257425743	0.365384615384615	0.985849056603774	0.533163265306122	0.217213114754098	0.214139344262295	0.586065573770492	0.755359083275709	0.05	0.02
26	1	0.952991452991453	0.596319018404908	0.403985507246377	0.977867203219316	0.403985507246377	0.952991452991453	0.567430025445293	0.223069590085796	0.212583412774071	0.526215443279314	0.77465523569818	0.06	0.02
27	2	0.96943231441048	0.578571428571429	0.385416666666667	0.98580121703854	0.385416666666667	0.96943231441048	0.551552795031056	0.21421889616464	0.207670720299345	0.538821328344247	0.774001871490954	0.06	0.02
28	3	0.972222222222222	0.571618037135278	0.393996247654784	0.986270022883295	0.393996247654784	0.972222222222222	0.560747663551402	0.222680412371134	0.216494845360825	0.549484536082474	0.77192012967875	0.06	0.02
29	4	0.973094170403587	0.546174142480211	0.38680926916221	0.985714285714286	0.38680926916221	0.973094170403587	0.553571428571429	0.227319062181448	0.221202854230377	0.571865443425077	0.759634156441899	0.06	0.02
30	5	0.971698113207547	0.554973821989529	0.377289377289377	0.986046511627907	0.377289377289377	0.971698113207547	0.54353562005277	0.217213114754098	0.211065573770492	0.559426229508197	0.763335967598538	0.06	0.02
31	1	0.935897435897436	0.613496932515337	0.410112359550562	0.970873786407767	0.410112359550562	0.935897435897436	0.5703125	0.223069590085796	0.208770257387989	0.509056244041945	0.774697184206387	0.07	0.02
32	2	0.965065502183406	0.597619047619048	0.395348837209302	0.984313725490196	0.395348837209302	0.965065502183406	0.560913705583756	0.21421889616464	0.206735266604303	0.522918615528531	0.781342274901227	0.07	0.02
33	3	0.958333333333333	0.59946949602122	0.406679764243615	0.980477223427332	0.406679764243615	0.958333333333333	0.571034482758621	0.222680412371134	0.21340206185567	0.524742268041237	0.778901414677277	0.07	0.02
34	4	0.968609865470852	0.568601583113456	0.397790055248619	0.984018264840183	0.397790055248619	0.968609865470852	0.563968668407311	0.227319062181448	0.220183486238532	0.553516819571865	0.768605724292154	0.07	0.02
35	5	0.966981132075472	0.599476439790576	0.401174168297456	0.98494623655914	0.401174168297456	0.966981132075472	0.567081604426003	0.217213114754098	0.210040983606557	0.523565573770492	0.783228785933024	0.07	0.02
36	1	0.923076923076923	0.646625766871166	0.428571428571429	0.96697247706422	0.428571428571429	0.923076923076923	0.585365853658537	0.223069590085796	0.205910390848427	0.48045757864633	0.784851344974044	0.08	0.02
37	2	0.956331877729258	0.622619047619048	0.408582089552239	0.981238273921201	0.408582089552239	0.956331877729258	0.572549019607843	0.21421889616464	0.204864359214219	0.501403180542563	0.789475462674153	0.08	0.02
38	3	0.953703703703704	0.627320954907162	0.42299794661191	0.979296066252588	0.42299794661191	0.953703703703704	0.586059743954481	0.222680412371134	0.212371134020619	0.502061855670103	0.790512329305433	0.08	0.02
39	4	0.964125560538117	0.587071240105541	0.40719696969697	0.98233995584989	0.40719696969697	0.964125560538117	0.572569906790946	0.227319062181448	0.219164118246687	0.53822629969419	0.775598400321829	0.08	0.02
40	5	0.966981132075472	0.62434554973822	0.416666666666667	0.985537190082645	0.416666666666667	0.966981132075472	0.582386363636364	0.217213114754098	0.210040983606557	0.504098360655738	0.795663340906846	0.08	0.02
41	1	0.918803418803419	0.665030674846626	0.440573770491803	0.966131907308378	0.440573770491803	0.918803418803419	0.595567867036011	0.223069590085796	0.204957102001907	0.465204957102002	0.791917046825022	0.09	0.02
42	2	0.947598253275109	0.64047619047619	0.418111753371869	0.978181818181818	0.418111753371869	0.947598253275109	0.580213903743315	0.21421889616464	0.202993451824135	0.485500467726848	0.79403722187565	0.09	0.02
43	3	0.949074074074074	0.651193633952255	0.438034188034188	0.978087649402391	0.438034188034188	0.949074074074074	0.599415204678363	0.222680412371134	0.211340206185567	0.482474226804124	0.800133854013164	0.09	0.02
44	4	0.955156950672646	0.608179419525066	0.417647058823529	0.978768577494692	0.417647058823529	0.955156950672646	0.581173260572988	0.227319062181448	0.217125382262997	0.519877675840979	0.781668185098856	0.09	0.02
45	5	0.966981132075472	0.646596858638743	0.431578947368421	0.986027944111776	0.431578947368421	0.966981132075472	0.596797671033479	0.217213114754098	0.210040983606557	0.486680327868852	0.806788995357108	0.09	0.02
46	1	0.901709401709402	0.688343558282209	0.453763440860215	0.960616438356164	0.453763440860215	0.901709401709402	0.603719599427754	0.223069590085796	0.201143946615825	0.44327931363203	0.795026479995805	0.1	0.02
47	2	0.943231441048035	0.660714285714286	0.431137724550898	0.977112676056338	0.431137724550898	0.943231441048035	0.591780821917808	0.21421889616464	0.202057998129093	0.46866230121609	0.80197286338116	0.1	0.02
48	3	0.930555555555556	0.6657824933687	0.443708609271523	0.970986460348163	0.443708609271523	0.930555555555556	0.600896860986547	0.222680412371134	0.207216494845361	0.467010309278351	0.798169024462128	0.1	0.02
49	4	0.95067264573991	0.639841688654354	0.437113402061856	0.977822580645161	0.437113402061856	0.95067264573991	0.598870056497175	0.227319062181448	0.216106014271152	0.494393476044852	0.795257167197132	0.1	0.02
50	5	0.962264150943396	0.664921465968586	0.443478260869565	0.984496124031008	0.443478260869565	0.962264150943396	0.607142857142857	0.217213114754098	0.209016393442623	0.471311475409836	0.813592808455991	0.1	0.02
51	1	0.888888888888889	0.710429447852761	0.468468468468468	0.95702479338843	0.468468468468468	0.888888888888889	0.613569321533923	0.223069590085796	0.198284080076263	0.4232602478551	0.799659168370825	0.11	0.02
52	2	0.938864628820961	0.678571428571429	0.443298969072165	0.976027397260274	0.443298969072165	0.938864628820961	0.602240896358543	0.21421889616464	0.201122544434051	0.453695042095416	0.808718028696195	0.11	0.02
53	3	0.916666666666667	0.692307692307692	0.46046511627907	0.966666666666667	0.46046511627907	0.916666666666667	0.613003095975232	0.222680412371134	0.204123711340206	0.443298969072165	0.80448717948718	0.11	0.02
54	4	0.946188340807175	0.66622691292876	0.454741379310345	0.97678916827853	0.454741379310345	0.946188340807175	0.614264919941776	0.227319062181448	0.215086646279307	0.472986748216106	0.806207626867967	0.11	0.02
55	5	0.952830188679245	0.676701570680628	0.44988864142539	0.981024667931689	0.44988864142539	0.952830188679245	0.611195158850227	0.217213114754098	0.206967213114754	0.460040983606557	0.814765879679937	0.11	0.02
56	1	0.876068376068376	0.725153374233129	0.477855477855478	0.953225806451613	0.477855477855478	0.876068376068376	0.618401206636501	0.223069590085796	0.195424213536702	0.408960915157293	0.800610875150752	0.12	0.02
57	2	0.930131004366812	0.696428571428571	0.455128205128205	0.973377703826955	0.455128205128205	0.930131004366812	0.611190817790531	0.21421889616464	0.199251637043966	0.437792329279701	0.813279787897692	0.12	0.02
58	3	0.902777777777778	0.714854111405836	0.475609756097561	0.9625	0.475609756097561	0.902777777777778	0.623003194888179	0.222680412371134	0.201030927835052	0.422680412371134	0.808815944591807	0.12	0.02
59	4	0.94170403587444	0.683377308707124	0.466666666666667	0.975517890772128	0.466666666666667	0.94170403587444	0.62407132243685	0.227319062181448	0.214067278287462	0.458715596330275	0.812540672290782	0.12	0.02
60	5	0.952830188679245	0.68979057591623	0.460136674259681	0.981378026070764	0.460136674259681	0.952830188679245	0.620583717357911	0.217213114754098	0.206967213114754	0.449795081967213	0.821310382297738	0.12	0.02
61	1	0.867521367521368	0.74478527607362	0.493917274939173	0.95141065830721	0.493917274939173	0.867521367521368	0.629457364341085	0.223069590085796	0.193517635843661	0.391801715919924	0.806153321797494	0.13	0.02
62	2	0.930131004366812	0.713095238095238	0.469162995594714	0.973983739837398	0.469162995594714	0.930131004366812	0.623718887262079	0.21421889616464	0.199251637043966	0.424695977549111	0.821613121231025	0.13	0.02
63	3	0.888888888888889	0.73474801061008	0.489795918367347	0.958477508650519	0.489795918367347	0.888888888888889	0.631578947368421	0.222680412371134	0.197938144329897	0.404123711340206	0.811818449749484	0.13	0.02
64	4	0.937219730941704	0.695250659630607	0.475	0.974121996303142	0.475	0.937219730941704	0.630467571644042	0.227319062181448	0.213047910295617	0.448521916411825	0.816235195286156	0.13	0.02
65	5	0.938679245283019	0.702879581151832	0.467136150234742	0.976363636363636	0.467136150234742	0.938679245283019	0.623824451410658	0.217213114754098	0.203893442622951	0.436475409836066	0.820779413217426	0.13	0.02
66	1	0.854700854700855	0.755828220858896	0.50125313283208	0.947692307692308	0.50125313283208	0.854700854700855	0.631911532385466	0.223069590085796	0.190657769304099	0.380362249761678	0.805264537779875	0.14	0.02
67	2	0.921397379912664	0.727380952380952	0.479545454545454	0.971383147853736	0.479545454545455	0.921397379912664	0.630792227204783	0.21421889616464	0.197380729653882	0.411599625818522	0.824389166146808	0.14	0.02
68	3	0.884259259259259	0.748010610079576	0.501312335958005	0.957555178268251	0.501312335958005	0.884259259259259	0.639865996649916	0.222680412371134	0.196907216494845	0.392783505154639	0.816134934669417	0.14	0.02
69	4	0.937219730941704	0.716358839050132	0.492924528301887	0.974865350089767	0.492924528301887	0.937219730941704	0.646058732612056	0.227319062181448	0.213047910295617	0.432212028542304	0.826789284995918	0.14	0.02
70	5	0.929245283018868	0.717277486910995	0.476997578692494	0.97335701598579	0.476997578692494	0.929245283018868	0.6304	0.217213114754098	0.201844262295082	0.423155737704918	0.823261384964931	0.14	0.02
71	1	0.85042735042735	0.769325153374233	0.51421188630491	0.947129909365559	0.51421188630491	0.85042735042735	0.640901771336554	0.223069590085796	0.189704480457579	0.368922783603432	0.809876251900792	0.15	0.02
72	2	0.908296943231441	0.73452380952381	0.482598607888631	0.967084639498433	0.482598607888631	0.908296943231441	0.63030303030303	0.21421889616464	0.194574368568756	0.403180542563143	0.821410376377625	0.15	0.02
73	3	0.875	0.759946949602122	0.510810810810811	0.955	0.510810810810811	0.875	0.645051194539249	0.222680412371134	0.194845360824742	0.381443298969072	0.817473474801061	0.15	0.02
74	4	0.923766816143498	0.734828496042216	0.506142506142506	0.970383275261324	0.506142506142506	0.923766816143498	0.653968253968254	0.227319062181448	0.209989806320082	0.414882772680938	0.829297656092857	0.15	0.02
75	5	0.924528301886792	0.731675392670157	0.488778054862843	0.972173913043478	0.488778054862843	0.924528301886792	0.639477977161501	0.217213114754098	0.200819672131148	0.410860655737705	0.828101847278475	0.15	0.02
76	1	0.85042735042735	0.782822085889571	0.529255319148936	0.947994056463596	0.529255319148936	0.85042735042735	0.652459016393443	0.223069590085796	0.189704480457579	0.358436606291706	0.81662471815846	0.16	0.02
77	2	0.899563318777293	0.748809523809524	0.49400479616307	0.964723926380368	0.49400479616307	0.899563318777293	0.637770897832817	0.21421889616464	0.192703461178672	0.390084190832554	0.824186421293408	0.16	0.02
78	3	0.87037037037037	0.778514588859416	0.529577464788732	0.954471544715447	0.529577464788732	0.87037037037037	0.658493870402802	0.222680412371134	0.193814432989691	0.365979381443299	0.824442479614893	0.16	0.02
79	4	0.919282511210762	0.75197889182058	0.521628498727735	0.969387755102041	0.521628498727735	0.919282511210762	0.665584415584416	0.227319062181448	0.208970438328237	0.400611620795107	0.835630701515671	0.16	0.02
80	5	0.915094339622642	0.74738219895288	0.501291989664083	0.969439728353141	0.501291989664083	0.915094339622642	0.647746243739566	0.217213114754098	0.198770491803279	0.396516393442623	0.831238269287761	0.16	0.02
81	1	0.846153846153846	0.801226993865031	0.55	0.947750362844702	0.55	0.846153846153846	0.666666666666667	0.223069590085796	0.188751191611058	0.343183984747378	0.823690420009438	0.17	0.02
82	2	0.877729257641921	0.759523809523809	0.498759305210918	0.957957957957958	0.498759305210918	0.877729257641921	0.636075949367089	0.21421889616464	0.188026192703461	0.376987839101964	0.818626533582866	0.17	0.02
83	3	0.87037037037037	0.791777188328912	0.544927536231884	0.9552	0.544927536231884	0.87037037037037	0.670231729055259	0.222680412371134	0.193814432989691	0.355670103092784	0.831073779349641	0.17	0.02
84	4	0.896860986547085	0.767810026385224	0.531914893617021	0.96198347107438	0.531914893617021	0.896860986547085	0.667779632721202	0.227319062181448	0.203873598369011	0.383282364933741	0.832335506466155	0.17	0.02
85	5	0.910377358490566	0.756544502617801	0.509234828496042	0.968174204355109	0.509234828496042	0.910377358490566	0.653130287648054	0.217213114754098	0.197745901639344	0.388319672131148	0.833460930554184	0.17	0.02
86	1	0.837606837606838	0.814723926380368	0.564841498559078	0.945868945868946	0.564841498559078	0.837606837606838	0.674698795180723	0.223069590085796	0.186844613918017	0.330791229742612	0.826165381993603	0.18	0.02
87	2	0.868995633187773	0.771428571428571	0.508951406649616	0.955752212389381	0.508951406649616	0.868995633187773	0.641935483870968	0.21421889616464	0.186155285313377	0.365762394761459	0.820212102308172	0.18	0.02
88	3	0.865740740740741	0.802387267904509	0.556547619047619	0.954258675078864	0.556547619047619	0.865740740740741	0.677536231884058	0.222680412371134	0.192783505154639	0.34639175257732	0.834064004322625	0.18	0.02
89	4	0.887892376681614	0.774406332453826	0.536585365853659	0.959150326797386	0.536585365853659	0.887892376681614	0.668918918918919	0.227319062181448	0.201834862385321	0.376146788990826	0.83114935456772	0.18	0.02
90	5	0.900943396226415	0.764397905759162	0.514824797843666	0.965289256198347	0.514824797843666	0.900943396226415	0.655231560891938	0.217213114754098	0.195696721311475	0.380122950819672	0.832670650992789	0.18	0.02
91	1	0.824786324786325	0.823312883435583	0.572700296735905	0.942415730337079	0.572700296735905	0.824786324786325	0.67600700525394	0.223069590085796	0.183984747378456	0.321258341277407	0.824049604110954	0.19	0.02
92	2	0.864628820960699	0.785714285714286	0.523809523809524	0.955137481910275	0.523809523809524	0.864628820960699	0.652388797364086	0.21421889616464	0.185219831618335	0.353601496725912	0.825171553337492	0.19	0.02
93	3	0.847222222222222	0.810344827586207	0.561349693251534	0.948757763975155	0.561349693251534	0.847222222222222	0.675276752767528	0.222680412371134	0.188659793814433	0.336082474226804	0.828783524904215	0.19	0.02
94	4	0.869955156950673	0.783641160949868	0.541899441340782	0.953451043338684	0.541899441340782	0.869955156950673	0.667814113597246	0.227319062181448	0.197757390417941	0.36493374108053	0.82679815895027	0.19	0.02
95	5	0.89622641509434	0.777486910994764	0.527777777777778	0.964285714285714	0.527777777777778	0.89622641509434	0.664335664335664	0.217213114754098	0.194672131147541	0.368852459016393	0.836856663044552	0.19	0.02
96	1	0.807692307692308	0.830674846625767	0.577981651376147	0.937673130193906	0.577981651376147	0.807692307692308	0.67379679144385	0.223069590085796	0.180171591992374	0.311725452812202	0.819183577159037	0.2	0.02
97	2	0.851528384279476	0.796428571428571	0.532786885245902	0.951635846372688	0.532786885245902	0.851528384279476	0.65546218487395	0.21421889616464	0.182413470533209	0.342376052385407	0.823978477854024	0.2	0.02
98	3	0.833333333333333	0.812997347480106	0.560747663551402	0.944530046224962	0.560747663551402	0.833333333333333	0.670391061452514	0.222680412371134	0.185567010309278	0.330927835051546	0.82316534040672	0.2	0.02
99	4	0.860986547085202	0.79287598944591	0.550143266475645	0.950949367088608	0.550143266475645	0.860986547085202	0.671328671328671	0.227319062181448	0.195718654434251	0.355759429153925	0.826931268265556	0.2	0.02
100	5	0.882075471698113	0.793193717277487	0.542028985507246	0.960380348652932	0.542028985507246	0.882075471698113	0.671454219030521	0.217213114754098	0.191598360655738	0.353483606557377	0.8376345944878	0.2	0.02
101	1	0.790598290598291	0.838036809815951	0.583596214511041	0.933060109289617	0.583596214511041	0.790598290598291	0.671506352087114	0.223069590085796	0.176358436606292	0.302192564346997	0.814317550207121	0.21	0.02
102	2	0.851528384279476	0.804761904761905	0.543175487465181	0.952112676056338	0.543175487465181	0.851528384279476	0.663265306122449	0.21421889616464	0.182413470533209	0.335827876520112	0.82814514452069	0.21	0.02
103	3	0.814814814814815	0.823607427055703	0.56957928802589	0.939485627836611	0.56957928802589	0.814814814814815	0.67047619047619	0.222680412371134	0.181443298969072	0.318556701030928	0.819211120935259	0.21	0.02
104	4	0.847533632286996	0.799472295514512	0.55425219941349	0.946875	0.55425219941349	0.847533632286996	0.670212765957447	0.227319062181448	0.192660550458716	0.347604485219164	0.823502963900754	0.21	0.02
105	5	0.882075471698113	0.801047120418848	0.551622418879056	0.960753532182104	0.551622418879056	0.882075471698113	0.678765880217786	0.217213114754098	0.191598360655738	0.347336065573771	0.841561296058481	0.21	0.02
106	1	0.782051282051282	0.845398773006135	0.592233009708738	0.931081081081081	0.592233009708738	0.782051282051282	0.674033149171271	0.223069590085796	0.174451858913251	0.294566253574833	0.813725027528708	0.22	0.02
107	2	0.847161572052402	0.81547619047619	0.555873925501433	0.951388888888889	0.555873925501433	0.847161572052402	0.671280276816609	0.21421889616464	0.181478016838167	0.326473339569691	0.831318881264296	0.22	0.02
108	3	0.800925925925926	0.838196286472148	0.586440677966102	0.936296296296296	0.586440677966102	0.800925925925926	0.677103718199609	0.222680412371134	0.178350515463918	0.304123711340206	0.819561106199037	0.22	0.02
109	4	0.834080717488789	0.806068601583113	0.558558558558559	0.942901234567901	0.558558558558559	0.834080717488789	0.669064748201439	0.227319062181448	0.18960244648318	0.339449541284404	0.820074659535951	0.22	0.02
110	5	0.877358490566038	0.806282722513089	0.55688622754491	0.959501557632399	0.55688622754491	0.877358490566038	0.681318681318681	0.217213114754098	0.190573770491803	0.342213114754098	0.841820606539563	0.22	0.02
111	1	0.773504273504274	0.85398773006135	0.603333333333333	0.929238985313752	0.603333333333333	0.773504273504274	0.677902621722847	0.223069590085796	0.17254528122021	0.285986653956149	0.813746001782812	0.23	0.02
112	2	0.847161572052402	0.820238095238095	0.56231884057971	0.951657458563536	0.56231884057971	0.847161572052402	0.67595818815331	0.21421889616464	0.181478016838167	0.322731524789523	0.833699833645248	0.23	0.02
113	3	0.796296296296296	0.847480106100796	0.599303135888502	0.935578330893119	0.599303135888502	0.796296296296296	0.68389662027833	0.222680412371134	0.177319587628866	0.295876288659794	0.821888201198546	0.23	0.02
114	4	0.825112107623318	0.811345646437995	0.562691131498471	0.940366972477064	0.562691131498471	0.825112107623318	0.669090909090909	0.227319062181448	0.18756371049949	0.333333333333333	0.818228877030656	0.23	0.02
115	5	0.867924528301887	0.81282722513089	0.562691131498471	0.956856702619414	0.562691131498471	0.867924528301887	0.682745825602968	0.217213114754098	0.188524590163934	0.335040983606557	0.840375876716388	0.23	0.02
116	1	0.773504273504274	0.860122699386503	0.613559322033898	0.929708222811671	0.613559322033898	0.773504273504274	0.684310018903592	0.223069590085796	0.17254528122021	0.281220209723546	0.816813486445388	0.24	0.02
117	2	0.847161572052402	0.827380952380952	0.572271386430678	0.952054794520548	0.572271386430678	0.847161572052402	0.683098591549296	0.21421889616464	0.181478016838167	0.31711880261927	0.837271262216677	0.24	0.02
118	3	0.777777777777778	0.859416445623342	0.613138686131387	0.931034482758621	0.613138686131387	0.777777777777778	0.685714285714286	0.222680412371134	0.17319587628866	0.282474226804124	0.81859711170056	0.24	0.02
119	4	0.816143497757848	0.815303430079156	0.565217391304348	0.937784522003035	0.565217391304348	0.816143497757848	0.667889908256881	0.227319062181448	0.1855249745158	0.328236493374108	0.815723463918502	0.24	0.02
120	5	0.849056603773585	0.827225130890052	0.576923076923077	0.951807228915663	0.576923076923077	0.849056603773585	0.687022900763359	0.217213114754098	0.184426229508197	0.319672131147541	0.838140867331819	0.24	0.02
121	1	0.764957264957265	0.866257668711656	0.621527777777778	0.92772667542707	0.621527777777778	0.764957264957265	0.685823754789272	0.223069590085796	0.170638703527169	0.274547187797903	0.815607466834461	0.25	0.02
122	2	0.838427947598253	0.83452380952381	0.580060422960725	0.949864498644986	0.580060422960725	0.838427947598253	0.685714285714286	0.21421889616464	0.179607109448082	0.309635173058934	0.836475878561031	0.25	0.02
123	3	0.768518518518518	0.863395225464191	0.617100371747212	0.92867332382311	0.617100371747212	0.768518518518518	0.684536082474227	0.222680412371134	0.171134020618557	0.277319587628866	0.815956871991355	0.25	0.02
124	4	0.802690582959641	0.823218997361478	0.571884984025559	0.934131736526946	0.571884984025559	0.802690582959641	0.667910447761194	0.227319062181448	0.182466870540265	0.319062181447503	0.812954790160559	0.25	0.02
125	5	0.834905660377358	0.837696335078534	0.588039867109635	0.948148148148148	0.588039867109635	0.834905660377358	0.690058479532164	0.217213114754098	0.181352459016393	0.308401639344262	0.836300997727946	0.25	0.02
126	1	0.764957264957265	0.871165644171779	0.630281690140845	0.928104575163399	0.630281690140845	0.764957264957265	0.691119691119691	0.223069590085796	0.170638703527169	0.270734032411821	0.818061454564522	0.26	0.02
127	2	0.825327510917031	0.841666666666667	0.58695652173913	0.946452476572959	0.58695652173913	0.825327510917031	0.686025408348457	0.21421889616464	0.176800748362956	0.301216089803555	0.833497088791849	0.26	0.02
128	3	0.768518518518518	0.86604774535809	0.621722846441948	0.928876244665718	0.621722846441948	0.768518518518518	0.687370600414079	0.222680412371134	0.171134020618557	0.275257731958763	0.817283131938304	0.26	0.02
129	4	0.798206278026906	0.831134564643799	0.581699346405229	0.933333333333333	0.581699346405229	0.798206278026906	0.67296786389414	0.227319062181448	0.18144750254842	0.311926605504587	0.814670421335353	0.26	0.02
130	5	0.825471698113208	0.844240837696335	0.595238095238095	0.94574780058651	0.595238095238095	0.825471698113208	0.691699604743083	0.217213114754098	0.179303278688525	0.301229508196721	0.834856267904771	0.26	0.02
131	1	0.752136752136752	0.876073619631902	0.635379061371841	0.924870466321243	0.635379061371841	0.752136752136752	0.688845401174168	0.223069590085796	0.167778836987607	0.264061010486177	0.814105185884327	0.27	0.02
132	2	0.820960698689956	0.848809523809524	0.596825396825397	0.945623342175066	0.596825396825397	0.820960698689956	0.691176470588235	0.21421889616464	0.175865294667914	0.29466791393826	0.83488511124974	0.27	0.02
133	3	0.75462962962963	0.871352785145889	0.626923076923077	0.925352112676056	0.626923076923077	0.75462962962963	0.684873949579832	0.222680412371134	0.168041237113402	0.268041237113402	0.812991207387759	0.27	0.02
134	4	0.79372197309417	0.839050131926121	0.591973244147157	0.932551319648094	0.591973244147157	0.79372197309417	0.67816091954023	0.227319062181448	0.180428134556575	0.304791029561672	0.816386052510146	0.27	0.02
135	5	0.80188679245283	0.848167539267016	0.594405594405594	0.939130434782609	0.594405594405594	0.80188679245283	0.682730923694779	0.217213114754098	0.174180327868852	0.293032786885246	0.825027165859923	0.27	0.02
136	1	0.752136752136752	0.879754601226994	0.642335766423358	0.925161290322581	0.642335766423358	0.752136752136752	0.692913385826772	0.223069590085796	0.167778836987607	0.261201143946616	0.815945676681873	0.28	0.02
137	2	0.807860262008734	0.853571428571429	0.600649350649351	0.942181340341656	0.600649350649351	0.807860262008734	0.68901303538175	0.21421889616464	0.173058933582788	0.288119738072965	0.830715845290081	0.28	0.02
138	3	0.75462962962963	0.877984084880637	0.63921568627451	0.925874125874126	0.63921568627451	0.75462962962963	0.692144373673036	0.222680412371134	0.168041237113402	0.262886597938144	0.816306857255133	0.28	0.02
139	4	0.780269058295964	0.843007915567282	0.593856655290102	0.928779069767442	0.593856655290102	0.780269058295964	0.674418604651163	0.227319062181448	0.17737003058104	0.298674821610601	0.811638486931623	0.28	0.02
140	5	0.768867924528302	0.854712041884817	0.594890510948905	0.93019943019943	0.594890510948905	0.768867924528302	0.670781893004115	0.217213114754098	0.167008196721311	0.280737704918033	0.811789983206559	0.28	0.02
141	1	0.743589743589744	0.884662576687117	0.649253731343284	0.923175416133163	0.649253731343284	0.743589743589744	0.693227091633466	0.223069590085796	0.165872259294566	0.255481410867493	0.81412616013843	0.29	0.02
142	2	0.803493449781659	0.860714285714286	0.611295681063123	0.94140625	0.611295681063123	0.803493449781659	0.694339622641509	0.21421889616464	0.172123479887746	0.281571562207671	0.832103867747973	0.29	0.02
143	3	0.75	0.881962864721485	0.645418326693227	0.924895688456189	0.645418326693227	0.75	0.693790149892934	0.222680412371134	0.167010309278351	0.258762886597938	0.815981432360743	0.29	0.02
144	4	0.780269058295964	0.850923482849604	0.606271777003484	0.929394812680115	0.606271777003484	0.780269058295964	0.682352941176471	0.227319062181448	0.17737003058104	0.292558613659531	0.815596270572784	0.29	0.02
145	5	0.764150943396226	0.862565445026178	0.606741573033708	0.929478138222849	0.606741573033708	0.764150943396226	0.676409185803758	0.217213114754098	0.165983606557377	0.273565573770492	0.813358194211202	0.29	0.02
146	1	0.739316239316239	0.894478527607362	0.667953667953668	0.922784810126582	0.667953667953668	0.739316239316239	0.701825557809331	0.223069590085796	0.164918970448046	0.246901811248808	0.816897383461801	0.3	0.02
147	2	0.794759825327511	0.863095238095238	0.612794612794613	0.939119170984456	0.612794612794613	0.794759825327511	0.692015209125475	0.21421889616464	0.170252572497661	0.277829747427502	0.828927531711374	0.3	0.02
148	3	0.75	0.887267904509284	0.65587044534413	0.925311203319502	0.65587044534413	0.75	0.699784017278618	0.222680412371134	0.167010309278351	0.254639175257732	0.818633952254642	0.3	0.02
149	4	0.775784753363229	0.857519788918206	0.615658362989324	0.928571428571428	0.615658362989324	0.775784753363229	0.686507936507937	0.227319062181448	0.176350662589195	0.286442405708461	0.816652271140717	0.3	0.02
150	5	0.754716981132076	0.87303664921466	0.622568093385214	0.927677329624478	0.622568093385214	0.754716981132076	0.682302771855011	0.217213114754098	0.163934426229508	0.263319672131148	0.813876815173368	0.3	0.02
151	1	0.730769230769231	0.895705521472393	0.66796875	0.920554854981084	0.66796875	0.730769230769231	0.697959183673469	0.223069590085796	0.163012392755005	0.244041944709247	0.813237376120812	0.31	0.02
152	2	0.786026200873362	0.871428571428571	0.625	0.937259923175416	0.625	0.786026200873362	0.696324951644101	0.21421889616464	0.168381665107577	0.269410664172124	0.828727386150967	0.31	0.02
153	3	0.736111111111111	0.893899204244032	0.665271966527197	0.92202462380301	0.665271966527197	0.736111111111111	0.698901098901099	0.222680412371134	0.163917525773196	0.24639175257732	0.815005157677571	0.31	0.02
154	4	0.766816143497758	0.860158311345646	0.617328519855596	0.926136363636364	0.617328519855596	0.766816143497758	0.684	0.227319062181448	0.174311926605505	0.282364933741081	0.813487227421702	0.31	0.02
155	5	0.754716981132076	0.87696335078534	0.62992125984252	0.92797783933518	0.62992125984252	0.754716981132076	0.686695278969957	0.217213114754098	0.163934426229508	0.260245901639344	0.815840165958708	0.31	0.02
156	1	0.717948717948718	0.899386503067485	0.672	0.917396745932416	0.672	0.717948717948718	0.694214876033058	0.223069590085796	0.160152526215443	0.238322211630124	0.808667610508101	0.32	0.02
157	2	0.777292576419214	0.876190476190476	0.631205673758865	0.935196950444727	0.631205673758865	0.777292576419214	0.696673189823875	0.21421889616464	0.166510757717493	0.263797942001871	0.826741526304845	0.32	0.02
158	3	0.722222222222222	0.897877984084881	0.669527896995708	0.918588873812754	0.669527896995708	0.722222222222222	0.694877505567929	0.222680412371134	0.160824742268041	0.24020618556701	0.810050103153551	0.32	0.02
159	4	0.757847533632287	0.865435356200528	0.623616236162362	0.923943661971831	0.623616236162362	0.757847533632287	0.684210526315789	0.227319062181448	0.172273190621814	0.27624872579001	0.811641444916407	0.32	0.02
160	5	0.75	0.887434554973822	0.648979591836735	0.92749658002736	0.648979591836735	0.75	0.695842450765864	0.217213114754098	0.162909836065574	0.251024590163934	0.818717277486911	0.32	0.02
161	1	0.713675213675214	0.903067484662577	0.678861788617886	0.916562889165629	0.678861788617886	0.713675213675214	0.695833333333333	0.223069590085796	0.159199237368923	0.234509056244042	0.808371349168895	0.33	0.02
162	2	0.777292576419214	0.878571428571429	0.635714285714286	0.935361216730038	0.635714285714286	0.777292576419214	0.699410609037328	0.21421889616464	0.166510757717493	0.261927034611787	0.827932002495321	0.33	0.02
163	3	0.722222222222222	0.903183023872679	0.681222707423581	0.919028340080972	0.681222707423581	0.722222222222222	0.701123595505618	0.222680412371134	0.160824742268041	0.236082474226804	0.812702623047451	0.33	0.02
164	4	0.757847533632287	0.87335092348285	0.637735849056604	0.924581005586592	0.637735849056604	0.757847533632287	0.692622950819672	0.227319062181448	0.172273190621814	0.27013251783894	0.815599228557568	0.33	0.02
165	5	0.75	0.891361256544503	0.65702479338843	0.927792915531335	0.65702479338843	0.75	0.700440528634361	0.217213114754098	0.162909836065574	0.247950819672131	0.820680628272251	0.33	0.02
166	1	0.705128205128205	0.907975460122699	0.6875	0.914709517923362	0.6875	0.705128205128205	0.69620253164557	0.223069590085796	0.157292659675882	0.228789323164919	0.806551832625452	0.34	0.02
167	2	0.768558951965066	0.880952380952381	0.63768115942029	0.933165195460277	0.63768115942029	0.768558951965066	0.697029702970297	0.21421889616464	0.164639850327409	0.258185219831618	0.824755666458723	0.34	0.02
168	3	0.712962962962963	0.912466843501326	0.7	0.917333333333333	0.7	0.712962962962963	0.706422018348624	0.222680412371134	0.158762886597938	0.22680412371134	0.812714903232145	0.34	0.02
169	4	0.744394618834081	0.878627968337731	0.643410852713178	0.921161825726141	0.643410852713178	0.744394618834081	0.69022869022869	0.227319062181448	0.169215086646279	0.262996941896024	0.811511293585906	0.34	0.02
170	5	0.745283018867924	0.893979057591623	0.661087866108787	0.926729986431479	0.661087866108787	0.745283018867924	0.700665188470067	0.217213114754098	0.161885245901639	0.244877049180328	0.819631038229774	0.34	0.02
171	1	0.688034188034188	0.90920245398773	0.685106382978723	0.91031941031941	0.685106382978723	0.688034188034188	0.686567164179104	0.223069590085796	0.1534795042898	0.224022878932316	0.798618321010959	0.35	0.02
172	2	0.764192139737991	0.884523809523809	0.643382352941176	0.932245922208281	0.643382352941177	0.764192139737991	0.698602794411178	0.21421889616464	0.163704396632367	0.25444340505145	0.8243579746309	0.35	0.02
173	3	0.708333333333333	0.916445623342175	0.708333333333333	0.916445623342175	0.708333333333333	0.708333333333333	0.708333333333333	0.222680412371134	0.157731958762887	0.222680412371134	0.812389478337754	0.35	0.02
174	4	0.744394618834081	0.882585751978892	0.650980392156863	0.921487603305785	0.650980392156863	0.744394618834081	0.694560669456067	0.227319062181448	0.169215086646279	0.259938837920489	0.813490185406486	0.35	0.02
175	5	0.731132075471698	0.897905759162304	0.665236051502146	0.92328398384926	0.665236051502146	0.731132075471698	0.696629213483146	0.217213114754098	0.158811475409836	0.238729508196721	0.814518917317001	0.35	0.02
176	1	0.688034188034188	0.912883435582822	0.693965517241379	0.910648714810282	0.693965517241379	0.688034188034188	0.690987124463519	0.223069590085796	0.1534795042898	0.221163012392755	0.800458811808505	0.36	0.02
177	2	0.755458515283843	0.89047619047619	0.652830188679245	0.930348258706468	0.652830188679245	0.755458515283843	0.700404858299595	0.21421889616464	0.161833489242282	0.247895229186155	0.822967352880017	0.36	0.02
178	3	0.703703703703704	0.917771883289125	0.710280373831776	0.915343915343915	0.710280373831776	0.703703703703704	0.706976744186046	0.222680412371134	0.156701030927835	0.220618556701031	0.810737793496414	0.36	0.02
179	4	0.730941704035874	0.887862796833773	0.657258064516129	0.918144611186903	0.657258064516129	0.730941704035874	0.692144373673036	0.227319062181448	0.166156982670744	0.252803261977574	0.809402250434824	0.36	0.02
180	5	0.726415094339623	0.897905759162304	0.663793103448276	0.922043010752688	0.663793103448276	0.726415094339623	0.693693693693694	0.217213114754098	0.157786885245902	0.237704918032787	0.812160426750963	0.36	0.02
181	1	0.67948717948718	0.914110429447853	0.694323144104804	0.908536585365854	0.694323144104803	0.67948717948718	0.68682505399568	0.223069590085796	0.151572926596759	0.218303145853194	0.796798804467516	0.37	0.02
182	2	0.74235807860262	0.895238095238095	0.658914728682171	0.927250308261406	0.65891472868217	0.74235807860262	0.698151950718686	0.21421889616464	0.159027128157156	0.241347053320861	0.818798086920358	0.37	0.02
183	3	0.685185185185185	0.919098143236074	0.708133971291866	0.910643889618923	0.708133971291866	0.685185185185185	0.696470588235294	0.222680412371134	0.152577319587629	0.215463917525773	0.80214166421063	0.37	0.02
184	4	0.730941704035874	0.890501319261214	0.66260162601626	0.918367346938775	0.66260162601626	0.730941704035874	0.695095948827292	0.227319062181448	0.166156982670744	0.250764525993884	0.810721511648544	0.37	0.02
185	5	0.712264150943396	0.904450261780105	0.674107142857143	0.918882978723404	0.674107142857143	0.712264150943396	0.692660550458716	0.217213114754098	0.154713114754098	0.229508196721311	0.80835720636175	0.37	0.02
186	1	0.67948717948718	0.920245398773006	0.709821428571429	0.909090909090909	0.709821428571429	0.67948717948718	0.694323144104804	0.223069590085796	0.151572926596759	0.213536701620591	0.799866289130093	0.38	0.02
187	2	0.729257641921397	0.895238095238095	0.654901960784314	0.923832923832924	0.654901960784314	0.729257641921397	0.690082644628099	0.21421889616464	0.15622076707203	0.238540692235734	0.812247868579746	0.38	0.02
188	3	0.675925925925926	0.923076923076923	0.715686274509804	0.908616187989556	0.715686274509804	0.675925925925926	0.695238095238095	0.222680412371134	0.150515463917526	0.210309278350515	0.799501424501424	0.38	0.02
189	4	0.708520179372197	0.895778364116095	0.666666666666667	0.912634408602151	0.666666666666667	0.708520179372197	0.68695652173913	0.227319062181448	0.161060142711519	0.241590214067278	0.802149271744146	0.38	0.02
190	5	0.707547169811321	0.905759162303665	0.675675675675676	0.917771883289125	0.675675675675676	0.707547169811321	0.691244239631336	0.217213114754098	0.153688524590164	0.227459016393443	0.806653166057493	0.38	0.02
191	1	0.670940170940171	0.925153374233129	0.720183486238532	0.90734055354994	0.720183486238532	0.670940170940171	0.694690265486726	0.223069590085796	0.149666348903718	0.207816968541468	0.79804677258665	0.39	0.02
192	2	0.720524017467249	0.901190476190476	0.665322580645161	0.92204628501827	0.665322580645161	0.720524017467249	0.691823899371069	0.21421889616464	0.154349859681946	0.23199251637044	0.810857246828863	0.39	0.02
193	3	0.662037037037037	0.925729442970822	0.718592964824121	0.905317769130999	0.718592964824121	0.662037037037037	0.689156626506024	0.222680412371134	0.147422680412371	0.205154639175258	0.79388324000393	0.39	0.02
194	4	0.695067264573991	0.899736147757256	0.670995670995671	0.909333333333333	0.670995670995671	0.695067264573991	0.682819383259912	0.227319062181448	0.158002038735984	0.235474006116208	0.797401706165624	0.39	0.02
195	5	0.702830188679245	0.909685863874346	0.68348623853211	0.91688654353562	0.68348623853211	0.702830188679245	0.693023255813953	0.217213114754098	0.152663934426229	0.223360655737705	0.806258026276795	0.39	0.02
196	1	0.666666666666667	0.926380368098159	0.722222222222222	0.906362545018007	0.722222222222222	0.666666666666667	0.693333333333333	0.223069590085796	0.148713060057197	0.205910390848427	0.796523517382413	0.4	0.02
197	2	0.716157205240175	0.902380952380952	0.666666666666667	0.921020656136088	0.666666666666667	0.716157205240175	0.690526315789474	0.21421889616464	0.153414405986904	0.230121608980355	0.809269078810564	0.4	0.02
198	3	0.662037037037037	0.93368700265252	0.740932642487047	0.906048906048906	0.740932642487047	0.662037037037037	0.699266503667482	0.222680412371134	0.147422680412371	0.198969072164948	0.797862019844779	0.4	0.02
199	4	0.68609865470852	0.902374670184697	0.674008810572687	0.907161803713528	0.674008810572687	0.68609865470852	0.68	0.227319062181448	0.155963302752294	0.231396534148828	0.794236662446608	0.4	0.02
200	5	0.688679245283019	0.912303664921466	0.685446009389671	0.913499344692005	0.685446009389671	0.688679245283019	0.687058823529412	0.217213114754098	0.149590163934426	0.218237704918033	0.800491455102242	0.4	0.02
201	1	0.653846153846154	0.92760736196319	0.721698113207547	0.903225806451613	0.721698113207547	0.653846153846154	0.68609865470852	0.223069590085796	0.145853193517636	0.202097235462345	0.790726757904672	0.41	0.02
202	2	0.707423580786026	0.903571428571429	0.666666666666667	0.918886198547216	0.666666666666667	0.707423580786026	0.686440677966102	0.21421889616464	0.151543498596819	0.227315247895229	0.805497504678727	0.41	0.02
203	3	0.652777777777778	0.935013262599469	0.742105263157895	0.903846153846154	0.742105263157895	0.652777777777778	0.694581280788177	0.222680412371134	0.145360824742268	0.195876288659794	0.793895520188624	0.41	0.02
204	4	0.681614349775785	0.908970976253298	0.687782805429864	0.906578947368421	0.687782805429864	0.681614349775785	0.684684684684685	0.227319062181448	0.154943934760449	0.225280326197757	0.795292663014541	0.41	0.02
205	5	0.679245283018868	0.916230366492147	0.692307692307692	0.911458333333333	0.692307692307692	0.679245283018868	0.685714285714286	0.217213114754098	0.147540983606557	0.213114754098361	0.797737824755507	0.41	0.02
206	1	0.645299145299145	0.930061349693251	0.725961538461538	0.901307966706302	0.725961538461538	0.645299145299145	0.683257918552036	0.223069590085796	0.143946615824595	0.198284080076263	0.787680247496198	0.42	0.02
207	2	0.703056768558952	0.905952380952381	0.670833333333333	0.917973462002413	0.670833333333333	0.703056768558952	0.686567164179104	0.21421889616464	0.150608044901777	0.224508886810103	0.804504574755667	0.42	0.02
208	3	0.643518518518518	0.936339522546419	0.74331550802139	0.901660280970626	0.74331550802139	0.643518518518518	0.689826302729528	0.222680412371134	0.143298969072165	0.192783505154639	0.789929020532469	0.42	0.02
209	4	0.672645739910314	0.910290237467018	0.688073394495413	0.9043250327654	0.688073394495413	0.672645739910314	0.680272108843537	0.227319062181448	0.152905198776758	0.222222222222222	0.791467988688666	0.42	0.02
210	5	0.674528301886792	0.920157068062827	0.700980392156863	0.910621761658031	0.700980392156863	0.674528301886792	0.6875	0.217213114754098	0.146516393442623	0.209016393442623	0.79734268497481	0.42	0.02
211	1	0.636752136752137	0.933742331288344	0.733990147783251	0.899527186761229	0.733990147783251	0.636752136752137	0.681922196796339	0.223069590085796	0.142040038131554	0.193517635843661	0.78524723402024	0.43	0.02
212	2	0.698689956331878	0.907142857142857	0.672268907563025	0.916967509025271	0.672268907563025	0.698689956331878	0.685224839400428	0.21421889616464	0.149672591206735	0.222637979420019	0.802916406737367	0.43	0.02
213	3	0.625	0.941644562334218	0.754189944134078	0.897597977243995	0.754189944134078	0.625	0.683544303797468	0.222680412371134	0.139175257731959	0.184536082474227	0.783322281167109	0.43	0.02
214	4	0.672645739910314	0.912928759894459	0.694444444444445	0.904575163398693	0.694444444444444	0.672645739910314	0.683371298405467	0.227319062181448	0.152905198776758	0.220183486238532	0.792787249902386	0.43	0.02
215	5	0.660377358490566	0.924083769633508	0.707070707070707	0.907455012853471	0.707070707070707	0.660377358490566	0.682926829268293	0.217213114754098	0.14344262295082	0.202868852459016	0.792230564062037	0.43	0.02
216	1	0.623931623931624	0.936196319018405	0.737373737373737	0.896592244418331	0.737373737373737	0.623931623931624	0.675925925925926	0.223069590085796	0.139180171591992	0.188751191611058	0.780063971475014	0.44	0.02
217	2	0.689956331877729	0.910714285714286	0.678111587982833	0.915071770334928	0.678111587982833	0.689956331877729	0.683982683982684	0.21421889616464	0.147801683816651	0.217960710944808	0.800335308796007	0.44	0.02
218	3	0.615740740740741	0.946949602122016	0.76878612716763	0.895859473023839	0.76878612716763	0.615740740740741	0.683804627249357	0.222680412371134	0.137113402061856	0.178350515463918	0.781345171431378	0.44	0.02
219	4	0.663677130044843	0.923482849604222	0.718446601941748	0.903225806451613	0.718446601941748	0.663677130044843	0.68997668997669	0.227319062181448	0.150866462793068	0.209989806320082	0.793579989824532	0.44	0.02
220	5	0.660377358490566	0.931937172774869	0.729166666666667	0.908163265306122	0.729166666666667	0.660377358490566	0.693069306930693	0.217213114754098	0.14344262295082	0.19672131147541	0.796157265632718	0.44	0.02
221	1	0.61965811965812	0.937423312883436	0.739795918367347	0.895662368112544	0.739795918367347	0.61965811965812	0.674418604651163	0.223069590085796	0.138226882745472	0.186844613918017	0.778540716270778	0.45	0.02
222	2	0.685589519650655	0.916666666666667	0.691629955947136	0.914489311163895	0.691629955947137	0.685589519650655	0.68859649122807	0.21421889616464	0.146866230121609	0.212347988774556	0.801128093158661	0.45	0.02
223	3	0.611111111111111	0.950928381962865	0.781065088757396	0.895131086142322	0.781065088757396	0.611111111111111	0.685714285714286	0.222680412371134	0.136082474226804	0.174226804123711	0.781019746536988	0.45	0.02
224	4	0.641255605381166	0.924802110817942	0.715	0.897567221510883	0.715	0.641255605381166	0.67612293144208	0.227319062181448	0.145769622833843	0.203873598369011	0.783028858099554	0.45	0.02
225	5	0.655660377358491	0.933246073298429	0.731578947368421	0.907124681933842	0.731578947368421	0.655660377358491	0.691542288557214	0.217213114754098	0.142418032786885	0.194672131147541	0.79445322532846	0.45	0.02
226	1	0.606837606837607	0.941104294478528	0.747368421052632	0.892898719441211	0.747368421052632	0.606837606837607	0.669811320754717	0.223069590085796	0.13536701620591	0.181124880838894	0.773970950658067	0.46	0.02
227	2	0.681222707423581	0.920238095238095	0.699551569506726	0.91371158392435	0.699551569506726	0.681222707423581	0.690265486725664	0.21421889616464	0.145930776426567	0.208606173994387	0.800730401330838	0.46	0.02
228	3	0.601851851851852	0.954907161803713	0.792682926829268	0.893300248138958	0.792682926829268	0.601851851851852	0.684210526315789	0.222680412371134	0.134020618556701	0.169072164948454	0.778379506827783	0.46	0.02
229	4	0.63677130044843	0.928759894459103	0.724489795918367	0.896815286624204	0.724489795918367	0.63677130044843	0.677804295942721	0.227319062181448	0.144750254841998	0.199796126401631	0.782765597453767	0.46	0.02
230	5	0.64622641509434	0.933246073298429	0.728723404255319	0.904822335025381	0.728723404255319	0.64622641509434	0.685	0.217213114754098	0.140368852459016	0.192622950819672	0.789736244196384	0.46	0.02
231	1	0.606837606837607	0.942331288343558	0.751322751322751	0.893023255813953	0.751322751322751	0.606837606837607	0.671394799054373	0.223069590085796	0.13536701620591	0.180171591992374	0.774584447590583	0.47	0.02
232	2	0.676855895196507	0.926190476190476	0.714285714285714	0.913145539906103	0.714285714285714	0.676855895196507	0.695067264573991	0.21421889616464	0.144995322731525	0.202993451824135	0.801523185693491	0.47	0.02
233	3	0.597222222222222	0.954907161803713	0.791411042944785	0.892193308550186	0.791411042944785	0.597222222222222	0.680738786279683	0.222680412371134	0.132989690721649	0.168041237113402	0.776064692012968	0.47	0.02
234	4	0.632286995515695	0.935356200527705	0.742105263157895	0.896333754740834	0.742105263157895	0.632286995515695	0.682808716707022	0.227319062181448	0.143730886850153	0.193679918450561	0.7838215980217	0.47	0.02
235	5	0.641509433962264	0.93848167539267	0.743169398907104	0.904161412358134	0.743169398907104	0.641509433962264	0.688607594936709	0.217213114754098	0.139344262295082	0.1875	0.789995554677467	0.47	0.02
236	1	0.598290598290598	0.942331288343558	0.748663101604278	0.890951276102088	0.748663101604278	0.598290598290598	0.665083135391924	0.223069590085796	0.133460438512869	0.178265014299333	0.770310943317078	0.48	0.02
237	2	0.672489082969432	0.928571428571429	0.719626168224299	0.912280701754386	0.719626168224299	0.672489082969432	0.695259593679458	0.21421889616464	0.144059869036483	0.200187090739008	0.80053025577043	0.48	0.02
238	3	0.587962962962963	0.956233421750663	0.79375	0.890123456790124	0.79375	0.587962962962963	0.675531914893617	0.222680412371134	0.130927835051546	0.164948453608247	0.772098192356813	0.48	0.02
239	4	0.614349775784753	0.935356200527705	0.736559139784946	0.891823899371069	0.736559139784946	0.614349775784753	0.669926650366748	0.227319062181448	0.139653414882773	0.18960244648318	0.774852988156229	0.48	0.02
240	5	0.636792452830189	0.943717277486911	0.758426966292135	0.903508771929825	0.758426966292135	0.636792452830189	0.692307692307692	0.217213114754098	0.138319672131148	0.182377049180328	0.79025486515855	0.48	0.02
241	1	0.58974358974359	0.943558282208589	0.75	0.889017341040462	0.75	0.58974358974359	0.660287081339713	0.223069590085796	0.131553860819828	0.175405147759771	0.766650935976089	0.49	0.02
242	2	0.663755458515284	0.929761904761905	0.720379146919431	0.91025641025641	0.720379146919431	0.663755458515284	0.690909090909091	0.21421889616464	0.142188961646398	0.197380729653882	0.796758681638594	0.49	0.02
243	3	0.578703703703704	0.957559681697613	0.796178343949045	0.888068880688807	0.796178343949045	0.578703703703704	0.670241286863271	0.222680412371134	0.128865979381443	0.161855670103093	0.768131692700658	0.49	0.02
244	4	0.605381165919282	0.937994722955145	0.741758241758242	0.889862327909887	0.741758241758242	0.605381165919282	0.666666666666667	0.227319062181448	0.137614678899083	0.1855249745158	0.771687944437214	0.49	0.02
245	5	0.627358490566038	0.943717277486911	0.755681818181818	0.90125	0.755681818181818	0.627358490566038	0.685567010309278	0.217213114754098	0.136270491803279	0.180327868852459	0.785537884026474	0.49	0.02
246	1	0.576923076923077	0.94478527607362	0.75	0.886075949367089	0.75	0.576923076923077	0.652173913043478	0.223069590085796	0.128693994280267	0.171591992373689	0.760854176498348	0.5	0.02
247	2	0.65938864628821	0.930952380952381	0.722488038277512	0.909302325581395	0.722488038277512	0.65938864628821	0.689497716894977	0.21421889616464	0.141253507951356	0.195509822263798	0.795170513620295	0.5	0.02
248	3	0.574074074074074	0.957559681697613	0.794871794871795	0.886977886977887	0.794871794871795	0.574074074074074	0.666666666666667	0.222680412371134	0.127835051546392	0.160824742268041	0.765816877885843	0.5	0.02
249	4	0.582959641255605	0.940633245382586	0.742857142857143	0.884615384615385	0.742857142857143	0.582959641255605	0.653266331658292	0.227319062181448	0.132517838939857	0.178389398572885	0.761796443319096	0.5	0.02
250	5	0.608490566037736	0.945026178010471	0.754385964912281	0.896894409937888	0.754385964912281	0.608490566037736	0.673629242819843	0.217213114754098	0.132172131147541	0.175204918032787	0.776758372024104	0.5	0.02
251	1	0.568376068376068	0.948466257668712	0.76	0.884439359267735	0.76	0.568376068376068	0.650366748166259	0.223069590085796	0.126787416587226	0.166825548141087	0.75842116302239	0.51	0.02
252	2	0.641921397379913	0.93452380952381	0.727722772277228	0.905420991926182	0.727722772277228	0.641921397379913	0.682134570765661	0.21421889616464	0.137511693171188	0.188961646398503	0.788222603451861	0.51	0.02
253	3	0.569444444444444	0.957559681697613	0.793548387096774	0.885889570552147	0.793548387096774	0.569444444444444	0.663072776280323	0.222680412371134	0.12680412371134	0.15979381443299	0.763502063071029	0.51	0.02
254	4	0.573991031390135	0.945910290237467	0.757396449704142	0.883004926108374	0.757396449704142	0.573991031390135	0.653061224489796	0.227319062181448	0.130479102956167	0.172273190621814	0.759950660813801	0.51	0.02
255	5	0.599056603773585	0.946335078534031	0.755952380952381	0.89480198019802	0.755952380952381	0.599056603773585	0.668421052631579	0.217213114754098	0.130122950819672	0.172131147540984	0.772695841153808	0.51	0.02
256	1	0.55982905982906	0.950920245398773	0.766081871345029	0.882687927107061	0.766081871345029	0.55982905982906	0.646913580246914	0.223069590085796	0.124880838894185	0.163012392755005	0.755374652613916	0.52	0.02
257	2	0.633187772925764	0.935714285714286	0.728643216080402	0.903448275862069	0.728643216080402	0.633187772925764	0.677570093457944	0.21421889616464	0.135640785781104	0.186155285313377	0.784451029320025	0.52	0.02
258	3	0.555555555555556	0.958885941644562	0.794701986754967	0.882783882783883	0.794701986754967	0.555555555555556	0.653950953678474	0.222680412371134	0.123711340206186	0.155670103092784	0.757220748600059	0.52	0.02
259	4	0.573991031390135	0.948548812664908	0.766467065868264	0.883292383292383	0.766467065868264	0.573991031390135	0.656410256410256	0.227319062181448	0.130479102956167	0.170234454638124	0.761269922027521	0.52	0.02
260	5	0.589622641509434	0.948952879581152	0.76219512195122	0.892857142857143	0.76219512195122	0.589622641509434	0.664893617021277	0.217213114754098	0.128073770491803	0.168032786885246	0.769287760545293	0.52	0.02
261	1	0.555555555555556	0.952147239263804	0.769230769230769	0.881818181818182	0.769230769230769	0.555555555555556	0.645161290322581	0.223069590085796	0.123927550047664	0.161105815061964	0.75385139740968	0.53	0.02
262	2	0.633187772925764	0.938095238095238	0.736040609137056	0.903669724770642	0.736040609137056	0.633187772925764	0.68075117370892	0.21421889616464	0.135640785781104	0.184284377923293	0.785641505510501	0.53	0.02
263	3	0.546296296296296	0.960212201591512	0.797297297297297	0.880778588807786	0.797297297297297	0.546296296296296	0.648351648351648	0.222680412371134	0.121649484536082	0.152577319587629	0.753254248943904	0.53	0.02
264	4	0.565022421524664	0.951187335092348	0.773006134969325	0.881418092909536	0.773006134969325	0.565022421524664	0.652849740932643	0.227319062181448	0.128440366972477	0.166156982670744	0.758104878308506	0.53	0.02
265	5	0.589622641509434	0.948952879581152	0.76219512195122	0.892857142857143	0.76219512195122	0.589622641509434	0.664893617021277	0.217213114754098	0.128073770491803	0.168032786885246	0.769287760545293	0.53	0.02
266	1	0.551282051282051	0.953374233128834	0.772455089820359	0.880952380952381	0.772455089820359	0.551282051282051	0.643391521197007	0.223069590085796	0.122974261201144	0.159199237368923	0.752328142205443	0.54	0.02
267	2	0.633187772925764	0.938095238095238	0.736040609137056	0.903669724770642	0.736040609137056	0.633187772925764	0.68075117370892	0.21421889616464	0.135640785781104	0.184284377923293	0.785641505510501	0.54	0.02
268	3	0.541666666666667	0.961538461538462	0.801369863013699	0.879854368932039	0.801369863013699	0.541666666666667	0.646408839779006	0.222680412371134	0.120618556701031	0.150515463917526	0.751602564102564	0.54	0.02
269	4	0.538116591928251	0.955145118733509	0.779220779220779	0.875453446191052	0.779220779220779	0.538116591928251	0.636604774535809	0.227319062181448	0.122324159021407	0.156982670744139	0.74663085533088	0.54	0.02
270	5	0.589622641509434	0.951570680628272	0.771604938271605	0.893120393120393	0.771604938271605	0.589622641509434	0.668449197860963	0.217213114754098	0.128073770491803	0.165983606557377	0.770596661068853	0.54	0.02
271	1	0.547008547008547	0.958282208588957	0.790123456790124	0.880496054114994	0.790123456790123	0.547008547008547	0.646464646464647	0.223069590085796	0.122020972354623	0.15443279313632	0.752645377798752	0.55	0.02
272	2	0.624454148471616	0.941666666666667	0.744791666666667	0.90193842645382	0.744791666666667	0.624454148471616	0.679334916864608	0.21421889616464	0.13376987839102	0.179607109448082	0.783060407569141	0.55	0.02
273	3	0.537037037037037	0.964190981432361	0.811188811188811	0.879081015719468	0.811188811188811	0.537037037037037	0.646239554317549	0.222680412371134	0.119587628865979	0.147422680412371	0.750614009234699	0.55	0.02
274	4	0.533632286995516	0.95646437994723	0.782894736842105	0.874547647768396	0.782894736842105	0.533632286995516	0.634666666666667	0.227319062181448	0.121304791029562	0.154943934760449	0.745048333471373	0.55	0.02
275	5	0.589622641509434	0.955497382198953	0.786163522012579	0.893512851897185	0.786163522012579	0.589622641509434	0.673854447439353	0.217213114754098	0.128073770491803	0.162909836065574	0.772560011854193	0.55	0.02
276	1	0.538461538461538	0.960736196319018	0.79746835443038	0.878787878787879	0.79746835443038	0.538461538461538	0.642857142857143	0.223069590085796	0.120114394661582	0.150619637750238	0.749598867390278	0.56	0.02
277	2	0.620087336244541	0.942857142857143	0.747368421052631	0.901023890784983	0.747368421052632	0.620087336244541	0.677804295942721	0.21421889616464	0.132834424695978	0.177736202057998	0.781472239550842	0.56	0.02
278	3	0.537037037037037	0.96684350132626	0.822695035460993	0.879372738238842	0.822695035460993	0.537037037037037	0.649859943977591	0.222680412371134	0.119587628865979	0.145360824742268	0.751940269181649	0.56	0.02
279	4	0.533632286995516	0.95646437994723	0.782894736842105	0.874547647768396	0.782894736842105	0.533632286995516	0.634666666666667	0.227319062181448	0.121304791029562	0.154943934760449	0.745048333471373	0.56	0.02
280	5	0.580188679245283	0.956806282722513	0.788461538461539	0.891463414634146	0.788461538461538	0.580188679245283	0.668478260869565	0.217213114754098	0.126024590163934	0.159836065573771	0.768497480983898	0.56	0.02
281	1	0.538461538461538	0.96319018404908	0.807692307692308	0.879059350503919	0.807692307692308	0.538461538461538	0.646153846153846	0.223069590085796	0.120114394661582	0.148713060057197	0.750825861255309	0.57	0.02
282	2	0.611353711790393	0.944047619047619	0.748663101604278	0.899092970521542	0.748663101604278	0.611353711790393	0.673076923076923	0.21421889616464	0.130963517305893	0.174929840972872	0.777700665419006	0.57	0.02
283	3	0.523148148148148	0.96816976127321	0.824817518248175	0.876350540216086	0.824817518248175	0.523148148148148	0.640226628895184	0.222680412371134	0.116494845360825	0.141237113402062	0.745658954710679	0.57	0.02
284	4	0.524663677130045	0.961741424802111	0.801369863013698	0.873053892215569	0.801369863013699	0.524663677130045	0.634146341463415	0.227319062181448	0.119266055045872	0.148827726809378	0.743202550966078	0.57	0.02
285	5	0.575471698113208	0.956806282722513	0.787096774193549	0.890377588306943	0.787096774193548	0.575471698113208	0.664850136239782	0.217213114754098	0.125	0.158811475409836	0.76613899041786	0.57	0.02
286	1	0.525641025641026	0.96319018404908	0.803921568627451	0.876116071428572	0.803921568627451	0.525641025641026	0.635658914728682	0.223069590085796	0.117254528122021	0.145853193517636	0.744415604845053	0.58	0.02
287	2	0.593886462882096	0.944047619047619	0.743169398907104	0.895033860045147	0.743169398907104	0.593886462882096	0.660194174757282	0.21421889616464	0.127221702525725	0.171188026192703	0.768967040964858	0.58	0.02
288	3	0.518518518518518	0.96816976127321	0.823529411764706	0.875299760191846	0.823529411764706	0.518518518518518	0.636363636363636	0.222680412371134	0.115463917525773	0.14020618556701	0.743344139895864	0.58	0.02
289	4	0.520179372197309	0.961741424802111	0.8	0.87200956937799	0.8	0.520179372197309	0.630434782608696	0.227319062181448	0.118246687054027	0.147808358817533	0.74096039849971	0.58	0.02
290	5	0.570754716981132	0.960732984293194	0.801324503311258	0.88969696969697	0.801324503311258	0.570754716981132	0.666666666666667	0.217213114754098	0.123975409836066	0.154713114754098	0.765743850637163	0.58	0.02
291	1	0.521367521367521	0.96441717791411	0.80794701986755	0.875278396436526	0.80794701986755	0.521367521367521	0.633766233766234	0.223069590085796	0.1163012392755	0.143946615824595	0.742892349640816	0.59	0.02
292	2	0.576419213973799	0.945238095238095	0.741573033707865	0.891133557800225	0.741573033707865	0.576419213973799	0.648648648648649	0.21421889616464	0.123479887745557	0.166510757717493	0.760828654605947	0.59	0.02
293	3	0.509259259259259	0.969496021220159	0.827067669172932	0.873357228195938	0.827067669172932	0.509259259259259	0.630372492836676	0.222680412371134	0.11340206185567	0.137113402061856	0.739377640239709	0.59	0.02
294	4	0.511210762331839	0.963060686015831	0.802816901408451	0.870083432657926	0.802816901408451	0.511210762331839	0.624657534246575	0.227319062181448	0.116207951070336	0.144750254841998	0.737135724173835	0.59	0.02
295	5	0.570754716981132	0.962041884816754	0.806666666666667	0.889830508474576	0.806666666666667	0.570754716981132	0.668508287292818	0.217213114754098	0.123975409836066	0.153688524590164	0.766398300898943	0.59	0.02
296	1	0.517094017094017	0.96441717791411	0.806666666666667	0.874304783092325	0.806666666666667	0.517094017094017	0.630208333333333	0.223069590085796	0.11534795042898	0.142993326978074	0.740755597504064	0.6	0.02
297	2	0.563318777292576	0.946428571428571	0.741379310344827	0.888268156424581	0.741379310344828	0.563318777292576	0.640198511166253	0.21421889616464	0.12067352666043	0.162768942937325	0.754873674360574	0.6	0.02
298	3	0.509259259259259	0.969496021220159	0.827067669172932	0.873357228195938	0.827067669172932	0.509259259259259	0.630372492836676	0.222680412371134	0.11340206185567	0.137113402061856	0.739377640239709	0.6	0.02
299	4	0.502242152466368	0.964379947229551	0.805755395683453	0.868171021377672	0.805755395683453	0.502242152466368	0.61878453038674	0.227319062181448	0.114169215086646	0.141692150866463	0.73331104984796	0.6	0.02
300	5	0.561320754716981	0.963350785340314	0.80952380952381	0.887816646562123	0.80952380952381	0.561320754716981	0.662952646239554	0.217213114754098	0.121926229508197	0.150614754098361	0.762335770028648	0.6	0.02
301	1	0.508547008547009	0.965644171779141	0.809523809523809	0.87250554323725	0.80952380952381	0.508547008547009	0.624671916010499	0.223069590085796	0.113441372735939	0.140133460438513	0.737095590163075	0.61	0.02
302	2	0.550218340611354	0.946428571428571	0.736842105263158	0.885300668151448	0.736842105263158	0.550218340611354	0.63	0.21421889616464	0.117867165575304	0.159962581852198	0.748323456019963	0.61	0.02
303	3	0.49537037037037	0.974801061007958	0.84920634920635	0.87085308056872	0.849206349206349	0.49537037037037	0.625730994152047	0.222680412371134	0.110309278350515	0.129896907216495	0.735085715689164	0.61	0.02
304	4	0.493273542600897	0.965699208443272	0.808823529411764	0.866272189349112	0.808823529411765	0.493273542600897	0.612813370473538	0.227319062181448	0.112130479102956	0.138634046890928	0.729486375522084	0.61	0.02
305	5	0.55188679245283	0.964659685863874	0.8125	0.885817307692308	0.8125	0.55188679245283	0.657303370786517	0.217213114754098	0.119877049180328	0.147540983606557	0.758273239158352	0.61	0.02
306	1	0.495726495726496	0.966871165644172	0.811188811188811	0.869757174392936	0.811188811188811	0.495726495726496	0.615384615384615	0.223069590085796	0.110581506196378	0.136320305052431	0.731298830685334	0.62	0.02
307	2	0.54585152838428	0.952380952380952	0.757575757575757	0.884955752212389	0.757575757575758	0.54585152838428	0.634517766497462	0.21421889616464	0.116931711880262	0.154349859681946	0.749116240382616	0.62	0.02
308	3	0.49537037037037	0.977453580901857	0.862903225806452	0.871158392434988	0.862903225806452	0.49537037037037	0.629411764705882	0.222680412371134	0.110309278350515	0.127835051546392	0.736411975636114	0.62	0.02
309	4	0.479820627802691	0.967018469656992	0.810606060606061	0.863368669022379	0.810606060606061	0.479820627802691	0.602816901408451	0.227319062181448	0.109072375127421	0.134556574923547	0.723419548729841	0.62	0.02
310	5	0.547169811320755	0.967277486910995	0.822695035460993	0.88502994011976	0.822695035460993	0.547169811320755	0.657223796033994	0.217213114754098	0.118852459016393	0.144467213114754	0.757223649115875	0.62	0.02
311	1	0.495726495726496	0.969325153374233	0.822695035460993	0.870044052863436	0.822695035460993	0.495726495726496	0.618666666666667	0.223069590085796	0.110581506196378	0.13441372735939	0.732525824550364	0.63	0.02
312	2	0.541484716157205	0.954761904761905	0.765432098765432	0.884233737596472	0.765432098765432	0.541484716157205	0.634271099744246	0.21421889616464	0.11599625818522	0.151543498596819	0.748123310459555	0.63	0.02
313	3	0.472222222222222	0.978779840848806	0.864406779661017	0.866197183098592	0.864406779661017	0.472222222222222	0.610778443113772	0.222680412371134	0.105154639175258	0.121649484536082	0.725501031535514	0.63	0.02
314	4	0.47085201793722	0.969656992084433	0.8203125	0.861664712778429	0.8203125	0.47085201793722	0.598290598290598	0.227319062181448	0.107033639143731	0.130479102956167	0.720254505010826	0.63	0.02
315	5	0.547169811320755	0.968586387434555	0.828571428571428	0.885167464114832	0.828571428571429	0.547169811320755	0.659090909090909	0.217213114754098	0.118852459016393	0.14344262295082	0.757878099377655	0.63	0.02
316	1	0.482905982905983	0.970552147239264	0.824817518248175	0.867324561403509	0.824817518248175	0.482905982905983	0.609164420485175	0.223069590085796	0.107721639656816	0.130600571973308	0.726729065072623	0.64	0.02
317	2	0.528384279475983	0.958333333333333	0.775641025641026	0.88170865279299	0.775641025641026	0.528384279475983	0.628571428571429	0.21421889616464	0.113189897100094	0.145930776426567	0.743358806404658	0.64	0.02
318	3	0.472222222222222	0.978779840848806	0.864406779661017	0.866197183098592	0.864406779661017	0.472222222222222	0.610778443113772	0.222680412371134	0.105154639175258	0.121649484536082	0.725501031535514	0.64	0.02
319	4	0.452914798206278	0.970976253298153	0.821138211382114	0.857808857808858	0.821138211382114	0.452914798206278	0.583815028901734	0.227319062181448	0.102956167176351	0.125382262996942	0.711945525752216	0.64	0.02
320	5	0.537735849056604	0.968586387434555	0.826086956521739	0.883054892601432	0.826086956521739	0.537735849056604	0.651428571428571	0.217213114754098	0.116803278688525	0.141393442622951	0.753161118245579	0.64	0.02
321	1	0.465811965811966	0.971779141104295	0.825757575757576	0.863685932388222	0.825757575757576	0.465811965811966	0.595628415300546	0.223069590085796	0.103908484270734	0.125834127740705	0.71879555345813	0.65	0.02
322	2	0.519650655021834	0.960714285714286	0.782894736842105	0.880043620501636	0.782894736842105	0.519650655021834	0.624671916010499	0.21421889616464	0.111318989710009	0.142188961646398	0.74018247036806	0.65	0.02
323	3	0.472222222222222	0.978779840848806	0.864406779661017	0.866197183098592	0.864406779661017	0.472222222222222	0.610778443113772	0.222680412371134	0.105154639175258	0.121649484536082	0.725501031535514	0.65	0.02
324	4	0.434977578475336	0.970976253298153	0.815126050420168	0.853828306264501	0.815126050420168	0.434977578475336	0.567251461988304	0.227319062181448	0.0988786952089704	0.121304791029562	0.702976915886745	0.65	0.02
325	5	0.528301886792453	0.971204188481675	0.835820895522388	0.881235154394299	0.835820895522388	0.528301886792453	0.647398843930636	0.217213114754098	0.114754098360656	0.137295081967213	0.749753037637064	0.65	0.02
326	1	0.461538461538462	0.974233128834356	0.837209302325582	0.86304347826087	0.837209302325581	0.461538461538462	0.59504132231405	0.223069590085796	0.102955195424214	0.122974261201144	0.717885795186409	0.66	0.02
327	2	0.502183406113537	0.964285714285714	0.793103448275862	0.876623376623377	0.793103448275862	0.502183406113537	0.614973262032085	0.21421889616464	0.107577174929841	0.135640785781104	0.733234560199626	0.66	0.02
328	3	0.467592592592593	0.980106100795756	0.870689655172414	0.865339578454333	0.870689655172414	0.467592592592593	0.608433734939759	0.222680412371134	0.104123711340206	0.119587628865979	0.723849346694174	0.66	0.02
329	4	0.417040358744395	0.970976253298153	0.808695652173913	0.849884526558891	0.808695652173913	0.417040358744395	0.550295857988166	0.227319062181448	0.0948012232415902	0.117227319062181	0.694008306021274	0.66	0.02
330	5	0.514150943396226	0.972513089005236	0.838461538461538	0.878250591016548	0.838461538461538	0.514150943396226	0.637426900584795	0.217213114754098	0.111680327868852	0.133196721311475	0.743332016200731	0.66	0.02
331	1	0.457264957264957	0.977914110429448	0.856	0.862554112554113	0.856	0.457264957264957	0.596100278551532	0.223069590085796	0.102001906577693	0.119161105815062	0.717589533847203	0.67	0.02
332	2	0.497816593886463	0.96547619047619	0.797202797202797	0.875809935205184	0.797202797202797	0.497816593886463	0.612903225806452	0.21421889616464	0.106641721234799	0.13376987839102	0.731646392181327	0.67	0.02
333	3	0.458333333333333	0.980106100795756	0.868421052631579	0.863317757009346	0.868421052631579	0.458333333333333	0.6	0.222680412371134	0.102061855670103	0.117525773195876	0.719219717064545	0.67	0.02
334	4	0.403587443946188	0.972295514511873	0.810810810810811	0.847126436781609	0.810810810810811	0.403587443946188	0.538922155688623	0.227319062181448	0.0917431192660551	0.113149847094801	0.687941479229031	0.67	0.02
335	5	0.514150943396226	0.973821989528796	0.844961240310078	0.878394332939788	0.844961240310077	0.514150943396226	0.639296187683284	0.217213114754098	0.111680327868852	0.132172131147541	0.743986466462511	0.67	0.02
336	1	0.444444444444444	0.979141104294479	0.859504132231405	0.859913793103448	0.859504132231405	0.444444444444444	0.585915492957746	0.223069590085796	0.0991420400381316	0.11534795042898	0.711792774369461	0.68	0.02
337	2	0.471615720524017	0.967857142857143	0.8	0.870449678800857	0.8	0.471615720524017	0.593406593406593	0.21421889616464	0.101028999064546	0.126286248830683	0.71973643169058	0.68	0.02
338	3	0.458333333333333	0.981432360742706	0.876106194690265	0.863477246207701	0.876106194690266	0.458333333333333	0.601823708206687	0.222680412371134	0.102061855670103	0.116494845360825	0.719882847038019	0.68	0.02
339	4	0.399103139013453	0.974934036939314	0.824074074074074	0.846506300114548	0.824074074074074	0.399103139013453	0.537764350453172	0.227319062181448	0.09072375127421	0.110091743119266	0.687018587976383	0.68	0.02
340	5	0.504716981132076	0.975130890052356	0.849206349206349	0.876470588235294	0.849206349206349	0.504716981132076	0.633136094674556	0.217213114754098	0.109631147540984	0.129098360655738	0.739923935592216	0.68	0.02
341	1	0.423076923076923	0.980368098159509	0.860869565217391	0.855460385438972	0.860869565217391	0.423076923076923	0.567335243553009	0.223069590085796	0.0943755958055291	0.109628217349857	0.701722510618216	0.69	0.02
342	2	0.462882096069869	0.967857142857143	0.796992481203008	0.868589743589744	0.796992481203007	0.462882096069869	0.585635359116022	0.21421889616464	0.0991580916744621	0.124415341440599	0.715369619463506	0.69	0.02
343	3	0.444444444444444	0.984084880636605	0.888888888888889	0.860788863109049	0.888888888888889	0.444444444444444	0.592592592592593	0.222680412371134	0.0989690721649484	0.111340206185567	0.714264662540525	0.69	0.02
344	4	0.394618834080717	0.976253298153034	0.830188679245283	0.845714285714286	0.830188679245283	0.394618834080717	0.534954407294833	0.227319062181448	0.0897043832823649	0.108053007135576	0.685436066116876	0.69	0.02
345	5	0.495283018867925	0.976439790575916	0.853658536585366	0.874560375146542	0.853658536585366	0.495283018867925	0.626865671641791	0.217213114754098	0.107581967213115	0.126024590163934	0.73586140472192	0.69	0.02
346	1	0.418803418803419	0.98159509202454	0.867256637168142	0.854700854700855	0.867256637168142	0.418803418803419	0.564841498559078	0.223069590085796	0.0934223069590086	0.107721639656816	0.700199255413979	0.7	0.02
347	2	0.454148471615721	0.971428571428571	0.8125	0.867162592986185	0.8125	0.454148471615721	0.582633053221289	0.21421889616464	0.0972871842843779	0.119738072965388	0.712788521522146	0.7	0.02
348	3	0.425925925925926	0.986737400530504	0.901960784313725	0.857142857142857	0.901960784313726	0.425925925925926	0.578616352201258	0.222680412371134	0.0948453608247423	0.105154639175258	0.706331663228215	0.7	0.02
349	4	0.381165919282511	0.980211081794195	0.85	0.843359818388195	0.85	0.381165919282511	0.526315789473684	0.227319062181448	0.0866462793068298	0.101936799184506	0.680688500538353	0.7	0.02
350	5	0.485849056603774	0.977748691099476	0.858333333333334	0.872663551401869	0.858333333333333	0.485849056603774	0.620481927710843	0.217213114754098	0.105532786885246	0.122950819672131	0.731798873851625	0.7	0.02
351	1	0.414529914529915	0.982822085889571	0.873873873873874	0.853944562899787	0.873873873873874	0.414529914529915	0.56231884057971	0.223069590085796	0.0924690181124881	0.105815061963775	0.698676000209743	0.71	0.02
352	2	0.436681222707424	0.972619047619048	0.813008130081301	0.863636363636364	0.813008130081301	0.436681222707424	0.568181818181818	0.21421889616464	0.0935453695042095	0.115060804490178	0.704650135163236	0.71	0.02
353	3	0.421296296296296	0.989389920424403	0.919191919191919	0.856486796785304	0.919191919191919	0.421296296296296	0.577777777777778	0.222680412371134	0.0938144329896907	0.102061855670103	0.70534310836035	0.71	0.02
354	4	0.367713004484305	0.982849604221636	0.863157894736842	0.840857787810384	0.863157894736842	0.367713004484305	0.515723270440252	0.227319062181448	0.0835881753312946	0.0968399592252803	0.67528130435297	0.71	0.02
355	5	0.471698113207547	0.977748691099476	0.854700854700855	0.869615832363213	0.854700854700855	0.471698113207547	0.60790273556231	0.217213114754098	0.102459016393443	0.119877049180328	0.724723402153512	0.71	0.02
356	1	0.401709401709402	0.985276073619632	0.886792452830188	0.851537645811241	0.886792452830189	0.401709401709402	0.552941176470588	0.223069590085796	0.0896091515729266	0.101048617731173	0.693492737664517	0.72	0.02
357	2	0.432314410480349	0.976190476190476	0.831932773109244	0.863157894736842	0.831932773109244	0.432314410480349	0.568965517241379	0.21421889616464	0.0926099158091674	0.111318989710009	0.704252443335413	0.72	0.02
358	3	0.412037037037037	0.989389920424403	0.917525773195877	0.854524627720504	0.917525773195876	0.412037037037037	0.568690095846645	0.222680412371134	0.0917525773195876	0.1	0.70071347873072	0.72	0.02
359	4	0.349775784753363	0.982849604221636	0.857142857142857	0.837078651685393	0.857142857142857	0.349775784753363	0.496815286624204	0.227319062181448	0.0795107033639144	0.0927624872579001	0.6663126944875	0.72	0.02
360	5	0.462264150943396	0.979057591623037	0.859649122807017	0.867749419953596	0.859649122807018	0.462264150943396	0.601226993865031	0.217213114754098	0.100409836065574	0.116803278688525	0.720660871283216	0.72	0.02
361	1	0.397435897435897	0.987730061349693	0.902912621359223	0.850951374207188	0.902912621359223	0.397435897435897	0.551928783382789	0.223069590085796	0.0886558627264061	0.0981887511916111	0.692582979392795	0.73	0.02
362	2	0.432314410480349	0.977380952380952	0.838983050847457	0.863301787592008	0.838983050847458	0.432314410480349	0.570605187319885	0.21421889616464	0.0926099158091674	0.110383536014967	0.704847681430651	0.73	0.02
363	3	0.402777777777778	0.989389920424403	0.915789473684211	0.852571428571429	0.91578947368421	0.402777777777778	0.559485530546624	0.222680412371134	0.0896907216494845	0.0979381443298969	0.696083849101091	0.73	0.02
364	4	0.340807174887892	0.985488126649076	0.873563218390804	0.835570469798658	0.873563218390805	0.340807174887892	0.490322580645161	0.227319062181448	0.0774719673802243	0.0886850152905199	0.663147650768484	0.73	0.02
365	5	0.438679245283019	0.980366492146597	0.861111111111111	0.862903225806452	0.861111111111111	0.438679245283019	0.58125	0.217213114754098	0.0952868852459016	0.110655737704918	0.709522868714808	0.73	0.02
366	1	0.367521367521368	0.987730061349693	0.895833333333333	0.844700944386149	0.895833333333333	0.367521367521368	0.521212121212121	0.223069590085796	0.0819828408007626	0.0915157292659676	0.67762571443553	0.74	0.02
367	2	0.419213973799127	0.978571428571429	0.842105263157895	0.860732984293194	0.842105263157895	0.419213973799127	0.559766763848396	0.21421889616464	0.0898035547240412	0.106641721234799	0.698892701185278	0.74	0.02
368	3	0.375	0.990716180371353	0.920454545454545	0.846938775510204	0.920454545454545	0.375	0.532894736842105	0.222680412371134	0.0835051546391753	0.0907216494845361	0.682858090185676	0.74	0.02
369	4	0.327354260089686	0.985488126649076	0.869047619047619	0.832775919732442	0.869047619047619	0.327354260089686	0.47557003257329	0.227319062181448	0.0744138634046891	0.0856269113149847	0.656421193369381	0.74	0.02
370	5	0.429245283018868	0.984293193717278	0.883495145631068	0.861397479954181	0.883495145631068	0.429245283018868	0.577777777777778	0.217213114754098	0.0932377049180328	0.105532786885246	0.706769238368073	0.74	0.02
371	1	0.358974358974359	0.988957055214724	0.903225806451613	0.843096234309623	0.903225806451613	0.358974358974359	0.513761467889908	0.223069590085796	0.0800762631077216	0.0886558627264061	0.673965707094541	0.75	0.02
372	2	0.406113537117904	0.978571428571429	0.837837837837838	0.8580375782881	0.837837837837838	0.406113537117904	0.547058823529412	0.21421889616464	0.0869971936389149	0.103835360149673	0.692342482844666	0.75	0.02
373	3	0.365740740740741	0.992042440318302	0.929411764705882	0.845197740112994	0.929411764705882	0.365740740740741	0.524916943521595	0.222680412371134	0.0814432989690722	0.0876288659793814	0.678891590529522	0.75	0.02
374	4	0.31390134529148	0.986807387862797	0.875	0.830188679245283	0.875	0.31390134529148	0.462046204620462	0.227319062181448	0.0713557594291539	0.0815494393476045	0.650354366577138	0.75	0.02
375	5	0.400943396226415	0.984293193717278	0.876288659793815	0.85551763367463	0.876288659793814	0.400943396226415	0.550161812297735	0.217213114754098	0.0870901639344262	0.0993852459016393	0.692618294971846	0.75	0.02
376	1	0.341880341880342	0.988957055214724	0.898876404494382	0.839583333333333	0.898876404494382	0.341880341880342	0.495356037151703	0.223069590085796	0.0762631077216397	0.0848427073403241	0.665418698547533	0.76	0.02
377	2	0.379912663755459	0.979761904761905	0.836538461538461	0.852849740932642	0.836538461538462	0.379912663755459	0.522522522522523	0.21421889616464	0.0813844714686623	0.0972871842843779	0.679837284258682	0.76	0.02
378	3	0.361111111111111	0.992042440318302	0.928571428571428	0.844243792325056	0.928571428571429	0.361111111111111	0.52	0.222680412371134	0.0804123711340206	0.0865979381443299	0.676576775714707	0.76	0.02
379	4	0.300448430493274	0.986807387862797	0.87012987012987	0.827433628318584	0.87012987012987	0.300448430493274	0.446666666666667	0.227319062181448	0.0682976554536188	0.0784913353720693	0.643627909178035	0.76	0.02
380	5	0.391509433962264	0.986910994764398	0.89247311827957	0.853907134767837	0.89247311827957	0.391509433962264	0.544262295081967	0.217213114754098	0.0850409836065574	0.0952868852459016	0.689210214363331	0.76	0.02
381	1	0.337606837606838	0.988957055214724	0.897727272727272	0.838709677419355	0.897727272727273	0.337606837606838	0.490683229813665	0.223069590085796	0.0753098188751192	0.0838894184938036	0.663281946410781	0.77	0.02
382	2	0.366812227074236	0.982142857142857	0.848484848484848	0.850515463917526	0.848484848484849	0.366812227074236	0.51219512195122	0.21421889616464	0.078578110383536	0.0926099158091674	0.674477542108546	0.77	0.02
383	3	0.351851851851852	0.992042440318302	0.926829268292683	0.842342342342342	0.926829268292683	0.351851851851852	0.51006711409396	0.222680412371134	0.0783505154639175	0.0845360824742268	0.671947146085077	0.77	0.02
384	4	0.295964125560538	0.986807387862797	0.868421052631579	0.826519337016575	0.868421052631579	0.295964125560538	0.441471571906355	0.227319062181448	0.0672782874617737	0.0774719673802243	0.641385756711668	0.77	0.02
385	5	0.367924528301887	0.989528795811518	0.906976744186046	0.849438202247191	0.906976744186046	0.367924528301887	0.523489932885906	0.217213114754098	0.0799180327868853	0.0881147540983607	0.678726662056703	0.77	0.02
386	1	0.324786324786325	0.990184049079755	0.904761904761904	0.836269430051813	0.904761904761905	0.324786324786325	0.477987421383648	0.223069590085796	0.0724499523355577	0.0800762631077216	0.65748518693304	0.78	0.02
387	2	0.358078602620087	0.983333333333333	0.854166666666666	0.848920863309352	0.854166666666667	0.358078602620087	0.504615384615385	0.21421889616464	0.0767072029934518	0.0898035547240412	0.67070596797671	0.78	0.02
388	3	0.351851851851852	0.992042440318302	0.926829268292683	0.842342342342342	0.926829268292683	0.351851851851852	0.51006711409396	0.222680412371134	0.0783505154639175	0.0845360824742268	0.671947146085077	0.78	0.02
389	4	0.278026905829596	0.986807387862797	0.861111111111111	0.822882288228823	0.861111111111111	0.278026905829596	0.420338983050848	0.227319062181448	0.0632008154943935	0.073394495412844	0.632417146846197	0.78	0.02
390	5	0.367924528301887	0.990837696335079	0.91764705882353	0.849607182940516	0.917647058823529	0.367924528301887	0.525252525252525	0.217213114754098	0.0799180327868853	0.0870901639344262	0.679381112318483	0.78	0.02
391	1	0.320512820512821	0.991411042944785	0.914634146341464	0.835573940020683	0.914634146341463	0.320512820512821	0.474683544303797	0.223069590085796	0.0714966634890372	0.0781696854146807	0.655961931728803	0.79	0.02
392	2	0.353711790393013	0.985714285714286	0.870967741935484	0.848360655737705	0.870967741935484	0.353711790393013	0.503105590062112	0.21421889616464	0.0757717492984097	0.0869971936389149	0.669713038053649	0.79	0.02
393	3	0.342592592592593	0.992042440318302	0.925	0.840449438202247	0.925	0.342592592592593	0.5	0.222680412371134	0.0762886597938144	0.0824742268041237	0.667317516455447	0.79	0.02
394	4	0.269058295964126	0.989445910290237	0.88235294117647	0.821467688937568	0.882352941176471	0.269058295964126	0.412371134020619	0.227319062181448	0.0611620795107034	0.0693170234454638	0.629252103127181	0.79	0.02
395	5	0.339622641509434	0.992146596858639	0.923076923076923	0.844097995545657	0.923076923076923	0.339622641509434	0.496551724137931	0.217213114754098	0.0737704918032787	0.0799180327868853	0.665884619184036	0.79	0.02
396	1	0.307692307692308	0.991411042944785	0.911392405063292	0.83298969072165	0.911392405063291	0.307692307692308	0.460063897763578	0.223069590085796	0.0686367969494757	0.0753098188751192	0.649551675318547	0.8	0.02
397	2	0.349344978165939	0.985714285714286	0.869565217391305	0.847492323439099	0.869565217391304	0.349344978165939	0.498442367601246	0.21421889616464	0.0748362956033676	0.0860617399438728	0.667529631940112	0.8	0.02
398	3	0.328703703703704	0.994694960212202	0.946666666666667	0.837988826815642	0.946666666666667	0.328703703703704	0.487972508591065	0.222680412371134	0.0731958762886598	0.077319587628866	0.661699331957953	0.8	0.02
399	4	0.260089686098655	0.990765171503958	0.892307692307693	0.819868995633188	0.892307692307692	0.260089686098655	0.402777777777778	0.227319062181448	0.0591233435270133	0.0662589194699287	0.625427428801306	0.8	0.02
400	5	0.316037735849057	0.992146596858639	0.917808219178082	0.839424141749723	0.917808219178082	0.316037735849057	0.470175438596491	0.217213114754098	0.0686475409836066	0.0747950819672131	0.654092166353848	0.8	0.02
401	1	0.290598290598291	0.992638036809816	0.918918918918919	0.82974358974359	0.918918918918919	0.290598290598291	0.441558441558442	0.223069590085796	0.0648236415633937	0.0705433746425167	0.641618163704053	0.81	0.02
402	2	0.344978165938865	0.986904761904762	0.877777777777778	0.846782431052094	0.877777777777778	0.344978165938865	0.495297805642633	0.21421889616464	0.0739008419083255	0.0841908325537886	0.665941463921813	0.81	0.02
403	3	0.328703703703704	0.994694960212202	0.946666666666667	0.837988826815642	0.946666666666667	0.328703703703704	0.487972508591065	0.222680412371134	0.0731958762886598	0.077319587628866	0.661699331957953	0.81	0.02
404	4	0.255605381165919	0.990765171503958	0.890625	0.818974918211559	0.890625	0.255605381165919	0.397212543554007	0.227319062181448	0.0581039755351682	0.0652395514780836	0.623185276334939	0.81	0.02
405	5	0.30188679245283	0.992146596858639	0.914285714285714	0.836644591611479	0.914285714285714	0.30188679245283	0.453900709219858	0.217213114754098	0.0655737704918033	0.0717213114754098	0.647016694655734	0.81	0.02
406	1	0.286324786324786	0.993865030674847	0.930555555555556	0.82906857727738	0.930555555555556	0.286324786324786	0.437908496732026	0.223069590085796	0.0638703527168732	0.0686367969494757	0.640094908499816	0.82	0.02
407	2	0.336244541484716	0.988095238095238	0.885057471264368	0.845213849287169	0.885057471264368	0.336244541484716	0.487341772151899	0.21421889616464	0.0720299345182413	0.0813844714686623	0.662169889789977	0.82	0.02
408	3	0.319444444444444	0.994694960212202	0.945205479452055	0.836120401337793	0.945205479452055	0.319444444444444	0.477508650519031	0.222680412371134	0.0711340206185567	0.0752577319587629	0.657069702328323	0.82	0.02
409	4	0.246636771300448	0.993403693931398	0.916666666666666	0.817589576547231	0.916666666666667	0.246636771300448	0.3886925795053	0.227319062181448	0.0560652395514781	0.0611620795107034	0.620020232615923	0.82	0.02
410	5	0.273584905660377	0.994764397905759	0.935483870967742	0.831509846827133	0.935483870967742	0.273584905660377	0.423357664233577	0.217213114754098	0.0594262295081967	0.0635245901639344	0.634174651783068	0.82	0.02
411	1	0.264957264957265	0.993865030674847	0.925373134328359	0.824847250509165	0.925373134328358	0.264957264957265	0.411960132890365	0.223069590085796	0.0591039084842707	0.0638703527168732	0.629411147816056	0.83	0.02
412	2	0.318777292576419	0.990476190476191	0.901234567901235	0.842105263157895	0.901234567901235	0.318777292576419	0.470967741935484	0.21421889616464	0.068288119738073	0.0757717492984097	0.654626741526305	0.83	0.02
413	3	0.300925925925926	0.994694960212202	0.942028985507247	0.832408435072142	0.942028985507246	0.300925925925926	0.456140350877193	0.222680412371134	0.0670103092783505	0.0711340206185567	0.647810443069064	0.83	0.02
414	4	0.237668161434978	0.993403693931398	0.913793103448275	0.815817984832069	0.913793103448276	0.237668161434978	0.377224199288256	0.227319062181448	0.054026503567788	0.0591233435270133	0.615535927683188	0.83	0.02
415	5	0.264150943396226	0.994764397905759	0.933333333333334	0.829694323144105	0.933333333333333	0.264150943396226	0.411764705882353	0.217213114754098	0.0573770491803279	0.0614754098360656	0.629457670650993	0.83	0.02
416	1	0.247863247863248	0.993865030674847	0.920634920634921	0.821501014198783	0.920634920634921	0.247863247863248	0.390572390572391	0.223069590085796	0.0552907530981888	0.0600571973307912	0.620864139269047	0.84	0.02
417	2	0.296943231441048	0.991666666666667	0.906666666666667	0.838028169014085	0.906666666666667	0.296943231441048	0.447368421052632	0.21421889616464	0.0636108512628625	0.0701590271281572	0.644304949053857	0.84	0.02
418	3	0.268518518518519	0.994694960212202	0.935483870967742	0.825991189427313	0.935483870967742	0.268518518518519	0.41726618705036	0.222680412371134	0.0597938144329897	0.0639175257731959	0.63160673936536	0.84	0.02
419	4	0.237668161434978	0.993403693931398	0.913793103448275	0.815817984832069	0.913793103448276	0.237668161434978	0.377224199288256	0.227319062181448	0.054026503567788	0.0591233435270133	0.615535927683188	0.84	0.02
420	5	0.25	0.994764397905759	0.929824561403509	0.826985854189336	0.929824561403509	0.25	0.394052044609665	0.217213114754098	0.0543032786885246	0.0584016393442623	0.62238219895288	0.84	0.02
421	1	0.247863247863248	0.993865030674847	0.920634920634921	0.821501014198783	0.920634920634921	0.247863247863248	0.390572390572391	0.223069590085796	0.0552907530981888	0.0600571973307912	0.620864139269047	0.85	0.02
422	2	0.279475982532751	0.991666666666667	0.901408450704226	0.834669338677355	0.901408450704225	0.279475982532751	0.426666666666667	0.21421889616464	0.0598690364826941	0.0664172123479888	0.635571324599709	0.85	0.02
423	3	0.25	0.994694960212202	0.931034482758621	0.822368421052632	0.931034482758621	0.25	0.394160583941606	0.222680412371134	0.0556701030927835	0.0597938144329897	0.622347480106101	0.85	0.02
424	4	0.228699551569507	0.994722955145119	0.927272727272728	0.814254859611231	0.927272727272727	0.228699551569507	0.366906474820144	0.227319062181448	0.0519877675840979	0.0560652395514781	0.611711253357313	0.85	0.02
425	5	0.245283018867925	0.994764397905759	0.928571428571429	0.826086956521739	0.928571428571429	0.245283018867925	0.388059701492537	0.217213114754098	0.0532786885245902	0.0573770491803279	0.620023708386842	0.85	0.02
426	1	0.213675213675214	0.993865030674847	0.90909090909091	0.814889336016097	0.909090909090909	0.213675213675214	0.346020761245675	0.223069590085796	0.0476644423260248	0.0524308865586273	0.60377012217503	0.86	0.02
427	2	0.270742358078603	0.992857142857143	0.911764705882353	0.833166833166833	0.911764705882353	0.270742358078603	0.417508417508417	0.21421889616464	0.0579981290926099	0.0636108512628625	0.631799750467873	0.86	0.02
428	3	0.240740740740741	0.994694960212202	0.928571428571429	0.820568927789934	0.928571428571429	0.240740740740741	0.382352941176471	0.222680412371134	0.0536082474226804	0.0577319587628866	0.617717850476471	0.86	0.02
429	4	0.228699551569507	0.996042216358839	0.944444444444445	0.81445523193096	0.944444444444444	0.228699551569507	0.368231046931408	0.227319062181448	0.0519877675840979	0.055045871559633	0.612370883964173	0.86	0.02
430	5	0.235849056603774	0.996073298429319	0.943396226415094	0.824485373781148	0.943396226415094	0.235849056603774	0.377358490566038	0.217213114754098	0.0512295081967213	0.0543032786885246	0.615961177516546	0.86	0.02
431	1	0.200854700854701	0.993865030674847	0.903846153846154	0.812437311935807	0.903846153846154	0.200854700854701	0.328671328671329	0.223069590085796	0.0448045757864633	0.0495710200190658	0.597359865764774	0.87	0.02
432	2	0.253275109170306	0.992857142857143	0.90625	0.829850746268657	0.90625	0.253275109170306	0.395904436860068	0.21421889616464	0.0542563143124415	0.0598690364826941	0.623066126013724	0.87	0.02
433	3	0.222222222222222	0.994694960212202	0.923076923076923	0.816993464052288	0.923076923076923	0.222222222222222	0.358208955223881	0.222680412371134	0.0494845360824742	0.0536082474226804	0.608458591217212	0.87	0.02
434	4	0.224215246636771	0.996042216358839	0.943396226415094	0.813577586206896	0.943396226415094	0.224215246636771	0.36231884057971	0.227319062181448	0.0509683995922528	0.054026503567788	0.610128731497805	0.87	0.02
435	5	0.231132075471698	0.996073298429319	0.942307692307692	0.823593073593074	0.942307692307692	0.231132075471698	0.371212121212121	0.217213114754098	0.0502049180327869	0.0532786885245902	0.613602686950509	0.87	0.02
436	1	0.192307692307692	0.995092024539877	0.918367346938776	0.811	0.918367346938776	0.192307692307692	0.318021201413428	0.223069590085796	0.0428979980934223	0.0467111534795043	0.593699858423785	0.88	0.02
437	2	0.235807860262009	0.994047619047619	0.915254237288136	0.826732673267327	0.915254237288136	0.235807860262009	0.375	0.21421889616464	0.0505144995322732	0.0551917680074836	0.614927739654814	0.88	0.02
438	3	0.212962962962963	0.994694960212202	0.92	0.815217391304348	0.92	0.212962962962963	0.345864661654135	0.222680412371134	0.0474226804123711	0.0515463917525773	0.603828961587582	0.88	0.02
439	4	0.20627802690583	0.996042216358839	0.938775510204082	0.810085836909871	0.938775510204082	0.20627802690583	0.338235294117647	0.227319062181448	0.0468909276248726	0.0499490316004077	0.601160121632334	0.88	0.02
440	5	0.216981132075472	0.996073298429319	0.938775510204081	0.820927723840345	0.938775510204082	0.216981132075472	0.352490421455939	0.217213114754098	0.0471311475409836	0.0502049180327869	0.606527215252396	0.88	0.02
441	1	0.179487179487179	0.995092024539877	0.91304347826087	0.808574277168495	0.91304347826087	0.179487179487179	0.3	0.223069590085796	0.0400381315538608	0.0438512869399428	0.587289602013528	0.89	0.02
442	2	0.218340611353712	0.995238095238095	0.925925925925926	0.823645320197044	0.925925925925926	0.218340611353712	0.353356890459364	0.21421889616464	0.0467726847521048	0.0505144995322732	0.606789353295904	0.89	0.02
443	3	0.175925925925926	0.994694960212202	0.904761904761905	0.808189655172414	0.904761904761905	0.175925925925926	0.294573643410853	0.222680412371134	0.0391752577319588	0.0432989690721649	0.585310443069064	0.89	0.02
444	4	0.192825112107623	0.997361477572559	0.955555555555555	0.807692307692308	0.955555555555556	0.192825112107623	0.32089552238806	0.227319062181448	0.0438328236493374	0.0458715596330275	0.595093294840091	0.89	0.02
445	5	0.207547169811321	0.996073298429319	0.936170212765957	0.819160387513455	0.936170212765957	0.207547169811321	0.33976833976834	0.217213114754098	0.0450819672131148	0.048155737704918	0.60181023412032	0.89	0.02
446	1	0.175213675213675	0.995092024539877	0.911111111111112	0.807768924302789	0.911111111111111	0.175213675213675	0.293906810035842	0.223069590085796	0.0390848427073403	0.0428979980934223	0.585152849876776	0.9	0.02
447	2	0.205240174672489	0.996428571428571	0.94	0.821393523061825	0.94	0.205240174672489	0.336917562724014	0.21421889616464	0.0439663236669785	0.0467726847521048	0.60083437305053	0.9	0.02
448	3	0.157407407407407	0.994694960212202	0.894736842105263	0.804721030042919	0.894736842105263	0.157407407407407	0.267716535433071	0.222680412371134	0.0350515463917526	0.0391752577319588	0.576051183809804	0.9	0.02
449	4	0.183856502242152	0.99868073878628	0.976190476190477	0.806176783812567	0.976190476190476	0.183856502242152	0.309433962264151	0.227319062181448	0.0417940876656473	0.0428134556574924	0.591268620514216	0.9	0.02
450	5	0.183962264150943	0.99738219895288	0.951219512195122	0.814973262032086	0.951219512195122	0.183962264150943	0.308300395256917	0.217213114754098	0.0399590163934426	0.0420081967213115	0.590672231551912	0.9	0.02
451	1	0.170940170940171	0.995092024539877	0.90909090909091	0.806965174129353	0.909090909090909	0.170940170940171	0.287769784172662	0.223069590085796	0.0381315538608198	0.0419447092469018	0.583016097740024	0.91	0.02
452	2	0.187772925764192	0.996428571428571	0.934782608695652	0.818181818181818	0.934782608695652	0.187772925764192	0.312727272727273	0.21421889616464	0.0402245088868101	0.0430308699719364	0.592100748596382	0.91	0.02
453	3	0.152777777777778	0.997347480106101	0.942857142857142	0.80427807486631	0.942857142857143	0.152777777777778	0.262948207171315	0.222680412371134	0.034020618556701	0.0360824742268041	0.575062628941939	0.91	0.02
454	4	0.174887892376682	0.99868073878628	0.975000000000001	0.804463336875664	0.975	0.174887892376682	0.296577946768061	0.227319062181448	0.0397553516819572	0.0407747196738022	0.586784315581481	0.91	0.02
455	5	0.160377358490566	0.99738219895288	0.944444444444445	0.81063829787234	0.944444444444444	0.160377358490566	0.274193548387097	0.217213114754098	0.0348360655737705	0.0368852459016393	0.578879778721723	0.91	0.02
456	1	0.145299145299145	0.996319018404908	0.918918918918919	0.802371541501976	0.918918918918919	0.145299145299145	0.250922509225092	0.223069590085796	0.0324118207816969	0.0352716873212583	0.570809081852027	0.92	0.02
457	2	0.170305676855895	0.996428571428571	0.928571428571429	0.814995131450828	0.928571428571429	0.170305676855895	0.287822878228782	0.21421889616464	0.0364826941066417	0.039289055191768	0.583367124142233	0.92	0.02
458	3	0.148148148148148	0.997347480106101	0.941176470588234	0.803418803418803	0.941176470588235	0.148148148148148	0.256	0.222680412371134	0.0329896907216495	0.0350515463917526	0.572747814127124	0.92	0.02
459	4	0.170403587443946	1	1	0.803817603393425	1	0.170403587443946	0.291187739463601	0.227319062181448	0.0387359836901121	0.0387359836901121	0.585201793721973	0.92	0.02
460	5	0.155660377358491	0.99738219895288	0.942857142857143	0.809776833156217	0.942857142857143	0.155660377358491	0.267206477732794	0.217213114754098	0.0338114754098361	0.0358606557377049	0.576521288155685	0.92	0.02
461	1	0.11965811965812	0.997546012269939	0.933333333333334	0.79784102060844	0.933333333333333	0.11965811965812	0.212121212121212	0.223069590085796	0.0266920877025739	0.0285986653956149	0.558602065964029	0.93	0.02
462	2	0.152838427947598	0.997619047619048	0.945945945945946	0.812015503875969	0.945945945945946	0.152838427947598	0.263157894736842	0.21421889616464	0.0327408793264733	0.0346117867165575	0.575228737783323	0.93	0.02
463	3	0.12962962962963	0.997347480106101	0.933333333333332	0.8	0.933333333333333	0.12962962962963	0.227642276422764	0.222680412371134	0.0288659793814433	0.0309278350515464	0.563488554867865	0.93	0.02
464	4	0.15695067264574	1	1	0.801268498942918	1	0.15695067264574	0.271317829457364	0.227319062181448	0.035677879714577	0.035677879714577	0.57847533632287	0.93	0.02
465	5	0.141509433962264	0.99869109947644	0.96774193548387	0.807407407407407	0.967741935483871	0.141509433962264	0.246913580246914	0.217213114754098	0.0307377049180328	0.0317622950819672	0.570100266719352	0.93	0.02
466	1	0.0982905982905983	0.998773006134969	0.958333333333334	0.794146341463415	0.958333333333333	0.0982905982905983	0.178294573643411	0.223069590085796	0.0219256434699714	0.0228789323164919	0.548531802212784	0.94	0.02
467	2	0.135371179039301	0.998809523809524	0.96875	0.809064609450338	0.96875	0.135371179039301	0.237547892720307	0.21421889616464	0.028999064546305	0.0299345182413471	0.567090351424413	0.94	0.02
468	3	0.101851851851852	0.997347480106101	0.916666666666665	0.79492600422833	0.916666666666667	0.101851851851852	0.183333333333333	0.222680412371134	0.022680412371134	0.0247422680412371	0.549599665978976	0.94	0.02
469	4	0.130044843049327	1	1	0.796218487394958	1	0.130044843049327	0.23015873015873	0.227319062181448	0.0295616717635066	0.0295616717635066	0.565022421524664	0.94	0.02
470	5	0.127358490566038	0.99869109947644	0.964285714285713	0.804852320675105	0.964285714285714	0.127358490566038	0.225	0.217213114754098	0.0276639344262295	0.0286885245901639	0.563024795021239	0.94	0.02
471	1	0.0854700854700855	0.998773006134969	0.952380952380953	0.791828793774319	0.952380952380952	0.0854700854700855	0.156862745098039	0.223069590085796	0.0190657769304099	0.0200190657769304	0.542121545802527	0.95	0.02
472	2	0.11353711790393	0.998809523809524	0.962962962962963	0.805182341650672	0.962962962962963	0.11353711790393	0.203125	0.21421889616464	0.0243217960710945	0.0252572497661366	0.556173320856727	0.95	0.02
473	3	0.0833333333333333	0.99867374005305	0.947368421052633	0.79179810725552	0.947368421052632	0.0833333333333333	0.153191489361702	0.222680412371134	0.0185567010309278	0.0195876288659794	0.541003536693192	0.95	0.02
474	4	0.103139013452915	1	1	0.791231732776618	1	0.103139013452915	0.186991869918699	0.227319062181448	0.0234454638124363	0.0234454638124363	0.551569506726457	0.95	0.02
475	5	0.0990566037735849	0.99869109947644	0.954545454545453	0.79979035639413	0.954545454545455	0.0990566037735849	0.179487179487179	0.217213114754098	0.021516393442623	0.0225409836065574	0.548873851625012	0.95	0.02
476	1	0.0683760683760684	0.998773006134969	0.941176470588236	0.788759689922481	0.941176470588235	0.0683760683760684	0.127490039840637	0.223069590085796	0.0152526215443279	0.0162059103908484	0.533574537255519	0.96	0.02
477	2	0.0829694323144105	0.998809523809524	0.95	0.799809342230696	0.95	0.0829694323144105	0.152610441767068	0.21421889616464	0.0177736202057998	0.0187090739008419	0.540889478061967	0.96	0.02
478	3	0.0740740740740741	0.99867374005305	0.941176470588237	0.790136411332634	0.941176470588235	0.0740740740740741	0.137339055793991	0.222680412371134	0.0164948453608247	0.0175257731958763	0.536373907063562	0.96	0.02
479	4	0.0807174887892377	1	1	0.787123572170301	1	0.0807174887892377	0.149377593360996	0.227319062181448	0.018348623853211	0.018348623853211	0.540358744394619	0.96	0.02
480	5	0.0849056603773585	0.99869109947644	0.94736842105263	0.797283176593521	0.947368421052632	0.0849056603773585	0.155844155844156	0.217213114754098	0.0184426229508197	0.0194672131147541	0.541798379926899	0.96	0.02
481	1	0.047008547008547	0.998773006134969	0.916666666666667	0.784956605593057	0.916666666666667	0.047008547008547	0.0894308943089431	0.223069590085796	0.0104861773117255	0.0114394661582459	0.522890776571758	0.97	0.02
482	2	0.0655021834061135	0.998809523809524	0.9375	0.796771130104463	0.9375	0.0655021834061135	0.122448979591837	0.21421889616464	0.0140318054256314	0.0149672591206735	0.532155853607819	0.97	0.02
483	3	0.0509259259259259	0.99867374005305	0.916666666666669	0.786012526096033	0.916666666666667	0.0509259259259259	0.0964912280701754	0.222680412371134	0.011340206185567	0.0123711340206186	0.524799832989488	0.97	0.02
484	4	0.062780269058296	1	1	0.783867631851086	1	0.062780269058296	0.118143459915612	0.227319062181448	0.0142711518858308	0.0142711518858308	0.531390134529148	0.97	0.02
485	5	0.0660377358490566	0.99869109947644	0.933333333333331	0.793964620187305	0.933333333333333	0.0660377358490566	0.123348017621145	0.217213114754098	0.014344262295082	0.0153688524590164	0.532364417662748	0.97	0.02
486	1	0.0341880341880342	0.998773006134969	0.88888888888889	0.782692307692308	0.888888888888889	0.0341880341880342	0.065843621399177	0.223069590085796	0.00762631077216397	0.00857959961868446	0.516480520161502	0.98	0.02
487	2	0.0480349344978166	1	1	0.793950850661626	1	0.0480349344978166	0.0916666666666667	0.21421889616464	0.010289990645463	0.010289990645463	0.524017467248908	0.98	0.02
488	3	0.0277777777777778	1	1	0.782157676348548	1	0.0277777777777778	0.0540540540540541	0.222680412371134	0.00618556701030928	0.00618556701030928	0.513888888888889	0.98	0.02
489	4	0.0403587443946188	1	1	0.779835390946502	1	0.0403587443946188	0.0775862068965517	0.227319062181448	0.00917431192660551	0.00917431192660551	0.520179372197309	0.98	0.02
490	5	0.0235849056603774	1	1	0.786817713697219	1	0.0235849056603774	0.0460829493087558	0.217213114754098	0.00512295081967213	0.00512295081967213	0.511792452830189	0.98	0.02
491	1	0.0170940170940171	0.998773006134969	0.800000000000001	0.779693486590038	0.8	0.0170940170940171	0.0334728033472803	0.223069590085796	0.00381315538608198	0.00476644423260248	0.507933511614493	0.99	0.02
492	2	0.0174672489082969	1	1	0.788732394366197	1	0.0174672489082969	0.0343347639484979	0.21421889616464	0.00374181478016838	0.00374181478016838	0.508733624454148	0.99	0.02
493	3	0.0138888888888889	1	1	0.779731127197518	1	0.0138888888888889	0.0273972602739726	0.222680412371134	0.00309278350515464	0.00309278350515464	0.506944444444444	0.99	0.02
494	4	0.0179372197309417	1	1	0.775844421699079	1	0.0179372197309417	0.0352422907488987	0.227319062181448	0.00407747196738022	0.00407747196738022	0.508968609865471	0.99	0.02
495	5	0.00471698113207547	1	1	0.783589743589744	1	0.00471698113207547	0.00938967136150235	0.217213114754098	0.00102459016393443	0.00102459016393443	0.502358490566038	0.99	0.02
496	1	0	1	NA	0.776930409914204	NA	0	NA	0.223069590085796	0	0	0.5	1	0.02
497	2	0	1	NA	0.78578110383536	NA	0	NA	0.21421889616464	0	0	0.5	1	0.02
498	3	0	1	NA	0.777319587628866	NA	0	NA	0.222680412371134	0	0	0.5	1	0.02
499	4	0	1	NA	0.772680937818553	NA	0	NA	0.227319062181448	0	0	0.5	1	0.02
500	5	0	1	NA	0.782786885245902	NA	0	NA	0.217213114754098	0	0	0.5	1	0.02
