# Supplementary material for: Early prediction of antigenic transitions for influenza A/H3N2
Source: PLoS Comput Biol. 2020 Feb 18;16(2):e1007683. doi: 10.1371/journal.pcbi.1007683 (PMC7048310; doi:10.1371/journal.pcbi.1007683)
Supplement: S1 Source — (GZ) [file pcbi.1007683.s016.tar.gz › S3_source_files/figure_files/figure4_data/term_performance.csv]

variable	per	max.per	min.per	rf	term.number
ratio.meanR	0.907389462775165	0.915293785908146	0.894186249540909	01	1
varR	0.916862199116397	0.922447903830883	0.908431624008815	01	2
meanR	0.919102270752978	0.924419178106758	0.906056391452775	01	3
ratio.mutation	0.920392691273713	0.926165146909828	0.908979523026811	01	4
ratio.varSigma	0.921477140302132	0.927465839699882	0.9104606566359	01	5
ratio.varBeta	0.922341116550498	0.927804704400449	0.912357230159734	01	6
individual.varSigma	0.922976786566449	0.929683863194501	0.911535381632739	01	7
ratio.meanR	0.897100678594172	0.906882841055023	0.886933039693776	02	1
varR	0.905254399147958	0.912334535216833	0.89843741806932	02	2
meanR	0.907103455205079	0.915612960584807	0.894945204761156	02	3
ratio.mutation	0.908978254928354	0.914769182782283	0.898972261548949	02	4
ratio.varBeta	0.910841842360672	0.918428331522276	0.901630748256515	02	5
prop.I	0.912412313761555	0.920428726662057	0.902779088668659	02	6
individual.varSigma	0.912761428825925	0.920237330830781	0.902123643227938	02	7
ratio.meanR	0.877322710841496	0.890102481121899	0.859526472781506	03	1
varR	0.886621736758129	0.896467098166127	0.867284747318304	03	2
meanR	0.890188104120078	0.898948220064725	0.865341593529513	03	3
ratio.mutation	0.893392720783438	0.903964401294498	0.870776687890782	03	4
ratio.varBeta	0.895462516692081	0.904800431499461	0.874591292376527	03	5
totalI	0.896232437376494	0.906975907946782	0.874792061033672	03	6
dominant.freq	0.896820222087103	0.907668104998202	0.876276315034704	03	7
ratio.meanR	0.881494232364179	0.891443167305236	0.867445562567514	04	1
varR	0.891231547401207	0.901534847655537	0.870487236340895	04	2
meanR	0.894098052330863	0.905587731999474	0.867246574563648	04	3
ratio.mutation	0.896387337443721	0.908502098157271	0.872050713514128	04	4
ratio.varBeta	0.898164311643407	0.908695949644226	0.876011522352986	04	5
individual.varSigma	0.899771509148248	0.910657270571064	0.876854852464609	04	6
totalI	0.900414998568495	0.910816912972085	0.877129645422328	04	7
ratio.meanR	0.872416626512261	0.891225096519903	0.847922192749779	05	1
varR	0.88131639276605	0.899955607570927	0.853828961587582	05	2
meanR	0.885168903791132	0.901637138975207	0.852158856469201	05	3
ratio.mutation	0.887495645407313	0.900684261974585	0.857832301797819	05	4
individual.varSigma	0.888635148790674	0.901466275659824	0.860202377443757	05	5
ratio.varBeta	0.890142312832021	0.903587715404173	0.862732095490716	05	6
dominant.freq	0.890870771369389	0.903937473936263	0.864340799685627	05	7
ratio.meanR	0.863769665879444	0.880681250624313	0.847448296384467	06	1
varR	0.877206326378271	0.893050977258349	0.859291772057729	06	2
meanR	0.881965582625466	0.898128725069091	0.856985567623865	06	3
ratio.mutation	0.88367277698289	0.897795757999534	0.859946436542181	06	4
ratio.varBeta	0.885134497020255	0.900875703392934	0.863338788870704	06	5
individual.varSigma	0.885602035584023	0.900892351746412	0.861017705698557	06	6
ratio.meanR	0.862346276829907	0.877229437229437	0.833478595231992	07	1
varR	0.875823635412667	0.892692640692641	0.845150816030078	07	2
meanR	0.880207081232447	0.900277056277056	0.844603947705716	07	3
ratio.mutation	0.882387258332888	0.897142857142857	0.849850465692557	07	4
ratio.varBeta	0.884349763679336	0.899584415584416	0.85352473724686	07	5
ratio.meanR	0.855369606005319	0.877104377104377	0.821881269916204	08	1
varR	0.865630161230663	0.886630125581073	0.842672499502883	08	2
meanR	0.869193525665573	0.891625615763547	0.840047723205409	08	3
ratio.mutation	0.872707496562944	0.893730197275608	0.84394511831378	08	4
ratio.varBeta	0.874489794838256	0.895927287865122	0.850546828395307	08	5
dominant.freq	0.875976983117378	0.897060524063924	0.853410220719825	08	6
ratio.meanR	0.860676880959308	0.879946344735077	0.827471614511216	09	1
varR	0.870249356491727	0.888972725240331	0.839795070617557	09	2
meanR	0.873589635502514	0.89148781578359	0.845638327333149	09	3
ratio.mutation	0.87548748042213	0.893471942767717	0.850180005538632	09	4
dominant.freq	0.876974793612962	0.89484126984127	0.855967875934644	09	5
ratio.varBeta	0.877076438935028	0.896685669572994	0.85031847133758	09	6
ratio.meanR	0.866969405	0.889245362	0.84484472	10	1
varR	0.878432338	0.905286651	0.859689441	10	2
meanR	0.881867302	0.90999442	0.866956522	10	3
ratio.mutation	0.883646184	0.909087739	0.869285714	10	4
ratio.varBeta	0.884436753	0.911145209	0.868726708	10	5
tmrca	0.884903652	0.908355419	0.868509317	10	6
