# Supplementary material for: Early prediction of antigenic transitions for influenza A/H3N2
Source: PLoS Comput Biol. 2020 Feb 18;16(2):e1007683. doi: 10.1371/journal.pcbi.1007683 (PMC7048310; doi:10.1371/journal.pcbi.1007683)
Supplement: S1 Source — (GZ) [file pcbi.1007683.s016.tar.gz › S3_source_files/figure_files/figure4_data/perf.single.03.csv]

	fold	Sensitivity	Specificity	Pos.Pred.Value	Neg.Pred.Value	Precision	Recall	F1	Prevalence	Detection.Rate	Detection.Prevalence	Balanced.Accuracy	thres	freq
1	1	0.995726495726496	0.191275167785235	0.325874125874126	0.991304347826087	0.325874125874126	0.995726495726496	0.49104320337197	0.281927710843373	0.280722891566265	0.86144578313253	0.593500831755865	0.01	0.03
2	2	0.995633187772926	0.155778894472362	0.311475409836066	0.98936170212766	0.311475409836066	0.995633187772926	0.474505723204995	0.277239709443099	0.276029055690073	0.886198547215496	0.575706041122644	0.01	0.03
3	3	1	0.135922330097087	0.3267776096823	1	0.3267776096823	1	0.492588369441277	0.295485636114911	0.295485636114911	0.904240766073871	0.567961165048544	0.01	0.03
4	4	1	0.169117647058824	0.333333333333333	1	0.333333333333333	1	0.5	0.293506493506493	0.293506493506493	0.88051948051948	0.584558823529412	0.01	0.03
5	5	0.995283018867924	0.175627240143369	0.314456035767511	0.98989898989899	0.314456035767511	0.995283018867924	0.477916194790487	0.275324675324675	0.274025974025974	0.871428571428571	0.585455129505647	0.01	0.03
6	1	0.987179487179487	0.298657718120805	0.355932203389831	0.983425414364641	0.355932203389831	0.987179487179487	0.52321630804077	0.281927710843373	0.278313253012048	0.781927710843374	0.642918602650146	0.02	0.03
7	2	0.995633187772926	0.242881072026801	0.335294117647059	0.993150684931507	0.335294117647059	0.995633187772926	0.501650165016502	0.277239709443099	0.276029055690073	0.823244552058111	0.619257129899863	0.02	0.03
8	3	1	0.233009708737864	0.353518821603928	1	0.353518821603928	1	0.522370012091898	0.295485636114911	0.295485636114911	0.835841313269494	0.616504854368932	0.02	0.03
9	4	1	0.262867647058824	0.360446570972887	1	0.360446570972887	1	0.52989449003517	0.293506493506493	0.293506493506493	0.814285714285714	0.631433823529412	0.02	0.03
10	5	0.995283018867924	0.267025089605735	0.340322580645161	0.993333333333333	0.340322580645161	0.995283018867924	0.507211538461538	0.275324675324675	0.274025974025974	0.805194805194805	0.63115405423683	0.02	0.03
11	1	0.97008547008547	0.360738255033557	0.373355263157895	0.968468468468469	0.373355263157895	0.97008547008547	0.539192399049881	0.281927710843373	0.273493975903614	0.732530120481928	0.665411862559514	0.03	0.03
12	2	0.986899563318777	0.311557788944724	0.354788069073783	0.984126984126984	0.354788069073783	0.986899563318777	0.521939953810624	0.277239709443099	0.273607748184019	0.771186440677966	0.649228676131751	0.03	0.03
13	3	1	0.302912621359223	0.375652173913043	1	0.375652173913043	1	0.54614412136536	0.295485636114911	0.295485636114911	0.786593707250342	0.651456310679612	0.03	0.03
14	4	1	0.341911764705882	0.386986301369863	1	0.386986301369863	1	0.558024691358025	0.293506493506493	0.293506493506493	0.758441558441558	0.670955882352941	0.03	0.03
15	5	0.995283018867924	0.32258064516129	0.358234295415959	0.994475138121547	0.358234295415959	0.995283018867924	0.526841448189763	0.275324675324675	0.274025974025974	0.764935064935065	0.658931832014607	0.03	0.03
16	1	0.961538461538462	0.404362416107383	0.387931034482759	0.964	0.387931034482759	0.961538461538462	0.552825552825553	0.281927710843373	0.271084337349398	0.698795180722892	0.682950438822922	0.04	0.03
17	2	0.978165938864629	0.351758793969849	0.366612111292962	0.976744186046512	0.366612111292962	0.978165938864629	0.533333333333333	0.277239709443099	0.271186440677966	0.739709443099274	0.664962366417239	0.04	0.03
18	3	1	0.339805825242718	0.388489208633094	1	0.388489208633094	1	0.559585492227979	0.295485636114911	0.295485636114911	0.760601915184679	0.669902912621359	0.04	0.03
19	4	0.986725663716814	0.389705882352941	0.401801801801802	0.986046511627907	0.401801801801802	0.986725663716814	0.571062740076825	0.293506493506493	0.28961038961039	0.720779220779221	0.688215773034878	0.04	0.03
20	5	0.995283018867924	0.372759856630824	0.376114081996435	0.995215311004785	0.376114081996435	0.995283018867924	0.545924967658473	0.275324675324675	0.274025974025974	0.728571428571429	0.684021437749374	0.04	0.03
21	1	0.944444444444444	0.447986577181208	0.401818181818182	0.953571428571429	0.401818181818182	0.944444444444444	0.563775510204082	0.281927710843373	0.266265060240964	0.662650602409639	0.696215510812826	0.05	0.03
22	2	0.978165938864629	0.403685092127303	0.386206896551724	0.979674796747967	0.386206896551724	0.978165938864629	0.553770086526576	0.277239709443099	0.271186440677966	0.702179176755448	0.690925515495966	0.05	0.03
23	3	0.990740740740741	0.392233009708738	0.40607210626186	0.990196078431372	0.40607210626186	0.990740740740741	0.576043068640646	0.295485636114911	0.292749658002736	0.720930232558139	0.691486875224739	0.05	0.03
24	4	0.986725663716814	0.426470588235294	0.416822429906542	0.987234042553191	0.416822429906542	0.986725663716814	0.586070959264126	0.293506493506493	0.28961038961039	0.694805194805195	0.706598125976054	0.05	0.03
25	5	0.990566037735849	0.417562724014337	0.392523364485981	0.991489361702128	0.392523364485981	0.990566037735849	0.562248995983936	0.275324675324675	0.272727272727273	0.694805194805195	0.704064380875093	0.05	0.03
26	1	0.944444444444444	0.49496644295302	0.423371647509579	0.957792207792208	0.423371647509579	0.944444444444444	0.584656084656085	0.281927710843373	0.266265060240964	0.628915662650602	0.719705443698732	0.06	0.03
27	2	0.978165938864629	0.445561139028476	0.403603603603604	0.981549815498155	0.403603603603604	0.978165938864629	0.571428571428571	0.277239709443099	0.271186440677966	0.671912832929782	0.711863538946552	0.06	0.03
28	3	0.986111111111111	0.425242718446602	0.418467583497053	0.986486486486487	0.418467583497053	0.986111111111111	0.587586206896552	0.295485636114911	0.291381668946648	0.696306429548564	0.705676914778857	0.06	0.03
29	4	0.982300884955752	0.452205882352941	0.426923076923077	0.984	0.426923076923077	0.982300884955752	0.595174262734584	0.293506493506493	0.288311688311688	0.675324675324675	0.717253383654347	0.06	0.03
30	5	0.985849056603774	0.446236559139785	0.403474903474904	0.988095238095238	0.403474903474904	0.985849056603774	0.572602739726027	0.275324675324675	0.271428571428571	0.672727272727273	0.716042807871779	0.06	0.03
31	1	0.94017094017094	0.538590604026846	0.444444444444444	0.95820895522388	0.444444444444444	0.94017094017094	0.603566529492455	0.281927710843373	0.265060240963855	0.596385542168675	0.739380772098893	0.07	0.03
32	2	0.978165938864629	0.472361809045226	0.415584415584416	0.982578397212544	0.415584415584416	0.978165938864629	0.583333333333333	0.277239709443099	0.271186440677966	0.652542372881356	0.725263873954927	0.07	0.03
33	3	0.986111111111111	0.452427184466019	0.43030303030303	0.98728813559322	0.43030303030303	0.986111111111111	0.59915611814346	0.295485636114911	0.291381668946648	0.677154582763338	0.719269147788565	0.07	0.03
34	4	0.97787610619469	0.485294117647059	0.441117764471058	0.981412639405204	0.441117764471058	0.97787610619469	0.607977991746905	0.293506493506493	0.287012987012987	0.650649350649351	0.731585111920874	0.07	0.03
35	5	0.985849056603774	0.483870967741935	0.420523138832998	0.989010989010989	0.420523138832998	0.985849056603774	0.589562764456982	0.275324675324675	0.271428571428571	0.645454545454546	0.734860012172855	0.07	0.03
36	1	0.94017094017094	0.553691275167785	0.452674897119342	0.959302325581395	0.452674897119342	0.94017094017094	0.611111111111111	0.281927710843373	0.265060240963855	0.585542168674699	0.746931107669363	0.08	0.03
37	2	0.978165938864629	0.490787269681742	0.424242424242424	0.983221476510067	0.424242424242424	0.978165938864629	0.591809775429326	0.277239709443099	0.271186440677966	0.639225181598063	0.734476604273185	0.08	0.03
38	3	0.986111111111111	0.481553398058252	0.44375	0.98804780876494	0.44375	0.986111111111111	0.612068965517241	0.295485636114911	0.291381668946648	0.656634746922025	0.733832254584682	0.08	0.03
39	4	0.969026548672566	0.514705882352941	0.453416149068323	0.975609756097561	0.453416149068323	0.969026548672566	0.617771509167842	0.293506493506493	0.284415584415584	0.627272727272727	0.741866215512754	0.08	0.03
40	5	0.985849056603774	0.516129032258065	0.436325678496868	0.989690721649485	0.436325678496868	0.985849056603774	0.604920405209841	0.275324675324675	0.271428571428571	0.622077922077922	0.750989044430919	0.08	0.03
41	1	0.94017094017094	0.588926174496644	0.473118279569893	0.961643835616438	0.473118279569892	0.94017094017094	0.629470672389127	0.281927710843373	0.265060240963855	0.560240963855422	0.764548557333792	0.09	0.03
42	2	0.978165938864629	0.505862646566164	0.431599229287091	0.98371335504886	0.431599229287091	0.978165938864629	0.598930481283422	0.277239709443099	0.271186440677966	0.628329297820823	0.742014292715397	0.09	0.03
43	3	0.976851851851852	0.512621359223301	0.456709956709957	0.981412639405205	0.456709956709957	0.976851851851852	0.622418879056047	0.295485636114911	0.288645690834473	0.632010943912449	0.744736605537576	0.09	0.03
44	4	0.951327433628319	0.540441176470588	0.462365591397849	0.963934426229508	0.462365591397849	0.951327433628319	0.622286541244573	0.293506493506493	0.279220779220779	0.603896103896104	0.745884305049453	0.09	0.03
45	5	0.976415094339623	0.539426523297491	0.446120689655172	0.983660130718954	0.446120689655172	0.976415094339623	0.612426035502959	0.275324675324675	0.268831168831169	0.602597402597403	0.757920808818557	0.09	0.03
46	1	0.931623931623932	0.610738255033557	0.484444444444444	0.957894736842105	0.484444444444444	0.931623931623932	0.637426900584795	0.281927710843373	0.262650602409639	0.542168674698795	0.771181093328744	0.1	0.03
47	2	0.973799126637555	0.525963149078727	0.440711462450593	0.98125	0.440711462450593	0.973799126637555	0.606802721088435	0.277239709443099	0.269975786924939	0.612590799031477	0.749881137858141	0.1	0.03
48	3	0.972222222222222	0.535922330097087	0.467706013363029	0.978723404255319	0.467706013363029	0.972222222222222	0.631578947368421	0.295485636114911	0.287277701778386	0.614227086183311	0.754072276159655	0.1	0.03
49	4	0.946902654867257	0.553308823529412	0.468271334792122	0.961661341853035	0.468271334792123	0.946902654867257	0.626647144948756	0.293506493506493	0.277922077922078	0.593506493506494	0.750105739198334	0.1	0.03
50	5	0.971698113207547	0.560931899641577	0.456762749445676	0.981191222570533	0.456762749445676	0.971698113207547	0.621417797888386	0.275324675324675	0.267532467532468	0.585714285714286	0.766315006424562	0.1	0.03
51	1	0.927350427350427	0.629194630872483	0.495433789954338	0.956632653061225	0.495433789954338	0.927350427350427	0.645833333333333	0.281927710843373	0.26144578313253	0.527710843373494	0.778272529111455	0.11	0.03
52	2	0.965065502183406	0.552763819095477	0.452868852459016	0.976331360946746	0.452868852459016	0.965065502183406	0.616457461645746	0.277239709443099	0.267554479418886	0.590799031476998	0.758914660639442	0.11	0.03
53	3	0.972222222222222	0.559223300970874	0.480549199084668	0.979591836734694	0.480549199084668	0.972222222222222	0.643185298621746	0.295485636114911	0.287277701778386	0.59781121751026	0.765722761596548	0.11	0.03
54	4	0.942477876106195	0.580882352941177	0.482993197278911	0.96048632218845	0.482993197278912	0.942477876106195	0.638680659670165	0.293506493506493	0.276623376623377	0.572727272727273	0.761680114523686	0.11	0.03
55	5	0.966981132075472	0.580645161290323	0.466970387243736	0.978851963746224	0.466970387243736	0.966981132075472	0.629800307219662	0.275324675324675	0.266233766233766	0.57012987012987	0.773813146682897	0.11	0.03
56	1	0.914529914529915	0.644295302013423	0.502347417840376	0.95049504950495	0.502347417840376	0.914529914529915	0.648484848484849	0.281927710843373	0.257831325301205	0.513253012048193	0.779412608271669	0.12	0.03
57	2	0.965065502183406	0.561139028475712	0.457556935817805	0.97667638483965	0.457556935817805	0.965065502183406	0.620786516853932	0.277239709443099	0.267554479418886	0.584745762711864	0.763102265329559	0.12	0.03
58	3	0.962962962962963	0.586407766990291	0.494061757719715	0.974193548387097	0.494061757719715	0.962962962962963	0.653061224489796	0.295485636114911	0.284541723666211	0.575923392612859	0.774685364976627	0.12	0.03
59	4	0.929203539823009	0.613970588235294	0.5	0.954285714285714	0.5	0.929203539823009	0.65015479876161	0.293506493506493	0.272727272727273	0.545454545454545	0.771587064029152	0.12	0.03
60	5	0.957547169811321	0.609318996415771	0.482185273159145	0.974212034383954	0.482185273159145	0.957547169811321	0.641390205371248	0.275324675324675	0.263636363636364	0.546753246753247	0.783433083113546	0.12	0.03
61	1	0.905982905982906	0.659395973154362	0.510843373493976	0.946987951807229	0.510843373493976	0.905982905982906	0.653312788906009	0.281927710843373	0.255421686746988	0.5	0.782689439568634	0.13	0.03
62	2	0.956331877729258	0.582914572864322	0.467948717948718	0.972067039106145	0.467948717948718	0.956331877729258	0.628407460545194	0.277239709443099	0.265133171912833	0.566585956416465	0.76962322529679	0.13	0.03
63	3	0.949074074074074	0.621359223300971	0.5125	0.966767371601208	0.5125	0.949074074074074	0.665584415584416	0.295485636114911	0.280437756497948	0.547195622435021	0.785216648687523	0.13	0.03
64	4	0.920353982300885	0.630514705882353	0.508557457212714	0.950138504155125	0.508557457212714	0.920353982300885	0.65511811023622	0.293506493506493	0.27012987012987	0.531168831168831	0.775434344091619	0.13	0.03
65	5	0.94811320754717	0.627240143369176	0.491442542787286	0.969529085872576	0.491442542787286	0.94811320754717	0.647342995169082	0.275324675324675	0.261038961038961	0.531168831168831	0.787676675458173	0.13	0.03
66	1	0.88034188034188	0.672818791946309	0.513715710723192	0.934731934731935	0.513715710723192	0.88034188034188	0.648818897637795	0.281927710843373	0.248192771084337	0.483132530120482	0.776580336144094	0.14	0.03
67	2	0.951965065502183	0.603015075376884	0.479120879120879	0.970350404312669	0.479120879120879	0.951965065502183	0.637426900584795	0.277239709443099	0.263922518159806	0.550847457627119	0.777490070439534	0.14	0.03
68	3	0.949074074074074	0.642718446601942	0.526992287917738	0.967836257309941	0.526992287917738	0.949074074074074	0.677685950413223	0.295485636114911	0.280437756497948	0.532147742818057	0.795896260338008	0.14	0.03
69	4	0.911504424778761	0.645220588235294	0.516290726817043	0.946091644204852	0.516290726817043	0.911504424778761	0.6592	0.293506493506493	0.267532467532468	0.518181818181818	0.778362506507028	0.14	0.03
70	5	0.938679245283019	0.639784946236559	0.4975	0.964864864864865	0.4975	0.938679245283019	0.650326797385621	0.275324675324675	0.258441558441558	0.519480519480519	0.789232095759789	0.14	0.03
71	1	0.867521367521368	0.681208053691275	0.516539440203562	0.929061784897025	0.516539440203562	0.867521367521368	0.647527910685806	0.281927710843373	0.244578313253012	0.473493975903614	0.774364710606321	0.15	0.03
72	2	0.947598253275109	0.608040201005025	0.481152993348115	0.968	0.481152993348115	0.947598253275109	0.638235294117647	0.277239709443099	0.26271186440678	0.546004842615012	0.777819227140067	0.15	0.03
73	3	0.925925925925926	0.65631067961165	0.530503978779841	0.954802259887006	0.530503978779841	0.925925925925926	0.674536256323777	0.295485636114911	0.27359781121751	0.515731874145007	0.791118302768788	0.15	0.03
74	4	0.902654867256637	0.659926470588235	0.524421593830334	0.942257217847769	0.524421593830334	0.902654867256637	0.663414634146341	0.293506493506493	0.264935064935065	0.505194805194805	0.781290668922436	0.15	0.03
75	5	0.929245283018868	0.646953405017921	0.5	0.960106382978723	0.5	0.929245283018868	0.65016501650165	0.275324675324675	0.255844155844156	0.511688311688312	0.788099344018395	0.15	0.03
76	1	0.867521367521368	0.694630872483222	0.527272727272727	0.930337078651685	0.527272727272727	0.867521367521368	0.655896607431341	0.281927710843373	0.244578313253012	0.463855421686747	0.781076120002295	0.16	0.03
77	2	0.947598253275109	0.631490787269682	0.496567505720824	0.969151670951157	0.496567505720824	0.947598253275109	0.651651651651652	0.277239709443099	0.26271186440678	0.529055690072639	0.789544520272395	0.16	0.03
78	3	0.912037037037037	0.683495145631068	0.547222222222222	0.948787061994609	0.547222222222222	0.912037037037037	0.684027777777778	0.295485636114911	0.269493844049248	0.492476060191518	0.797766091334053	0.16	0.03
79	4	0.902654867256637	0.685661764705882	0.544	0.944303797468354	0.544	0.902654867256637	0.678868552412646	0.293506493506493	0.264935064935065	0.487012987012987	0.79415831598126	0.16	0.03
80	5	0.929245283018868	0.655913978494624	0.506426735218509	0.960629921259842	0.506426735218509	0.929245283018868	0.655574043261231	0.275324675324675	0.255844155844156	0.505194805194805	0.792579630756746	0.16	0.03
81	1	0.854700854700855	0.716442953020134	0.5420054200542	0.926247288503254	0.5420054200542	0.854700854700855	0.66334991708126	0.281927710843373	0.240963855421687	0.444578313253012	0.785571903860494	0.17	0.03
82	2	0.947598253275109	0.651591289782245	0.510588235294118	0.970074812967581	0.510588235294118	0.947598253275109	0.663608562691132	0.277239709443099	0.26271186440678	0.51452784503632	0.799594771528677	0.17	0.03
83	3	0.902777777777778	0.699029126213592	0.557142857142857	0.94488188976378	0.557142857142857	0.902777777777778	0.68904593639576	0.295485636114911	0.266757865937073	0.478796169630643	0.800903451995685	0.17	0.03
84	4	0.898230088495575	0.702205882352941	0.556164383561644	0.94320987654321	0.556164383561644	0.898230088495575	0.686971235194585	0.293506493506493	0.263636363636364	0.474025974025974	0.800217985424258	0.17	0.03
85	5	0.929245283018868	0.668458781362007	0.515706806282722	0.961340206185567	0.515706806282722	0.929245283018868	0.663299663299663	0.275324675324675	0.255844155844156	0.496103896103896	0.798852032190438	0.17	0.03
86	1	0.846153846153846	0.726510067114094	0.548476454293629	0.923240938166311	0.548476454293629	0.846153846153846	0.665546218487395	0.281927710843373	0.23855421686747	0.434939759036145	0.78633195663397	0.18	0.03
87	2	0.938864628820961	0.659966499162479	0.514354066985646	0.965686274509804	0.514354066985646	0.938864628820961	0.664605873261205	0.277239709443099	0.260290556900726	0.506053268765133	0.79941556399172	0.18	0.03
88	3	0.893518518518518	0.704854368932039	0.559420289855072	0.940414507772021	0.559420289855072	0.893518518518518	0.688057040998218	0.295485636114911	0.264021887824897	0.471956224350205	0.799186443725279	0.18	0.03
89	4	0.889380530973451	0.720588235294118	0.569405099150142	0.940047961630695	0.569405099150142	0.889380530973451	0.694300518134715	0.293506493506493	0.261038961038961	0.458441558441558	0.804984383133785	0.18	0.03
90	5	0.924528301886792	0.67921146953405	0.522666666666667	0.959493670886076	0.522666666666667	0.924528301886792	0.667802385008518	0.275324675324675	0.254545454545455	0.487012987012987	0.801869885710421	0.18	0.03
91	1	0.846153846153846	0.741610738255034	0.5625	0.924686192468619	0.5625	0.846153846153846	0.675767918088737	0.281927710843373	0.23855421686747	0.424096385542169	0.79388229220444	0.19	0.03
92	2	0.934497816593886	0.673366834170854	0.523227383863081	0.964028776978417	0.523227383863081	0.934497816593886	0.670846394984326	0.277239709443099	0.2590799031477	0.495157384987893	0.80393232538237	0.19	0.03
93	3	0.884259259259259	0.710679611650485	0.561764705882353	0.936061381074169	0.561764705882353	0.884259259259259	0.68705035971223	0.295485636114911	0.261285909712722	0.465116279069767	0.797469435454872	0.19	0.03
94	4	0.889380530973451	0.731617647058823	0.579250720461095	0.940898345153664	0.579250720461095	0.889380530973451	0.701570680628272	0.293506493506493	0.261038961038961	0.450649350649351	0.810499089016137	0.19	0.03
95	5	0.924528301886792	0.689964157706093	0.531165311653117	0.960099750623441	0.531165311653117	0.924528301886792	0.674698795180723	0.275324675324675	0.254545454545455	0.479220779220779	0.807246229796443	0.19	0.03
96	1	0.833333333333333	0.756711409395973	0.573529411764706	0.920408163265306	0.573529411764706	0.833333333333333	0.679442508710801	0.281927710843373	0.234939759036145	0.409638554216867	0.795022371364653	0.2	0.03
97	2	0.930131004366812	0.68676716917923	0.5325	0.962441314553991	0.5325	0.930131004366812	0.677265500794912	0.277239709443099	0.257869249394673	0.484261501210654	0.808449086773021	0.2	0.03
98	3	0.87037037037037	0.722330097087379	0.56797583081571	0.93	0.56797583081571	0.87037037037037	0.687385740402194	0.295485636114911	0.25718194254446	0.452804377564979	0.796350233728874	0.2	0.03
99	4	0.889380530973451	0.740808823529412	0.587719298245614	0.941588785046729	0.587719298245614	0.889380530973451	0.707746478873239	0.293506493506493	0.261038961038961	0.444155844155844	0.815094677251432	0.2	0.03
100	5	0.924528301886792	0.698924731182796	0.538461538461538	0.960591133004926	0.538461538461538	0.924528301886792	0.680555555555556	0.275324675324675	0.254545454545455	0.472727272727273	0.811726516534794	0.2	0.03
101	1	0.82051282051282	0.766778523489933	0.580060422960725	0.915831663326653	0.580060422960725	0.82051282051282	0.679646017699115	0.281927710843373	0.231325301204819	0.398795180722892	0.793645672001377	0.21	0.03
102	2	0.925764192139738	0.703517587939699	0.544987146529563	0.961098398169336	0.544987146529563	0.925764192139738	0.686084142394822	0.277239709443099	0.256658595641647	0.470944309927361	0.814640890039718	0.21	0.03
103	3	0.87037037037037	0.741747572815534	0.585669781931464	0.931707317073171	0.585669781931464	0.87037037037037	0.700186219739292	0.295485636114911	0.25718194254446	0.439124487004104	0.806058971592952	0.21	0.03
104	4	0.884955752212389	0.753676470588235	0.598802395209581	0.940366972477064	0.598802395209581	0.884955752212389	0.714285714285714	0.293506493506493	0.25974025974026	0.433766233766234	0.819316111400312	0.21	0.03
105	5	0.910377358490566	0.71505376344086	0.548295454545455	0.954545454545454	0.548295454545455	0.910377358490566	0.684397163120567	0.275324675324675	0.250649350649351	0.457142857142857	0.812715560965713	0.21	0.03
106	1	0.811965811965812	0.776845637583893	0.588235294117647	0.913214990138067	0.588235294117647	0.811965811965812	0.682226211849192	0.281927710843373	0.228915662650602	0.389156626506024	0.794405724774852	0.22	0.03
107	2	0.912663755458515	0.718592964824121	0.554376657824934	0.955456570155902	0.554376657824934	0.912663755458515	0.68976897689769	0.277239709443099	0.253026634382567	0.456416464891041	0.815628360141318	0.22	0.03
108	3	0.861111111111111	0.757281553398058	0.598070739549839	0.928571428571428	0.598070739549839	0.861111111111111	0.705882352941176	0.295485636114911	0.254445964432285	0.425444596443228	0.809196332254585	0.22	0.03
109	4	0.876106194690266	0.768382352941177	0.611111111111111	0.937219730941704	0.611111111111111	0.876106194690266	0.72	0.293506493506493	0.257142857142857	0.420779220779221	0.822244273815721	0.22	0.03
110	5	0.900943396226415	0.716845878136201	0.547277936962751	0.950118764845606	0.547277936962751	0.900943396226415	0.680926916221034	0.275324675324675	0.248051948051948	0.453246753246753	0.808894637181308	0.22	0.03
111	1	0.811965811965812	0.783557046979866	0.595611285266458	0.913894324853229	0.595611285266458	0.811965811965812	0.687160940325497	0.281927710843373	0.228915662650602	0.38433734939759	0.797761429472839	0.23	0.03
112	2	0.903930131004367	0.728643216080402	0.560975609756098	0.951859956236324	0.560975609756098	0.903930131004367	0.692307692307692	0.277239709443099	0.250605326876513	0.446731234866828	0.816286673542384	0.23	0.03
113	3	0.856481481481482	0.768932038834951	0.608552631578947	0.927400468384075	0.608552631578947	0.856481481481482	0.711538461538462	0.295485636114911	0.253077975376197	0.415868673050616	0.812706760158217	0.23	0.03
114	4	0.867256637168142	0.78125	0.622222222222222	0.934065934065934	0.622222222222222	0.867256637168142	0.724584103512015	0.293506493506493	0.254545454545455	0.409090909090909	0.824253318584071	0.23	0.03
115	5	0.89622641509434	0.727598566308244	0.555555555555555	0.948598130841121	0.555555555555556	0.89622641509434	0.685920577617329	0.275324675324675	0.246753246753247	0.444155844155844	0.811912490701292	0.23	0.03
116	1	0.799145299145299	0.785234899328859	0.593650793650794	0.90873786407767	0.593650793650794	0.799145299145299	0.681238615664845	0.281927710843373	0.225301204819277	0.379518072289157	0.792190099237079	0.24	0.03
117	2	0.895196506550218	0.731993299832496	0.561643835616438	0.947939262472885	0.561643835616438	0.895196506550218	0.69023569023569	0.277239709443099	0.24818401937046	0.441888619854722	0.813594903191357	0.24	0.03
118	3	0.856481481481482	0.78252427184466	0.622895622895623	0.928571428571429	0.622895622895623	0.856481481481482	0.721247563352826	0.295485636114911	0.253077975376197	0.406292749658003	0.819502876663071	0.24	0.03
119	4	0.849557522123894	0.786764705882353	0.623376623376623	0.926406926406926	0.623376623376623	0.849557522123894	0.719101123595506	0.293506493506493	0.249350649350649	0.4	0.818161114003123	0.24	0.03
120	5	0.886792452830189	0.741935483870968	0.566265060240964	0.945205479452055	0.566265060240964	0.886792452830189	0.691176470588235	0.275324675324675	0.244155844155844	0.431168831168831	0.814363968350578	0.24	0.03
121	1	0.794871794871795	0.788590604026846	0.596153846153846	0.907335907335907	0.596153846153846	0.794871794871795	0.681318681318681	0.281927710843373	0.224096385542169	0.375903614457831	0.79173119944932	0.25	0.03
122	2	0.88646288209607	0.74036850921273	0.567039106145251	0.944444444444444	0.567039106145251	0.88646288209607	0.691652470187394	0.277239709443099	0.245762711864407	0.433414043583535	0.8134156956544	0.25	0.03
123	3	0.847222222222222	0.786407766990291	0.62457337883959	0.924657534246575	0.62457337883959	0.847222222222222	0.719056974459725	0.295485636114911	0.250341997264022	0.400820793433653	0.816814994606257	0.25	0.03
124	4	0.827433628318584	0.795955882352941	0.62751677852349	0.917372881355932	0.62751677852349	0.827433628318584	0.713740458015267	0.293506493506493	0.242857142857143	0.387012987012987	0.811694755335763	0.25	0.03
125	5	0.882075471698113	0.75089605734767	0.573619631901841	0.943693693693694	0.573619631901841	0.882075471698113	0.695167286245353	0.275324675324675	0.242857142857143	0.423376623376623	0.816485764522892	0.25	0.03
126	1	0.794871794871795	0.790268456375839	0.598070739549839	0.907514450867052	0.598070739549839	0.794871794871795	0.682568807339449	0.281927710843373	0.224096385542169	0.374698795180723	0.792570125623817	0.26	0.03
127	2	0.882096069868996	0.750418760469012	0.575498575498576	0.943157894736842	0.575498575498576	0.882096069868996	0.696551724137931	0.277239709443099	0.24455205811138	0.424939467312349	0.816257415169004	0.26	0.03
128	3	0.837962962962963	0.788349514563107	0.624137931034483	0.920634920634921	0.624137931034483	0.837962962962963	0.715415019762846	0.295485636114911	0.247606019151847	0.39671682626539	0.813156238763035	0.26	0.03
129	4	0.814159292035398	0.805147058823529	0.63448275862069	0.9125	0.63448275862069	0.814159292035398	0.713178294573643	0.293506493506493	0.238961038961039	0.376623376623377	0.809653175429464	0.26	0.03
130	5	0.882075471698113	0.759856630824373	0.582554517133956	0.944320712694878	0.582554517133956	0.882075471698113	0.701688555347092	0.275324675324675	0.242857142857143	0.416883116883117	0.820966051261243	0.26	0.03
131	1	0.794871794871795	0.796979865771812	0.60586319218241	0.908221797323136	0.60586319218241	0.794871794871795	0.687615526802218	0.281927710843373	0.224096385542169	0.369879518072289	0.795925830321804	0.27	0.03
132	2	0.864628820960699	0.755443886097152	0.575581395348837	0.935684647302905	0.575581395348837	0.864628820960699	0.691099476439791	0.277239709443099	0.239709443099274	0.416464891041162	0.810036353528926	0.27	0.03
133	3	0.824074074074074	0.796116504854369	0.628975265017668	0.915178571428571	0.628975265017668	0.824074074074074	0.713426853707415	0.295485636114911	0.243502051983584	0.387140902872777	0.810095289464221	0.27	0.03
134	4	0.800884955752212	0.816176470588235	0.644128113879003	0.907975460122699	0.644128113879004	0.800884955752212	0.714003944773176	0.293506493506493	0.235064935064935	0.364935064935065	0.808530713170224	0.27	0.03
135	5	0.872641509433962	0.774193548387097	0.594855305466238	0.941176470588235	0.594855305466238	0.872641509433962	0.707456978967495	0.275324675324675	0.24025974025974	0.403896103896104	0.823417528910529	0.27	0.03
136	1	0.790598290598291	0.807046979865772	0.616666666666667	0.907547169811321	0.616666666666667	0.790598290598291	0.692883895131086	0.281927710843373	0.22289156626506	0.36144578313253	0.798822635232031	0.28	0.03
137	2	0.864628820960699	0.76214405360134	0.582352941176471	0.936213991769547	0.582352941176471	0.864628820960699	0.695957820738137	0.277239709443099	0.239709443099274	0.411622276029056	0.813386437281019	0.28	0.03
138	3	0.824074074074074	0.813592233009709	0.64963503649635	0.916849015317287	0.64963503649635	0.824074074074074	0.726530612244898	0.295485636114911	0.243502051983584	0.374829001367989	0.818833153541891	0.28	0.03
139	4	0.800884955752212	0.823529411764706	0.653429602888087	0.908722109533469	0.653429602888087	0.800884955752212	0.719681908548708	0.293506493506493	0.235064935064935	0.35974025974026	0.812207183758459	0.28	0.03
140	5	0.858490566037736	0.78673835125448	0.604651162790698	0.936034115138593	0.604651162790698	0.858490566037736	0.709551656920078	0.275324675324675	0.236363636363636	0.390909090909091	0.822614458646108	0.28	0.03
141	1	0.777777777777778	0.817114093959732	0.625429553264605	0.903525046382189	0.625429553264605	0.777777777777778	0.693333333333333	0.281927710843373	0.219277108433735	0.350602409638554	0.797445935868755	0.29	0.03
142	2	0.851528384279476	0.770519262981575	0.587349397590361	0.931174089068826	0.587349397590361	0.851528384279476	0.695187165775401	0.277239709443099	0.236077481840194	0.401937046004843	0.811023823630525	0.29	0.03
143	3	0.819444444444444	0.825242718446602	0.662921348314607	0.915948275862069	0.662921348314607	0.819444444444444	0.732919254658385	0.295485636114911	0.242134062927497	0.365253077975376	0.822343581445523	0.29	0.03
144	4	0.79646017699115	0.832720588235294	0.664206642066421	0.907815631262525	0.664206642066421	0.79646017699115	0.724346076458752	0.293506493506493	0.233766233766234	0.351948051948052	0.814590382613222	0.29	0.03
145	5	0.85377358490566	0.795698924731183	0.613559322033898	0.934736842105263	0.613559322033898	0.85377358490566	0.714003944773176	0.275324675324675	0.235064935064935	0.383116883116883	0.824736254818422	0.29	0.03
146	1	0.773504273504274	0.820469798657718	0.628472222222222	0.902214022140221	0.628472222222222	0.773504273504274	0.693486590038314	0.281927710843373	0.218072289156627	0.346987951807229	0.796987036080996	0.3	0.03
147	2	0.838427947598253	0.780569514237856	0.594427244582043	0.926441351888668	0.594427244582043	0.838427947598253	0.695652173913043	0.277239709443099	0.232445520581114	0.391041162227603	0.809498730918055	0.3	0.03
148	3	0.810185185185185	0.829126213592233	0.665399239543726	0.912393162393162	0.665399239543726	0.810185185185185	0.730688935281837	0.295485636114911	0.239398084815321	0.359781121751026	0.819655699388709	0.3	0.03
149	4	0.787610619469027	0.841911764705882	0.674242424242424	0.905138339920949	0.674242424242424	0.787610619469027	0.726530612244898	0.293506493506493	0.231168831168831	0.342857142857143	0.814761192087454	0.3	0.03
150	5	0.85377358490566	0.802867383512545	0.621993127147766	0.935281837160752	0.621993127147766	0.85377358490566	0.719681908548708	0.275324675324675	0.235064935064935	0.377922077922078	0.828320484209103	0.3	0.03
151	1	0.769230769230769	0.828859060402685	0.638297872340425	0.901459854014598	0.638297872340426	0.769230769230769	0.697674418604651	0.281927710843373	0.216867469879518	0.339759036144578	0.799044914816727	0.31	0.03
152	2	0.829694323144105	0.790619765494137	0.603174603174603	0.923679060665362	0.603174603174603	0.829694323144105	0.698529411764706	0.277239709443099	0.230024213075061	0.38135593220339	0.810157044319121	0.31	0.03
153	3	0.796296296296296	0.833009708737864	0.666666666666667	0.906976744186046	0.666666666666667	0.796296296296296	0.725738396624473	0.295485636114911	0.235294117647059	0.352941176470588	0.81465300251708	0.31	0.03
154	4	0.774336283185841	0.849264705882353	0.680933852140078	0.900584795321637	0.680933852140078	0.774336283185841	0.72463768115942	0.293506493506493	0.227272727272727	0.333766233766234	0.811800494534097	0.31	0.03
155	5	0.849056603773585	0.810035842293907	0.629370629370629	0.933884297520661	0.629370629370629	0.849056603773585	0.72289156626506	0.275324675324675	0.233766233766234	0.371428571428571	0.829546223033746	0.31	0.03
156	1	0.760683760683761	0.833892617449664	0.642599277978339	0.89873417721519	0.642599277978339	0.760683760683761	0.696673189823875	0.281927710843373	0.214457831325301	0.333734939759036	0.797288189066713	0.32	0.03
157	2	0.825327510917031	0.798994974874372	0.611650485436893	0.922630560928433	0.611650485436893	0.825327510917031	0.702602230483271	0.277239709443099	0.228813559322034	0.37409200968523	0.812161242895701	0.32	0.03
158	3	0.791666666666667	0.838834951456311	0.673228346456693	0.905660377358491	0.673228346456693	0.791666666666667	0.727659574468085	0.295485636114911	0.233926128590971	0.347469220246238	0.815250809061489	0.32	0.03
159	4	0.761061946902655	0.849264705882353	0.677165354330709	0.895348837209302	0.677165354330709	0.761061946902655	0.716666666666667	0.293506493506493	0.223376623376623	0.32987012987013	0.805163326392504	0.32	0.03
160	5	0.844339622641509	0.813620071684588	0.632508833922261	0.932238193018481	0.632508833922262	0.844339622641509	0.723232323232323	0.275324675324675	0.232467532467532	0.367532467532468	0.828979847163049	0.32	0.03
161	1	0.756410256410256	0.845637583892617	0.657992565055762	0.898395721925134	0.657992565055762	0.756410256410256	0.703777335984095	0.281927710843373	0.213253012048193	0.324096385542169	0.801023920151437	0.33	0.03
162	2	0.820960698689956	0.805695142378559	0.618421052631579	0.921455938697318	0.618421052631579	0.820960698689956	0.705440900562852	0.277239709443099	0.227602905569007	0.368038740920097	0.813327920534258	0.33	0.03
163	3	0.791666666666667	0.844660194174757	0.681274900398406	0.90625	0.681274900398406	0.791666666666667	0.732334047109208	0.295485636114911	0.233926128590971	0.343365253077975	0.818163430420712	0.33	0.03
164	4	0.747787610619469	0.851102941176471	0.676	0.890384615384615	0.676	0.747787610619469	0.710084033613445	0.293506493506493	0.219480519480519	0.324675324675325	0.79944527589797	0.33	0.03
165	5	0.839622641509434	0.815412186379928	0.633451957295374	0.930470347648262	0.633451957295374	0.839622641509434	0.72210953346856	0.275324675324675	0.231168831168831	0.364935064935065	0.827517413944681	0.33	0.03
166	1	0.752136752136752	0.850671140939597	0.664150943396226	0.897345132743363	0.664150943396226	0.752136752136752	0.705410821643287	0.281927710843373	0.212048192771084	0.319277108433735	0.801403946538175	0.34	0.03
167	2	0.820960698689956	0.809045226130653	0.622516556291391	0.92175572519084	0.622516556291391	0.820960698689956	0.708097928436912	0.277239709443099	0.227602905569007	0.365617433414044	0.815002962410305	0.34	0.03
168	3	0.777777777777778	0.846601941747573	0.680161943319838	0.900826446280992	0.680161943319838	0.777777777777778	0.725701943844492	0.295485636114911	0.229822161422709	0.337893296853625	0.812189859762675	0.34	0.03
169	4	0.730088495575221	0.858455882352941	0.681818181818182	0.884469696969697	0.681818181818182	0.730088495575221	0.705128205128205	0.293506493506493	0.214285714285714	0.314285714285714	0.794272188964081	0.34	0.03
170	5	0.825471698113208	0.82078853046595	0.636363636363636	0.925252525252525	0.636363636363636	0.825471698113208	0.718685831622177	0.275324675324675	0.227272727272727	0.357142857142857	0.823130114289579	0.34	0.03
171	1	0.747863247863248	0.855704697986577	0.670498084291188	0.896309314586995	0.670498084291188	0.747863247863248	0.707070707070707	0.281927710843373	0.210843373493976	0.314457831325301	0.801783972924913	0.35	0.03
172	2	0.820960698689956	0.820770519262982	0.637288135593221	0.922787193973635	0.63728813559322	0.820960698689956	0.717557251908397	0.277239709443099	0.227602905569007	0.357142857142857	0.820865608976469	0.35	0.03
173	3	0.768518518518518	0.854368932038835	0.688796680497925	0.897959183673469	0.688796680497925	0.768518518518518	0.726477024070022	0.295485636114911	0.227086183310534	0.3296853625171	0.811443725278677	0.35	0.03
174	4	0.721238938053097	0.867647058823529	0.693617021276596	0.882242990654206	0.693617021276596	0.721238938053097	0.707158351409978	0.293506493506493	0.211688311688312	0.305194805194805	0.794442998438313	0.35	0.03
175	5	0.816037735849057	0.826164874551971	0.640740740740741	0.922	0.640740740740741	0.816037735849057	0.717842323651452	0.275324675324675	0.224675324675325	0.350649350649351	0.821101305200514	0.35	0.03
176	1	0.743589743589744	0.86744966442953	0.687747035573123	0.896013864818024	0.687747035573123	0.743589743589744	0.714579055441478	0.281927710843373	0.209638554216867	0.304819277108434	0.805519704009637	0.36	0.03
177	2	0.816593886462882	0.829145728643216	0.647058823529412	0.921787709497207	0.647058823529412	0.816593886462882	0.722007722007722	0.277239709443099	0.226392251815981	0.349878934624697	0.822869807553049	0.36	0.03
178	3	0.759259259259259	0.860194174757282	0.694915254237288	0.894949494949495	0.694915254237288	0.759259259259259	0.725663716814159	0.295485636114911	0.224350205198358	0.322845417236662	0.80972671700827	0.36	0.03
179	4	0.707964601769911	0.875	0.701754385964912	0.878228782287823	0.701754385964912	0.707964601769911	0.704845814977973	0.293506493506493	0.207792207792208	0.296103896103896	0.791482300884956	0.36	0.03
180	5	0.80188679245283	0.833333333333333	0.64638783269962	0.917159763313609	0.64638783269962	0.80188679245283	0.715789473684211	0.275324675324675	0.220779220779221	0.341558441558442	0.817610062893082	0.36	0.03
181	1	0.735042735042735	0.86744966442953	0.685258964143426	0.892918825561313	0.685258964143426	0.735042735042735	0.709278350515464	0.281927710843373	0.207228915662651	0.302409638554217	0.801246199736133	0.37	0.03
182	2	0.803493449781659	0.834170854271357	0.65017667844523	0.917127071823204	0.65017667844523	0.803493449781659	0.71875	0.277239709443099	0.222760290556901	0.342615012106538	0.818832152026508	0.37	0.03
183	3	0.75462962962963	0.867961165048544	0.705627705627706	0.894	0.705627705627706	0.75462962962963	0.72930648769575	0.295485636114911	0.222982216142271	0.316005471956224	0.811295397339087	0.37	0.03
184	4	0.699115044247788	0.886029411764706	0.718181818181818	0.876363636363636	0.718181818181818	0.699115044247788	0.708520179372197	0.293506493506493	0.205194805194805	0.285714285714286	0.792572228006247	0.37	0.03
185	5	0.787735849056604	0.833333333333333	0.642307692307692	0.911764705882353	0.642307692307692	0.787735849056604	0.707627118644068	0.275324675324675	0.216883116883117	0.337662337662338	0.810534591194969	0.37	0.03
186	1	0.730769230769231	0.869127516778524	0.686746987951807	0.891566265060241	0.686746987951807	0.730769230769231	0.708074534161491	0.281927710843373	0.206024096385542	0.3	0.799948373773877	0.38	0.03
187	2	0.799126637554585	0.839195979899497	0.655913978494624	0.915904936014625	0.655913978494624	0.799126637554585	0.720472440944882	0.277239709443099	0.221549636803874	0.337772397094431	0.819161308727041	0.38	0.03
188	3	0.74537037037037	0.877669902912621	0.71875	0.891518737672584	0.71875	0.74537037037037	0.731818181818182	0.295485636114911	0.220246238030096	0.306429548563611	0.811520136641496	0.38	0.03
189	4	0.694690265486726	0.889705882352941	0.723502304147465	0.875226039783002	0.723502304147465	0.694690265486726	0.708803611738149	0.293506493506493	0.203896103896104	0.281818181818182	0.792198073919833	0.38	0.03
190	5	0.783018867924528	0.836917562724014	0.645914396887159	0.910331384015595	0.64591439688716	0.783018867924528	0.707889125799574	0.275324675324675	0.215584415584416	0.333766233766234	0.809968215324271	0.38	0.03
191	1	0.713675213675214	0.87248322147651	0.687242798353909	0.885860306643952	0.687242798353909	0.713675213675214	0.70020964360587	0.281927710843373	0.201204819277108	0.292771084337349	0.793079217575862	0.39	0.03
192	2	0.794759825327511	0.844221105527638	0.661818181818182	0.91470054446461	0.661818181818182	0.794759825327511	0.722222222222222	0.277239709443099	0.220338983050847	0.332929782082324	0.819490465427575	0.39	0.03
193	3	0.740740740740741	0.887378640776699	0.73394495412844	0.89083820662768	0.73394495412844	0.740740740740741	0.737327188940092	0.295485636114911	0.218878248974008	0.298221614227086	0.81405969075872	0.39	0.03
194	4	0.694690265486726	0.895220588235294	0.733644859813084	0.87589928057554	0.733644859813084	0.694690265486726	0.713636363636364	0.293506493506493	0.203896103896104	0.277922077922078	0.79495542686101	0.39	0.03
195	5	0.778301886792453	0.842293906810036	0.652173913043478	0.909090909090909	0.652173913043478	0.778301886792453	0.709677419354839	0.275324675324675	0.214285714285714	0.328571428571429	0.810297896801244	0.39	0.03
196	1	0.696581196581197	0.880872483221476	0.696581196581197	0.880872483221476	0.696581196581197	0.696581196581197	0.696581196581197	0.281927710843373	0.196385542168675	0.281927710843373	0.788726839901337	0.4	0.03
197	2	0.781659388646288	0.852596314907873	0.670411985018727	0.910554561717352	0.670411985018727	0.781659388646288	0.721774193548387	0.277239709443099	0.216707021791768	0.323244552058111	0.81712785177708	0.4	0.03
198	3	0.736111111111111	0.89126213592233	0.73953488372093	0.88953488372093	0.73953488372093	0.736111111111111	0.737819025522042	0.295485636114911	0.217510259917921	0.294117647058824	0.813686623516721	0.4	0.03
199	4	0.694690265486726	0.897058823529412	0.737089201877934	0.876122082585278	0.737089201877934	0.694690265486726	0.715261958997722	0.293506493506493	0.203896103896104	0.276623376623377	0.795874544508069	0.4	0.03
200	5	0.773584905660377	0.847670250896057	0.65863453815261	0.907869481765835	0.65863453815261	0.773584905660377	0.711496746203905	0.275324675324675	0.212987012987013	0.323376623376623	0.810627578278217	0.4	0.03
201	1	0.688034188034188	0.884228187919463	0.7	0.878333333333333	0.7	0.688034188034188	0.693965517241379	0.281927710843373	0.193975903614458	0.27710843373494	0.786131187976826	0.41	0.03
202	2	0.764192139737991	0.855946398659966	0.670498084291188	0.904424778761062	0.670498084291188	0.764192139737991	0.714285714285714	0.277239709443099	0.211864406779661	0.315980629539952	0.810069269198979	0.41	0.03
203	3	0.722222222222222	0.900970873786408	0.753623188405797	0.885496183206107	0.753623188405797	0.722222222222222	0.73758865248227	0.295485636114911	0.213406292749658	0.283173734610123	0.811596548004315	0.41	0.03
204	4	0.690265486725664	0.902573529411765	0.746411483253589	0.875222816399287	0.746411483253589	0.690265486725664	0.717241379310345	0.293506493506493	0.202597402597403	0.271428571428571	0.796419508068714	0.41	0.03
205	5	0.764150943396226	0.8584229390681	0.672199170124481	0.905482041587902	0.672199170124481	0.764150943396226	0.71523178807947	0.275324675324675	0.21038961038961	0.312987012987013	0.811286941232163	0.41	0.03
206	1	0.670940170940171	0.885906040268456	0.697777777777778	0.872727272727273	0.697777777777778	0.670940170940171	0.684095860566449	0.281927710843373	0.189156626506024	0.271084337349398	0.778423105604314	0.42	0.03
207	2	0.755458515283843	0.860971524288107	0.67578125	0.901754385964912	0.67578125	0.755458515283843	0.71340206185567	0.277239709443099	0.209443099273608	0.309927360774818	0.808215019785975	0.42	0.03
208	3	0.712962962962963	0.906796116504854	0.762376237623762	0.882797731568998	0.762376237623762	0.712962962962963	0.736842105263158	0.295485636114911	0.210670314637483	0.276333789329685	0.809879539733909	0.42	0.03
209	4	0.685840707964602	0.909926470588235	0.759803921568627	0.874558303886926	0.759803921568627	0.685840707964602	0.720930232558139	0.293506493506493	0.201298701298701	0.264935064935065	0.797883589276418	0.42	0.03
210	5	0.759433962264151	0.860215053763441	0.673640167364017	0.903954802259887	0.673640167364017	0.759433962264151	0.713968957871397	0.275324675324675	0.209090909090909	0.31038961038961	0.809824508013796	0.42	0.03
211	1	0.662393162393162	0.890939597315436	0.704545454545455	0.870491803278688	0.704545454545455	0.662393162393162	0.682819383259912	0.281927710843373	0.186746987951807	0.265060240963855	0.776666379854299	0.43	0.03
212	2	0.74235807860262	0.867671691792295	0.682730923694779	0.897746967071057	0.682730923694779	0.74235807860262	0.711297071129707	0.277239709443099	0.205811138014528	0.301452784503632	0.805014885197457	0.43	0.03
213	3	0.699074074074074	0.912621359223301	0.770408163265306	0.878504672897196	0.770408163265306	0.699074074074074	0.733009708737864	0.295485636114911	0.20656634746922	0.26812585499316	0.805847716648687	0.43	0.03
214	4	0.672566371681416	0.913602941176471	0.763819095477387	0.870402802101576	0.763819095477387	0.672566371681416	0.715294117647059	0.293506493506493	0.197402597402597	0.258441558441558	0.793084656428943	0.43	0.03
215	5	0.731132075471698	0.869175627240143	0.679824561403509	0.894833948339483	0.679824561403509	0.731132075471698	0.704545454545455	0.275324675324675	0.201298701298701	0.296103896103896	0.800153851355921	0.43	0.03
216	1	0.658119658119658	0.89261744966443	0.706422018348624	0.869281045751634	0.706422018348624	0.658119658119658	0.68141592920354	0.281927710843373	0.185542168674699	0.262650602409639	0.775368553892044	0.44	0.03
217	2	0.729257641921397	0.869346733668342	0.681632653061224	0.89328743545611	0.681632653061224	0.729257641921397	0.704641350210971	0.277239709443099	0.202179176755448	0.296610169491525	0.79930218779487	0.44	0.03
218	3	0.699074074074074	0.918446601941748	0.782383419689119	0.879182156133829	0.782383419689119	0.699074074074074	0.73838630806846	0.295485636114911	0.20656634746922	0.264021887824897	0.808760338007911	0.44	0.03
219	4	0.668141592920354	0.920955882352941	0.778350515463917	0.869791666666667	0.778350515463918	0.668141592920354	0.719047619047619	0.293506493506493	0.196103896103896	0.251948051948052	0.794548737636648	0.44	0.03
220	5	0.721698113207547	0.869175627240143	0.676991150442478	0.891544117647059	0.676991150442478	0.721698113207547	0.698630136986301	0.275324675324675	0.198701298701299	0.293506493506493	0.795436870223845	0.44	0.03
221	1	0.64957264957265	0.897651006711409	0.713615023474178	0.86709886547812	0.713615023474178	0.64957264957265	0.680089485458613	0.281927710843373	0.183132530120482	0.256626506024096	0.773611828142029	0.45	0.03
222	2	0.720524017467249	0.88107202680067	0.699152542372881	0.891525423728813	0.699152542372881	0.720524017467249	0.709677419354839	0.277239709443099	0.199757869249395	0.285714285714286	0.800798022133959	0.45	0.03
223	3	0.694444444444444	0.92621359223301	0.797872340425532	0.878453038674033	0.797872340425532	0.694444444444444	0.742574257425743	0.295485636114911	0.205198358413133	0.25718194254446	0.810329018338727	0.45	0.03
224	4	0.654867256637168	0.924632352941177	0.783068783068783	0.865748709122203	0.783068783068783	0.654867256637168	0.713253012048193	0.293506493506493	0.192207792207792	0.245454545454545	0.789749804789172	0.45	0.03
225	5	0.712264150943396	0.874551971326165	0.683257918552036	0.888888888888889	0.683257918552036	0.712264150943396	0.697459584295612	0.275324675324675	0.196103896103896	0.287012987012987	0.793408061134781	0.45	0.03
226	1	0.636752136752137	0.899328859060403	0.712918660287082	0.863123993558776	0.712918660287081	0.636752136752137	0.672686230248307	0.281927710843373	0.179518072289157	0.251807228915663	0.76804049790627	0.46	0.03
227	2	0.720524017467249	0.887772194304858	0.711206896551724	0.892255892255892	0.711206896551724	0.720524017467249	0.715835140997831	0.277239709443099	0.199757869249395	0.280871670702179	0.804148105886053	0.46	0.03
228	3	0.689814814814815	0.92621359223301	0.796791443850267	0.876838235294118	0.796791443850267	0.689814814814815	0.739454094292804	0.295485636114911	0.203830369357045	0.255813953488372	0.808014203523912	0.46	0.03
229	4	0.632743362831858	0.930147058823529	0.790055248618785	0.859083191850594	0.790055248618785	0.632743362831858	0.702702702702703	0.293506493506493	0.185714285714286	0.235064935064935	0.781445210827694	0.46	0.03
230	5	0.707547169811321	0.876344086021505	0.684931506849315	0.887477313974592	0.684931506849315	0.707547169811321	0.696055684454756	0.275324675324675	0.194805194805195	0.284415584415584	0.791945627916413	0.46	0.03
231	1	0.615384615384615	0.906040268456376	0.72	0.857142857142857	0.72	0.615384615384615	0.663594470046083	0.281927710843373	0.173493975903614	0.240963855421687	0.760712441920496	0.47	0.03
232	2	0.716157205240175	0.889447236180904	0.71304347826087	0.890939597315436	0.71304347826087	0.716157205240175	0.714596949891068	0.277239709443099	0.198547215496368	0.278450363196126	0.80280222071054	0.47	0.03
233	3	0.675925925925926	0.92621359223301	0.793478260869565	0.872029250457038	0.793478260869565	0.675925925925926	0.73	0.295485636114911	0.199726402188782	0.251709986320109	0.801069759079468	0.47	0.03
234	4	0.632743362831858	0.9375	0.807909604519774	0.860033726812816	0.807909604519774	0.632743362831858	0.709677419354839	0.293506493506493	0.185714285714286	0.22987012987013	0.785121681415929	0.47	0.03
235	5	0.69811320754717	0.885304659498208	0.69811320754717	0.885304659498208	0.69811320754717	0.69811320754717	0.69811320754717	0.275324675324675	0.192207792207792	0.275324675324675	0.791708933522689	0.47	0.03
236	1	0.598290598290598	0.911073825503356	0.725388601036269	0.852433281004709	0.725388601036269	0.598290598290598	0.655737704918033	0.281927710843373	0.168674698795181	0.232530120481928	0.754682211896977	0.48	0.03
237	2	0.716157205240175	0.891122278056951	0.716157205240175	0.891122278056951	0.716157205240175	0.716157205240175	0.716157205240175	0.277239709443099	0.198547215496368	0.277239709443099	0.803639741648563	0.48	0.03
238	3	0.671296296296296	0.92621359223301	0.792349726775956	0.87043795620438	0.792349726775956	0.671296296296296	0.726817042606516	0.295485636114911	0.198358413132695	0.250341997264022	0.798754944264653	0.48	0.03
239	4	0.623893805309734	0.9375	0.805714285714286	0.857142857142857	0.805714285714286	0.623893805309734	0.703241895261845	0.293506493506493	0.183116883116883	0.227272727272727	0.780696902654867	0.48	0.03
240	5	0.693396226415094	0.887096774193548	0.7	0.883928571428572	0.7	0.693396226415094	0.696682464454976	0.275324675324675	0.190909090909091	0.272727272727273	0.790246500304321	0.48	0.03
241	1	0.58974358974359	0.916107382550336	0.734042553191489	0.850467289719626	0.734042553191489	0.58974358974359	0.654028436018957	0.281927710843373	0.166265060240964	0.226506024096386	0.752925486146963	0.49	0.03
242	2	0.703056768558952	0.896147403685092	0.721973094170404	0.887230514096186	0.721973094170404	0.703056768558952	0.712389380530973	0.277239709443099	0.194915254237288	0.269975786924939	0.799602086122022	0.49	0.03
243	3	0.662037037037037	0.932038834951456	0.803370786516854	0.867992766726944	0.803370786516854	0.662037037037037	0.725888324873096	0.295485636114911	0.19562243502052	0.243502051983584	0.797037935994247	0.49	0.03
244	4	0.610619469026549	0.943014705882353	0.816568047337278	0.853577371048253	0.816568047337278	0.610619469026549	0.69873417721519	0.293506493506493	0.179220779220779	0.219480519480519	0.776817087454451	0.49	0.03
245	5	0.665094339622642	0.890681003584229	0.698019801980198	0.875	0.698019801980198	0.665094339622642	0.681159420289855	0.275324675324675	0.183116883116883	0.262337662337662	0.777887671603436	0.49	0.03
246	1	0.576923076923077	0.919463087248322	0.737704918032787	0.846986089644513	0.737704918032787	0.576923076923077	0.647482014388489	0.281927710843373	0.162650602409639	0.220481927710843	0.748193082085699	0.5	0.03
247	2	0.698689956331878	0.897822445561139	0.723981900452489	0.88595041322314	0.723981900452489	0.698689956331878	0.711111111111111	0.277239709443099	0.193704600484261	0.267554479418886	0.798256200946508	0.5	0.03
248	3	0.662037037037037	0.935922330097087	0.8125	0.868468468468468	0.8125	0.662037037037037	0.729591836734694	0.295485636114911	0.19562243502052	0.240766073871409	0.798979683567062	0.5	0.03
249	4	0.601769911504425	0.946691176470588	0.824242424242424	0.851239669421488	0.824242424242424	0.601769911504425	0.695652173913043	0.293506493506493	0.176623376623377	0.214285714285714	0.774230543987507	0.5	0.03
250	5	0.660377358490566	0.89426523297491	0.703517587939698	0.873905429071804	0.703517587939699	0.660377358490566	0.681265206812652	0.275324675324675	0.181818181818182	0.258441558441558	0.777321295732738	0.5	0.03
251	1	0.564102564102564	0.921140939597315	0.737430167597765	0.84331797235023	0.737430167597765	0.564102564102564	0.639225181598063	0.281927710843373	0.159036144578313	0.21566265060241	0.74262175184994	0.51	0.03
252	2	0.694323144104803	0.90284757118928	0.732718894009217	0.885057471264368	0.732718894009217	0.694323144104803	0.713004484304933	0.277239709443099	0.192493946731235	0.26271186440678	0.798585357647042	0.51	0.03
253	3	0.652777777777778	0.937864077669903	0.815028901734104	0.865591397849462	0.815028901734104	0.652777777777778	0.724935732647815	0.295485636114911	0.192886456908345	0.236662106703146	0.79532092772384	0.51	0.03
254	4	0.588495575221239	0.952205882352941	0.836477987421383	0.847790507364976	0.836477987421384	0.588495575221239	0.690909090909091	0.293506493506493	0.172727272727273	0.206493506493507	0.77035072878709	0.51	0.03
255	5	0.650943396226415	0.899641577060932	0.711340206185567	0.871527777777778	0.711340206185567	0.650943396226415	0.679802955665025	0.275324675324675	0.179220779220779	0.251948051948052	0.775292486643673	0.51	0.03
256	1	0.555555555555556	0.922818791946309	0.738636363636364	0.840978593272171	0.738636363636364	0.555555555555556	0.634146341463415	0.281927710843373	0.156626506024096	0.212048192771084	0.739187173750932	0.52	0.03
257	2	0.676855895196507	0.904522613065327	0.731132075471698	0.879478827361564	0.731132075471698	0.676855895196507	0.702947845804989	0.277239709443099	0.187651331719128	0.256658595641647	0.790689254130917	0.52	0.03
258	3	0.648148148148148	0.939805825242718	0.818713450292398	0.864285714285714	0.818713450292398	0.648148148148148	0.723514211886305	0.295485636114911	0.191518467852257	0.233926128590971	0.793976986695433	0.52	0.03
259	4	0.575221238938053	0.952205882352941	0.833333333333333	0.843648208469055	0.833333333333333	0.575221238938053	0.680628272251309	0.293506493506493	0.168831168831169	0.202597402597403	0.763713560645497	0.52	0.03
260	5	0.641509433962264	0.908602150537634	0.727272727272727	0.869639794168096	0.727272727272727	0.641509433962264	0.681704260651629	0.275324675324675	0.176623376623377	0.242857142857143	0.775055792249949	0.52	0.03
261	1	0.542735042735043	0.924496644295302	0.738372093023256	0.837386018237082	0.738372093023256	0.542735042735043	0.625615763546798	0.281927710843373	0.153012048192771	0.207228915662651	0.733615843515172	0.53	0.03
262	2	0.65938864628821	0.909547738693467	0.736585365853659	0.8743961352657	0.736585365853659	0.65938864628821	0.695852534562212	0.277239709443099	0.182808716707022	0.24818401937046	0.784468192490839	0.53	0.03
263	3	0.638888888888889	0.939805825242718	0.816568047337278	0.861209964412811	0.816568047337278	0.638888888888889	0.716883116883117	0.295485636114911	0.188782489740082	0.231190150478796	0.789347357065804	0.53	0.03
264	4	0.566371681415929	0.952205882352941	0.831168831168831	0.840909090909091	0.831168831168831	0.566371681415929	0.673684210526316	0.293506493506493	0.166233766233766	0.2	0.759288781884435	0.53	0.03
265	5	0.632075471698113	0.910394265232975	0.728260869565218	0.866894197952218	0.728260869565217	0.632075471698113	0.676767676767677	0.275324675324675	0.174025974025974	0.238961038961039	0.771234868465544	0.53	0.03
266	1	0.525641025641026	0.927852348993289	0.740963855421687	0.832831325301205	0.740963855421687	0.525641025641026	0.615	0.281927710843373	0.148192771084337	0.2	0.726746687317157	0.54	0.03
267	2	0.655021834061135	0.914572864321608	0.746268656716418	0.8736	0.746268656716418	0.655021834061135	0.697674418604651	0.277239709443099	0.181598062953995	0.243341404358354	0.784797349191372	0.54	0.03
268	3	0.625	0.941747572815534	0.818181818181818	0.856890459363958	0.818181818181818	0.625	0.708661417322834	0.295485636114911	0.184678522571819	0.225718194254446	0.783373786407767	0.54	0.03
269	4	0.553097345132743	0.957720588235294	0.844594594594595	0.837620578778135	0.844594594594595	0.553097345132743	0.668449197860963	0.293506493506493	0.162337662337662	0.192207792207792	0.755408966684019	0.54	0.03
270	5	0.627358490566038	0.915770609318996	0.738888888888889	0.866101694915254	0.738888888888889	0.627358490566038	0.678571428571429	0.275324675324675	0.172727272727273	0.233766233766234	0.771564549942517	0.54	0.03
271	1	0.525641025641026	0.929530201342282	0.745454545454545	0.833082706766917	0.745454545454545	0.525641025641026	0.616541353383459	0.281927710843373	0.148192771084337	0.198795180722892	0.727585613491654	0.55	0.03
272	2	0.641921397379913	0.917922948073702	0.75	0.86984126984127	0.75	0.641921397379913	0.691764705882353	0.277239709443099	0.177966101694915	0.23728813559322	0.779922172726807	0.55	0.03
273	3	0.62037037037037	0.94368932038835	0.822085889570552	0.855633802816901	0.822085889570552	0.62037037037037	0.70712401055409	0.295485636114911	0.183310533515732	0.222982216142271	0.78202984537936	0.55	0.03
274	4	0.544247787610619	0.959558823529412	0.848275862068966	0.8352	0.848275862068966	0.544247787610619	0.663072776280323	0.293506493506493	0.15974025974026	0.188311688311688	0.751903305570016	0.55	0.03
275	5	0.613207547169811	0.917562724014337	0.738636363636364	0.861952861952862	0.738636363636364	0.613207547169811	0.670103092783505	0.275324675324675	0.168831168831169	0.228571428571429	0.765385135592074	0.55	0.03
276	1	0.512820512820513	0.934563758389262	0.754716981132076	0.830104321907601	0.754716981132076	0.512820512820513	0.610687022900763	0.281927710843373	0.144578313253012	0.191566265060241	0.723692135604887	0.56	0.03
277	2	0.637554585152838	0.919597989949749	0.752577319587629	0.868670886075949	0.752577319587629	0.637554585152838	0.690307328605201	0.277239709443099	0.176755447941889	0.234866828087167	0.778576287551294	0.56	0.03
278	3	0.601851851851852	0.945631067961165	0.822784810126582	0.849912739965096	0.822784810126582	0.601851851851852	0.695187165775401	0.295485636114911	0.177838577291382	0.216142270861833	0.773741459906508	0.56	0.03
279	4	0.530973451327434	0.961397058823529	0.851063829787234	0.83147853736089	0.851063829787234	0.530973451327434	0.653950953678474	0.293506493506493	0.155844155844156	0.183116883116883	0.746185255075482	0.56	0.03
280	5	0.594339622641509	0.919354838709677	0.736842105263158	0.856427378964941	0.736842105263158	0.594339622641509	0.657963446475196	0.275324675324675	0.163636363636364	0.222077922077922	0.756847230675593	0.56	0.03
281	1	0.512820512820513	0.936241610738255	0.759493670886076	0.830357142857143	0.759493670886076	0.512820512820513	0.612244897959184	0.281927710843373	0.144578313253012	0.190361445783133	0.724531061779384	0.57	0.03
282	2	0.620087336244541	0.924623115577889	0.759358288770054	0.863849765258216	0.759358288770054	0.620087336244541	0.682692307692308	0.277239709443099	0.171912832929782	0.226392251815981	0.772355225911215	0.57	0.03
283	3	0.592592592592593	0.947572815533981	0.825806451612903	0.847222222222222	0.825806451612903	0.592592592592593	0.690026954177898	0.295485636114911	0.175102599179207	0.21203830369357	0.770082704063286	0.57	0.03
284	4	0.530973451327434	0.965073529411765	0.863309352517986	0.832012678288431	0.863309352517986	0.530973451327434	0.657534246575343	0.293506493506493	0.155844155844156	0.180519480519481	0.748023490369599	0.57	0.03
285	5	0.589622641509434	0.921146953405018	0.739644970414201	0.855241264559068	0.739644970414201	0.589622641509434	0.656167979002625	0.275324675324675	0.162337662337662	0.219480519480519	0.755384797457226	0.57	0.03
286	1	0.5	0.941275167785235	0.769736842105263	0.827433628318584	0.769736842105263	0.5	0.606217616580311	0.281927710843373	0.140963855421687	0.183132530120482	0.720637583892617	0.58	0.03
287	2	0.606986899563319	0.924623115577889	0.755434782608696	0.85981308411215	0.755434782608696	0.606986899563319	0.673123486682809	0.277239709443099	0.168280871670702	0.222760290556901	0.765805007570604	0.58	0.03
288	3	0.583333333333333	0.947572815533981	0.823529411764706	0.844290657439446	0.823529411764706	0.583333333333333	0.682926829268293	0.295485636114911	0.172366621067031	0.209302325581395	0.765453074433657	0.58	0.03
289	4	0.52212389380531	0.965073529411765	0.861313868613139	0.829383886255924	0.861313868613139	0.52212389380531	0.650137741046832	0.293506493506493	0.153246753246753	0.177922077922078	0.743598711608537	0.58	0.03
290	5	0.584905660377358	0.922939068100358	0.74251497005988	0.854063018242123	0.74251497005988	0.584905660377358	0.654353562005277	0.275324675324675	0.161038961038961	0.216883116883117	0.753922364238858	0.58	0.03
291	1	0.487179487179487	0.946308724832215	0.780821917808219	0.824561403508772	0.780821917808219	0.487179487179487	0.6	0.281927710843373	0.137349397590361	0.175903614457831	0.716744106005851	0.59	0.03
292	2	0.59825327510917	0.931323283082077	0.769662921348314	0.858024691358025	0.769662921348315	0.59825327510917	0.673218673218673	0.277239709443099	0.165859564164649	0.215496368038741	0.764788279095624	0.59	0.03
293	3	0.564814814814815	0.951456310679612	0.829931972789116	0.839041095890411	0.829931972789116	0.564814814814815	0.672176308539945	0.295485636114911	0.166894664842681	0.20109439124487	0.758135562747213	0.59	0.03
294	4	0.517699115044248	0.965073529411765	0.860294117647059	0.82807570977918	0.860294117647059	0.517699115044248	0.646408839779006	0.293506493506493	0.151948051948052	0.176623376623377	0.741386322228006	0.59	0.03
295	5	0.580188679245283	0.924731182795699	0.745454545454545	0.852892561983471	0.745454545454545	0.580188679245283	0.652519893899204	0.275324675324675	0.15974025974026	0.214285714285714	0.752459931020491	0.59	0.03
296	1	0.487179487179487	0.946308724832215	0.780821917808219	0.824561403508772	0.780821917808219	0.487179487179487	0.6	0.281927710843373	0.137349397590361	0.175903614457831	0.716744106005851	0.6	0.03
297	2	0.593886462882096	0.934673366834171	0.777142857142857	0.857142857142857	0.777142857142857	0.593886462882096	0.673267326732673	0.277239709443099	0.164648910411622	0.211864406779661	0.764279914858134	0.6	0.03
298	3	0.541666666666667	0.955339805825243	0.835714285714286	0.83248730964467	0.835714285714286	0.541666666666667	0.657303370786517	0.295485636114911	0.160054719562244	0.191518467852257	0.748503236245955	0.6	0.03
299	4	0.513274336283186	0.966911764705882	0.865671641791045	0.827044025157233	0.865671641791045	0.513274336283186	0.644444444444444	0.293506493506493	0.150649350649351	0.174025974025974	0.740093050494534	0.6	0.03
300	5	0.566037735849057	0.926523297491039	0.745341614906832	0.848932676518883	0.745341614906832	0.566037735849057	0.64343163538874	0.275324675324675	0.155844155844156	0.209090909090909	0.746280516670048	0.6	0.03
301	1	0.478632478632479	0.951342281879195	0.794326241134752	0.822931785195936	0.794326241134752	0.478632478632479	0.597333333333333	0.281927710843373	0.134939759036145	0.169879518072289	0.714987380255837	0.61	0.03
302	2	0.572052401746725	0.936348408710218	0.775147928994083	0.850837138508371	0.775147928994083	0.572052401746725	0.658291457286432	0.277239709443099	0.158595641646489	0.204600484261501	0.754200405228471	0.61	0.03
303	3	0.532407407407407	0.955339805825243	0.833333333333333	0.829679595278246	0.833333333333333	0.532407407407407	0.649717514124294	0.295485636114911	0.157318741450068	0.188782489740082	0.743873606616325	0.61	0.03
304	4	0.5	0.96875	0.869230769230769	0.8234375	0.869230769230769	0.5	0.634831460674157	0.293506493506493	0.146753246753247	0.168831168831169	0.734375	0.61	0.03
305	5	0.556603773584906	0.93010752688172	0.751592356687898	0.846655791190865	0.751592356687898	0.556603773584906	0.639566395663957	0.275324675324675	0.153246753246753	0.203896103896104	0.743355650233313	0.61	0.03
306	1	0.465811965811966	0.953020134228188	0.795620437956204	0.81962481962482	0.795620437956204	0.465811965811966	0.587601078167116	0.281927710843373	0.131325301204819	0.165060240963855	0.709416050020077	0.62	0.03
307	2	0.554585152838428	0.939698492462312	0.779141104294478	0.846153846153846	0.779141104294479	0.554585152838428	0.647959183673469	0.277239709443099	0.153753026634383	0.197336561743341	0.74714182265037	0.62	0.03
308	3	0.527777777777778	0.957281553398058	0.838235294117647	0.828571428571429	0.838235294117647	0.527777777777778	0.647727272727273	0.295485636114911	0.155950752393981	0.186046511627907	0.742529665587918	0.62	0.03
309	4	0.486725663716814	0.96875	0.866141732283464	0.819595645412131	0.866141732283465	0.486725663716814	0.623229461756374	0.293506493506493	0.142857142857143	0.164935064935065	0.727737831858407	0.62	0.03
310	5	0.547169811320755	0.931899641577061	0.753246753246753	0.844155844155844	0.753246753246753	0.547169811320755	0.633879781420765	0.275324675324675	0.150649350649351	0.2	0.739534726448908	0.62	0.03
311	1	0.457264957264957	0.953020134228188	0.792592592592592	0.81726618705036	0.792592592592593	0.457264957264957	0.579945799457995	0.281927710843373	0.128915662650602	0.162650602409639	0.705142545746573	0.63	0.03
312	2	0.541484716157205	0.944723618090452	0.789808917197452	0.84304932735426	0.789808917197452	0.541484716157205	0.642487046632124	0.277239709443099	0.150121065375303	0.190072639225182	0.743104167123829	0.63	0.03
313	3	0.518518518518518	0.957281553398058	0.835820895522388	0.825795644891122	0.835820895522388	0.518518518518518	0.64	0.295485636114911	0.153214774281806	0.183310533515732	0.737900035958288	0.63	0.03
314	4	0.486725663716814	0.970588235294118	0.873015873015873	0.819875776397516	0.873015873015873	0.486725663716814	0.625	0.293506493506493	0.142857142857143	0.163636363636364	0.728656949505466	0.63	0.03
315	5	0.533018867924528	0.939068100358423	0.768707482993197	0.841091492776886	0.768707482993197	0.533018867924528	0.629526462395543	0.275324675324675	0.146753246753247	0.190909090909091	0.736043484141476	0.63	0.03
316	1	0.452991452991453	0.956375838926175	0.803030303030303	0.816618911174785	0.803030303030303	0.452991452991453	0.579234972677596	0.281927710843373	0.127710843373494	0.159036144578313	0.704683645958814	0.64	0.03
317	2	0.541484716157205	0.948073701842546	0.8	0.843517138599106	0.8	0.541484716157205	0.645833333333333	0.277239709443099	0.150121065375303	0.187651331719128	0.744779208999876	0.64	0.03
318	3	0.5	0.961165048543689	0.84375	0.82089552238806	0.84375	0.5	0.627906976744186	0.295485636114911	0.147742818057456	0.175102599179207	0.730582524271845	0.64	0.03
319	4	0.47787610619469	0.970588235294118	0.870967741935484	0.81733746130031	0.870967741935484	0.47787610619469	0.617142857142857	0.293506493506493	0.14025974025974	0.161038961038961	0.724232170744404	0.64	0.03
320	5	0.518867924528302	0.940860215053763	0.769230769230769	0.837320574162679	0.769230769230769	0.518867924528302	0.619718309859155	0.275324675324675	0.142857142857143	0.185714285714286	0.729864069791033	0.64	0.03
321	1	0.44017094017094	0.958053691275168	0.8046875	0.813390313390313	0.8046875	0.44017094017094	0.569060773480663	0.281927710843373	0.124096385542169	0.15421686746988	0.699112315723054	0.65	0.03
322	2	0.532751091703057	0.95142378559464	0.80794701986755	0.841481481481481	0.80794701986755	0.532751091703057	0.642105263157895	0.277239709443099	0.147699757869249	0.182808716707022	0.742087438648848	0.65	0.03
323	3	0.490740740740741	0.966990291262136	0.861788617886179	0.819078947368421	0.861788617886179	0.490740740740741	0.625368731563422	0.295485636114911	0.14500683994528	0.168262653898769	0.728865516001438	0.65	0.03
324	4	0.469026548672566	0.970588235294118	0.868852459016393	0.814814814814815	0.868852459016393	0.469026548672566	0.609195402298851	0.293506493506493	0.137662337662338	0.158441558441558	0.719807391983342	0.65	0.03
325	5	0.5	0.942652329749104	0.768115942028986	0.832278481012658	0.768115942028985	0.5	0.605714285714286	0.275324675324675	0.137662337662338	0.179220779220779	0.721326164874552	0.65	0.03
326	1	0.418803418803419	0.961409395973154	0.809917355371901	0.80818053596615	0.809917355371901	0.418803418803419	0.552112676056338	0.281927710843373	0.118072289156627	0.14578313253012	0.690106407388287	0.66	0.03
327	2	0.519650655021834	0.953098827470687	0.809523809523809	0.8379970544919	0.80952380952381	0.519650655021834	0.632978723404255	0.277239709443099	0.144067796610169	0.177966101694915	0.73637474124626	0.66	0.03
328	3	0.476851851851852	0.970873786407767	0.872881355932204	0.815660685154976	0.872881355932203	0.476851851851852	0.616766467065868	0.295485636114911	0.140902872777018	0.161422708618331	0.723862819129809	0.66	0.03
329	4	0.451327433628319	0.970588235294118	0.864406779661017	0.809815950920245	0.864406779661017	0.451327433628319	0.593023255813954	0.293506493506493	0.132467532467532	0.153246753246753	0.710957834461218	0.66	0.03
330	5	0.490566037735849	0.948028673835125	0.781954887218045	0.830455259026688	0.781954887218045	0.490566037735849	0.602898550724638	0.275324675324675	0.135064935064935	0.172727272727273	0.719297355785487	0.66	0.03
331	1	0.41025641025641	0.961409395973154	0.80672268907563	0.805907172995781	0.80672268907563	0.41025641025641	0.543909348441926	0.281927710843373	0.11566265060241	0.143373493975904	0.685832903114782	0.67	0.03
332	2	0.506550218340611	0.956448911222781	0.816901408450704	0.834795321637427	0.816901408450704	0.506550218340611	0.62533692722372	0.277239709443099	0.14043583535109	0.171912832929782	0.731499564781696	0.67	0.03
333	3	0.458333333333333	0.974757281553398	0.883928571428571	0.810985460420032	0.883928571428571	0.458333333333333	0.603658536585366	0.295485636114911	0.135430916552668	0.153214774281806	0.716545307443366	0.67	0.03
334	4	0.446902654867257	0.972426470588235	0.870689655172414	0.808868501529052	0.870689655172414	0.446902654867257	0.590643274853801	0.293506493506493	0.131168831168831	0.150649350649351	0.709664562727746	0.67	0.03
335	5	0.481132075471698	0.949820788530466	0.784615384615384	0.828125	0.784615384615385	0.481132075471698	0.596491228070175	0.275324675324675	0.132467532467532	0.168831168831169	0.715476432001082	0.67	0.03
336	1	0.405982905982906	0.961409395973154	0.805084745762712	0.804775280898876	0.805084745762712	0.405982905982906	0.539772727272727	0.281927710843373	0.114457831325301	0.142168674698795	0.68369615097803	0.68	0.03
337	2	0.48471615720524	0.958123953098827	0.816176470588235	0.828985507246377	0.816176470588235	0.48471615720524	0.608219178082192	0.277239709443099	0.134382566585956	0.164648910411622	0.721420055152034	0.68	0.03
338	3	0.439814814814815	0.974757281553398	0.87962962962963	0.80577849117175	0.87962962962963	0.439814814814815	0.58641975308642	0.295485636114911	0.129958960328317	0.147742818057456	0.707286048184106	0.68	0.03
339	4	0.429203539823009	0.976102941176471	0.881818181818182	0.804545454545455	0.881818181818182	0.429203539823009	0.577380952380952	0.293506493506493	0.125974025974026	0.142857142857143	0.70265324049974	0.68	0.03
340	5	0.457547169811321	0.951612903225806	0.782258064516129	0.821981424148607	0.782258064516129	0.457547169811321	0.577380952380952	0.275324675324675	0.125974025974026	0.161038961038961	0.704580036518564	0.68	0.03
341	1	0.405982905982906	0.968120805369127	0.833333333333333	0.80586592178771	0.833333333333333	0.405982905982906	0.545977011494253	0.281927710843373	0.114457831325301	0.137349397590361	0.687051855676017	0.69	0.03
342	2	0.471615720524017	0.961474036850921	0.82442748091603	0.82589928057554	0.824427480916031	0.471615720524017	0.6	0.277239709443099	0.130750605326877	0.158595641646489	0.716544878687469	0.69	0.03
343	3	0.435185185185185	0.974757281553398	0.878504672897196	0.80448717948718	0.878504672897196	0.435185185185185	0.582043343653251	0.295485636114911	0.12859097127223	0.146374829001368	0.704971233369292	0.69	0.03
344	4	0.415929203539823	0.981617647058823	0.903846153846154	0.801801801801802	0.903846153846154	0.415929203539823	0.56969696969697	0.293506493506493	0.122077922077922	0.135064935064935	0.698773425299323	0.69	0.03
345	5	0.452830188679245	0.951612903225806	0.780487804878049	0.820710973724884	0.780487804878049	0.452830188679245	0.573134328358209	0.275324675324675	0.124675324675325	0.15974025974026	0.702221545952526	0.69	0.03
346	1	0.405982905982906	0.968120805369127	0.833333333333333	0.80586592178771	0.833333333333333	0.405982905982906	0.545977011494253	0.281927710843373	0.114457831325301	0.137349397590361	0.687051855676017	0.7	0.03
347	2	0.449781659388646	0.963149078726968	0.824	0.820256776034237	0.824	0.449781659388646	0.581920903954802	0.277239709443099	0.124697336561743	0.151331719128329	0.706465369057807	0.7	0.03
348	3	0.430555555555556	0.978640776699029	0.894230769230769	0.803827751196172	0.894230769230769	0.430555555555556	0.58125	0.295485636114911	0.127222982216142	0.142270861833105	0.704598166127292	0.7	0.03
349	4	0.407079646017699	0.983455882352941	0.910891089108911	0.799701046337818	0.910891089108911	0.407079646017699	0.562691131498471	0.293506493506493	0.119480519480519	0.131168831168831	0.69526776418532	0.7	0.03
350	5	0.452830188679245	0.953405017921147	0.786885245901639	0.820987654320988	0.786885245901639	0.452830188679245	0.574850299401198	0.275324675324675	0.124675324675325	0.158441558441558	0.703117603300196	0.7	0.03
351	1	0.393162393162393	0.969798657718121	0.836363636363636	0.802777777777778	0.836363636363636	0.393162393162393	0.534883720930233	0.281927710843373	0.110843373493976	0.132530120481928	0.681480525440257	0.71	0.03
352	2	0.445414847161572	0.966499162479062	0.836065573770492	0.819602272727273	0.836065573770492	0.445414847161572	0.581196581196581	0.277239709443099	0.123486682808717	0.147699757869249	0.705957004820317	0.71	0.03
353	3	0.430555555555556	0.980582524271845	0.902912621359223	0.804140127388535	0.902912621359223	0.430555555555556	0.58307210031348	0.295485636114911	0.127222982216142	0.140902872777018	0.7055690399137	0.71	0.03
354	4	0.380530973451327	0.983455882352941	0.905263157894737	0.792592592592593	0.905263157894737	0.380530973451327	0.53582554517134	0.293506493506493	0.111688311688312	0.123376623376623	0.681993427902134	0.71	0.03
355	5	0.44811320754717	0.953405017921147	0.785123966942149	0.819722650231125	0.785123966942149	0.44811320754717	0.57057057057057	0.275324675324675	0.123376623376623	0.157142857142857	0.700759112734158	0.71	0.03
356	1	0.38034188034188	0.974832214765101	0.855769230769231	0.800275482093664	0.855769230769231	0.38034188034188	0.526627218934911	0.281927710843373	0.107228915662651	0.125301204819277	0.67758704755349	0.72	0.03
357	2	0.441048034934498	0.966499162479062	0.834710743801653	0.818439716312057	0.834710743801653	0.441048034934498	0.577142857142857	0.277239709443099	0.12227602905569	0.146489104116223	0.70377359870678	0.72	0.03
358	3	0.425925925925926	0.980582524271845	0.901960784313726	0.802861685214626	0.901960784313726	0.425925925925926	0.578616352201258	0.295485636114911	0.125854993160055	0.13953488372093	0.703254225098885	0.72	0.03
359	4	0.380530973451327	0.983455882352941	0.905263157894737	0.792592592592593	0.905263157894737	0.380530973451327	0.53582554517134	0.293506493506493	0.111688311688312	0.123376623376623	0.681993427902134	0.72	0.03
360	5	0.433962264150943	0.958781362007168	0.8	0.816793893129771	0.8	0.433962264150943	0.562691131498471	0.275324675324675	0.119480519480519	0.149350649350649	0.696371813079056	0.72	0.03
361	1	0.376068376068376	0.976510067114094	0.862745098039216	0.799450549450549	0.862745098039216	0.376068376068376	0.523809523809524	0.281927710843373	0.106024096385542	0.12289156626506	0.676289221591235	0.73	0.03
362	2	0.427947598253275	0.966499162479062	0.830508474576271	0.814971751412429	0.830508474576271	0.427947598253275	0.564841498559078	0.277239709443099	0.11864406779661	0.142857142857143	0.697223380366168	0.73	0.03
363	3	0.416666666666667	0.980582524271845	0.9	0.800316957210777	0.9	0.416666666666667	0.569620253164557	0.295485636114911	0.12311901504788	0.136798905608755	0.698624595469256	0.73	0.03
364	4	0.367256637168142	0.985294117647059	0.912087912087912	0.78939617083947	0.912087912087912	0.367256637168142	0.523659305993691	0.293506493506493	0.107792207792208	0.118181818181818	0.6762753774076	0.73	0.03
365	5	0.424528301886792	0.96594982078853	0.825688073394495	0.815431164901664	0.825688073394495	0.424528301886792	0.560747663551402	0.275324675324675	0.116883116883117	0.141558441558442	0.695239061337661	0.73	0.03
366	1	0.354700854700855	0.978187919463087	0.864583333333333	0.794277929155313	0.864583333333333	0.354700854700855	0.503030303030303	0.281927710843373	0.1	0.11566265060241	0.666444387081971	0.74	0.03
367	2	0.427947598253275	0.968174204355109	0.837606837606838	0.815232722143865	0.837606837606838	0.427947598253275	0.566473988439306	0.277239709443099	0.11864406779661	0.141646489104116	0.698060901304192	0.74	0.03
368	3	0.407407407407407	0.980582524271845	0.897959183673469	0.797788309636651	0.897959183673469	0.407407407407407	0.560509554140127	0.295485636114911	0.120383036935705	0.13406292749658	0.693994965839626	0.74	0.03
369	4	0.349557522123894	0.987132352941177	0.918604651162791	0.785087719298246	0.918604651162791	0.349557522123894	0.506410256410256	0.293506493506493	0.102597402597403	0.111688311688312	0.668344937532535	0.74	0.03
370	5	0.410377358490566	0.96594982078853	0.820754716981132	0.811746987951807	0.820754716981132	0.410377358490566	0.547169811320755	0.275324675324675	0.112987012987013	0.137662337662338	0.688163589639548	0.74	0.03
371	1	0.346153846153846	0.978187919463087	0.861702127659574	0.792119565217391	0.861702127659574	0.346153846153846	0.49390243902439	0.281927710843373	0.0975903614457831	0.113253012048193	0.662170882808467	0.75	0.03
372	2	0.419213973799127	0.971524288107203	0.849557522123894	0.813464235624123	0.849557522123894	0.419213973799127	0.56140350877193	0.277239709443099	0.116222760290557	0.13680387409201	0.695369130953165	0.75	0.03
373	3	0.398148148148148	0.98252427184466	0.905263157894737	0.79559748427673	0.905263157894737	0.398148148148148	0.553054662379421	0.295485636114911	0.117647058823529	0.129958960328317	0.690336209996404	0.75	0.03
374	4	0.345132743362832	0.987132352941177	0.91764705882353	0.783941605839416	0.917647058823529	0.345132743362832	0.501607717041801	0.293506493506493	0.101298701298701	0.11038961038961	0.666132548152004	0.75	0.03
375	5	0.386792452830189	0.967741935483871	0.82	0.805970149253731	0.82	0.386792452830189	0.525641025641026	0.275324675324675	0.106493506493506	0.12987012987013	0.67726719415703	0.75	0.03
376	1	0.333333333333333	0.979865771812081	0.866666666666667	0.789189189189189	0.866666666666667	0.333333333333333	0.481481481481481	0.281927710843373	0.0939759036144578	0.108433734939759	0.656599552572707	0.76	0.03
377	2	0.406113537117904	0.97822445561139	0.877358490566038	0.811111111111111	0.877358490566038	0.406113537117904	0.555223880597015	0.277239709443099	0.112590799031477	0.128329297820823	0.692168996364647	0.76	0.03
378	3	0.37962962962963	0.986407766990291	0.921348314606742	0.791277258566978	0.921348314606742	0.37962962962963	0.537704918032787	0.295485636114911	0.112175102599179	0.121751025991792	0.68301869830996	0.76	0.03
379	4	0.336283185840708	0.988970588235294	0.926829268292683	0.781976744186047	0.926829268292683	0.336283185840708	0.493506493506494	0.293506493506493	0.0987012987012987	0.106493506493506	0.662626887038001	0.76	0.03
380	5	0.386792452830189	0.969534050179211	0.828282828282828	0.806259314456036	0.828282828282828	0.386792452830189	0.527331189710611	0.275324675324675	0.106493506493506	0.128571428571429	0.6781632515047	0.76	0.03
381	1	0.333333333333333	0.979865771812081	0.866666666666667	0.789189189189189	0.866666666666667	0.333333333333333	0.481481481481481	0.281927710843373	0.0939759036144578	0.108433734939759	0.656599552572707	0.77	0.03
382	2	0.397379912663755	0.97822445561139	0.875	0.808864265927978	0.875	0.397379912663755	0.546546546546547	0.277239709443099	0.110169491525424	0.12590799031477	0.687802184137573	0.77	0.03
383	3	0.37037037037037	0.990291262135922	0.941176470588235	0.789473684210526	0.941176470588235	0.37037037037037	0.53156146179402	0.295485636114911	0.109439124487004	0.116279069767442	0.680330816253146	0.77	0.03
384	4	0.331858407079646	0.990808823529412	0.9375	0.781159420289855	0.9375	0.331858407079646	0.490196078431373	0.293506493506493	0.0974025974025974	0.103896103896104	0.661333615304529	0.77	0.03
385	5	0.377358490566038	0.969534050179211	0.824742268041237	0.803863298662704	0.824742268041237	0.377358490566038	0.517799352750809	0.275324675324675	0.103896103896104	0.125974025974026	0.673446270372625	0.77	0.03
386	1	0.320512820512821	0.979865771812081	0.862068965517242	0.78600269179004	0.862068965517241	0.320512820512821	0.467289719626168	0.281927710843373	0.0903614457831325	0.104819277108434	0.650189296162451	0.78	0.03
387	2	0.384279475982533	0.979899497487437	0.88	0.805785123966942	0.88	0.384279475982533	0.534954407294833	0.277239709443099	0.106537530266344	0.121065375302663	0.682089486734985	0.78	0.03
388	3	0.351851851851852	0.992233009708738	0.95	0.78494623655914	0.95	0.351851851851852	0.513513513513513	0.295485636114911	0.103967168262654	0.109439124487004	0.672042430780295	0.78	0.03
389	4	0.331858407079646	0.990808823529412	0.9375	0.781159420289855	0.9375	0.331858407079646	0.490196078431373	0.293506493506493	0.0974025974025974	0.103896103896104	0.661333615304529	0.78	0.03
390	5	0.367924528301887	0.971326164874552	0.829787234042553	0.801775147928994	0.829787234042553	0.367924528301887	0.509803921568627	0.275324675324675	0.101298701298701	0.122077922077922	0.669625346588219	0.78	0.03
391	1	0.316239316239316	0.979865771812081	0.86046511627907	0.78494623655914	0.86046511627907	0.316239316239316	0.4625	0.281927710843373	0.0891566265060241	0.103614457831325	0.648052544025698	0.79	0.03
392	2	0.379912663755459	0.983249581239531	0.896907216494845	0.805212620027435	0.896907216494845	0.379912663755459	0.533742331288344	0.277239709443099	0.105326876513317	0.117433414043584	0.681581122497495	0.79	0.03
393	3	0.347222222222222	0.992233009708738	0.949367088607595	0.783742331288344	0.949367088607595	0.347222222222222	0.508474576271187	0.295485636114911	0.102599179206566	0.108071135430917	0.66972761596548	0.79	0.03
394	4	0.331858407079646	0.990808823529412	0.9375	0.781159420289855	0.9375	0.331858407079646	0.490196078431373	0.293506493506493	0.0974025974025974	0.103896103896104	0.661333615304529	0.79	0.03
395	5	0.344339622641509	0.973118279569892	0.829545454545455	0.796187683284457	0.829545454545455	0.344339622641509	0.486666666666667	0.275324675324675	0.0948051948051948	0.114285714285714	0.658728951105701	0.79	0.03
396	1	0.303418803418803	0.983221476510067	0.876543209876543	0.78237650200267	0.876543209876543	0.303418803418803	0.450793650793651	0.281927710843373	0.0855421686746988	0.0975903614457831	0.643320139964435	0.8	0.03
397	2	0.366812227074236	0.983249581239531	0.893617021276596	0.801912568306011	0.893617021276596	0.366812227074236	0.520123839009288	0.277239709443099	0.101694915254237	0.113801452784504	0.675030904156883	0.8	0.03
398	3	0.328703703703704	0.992233009708738	0.946666666666667	0.778963414634146	0.946666666666667	0.328703703703704	0.487972508591065	0.295485636114911	0.0971272229822161	0.102599179206566	0.660468356706221	0.8	0.03
399	4	0.327433628318584	0.990808823529412	0.936708860759494	0.780028943560058	0.936708860759494	0.327433628318584	0.485245901639344	0.293506493506493	0.0961038961038961	0.102597402597403	0.659121225923998	0.8	0.03
400	5	0.325471698113208	0.974910394265233	0.831325301204819	0.791848617176128	0.831325301204819	0.325471698113208	0.467796610169491	0.275324675324675	0.0896103896103896	0.107792207792208	0.65019104618922	0.8	0.03
401	1	0.290598290598291	0.98489932885906	0.883116883116883	0.779548472775564	0.883116883116883	0.290598290598291	0.437299035369775	0.281927710843373	0.0819277108433735	0.0927710843373494	0.637748809728676	0.81	0.03
402	2	0.336244541484716	0.984924623115578	0.895348837209303	0.794594594594595	0.895348837209302	0.336244541484716	0.488888888888889	0.277239709443099	0.0932203389830508	0.104116222760291	0.660584582300147	0.81	0.03
403	3	0.324074074074074	0.992233009708738	0.945945945945946	0.777777777777778	0.945945945945946	0.324074074074074	0.482758620689655	0.295485636114911	0.0957592339261286	0.101231190150479	0.658153541891406	0.81	0.03
404	4	0.327433628318584	0.992647058823529	0.948717948717949	0.780346820809249	0.948717948717949	0.327433628318584	0.486842105263158	0.293506493506493	0.0961038961038961	0.101298701298701	0.660040343571057	0.81	0.03
405	5	0.316037735849057	0.978494623655914	0.848101265822785	0.790159189580318	0.848101265822785	0.316037735849057	0.460481099656357	0.275324675324675	0.087012987012987	0.102597402597403	0.647266179752485	0.81	0.03
406	1	0.277777777777778	0.98489932885906	0.878378378378378	0.776455026455027	0.878378378378378	0.277777777777778	0.422077922077922	0.281927710843373	0.0783132530120482	0.0891566265060241	0.631338553318419	0.82	0.03
407	2	0.331877729257642	0.984924623115578	0.894117647058824	0.793522267206478	0.894117647058824	0.331877729257642	0.484076433121019	0.277239709443099	0.0920096852300242	0.102905569007264	0.65840117618661	0.82	0.03
408	3	0.291666666666667	0.992233009708738	0.940298507462686	0.769578313253012	0.940298507462687	0.291666666666667	0.445229681978799	0.295485636114911	0.0861833105335157	0.0916552667578659	0.641949838187702	0.82	0.03
409	4	0.31858407079646	0.992647058823529	0.947368421052632	0.778097982708934	0.947368421052632	0.31858407079646	0.47682119205298	0.293506493506493	0.0935064935064935	0.0987012987012987	0.655615564809995	0.82	0.03
410	5	0.311320754716981	0.980286738351254	0.857142857142857	0.789321789321789	0.857142857142857	0.311320754716981	0.456747404844291	0.275324675324675	0.0857142857142857	0.1	0.645803746534118	0.82	0.03
411	1	0.252136752136752	0.988255033557047	0.893939393939394	0.770942408376963	0.893939393939394	0.252136752136752	0.393333333333333	0.281927710843373	0.0710843373493976	0.0795180722891566	0.6201958928469	0.83	0.03
412	2	0.314410480349345	0.988274706867672	0.911392405063291	0.789825970548862	0.911392405063291	0.314410480349345	0.467532467532468	0.277239709443099	0.0871670702179177	0.0956416464891041	0.651342593608508	0.83	0.03
413	3	0.291666666666667	0.992233009708738	0.940298507462686	0.769578313253012	0.940298507462687	0.291666666666667	0.445229681978799	0.295485636114911	0.0861833105335157	0.0916552667578659	0.641949838187702	0.83	0.03
414	4	0.300884955752212	0.992647058823529	0.944444444444445	0.773638968481375	0.944444444444444	0.300884955752212	0.456375838926175	0.293506493506493	0.0883116883116883	0.0935064935064935	0.646766007287871	0.83	0.03
415	5	0.297169811320755	0.982078853046595	0.863013698630137	0.78622668579627	0.863013698630137	0.297169811320755	0.442105263157895	0.275324675324675	0.0818181818181818	0.0948051948051948	0.639624332183675	0.83	0.03
416	1	0.235042735042735	0.988255033557047	0.887096774193549	0.766927083333333	0.887096774193548	0.235042735042735	0.371621621621622	0.281927710843373	0.0662650602409639	0.0746987951807229	0.611648884299891	0.84	0.03
417	2	0.292576419213974	0.988274706867672	0.905405405405406	0.784574468085106	0.905405405405405	0.292576419213974	0.442244224422442	0.277239709443099	0.0811138014527845	0.0895883777239709	0.640425563040823	0.84	0.03
418	3	0.282407407407407	0.994174757281553	0.953125	0.767616191904048	0.953125	0.282407407407407	0.435714285714286	0.295485636114911	0.0834473324213406	0.0875512995896033	0.63829108234448	0.84	0.03
419	4	0.283185840707965	0.992647058823529	0.941176470588235	0.769230769230769	0.941176470588235	0.283185840707965	0.435374149659864	0.293506493506493	0.0831168831168831	0.0883116883116883	0.637916449765747	0.84	0.03
420	5	0.283018867924528	0.982078853046595	0.857142857142858	0.782857142857143	0.857142857142857	0.283018867924528	0.425531914893617	0.275324675324675	0.0779220779220779	0.0909090909090909	0.632548860485562	0.84	0.03
421	1	0.222222222222222	0.988255033557047	0.88135593220339	0.763942931258106	0.88135593220339	0.222222222222222	0.354948805460751	0.281927710843373	0.0626506024096386	0.0710843373493976	0.605238627889635	0.85	0.03
422	2	0.283842794759825	0.989949748743719	0.915492957746479	0.782781456953642	0.915492957746479	0.283842794759825	0.433333333333333	0.277239709443099	0.0786924939467312	0.085956416464891	0.636896271751772	0.85	0.03
423	3	0.277777777777778	0.996116504854369	0.967741935483871	0.766816143497758	0.967741935483871	0.277777777777778	0.431654676258993	0.295485636114911	0.0820793433652531	0.0848153214774282	0.636947141316073	0.85	0.03
424	4	0.265486725663717	0.994485294117647	0.952380952380953	0.765205091937765	0.952380952380952	0.265486725663717	0.41522491349481	0.293506493506493	0.0779220779220779	0.0818181818181818	0.629986009890682	0.85	0.03
425	5	0.254716981132075	0.982078853046595	0.84375	0.776203966005666	0.84375	0.254716981132075	0.391304347826087	0.275324675324675	0.0701298701298701	0.0831168831168831	0.618397917089335	0.85	0.03
426	1	0.205128205128205	0.988255033557047	0.872727272727273	0.76	0.872727272727273	0.205128205128205	0.332179930795848	0.281927710843373	0.0578313253012048	0.0662650602409639	0.596691619342626	0.86	0.03
427	2	0.25764192139738	0.991624790619765	0.921875	0.776902887139108	0.921875	0.25764192139738	0.402730375426621	0.277239709443099	0.0714285714285714	0.0774818401937046	0.624633356008573	0.86	0.03
428	3	0.273148148148148	0.996116504854369	0.967213114754099	0.765671641791045	0.967213114754098	0.273148148148148	0.425992779783394	0.295485636114911	0.0807113543091655	0.0834473324213406	0.634632326501259	0.86	0.03
429	4	0.261061946902655	0.994485294117647	0.951612903225807	0.764124293785311	0.951612903225806	0.261061946902655	0.409722222222222	0.293506493506493	0.0766233766233766	0.0805194805194805	0.627773620510151	0.86	0.03
430	5	0.245283018867925	0.985663082437276	0.866666666666666	0.774647887323944	0.866666666666667	0.245283018867925	0.382352941176471	0.275324675324675	0.0675324675324675	0.0779220779220779	0.6154730506526	0.86	0.03
431	1	0.205128205128205	0.988255033557047	0.872727272727273	0.76	0.872727272727273	0.205128205128205	0.332179930795848	0.281927710843373	0.0578313253012048	0.0662650602409639	0.596691619342626	0.87	0.03
432	2	0.248908296943231	0.991624790619765	0.919354838709677	0.774869109947644	0.919354838709677	0.248908296943231	0.391752577319588	0.277239709443099	0.0690072639225182	0.0750605326876513	0.620266543781498	0.87	0.03
433	3	0.25462962962963	0.996116504854369	0.964912280701755	0.761127596439169	0.964912280701754	0.25462962962963	0.402930402930403	0.295485636114911	0.0752393980848153	0.0779753761969904	0.625373067241999	0.87	0.03
434	4	0.243362831858407	0.994485294117647	0.948275862068966	0.759831460674157	0.948275862068966	0.243362831858407	0.387323943661972	0.293506493506493	0.0714285714285714	0.0753246753246753	0.618924062988027	0.87	0.03
435	5	0.240566037735849	0.989247311827957	0.894736842105263	0.774193548387097	0.894736842105263	0.240566037735849	0.379182156133829	0.275324675324675	0.0662337662337662	0.074025974025974	0.614906674781903	0.87	0.03
436	1	0.183760683760684	0.98993288590604	0.877551020408163	0.755441741357234	0.877551020408163	0.183760683760684	0.303886925795053	0.281927710843373	0.0518072289156627	0.0590361445783133	0.586846784833362	0.88	0.03
437	2	0.218340611353712	0.993299832495812	0.925925925925926	0.768134715025907	0.925925925925926	0.218340611353712	0.353356890459364	0.277239709443099	0.0605326876513317	0.0653753026634383	0.605820221924762	0.88	0.03
438	3	0.240740740740741	0.996116504854369	0.962962962962963	0.757754800590842	0.962962962962963	0.240740740740741	0.385185185185185	0.295485636114911	0.0711354309165527	0.0738714090287278	0.618428622797555	0.88	0.03
439	4	0.225663716814159	0.994485294117647	0.944444444444445	0.755586592178771	0.944444444444444	0.225663716814159	0.364285714285714	0.293506493506493	0.0662337662337662	0.0701298701298701	0.610074505465903	0.88	0.03
440	5	0.226415094339623	0.991039426523297	0.90566037735849	0.771269177126918	0.905660377358491	0.226415094339623	0.362264150943396	0.275324675324675	0.0623376623376623	0.0688311688311688	0.60872726043146	0.88	0.03
441	1	0.170940170940171	0.98993288590604	0.869565217391304	0.752551020408163	0.869565217391304	0.170940170940171	0.285714285714286	0.281927710843373	0.0481927710843374	0.0554216867469879	0.580436528423106	0.89	0.03
442	2	0.205240174672489	0.994974874371859	0.94	0.765463917525773	0.94	0.205240174672489	0.336917562724014	0.277239709443099	0.0569007263922518	0.0605326876513317	0.600107524522174	0.89	0.03
443	3	0.217592592592593	0.998058252427184	0.979166666666667	0.752562225475842	0.979166666666667	0.217592592592593	0.356060606060606	0.295485636114911	0.0642954856361149	0.0656634746922025	0.607825422509889	0.89	0.03
444	4	0.20353982300885	0.994485294117647	0.938775510204082	0.750346740638003	0.938775510204082	0.20353982300885	0.334545454545455	0.293506493506493	0.0597402597402597	0.0636363636363636	0.599012558563248	0.89	0.03
445	5	0.221698113207547	0.991039426523297	0.903846153846154	0.770194986072423	0.903846153846154	0.221698113207547	0.356060606060606	0.275324675324675	0.061038961038961	0.0675324675324675	0.606368769865422	0.89	0.03
446	1	0.162393162393162	0.98993288590604	0.863636363636363	0.750636132315522	0.863636363636364	0.162393162393162	0.273381294964029	0.281927710843373	0.0457831325301205	0.0530120481927711	0.576163024149601	0.9	0.03
447	2	0.192139737991266	0.994974874371859	0.936170212765957	0.762516046213094	0.936170212765957	0.192139737991266	0.318840579710145	0.277239709443099	0.0532687651331719	0.0569007263922518	0.593557306181563	0.9	0.03
448	3	0.199074074074074	0.998058252427184	0.977272727272728	0.748180494905386	0.977272727272727	0.199074074074074	0.330769230769231	0.295485636114911	0.0588235294117647	0.0601915184678523	0.598566163250629	0.9	0.03
449	4	0.172566371681416	0.994485294117647	0.928571428571429	0.743131868131868	0.928571428571429	0.172566371681416	0.291044776119403	0.293506493506493	0.0506493506493507	0.0545454545454545	0.583525832899532	0.9	0.03
450	5	0.188679245283019	0.996415770609319	0.952380952380952	0.763736263736264	0.952380952380952	0.188679245283019	0.31496062992126	0.275324675324675	0.051948051948052	0.0545454545454545	0.592547507946169	0.9	0.03
451	1	0.158119658119658	0.98993288590604	0.860465116279069	0.749682337992376	0.86046511627907	0.158119658119658	0.267148014440433	0.281927710843373	0.0445783132530121	0.0518072289156627	0.574026272012849	0.91	0.03
452	2	0.174672489082969	0.994974874371859	0.930232558139535	0.758620689655172	0.930232558139535	0.174672489082969	0.294117647058823	0.277239709443099	0.0484261501210654	0.0520581113801453	0.584823681727414	0.91	0.03
453	3	0.175925925925926	0.998058252427184	0.974358974358975	0.742774566473988	0.974358974358974	0.175925925925926	0.298039215686275	0.295485636114911	0.0519835841313269	0.0533515731874145	0.586992089176555	0.91	0.03
454	4	0.15929203539823	0.994485294117647	0.923076923076923	0.740082079343365	0.923076923076923	0.15929203539823	0.271698113207547	0.293506493506493	0.0467532467532468	0.0506493506493507	0.576888664757939	0.91	0.03
455	5	0.188679245283019	0.996415770609319	0.952380952380952	0.763736263736264	0.952380952380952	0.188679245283019	0.31496062992126	0.275324675324675	0.051948051948052	0.0545454545454545	0.592547507946169	0.91	0.03
456	1	0.14957264957265	0.98993288590604	0.853658536585365	0.747782002534854	0.853658536585366	0.14957264957265	0.254545454545455	0.281927710843373	0.0421686746987952	0.0493975903614458	0.569752767739345	0.92	0.03
457	2	0.148471615720524	0.994974874371859	0.918918918918919	0.752851711026616	0.918918918918919	0.148471615720524	0.255639097744361	0.277239709443099	0.0411622276029056	0.0447941888619855	0.571723245046192	0.92	0.03
458	3	0.152777777777778	0.998058252427184	0.970588235294118	0.737446197991392	0.970588235294118	0.152777777777778	0.264	0.295485636114911	0.0451436388508892	0.0465116279069767	0.575418015102481	0.92	0.03
459	4	0.13716814159292	0.994485294117647	0.911764705882353	0.735054347826087	0.911764705882353	0.13716814159292	0.238461538461538	0.293506493506493	0.0402597402597403	0.0441558441558442	0.565826717855284	0.92	0.03
460	5	0.165094339622642	0.99820788530466	0.972222222222223	0.758855585831063	0.972222222222222	0.165094339622642	0.282258064516129	0.275324675324675	0.0454545454545455	0.0467532467532468	0.581651112463651	0.92	0.03
461	1	0.123931623931624	0.993288590604027	0.878787878787879	0.742785445420326	0.878787878787879	0.123931623931624	0.217228464419476	0.281927710843373	0.0349397590361446	0.0397590361445783	0.558610107267825	0.93	0.03
462	2	0.14410480349345	0.994974874371859	0.916666666666666	0.751898734177215	0.916666666666667	0.14410480349345	0.249056603773585	0.277239709443099	0.0399515738498789	0.0435835351089588	0.569539838932654	0.93	0.03
463	3	0.134259259259259	0.998058252427184	0.966666666666667	0.733238231098431	0.966666666666667	0.134259259259259	0.235772357723577	0.295485636114911	0.039671682626539	0.0410396716826265	0.566158755843222	0.93	0.03
464	4	0.115044247787611	0.998161764705882	0.962962962962963	0.730820995962315	0.962962962962963	0.115044247787611	0.205533596837945	0.293506493506493	0.0337662337662338	0.0350649350649351	0.556603006246747	0.93	0.03
465	5	0.150943396226415	0.99820788530466	0.96969696969697	0.755766621438263	0.96969696969697	0.150943396226415	0.261224489795918	0.275324675324675	0.0415584415584416	0.0428571428571429	0.574575640765537	0.93	0.03
466	1	0.0982905982905983	0.99496644295302	0.884615384615385	0.737562189054726	0.884615384615385	0.0982905982905983	0.176923076923077	0.281927710843373	0.027710843373494	0.0313253012048193	0.546628520621809	0.94	0.03
467	2	0.131004366812227	0.996649916247906	0.9375	0.749370277078086	0.9375	0.131004366812227	0.229885057471264	0.277239709443099	0.036319612590799	0.0387409200968523	0.563827141530067	0.94	0.03
468	3	0.12037037037037	0.998058252427184	0.962962962962963	0.730113636363636	0.962962962962963	0.12037037037037	0.213991769547325	0.295485636114911	0.0355677154582763	0.0369357045143639	0.559214311398777	0.94	0.03
469	4	0.0973451327433628	0.998161764705882	0.956521739130435	0.726907630522088	0.956521739130435	0.0973451327433628	0.176706827309237	0.293506493506493	0.0285714285714286	0.0298701298701299	0.547753448724623	0.94	0.03
470	5	0.132075471698113	0.99820788530466	0.965517241379311	0.751686909581647	0.96551724137931	0.132075471698113	0.232365145228216	0.275324675324675	0.0363636363636364	0.0376623376623377	0.565141678501386	0.94	0.03
471	1	0.094017094017094	0.996644295302013	0.916666666666666	0.73697270471464	0.916666666666667	0.094017094017094	0.170542635658915	0.281927710843373	0.0265060240963855	0.0289156626506024	0.545330694659554	0.95	0.03
472	2	0.11353711790393	0.996649916247906	0.928571428571429	0.745614035087719	0.928571428571429	0.11353711790393	0.202334630350195	0.277239709443099	0.0314769975786925	0.0338983050847458	0.555093517075918	0.95	0.03
473	3	0.106481481481481	0.998058252427184	0.958333333333334	0.727015558698727	0.958333333333333	0.106481481481481	0.191666666666667	0.295485636114911	0.0314637482900137	0.0328317373461012	0.552269866954333	0.95	0.03
474	4	0.084070796460177	0.998161764705882	0.95	0.724	0.95	0.084070796460177	0.154471544715447	0.293506493506493	0.0246753246753247	0.025974025974026	0.54111628058303	0.95	0.03
475	5	0.113207547169811	0.99820788530466	0.960000000000001	0.747651006711409	0.96	0.113207547169811	0.20253164556962	0.275324675324675	0.0311688311688312	0.0324675324675325	0.555707716237235	0.95	0.03
476	1	0.0854700854700855	0.996644295302013	0.909090909090908	0.735148514851485	0.909090909090909	0.0854700854700855	0.15625	0.281927710843373	0.0240963855421687	0.0265060240963855	0.541057190386049	0.96	0.03
477	2	0.091703056768559	0.998324958123953	0.954545454545453	0.741293532338309	0.954545454545455	0.091703056768559	0.167330677290837	0.277239709443099	0.0254237288135593	0.026634382566586	0.545014007446256	0.96	0.03
478	3	0.087962962962963	0.998058252427184	0.950000000000001	0.722925457102672	0.95	0.087962962962963	0.161016949152542	0.295485636114911	0.0259917920656635	0.027359781121751	0.543010607695074	0.96	0.03
479	4	0.0575221238938053	0.998161764705882	0.928571428571429	0.718253968253968	0.928571428571429	0.0575221238938053	0.108333333333333	0.293506493506493	0.0168831168831169	0.0181818181818182	0.527841944299844	0.96	0.03
480	5	0.0849056603773585	0.99820788530466	0.947368421052633	0.74167776298269	0.947368421052632	0.0849056603773585	0.155844155844156	0.275324675324675	0.0233766233766234	0.0246753246753247	0.541556772841009	0.96	0.03
481	1	0.0683760683760684	0.996644295302013	0.888888888888887	0.731527093596059	0.888888888888889	0.0683760683760684	0.126984126984127	0.281927710843373	0.0192771084337349	0.0216867469879518	0.532510181839041	0.97	0.03
482	2	0.0786026200873362	1	1	0.738861386138614	1	0.0786026200873362	0.145748987854251	0.277239709443099	0.0217917675544794	0.0217917675544794	0.539301310043668	0.97	0.03
483	3	0.0648148148148148	0.998058252427184	0.933333333333334	0.717877094972067	0.933333333333333	0.0648148148148148	0.121212121212121	0.295485636114911	0.0191518467852257	0.0205198358413133	0.531436533621	0.97	0.03
484	4	0.0486725663716814	1	1	0.716732542819499	1	0.0486725663716814	0.0928270042194093	0.293506493506493	0.0142857142857143	0.0142857142857143	0.524336283185841	0.97	0.03
485	5	0.0707547169811321	0.99820788530466	0.937500000000001	0.738726790450928	0.9375	0.0707547169811321	0.131578947368421	0.275324675324675	0.0194805194805195	0.0207792207792208	0.534481301142896	0.97	0.03
486	1	0.0341880341880342	0.996644295302013	0.799999999999998	0.724390243902439	0.8	0.0341880341880342	0.0655737704918033	0.281927710843373	0.00963855421686747	0.0120481927710843	0.515416164745024	0.98	0.03
487	2	0.0524017467248908	1	1	0.733415233415233	1	0.0524017467248908	0.0995850622406639	0.277239709443099	0.0145278450363196	0.0145278450363196	0.526200873362445	0.98	0.03
488	3	0.0277777777777778	1	1	0.710344827586207	1	0.0277777777777778	0.0540540540540541	0.295485636114911	0.00820793433652531	0.00820793433652531	0.513888888888889	0.98	0.03
489	4	0.0398230088495575	1	1	0.71484888304862	1	0.0398230088495575	0.0765957446808511	0.293506493506493	0.0116883116883117	0.0116883116883117	0.519911504424779	0.98	0.03
490	5	0.0566037735849057	0.99820788530466	0.923076923076925	0.735799207397622	0.923076923076923	0.0566037735849057	0.106666666666667	0.275324675324675	0.0155844155844156	0.0168831168831169	0.527405829444783	0.98	0.03
491	1	0.0213675213675214	0.998322147651007	0.833333333333331	0.722087378640777	0.833333333333333	0.0213675213675214	0.0416666666666667	0.281927710843373	0.00602409638554217	0.0072289156626506	0.509844834509264	0.99	0.03
492	2	0.0262008733624454	1	1	0.728048780487805	1	0.0262008733624454	0.051063829787234	0.277239709443099	0.00726392251815981	0.00726392251815981	0.513100436681223	0.99	0.03
493	3	0.00925925925925926	1	1	0.706447187928669	1	0.00925925925925926	0.018348623853211	0.295485636114911	0.0027359781121751	0.0027359781121751	0.50462962962963	0.99	0.03
494	4	0.0176991150442478	1	1	0.710182767624021	1	0.0176991150442478	0.0347826086956522	0.293506493506493	0.00519480519480519	0.00519480519480519	0.508849557522124	0.99	0.03
495	5	0.0235849056603774	0.99820788530466	0.833333333333336	0.729057591623037	0.833333333333333	0.0235849056603774	0.0458715596330275	0.275324675324675	0.00649350649350649	0.00779220779220779	0.510896395482518	0.99	0.03
496	1	0	1	NA	0.718072289156626	NA	0	NA	0.281927710843373	0	0	0.5	1	0.03
497	2	0	1	NA	0.722760290556901	NA	0	NA	0.277239709443099	0	0	0.5	1	0.03
498	3	0	1	NA	0.704514363885089	NA	0	NA	0.295485636114911	0	0	0.5	1	0.03
499	4	0	1	NA	0.706493506493507	NA	0	NA	0.293506493506493	0	0	0.5	1	0.03
500	5	0	1	NA	0.724675324675325	NA	0	NA	0.275324675324675	0	0	0.5	1	0.03
