# Supplementary material for: Early prediction of antigenic transitions for influenza A/H3N2
Source: PLoS Comput Biol. 2020 Feb 18;16(2):e1007683. doi: 10.1371/journal.pcbi.1007683 (PMC7048310; doi:10.1371/journal.pcbi.1007683)
Supplement: S1 Source — (GZ) [file pcbi.1007683.s016.tar.gz › S3_source_files/figure_files/figure4_data/success_lead_data.csv]

success	antigentype	name	day	day.success	lead.time	rf
Est.	1490	tropics_10	1875	2200	325	1
Est.	1560	tropics_10	1945	2438	493	1
Est.	2187	tropics_10	2813	3012	199	1
Est.	2592	tropics_10	3023	3334	311	1
Est.	3028	tropics_10	3401	3740	339	1
Est.	3892	tropics_10	4199	4650	451	1
Est.	4798	tropics_10	4997	5210	213	1
Est.	4871	tropics_10	5221	5616	395	1
Est.	5936	tropics_10	5781	6008	227	1
Est.	6101	tropics_10	6271	6666	395	1
Est.	7451	tropics_10	6985	7198	213	1
Est.	7765	tropics_10	7181	7464	283	1
Est.	8838	tropics_10	7629	7856	227	1
Est.	9120	tropics_10	7657	8010	353	1
Est.	9472	tropics_10	8189	8640	451	1
Est.	9572	tropics_10	8259	8752	493	1
Est.	10560	tropics_10	8581	8990	409	1
Est.	10623	tropics_10	8931	9536	605	1
Est.	10952	tropics_10	9631	9928	297	1
Est.	12059	tropics_10	10177	10432	255	1
Est.	1970	tropics_11	2505	2704	199	1
Est.	2422	tropics_11	3261	3474	213	1
Est.	3341	tropics_11	4017	4720	703	1
Est.	3941	tropics_11	4717	5070	353	1
Est.	5021	tropics_11	5585	5882	297	1
Est.	5393	tropics_11	5949	6218	269	1
Est.	5467	tropics_11	6341	6722	381	1
Est.	6005	tropics_11	6817	7044	227	1
Est.	6504	tropics_11	7237	7576	339	1
Est.	6805	tropics_11	7363	7632	269	1
Est.	7514	tropics_11	7615	7842	227	1
Est.	8594	tropics_11	8203	8402	199	1
Est.	10412	tropics_11	9155	9452	297	1
Est.	10543	tropics_11	9785	10082	297	1
Est.	11719	tropics_11	10345	10628	283	1
Est.	1823	tropics_13	2071	2438	367	1
Est.	2281	tropics_13	2519	2830	311	1
Est.	2776	tropics_13	2869	3306	437	1
Est.	3643	tropics_13	3471	3698	227	1
Est.	4552	tropics_13	4045	4314	269	1
Est.	5526	tropics_13	4969	5266	297	1
Est.	6318	tropics_13	5473	5826	353	1
Est.	6454	tropics_13	5837	6120	283	1
Est.	7086	tropics_13	6075	6246	171	1
Est.	7839	tropics_13	6453	6638	185	1
Est.	8902	tropics_13	6649	6904	255	1
Est.	8998	tropics_13	6719	6974	255	1
Est.	10294	tropics_13	7377	7632	255	1
Est.	10604	tropics_13	7545	7744	199	1
Est.	10859	tropics_13	8077	8388	311	1
Est.	12264	tropics_13	8315	8500	185	1
Est.	12486	tropics_13	9029	9368	339	1
Est.	13672	tropics_13	9351	9634	283	1
Est.	14068	tropics_13	9799	10012	213	1
Est.	14193	tropics_13	9813	10040	227	1
Est.	14451	tropics_13	9981	10292	311	1
Est.	14841	tropics_13	10023	10390	367	1
Est.	1781	tropics_15	2519	2760	241	1
Est.	2920	tropics_15	3961	4328	367	1
Est.	3120	tropics_15	4311	4720	409	1
Est.	3684	tropics_15	4577	5070	493	1
Est.	4052	tropics_15	5095	5378	283	1
Est.	4654	tropics_15	5445	5742	297	1
Est.	5352	tropics_15	5935	6400	465	1
Est.	6132	tropics_15	6355	6624	269	1
Est.	7079	tropics_15	7139	7338	199	1
Est.	7649	tropics_15	7741	8164	423	1
Est.	7829	tropics_15	7727	8248	521	1
Est.	8828	tropics_15	8371	8682	311	1
Est.	9159	tropics_15	8763	9242	479	1
Est.	10118	tropics_15	9183	9634	451	1
Est.	10814	tropics_15	9981	10250	269	1
Est.	11501	tropics_15	10373	10572	199	1
Est.	1626	tropics_18	1847	2144	297	1
Est.	2444	tropics_18	2631	2872	241	1
Est.	2904	tropics_18	3303	3670	367	1
Est.	3020	tropics_18	3345	3698	353	1
Est.	4307	tropics_18	4479	4734	255	1
Est.	5316	tropics_18	5333	5644	311	1
Est.	5491	tropics_18	5319	6386	1067	1
Est.	5590	tropics_18	5893	6162	269	1
Est.	5979	tropics_18	6355	6666	311	1
Est.	6488	tropics_18	6453	6722	269	1
Est.	6982	tropics_18	6915	7814	899	1
Est.	7755	tropics_18	7265	7604	339	1
Est.	8621	tropics_18	8315	8878	563	1
Est.	9202	tropics_18	9043	9396	353	1
Est.	9235	tropics_18	9099	9410	311	1
Est.	10391	tropics_18	9687	9872	185	1
Est.	11787	tropics_18	10415	10670	255	1
Est.	1971	tropics_19	2393	2634	241	1
Est.	2580	tropics_19	3051	3292	241	1
Est.	3778	tropics_19	3947	4244	297	1
Est.	4346	tropics_19	4283	4538	255	1
Est.	4585	tropics_19	4787	5196	409	1
Est.	5037	tropics_19	4955	5280	325	1
Est.	5647	tropics_19	5249	5546	297	1
Est.	6433	tropics_19	5935	6176	241	1
Est.	7837	tropics_19	7167	7534	367	1
Est.	8249	tropics_19	7811	8206	395	1
Est.	9073	tropics_19	8273	8528	255	1
Est.	9684	tropics_19	8861	9088	227	1
Est.	10935	tropics_19	9617	9802	185	1
Est.	11213	tropics_19	9827	10152	325	1
Est.	1423	tropics_21	1875	2508	633	1
Est.	1713	tropics_21	2365	2690	325	1
Est.	1868	tropics_21	2701	3026	325	1
Est.	2913	tropics_21	3401	3656	255	1
Est.	3117	tropics_21	3597	4062	465	1
Est.	4448	tropics_21	5081	5490	409	1
Est.	4924	tropics_21	5501	6610	1109	1
Est.	5682	tropics_21	6467	6806	339	1
Est.	5973	tropics_21	7013	7324	311	1
Est.	6829	tropics_21	7615	8136	521	1
Est.	7120	tropics_21	8105	8514	409	1
Est.	7583	tropics_21	8539	8962	423	1
Est.	8054	tropics_21	8819	9102	283	1
Est.	8454	tropics_21	9071	9368	297	1
Est.	8649	tropics_21	9449	9746	297	1
Est.	9672	tropics_21	9617	10012	395	1
Est.	9791	tropics_21	10037	10250	213	1
Est.	9918	tropics_21	10135	10418	283	1
Est.	10524	tropics_21	10541	10866	325	1
Est.	2157	tropics_22	2379	2732	353	1
Est.	2559	tropics_22	2617	2970	353	1
Est.	3165	tropics_22	3289	3838	549	1
Est.	3240	tropics_22	3415	3838	423	1
Est.	3763	tropics_22	3821	4720	899	1
Est.	3851	tropics_22	4227	4762	535	1
Est.	4637	tropics_22	4731	5112	381	1
Est.	4985	tropics_22	5165	5406	241	1
Est.	5294	tropics_22	5319	5532	213	1
Est.	5800	tropics_22	5655	6022	367	1
Est.	6820	tropics_22	5893	6288	395	1
Est.	6941	tropics_22	5893	7030	1137	1
Est.	7369	tropics_22	6705	7296	591	1
Est.	8425	tropics_22	7447	7702	255	1
Est.	8546	tropics_22	7867	8094	227	1
Est.	8677	tropics_22	8007	8220	213	1
Est.	9541	tropics_22	8273	8822	549	1
Est.	10225	tropics_22	8399	8906	507	1
Est.	10642	tropics_22	8693	9130	437	1
Est.	10885	tropics_22	9155	9438	283	1
Est.	11317	tropics_22	9365	9690	325	1
Est.	12158	tropics_22	9701	10012	311	1
Est.	12685	tropics_22	10163	10544	381	1
Est.	2296	tropics_23	2393	2676	283	1
Est.	2632	tropics_23	3079	3474	395	1
Est.	4156	tropics_23	4269	4552	283	1
Est.	4590	tropics_23	4815	5252	437	1
Est.	4845	tropics_23	5137	5420	283	1
Est.	5019	tropics_23	5235	5518	283	1
Est.	5405	tropics_23	5501	5882	381	1
Est.	6368	tropics_23	5837	6036	199	1
Est.	7438	tropics_23	6565	6792	227	1
Est.	7891	tropics_23	6901	7128	227	1
Est.	9194	tropics_23	7489	7814	325	1
Est.	9396	tropics_23	8063	8318	255	1
Est.	9749	tropics_23	8651	9004	353	1
Est.	10798	tropics_23	8805	9032	227	1
Est.	10958	tropics_23	9211	9452	241	1
Est.	11639	tropics_23	9995	10306	311	1
Est.	11701	tropics_23	9939	10236	297	1
Est.	12159	tropics_23	10373	10656	283	1
Est.	1520	tropics_24	2071	2494	423	1
Est.	1842	tropics_24	2631	2942	311	1
Est.	1978	tropics_24	2757	3110	353	1
Est.	2318	tropics_24	3037	3320	283	1
Est.	2564	tropics_24	3275	3978	703	1
Est.	3250	tropics_24	3723	4230	507	1
Est.	3892	tropics_24	4647	4944	297	1
Est.	4733	tropics_24	5235	5518	283	1
Est.	5131	tropics_24	5599	5854	255	1
Est.	5976	tropics_24	6005	6246	241	1
Est.	6200	tropics_24	6173	6512	339	1
Est.	6630	tropics_24	6677	7058	381	1
Est.	7518	tropics_24	7111	7296	185	1
Est.	7937	tropics_24	7475	7758	283	1
Est.	8466	tropics_24	7615	7926	311	1
Est.	9341	tropics_24	8385	8696	311	1
Est.	10585	tropics_24	8861	9186	325	1
Est.	10655	tropics_24	9071	9480	409	1
Est.	11022	tropics_24	9407	9760	353	1
Est.	11852	tropics_24	9603	9942	339	1
Est.	12151	tropics_24	9925	10152	227	1
Est.	12966	tropics_24	10317	10488	171	1
Est.	1702	tropics_25	2183	2522	339	1
Est.	2300	tropics_25	2995	3348	353	1
Est.	2381	tropics_25	3079	3530	451	1
Est.	2728	tropics_25	3639	4272	633	1
Est.	3614	tropics_25	4493	4734	241	1
Est.	3726	tropics_25	4745	5070	325	1
Est.	5030	tropics_25	5193	5616	423	1
Est.	5181	tropics_25	5641	5938	297	1
Est.	5421	tropics_25	6061	6540	479	1
Est.	6285	tropics_25	6509	6764	255	1
Est.	6638	tropics_25	7307	7772	465	1
Est.	7381	tropics_25	7517	7912	395	1
Est.	7618	tropics_25	8077	8542	465	1
Est.	7728	tropics_25	8231	8654	423	1
Est.	7752	tropics_25	8245	8794	549	1
Est.	8932	tropics_25	8987	9452	465	1
Est.	10304	tropics_25	9897	10068	171	1
Est.	10844	tropics_25	10359	10544	185	1
Est.	1858	tropics_27	2113	2396	283	1
Est.	2143	tropics_27	2393	2690	297	1
Est.	2174	tropics_27	2393	2704	311	1
Est.	2822	tropics_27	2897	3250	353	1
Est.	3936	tropics_27	3933	4188	255	1
Est.	5113	tropics_27	4843	5168	325	1
Est.	6301	tropics_27	5851	6148	297	1
Est.	6481	tropics_27	6369	6946	577	1
Est.	7558	tropics_27	6971	7268	297	1
Est.	7887	tropics_27	7685	8080	395	1
Est.	9116	tropics_27	7993	8178	185	1
Est.	9160	tropics_27	8469	8906	437	1
Est.	10506	tropics_27	8987	9186	199	1
Est.	10528	tropics_27	9183	9438	255	1
Est.	11206	tropics_27	9701	9900	199	1
Est.	12178	tropics_27	9925	10194	269	1
Est.	12247	tropics_27	10247	10628	381	1
Est.	1822	tropics_28	1959	2298	339	1
Est.	2383	tropics_28	2281	2816	535	1
Est.	2691	tropics_28	2673	3222	549	1
Est.	3404	tropics_28	3345	3964	619	1
Est.	4204	tropics_28	4185	4678	493	1
Est.	4471	tropics_28	4367	4594	227	1
Est.	4754	tropics_28	4913	5644	731	1
Est.	6034	tropics_28	5445	5770	325	1
Est.	7002	tropics_28	6061	6344	283	1
Est.	7636	tropics_28	6537	6736	199	1
Est.	8135	tropics_28	6887	7184	297	1
Est.	10687	tropics_28	8315	8556	241	1
Est.	10842	tropics_28	8371	8752	381	1
Est.	11319	tropics_28	8889	9242	353	1
Est.	13053	tropics_28	9883	10054	171	1
Est.	13574	tropics_28	10079	10446	367	1
Est.	1867	tropics_29	1959	2214	255	1
Est.	3180	tropics_29	4269	5490	1221	1
Est.	3837	tropics_29	5263	6372	1109	1
Est.	5064	tropics_29	6621	6848	227	1
Est.	5106	tropics_29	6733	6932	199	1
Est.	5648	tropics_29	6985	7212	227	1
Est.	5791	tropics_29	7069	7380	311	1
Est.	6882	tropics_29	7713	8206	493	1
Est.	7814	tropics_29	8707	8934	227	1
Est.	8629	tropics_29	9239	9676	437	1
Est.	9434	tropics_29	10163	10460	297	1
Est.	9607	tropics_29	10303	10558	255	1
Est.	1494	tropics_32	2113	2508	395	1
Est.	2036	tropics_32	3037	3852	815	1
Est.	3004	tropics_32	4199	4496	297	1
Est.	3346	tropics_32	4535	4874	339	1
Est.	4672	tropics_32	5249	5602	353	1
Est.	5609	tropics_32	6341	6624	283	1
Est.	5638	tropics_32	6271	6638	367	1
Est.	5758	tropics_32	6593	6988	395	1
Est.	6039	tropics_32	6775	7002	227	1
Est.	7242	tropics_32	7363	8024	661	1
Est.	8369	tropics_32	8413	8836	423	1
Est.	9128	tropics_32	8665	8906	241	1
Est.	9968	tropics_32	9561	9802	241	1
Est.	11761	tropics_32	10415	10614	199	1
Est.	11815	tropics_32	10499	10796	297	1
Est.	1680	tropics_33	1847	2144	297	1
Est.	2426	tropics_33	2659	2900	241	1
Est.	3632	tropics_33	3835	4076	241	1
Est.	3674	tropics_33	4157	4678	521	1
Est.	4225	tropics_33	4591	4888	297	1
Est.	4918	tropics_33	5151	5490	339	1
Est.	6836	tropics_33	7041	7296	255	1
Est.	7172	tropics_33	7167	7394	227	1
Est.	7244	tropics_33	7419	7758	339	1
Est.	7397	tropics_33	7797	8038	241	1
Est.	8609	tropics_33	8203	8640	437	1
Est.	9052	tropics_33	8875	9172	297	1
Est.	9257	tropics_33	9001	9298	297	1
Est.	10325	tropics_33	9603	9942	339	1
Est.	10745	tropics_33	9883	10096	213	1
Est.	11709	tropics_33	10443	10838	395	1
Est.	3373	tropics_35	3653	4034	381	1
Est.	3627	tropics_35	3835	4328	493	1
Est.	4425	tropics_35	4563	5028	465	1
Est.	5438	tropics_35	5375	6008	633	1
Est.	6075	tropics_35	6215	6680	465	1
Est.	7066	tropics_35	7055	7366	311	1
Est.	7634	tropics_35	7741	8402	661	1
Est.	7875	tropics_35	8007	8668	661	1
Est.	7929	tropics_35	8119	8654	535	1
Est.	8710	tropics_35	8833	9298	465	1
Est.	8951	tropics_35	9211	9578	367	1
Est.	10023	tropics_35	9869	10138	269	1
Est.	11324	tropics_35	10583	10810	227	1
Est.	1956	tropics_36	2477	2690	213	1
Est.	2226	tropics_36	2953	3404	451	1
Est.	2421	tropics_36	3149	3516	367	1
Est.	3640	tropics_36	4297	4678	381	1
Est.	4198	tropics_36	4969	5280	311	1
Est.	4860	tropics_36	5445	5700	255	1
Est.	5182	tropics_36	5669	6190	521	1
Est.	5301	tropics_36	5907	6470	563	1
Est.	5474	tropics_36	6341	6848	507	1
Est.	5645	tropics_36	6453	6750	297	1
Est.	6794	tropics_36	7279	7618	339	1
Est.	6861	tropics_36	7363	8038	675	1
Est.	7298	tropics_36	7853	8094	241	1
Est.	7478	tropics_36	8259	8794	535	1
Est.	7880	tropics_36	8539	8990	451	1
Est.	8380	tropics_36	8581	8990	409	1
Est.	8747	tropics_36	9239	9480	241	1
Est.	9036	tropics_36	9701	10026	325	1
Est.	2200	tropics_38	2043	2312	269	1
Est.	4324	tropics_38	3359	3614	255	1
Est.	4550	tropics_38	3765	4006	241	1
Est.	5199	tropics_38	3989	4160	171	1
Est.	6145	tropics_38	4395	4608	213	1
Est.	7298	tropics_38	5039	5364	325	1
Est.	8191	tropics_38	5291	5630	339	1
Est.	8406	tropics_38	5711	6078	367	1
Est.	9413	tropics_38	6369	6596	227	1
Est.	9733	tropics_38	6481	6722	241	1
Est.	11126	tropics_38	7083	7380	297	1
Est.	11389	tropics_38	7769	8024	255	1
Est.	12088	tropics_38	8063	8416	353	1
Est.	12778	tropics_38	8455	8724	269	1
Est.	13863	tropics_38	8889	9158	269	1
Est.	14120	tropics_38	9071	9298	227	1
Est.	14472	tropics_38	9295	9522	227	1
Est.	16042	tropics_38	9855	10138	283	1
Est.	1915	tropics_39	2001	2340	339	1
Est.	2361	tropics_39	2407	2858	451	1
Est.	2566	tropics_39	2687	2942	255	1
Est.	3729	tropics_39	3569	3936	367	1
Est.	4792	tropics_39	4591	4888	297	1
Est.	5096	tropics_39	4899	5434	535	1
Est.	5651	tropics_39	5599	5784	185	1
Est.	6210	tropics_39	6117	6414	297	1
Est.	6480	tropics_39	6229	6526	297	1
Est.	7377	tropics_39	6453	6680	227	1
Est.	7379	tropics_39	6565	6708	143	1
Est.	7387	tropics_39	6803	7072	269	1
Est.	7554	tropics_39	7545	7926	381	1
Est.	8100	tropics_39	7461	7772	311	1
Est.	8949	tropics_39	8539	8976	437	1
Est.	9676	tropics_39	8973	9298	325	1
Est.	9857	tropics_39	9295	9578	283	1
Est.	11090	tropics_39	9813	10096	283	1
Est.	11512	tropics_39	10275	10782	507	1
Est.	1604	tropics_41	1987	2340	353	1
Est.	2311	tropics_41	2659	2956	297	1
Est.	2591	tropics_41	2883	3194	311	1
Est.	2725	tropics_41	3233	3936	703	1
Est.	3719	tropics_41	3891	4132	241	1
Est.	3921	tropics_41	4297	4524	227	1
Est.	4595	tropics_41	4647	4818	171	1
Est.	6354	tropics_41	5473	5812	339	1
Est.	6389	tropics_41	5907	6232	325	1
Est.	6766	tropics_41	6355	6582	227	1
Est.	7783	tropics_41	6887	7212	325	1
Est.	8266	tropics_41	7321	7604	283	1
Est.	8975	tropics_41	7629	7926	297	1
Est.	9250	tropics_41	7951	8122	171	1
Est.	9771	tropics_41	8245	8598	353	1
Est.	10711	tropics_41	8427	8710	283	1
Est.	11509	tropics_41	8721	8906	185	1
Est.	12168	tropics_41	9785	10348	563	1
Est.	1515	tropics_42	2001	2270	269	1
Est.	2311	tropics_42	2505	2830	325	1
Est.	2388	tropics_42	2743	3040	297	1
Est.	3411	tropics_42	3289	3684	395	1
Est.	3722	tropics_42	3639	4006	367	1
Est.	3918	tropics_42	3947	4216	269	1
Est.	4625	tropics_42	4493	5434	941	1
Est.	4978	tropics_42	4633	5140	507	1
Est.	5713	tropics_42	5655	6036	381	1
Est.	6132	tropics_42	6047	6316	269	1
Est.	6247	tropics_42	6173	6484	311	1
Est.	6420	tropics_42	6425	6652	227	1
Est.	7693	tropics_42	6789	7086	297	1
Est.	8187	tropics_42	7237	7744	507	1
Est.	9227	tropics_42	7699	7926	227	1
Est.	9409	tropics_42	8091	8528	437	1
Est.	9972	tropics_42	8357	8794	437	1
Est.	11377	tropics_42	9183	9466	283	1
Est.	12438	tropics_42	9701	10026	325	1
Est.	12451	tropics_42	9687	9900	213	1
Est.	12634	tropics_42	9869	10166	297	1
Est.	2149	tropics_43	2253	2578	325	1
Est.	3166	tropics_43	3219	3614	395	1
Est.	3901	tropics_43	3569	3838	269	1
Est.	4861	tropics_43	4493	5252	759	1
Est.	4954	tropics_43	4577	4776	199	1
Est.	6241	tropics_43	5921	6106	185	1
Est.	6337	tropics_43	6369	6680	311	1
Est.	6382	tropics_43	6495	7016	521	1
Est.	7657	tropics_43	7517	7954	437	1
Est.	7997	tropics_43	7951	8248	297	1
Est.	8829	tropics_43	8455	8766	311	1
Est.	9282	tropics_43	8847	9214	367	1
Est.	10306	tropics_43	9771	10278	507	1
Est.	10483	tropics_43	9855	10082	227	1
Est.	11230	tropics_43	10331	10642	311	1
Est.	1667	tropics_45	2057	2340	283	1
Est.	2732	tropics_45	3191	3642	451	1
Est.	2755	tropics_45	3205	3544	339	1
Est.	2995	tropics_45	3877	4146	269	1
Est.	4118	tropics_45	4731	5280	549	1
Est.	4502	tropics_45	5109	5406	297	1
Est.	5232	tropics_45	5781	6078	297	1
Est.	5349	tropics_45	5851	6232	381	1
Est.	5888	tropics_45	6173	6694	521	1
Est.	6681	tropics_45	6733	7058	325	1
Est.	6814	tropics_45	6789	7296	507	1
Est.	6881	tropics_45	6999	7758	759	1
Est.	7013	tropics_45	7223	7730	507	1
Est.	8028	tropics_45	7741	7954	213	1
Est.	9181	tropics_45	8721	8962	241	1
Est.	9252	tropics_45	8777	9074	297	1
Est.	9733	tropics_45	9687	10474	787	1
Est.	2531	tropics_49	2771	3306	535	1
Est.	2669	tropics_49	2981	3250	269	1
Est.	2973	tropics_49	3569	4048	479	1
Est.	3734	tropics_49	3807	4426	619	1
Est.	3805	tropics_49	3933	4230	297	1
Est.	3911	tropics_49	4297	4552	255	1
Est.	4283	tropics_49	4689	4902	213	1
Est.	5473	tropics_49	5095	5504	409	1
Est.	5907	tropics_49	5375	5700	325	1
Est.	5995	tropics_49	5361	5700	339	1
Est.	6977	tropics_49	5977	6400	423	1
Est.	7819	tropics_49	6789	7184	395	1
Est.	8558	tropics_49	7167	7478	311	1
Est.	8932	tropics_49	7503	7814	311	1
Est.	9328	tropics_49	7685	7884	199	1
Est.	9997	tropics_49	7825	7982	157	1
Est.	10533	tropics_49	8119	8444	325	1
Est.	11278	tropics_49	8259	8528	269	1
Est.	12211	tropics_49	8483	8696	213	1
Est.	13113	tropics_49	9295	9564	269	1
Est.	13626	tropics_49	9743	9914	171	1
Est.	15104	tropics_49	10205	10488	283	1
Est.	15412	tropics_49	10317	10474	157	1
Est.	1737	tropics_52	2099	2466	367	1
Est.	2625	tropics_52	2925	3138	213	1
Est.	3633	tropics_52	3513	3796	283	1
Est.	3938	tropics_52	4031	4482	451	1
Est.	5771	tropics_52	5585	5868	283	1
Est.	6152	tropics_52	5725	6036	311	1
Est.	6345	tropics_52	6103	6484	381	1
Est.	7383	tropics_52	6901	7212	311	1
Est.	8511	tropics_52	7615	7870	255	1
Est.	8931	tropics_52	8371	8752	381	1
Est.	9708	tropics_52	8889	9116	227	1
Est.	10140	tropics_52	9379	9662	283	1
Est.	10978	tropics_52	9631	9830	199	1
Est.	11659	tropics_52	10247	10530	283	1
Est.	12357	tropics_52	10317	10740	423	1
Est.	1510	tropics_55	2015	2382	367	1
Est.	1845	tropics_55	2715	3096	381	1
Est.	2933	tropics_55	3933	4244	311	1
Est.	2942	tropics_55	4031	4398	367	1
Est.	3764	tropics_55	4549	5266	717	1
Est.	4432	tropics_55	5543	5770	227	1
Est.	5334	tropics_55	6173	6386	213	1
Est.	5780	tropics_55	6523	7016	493	1
Est.	5888	tropics_55	6817	7590	773	1
Est.	6800	tropics_55	7069	7632	563	1
Est.	6963	tropics_55	7503	7912	409	1
Est.	7387	tropics_55	7965	8444	479	1
Est.	8251	tropics_55	8273	8570	297	1
Est.	9639	tropics_55	9211	9410	199	1
Est.	9780	tropics_55	9323	9732	409	1
Est.	10975	tropics_55	9729	9928	199	1
Est.	11461	tropics_55	10163	10628	465	1
Est.	11737	tropics_55	10415	10726	311	1
Est.	2065	tropics_56	2771	3012	241	1
Est.	2783	tropics_56	3639	3908	269	1
Est.	3225	tropics_56	4045	4580	535	1
Est.	3335	tropics_56	4199	4524	325	1
Est.	3597	tropics_56	4423	4678	255	1
Est.	4424	tropics_56	5025	5308	283	1
Est.	4914	tropics_56	5557	5952	395	1
Est.	5061	tropics_56	5697	6050	353	1
Est.	6539	tropics_56	6803	7044	241	1
Est.	7711	tropics_56	7545	7870	325	1
Est.	7791	tropics_56	7545	7870	325	1
Est.	8366	tropics_56	8091	8360	269	1
Est.	9896	tropics_56	9057	9284	227	1
Est.	11538	tropics_56	9995	10110	115	1
Est.	1723	tropics_58	2253	2536	283	1
Est.	2991	tropics_58	3527	3880	353	1
Est.	3136	tropics_58	3891	4188	297	1
Est.	3980	tropics_58	4493	4832	339	1
Est.	4691	tropics_58	5865	6106	241	1
Est.	5655	tropics_58	6607	6834	227	1
Est.	6027	tropics_58	6775	7072	297	1
Est.	6291	tropics_58	6859	7310	451	1
Est.	6765	tropics_58	7293	7688	395	1
Est.	7558	tropics_58	7489	7940	451	1
Est.	8495	tropics_58	8329	8612	283	1
Est.	9574	tropics_58	8861	9102	241	1
Est.	9777	tropics_58	9141	9578	437	1
Est.	10385	tropics_58	9309	9648	339	1
Est.	11193	tropics_58	9673	9914	241	1
Est.	11380	tropics_58	10051	10390	339	1
Est.	12220	tropics_58	10205	10502	297	1
Est.	1469	tropics_59	1945	2424	479	1
Est.	2068	tropics_59	2911	3166	255	1
Est.	2396	tropics_59	3261	3740	479	1
Est.	2534	tropics_59	3457	3796	339	1
Est.	3215	tropics_59	4017	4874	857	1
Est.	3380	tropics_59	4129	4524	395	1
Est.	3651	tropics_59	4619	5224	605	1
Est.	4055	tropics_59	5221	5504	283	1
Est.	5212	tropics_59	6229	6484	255	1
Est.	5411	tropics_59	6383	6596	213	1
Est.	5598	tropics_59	6649	6946	297	1
Est.	6943	tropics_59	7223	7534	311	1
Est.	7149	tropics_59	7657	7898	241	1
Est.	7773	tropics_59	7881	8038	157	1
Est.	8346	tropics_59	8217	8430	213	1
Est.	9577	tropics_59	8413	8626	213	1
Est.	10784	tropics_59	9085	9298	213	1
Est.	11955	tropics_59	9911	10110	199	1
Est.	1286	tropics_60	1959	2382	423	1
Est.	2563	tropics_60	2939	3222	283	1
Est.	3674	tropics_60	3667	3894	227	1
Est.	3917	tropics_60	3737	4146	409	1
Est.	4504	tropics_60	4507	4748	241	1
Est.	4511	tropics_60	4437	4860	423	1
Est.	5211	tropics_60	4745	5182	437	1
Est.	5215	tropics_60	4843	5700	857	1
Est.	5373	tropics_60	5333	6036	703	1
Est.	5531	tropics_60	5585	6092	507	1
Est.	6836	tropics_60	6649	7296	647	1
Est.	7830	tropics_60	7503	7828	325	1
Est.	7981	tropics_60	7783	8164	381	1
Est.	8203	tropics_60	7993	8374	381	1
Est.	8965	tropics_60	8315	8696	381	1
Est.	9173	tropics_60	8623	9004	381	1
Est.	9618	tropics_60	8973	9284	311	1
Est.	10479	tropics_60	9393	9746	353	1
Est.	11342	tropics_60	10135	10390	255	1
Est.	1600	tropics_61	1903	2256	353	1
Est.	2648	tropics_61	2799	2970	171	1
Est.	2837	tropics_61	3191	3558	367	1
Est.	2929	tropics_61	3303	3978	675	1
Est.	4203	tropics_61	4255	4440	185	1
Est.	4364	tropics_61	4381	4580	199	1
Est.	4904	tropics_61	4661	5028	367	1
Est.	5125	tropics_61	4787	5224	437	1
Est.	6066	tropics_61	5011	5490	479	1
Est.	6097	tropics_61	5235	5798	563	1
Est.	6549	tropics_61	5977	6274	297	1
Est.	7407	tropics_61	6495	6750	255	1
Est.	8575	tropics_61	7097	7338	241	1
Est.	9960	tropics_61	7811	8010	199	1
Est.	10121	tropics_61	7909	8206	297	1
Est.	11161	tropics_61	8441	8668	227	1
Est.	11377	tropics_61	8497	8948	451	1
Est.	11508	tropics_61	8665	9130	465	1
Est.	11861	tropics_61	9225	9480	255	1
Est.	12679	tropics_61	9575	9816	241	1
Est.	13247	tropics_61	10009	10208	199	1
Est.	14373	tropics_61	10373	10656	283	1
Est.	14847	tropics_61	10611	10866	255	1
Est.	1869	tropics_62	1987	2228	241	1
Est.	2260	tropics_62	2365	2956	591	1
Est.	2453	tropics_62	2589	3250	661	1
Est.	3207	tropics_62	3093	3390	297	1
Est.	3510	tropics_62	3597	3866	269	1
Est.	3958	tropics_62	3793	4034	241	1
Est.	4436	tropics_62	4073	4426	353	1
Est.	4995	tropics_62	4731	5462	731	1
Est.	5202	tropics_62	4633	5196	563	1
Est.	5766	tropics_62	5347	5798	451	1
Est.	6838	tropics_62	6313	6582	269	1
Est.	8139	tropics_62	7279	7590	311	1
Est.	8550	tropics_62	7629	7926	297	1
Est.	10051	tropics_62	8399	8598	199	1
Est.	10385	tropics_62	8791	9088	297	1
Est.	11899	tropics_62	9211	9536	325	1
Est.	11950	tropics_62	9449	9970	521	1
Est.	12037	tropics_62	9841	10138	297	1
Est.	12365	tropics_62	9813	10838	1025	1
Est.	1559	tropics_63	2071	2410	339	1
Est.	1839	tropics_63	2365	2704	339	1
Est.	2291	tropics_63	2869	3376	507	1
Est.	2504	tropics_63	3121	3474	353	1
Est.	2520	tropics_63	3107	3642	535	1
Est.	3191	tropics_63	3919	4132	213	1
Est.	3295	tropics_63	3905	4174	269	1
Est.	3837	tropics_63	4283	4692	409	1
Est.	5155	tropics_63	5039	5350	311	1
Est.	5929	tropics_63	5655	5938	283	1
Est.	6489	tropics_63	6229	6666	437	1
Est.	6611	tropics_63	6341	6638	297	1
Est.	7335	tropics_63	6859	7338	479	1
Est.	8130	tropics_63	7293	7618	325	1
Est.	8658	tropics_63	7951	8710	759	1
Est.	9033	tropics_63	8035	8276	241	1
Est.	10211	tropics_63	8917	9270	353	1
Est.	10438	tropics_63	9001	9410	409	1
Est.	10967	tropics_63	9421	9704	283	1
Est.	12783	tropics_63	10317	10628	311	1
Est.	12802	tropics_63	10331	10642	311	1
Est.	1737	tropics_66	1847	2116	269	1
Est.	1983	tropics_66	2099	2606	507	1
Est.	2568	tropics_66	2813	3096	283	1
Est.	3080	tropics_66	3107	3488	381	1
Est.	3155	tropics_66	3093	3516	423	1
Est.	4216	tropics_66	3779	4202	423	1
Est.	4472	tropics_66	3975	4664	689	1
Est.	4535	tropics_66	4115	4580	465	1
Est.	5543	tropics_66	4913	5238	325	1
Est.	5690	tropics_66	5151	5476	325	1
Est.	5904	tropics_66	5543	5784	241	1
Est.	6154	tropics_66	5655	5826	171	1
Est.	7331	tropics_66	6061	6456	395	1
Est.	7756	tropics_66	6215	6876	661	1
Est.	8170	tropics_66	6817	7156	339	1
Est.	8302	tropics_66	7125	7436	311	1
Est.	8402	tropics_66	7293	7800	507	1
Est.	9511	tropics_66	7811	8150	339	1
Est.	9971	tropics_66	8287	8486	199	1
Est.	11889	tropics_66	9085	9284	199	1
Est.	12171	tropics_66	9407	9690	283	1
Est.	13566	tropics_66	9799	9956	157	1
Est.	13672	tropics_66	10051	10362	311	1
Est.	13838	tropics_66	10387	10852	465	1
Est.	15098	tropics_66	10555	10852	297	1
Est.	1898	tropics_67	2491	2956	465	1
Est.	2690	tropics_67	3079	3418	339	1
Est.	2991	tropics_67	3583	3908	325	1
Est.	4358	tropics_67	4633	5000	367	1
Est.	5081	tropics_67	5557	6092	535	1
Est.	5167	tropics_67	5795	6190	395	1
Est.	6508	tropics_67	6803	7044	241	1
Est.	7076	tropics_67	7041	7296	255	1
Est.	8077	tropics_67	7713	8108	395	1
Est.	8606	tropics_67	8539	8920	381	1
Est.	9111	tropics_67	8889	9298	409	1
Est.	9734	tropics_67	9547	9788	241	1
Est.	10018	tropics_67	9659	9886	227	1
Est.	10650	tropics_67	10051	10362	311	1
Est.	11807	tropics_67	10527	10754	227	1
Est.	1719	tropics_68	2253	2550	297	1
Est.	1980	tropics_68	2799	3138	339	1
Est.	2132	tropics_68	2981	3572	591	1
Est.	2529	tropics_68	3247	3642	395	1
Est.	3722	tropics_68	4367	4860	493	1
Est.	4342	tropics_68	5179	5448	269	1
Est.	4658	tropics_68	5473	5784	311	1
Est.	4862	tropics_68	5627	6050	423	1
Est.	5077	tropics_68	5753	6106	353	1
Est.	5575	tropics_68	6061	6442	381	1
Est.	5903	tropics_68	6369	6596	227	1
Est.	6624	tropics_68	6831	7044	213	1
Est.	7330	tropics_68	6901	7170	269	1
Est.	7662	tropics_68	7111	7506	395	1
Est.	7846	tropics_68	7391	7632	241	1
Est.	8733	tropics_68	7643	7898	255	1
Est.	10107	tropics_68	8469	8668	199	1
Est.	10743	tropics_68	8973	9256	283	1
Est.	12185	tropics_68	9827	10082	255	1
Est.	13351	tropics_68	10429	10740	311	1
Est.	13564	tropics_68	10513	10824	311	1
Est.	1267	tropics_69	1875	2508	633	1
Est.	1675	tropics_69	2379	2718	339	1
Est.	1815	tropics_69	2645	3068	423	1
Est.	1914	tropics_69	2757	3208	451	1
Est.	1928	tropics_69	2785	3110	325	1
Est.	2912	tropics_69	3653	3894	241	1
Est.	3199	tropics_69	4241	4566	325	1
Est.	4105	tropics_69	5053	5630	577	1
Est.	5175	tropics_69	6299	6610	311	1
Est.	5326	tropics_69	6453	7212	759	1
Est.	5628	tropics_69	6565	6890	325	1
Est.	6965	tropics_69	7741	7940	199	1
Est.	7892	tropics_69	8413	8962	549	1
Est.	8464	tropics_69	8679	9326	647	1
Est.	8545	tropics_69	9645	10138	493	1
Est.	8744	tropics_69	9827	10082	255	1
Est.	1768	tropics_72	2113	2564	451	1
Est.	2152	tropics_72	2757	3278	521	1
Est.	2346	tropics_72	2771	3166	395	1
Est.	2934	tropics_72	3331	5224	1893	1
Est.	2989	tropics_72	3415	3726	311	1
Est.	3992	tropics_72	4129	4426	297	1
Est.	4512	tropics_72	4717	5042	325	1
Est.	4873	tropics_72	4927	5224	297	1
Est.	5887	tropics_72	5697	5896	199	1
Est.	6845	tropics_72	6285	6666	381	1
Est.	7225	tropics_72	6285	6960	675	1
Est.	7618	tropics_72	6649	6918	269	1
Est.	7875	tropics_72	7293	7562	269	1
Est.	8957	tropics_72	7951	8514	563	1
Est.	9802	tropics_72	8693	9102	409	1
Est.	10720	tropics_72	9435	9900	465	1
Est.	11251	tropics_72	9869	10152	283	1
Est.	11620	tropics_72	10289	10558	269	1
Est.	2803	tropics_74	3149	3376	227	1
Est.	2934	tropics_74	3457	3908	451	1
Est.	3318	tropics_74	3933	4258	325	1
Est.	3700	tropics_74	3863	4468	605	1
Est.	4032	tropics_74	4395	4692	297	1
Est.	4749	tropics_74	5207	5574	367	1
Est.	4995	tropics_74	5823	6470	647	1
Est.	6083	tropics_74	6845	7254	409	1
Est.	6493	tropics_74	7083	7352	269	1
Est.	6751	tropics_74	7307	7520	213	1
Est.	7136	tropics_74	7587	7786	199	1
Est.	7817	tropics_74	7853	8136	283	1
Est.	8739	tropics_74	8203	8472	269	1
Est.	10138	tropics_74	8973	9340	367	1
Est.	11339	tropics_74	9883	10236	353	1
Est.	11571	tropics_74	10009	10278	269	1
Est.	12076	tropics_74	10387	10698	311	1
Est.	1691	tropics_75	2393	3194	801	1
Est.	1842	tropics_75	2603	2914	311	1
Est.	2333	tropics_75	3205	3460	255	1
Est.	3134	tropics_75	3723	3922	199	1
Est.	3404	tropics_75	3891	4496	605	1
Est.	4024	tropics_75	4213	4524	311	1
Est.	4564	tropics_75	4801	5308	507	1
Est.	5085	tropics_75	5193	5462	269	1
Est.	5352	tropics_75	5403	5910	507	1
Est.	5408	tropics_75	5473	6232	759	1
Est.	5906	tropics_75	5935	6246	311	1
Est.	6249	tropics_75	6131	6568	437	1
Est.	7215	tropics_75	6873	7086	213	1
Est.	7512	tropics_75	7097	7422	325	1
Est.	7644	tropics_75	7279	8038	759	1
Est.	8925	tropics_75	7811	8066	255	1
Est.	9001	tropics_75	8161	8430	269	1
Est.	10087	tropics_75	8665	8822	157	1
Est.	10469	tropics_75	9029	9382	353	1
Est.	11283	tropics_75	9379	9648	269	1
Est.	11614	tropics_75	9477	9760	283	1
Est.	12086	tropics_75	10093	10488	395	1
Est.	12916	tropics_75	10261	10726	465	1
Est.	1825	tropics_76	2141	3068	927	1
Est.	1960	tropics_76	2295	2690	395	1
Est.	2154	tropics_76	2645	3194	549	1
Est.	2980	tropics_76	3303	3866	563	1
Est.	3263	tropics_76	3709	4006	297	1
Est.	3564	tropics_76	4115	4496	381	1
Est.	4037	tropics_76	4395	4636	241	1
Est.	4378	tropics_76	4661	4930	269	1
Est.	4670	tropics_76	4899	5182	283	1
Est.	5359	tropics_76	5151	5490	339	1
Est.	5739	tropics_76	5403	5770	367	1
Est.	6045	tropics_76	5753	6162	409	1
Est.	6587	tropics_76	6103	6288	185	1
Est.	7260	tropics_76	6453	6652	199	1
Est.	8399	tropics_76	6663	7198	535	1
Est.	9234	tropics_76	7209	7576	367	1
Est.	10013	tropics_76	7727	7954	227	1
Est.	10725	tropics_76	8007	8332	325	1
Est.	11634	tropics_76	8455	8724	269	1
Est.	12000	tropics_76	8665	9004	339	1
Est.	12098	tropics_76	8931	9116	185	1
Est.	13466	tropics_76	9379	9648	269	1
Est.	14112	tropics_76	9785	10222	437	1
Est.	14890	tropics_76	10135	10544	409	1
Est.	15322	tropics_76	10331	10530	199	1
Est.	1525	tropics_77	2029	2312	283	1
Est.	1636	tropics_77	2183	2452	269	1
Est.	1905	tropics_77	2673	3040	367	1
Est.	3024	tropics_77	3793	4118	325	1
Est.	3133	tropics_77	3779	4076	297	1
Est.	3444	tropics_77	3919	4160	241	1
Est.	3797	tropics_77	4143	4552	409	1
Est.	4278	tropics_77	4619	4804	185	1
Est.	4954	tropics_77	4955	5210	255	1
Est.	6089	tropics_77	5333	5588	255	1
Est.	6398	tropics_77	5683	6176	493	1
Est.	7547	tropics_77	6439	6750	311	1
Est.	7716	tropics_77	6859	7156	297	1
Est.	8171	tropics_77	7251	7968	717	1
Est.	8948	tropics_77	7461	7800	339	1
Est.	9357	tropics_77	8049	8612	563	1
Est.	10264	tropics_77	8581	9172	591	1
Est.	10830	tropics_77	9197	9466	269	1
Est.	12079	tropics_77	9897	10572	675	1
Est.	12144	tropics_77	9925	10432	507	1
Est.	12424	tropics_77	10415	10810	395	1
Est.	2811	tropics_78	2715	3138	423	1
Est.	3794	tropics_78	3387	3698	311	1
Est.	3881	tropics_78	3667	3936	269	1
Est.	4847	tropics_78	4311	4706	395	1
Est.	5376	tropics_78	5207	5616	409	1
Est.	5693	tropics_78	5375	5602	227	1
Est.	6320	tropics_78	5795	6330	535	1
Est.	7586	tropics_78	6649	6946	297	1
Est.	7617	tropics_78	6831	7114	283	1
Est.	8117	tropics_78	7125	7492	367	1
Est.	9002	tropics_78	7307	7758	451	1
Est.	10264	tropics_78	8301	8486	185	1
Est.	10485	tropics_78	8553	8892	339	1
Est.	10796	tropics_78	8763	9186	423	1
Est.	12160	tropics_78	9183	9634	451	1
Est.	1754	tropics_79	2239	2508	269	1
Est.	2172	tropics_79	2519	2942	423	1
Est.	2389	tropics_79	2911	3208	297	1
Est.	3218	tropics_79	3541	3782	241	1
Est.	4982	tropics_79	5305	5630	325	1
Est.	6399	tropics_79	6621	6960	339	1
Est.	7110	tropics_79	7307	7716	409	1
Est.	7693	tropics_79	7643	7898	255	1
Est.	9221	tropics_79	8903	9172	269	1
Est.	10169	tropics_79	9645	9886	241	1
Est.	10691	tropics_79	9981	10376	395	1
Est.	2383	tropics_8	2533	2802	269	1
Est.	2944	tropics_8	3205	3516	311	1
Est.	4362	tropics_8	4171	4566	395	1
Est.	4403	tropics_8	4199	4482	283	1
Est.	4908	tropics_8	4941	5252	311	1
Est.	5099	tropics_8	5067	5308	241	1
Est.	6311	tropics_8	5739	6190	451	1
Est.	6314	tropics_8	5641	6008	367	1
Est.	6857	tropics_8	5977	6218	241	1
Est.	7252	tropics_8	6425	6764	339	1
Est.	8242	tropics_8	6761	6988	227	1
Est.	8390	tropics_8	6915	7268	353	1
Est.	9053	tropics_8	7489	8052	563	1
Est.	9922	tropics_8	8469	9046	577	1
Est.	11019	tropics_8	8945	9270	325	1
Est.	11425	tropics_8	9869	10264	395	1
Est.	2763	tropics_80	2855	3012	157	1
Est.	3262	tropics_80	3555	3796	241	1
Est.	3833	tropics_80	3667	4006	339	1
Est.	4009	tropics_80	3933	4202	269	1
Est.	5229	tropics_80	5445	5728	283	1
Est.	6404	tropics_80	6635	7016	381	1
Est.	6732	tropics_80	7111	7590	479	1
Est.	7315	tropics_80	7503	7688	185	1
Est.	8377	tropics_80	8007	8206	199	1
Est.	8739	tropics_80	8175	8458	283	1
Est.	8791	tropics_80	8273	8626	353	1
Est.	9129	tropics_80	8847	9228	381	1
Est.	9530	tropics_80	8903	9284	381	1
Est.	10425	tropics_80	9911	10362	451	1
Est.	11382	tropics_80	10345	10628	283	1
Est.	11397	tropics_80	10359	10698	339	1
Est.	2081	tropics_82	2295	2536	241	1
Est.	2600	tropics_82	2603	3180	577	1
Est.	3680	tropics_82	3625	3936	311	1
Est.	4254	tropics_82	3863	4160	297	1
Est.	5324	tropics_82	4885	5168	283	1
Est.	5728	tropics_82	5571	6036	465	1
Est.	7803	tropics_82	6985	7240	255	1
Est.	7930	tropics_82	7727	8234	507	1
Est.	8576	tropics_82	8385	8724	339	1
Est.	8935	tropics_82	8693	9172	479	1
Est.	9629	tropics_82	9421	9718	297	1
Est.	10894	tropics_82	10555	10712	157	1
Est.	1938	tropics_83	2589	3138	549	1
Est.	2420	tropics_83	2757	3726	969	1
Est.	2471	tropics_83	2813	3502	689	1
Est.	3233	tropics_83	3975	4384	409	1
Est.	3449	tropics_83	4171	4566	395	1
Est.	4342	tropics_83	5179	5672	493	1
Est.	4635	tropics_83	5207	5434	227	1
Est.	5471	tropics_83	5851	6176	325	1
Est.	6399	tropics_83	6663	7072	409	1
Est.	7312	tropics_83	7461	8080	619	1
Est.	8200	tropics_83	7867	8206	339	1
Est.	8584	tropics_83	8357	8906	549	1
Est.	8846	tropics_83	8651	9200	549	1
Est.	10238	tropics_83	9645	9858	213	1
Est.	11058	tropics_83	10051	10292	241	1
Est.	11567	tropics_83	10261	10488	227	1
Est.	1223	tropics_84	1875	3250	1375	1
Est.	1877	tropics_84	2589	3026	437	1
Est.	1939	tropics_84	2813	3908	1095	1
Est.	3239	tropics_84	4521	4874	353	1
Est.	3861	tropics_84	4997	5294	297	1
Est.	4625	tropics_84	5417	5658	241	1
Est.	5181	tropics_84	6103	6414	311	1
Est.	5724	tropics_84	6341	6624	283	1
Est.	6329	tropics_84	6803	7674	871	1
Est.	6445	tropics_84	6943	7366	423	1
Est.	7382	tropics_84	7517	8010	493	1
Est.	7389	tropics_84	7531	8304	773	1
Est.	7656	tropics_84	8021	8444	423	1
Est.	8598	tropics_84	8679	8976	297	1
Est.	9165	tropics_84	9407	9662	255	1
Est.	9858	tropics_84	9883	10236	353	1
Est.	10352	tropics_84	10191	10684	493	1
Est.	10465	tropics_84	10121	10558	437	1
Est.	2229	tropics_85	2533	2774	241	1
Est.	2610	tropics_85	3107	3502	395	1
Est.	2855	tropics_85	3303	3670	367	1
Est.	3660	tropics_85	4339	4608	269	1
Est.	3791	tropics_85	4703	4986	283	1
Est.	4578	tropics_85	5025	5336	311	1
Est.	5161	tropics_85	5655	6064	409	1
Est.	5643	tropics_85	5893	6190	297	1
Est.	5995	tropics_85	6103	6694	591	1
Est.	6811	tropics_85	6803	7016	213	1
Est.	7089	tropics_85	7055	7296	241	1
Est.	8121	tropics_85	7601	7954	353	1
Est.	8559	tropics_85	7881	8416	535	1
Est.	9594	tropics_85	8819	9088	269	1
Est.	9764	tropics_85	8903	9284	381	1
Est.	10268	tropics_85	9407	9648	241	1
Est.	10386	tropics_85	9421	9676	255	1
Est.	11829	tropics_85	10051	10348	297	1
Est.	12544	tropics_85	10373	10698	325	1
Est.	1764	tropics_87	2127	2368	241	1
Est.	1985	tropics_87	2337	2578	241	1
Est.	2649	tropics_87	2757	3138	381	1
Est.	3208	tropics_87	3191	3474	283	1
Est.	3342	tropics_87	3667	4006	339	1
Est.	3816	tropics_87	3947	4286	339	1
Est.	4311	tropics_87	4269	4874	605	1
Est.	4428	tropics_87	4367	4874	507	1
Est.	4547	tropics_87	4843	5266	423	1
Est.	5353	tropics_87	5291	5602	311	1
Est.	5371	tropics_87	5347	5910	563	1
Est.	5539	tropics_87	6173	6820	647	1
Est.	5832	tropics_87	6439	6750	311	1
Est.	6589	tropics_87	6901	7338	437	1
Est.	7555	tropics_87	7741	8094	353	1
Est.	7581	tropics_87	7839	8066	227	1
Est.	8145	tropics_87	8161	8542	381	1
Est.	9360	tropics_87	9057	9354	297	1
Est.	10240	tropics_87	9575	9844	269	1
Est.	10506	tropics_87	9813	10124	311	1
Est.	10715	tropics_87	10009	10306	297	1
Est.	11596	tropics_87	10331	10586	255	1
Est.	3093	tropics_88	2967	3222	255	1
Est.	3832	tropics_88	4255	4510	255	1
Est.	4141	tropics_88	4591	4902	311	1
Est.	5307	tropics_88	5333	5560	227	1
Est.	6607	tropics_88	6257	6428	171	1
Est.	6652	tropics_88	6271	6708	437	1
Est.	6690	tropics_88	6439	6848	409	1
Est.	6751	tropics_88	7167	7548	381	1
Est.	8757	tropics_88	8637	8920	283	1
Est.	8874	tropics_88	8749	8990	241	1
Est.	10470	tropics_88	9561	9872	311	1
Est.	10714	tropics_88	10191	10418	227	1
Est.	2995	tropics_89	2617	2844	227	1
Est.	3117	tropics_89	3541	3824	283	1
Est.	3707	tropics_89	3849	4048	199	1
Est.	3928	tropics_89	3975	4678	703	1
Est.	5217	tropics_89	4437	4776	339	1
Est.	5934	tropics_89	5669	5952	283	1
Est.	7007	tropics_89	6481	6764	283	1
Est.	7814	tropics_89	7041	7422	381	1
Est.	8071	tropics_89	7181	7464	283	1
Est.	8186	tropics_89	7251	7562	311	1
Est.	8629	tropics_89	7671	7856	185	1
Est.	9780	tropics_89	8105	8360	255	1
Est.	10892	tropics_89	8623	8850	227	1
Est.	11128	tropics_89	8833	9186	353	1
Est.	12249	tropics_89	9211	9424	213	1
Est.	12789	tropics_89	9771	10222	451	1
Est.	13709	tropics_89	10163	10404	241	1
Est.	2496	tropics_91	2379	2732	353	1
Est.	2943	tropics_91	2925	3250	325	1
Est.	3675	tropics_91	3429	3726	297	1
Est.	4339	tropics_91	4171	4608	437	1
Est.	4998	tropics_91	4325	4678	353	1
Est.	5345	tropics_91	4983	5462	479	1
Est.	5739	tropics_91	5235	5602	367	1
Est.	6250	tropics_91	5529	5980	451	1
Est.	6809	tropics_91	6033	6302	269	1
Est.	7067	tropics_91	6187	7044	857	1
Est.	7729	tropics_91	6901	7226	325	1
Est.	8590	tropics_91	7363	7576	213	1
Est.	9151	tropics_91	7503	7772	269	1
Est.	9451	tropics_91	7783	8388	605	1
Est.	10708	tropics_91	8119	8388	269	1
Est.	10734	tropics_91	8273	8892	619	1
Est.	10840	tropics_91	8861	9480	619	1
Est.	12135	tropics_91	9463	9788	325	1
Est.	12726	tropics_91	10205	10628	423	1
Est.	1861	tropics_92	2057	2312	255	1
Est.	2033	tropics_92	2267	2452	185	1
Est.	3152	tropics_92	2813	2998	185	1
Est.	3491	tropics_92	3219	3558	339	1
Est.	3881	tropics_92	3891	4230	339	1
Est.	4980	tropics_92	4829	5070	241	1
Est.	5920	tropics_92	5445	5658	213	1
Est.	7005	tropics_92	6005	6358	353	1
Est.	7240	tropics_92	6131	6470	339	1
Est.	7634	tropics_92	6425	6820	395	1
Est.	7750	tropics_92	6565	6890	325	1
Est.	8299	tropics_92	7013	7226	213	1
Est.	8753	tropics_92	7195	7408	213	1
Est.	9733	tropics_92	7657	7898	241	1
Est.	11845	tropics_92	8735	8864	129	1
Est.	11950	tropics_92	9211	9438	227	1
Est.	13663	tropics_92	9645	9914	269	1
Est.	13760	tropics_92	9981	10376	395	1
Est.	14068	tropics_92	10177	10460	283	1
Est.	2269	tropics_93	2407	2886	479	1
Est.	2689	tropics_93	2911	3348	437	1
Est.	3395	tropics_93	3653	4076	423	1
Est.	3482	tropics_93	3779	4160	381	1
Est.	4265	tropics_93	4451	4902	451	1
Est.	4646	tropics_93	4647	4944	297	1
Est.	4740	tropics_93	4899	5238	339	1
Est.	5721	tropics_93	5487	5728	241	1
Est.	6138	tropics_93	5949	6358	409	1
Est.	7168	tropics_93	6411	6680	269	1
Est.	7939	tropics_93	7111	7324	213	1
Est.	8429	tropics_93	7307	7744	437	1
Est.	8476	tropics_93	7377	8220	843	1
Est.	9089	tropics_93	7867	8528	661	1
Est.	10067	tropics_93	9197	9410	213	1
Est.	10989	tropics_93	9491	9788	297	1
Est.	11714	tropics_93	10051	10278	227	1
Est.	12167	tropics_93	10359	10810	451	1
Est.	1032	tropics_94	1847	2200	353	1
Est.	1769	tropics_94	2561	2886	325	1
Est.	2865	tropics_94	3457	4342	885	1
Est.	3886	tropics_94	4857	5154	297	1
Est.	4260	tropics_94	5445	5770	325	1
Est.	5462	tropics_94	6131	6344	213	1
Est.	5618	tropics_94	6257	6624	367	1
Est.	5868	tropics_94	6411	6666	255	1
Est.	7257	tropics_94	7097	7338	241	1
Est.	7907	tropics_94	7699	7940	241	1
Est.	9354	tropics_94	8385	8640	255	1
Est.	10276	tropics_94	8875	9088	213	1
Est.	11839	tropics_94	9379	9634	255	1
Est.	12524	tropics_94	10555	10838	283	1
Est.	1872	tropics_95	2225	2480	255	1
Est.	3042	tropics_95	2995	3222	227	1
Est.	3480	tropics_95	3625	4118	493	1
Est.	4751	tropics_95	4927	5308	381	1
Est.	5352	tropics_95	5277	5574	297	1
Est.	5668	tropics_95	5837	6232	395	1
Est.	6975	tropics_95	6803	7226	423	1
Est.	7047	tropics_95	6845	7310	465	1
Est.	7540	tropics_95	7237	7534	297	1
Est.	8266	tropics_95	7825	8066	241	1
Est.	8707	tropics_95	8091	8388	297	1
Est.	9824	tropics_95	8651	8836	185	1
Est.	10069	tropics_95	8931	9312	381	1
Est.	10167	tropics_95	9001	9270	269	1
Est.	10411	tropics_95	9239	9494	255	1
Est.	11542	tropics_95	9421	9634	213	1
Est.	12952	tropics_95	10009	10180	171	1
Est.	2699	tropics_96	3051	3278	227	1
Est.	3054	tropics_96	3821	4034	213	1
Est.	3846	tropics_96	4465	4902	437	1
Est.	4144	tropics_96	4493	4874	381	1
Est.	4902	tropics_96	5137	5742	605	1
Est.	5841	tropics_96	5879	6246	367	1
Est.	5987	tropics_96	6061	6358	297	1
Est.	6252	tropics_96	6299	6498	199	1
Est.	7533	tropics_96	6761	7016	255	1
Est.	7967	tropics_96	7391	7744	353	1
Est.	7995	tropics_96	7573	7842	269	1
Est.	8406	tropics_96	7643	7940	297	1
Est.	9466	tropics_96	8301	8668	367	1
Est.	10589	tropics_96	9099	9340	241	1
Est.	11224	tropics_96	9505	9830	325	1
Est.	12167	tropics_96	10037	10348	311	1
Est.	1532	tropics_97	1875	2466	591	1
Est.	2414	tropics_97	2239	2620	381	1
Est.	2685	tropics_97	2645	2886	241	1
Est.	2711	tropics_97	2855	3236	381	1
Est.	2932	tropics_97	3079	3404	325	1
Est.	3735	tropics_97	3345	3530	185	1
Est.	3971	tropics_97	3709	4076	367	1
Est.	4420	tropics_97	4045	4412	367	1
Est.	4550	tropics_97	4143	5588	1445	1
Est.	5340	tropics_97	4493	4804	311	1
Est.	5364	tropics_97	4703	4986	283	1
Est.	6674	tropics_97	5291	5546	255	1
Est.	7515	tropics_97	6635	6890	255	1
Est.	8352	tropics_97	6635	6862	227	1
Est.	8625	tropics_97	7349	7688	339	1
Est.	9081	tropics_97	7475	7786	311	1
Est.	10462	tropics_97	8063	8416	353	1
Est.	10990	tropics_97	8315	8654	339	1
Est.	12256	tropics_97	8805	9004	199	1
Est.	13026	tropics_97	9267	9690	423	1
Est.	13985	tropics_97	9281	10068	787	1
Est.	15630	tropics_97	10023	10250	227	1
Est.	16466	tropics_97	10205	10432	227	1
Est.	16800	tropics_97	10373	10642	269	1
Est.	1682	tropics_98	1903	2172	269	1
Est.	2364	tropics_98	2561	2998	437	1
Est.	3651	tropics_98	3807	4132	325	1
Est.	3895	tropics_98	4507	4804	297	1
Est.	4316	tropics_98	4703	5378	675	1
Est.	4858	tropics_98	5417	5658	241	1
Est.	5568	tropics_98	5697	6106	409	1
Est.	5787	tropics_98	6285	6666	381	1
Est.	6007	tropics_98	6369	6862	493	1
Est.	6968	tropics_98	6943	7240	297	1
Est.	7207	tropics_98	7587	8066	479	1
Est.	8187	tropics_98	8133	8514	381	1
Est.	8398	tropics_98	8525	8808	283	1
Est.	8534	tropics_98	8637	8934	297	1
Est.	9167	tropics_98	8805	9032	227	1
Est.	9452	tropics_98	9211	9620	409	1
Est.	10793	tropics_98	10009	10292	283	1
Est.	11205	tropics_98	10443	10642	199	1
Est.	1334	tropics_10	2099	2354	255	10
Est.	1490	tropics_10	1987	2200	213	10
Est.	1560	tropics_10	2309	2438	129	10
Est.	2187	tropics_10	2925	3012	87	10
Est.	2592	tropics_10	3205	3334	129	10
Est.	3028	tropics_10	3611	3740	129	10
Est.	3892	tropics_10	4521	4650	129	10
Est.	4798	tropics_10	5123	5210	87	10
Est.	4871	tropics_10	5403	5616	213	10
Est.	5936	tropics_10	5893	6008	115	10
Est.	6101	tropics_10	6537	6666	129	10
Est.	7451	tropics_10	7111	7198	87	10
Est.	7765	tropics_10	7335	7464	129	10
Est.	8838	tropics_10	7755	7856	101	10
Est.	9120	tropics_10	7839	8010	171	10
Est.	9472	tropics_10	8427	8640	213	10
Est.	9572	tropics_10	8511	8752	241	10
Est.	10560	tropics_10	8763	8990	227	10
Est.	10623	tropics_10	9407	9536	129	10
Est.	10952	tropics_10	9827	9928	101	10
Est.	12059	tropics_10	10317	10432	115	10
Est.	1970	tropics_11	2589	2704	115	10
Est.	2422	tropics_11	3387	3474	87	10
Est.	3341	tropics_11	4521	4720	199	10
Est.	3941	tropics_11	4941	5070	129	10
Est.	5021	tropics_11	5711	5882	171	10
Est.	5393	tropics_11	6117	6218	101	10
Est.	5467	tropics_11	6593	6722	129	10
Est.	6005	tropics_11	6943	7044	101	10
Est.	6504	tropics_11	7433	7576	143	10
Est.	6805	tropics_11	7517	7632	115	10
Est.	7514	tropics_11	7727	7842	115	10
Est.	8594	tropics_11	8301	8402	101	10
Est.	10412	tropics_11	9337	9452	115	10
Est.	10543	tropics_11	9939	10082	143	10
Est.	11719	tropics_11	10527	10628	101	10
Est.	1823	tropics_13	2309	2438	129	10
Est.	2281	tropics_13	2659	2830	171	10
Est.	2776	tropics_13	3135	3306	171	10
Est.	3643	tropics_13	3597	3698	101	10
Est.	4552	tropics_13	4213	4314	101	10
Est.	5526	tropics_13	5151	5266	115	10
Est.	6318	tropics_13	5683	5826	143	10
Est.	6454	tropics_13	6005	6120	115	10
Est.	7086	tropics_13	6173	6246	73	10
Est.	7839	tropics_13	6551	6638	87	10
Est.	8902	tropics_13	6775	6904	129	10
Est.	8998	tropics_13	6859	6974	115	10
Est.	10294	tropics_13	7545	7632	87	10
Est.	10604	tropics_13	7643	7744	101	10
Est.	10859	tropics_13	8259	8388	129	10
Est.	12264	tropics_13	8385	8500	115	10
Est.	12486	tropics_13	9225	9368	143	10
Est.	13672	tropics_13	9477	9634	157	10
Est.	14068	tropics_13	9925	10012	87	10
Est.	14193	tropics_13	9939	10040	101	10
Est.	14451	tropics_13	10149	10292	143	10
Est.	14841	tropics_13	10219	10390	171	10
Est.	1781	tropics_15	2645	2760	115	10
Est.	2920	tropics_15	4143	4328	185	10
Est.	3120	tropics_15	4549	4720	171	10
Est.	3684	tropics_15	4913	5070	157	10
Est.	4052	tropics_15	5263	5378	115	10
Est.	4654	tropics_15	5641	5742	101	10
Est.	5352	tropics_15	6229	6400	171	10
Est.	6132	tropics_15	6509	6624	115	10
Est.	7079	tropics_15	7237	7338	101	10
Est.	7649	tropics_15	7965	8164	199	10
Est.	7829	tropics_15	8147	8248	101	10
Est.	8828	tropics_15	8553	8682	129	10
Est.	9159	tropics_15	9043	9242	199	10
Est.	10118	tropics_15	9449	9634	185	10
Est.	10814	tropics_15	10135	10250	115	10
Est.	11501	tropics_15	10485	10572	87	10
Est.	1547	tropics_18	2169	2480	311	10
Est.	1626	tropics_18	2001	2144	143	10
Est.	2444	tropics_18	2771	2872	101	10
Est.	2904	tropics_18	3527	3670	143	10
Est.	3020	tropics_18	3527	3698	171	10
Est.	4307	tropics_18	4647	4734	87	10
Est.	5316	tropics_18	5529	5644	115	10
Est.	5491	tropics_18	6257	6386	129	10
Est.	5590	tropics_18	6047	6162	115	10
Est.	5979	tropics_18	6537	6666	129	10
Est.	6488	tropics_18	6593	6722	129	10
Est.	6982	tropics_18	7265	7814	549	10
Est.	7755	tropics_18	7461	7604	143	10
Est.	8621	tropics_18	8595	8878	283	10
Est.	9202	tropics_18	9267	9396	129	10
Est.	9235	tropics_18	9295	9410	115	10
Est.	10391	tropics_18	9785	9872	87	10
Est.	11787	tropics_18	10555	10670	115	10
Est.	1971	tropics_19	2547	2634	87	10
Est.	2580	tropics_19	3219	3292	73	10
Est.	3778	tropics_19	4143	4244	101	10
Est.	4346	tropics_19	4423	4538	115	10
Est.	4585	tropics_19	4969	5196	227	10
Est.	5037	tropics_19	5179	5280	101	10
Est.	5647	tropics_19	5417	5546	129	10
Est.	6433	tropics_19	6061	6176	115	10
Est.	7837	tropics_19	7349	7534	185	10
Est.	8249	tropics_19	8021	8206	185	10
Est.	9073	tropics_19	8399	8528	129	10
Est.	9684	tropics_19	8987	9088	101	10
Est.	10935	tropics_19	9715	9802	87	10
Est.	11213	tropics_19	9995	10152	157	10
Est.	792	tropics_21	1973	2424	451	10
Est.	1423	tropics_21	2225	2508	283	10
Est.	1713	tropics_21	2561	2690	129	10
Est.	1868	tropics_21	2897	3026	129	10
Est.	2913	tropics_21	3555	3656	101	10
Est.	3117	tropics_21	3849	4062	213	10
Est.	4448	tropics_21	5375	5490	115	10
Est.	4924	tropics_21	6103	6610	507	10
Est.	5682	tropics_21	6677	6806	129	10
Est.	5973	tropics_21	7195	7324	129	10
Est.	6829	tropics_21	7881	8136	255	10
Est.	7120	tropics_21	8371	8514	143	10
Est.	7583	tropics_21	8777	8962	185	10
Est.	8054	tropics_21	8987	9102	115	10
Est.	8454	tropics_21	9225	9368	143	10
Est.	8649	tropics_21	9631	9746	115	10
Est.	9672	tropics_21	9813	10012	199	10
Est.	9791	tropics_21	10149	10250	101	10
Est.	9918	tropics_21	10275	10418	143	10
Est.	10524	tropics_21	10737	10866	129	10
Est.	1377	tropics_22	1987	2088	101	10
Est.	2157	tropics_22	2575	2732	157	10
Est.	2559	tropics_22	2855	2970	115	10
Est.	3165	tropics_22	3555	3838	283	10
Est.	3240	tropics_22	3723	3838	115	10
Est.	3763	tropics_22	4423	4720	297	10
Est.	3851	tropics_22	4535	4762	227	10
Est.	4637	tropics_22	5011	5112	101	10
Est.	4985	tropics_22	5305	5406	101	10
Est.	5294	tropics_22	5431	5532	101	10
Est.	5800	tropics_22	5879	6022	143	10
Est.	6820	tropics_22	6159	6288	129	10
Est.	6941	tropics_22	6369	7030	661	10
Est.	7369	tropics_22	7125	7296	171	10
Est.	8425	tropics_22	7587	7702	115	10
Est.	8546	tropics_22	8007	8094	87	10
Est.	8677	tropics_22	8119	8220	101	10
Est.	9541	tropics_22	8623	8822	199	10
Est.	10225	tropics_22	8609	8906	297	10
Est.	10642	tropics_22	8931	9130	199	10
Est.	10885	tropics_22	9309	9438	129	10
Est.	11317	tropics_22	9575	9690	115	10
Est.	12158	tropics_22	9869	10012	143	10
Est.	12685	tropics_22	10415	10544	129	10
Est.	1473	tropics_23	2029	2242	213	10
Est.	2296	tropics_23	2547	2676	129	10
Est.	2632	tropics_23	3373	3474	101	10
Est.	4156	tropics_23	4423	4552	129	10
Est.	4590	tropics_23	5025	5252	227	10
Est.	4845	tropics_23	5291	5420	129	10
Est.	5019	tropics_23	5403	5518	115	10
Est.	5405	tropics_23	5725	5882	157	10
Est.	6368	tropics_23	5949	6036	87	10
Est.	7438	tropics_23	6691	6792	101	10
Est.	7891	tropics_23	7027	7128	101	10
Est.	9194	tropics_23	7671	7814	143	10
Est.	9396	tropics_23	8175	8318	143	10
Est.	9749	tropics_23	8861	9004	143	10
Est.	10798	tropics_23	8945	9032	87	10
Est.	10958	tropics_23	9323	9452	129	10
Est.	11639	tropics_23	10163	10306	143	10
Est.	11701	tropics_23	10107	10236	129	10
Est.	12159	tropics_23	10513	10656	143	10
Est.	1063	tropics_24	1931	2088	157	10
Est.	1520	tropics_24	2379	2494	115	10
Est.	1842	tropics_24	2827	2942	115	10
Est.	1978	tropics_24	2953	3110	157	10
Est.	2318	tropics_24	3191	3320	129	10
Est.	2564	tropics_24	3667	3978	311	10
Est.	3250	tropics_24	4087	4230	143	10
Est.	3892	tropics_24	4829	4944	115	10
Est.	4733	tropics_24	5389	5518	129	10
Est.	5131	tropics_24	5753	5854	101	10
Est.	5976	tropics_24	6145	6246	101	10
Est.	6200	tropics_24	6383	6512	129	10
Est.	6630	tropics_24	6915	7058	143	10
Est.	7518	tropics_24	7209	7296	87	10
Est.	7937	tropics_24	7657	7758	101	10
Est.	8466	tropics_24	7797	7926	129	10
Est.	9341	tropics_24	8595	8696	101	10
Est.	10585	tropics_24	9029	9186	157	10
Est.	10655	tropics_24	9351	9480	129	10
Est.	11022	tropics_24	9589	9760	171	10
Est.	11852	tropics_24	9813	9942	129	10
Est.	12151	tropics_24	10037	10152	115	10
Est.	12966	tropics_24	10401	10488	87	10
Est.	1702	tropics_25	2337	2522	185	10
Est.	2300	tropics_25	3247	3348	101	10
Est.	2381	tropics_25	3359	3530	171	10
Est.	2728	tropics_25	4087	4272	185	10
Est.	3614	tropics_25	4633	4734	101	10
Est.	3726	tropics_25	4955	5070	115	10
Est.	5030	tropics_25	5445	5616	171	10
Est.	5181	tropics_25	5809	5938	129	10
Est.	5421	tropics_25	6313	6540	227	10
Est.	6285	tropics_25	6649	6764	115	10
Est.	6638	tropics_25	7657	7772	115	10
Est.	7381	tropics_25	7671	7912	241	10
Est.	7618	tropics_25	8357	8542	185	10
Est.	7728	tropics_25	8427	8654	227	10
Est.	7752	tropics_25	8595	8794	199	10
Est.	8932	tropics_25	9267	9452	185	10
Est.	10304	tropics_25	9981	10068	87	10
Est.	10844	tropics_25	10457	10544	87	10
Est.	1858	tropics_27	2267	2396	129	10
Est.	2143	tropics_27	2547	2690	143	10
Est.	2174	tropics_27	2575	2704	129	10
Est.	2822	tropics_27	3121	3250	129	10
Est.	3936	tropics_27	4059	4188	129	10
Est.	5113	tropics_27	5053	5168	115	10
Est.	6301	tropics_27	6005	6148	143	10
Est.	6481	tropics_27	6691	6946	255	10
Est.	7558	tropics_27	7167	7268	101	10
Est.	7887	tropics_27	7909	8080	171	10
Est.	9116	tropics_27	8119	8178	59	10
Est.	9160	tropics_27	8763	8906	143	10
Est.	10506	tropics_27	9099	9186	87	10
Est.	10528	tropics_27	9323	9438	115	10
Est.	11206	tropics_27	9827	9900	73	10
Est.	12178	tropics_27	10051	10194	143	10
Est.	12247	tropics_27	10485	10628	143	10
Est.	1822	tropics_28	2141	2298	157	10
Est.	2383	tropics_28	2561	2816	255	10
Est.	2691	tropics_28	2925	3222	297	10
Est.	3404	tropics_28	3765	3964	199	10
Est.	4204	tropics_28	4535	4678	143	10
Est.	4471	tropics_28	4493	4594	101	10
Est.	4754	tropics_28	5403	5644	241	10
Est.	6034	tropics_28	5585	5770	185	10
Est.	7002	tropics_28	6229	6344	115	10
Est.	7636	tropics_28	6649	6736	87	10
Est.	8135	tropics_28	7069	7184	115	10
Est.	10687	tropics_28	8427	8556	129	10
Est.	10842	tropics_28	8595	8752	157	10
Est.	11319	tropics_28	9127	9242	115	10
Est.	13053	tropics_28	9967	10054	87	10
Est.	13574	tropics_28	10303	10446	143	10
Est.	1867	tropics_29	2113	2214	101	10
Est.	3180	tropics_29	5389	5490	101	10
Est.	3837	tropics_29	5599	6372	773	10
Est.	5064	tropics_29	6747	6848	101	10
Est.	5106	tropics_29	6831	6932	101	10
Est.	5648	tropics_29	7111	7212	101	10
Est.	5791	tropics_29	7251	7380	129	10
Est.	6882	tropics_29	8063	8206	143	10
Est.	7814	tropics_29	8833	8934	101	10
Est.	8629	tropics_29	9463	9676	213	10
Est.	9434	tropics_29	10331	10460	129	10
Est.	9607	tropics_29	10457	10558	101	10
Est.	1494	tropics_32	2379	2508	129	10
Est.	2036	tropics_32	3583	3852	269	10
Est.	3004	tropics_32	4395	4496	101	10
Est.	3346	tropics_32	4731	4874	143	10
Est.	4672	tropics_32	5431	5602	171	10
Est.	5609	tropics_32	6467	6624	157	10
Est.	5638	tropics_32	6467	6638	171	10
Est.	5758	tropics_32	6845	6988	143	10
Est.	6039	tropics_32	6901	7002	101	10
Est.	7242	tropics_32	7811	8024	213	10
Est.	8369	tropics_32	8693	8836	143	10
Est.	9128	tropics_32	8777	8906	129	10
Est.	9968	tropics_32	9701	9802	101	10
Est.	11761	tropics_32	10527	10614	87	10
Est.	11815	tropics_32	10667	10796	129	10
Est.	1680	tropics_33	2029	2144	115	10
Est.	2426	tropics_33	2799	2900	101	10
Est.	3632	tropics_33	3989	4076	87	10
Est.	3674	tropics_33	4451	4678	227	10
Est.	4225	tropics_33	4773	4888	115	10
Est.	4918	tropics_33	5333	5490	157	10
Est.	6836	tropics_33	7209	7296	87	10
Est.	7172	tropics_33	7293	7394	101	10
Est.	7244	tropics_33	7629	7758	129	10
Est.	7397	tropics_33	7937	8038	101	10
Est.	8609	tropics_33	8483	8640	157	10
Est.	9052	tropics_33	9057	9172	115	10
Est.	9257	tropics_33	9169	9298	129	10
Est.	10325	tropics_33	9757	9942	185	10
Est.	10745	tropics_33	10023	10096	73	10
Est.	11709	tropics_33	10723	10838	115	10
Est.	1746	tropics_35	1917	2018	101	10
Est.	3373	tropics_35	3877	4034	157	10
Est.	3627	tropics_35	4129	4328	199	10
Est.	4425	tropics_35	4885	5028	143	10
Est.	5438	tropics_35	5725	6008	283	10
Est.	6075	tropics_35	6523	6680	157	10
Est.	7066	tropics_35	7223	7366	143	10
Est.	7634	tropics_35	8133	8402	269	10
Est.	7875	tropics_35	8455	8668	213	10
Est.	7929	tropics_35	8525	8654	129	10
Est.	8710	tropics_35	9085	9298	213	10
Est.	8951	tropics_35	9449	9578	129	10
Est.	10023	tropics_35	9981	10138	157	10
Est.	11324	tropics_35	10723	10810	87	10
Est.	1956	tropics_36	2575	2690	115	10
Est.	2226	tropics_36	3205	3404	199	10
Est.	2421	tropics_36	3401	3516	115	10
Est.	3640	tropics_36	4563	4678	115	10
Est.	4198	tropics_36	5165	5280	115	10
Est.	4860	tropics_36	5585	5700	115	10
Est.	5182	tropics_36	5949	6190	241	10
Est.	5301	tropics_36	6117	6470	353	10
Est.	5474	tropics_36	6691	6848	157	10
Est.	5645	tropics_36	6621	6750	129	10
Est.	6794	tropics_36	7447	7618	171	10
Est.	6861	tropics_36	7909	8038	129	10
Est.	7298	tropics_36	8007	8094	87	10
Est.	7478	tropics_36	8567	8794	227	10
Est.	7880	tropics_36	8861	8990	129	10
Est.	8380	tropics_36	8721	8990	269	10
Est.	8747	tropics_36	9365	9480	115	10
Est.	9036	tropics_36	9925	10026	101	10
Est.	1932	tropics_38	1903	2074	171	10
Est.	2200	tropics_38	2225	2312	87	10
Est.	4324	tropics_38	3485	3614	129	10
Est.	4550	tropics_38	3905	4006	101	10
Est.	5199	tropics_38	4073	4160	87	10
Est.	6145	tropics_38	4521	4608	87	10
Est.	7298	tropics_38	5221	5364	143	10
Est.	8191	tropics_38	5473	5630	157	10
Est.	8406	tropics_38	5949	6078	129	10
Est.	9413	tropics_38	6495	6596	101	10
Est.	9733	tropics_38	6607	6722	115	10
Est.	11126	tropics_38	7237	7380	143	10
Est.	11389	tropics_38	7909	8024	115	10
Est.	12088	tropics_38	8273	8416	143	10
Est.	12778	tropics_38	8623	8724	101	10
Est.	13863	tropics_38	9043	9158	115	10
Est.	14120	tropics_38	9197	9298	101	10
Est.	14472	tropics_38	9407	9522	115	10
Est.	16042	tropics_38	9995	10138	143	10
Est.	1915	tropics_39	2197	2340	143	10
Est.	2361	tropics_39	2687	2858	171	10
Est.	2566	tropics_39	2841	2942	101	10
Est.	3729	tropics_39	3765	3936	171	10
Est.	4792	tropics_39	4787	4888	101	10
Est.	5096	tropics_39	5151	5434	283	10
Est.	5651	tropics_39	5697	5784	87	10
Est.	6210	tropics_39	6285	6414	129	10
Est.	6480	tropics_39	6411	6526	115	10
Est.	7377	tropics_39	6607	6680	73	10
Est.	7379	tropics_39	6621	6708	87	10
Est.	7387	tropics_39	6985	7072	87	10
Est.	7554	tropics_39	7783	7926	143	10
Est.	8100	tropics_39	7615	7772	157	10
Est.	8949	tropics_39	8833	8976	143	10
Est.	9676	tropics_39	9155	9298	143	10
Est.	9857	tropics_39	9463	9578	115	10
Est.	11090	tropics_39	9981	10096	115	10
Est.	11512	tropics_39	10569	10782	213	10
Est.	1604	tropics_41	2183	2340	157	10
Est.	2311	tropics_41	2827	2956	129	10
Est.	2591	tropics_41	3023	3194	171	10
Est.	2725	tropics_41	3597	3936	339	10
Est.	3719	tropics_41	4031	4132	101	10
Est.	3921	tropics_41	4437	4524	87	10
Est.	4595	tropics_41	4731	4818	87	10
Est.	6354	tropics_41	5683	5812	129	10
Est.	6389	tropics_41	6117	6232	115	10
Est.	6766	tropics_41	6495	6582	87	10
Est.	7783	tropics_41	7069	7212	143	10
Est.	8266	tropics_41	7489	7604	115	10
Est.	8975	tropics_41	7797	7926	129	10
Est.	9250	tropics_41	8049	8122	73	10
Est.	9771	tropics_41	8455	8598	143	10
Est.	10711	tropics_41	8623	8710	87	10
Est.	11509	tropics_41	8847	8906	59	10
Est.	12168	tropics_41	10163	10348	185	10
Est.	1515	tropics_42	2155	2270	115	10
Est.	2311	tropics_42	2687	2830	143	10
Est.	2388	tropics_42	2897	3040	143	10
Est.	3411	tropics_42	3527	3684	157	10
Est.	3722	tropics_42	3877	4006	129	10
Est.	3918	tropics_42	4087	4216	129	10
Est.	4625	tropics_42	4801	5434	633	10
Est.	4978	tropics_42	4969	5140	171	10
Est.	5713	tropics_42	5893	6036	143	10
Est.	6132	tropics_42	6201	6316	115	10
Est.	6247	tropics_42	6327	6484	157	10
Est.	6420	tropics_42	6551	6652	101	10
Est.	7693	tropics_42	6971	7086	115	10
Est.	8187	tropics_42	7475	7744	269	10
Est.	9227	tropics_42	7825	7926	101	10
Est.	9409	tropics_42	8385	8528	143	10
Est.	9972	tropics_42	8595	8794	199	10
Est.	11377	tropics_42	9351	9466	115	10
Est.	12438	tropics_42	9855	10026	171	10
Est.	12451	tropics_42	9813	9900	87	10
Est.	12634	tropics_42	10037	10166	129	10
Est.	1347	tropics_43	1889	1976	87	10
Est.	2149	tropics_43	2491	2578	87	10
Est.	3166	tropics_43	3485	3614	129	10
Est.	3901	tropics_43	3681	3838	157	10
Est.	4861	tropics_43	4815	5252	437	10
Est.	4954	tropics_43	4689	4776	87	10
Est.	6241	tropics_43	6033	6106	73	10
Est.	6337	tropics_43	6551	6680	129	10
Est.	6382	tropics_43	6803	7016	213	10
Est.	7657	tropics_43	7797	7954	157	10
Est.	7997	tropics_43	8133	8248	115	10
Est.	8829	tropics_43	8623	8766	143	10
Est.	9282	tropics_43	9043	9214	171	10
Est.	10306	tropics_43	9953	10278	325	10
Est.	10483	tropics_43	9981	10082	101	10
Est.	11230	tropics_43	10527	10642	115	10
Est.	1667	tropics_45	2197	2340	143	10
Est.	2732	tropics_45	3471	3642	171	10
Est.	2755	tropics_45	3331	3544	213	10
Est.	2995	tropics_45	4045	4146	101	10
Est.	4118	tropics_45	5039	5280	241	10
Est.	4502	tropics_45	5263	5406	143	10
Est.	5232	tropics_45	5949	6078	129	10
Est.	5349	tropics_45	6005	6232	227	10
Est.	5888	tropics_45	6523	6694	171	10
Est.	6681	tropics_45	6929	7058	129	10
Est.	6814	tropics_45	7027	7296	269	10
Est.	6881	tropics_45	7307	7758	451	10
Est.	7013	tropics_45	7517	7730	213	10
Est.	8028	tropics_45	7853	7954	101	10
Est.	9181	tropics_45	8861	8962	101	10
Est.	9252	tropics_45	8945	9074	129	10
Est.	9733	tropics_45	10065	10474	409	10
Est.	1443	tropics_49	1959	2074	115	10
Est.	2531	tropics_49	3121	3306	185	10
Est.	2669	tropics_49	3135	3250	115	10
Est.	2973	tropics_49	3849	4048	199	10
Est.	3734	tropics_49	4087	4426	339	10
Est.	3805	tropics_49	4087	4230	143	10
Est.	3911	tropics_49	4451	4552	101	10
Est.	4283	tropics_49	4815	4902	87	10
Est.	5473	tropics_49	5347	5504	157	10
Est.	5907	tropics_49	5557	5700	143	10
Est.	5995	tropics_49	5571	5700	129	10
Est.	6977	tropics_49	6243	6400	157	10
Est.	7819	tropics_49	7041	7184	143	10
Est.	8558	tropics_49	7335	7478	143	10
Est.	8932	tropics_49	7685	7814	129	10
Est.	9328	tropics_49	7797	7884	87	10
Est.	9997	tropics_49	7895	7982	87	10
Est.	10533	tropics_49	8287	8444	157	10
Est.	11278	tropics_49	8413	8528	115	10
Est.	12211	tropics_49	8553	8696	143	10
Est.	13113	tropics_49	9449	9564	115	10
Est.	13626	tropics_49	9827	9914	87	10
Est.	15104	tropics_49	10317	10488	171	10
Est.	15412	tropics_49	10401	10474	73	10
Est.	1737	tropics_52	2337	2466	129	10
Est.	2625	tropics_52	3023	3138	115	10
Est.	3633	tropics_52	3695	3796	101	10
Est.	3938	tropics_52	4297	4482	185	10
Est.	5771	tropics_52	5739	5868	129	10
Est.	6152	tropics_52	5893	6036	143	10
Est.	6345	tropics_52	6299	6484	185	10
Est.	7383	tropics_52	7097	7212	115	10
Est.	8511	tropics_52	7727	7870	143	10
Est.	8931	tropics_52	8595	8752	157	10
Est.	9708	tropics_52	9029	9116	87	10
Est.	10140	tropics_52	9547	9662	115	10
Est.	10978	tropics_52	9757	9830	73	10
Est.	11659	tropics_52	10457	10530	73	10
Est.	12357	tropics_52	10513	10740	227	10
Est.	1510	tropics_55	2253	2382	129	10
Est.	1845	tropics_55	2939	3096	157	10
Est.	2933	tropics_55	4129	4244	115	10
Est.	2942	tropics_55	4199	4398	199	10
Est.	3764	tropics_55	4983	5266	283	10
Est.	4432	tropics_55	5669	5770	101	10
Est.	5334	tropics_55	6285	6386	101	10
Est.	5780	tropics_55	6831	7016	185	10
Est.	5888	tropics_55	7139	7590	451	10
Est.	6800	tropics_55	7475	7632	157	10
Est.	6963	tropics_55	7783	7912	129	10
Est.	7387	tropics_55	8245	8444	199	10
Est.	8251	tropics_55	8441	8570	129	10
Est.	9639	tropics_55	9323	9410	87	10
Est.	9780	tropics_55	9505	9732	227	10
Est.	10975	tropics_55	9855	9928	73	10
Est.	11461	tropics_55	10401	10628	227	10
Est.	11737	tropics_55	10625	10726	101	10
Est.	2065	tropics_56	2897	3012	115	10
Est.	2783	tropics_56	3807	3908	101	10
Est.	3225	tropics_56	4395	4580	185	10
Est.	3335	tropics_56	4395	4524	129	10
Est.	3597	tropics_56	4549	4678	129	10
Est.	4424	tropics_56	5179	5308	129	10
Est.	4914	tropics_56	5809	5952	143	10
Est.	5061	tropics_56	5865	6050	185	10
Est.	6539	tropics_56	6957	7044	87	10
Est.	7711	tropics_56	7713	7870	157	10
Est.	7791	tropics_56	7741	7870	129	10
Est.	8366	tropics_56	8231	8360	129	10
Est.	9896	tropics_56	9183	9284	101	10
Est.	11538	tropics_56	10037	10110	73	10
Est.	1723	tropics_58	2449	2536	87	10
Est.	2991	tropics_58	3793	3880	87	10
Est.	3136	tropics_58	4031	4188	157	10
Est.	3980	tropics_58	4647	4832	185	10
Est.	4691	tropics_58	6005	6106	101	10
Est.	5655	tropics_58	6733	6834	101	10
Est.	6027	tropics_58	6929	7072	143	10
Est.	6291	tropics_58	7111	7310	199	10
Est.	6765	tropics_58	7559	7688	129	10
Est.	7558	tropics_58	7783	7940	157	10
Est.	8495	tropics_58	8483	8612	129	10
Est.	9574	tropics_58	9001	9102	101	10
Est.	9777	tropics_58	9351	9578	227	10
Est.	10385	tropics_58	9519	9648	129	10
Est.	11193	tropics_58	9813	9914	101	10
Est.	11380	tropics_58	10233	10390	157	10
Est.	12220	tropics_58	10373	10502	129	10
Est.	1469	tropics_59	2253	2424	171	10
Est.	2068	tropics_59	3051	3166	115	10
Est.	2396	tropics_59	3555	3740	185	10
Est.	2534	tropics_59	3653	3796	143	10
Est.	3215	tropics_59	4507	4874	367	10
Est.	3380	tropics_59	4353	4524	171	10
Est.	3651	tropics_59	5053	5224	171	10
Est.	4055	tropics_59	5389	5504	115	10
Est.	5212	tropics_59	6369	6484	115	10
Est.	5411	tropics_59	6495	6596	101	10
Est.	5598	tropics_59	6817	6946	129	10
Est.	6943	tropics_59	7377	7534	157	10
Est.	7149	tropics_59	7797	7898	101	10
Est.	7773	tropics_59	7965	8038	73	10
Est.	8346	tropics_59	8343	8430	87	10
Est.	9577	tropics_59	8525	8626	101	10
Est.	10784	tropics_59	9211	9298	87	10
Est.	11955	tropics_59	10009	10110	101	10
Est.	1286	tropics_60	2197	2382	185	10
Est.	2563	tropics_60	3135	3222	87	10
Est.	3674	tropics_60	3821	3894	73	10
Est.	3917	tropics_60	3919	4146	227	10
Est.	4504	tropics_60	4647	4748	101	10
Est.	4511	tropics_60	4661	4860	199	10
Est.	5211	tropics_60	4885	5182	297	10
Est.	5215	tropics_60	5277	5700	423	10
Est.	5373	tropics_60	5823	6036	213	10
Est.	5531	tropics_60	5921	6092	171	10
Est.	6836	tropics_60	7041	7296	255	10
Est.	7830	tropics_60	7671	7828	157	10
Est.	7981	tropics_60	7979	8164	185	10
Est.	8203	tropics_60	8217	8374	157	10
Est.	8965	tropics_60	8567	8696	129	10
Est.	9173	tropics_60	8833	9004	171	10
Est.	9618	tropics_60	9141	9284	143	10
Est.	10479	tropics_60	9575	9746	171	10
Est.	11342	tropics_60	10275	10390	115	10
Est.	1600	tropics_61	2127	2256	129	10
Est.	2648	tropics_61	2897	2970	73	10
Est.	2837	tropics_61	3457	3558	101	10
Est.	2929	tropics_61	3485	3978	493	10
Est.	4203	tropics_61	4367	4440	73	10
Est.	4364	tropics_61	4479	4580	101	10
Est.	4904	tropics_61	4885	5028	143	10
Est.	5125	tropics_61	5011	5224	213	10
Est.	6066	tropics_61	5361	5490	129	10
Est.	6097	tropics_61	5641	5798	157	10
Est.	6549	tropics_61	6159	6274	115	10
Est.	7407	tropics_61	6635	6750	115	10
Est.	8575	tropics_61	7223	7338	115	10
Est.	9960	tropics_61	7923	8010	87	10
Est.	10121	tropics_61	8063	8206	143	10
Est.	11161	tropics_61	8567	8668	101	10
Est.	11377	tropics_61	8721	8948	227	10
Est.	11508	tropics_61	8847	9130	283	10
Est.	11861	tropics_61	9379	9480	101	10
Est.	12679	tropics_61	9701	9816	115	10
Est.	13247	tropics_61	10107	10208	101	10
Est.	14373	tropics_61	10541	10656	115	10
Est.	14847	tropics_61	10751	10866	115	10
Est.	1869	tropics_62	2127	2228	101	10
Est.	2260	tropics_62	2659	2956	297	10
Est.	2453	tropics_62	2883	3250	367	10
Est.	3207	tropics_62	3247	3390	143	10
Est.	3510	tropics_62	3751	3866	115	10
Est.	3958	tropics_62	3933	4034	101	10
Est.	4436	tropics_62	4269	4426	157	10
Est.	4995	tropics_62	5291	5462	171	10
Est.	5202	tropics_62	4885	5196	311	10
Est.	5766	tropics_62	5641	5798	157	10
Est.	6838	tropics_62	6439	6582	143	10
Est.	8139	tropics_62	7475	7590	115	10
Est.	8550	tropics_62	7811	7926	115	10
Est.	10051	tropics_62	8511	8598	87	10
Est.	10385	tropics_62	8959	9088	129	10
Est.	11899	tropics_62	9351	9536	185	10
Est.	11950	tropics_62	9715	9970	255	10
Est.	12037	tropics_62	10009	10138	129	10
Est.	12365	tropics_62	10205	10838	633	10
Est.	1186	tropics_63	1917	2116	199	10
Est.	1559	tropics_63	2225	2410	185	10
Est.	1839	tropics_63	2519	2704	185	10
Est.	2291	tropics_63	3191	3376	185	10
Est.	2504	tropics_63	3317	3474	157	10
Est.	2520	tropics_63	3457	3642	185	10
Est.	3191	tropics_63	4003	4132	129	10
Est.	3295	tropics_63	4059	4174	115	10
Est.	3837	tropics_63	4563	4692	129	10
Est.	5155	tropics_63	5235	5350	115	10
Est.	5929	tropics_63	5809	5938	129	10
Est.	6489	tropics_63	6439	6666	227	10
Est.	6611	tropics_63	6523	6638	115	10
Est.	7335	tropics_63	7097	7338	241	10
Est.	8130	tropics_63	7503	7618	115	10
Est.	8658	tropics_63	8539	8710	171	10
Est.	9033	tropics_63	8161	8276	115	10
Est.	10211	tropics_63	9127	9270	143	10
Est.	10438	tropics_63	9155	9410	255	10
Est.	10967	tropics_63	9575	9704	129	10
Est.	12783	tropics_63	10485	10628	143	10
Est.	12802	tropics_63	10443	10642	199	10
Est.	1737	tropics_66	1987	2116	129	10
Est.	1983	tropics_66	2463	2606	143	10
Est.	2568	tropics_66	2981	3096	115	10
Est.	3080	tropics_66	3317	3488	171	10
Est.	3155	tropics_66	3289	3516	227	10
Est.	4216	tropics_66	4003	4202	199	10
Est.	4472	tropics_66	4367	4664	297	10
Est.	4535	tropics_66	4325	4580	255	10
Est.	5543	tropics_66	5095	5238	143	10
Est.	5690	tropics_66	5333	5476	143	10
Est.	5904	tropics_66	5683	5784	101	10
Est.	6154	tropics_66	5739	5826	87	10
Est.	7331	tropics_66	6313	6456	143	10
Est.	7756	tropics_66	6453	6876	423	10
Est.	8170	tropics_66	7013	7156	143	10
Est.	8302	tropics_66	7293	7436	143	10
Est.	8402	tropics_66	7545	7800	255	10
Est.	9511	tropics_66	7993	8150	157	10
Est.	9971	tropics_66	8385	8486	101	10
Est.	11889	tropics_66	9197	9284	87	10
Est.	12171	tropics_66	9589	9690	101	10
Est.	13566	tropics_66	9869	9956	87	10
Est.	13672	tropics_66	10233	10362	129	10
Est.	13838	tropics_66	10597	10852	255	10
Est.	15098	tropics_66	10681	10852	171	10
Est.	1399	tropics_67	1847	1990	143	10
Est.	1898	tropics_67	2743	2956	213	10
Est.	2690	tropics_67	3289	3418	129	10
Est.	2991	tropics_67	3807	3908	101	10
Est.	4358	tropics_67	4857	5000	143	10
Est.	5081	tropics_67	5823	6092	269	10
Est.	5167	tropics_67	6033	6190	157	10
Est.	6508	tropics_67	6929	7044	115	10
Est.	7076	tropics_67	7195	7296	101	10
Est.	8077	tropics_67	7909	8108	199	10
Est.	8606	tropics_67	8763	8920	157	10
Est.	9111	tropics_67	9155	9298	143	10
Est.	9734	tropics_67	9673	9788	115	10
Est.	10018	tropics_67	9785	9886	101	10
Est.	10650	tropics_67	10219	10362	143	10
Est.	11807	tropics_67	10653	10754	101	10
Est.	1719	tropics_68	2435	2550	115	10
Est.	1980	tropics_68	3009	3138	129	10
Est.	2132	tropics_68	3205	3572	367	10
Est.	2529	tropics_68	3401	3642	241	10
Est.	3722	tropics_68	4605	4860	255	10
Est.	4342	tropics_68	5333	5448	115	10
Est.	4658	tropics_68	5655	5784	129	10
Est.	4862	tropics_68	5879	6050	171	10
Est.	5077	tropics_68	5921	6106	185	10
Est.	5575	tropics_68	6299	6442	143	10
Est.	5903	tropics_68	6495	6596	101	10
Est.	6624	tropics_68	6943	7044	101	10
Est.	7330	tropics_68	7069	7170	101	10
Est.	7662	tropics_68	7363	7506	143	10
Est.	7846	tropics_68	7531	7632	101	10
Est.	8733	tropics_68	7797	7898	101	10
Est.	10107	tropics_68	8581	8668	87	10
Est.	10743	tropics_68	9127	9256	129	10
Est.	12185	tropics_68	9981	10082	101	10
Est.	13351	tropics_68	10569	10740	171	10
Est.	13564	tropics_68	10653	10824	171	10
Est.	1267	tropics_69	2225	2508	283	10
Est.	1675	tropics_69	2561	2718	157	10
Est.	1815	tropics_69	2869	3068	199	10
Est.	1914	tropics_69	2995	3208	213	10
Est.	1928	tropics_69	2953	3110	157	10
Est.	2912	tropics_69	3793	3894	101	10
Est.	3199	tropics_69	4465	4566	101	10
Est.	4105	tropics_69	5417	5630	213	10
Est.	5175	tropics_69	6495	6610	115	10
Est.	5326	tropics_69	7013	7212	199	10
Est.	5628	tropics_69	6733	6890	157	10
Est.	6965	tropics_69	7853	7940	87	10
Est.	7892	tropics_69	8609	8962	353	10
Est.	8464	tropics_69	8889	9326	437	10
Est.	8545	tropics_69	9939	10138	199	10
Est.	8744	tropics_69	9967	10082	115	10
Est.	1359	tropics_72	1875	2284	409	10
Est.	1526	tropics_72	1903	2102	199	10
Est.	1768	tropics_72	2407	2564	157	10
Est.	2152	tropics_72	3163	3278	115	10
Est.	2346	tropics_72	2967	3166	199	10
Est.	2934	tropics_72	4941	5224	283	10
Est.	2989	tropics_72	3611	3726	115	10
Est.	3992	tropics_72	4311	4426	115	10
Est.	4512	tropics_72	4885	5042	157	10
Est.	4873	tropics_72	5095	5224	129	10
Est.	5887	tropics_72	5795	5896	101	10
Est.	6845	tropics_72	6481	6666	185	10
Est.	7225	tropics_72	6607	6960	353	10
Est.	7618	tropics_72	6803	6918	115	10
Est.	7875	tropics_72	7461	7562	101	10
Est.	8957	tropics_72	8371	8514	143	10
Est.	9802	tropics_72	8959	9102	143	10
Est.	10720	tropics_72	9701	9900	199	10
Est.	11251	tropics_72	10023	10152	129	10
Est.	11620	tropics_72	10443	10558	115	10
Est.	1069	tropics_74	2435	2564	129	10
Est.	1207	tropics_74	1945	2074	129	10
Est.	2803	tropics_74	3289	3376	87	10
Est.	2934	tropics_74	3751	3908	157	10
Est.	3318	tropics_74	4171	4258	87	10
Est.	3700	tropics_74	4381	4468	87	10
Est.	4032	tropics_74	4521	4692	171	10
Est.	4749	tropics_74	5403	5574	171	10
Est.	4995	tropics_74	6243	6470	227	10
Est.	6083	tropics_74	7097	7254	157	10
Est.	6493	tropics_74	7251	7352	101	10
Est.	6751	tropics_74	7419	7520	101	10
Est.	7136	tropics_74	7713	7786	73	10
Est.	7817	tropics_74	8007	8136	129	10
Est.	8739	tropics_74	8357	8472	115	10
Est.	10138	tropics_74	9253	9340	87	10
Est.	11339	tropics_74	10065	10236	171	10
Est.	11571	tropics_74	10163	10278	115	10
Est.	12076	tropics_74	10569	10698	129	10
Est.	1691	tropics_75	2841	3194	353	10
Est.	1842	tropics_75	2785	2914	129	10
Est.	2333	tropics_75	3345	3460	115	10
Est.	3134	tropics_75	3821	3922	101	10
Est.	3404	tropics_75	4115	4496	381	10
Est.	4024	tropics_75	4395	4524	129	10
Est.	4564	tropics_75	5053	5308	255	10
Est.	5085	tropics_75	5347	5462	115	10
Est.	5352	tropics_75	5641	5910	269	10
Est.	5408	tropics_75	6005	6232	227	10
Est.	5906	tropics_75	6131	6246	115	10
Est.	6249	tropics_75	6397	6568	171	10
Est.	7215	tropics_75	6985	7086	101	10
Est.	7512	tropics_75	7279	7422	143	10
Est.	7644	tropics_75	7867	8038	171	10
Est.	8925	tropics_75	7965	8066	101	10
Est.	9001	tropics_75	8329	8430	101	10
Est.	10087	tropics_75	8749	8822	73	10
Est.	10469	tropics_75	9239	9382	143	10
Est.	11283	tropics_75	9533	9648	115	10
Est.	11614	tropics_75	9603	9760	157	10
Est.	12086	tropics_75	10303	10488	185	10
Est.	12916	tropics_75	10499	10726	227	10
Est.	1825	tropics_76	2561	3068	507	10
Est.	1960	tropics_76	2491	2690	199	10
Est.	2154	tropics_76	3023	3194	171	10
Est.	2980	tropics_76	3653	3866	213	10
Est.	3263	tropics_76	3905	4006	101	10
Est.	3564	tropics_76	4353	4496	143	10
Est.	4037	tropics_76	4535	4636	101	10
Est.	4378	tropics_76	4801	4930	129	10
Est.	4670	tropics_76	5039	5182	143	10
Est.	5359	tropics_76	5277	5490	213	10
Est.	5739	tropics_76	5655	5770	115	10
Est.	6045	tropics_76	5935	6162	227	10
Est.	6587	tropics_76	6215	6288	73	10
Est.	7260	tropics_76	6565	6652	87	10
Est.	8399	tropics_76	7041	7198	157	10
Est.	9234	tropics_76	7419	7576	157	10
Est.	10013	tropics_76	7867	7954	87	10
Est.	10725	tropics_76	8175	8332	157	10
Est.	11634	tropics_76	8637	8724	87	10
Est.	12000	tropics_76	8861	9004	143	10
Est.	12098	tropics_76	9029	9116	87	10
Est.	13466	tropics_76	9519	9648	129	10
Est.	14112	tropics_76	10009	10222	213	10
Est.	14890	tropics_76	10401	10544	143	10
Est.	15322	tropics_76	10443	10530	87	10
Est.	1525	tropics_77	2225	2312	87	10
Est.	1636	tropics_77	2337	2452	115	10
Est.	1905	tropics_77	2925	3040	115	10
Est.	3024	tropics_77	3961	4118	157	10
Est.	3133	tropics_77	3975	4076	101	10
Est.	3444	tropics_77	4017	4160	143	10
Est.	3797	tropics_77	4367	4552	185	10
Est.	4278	tropics_77	4717	4804	87	10
Est.	4954	tropics_77	5095	5210	115	10
Est.	6089	tropics_77	5487	5588	101	10
Est.	6398	tropics_77	6005	6176	171	10
Est.	7547	tropics_77	6621	6750	129	10
Est.	7716	tropics_77	7041	7156	115	10
Est.	8171	tropics_77	7741	7968	227	10
Est.	8948	tropics_77	7615	7800	185	10
Est.	9357	tropics_77	8385	8612	227	10
Est.	10264	tropics_77	9015	9172	157	10
Est.	10830	tropics_77	9337	9466	129	10
Est.	12079	tropics_77	10191	10572	381	10
Est.	12144	tropics_77	10219	10432	213	10
Est.	12424	tropics_77	10639	10810	171	10
Est.	1914	tropics_78	2015	2186	171	10
Est.	2811	tropics_78	2981	3138	157	10
Est.	3794	tropics_78	3555	3698	143	10
Est.	3881	tropics_78	3821	3936	115	10
Est.	4847	tropics_78	4493	4706	213	10
Est.	5376	tropics_78	5459	5616	157	10
Est.	5693	tropics_78	5501	5602	101	10
Est.	6320	tropics_78	6131	6330	199	10
Est.	7586	tropics_78	6803	6946	143	10
Est.	7617	tropics_78	6985	7114	129	10
Est.	8117	tropics_78	7307	7492	185	10
Est.	9002	tropics_78	7489	7758	269	10
Est.	10264	tropics_78	8399	8486	87	10
Est.	10485	tropics_78	8777	8892	115	10
Est.	10796	tropics_78	8931	9186	255	10
Est.	12160	tropics_78	9421	9634	213	10
Est.	1754	tropics_79	2379	2508	129	10
Est.	2172	tropics_79	2701	2942	241	10
Est.	2389	tropics_79	3093	3208	115	10
Est.	3218	tropics_79	3667	3782	115	10
Est.	4982	tropics_79	5487	5630	143	10
Est.	6399	tropics_79	6845	6960	115	10
Est.	7110	tropics_79	7545	7716	171	10
Est.	7693	tropics_79	7797	7898	101	10
Est.	9221	tropics_79	9029	9172	143	10
Est.	10169	tropics_79	9785	9886	101	10
Est.	10691	tropics_79	10177	10376	199	10
Est.	1444	tropics_8	1959	2046	87	10
Est.	2383	tropics_8	2701	2802	101	10
Est.	2944	tropics_8	3415	3516	101	10
Est.	4362	tropics_8	4465	4566	101	10
Est.	4403	tropics_8	4367	4482	115	10
Est.	4908	tropics_8	5123	5252	129	10
Est.	5099	tropics_8	5193	5308	115	10
Est.	6311	tropics_8	6005	6190	185	10
Est.	6314	tropics_8	5851	6008	157	10
Est.	6857	tropics_8	6117	6218	101	10
Est.	7252	tropics_8	6607	6764	157	10
Est.	8242	tropics_8	6887	6988	101	10
Est.	8390	tropics_8	7125	7268	143	10
Est.	9053	tropics_8	7685	8052	367	10
Est.	9922	tropics_8	8707	9046	339	10
Est.	11019	tropics_8	9141	9270	129	10
Est.	11425	tropics_8	10023	10264	241	10
Est.	2763	tropics_80	2953	3012	59	10
Est.	3262	tropics_80	3681	3796	115	10
Est.	3833	tropics_80	3863	4006	143	10
Est.	4009	tropics_80	4087	4202	115	10
Est.	5229	tropics_80	5599	5728	129	10
Est.	6404	tropics_80	6859	7016	157	10
Est.	6732	tropics_80	7405	7590	185	10
Est.	7315	tropics_80	7601	7688	87	10
Est.	8377	tropics_80	8105	8206	101	10
Est.	8739	tropics_80	8301	8458	157	10
Est.	8791	tropics_80	8483	8626	143	10
Est.	9129	tropics_80	9113	9228	115	10
Est.	9530	tropics_80	9127	9284	157	10
Est.	10425	tropics_80	10163	10362	199	10
Est.	11382	tropics_80	10513	10628	115	10
Est.	11397	tropics_80	10555	10698	143	10
Est.	1659	tropics_82	1875	2032	157	10
Est.	2081	tropics_82	2435	2536	101	10
Est.	2600	tropics_82	3037	3180	143	10
Est.	3680	tropics_82	3807	3936	129	10
Est.	4254	tropics_82	4031	4160	129	10
Est.	5324	tropics_82	5025	5168	143	10
Est.	5728	tropics_82	5963	6036	73	10
Est.	7803	tropics_82	7167	7240	73	10
Est.	7930	tropics_82	8035	8234	199	10
Est.	8576	tropics_82	8525	8724	199	10
Est.	8935	tropics_82	8959	9172	213	10
Est.	9629	tropics_82	9575	9718	143	10
Est.	10894	tropics_82	10639	10712	73	10
Est.	1635	tropics_83	2001	2354	353	10
Est.	1938	tropics_83	2953	3138	185	10
Est.	2420	tropics_83	3541	3726	185	10
Est.	2471	tropics_83	2953	3502	549	10
Est.	3233	tropics_83	4255	4384	129	10
Est.	3449	tropics_83	4437	4566	129	10
Est.	4342	tropics_83	5375	5672	297	10
Est.	4635	tropics_83	5319	5434	115	10
Est.	5471	tropics_83	6033	6176	143	10
Est.	6399	tropics_83	6957	7072	115	10
Est.	7312	tropics_83	7727	8080	353	10
Est.	8200	tropics_83	8077	8206	129	10
Est.	8584	tropics_83	8749	8906	157	10
Est.	8846	tropics_83	8973	9200	227	10
Est.	10238	tropics_83	9757	9858	101	10
Est.	11058	tropics_83	10191	10292	101	10
Est.	11567	tropics_83	10387	10488	101	10
[truncated: 9,222 more rows]
