# Supplementary material for: Early prediction of antigenic transitions for influenza A/H3N2
Source: PLoS Comput Biol. 2020 Feb 18;16(2):e1007683. doi: 10.1371/journal.pcbi.1007683 (PMC7048310; doi:10.1371/journal.pcbi.1007683)
Supplement: S1 Source — (GZ) [file pcbi.1007683.s016.tar.gz › S3_source_files/figure_files/figure4_data/perf.single.08.csv]

	fold	Sensitivity	Specificity	Pos.Pred.Value	Neg.Pred.Value	Precision	Recall	F1	Prevalence	Detection.Rate	Detection.Prevalence	Balanced.Accuracy	thres	freq
1	1	0.995744680851064	0.0467289719626168	0.534246575342466	0.909090909090909	0.534246575342466	0.995744680851064	0.695393759286776	0.523385300668151	0.521158129175947	0.975501113585746	0.52123682640684	0.01	0.08
2	2	1	0.0277777777777778	0.523809523809524	1	0.523809523809524	1	0.6875	0.516778523489933	0.516778523489933	0.986577181208054	0.513888888888889	0.01	0.08
3	3	1	0.0319148936170213	0.545	1	0.545	1	0.705501618122977	0.536945812807882	0.536945812807882	0.985221674876847	0.515957446808511	0.01	0.08
4	4	1	0.0432432432432432	0.564039408866995	1	0.564039408866995	1	0.721259842519685	0.553140096618358	0.553140096618358	0.980676328502415	0.521621621621622	0.01	0.08
5	5	1	0.0246305418719212	0.518248175182482	1	0.518248175182482	1	0.682692307692308	0.512019230769231	0.512019230769231	0.987980769230769	0.512315270935961	0.01	0.08
6	1	0.995744680851064	0.0654205607476635	0.539170506912442	0.933333333333333	0.539170506912442	0.995744680851064	0.699551569506726	0.523385300668151	0.521158129175947	0.966592427616927	0.530582620799364	0.02	0.08
7	2	1	0.037037037037037	0.52619589977221	1	0.52619589977221	1	0.68955223880597	0.516778523489933	0.516778523489933	0.982102908277405	0.518518518518518	0.02	0.08
8	3	1	0.0797872340425532	0.557544757033248	1	0.557544757033248	1	0.715927750410509	0.536945812807882	0.536945812807882	0.963054187192118	0.539893617021277	0.02	0.08
9	4	1	0.0756756756756757	0.5725	1	0.5725	1	0.728139904610493	0.553140096618358	0.553140096618358	0.966183574879227	0.537837837837838	0.02	0.08
10	5	1	0.0738916256157636	0.531172069825436	1	0.531172069825436	1	0.693811074918567	0.512019230769231	0.512019230769231	0.963942307692308	0.536945812807882	0.02	0.08
11	1	0.995744680851064	0.0934579439252336	0.546728971962617	0.952380952380952	0.546728971962617	0.995744680851064	0.705882352941177	0.523385300668151	0.521158129175947	0.953229398663697	0.544601312388149	0.03	0.08
12	2	1	0.0648148148148148	0.533487297921478	1	0.533487297921478	1	0.69578313253012	0.516778523489933	0.516778523489933	0.968680089485459	0.532407407407407	0.03	0.08
13	3	1	0.0957446808510638	0.561855670103093	1	0.561855670103093	1	0.71947194719472	0.536945812807882	0.536945812807882	0.955665024630542	0.547872340425532	0.03	0.08
14	4	1	0.108108108108108	0.581218274111675	1	0.581218274111675	1	0.735152487961477	0.553140096618358	0.553140096618358	0.951690821256039	0.554054054054054	0.03	0.08
15	5	1	0.0935960591133005	0.536523929471033	1	0.536523929471033	1	0.698360655737705	0.512019230769231	0.512019230769231	0.954326923076923	0.54679802955665	0.03	0.08
16	1	0.991489361702128	0.116822429906542	0.552132701421801	0.925925925925926	0.552132701421801	0.991489361702128	0.709284627092846	0.523385300668151	0.518930957683742	0.939866369710468	0.554155895804335	0.04	0.08
17	2	1	0.111111111111111	0.546099290780142	1	0.546099290780142	1	0.706422018348624	0.516778523489933	0.516778523489933	0.946308724832215	0.555555555555556	0.04	0.08
18	3	1	0.122340425531915	0.569190600522193	1	0.569190600522193	1	0.725457570715474	0.536945812807882	0.536945812807882	0.943349753694581	0.561170212765957	0.04	0.08
19	4	1	0.135135135135135	0.588688946015424	1	0.588688946015424	1	0.741100323624596	0.553140096618358	0.553140096618358	0.939613526570048	0.567567567567568	0.04	0.08
20	5	1	0.123152709359606	0.544757033248082	1	0.544757033248082	1	0.705298013245033	0.512019230769231	0.512019230769231	0.939903846153846	0.561576354679803	0.04	0.08
21	1	0.991489361702128	0.126168224299065	0.554761904761905	0.931034482758621	0.554761904761905	0.991489361702128	0.711450381679389	0.523385300668151	0.518930957683742	0.935412026726058	0.558828793000597	0.05	0.08
22	2	0.995670995670996	0.134259259259259	0.551558752997602	0.966666666666667	0.551558752997602	0.995670995670996	0.709876543209877	0.516778523489933	0.514541387024608	0.932885906040268	0.564965127465128	0.05	0.08
23	3	1	0.154255319148936	0.578249336870027	1	0.578249336870027	1	0.732773109243698	0.536945812807882	0.536945812807882	0.928571428571429	0.577127659574468	0.05	0.08
24	4	0.995633187772926	0.145945945945946	0.590673575129534	0.964285714285714	0.590673575129534	0.995633187772926	0.741463414634146	0.553140096618358	0.550724637681159	0.932367149758454	0.570789566859436	0.05	0.08
25	5	1	0.157635467980296	0.5546875	1	0.5546875	1	0.71356783919598	0.512019230769231	0.512019230769231	0.923076923076923	0.578817733990148	0.05	0.08
26	1	0.991489361702128	0.158878504672897	0.564164648910412	0.944444444444444	0.564164648910412	0.991489361702128	0.719135802469136	0.523385300668151	0.518930957683742	0.919821826280624	0.575183933187512	0.06	0.08
27	2	0.995670995670996	0.162037037037037	0.559610705596107	0.972222222222222	0.559610705596107	0.995670995670996	0.716510903426791	0.516778523489933	0.514541387024608	0.919463087248322	0.578854016354016	0.06	0.08
28	3	1	0.180851063829787	0.586021505376344	1	0.586021505376344	1	0.738983050847458	0.536945812807882	0.536945812807882	0.916256157635468	0.590425531914894	0.06	0.08
29	4	0.995633187772926	0.183783783783784	0.601583113456464	0.971428571428571	0.601583113456464	0.995633187772926	0.75	0.553140096618358	0.550724637681159	0.915458937198068	0.589708485778355	0.06	0.08
30	5	1	0.167487684729064	0.557591623036649	1	0.557591623036649	1	0.715966386554622	0.512019230769231	0.512019230769231	0.918269230769231	0.583743842364532	0.06	0.08
31	1	0.991489361702128	0.186915887850467	0.572481572481572	0.952380952380952	0.572481572481572	0.991489361702128	0.725856697819315	0.523385300668151	0.518930957683742	0.906458797327394	0.589202624776297	0.07	0.08
32	2	0.991341991341991	0.194444444444444	0.568238213399504	0.954545454545454	0.568238213399504	0.991341991341991	0.722397476340694	0.516778523489933	0.512304250559284	0.901565995525727	0.592893217893218	0.07	0.08
33	3	1	0.212765957446809	0.595628415300546	1	0.595628415300546	1	0.746575342465753	0.536945812807882	0.536945812807882	0.901477832512315	0.606382978723404	0.07	0.08
34	4	0.995633187772926	0.221621621621622	0.612903225806452	0.976190476190476	0.612903225806452	0.995633187772926	0.75873544093178	0.553140096618358	0.550724637681159	0.898550724637681	0.608627404697274	0.07	0.08
35	5	1	0.211822660098522	0.571045576407507	1	0.571045576407507	1	0.726962457337884	0.512019230769231	0.512019230769231	0.896634615384615	0.605911330049261	0.07	0.08
36	1	0.991489361702128	0.233644859813084	0.586901763224181	0.961538461538461	0.586901763224181	0.991489361702128	0.737341772151899	0.523385300668151	0.518930957683742	0.884187082405345	0.612567110757606	0.08	0.08
37	2	0.991341991341991	0.217592592592593	0.575376884422111	0.959183673469387	0.575376884422111	0.991341991341991	0.728139904610493	0.516778523489933	0.512304250559284	0.890380313199105	0.604467291967292	0.08	0.08
38	3	1	0.234042553191489	0.602209944751381	1	0.602209944751381	1	0.751724137931034	0.536945812807882	0.536945812807882	0.891625615763547	0.617021276595745	0.08	0.08
39	4	0.986899563318777	0.243243243243243	0.617486338797814	0.9375	0.617486338797814	0.986899563318777	0.759663865546218	0.553140096618358	0.545893719806763	0.884057971014493	0.61507140328101	0.08	0.08
40	5	1	0.226600985221675	0.575675675675676	1	0.575675675675676	1	0.730703259005146	0.512019230769231	0.512019230769231	0.889423076923077	0.613300492610837	0.08	0.08
41	1	0.991489361702128	0.238317757009346	0.588383838383838	0.962264150943396	0.588383838383838	0.991489361702128	0.73851030110935	0.523385300668151	0.518930957683742	0.88195991091314	0.614903559355737	0.09	0.08
42	2	0.991341991341991	0.24537037037037	0.584183673469388	0.963636363636363	0.584183673469388	0.991341991341991	0.735152487961477	0.516778523489933	0.512304250559284	0.876957494407159	0.618356180856181	0.09	0.08
43	3	1	0.25531914893617	0.608938547486033	1	0.608938547486033	1	0.756944444444444	0.536945812807882	0.536945812807882	0.881773399014778	0.627659574468085	0.09	0.08
44	4	0.986899563318777	0.27027027027027	0.626038781163435	0.943396226415094	0.626038781163435	0.986899563318777	0.766101694915254	0.553140096618358	0.545893719806763	0.871980676328502	0.628584916794524	0.09	0.08
45	5	1	0.251231527093596	0.583561643835616	1	0.583561643835616	1	0.737024221453287	0.512019230769231	0.512019230769231	0.877403846153846	0.625615763546798	0.09	0.08
46	1	0.987234042553191	0.266355140186916	0.596401028277635	0.95	0.596401028277635	0.987234042553191	0.743589743589744	0.523385300668151	0.516703786191537	0.866369710467706	0.626794591370054	0.1	0.08
47	2	0.987012987012987	0.263888888888889	0.589147286821705	0.95	0.589147286821705	0.987012987012987	0.737864077669903	0.516778523489933	0.51006711409396	0.865771812080537	0.625450937950938	0.1	0.08
48	3	1	0.276595744680851	0.615819209039548	1	0.615819209039548	1	0.762237762237762	0.536945812807882	0.536945812807882	0.87192118226601	0.638297872340426	0.1	0.08
49	4	0.978165938864629	0.286486486486487	0.629213483146067	0.913793103448276	0.629213483146067	0.978165938864629	0.765811965811966	0.553140096618358	0.541062801932367	0.859903381642512	0.632326212675558	0.1	0.08
50	5	1	0.280788177339901	0.593314763231198	1	0.593314763231198	1	0.744755244755245	0.512019230769231	0.512019230769231	0.862980769230769	0.640394088669951	0.1	0.08
51	1	0.982978723404255	0.289719626168224	0.60313315926893	0.939393939393939	0.60313315926893	0.982978723404255	0.747572815533981	0.523385300668151	0.514476614699332	0.853006681514477	0.63634917478624	0.11	0.08
52	2	0.987012987012987	0.296296296296296	0.6	0.955223880597015	0.6	0.987012987012987	0.746317512274959	0.516778523489933	0.51006711409396	0.850111856823266	0.641654641654642	0.11	0.08
53	3	0.995412844036697	0.303191489361702	0.623563218390805	0.982758620689655	0.623563218390805	0.995412844036697	0.76678445229682	0.536945812807882	0.53448275862069	0.857142857142857	0.6493021666992	0.11	0.08
54	4	0.978165938864629	0.297297297297297	0.632768361581921	0.916666666666667	0.632768361581921	0.978165938864629	0.76843910806175	0.553140096618358	0.541062801932367	0.855072463768116	0.637731618080963	0.11	0.08
55	5	1	0.305418719211823	0.601694915254237	1	0.601694915254237	1	0.751322751322751	0.512019230769231	0.512019230769231	0.850961538461538	0.652709359605911	0.11	0.08
56	1	0.974468085106383	0.313084112149533	0.609042553191489	0.917808219178082	0.609042553191489	0.974468085106383	0.749590834697218	0.523385300668151	0.510022271714922	0.837416481069042	0.643776098627958	0.12	0.08
57	2	0.978354978354978	0.328703703703704	0.609164420485175	0.934210526315789	0.609164420485175	0.978354978354978	0.750830564784053	0.516778523489933	0.505592841163311	0.829977628635347	0.653529341029341	0.12	0.08
58	3	0.986238532110092	0.308510638297872	0.623188405797101	0.950819672131147	0.623188405797101	0.986238532110092	0.763765541740675	0.536945812807882	0.529556650246305	0.849753694581281	0.647374585203982	0.12	0.08
59	4	0.978165938864629	0.302702702702703	0.634560906515581	0.918032786885246	0.634560906515581	0.978165938864629	0.769759450171821	0.553140096618358	0.541062801932367	0.852657004830918	0.640434320783666	0.12	0.08
60	5	1	0.32512315270936	0.608571428571429	1	0.608571428571429	1	0.756660746003552	0.512019230769231	0.512019230769231	0.841346153846154	0.66256157635468	0.12	0.08
61	1	0.970212765957447	0.336448598130841	0.616216216216216	0.911392405063291	0.616216216216216	0.970212765957447	0.753719008264463	0.523385300668151	0.507795100222717	0.824053452115813	0.653330682044144	0.13	0.08
62	2	0.978354978354978	0.356481481481481	0.619178082191781	0.939024390243902	0.619178082191781	0.978354978354978	0.758389261744966	0.516778523489933	0.505592841163311	0.8165548098434	0.66741822991823	0.13	0.08
63	3	0.977064220183486	0.324468085106383	0.626470588235294	0.924242424242424	0.626470588235294	0.977064220183486	0.763440860215054	0.536945812807882	0.524630541871921	0.83743842364532	0.650766152644935	0.13	0.08
64	4	0.978165938864629	0.308108108108108	0.636363636363636	0.919354838709677	0.636363636363636	0.978165938864629	0.771084337349398	0.553140096618358	0.541062801932367	0.85024154589372	0.643137023486368	0.13	0.08
65	5	0.990610328638498	0.334975369458128	0.609826589595376	0.971428571428571	0.609826589595376	0.990610328638498	0.754919499105546	0.512019230769231	0.507211538461538	0.831730769230769	0.662792849048313	0.13	0.08
66	1	0.970212765957447	0.355140186915888	0.622950819672131	0.915662650602409	0.622950819672131	0.970212765957447	0.75873544093178	0.523385300668151	0.507795100222717	0.815144766146993	0.662676476436667	0.14	0.08
67	2	0.978354978354978	0.37037037037037	0.624309392265193	0.941176470588235	0.624309392265193	0.978354978354978	0.762225969645868	0.516778523489933	0.505592841163311	0.809843400447427	0.674362674362674	0.14	0.08
68	3	0.977064220183486	0.329787234042553	0.628318584070796	0.925373134328358	0.628318584070796	0.977064220183486	0.764811490125673	0.536945812807882	0.524630541871921	0.834975369458128	0.65342572711302	0.14	0.08
69	4	0.978165938864629	0.324324324324324	0.641833810888252	0.923076923076923	0.641833810888252	0.978165938864629	0.775086505190311	0.553140096618358	0.541062801932367	0.842995169082126	0.651245131594477	0.14	0.08
70	5	0.990610328638498	0.364532019704433	0.620588235294118	0.973684210526316	0.620588235294118	0.990610328638498	0.763110307414105	0.512019230769231	0.507211538461538	0.817307692307692	0.677571174171466	0.14	0.08
71	1	0.961702127659574	0.378504672897196	0.629526462395543	0.9	0.629526462395543	0.961702127659574	0.760942760942761	0.523385300668151	0.503340757238307	0.799554565701559	0.670103400278385	0.15	0.08
72	2	0.96969696969697	0.388888888888889	0.629213483146067	0.923076923076923	0.629213483146067	0.96969696969697	0.76320272572402	0.516778523489933	0.501118568232662	0.796420581655481	0.679292929292929	0.15	0.08
73	3	0.977064220183486	0.356382978723404	0.637724550898204	0.930555555555556	0.637724550898204	0.977064220183486	0.771739130434782	0.536945812807882	0.524630541871921	0.822660098522167	0.666723599453445	0.15	0.08
74	4	0.96943231441048	0.367567567567568	0.654867256637168	0.906666666666667	0.654867256637168	0.96943231441048	0.78169014084507	0.553140096618358	0.536231884057971	0.818840579710145	0.668499940989024	0.15	0.08
75	5	0.985915492957746	0.374384236453202	0.623145400593472	0.962025316455696	0.623145400593472	0.985915492957746	0.763636363636364	0.512019230769231	0.504807692307692	0.810096153846154	0.680149864705474	0.15	0.08
76	1	0.957446808510638	0.392523364485981	0.633802816901408	0.893617021276596	0.633802816901408	0.957446808510638	0.76271186440678	0.523385300668151	0.501113585746102	0.790645879732739	0.67498508649831	0.16	0.08
77	2	0.96969696969697	0.407407407407407	0.636363636363636	0.926315789473684	0.636363636363636	0.96969696969697	0.76843910806175	0.516778523489933	0.501118568232662	0.787472035794183	0.688552188552189	0.16	0.08
78	3	0.977064220183486	0.382978723404255	0.64741641337386	0.935064935064935	0.64741641337386	0.977064220183486	0.778793418647166	0.536945812807882	0.524630541871921	0.810344827586207	0.680021471793871	0.16	0.08
79	4	0.96943231441048	0.389189189189189	0.662686567164179	0.911392405063291	0.662686567164179	0.96943231441048	0.787234042553191	0.553140096618358	0.536231884057971	0.809178743961353	0.679310751799835	0.16	0.08
80	5	0.981220657276995	0.408866995073892	0.635258358662614	0.954022988505747	0.635258358662614	0.981220657276995	0.771217712177122	0.512019230769231	0.502403846153846	0.790865384615385	0.695043826175443	0.16	0.08
81	1	0.948936170212766	0.401869158878505	0.635327635327635	0.877551020408163	0.635327635327635	0.948936170212766	0.761092150170648	0.523385300668151	0.496659242761693	0.78173719376392	0.675402664545635	0.17	0.08
82	2	0.96969696969697	0.416666666666667	0.64	0.927835051546392	0.64	0.96969696969697	0.771084337349398	0.516778523489933	0.501118568232662	0.782997762863535	0.693181818181818	0.17	0.08
83	3	0.977064220183486	0.393617021276596	0.651376146788991	0.936708860759494	0.651376146788991	0.977064220183486	0.781651376146789	0.536945812807882	0.524630541871921	0.805418719211823	0.685340620730041	0.17	0.08
84	4	0.96943231441048	0.4	0.666666666666667	0.91358024691358	0.666666666666667	0.96943231441048	0.790035587188612	0.553140096618358	0.536231884057971	0.804347826086957	0.68471615720524	0.17	0.08
85	5	0.981220657276995	0.41871921182266	0.63914373088685	0.955056179775281	0.63914373088685	0.981220657276995	0.774074074074074	0.512019230769231	0.502403846153846	0.786057692307692	0.699969934549828	0.17	0.08
86	1	0.948936170212766	0.439252336448598	0.650145772594752	0.886792452830189	0.650145772594752	0.948936170212766	0.771626297577855	0.523385300668151	0.496659242761693	0.763919821826281	0.694094253330682	0.18	0.08
87	2	0.96969696969697	0.435185185185185	0.647398843930636	0.930693069306931	0.647398843930636	0.96969696969697	0.776429809358752	0.516778523489933	0.501118568232662	0.774049217002237	0.702441077441077	0.18	0.08
88	3	0.977064220183486	0.425531914893617	0.663551401869159	0.941176470588235	0.663551401869159	0.977064220183486	0.790352504638219	0.536945812807882	0.524630541871921	0.79064039408867	0.701298067538552	0.18	0.08
89	4	0.96943231441048	0.416216216216216	0.672727272727273	0.916666666666667	0.672727272727273	0.96943231441048	0.794275491949911	0.553140096618358	0.536231884057971	0.797101449275362	0.692824265313348	0.18	0.08
90	5	0.981220657276995	0.438423645320197	0.647058823529412	0.956989247311828	0.647058823529412	0.981220657276995	0.779850746268657	0.512019230769231	0.502403846153846	0.776442307692308	0.709822151298596	0.18	0.08
91	1	0.94468085106383	0.453271028037383	0.654867256637168	0.881818181818182	0.654867256637168	0.94468085106383	0.773519163763066	0.523385300668151	0.494432071269488	0.755011135857461	0.698975939550607	0.19	0.08
92	2	0.96969696969697	0.435185185185185	0.647398843930636	0.930693069306931	0.647398843930636	0.96969696969697	0.776429809358752	0.516778523489933	0.501118568232662	0.774049217002237	0.702441077441077	0.19	0.08
93	3	0.977064220183486	0.436170212765957	0.667711598746082	0.942528735632184	0.667711598746082	0.977064220183486	0.793296089385475	0.536945812807882	0.524630541871921	0.785714285714286	0.706617216474722	0.19	0.08
94	4	0.960698689956332	0.416216216216216	0.670731707317073	0.895348837209302	0.670731707317073	0.960698689956332	0.789946140035907	0.553140096618358	0.531400966183575	0.792270531400966	0.688457453086274	0.19	0.08
95	5	0.981220657276995	0.448275862068966	0.651090342679128	0.957894736842105	0.651090342679128	0.981220657276995	0.782771535580524	0.512019230769231	0.502403846153846	0.771634615384615	0.71474825967298	0.19	0.08
96	1	0.936170212765957	0.467289719626168	0.658682634730539	0.869565217391304	0.658682634730539	0.936170212765957	0.773286467486819	0.523385300668151	0.489977728285078	0.743875278396437	0.701729966196063	0.2	0.08
97	2	0.96969696969697	0.449074074074074	0.653061224489796	0.932692307692308	0.653061224489796	0.96969696969697	0.780487804878049	0.516778523489933	0.501118568232662	0.767337807606264	0.709385521885522	0.2	0.08
98	3	0.977064220183486	0.446808510638298	0.67192429022082	0.943820224719101	0.67192429022082	0.977064220183486	0.796261682242991	0.536945812807882	0.524630541871921	0.780788177339901	0.711936365410892	0.2	0.08
99	4	0.951965065502183	0.427027027027027	0.67283950617284	0.877777777777778	0.672839506172839	0.951965065502183	0.788426763110307	0.553140096618358	0.526570048309179	0.782608695652174	0.689496046264605	0.2	0.08
100	5	0.981220657276995	0.458128078817734	0.655172413793103	0.958762886597938	0.655172413793103	0.981220657276995	0.785714285714286	0.512019230769231	0.502403846153846	0.766826923076923	0.719674368047365	0.2	0.08
101	1	0.936170212765957	0.481308411214953	0.664652567975831	0.872881355932203	0.664652567975831	0.936170212765957	0.777385159010601	0.523385300668151	0.489977728285078	0.737193763919822	0.708739311990455	0.21	0.08
102	2	0.965367965367965	0.462962962962963	0.657817109144543	0.925925925925926	0.657817109144543	0.965367965367965	0.782456140350877	0.516778523489933	0.498881431767338	0.758389261744966	0.714165464165464	0.21	0.08
103	3	0.972477064220184	0.462765957446808	0.677316293929712	0.935483870967742	0.677316293929712	0.972477064220184	0.7984934086629	0.536945812807882	0.522167487684729	0.770935960591133	0.717621510833496	0.21	0.08
104	4	0.951965065502183	0.437837837837838	0.677018633540373	0.880434782608696	0.677018633540373	0.951965065502183	0.791288566243194	0.553140096618358	0.526570048309179	0.777777777777778	0.694901451670011	0.21	0.08
105	5	0.971830985915493	0.467980295566502	0.657142857142857	0.940594059405941	0.657142857142857	0.971830985915493	0.784090909090909	0.512019230769231	0.497596153846154	0.757211538461538	0.719905640740998	0.21	0.08
106	1	0.914893617021277	0.5	0.667701863354037	0.84251968503937	0.667701863354037	0.914893617021277	0.771992818671454	0.523385300668151	0.478841870824053	0.717149220489978	0.707446808510638	0.22	0.08
107	2	0.961038961038961	0.467592592592593	0.658753709198813	0.918181818181818	0.658753709198813	0.961038961038961	0.78169014084507	0.516778523489933	0.496644295302013	0.753914988814318	0.714315776815777	0.22	0.08
108	3	0.963302752293578	0.484042553191489	0.684039087947883	0.919191919191919	0.684039087947883	0.963302752293578	0.8	0.536945812807882	0.517241379310345	0.75615763546798	0.723672652742534	0.22	0.08
109	4	0.951965065502183	0.448648648648649	0.68125	0.882978723404255	0.68125	0.951965065502183	0.794171220400729	0.553140096618358	0.526570048309179	0.772946859903382	0.700306857075416	0.22	0.08
110	5	0.971830985915493	0.482758620689655	0.663461538461538	0.942307692307692	0.663461538461538	0.971830985915493	0.788571428571429	0.512019230769231	0.497596153846154	0.75	0.727294803302574	0.22	0.08
111	1	0.914893617021277	0.514018691588785	0.673981191222571	0.846153846153846	0.67398119122257	0.914893617021277	0.776173285198556	0.523385300668151	0.478841870824053	0.710467706013363	0.714456154305031	0.23	0.08
112	2	0.961038961038961	0.490740740740741	0.668674698795181	0.921739130434783	0.668674698795181	0.961038961038961	0.788632326820604	0.516778523489933	0.496644295302013	0.742729306487696	0.725889850889851	0.23	0.08
113	3	0.963302752293578	0.49468085106383	0.688524590163934	0.920792079207921	0.688524590163934	0.963302752293578	0.803059273422562	0.536945812807882	0.517241379310345	0.751231527093596	0.728991801678704	0.23	0.08
114	4	0.951965065502183	0.454054054054054	0.683385579937304	0.884210526315789	0.683385579937304	0.951965065502183	0.795620437956204	0.553140096618358	0.526570048309179	0.770531400966184	0.703009559778119	0.23	0.08
115	5	0.967136150234742	0.502463054187192	0.671009771986971	0.935779816513761	0.671009771986971	0.967136150234742	0.792307692307692	0.512019230769231	0.495192307692308	0.737980769230769	0.734799602210967	0.23	0.08
116	1	0.914893617021277	0.514018691588785	0.673981191222571	0.846153846153846	0.67398119122257	0.914893617021277	0.776173285198556	0.523385300668151	0.478841870824053	0.710467706013363	0.714456154305031	0.24	0.08
117	2	0.956709956709957	0.509259259259259	0.675840978593272	0.916666666666667	0.675840978593272	0.956709956709957	0.792114695340502	0.516778523489933	0.494407158836689	0.731543624161074	0.732984607984608	0.24	0.08
118	3	0.963302752293578	0.51063829787234	0.695364238410596	0.923076923076923	0.695364238410596	0.963302752293578	0.807692307692308	0.536945812807882	0.517241379310345	0.74384236453202	0.736970525082959	0.24	0.08
119	4	0.947598253275109	0.47027027027027	0.688888888888889	0.878787878787879	0.688888888888889	0.947598253275109	0.797794117647059	0.553140096618358	0.524154589371981	0.760869565217391	0.70893426177269	0.24	0.08
120	5	0.957746478873239	0.507389162561576	0.671052631578947	0.919642857142857	0.671052631578947	0.957746478873239	0.789168278529981	0.512019230769231	0.490384615384615	0.730769230769231	0.732567820717408	0.24	0.08
121	1	0.914893617021277	0.52803738317757	0.680379746835443	0.849624060150376	0.680379746835443	0.914893617021277	0.780399274047187	0.523385300668151	0.478841870824053	0.703786191536748	0.721465500099423	0.25	0.08
122	2	0.956709956709957	0.523148148148148	0.682098765432099	0.91869918699187	0.682098765432099	0.956709956709957	0.796396396396396	0.516778523489933	0.494407158836689	0.724832214765101	0.739929052429052	0.25	0.08
123	3	0.940366972477064	0.537234042553192	0.702054794520548	0.885964912280702	0.702054794520548	0.940366972477064	0.803921568627451	0.536945812807882	0.504926108374384	0.719211822660099	0.738800507515128	0.25	0.08
124	4	0.938864628820961	0.486486486486487	0.693548387096774	0.865384615384615	0.693548387096774	0.938864628820961	0.797773654916512	0.553140096618358	0.519323671497585	0.748792270531401	0.712675557653724	0.25	0.08
125	5	0.948356807511737	0.517241379310345	0.673333333333333	0.905172413793104	0.673333333333333	0.948356807511737	0.787524366471735	0.512019230769231	0.485576923076923	0.721153846153846	0.732799093411041	0.25	0.08
126	1	0.91063829787234	0.546728971962617	0.688102893890675	0.847826086956522	0.688102893890675	0.91063829787234	0.783882783882784	0.523385300668151	0.476614699331849	0.692650334075724	0.728683634917479	0.26	0.08
127	2	0.943722943722944	0.532407407407407	0.683385579937304	0.8984375	0.683385579937304	0.943722943722944	0.792727272727273	0.516778523489933	0.487695749440716	0.713646532438479	0.738065175565176	0.26	0.08
128	3	0.926605504587156	0.542553191489362	0.701388888888889	0.864406779661017	0.701388888888889	0.926605504587156	0.798418972332016	0.536945812807882	0.497536945812808	0.70935960591133	0.734579348038259	0.26	0.08
129	4	0.930131004366812	0.491891891891892	0.693811074918567	0.850467289719626	0.693811074918567	0.930131004366812	0.794776119402985	0.553140096618358	0.514492753623188	0.741545893719807	0.711011448129352	0.26	0.08
130	5	0.948356807511737	0.532019704433498	0.68013468013468	0.907563025210084	0.68013468013468	0.948356807511737	0.792156862745098	0.512019230769231	0.485576923076923	0.713942307692308	0.740188255972617	0.26	0.08
131	1	0.91063829787234	0.58411214953271	0.706270627062706	0.856164383561644	0.706270627062706	0.91063829787234	0.795539033457249	0.523385300668151	0.476614699331849	0.674832962138085	0.747375223702525	0.27	0.08
132	2	0.943722943722944	0.560185185185185	0.696485623003195	0.902985074626866	0.696485623003195	0.943722943722944	0.801470588235294	0.516778523489933	0.487695749440716	0.700223713646532	0.751954064454065	0.27	0.08
133	3	0.922018348623853	0.558510638297872	0.707746478873239	0.860655737704918	0.707746478873239	0.922018348623853	0.800796812749004	0.536945812807882	0.495073891625616	0.699507389162562	0.740264493460863	0.27	0.08
134	4	0.930131004366812	0.518918918918919	0.705298013245033	0.857142857142857	0.705298013245033	0.930131004366812	0.80225988700565	0.553140096618358	0.514492753623188	0.729468599033816	0.724524961642866	0.27	0.08
135	5	0.948356807511737	0.541871921182266	0.684745762711864	0.909090909090909	0.684745762711864	0.948356807511737	0.795275590551181	0.512019230769231	0.485576923076923	0.709134615384615	0.745114364347002	0.27	0.08
136	1	0.893617021276596	0.588785046728972	0.704697986577181	0.834437086092715	0.704697986577181	0.893617021276596	0.787992495309568	0.523385300668151	0.467706013363029	0.66369710467706	0.741201034002784	0.28	0.08
137	2	0.939393939393939	0.564814814814815	0.697749196141479	0.897058823529412	0.697749196141479	0.939393939393939	0.800738007380074	0.516778523489933	0.485458612975392	0.695749440715884	0.752104377104377	0.28	0.08
138	3	0.912844036697248	0.574468085106383	0.71326164874552	0.850393700787402	0.71326164874552	0.912844036697248	0.800804828973843	0.536945812807882	0.490147783251232	0.687192118226601	0.743656060901815	0.28	0.08
139	4	0.925764192139738	0.52972972972973	0.709030100334448	0.852173913043478	0.709030100334448	0.925764192139738	0.803030303030303	0.553140096618358	0.51207729468599	0.722222222222222	0.727746960934734	0.28	0.08
140	5	0.948356807511737	0.566502463054187	0.696551724137931	0.912698412698413	0.696551724137931	0.948356807511737	0.803180914512922	0.512019230769231	0.485576923076923	0.697115384615385	0.757429635282962	0.28	0.08
141	1	0.893617021276596	0.598130841121495	0.709459459459459	0.836601307189542	0.709459459459459	0.893617021276596	0.790960451977401	0.523385300668151	0.467706013363029	0.65924276169265	0.745873931199045	0.29	0.08
142	2	0.935064935064935	0.569444444444444	0.699029126213592	0.891304347826087	0.699029126213592	0.935064935064935	0.8	0.516778523489933	0.483221476510067	0.691275167785235	0.75225468975469	0.29	0.08
143	3	0.899082568807339	0.590425531914894	0.717948717948718	0.834586466165414	0.717948717948718	0.899082568807339	0.79837067209776	0.536945812807882	0.482758620689655	0.672413793103448	0.744754050361117	0.29	0.08
144	4	0.921397379912664	0.540540540540541	0.712837837837838	0.847457627118644	0.712837837837838	0.921397379912664	0.803809523809524	0.553140096618358	0.509661835748792	0.714975845410628	0.730968960226602	0.29	0.08
145	5	0.948356807511737	0.576354679802956	0.701388888888889	0.9140625	0.701388888888889	0.948356807511737	0.806387225548902	0.512019230769231	0.485576923076923	0.692307692307692	0.762355743657346	0.29	0.08
146	1	0.88936170212766	0.61214953271028	0.715753424657534	0.834394904458599	0.715753424657534	0.88936170212766	0.793168880455408	0.523385300668151	0.465478841870824	0.650334075723831	0.75075561741897	0.3	0.08
147	2	0.935064935064935	0.587962962962963	0.708196721311475	0.894366197183099	0.708196721311475	0.935064935064935	0.805970149253731	0.516778523489933	0.483221476510067	0.682326621923937	0.761513949013949	0.3	0.08
148	3	0.889908256880734	0.590425531914894	0.715867158671587	0.822222222222222	0.715867158671587	0.889908256880734	0.793456032719836	0.536945812807882	0.477832512315271	0.667487684729064	0.740166894397814	0.3	0.08
149	4	0.912663755458515	0.551351351351351	0.715753424657534	0.836065573770492	0.715753424657534	0.912663755458515	0.802303262955854	0.553140096618358	0.504830917874396	0.705314009661836	0.732007553404933	0.3	0.08
150	5	0.948356807511737	0.600985221674877	0.713780918727915	0.917293233082707	0.713780918727915	0.948356807511737	0.814516129032258	0.512019230769231	0.485576923076923	0.680288461538462	0.774671014593307	0.3	0.08
151	1	0.885106382978723	0.61214953271028	0.714776632302405	0.829113924050633	0.714776632302406	0.885106382978723	0.790874524714829	0.523385300668151	0.463251670378619	0.648106904231626	0.748627957844502	0.31	0.08
152	2	0.926406926406926	0.587962962962963	0.706270627062706	0.881944444444445	0.706270627062706	0.926406926406926	0.801498127340824	0.516778523489933	0.478747203579418	0.677852348993289	0.757184944684945	0.31	0.08
153	3	0.885321100917431	0.590425531914894	0.714814814814815	0.816176470588235	0.714814814814815	0.885321100917431	0.790983606557377	0.536945812807882	0.475369458128079	0.665024630541872	0.737873316416162	0.31	0.08
154	4	0.908296943231441	0.562162162162162	0.719723183391003	0.832	0.719723183391003	0.908296943231441	0.803088803088803	0.553140096618358	0.502415458937198	0.698067632850242	0.735229552696802	0.31	0.08
155	5	0.948356807511737	0.620689655172414	0.724014336917563	0.91970802919708	0.724014336917563	0.948356807511737	0.821138211382114	0.512019230769231	0.485576923076923	0.670673076923077	0.784523231342075	0.31	0.08
156	1	0.876595744680851	0.616822429906542	0.715277777777778	0.819875776397516	0.715277777777778	0.876595744680851	0.787762906309751	0.523385300668151	0.458797327394209	0.641425389755011	0.746709087293697	0.32	0.08
157	2	0.926406926406926	0.587962962962963	0.706270627062706	0.881944444444445	0.706270627062706	0.926406926406926	0.801498127340824	0.516778523489933	0.478747203579418	0.677852348993289	0.757184944684945	0.32	0.08
158	3	0.876146788990826	0.601063829787234	0.718045112781955	0.807142857142857	0.718045112781955	0.876146788990826	0.789256198347107	0.536945812807882	0.470443349753695	0.655172413793103	0.73860530938903	0.32	0.08
159	4	0.895196506550218	0.583783783783784	0.726950354609929	0.818181818181818	0.726950354609929	0.895196506550218	0.802348336594912	0.553140096618358	0.495169082125604	0.681159420289855	0.739490145167001	0.32	0.08
160	5	0.943661971830986	0.640394088669951	0.733576642335766	0.915492957746479	0.733576642335766	0.943661971830986	0.825462012320329	0.512019230769231	0.483173076923077	0.658653846153846	0.792028030250468	0.32	0.08
161	1	0.868085106382979	0.630841121495327	0.720848056537102	0.813253012048193	0.720848056537102	0.868085106382979	0.787644787644788	0.523385300668151	0.4543429844098	0.630289532293987	0.749463113939153	0.33	0.08
162	2	0.926406926406926	0.592592592592593	0.708609271523179	0.882758620689655	0.708609271523179	0.926406926406926	0.803001876172608	0.516778523489933	0.478747203579418	0.675615212527964	0.759499759499759	0.33	0.08
163	3	0.876146788990826	0.622340425531915	0.729007633587786	0.8125	0.729007633587786	0.876146788990826	0.795833333333333	0.536945812807882	0.470443349753695	0.645320197044335	0.74924360726137	0.33	0.08
164	4	0.88646288209607	0.589189189189189	0.727598566308244	0.807407407407407	0.727598566308244	0.88646288209607	0.799212598425197	0.553140096618358	0.490338164251208	0.673913043478261	0.737826035642629	0.33	0.08
165	5	0.938967136150235	0.645320197044335	0.735294117647059	0.909722222222222	0.735294117647059	0.938967136150235	0.824742268041237	0.512019230769231	0.480769230769231	0.653846153846154	0.792143666597285	0.33	0.08
166	1	0.868085106382979	0.630841121495327	0.720848056537102	0.813253012048193	0.720848056537102	0.868085106382979	0.787644787644788	0.523385300668151	0.4543429844098	0.630289532293987	0.749463113939153	0.34	0.08
167	2	0.926406926406926	0.611111111111111	0.718120805369128	0.885906040268456	0.718120805369127	0.926406926406926	0.809073724007561	0.516778523489933	0.478747203579418	0.666666666666667	0.768759018759019	0.34	0.08
168	3	0.871559633027523	0.632978723404255	0.733590733590734	0.80952380952381	0.733590733590734	0.871559633027523	0.79664570230608	0.536945812807882	0.467980295566502	0.637931034482759	0.752269178215889	0.34	0.08
169	4	0.88646288209607	0.616216216216216	0.740875912408759	0.814285714285714	0.740875912408759	0.88646288209607	0.807157057654076	0.553140096618358	0.490338164251208	0.661835748792271	0.751339549156143	0.34	0.08
170	5	0.934272300469484	0.655172413793103	0.739776951672862	0.904761904761905	0.739776951672863	0.934272300469484	0.825726141078838	0.512019230769231	0.478365384615385	0.646634615384615	0.794722357131294	0.34	0.08
171	1	0.868085106382979	0.649532710280374	0.731182795698925	0.817647058823529	0.731182795698925	0.868085106382979	0.793774319066148	0.523385300668151	0.4543429844098	0.621380846325167	0.758808908331676	0.35	0.08
172	2	0.922077922077922	0.615740740740741	0.719594594594595	0.880794701986755	0.719594594594595	0.922077922077922	0.808349146110057	0.516778523489933	0.476510067114094	0.662192393736018	0.768909331409331	0.35	0.08
173	3	0.86697247706422	0.638297872340426	0.735408560311284	0.805369127516778	0.735408560311284	0.86697247706422	0.79578947368421	0.536945812807882	0.46551724137931	0.633004926108374	0.752635174702323	0.35	0.08
174	4	0.868995633187773	0.627027027027027	0.742537313432836	0.794520547945206	0.742537313432836	0.868995633187773	0.800804828973843	0.553140096618358	0.480676328502415	0.647342995169082	0.7480113301074	0.35	0.08
175	5	0.934272300469484	0.684729064039409	0.756653992395437	0.908496732026144	0.756653992395437	0.934272300469484	0.836134453781513	0.512019230769231	0.478365384615385	0.632211538461538	0.809500682254446	0.35	0.08
176	1	0.863829787234043	0.668224299065421	0.740875912408759	0.817142857142857	0.740875912408759	0.863829787234043	0.797642436149312	0.523385300668151	0.452115812917595	0.610244988864143	0.766027043149732	0.36	0.08
177	2	0.922077922077922	0.62962962962963	0.726962457337884	0.883116883116883	0.726962457337884	0.922077922077922	0.812977099236641	0.516778523489933	0.476510067114094	0.655480984340045	0.775853775853776	0.36	0.08
178	3	0.862385321100917	0.654255319148936	0.743083003952569	0.803921568627451	0.743083003952569	0.862385321100917	0.798301486199575	0.536945812807882	0.463054187192118	0.623152709359606	0.758320320124927	0.36	0.08
179	4	0.860262008733624	0.643243243243243	0.749049429657795	0.788079470198676	0.749049429657795	0.860262008733624	0.800813008130081	0.553140096618358	0.475845410628019	0.635265700483092	0.751752625988434	0.36	0.08
180	5	0.934272300469484	0.699507389162562	0.765384615384615	0.91025641025641	0.765384615384615	0.934272300469484	0.841437632135307	0.512019230769231	0.478365384615385	0.625	0.816889844816023	0.36	0.08
181	1	0.859574468085106	0.672897196261682	0.742647058823529	0.813559322033898	0.742647058823529	0.859574468085106	0.796844181459566	0.523385300668151	0.44988864142539	0.605790645879733	0.766235832173394	0.37	0.08
182	2	0.922077922077922	0.638888888888889	0.731958762886598	0.884615384615385	0.731958762886598	0.922077922077922	0.816091954022989	0.516778523489933	0.476510067114094	0.651006711409396	0.780483405483405	0.37	0.08
183	3	0.862385321100917	0.664893617021277	0.749003984063745	0.806451612903226	0.749003984063745	0.862385321100917	0.801705756929638	0.536945812807882	0.463054187192118	0.618226600985222	0.763639469061097	0.37	0.08
184	4	0.851528384279476	0.654054054054054	0.752895752895753	0.780645161290322	0.752895752895753	0.851528384279476	0.799180327868853	0.553140096618358	0.471014492753623	0.6256038647343	0.752791219166765	0.37	0.08
185	5	0.934272300469484	0.714285714285714	0.77431906614786	0.911949685534591	0.77431906614786	0.934272300469484	0.846808510638298	0.512019230769231	0.478365384615385	0.617788461538462	0.824279007377599	0.37	0.08
186	1	0.851063829787234	0.672897196261682	0.740740740740741	0.804469273743017	0.740740740740741	0.851063829787234	0.792079207920792	0.523385300668151	0.44543429844098	0.601336302895323	0.761980513024458	0.38	0.08
187	2	0.922077922077922	0.652777777777778	0.739583333333333	0.886792452830189	0.739583333333333	0.922077922077922	0.820809248554913	0.516778523489933	0.476510067114094	0.644295302013423	0.78742784992785	0.38	0.08
188	3	0.848623853211009	0.680851063829787	0.755102040816327	0.795031055900621	0.755102040816326	0.848623853211009	0.799136069114471	0.536945812807882	0.455665024630542	0.603448275862069	0.764737458520398	0.38	0.08
189	4	0.847161572052402	0.659459459459459	0.754863813229572	0.777070063694268	0.754863813229572	0.847161572052402	0.798353909465021	0.553140096618358	0.468599033816425	0.620772946859903	0.753310515755931	0.38	0.08
190	5	0.92018779342723	0.724137931034483	0.777777777777778	0.896341463414634	0.777777777777778	0.92018779342723	0.843010752688172	0.512019230769231	0.471153846153846	0.605769230769231	0.822162862230856	0.38	0.08
191	1	0.838297872340426	0.677570093457944	0.740601503759398	0.792349726775956	0.740601503759398	0.838297872340426	0.786427145708583	0.523385300668151	0.438752783964365	0.592427616926503	0.757933982899185	0.39	0.08
192	2	0.917748917748918	0.666666666666667	0.746478873239437	0.883435582822086	0.746478873239437	0.917748917748918	0.823300970873787	0.516778523489933	0.47427293064877	0.635346756152125	0.792207792207792	0.39	0.08
193	3	0.834862385321101	0.696808510638298	0.761506276150628	0.784431137724551	0.761506276150628	0.834862385321101	0.796498905908096	0.536945812807882	0.448275862068966	0.588669950738916	0.765835447979699	0.39	0.08
194	4	0.842794759825327	0.675675675675676	0.762845849802371	0.77639751552795	0.762845849802372	0.842794759825327	0.800829875518672	0.553140096618358	0.466183574879227	0.611111111111111	0.759235217750502	0.39	0.08
195	5	0.910798122065728	0.729064039408867	0.779116465863454	0.88622754491018	0.779116465863454	0.910798122065728	0.83982683982684	0.512019230769231	0.466346153846154	0.598557692307692	0.819931080737297	0.39	0.08
196	1	0.834042553191489	0.682242990654206	0.742424242424242	0.789189189189189	0.742424242424242	0.834042553191489	0.785571142284569	0.523385300668151	0.43652561247216	0.587973273942094	0.758142771922848	0.4	0.08
197	2	0.904761904761905	0.671296296296296	0.746428571428571	0.868263473053892	0.746428571428571	0.904761904761905	0.818003913894325	0.516778523489933	0.467561521252796	0.626398210290828	0.7880291005291	0.4	0.08
198	3	0.825688073394495	0.707446808510638	0.765957446808511	0.777777777777778	0.765957446808511	0.825688073394495	0.794701986754967	0.536945812807882	0.443349753694581	0.578817733990148	0.766567440952567	0.4	0.08
199	4	0.838427947598253	0.691891891891892	0.771084337349398	0.775757575757576	0.771084337349398	0.838427947598253	0.803347280334728	0.553140096618358	0.463768115942029	0.601449275362319	0.765159919745073	0.4	0.08
200	5	0.910798122065728	0.729064039408867	0.779116465863454	0.88622754491018	0.779116465863454	0.910798122065728	0.83982683982684	0.512019230769231	0.466346153846154	0.598557692307692	0.819931080737297	0.4	0.08
201	1	0.825531914893617	0.682242990654206	0.740458015267176	0.780748663101604	0.740458015267176	0.825531914893617	0.780684104627767	0.523385300668151	0.432071269487751	0.583518930957684	0.753887452773911	0.41	0.08
202	2	0.896103896103896	0.675925925925926	0.747292418772563	0.858823529411765	0.747292418772563	0.896103896103896	0.81496062992126	0.516778523489933	0.463087248322148	0.619686800894855	0.786014911014911	0.41	0.08
203	3	0.825688073394495	0.712765957446808	0.769230769230769	0.779069767441861	0.769230769230769	0.825688073394495	0.79646017699115	0.536945812807882	0.443349753694581	0.576354679802956	0.769227015420652	0.41	0.08
204	4	0.834061135371179	0.702702702702703	0.776422764227642	0.773809523809524	0.776422764227642	0.834061135371179	0.804210526315789	0.553140096618358	0.461352657004831	0.594202898550725	0.768381919036941	0.41	0.08
205	5	0.906103286384977	0.733990147783251	0.781376518218623	0.881656804733728	0.781376518218624	0.906103286384977	0.839130434782609	0.512019230769231	0.463942307692308	0.59375	0.820046717084114	0.41	0.08
206	1	0.812765957446808	0.686915887850467	0.74031007751938	0.769633507853403	0.74031007751938	0.812765957446808	0.774847870182556	0.523385300668151	0.425389755011136	0.574610244988864	0.749840922648638	0.42	0.08
207	2	0.891774891774892	0.685185185185185	0.751824817518248	0.855491329479769	0.751824817518248	0.891774891774892	0.815841584158416	0.516778523489933	0.460850111856823	0.612975391498881	0.788480038480039	0.42	0.08
208	3	0.825688073394495	0.723404255319149	0.775862068965517	0.781609195402299	0.775862068965517	0.825688073394495	0.8	0.536945812807882	0.443349753694581	0.571428571428571	0.774546164356822	0.42	0.08
209	4	0.834061135371179	0.713513513513514	0.782786885245902	0.776470588235294	0.782786885245902	0.834061135371179	0.807610993657505	0.553140096618358	0.461352657004831	0.589371980676328	0.773787324442346	0.42	0.08
210	5	0.892018779342723	0.74384236453202	0.785123966942149	0.867816091954023	0.785123966942149	0.892018779342723	0.835164835164835	0.512019230769231	0.456730769230769	0.581730769230769	0.817930571937371	0.42	0.08
211	1	0.808510638297872	0.700934579439252	0.748031496062992	0.769230769230769	0.748031496062992	0.808510638297872	0.777096114519427	0.523385300668151	0.423162583518931	0.565701559020045	0.754722608868562	0.43	0.08
212	2	0.887445887445887	0.699074074074074	0.759259259259259	0.853107344632768	0.759259259259259	0.887445887445887	0.818363273453094	0.516778523489933	0.458612975391499	0.604026845637584	0.793259980759981	0.43	0.08
213	3	0.821100917431193	0.728723404255319	0.778260869565217	0.778409090909091	0.778260869565217	0.821100917431193	0.799107142857143	0.536945812807882	0.440886699507389	0.566502463054187	0.774912160843256	0.43	0.08
214	4	0.834061135371179	0.713513513513514	0.782786885245902	0.776470588235294	0.782786885245902	0.834061135371179	0.807610993657505	0.553140096618358	0.461352657004831	0.589371980676328	0.773787324442346	0.43	0.08
215	5	0.882629107981221	0.74384236453202	0.783333333333333	0.857954545454545	0.783333333333333	0.882629107981221	0.830022075055188	0.512019230769231	0.451923076923077	0.576923076923077	0.81323573625662	0.43	0.08
216	1	0.791489361702128	0.710280373831776	0.75	0.756218905472637	0.75	0.791489361702128	0.770186335403727	0.523385300668151	0.414253897550111	0.552338530066815	0.750884867766952	0.44	0.08
217	2	0.887445887445887	0.703703703703704	0.762081784386617	0.853932584269663	0.762081784386617	0.887445887445887	0.82	0.516778523489933	0.458612975391499	0.601789709172259	0.795574795574796	0.44	0.08
218	3	0.821100917431193	0.728723404255319	0.778260869565217	0.778409090909091	0.778260869565217	0.821100917431193	0.799107142857143	0.536945812807882	0.440886699507389	0.566502463054187	0.774912160843256	0.44	0.08
219	4	0.816593886462882	0.72972972972973	0.789029535864979	0.76271186440678	0.789029535864979	0.816593886462882	0.802575107296137	0.553140096618358	0.451690821256039	0.572463768115942	0.773161808096306	0.44	0.08
220	5	0.873239436619718	0.74384236453202	0.781512605042017	0.848314606741573	0.781512605042017	0.873239436619718	0.824833702882483	0.512019230769231	0.447115384615385	0.572115384615385	0.808540900575869	0.44	0.08
221	1	0.782978723404255	0.710280373831776	0.747967479674797	0.748768472906404	0.747967479674797	0.782978723404255	0.765072765072765	0.523385300668151	0.409799554565702	0.547884187082405	0.746629548618015	0.45	0.08
222	2	0.887445887445887	0.712962962962963	0.767790262172285	0.855555555555556	0.767790262172285	0.887445887445887	0.823293172690763	0.516778523489933	0.458612975391499	0.597315436241611	0.800204425204425	0.45	0.08
223	3	0.811926605504587	0.74468085106383	0.786666666666667	0.773480662983425	0.786666666666667	0.811926605504587	0.799097065462754	0.536945812807882	0.435960591133005	0.554187192118227	0.778303728284208	0.45	0.08
224	4	0.812227074235808	0.740540540540541	0.794871794871795	0.761111111111111	0.794871794871795	0.812227074235808	0.803455723542117	0.553140096618358	0.449275362318841	0.565217391304348	0.776383807388174	0.45	0.08
225	5	0.868544600938967	0.748768472906404	0.783898305084746	0.844444444444444	0.783898305084746	0.868544600938967	0.824053452115813	0.512019230769231	0.444711538461538	0.567307692307692	0.808656536922685	0.45	0.08
226	1	0.782978723404255	0.710280373831776	0.747967479674797	0.748768472906404	0.747967479674797	0.782978723404255	0.765072765072765	0.523385300668151	0.409799554565702	0.547884187082405	0.746629548618015	0.46	0.08
227	2	0.887445887445887	0.717592592592593	0.770676691729323	0.856353591160221	0.770676691729323	0.887445887445887	0.824949698189135	0.516778523489933	0.458612975391499	0.595078299776286	0.80251924001924	0.46	0.08
228	3	0.807339449541284	0.75	0.789237668161435	0.770491803278688	0.789237668161435	0.807339449541284	0.798185941043084	0.536945812807882	0.433497536945813	0.549261083743842	0.778669724770642	0.46	0.08
229	4	0.794759825327511	0.740540540540541	0.791304347826087	0.744565217391304	0.791304347826087	0.794759825327511	0.793028322440087	0.553140096618358	0.439613526570048	0.555555555555556	0.767650182934026	0.46	0.08
230	5	0.868544600938967	0.748768472906404	0.783898305084746	0.844444444444444	0.783898305084746	0.868544600938967	0.824053452115813	0.512019230769231	0.444711538461538	0.567307692307692	0.808656536922685	0.46	0.08
231	1	0.778723404255319	0.719626168224299	0.753086419753086	0.747572815533981	0.753086419753086	0.778723404255319	0.765690376569038	0.523385300668151	0.407572383073497	0.541202672605791	0.749174786239809	0.47	0.08
232	2	0.874458874458874	0.726851851851852	0.773946360153257	0.844086021505376	0.773946360153257	0.874458874458874	0.821138211382114	0.516778523489933	0.451901565995526	0.583892617449664	0.800655363155363	0.47	0.08
233	3	0.807339449541284	0.75531914893617	0.792792792792793	0.771739130434783	0.792792792792793	0.807339449541284	0.8	0.536945812807882	0.433497536945813	0.54679802955665	0.781329299238727	0.47	0.08
234	4	0.790393013100437	0.740540540540541	0.790393013100437	0.740540540540541	0.790393013100437	0.790393013100437	0.790393013100437	0.553140096618358	0.43719806763285	0.553140096618358	0.765466776820489	0.47	0.08
235	5	0.854460093896714	0.748768472906404	0.781115879828326	0.830601092896175	0.781115879828326	0.854460093896714	0.816143497757847	0.512019230769231	0.4375	0.560096153846154	0.801614283401559	0.47	0.08
236	1	0.774468085106383	0.724299065420561	0.755186721991701	0.745192307692308	0.755186721991701	0.774468085106383	0.764705882352941	0.523385300668151	0.405345211581292	0.536748329621381	0.749383575263472	0.48	0.08
237	2	0.874458874458874	0.74537037037037	0.785992217898833	0.847368421052632	0.785992217898833	0.874458874458874	0.827868852459016	0.516778523489933	0.451901565995526	0.574944071588367	0.809914622414622	0.48	0.08
238	3	0.802752293577982	0.76063829787234	0.795454545454545	0.768817204301075	0.795454545454545	0.802752293577982	0.799086757990867	0.536945812807882	0.431034482758621	0.541871921182266	0.781695295725161	0.48	0.08
239	4	0.781659388646288	0.762162162162162	0.802690582959641	0.738219895287958	0.802690582959641	0.781659388646288	0.792035398230089	0.553140096618358	0.432367149758454	0.538647342995169	0.771910775404225	0.48	0.08
240	5	0.849765258215962	0.763546798029557	0.790393013100437	0.828877005347594	0.790393013100437	0.849765258215962	0.819004524886878	0.512019230769231	0.435096153846154	0.550480769230769	0.806656028122759	0.48	0.08
241	1	0.770212765957447	0.747663551401869	0.770212765957447	0.747663551401869	0.770212765957447	0.770212765957447	0.770212765957447	0.523385300668151	0.403118040089087	0.523385300668151	0.758938158679658	0.49	0.08
242	2	0.852813852813853	0.75	0.784860557768924	0.826530612244898	0.784860557768924	0.852813852813853	0.817427385892116	0.516778523489933	0.440715883668904	0.561521252796421	0.801406926406926	0.49	0.08
243	3	0.802752293577982	0.781914893617021	0.810185185185185	0.773684210526316	0.810185185185185	0.802752293577982	0.806451612903226	0.536945812807882	0.431034482758621	0.532019704433498	0.792333593597501	0.49	0.08
244	4	0.768558951965066	0.778378378378378	0.811059907834101	0.730964467005076	0.811059907834101	0.768558951965066	0.789237668161435	0.553140096618358	0.42512077294686	0.524154589371981	0.773468665171722	0.49	0.08
245	5	0.84037558685446	0.763546798029557	0.788546255506608	0.82010582010582	0.788546255506608	0.84037558685446	0.813636363636364	0.512019230769231	0.430288461538462	0.545673076923077	0.801961192442008	0.49	0.08
246	1	0.770212765957447	0.757009345794392	0.776824034334764	0.75	0.776824034334764	0.770212765957447	0.773504273504274	0.523385300668151	0.403118040089087	0.518930957683742	0.76361105587592	0.5	0.08
247	2	0.852813852813853	0.75	0.784860557768924	0.826530612244898	0.784860557768924	0.852813852813853	0.817427385892116	0.516778523489933	0.440715883668904	0.561521252796421	0.801406926406926	0.5	0.08
248	3	0.798165137614679	0.792553191489362	0.816901408450704	0.772020725388601	0.816901408450704	0.798165137614679	0.807424593967517	0.536945812807882	0.428571428571429	0.524630541871921	0.79535916455202	0.5	0.08
249	4	0.764192139737991	0.789189189189189	0.817757009345794	0.73	0.817757009345794	0.764192139737991	0.790067720090293	0.553140096618358	0.422705314009662	0.516908212560386	0.77669066446359	0.5	0.08
250	5	0.826291079812207	0.773399014778325	0.792792792792793	0.809278350515464	0.792792792792793	0.826291079812207	0.809195402298851	0.512019230769231	0.423076923076923	0.533653846153846	0.799845047295266	0.5	0.08
251	1	0.748936170212766	0.766355140186916	0.778761061946903	0.73542600896861	0.778761061946903	0.748936170212766	0.76355748373102	0.523385300668151	0.391982182628062	0.503340757238307	0.757645655199841	0.51	0.08
252	2	0.848484848484849	0.759259259259259	0.790322580645161	0.824120603015075	0.790322580645161	0.848484848484849	0.818371607515658	0.516778523489933	0.438478747203579	0.554809843400447	0.803872053872054	0.51	0.08
253	3	0.798165137614679	0.797872340425532	0.820754716981132	0.77319587628866	0.820754716981132	0.798165137614679	0.809302325581395	0.536945812807882	0.428571428571429	0.522167487684729	0.798018739020105	0.51	0.08
254	4	0.751091703056769	0.8	0.822966507177033	0.721951219512195	0.822966507177033	0.751091703056769	0.785388127853881	0.553140096618358	0.415458937198068	0.504830917874396	0.775545851528384	0.51	0.08
255	5	0.812206572769953	0.783251231527094	0.797235023041475	0.798994974874372	0.797235023041475	0.812206572769953	0.804651162790698	0.512019230769231	0.415865384615385	0.521634615384615	0.797728902148523	0.51	0.08
256	1	0.736170212765957	0.775700934579439	0.782805429864253	0.728070175438596	0.782805429864253	0.736170212765957	0.758771929824561	0.523385300668151	0.385300668151448	0.492204899777283	0.755935573672698	0.52	0.08
257	2	0.83982683982684	0.763888888888889	0.791836734693877	0.816831683168317	0.791836734693877	0.83982683982684	0.815126050420168	0.516778523489933	0.434004474272931	0.548098434004474	0.801857864357864	0.52	0.08
258	3	0.788990825688073	0.819148936170213	0.83495145631068	0.77	0.83495145631068	0.788990825688073	0.811320754716981	0.536945812807882	0.423645320197044	0.507389162561576	0.804069880929143	0.52	0.08
259	4	0.74235807860262	0.805405405405405	0.825242718446602	0.716346153846154	0.825242718446602	0.74235807860262	0.781609195402299	0.553140096618358	0.410628019323671	0.497584541062802	0.773881742004013	0.52	0.08
260	5	0.812206572769953	0.783251231527094	0.797235023041475	0.798994974874372	0.797235023041475	0.812206572769953	0.804651162790698	0.512019230769231	0.415865384615385	0.521634615384615	0.797728902148523	0.52	0.08
261	1	0.727659574468085	0.780373831775701	0.784403669724771	0.722943722943723	0.784403669724771	0.727659574468085	0.754966887417219	0.523385300668151	0.380846325167038	0.485523385300668	0.754016703121893	0.53	0.08
262	2	0.83982683982684	0.763888888888889	0.791836734693877	0.816831683168317	0.791836734693877	0.83982683982684	0.815126050420168	0.516778523489933	0.434004474272931	0.548098434004474	0.801857864357864	0.53	0.08
263	3	0.775229357798165	0.819148936170213	0.832512315270936	0.758620689655172	0.832512315270936	0.775229357798165	0.802850356294537	0.536945812807882	0.416256157635468	0.5	0.797189146984189	0.53	0.08
264	4	0.724890829694323	0.810810810810811	0.825870646766169	0.704225352112676	0.825870646766169	0.724890829694323	0.772093023255814	0.553140096618358	0.400966183574879	0.485507246376812	0.767850820252567	0.53	0.08
265	5	0.807511737089202	0.788177339901478	0.8	0.796019900497512	0.8	0.807511737089202	0.803738317757009	0.512019230769231	0.413461538461538	0.516826923076923	0.79784453849534	0.53	0.08
266	1	0.727659574468085	0.789719626168224	0.791666666666667	0.725321888412017	0.791666666666667	0.727659574468085	0.758314855875831	0.523385300668151	0.380846325167038	0.481069042316258	0.758689600318155	0.54	0.08
267	2	0.826839826839827	0.777777777777778	0.799163179916318	0.807692307692308	0.799163179916318	0.826839826839827	0.812765957446808	0.516778523489933	0.427293064876958	0.534675615212528	0.802308802308802	0.54	0.08
268	3	0.770642201834862	0.835106382978723	0.844221105527638	0.758454106280193	0.844221105527638	0.770642201834862	0.805755395683453	0.536945812807882	0.413793103448276	0.490147783251232	0.802874292406793	0.54	0.08
269	4	0.707423580786026	0.810810810810811	0.822335025380711	0.691244239631336	0.822335025380711	0.707423580786026	0.76056338028169	0.553140096618358	0.391304347826087	0.475845410628019	0.759117195798419	0.54	0.08
270	5	0.802816901408451	0.798029556650246	0.806603773584906	0.794117647058824	0.806603773584906	0.802816901408451	0.804705882352941	0.512019230769231	0.411057692307692	0.509615384615385	0.800423229029348	0.54	0.08
271	1	0.727659574468085	0.794392523364486	0.795348837209302	0.726495726495727	0.795348837209302	0.727659574468085	0.76	0.523385300668151	0.380846325167038	0.478841870824053	0.761026048916286	0.55	0.08
272	2	0.822510822510823	0.791666666666667	0.808510638297872	0.806603773584906	0.808510638297872	0.822510822510823	0.815450643776824	0.516778523489933	0.425055928411633	0.52572706935123	0.807088744588745	0.55	0.08
273	3	0.747706422018349	0.840425531914894	0.844559585492228	0.741784037558685	0.844559585492228	0.747706422018349	0.793187347931874	0.536945812807882	0.401477832512315	0.475369458128079	0.794065976966621	0.55	0.08
274	4	0.707423580786026	0.821621621621622	0.830769230769231	0.694063926940639	0.830769230769231	0.707423580786026	0.764150943396226	0.553140096618358	0.391304347826087	0.471014492753623	0.764522601203824	0.55	0.08
275	5	0.7981220657277	0.798029556650246	0.805687203791469	0.790243902439024	0.805687203791469	0.7981220657277	0.80188679245283	0.512019230769231	0.408653846153846	0.507211538461538	0.798075811188973	0.55	0.08
276	1	0.723404255319149	0.799065420560748	0.7981220657277	0.724576271186441	0.7981220657277	0.723404255319149	0.758928571428571	0.523385300668151	0.378619153674833	0.474387527839644	0.761234837939948	0.56	0.08
277	2	0.822510822510823	0.800925925925926	0.815450643776824	0.808411214953271	0.815450643776824	0.822510822510823	0.818965517241379	0.516778523489933	0.425055928411633	0.521252796420582	0.811718374218374	0.56	0.08
278	3	0.729357798165138	0.851063829787234	0.850267379679144	0.730593607305936	0.850267379679144	0.729357798165138	0.785185185185185	0.536945812807882	0.391625615763547	0.460591133004926	0.790210813976186	0.56	0.08
279	4	0.703056768558952	0.832432432432432	0.838541666666667	0.693693693693694	0.838541666666667	0.703056768558952	0.764845605700713	0.553140096618358	0.388888888888889	0.463768115942029	0.767744600495692	0.56	0.08
280	5	0.7981220657277	0.802955665024631	0.809523809523809	0.79126213592233	0.80952380952381	0.7981220657277	0.803782505910165	0.512019230769231	0.408653846153846	0.504807692307692	0.800538865376165	0.56	0.08
281	1	0.719148936170213	0.799065420560748	0.797169811320755	0.721518987341772	0.797169811320755	0.719148936170213	0.756152125279642	0.523385300668151	0.376391982182628	0.472160356347439	0.75910717836548	0.57	0.08
282	2	0.822510822510823	0.810185185185185	0.822510822510823	0.810185185185185	0.822510822510823	0.822510822510823	0.822510822510823	0.516778523489933	0.425055928411633	0.516778523489933	0.816348003848004	0.57	0.08
283	3	0.720183486238532	0.877659574468085	0.872222222222222	0.730088495575221	0.872222222222222	0.720183486238532	0.78894472361809	0.536945812807882	0.386699507389163	0.443349753694581	0.798921530353309	0.57	0.08
284	4	0.694323144104803	0.848648648648649	0.850267379679144	0.691629955947136	0.850267379679144	0.694323144104803	0.764423076923077	0.553140096618358	0.384057971014493	0.451690821256039	0.771485896376726	0.57	0.08
285	5	0.788732394366197	0.807881773399015	0.811594202898551	0.784688995215311	0.811594202898551	0.788732394366197	0.8	0.512019230769231	0.403846153846154	0.497596153846154	0.798307083882606	0.57	0.08
286	1	0.706382978723404	0.813084112149533	0.805825242718447	0.716049382716049	0.805825242718447	0.706382978723404	0.752834467120181	0.523385300668151	0.369710467706013	0.458797327394209	0.759733545436468	0.58	0.08
287	2	0.818181818181818	0.810185185185185	0.821739130434783	0.806451612903226	0.821739130434783	0.818181818181818	0.819956616052061	0.516778523489933	0.422818791946309	0.514541387024608	0.814183501683502	0.58	0.08
288	3	0.711009174311927	0.882978723404255	0.875706214689266	0.724890829694323	0.875706214689266	0.711009174311927	0.784810126582279	0.536945812807882	0.381773399014778	0.435960591133005	0.796993948858091	0.58	0.08
289	4	0.676855895196507	0.859459459459459	0.856353591160221	0.682403433476395	0.856353591160221	0.676855895196507	0.75609756097561	0.553140096618358	0.3743961352657	0.43719806763285	0.768157677327983	0.58	0.08
290	5	0.784037558685446	0.812807881773399	0.814634146341463	0.781990521327014	0.814634146341463	0.784037558685446	0.799043062200957	0.512019230769231	0.401442307692308	0.492788461538462	0.798422720229423	0.58	0.08
291	1	0.702127659574468	0.831775700934579	0.82089552238806	0.717741935483871	0.82089552238806	0.702127659574468	0.756880733944954	0.523385300668151	0.367483296213808	0.447661469933185	0.766951680254524	0.59	0.08
292	2	0.805194805194805	0.819444444444444	0.826666666666667	0.797297297297297	0.826666666666667	0.805194805194805	0.815789473684211	0.516778523489933	0.416107382550336	0.503355704697987	0.812319624819625	0.59	0.08
293	3	0.706422018348624	0.882978723404255	0.875	0.721739130434783	0.875	0.706422018348624	0.781725888324873	0.536945812807882	0.379310344827586	0.433497536945813	0.79470037087644	0.59	0.08
294	4	0.668122270742358	0.864864864864865	0.859550561797753	0.677966101694915	0.859550561797753	0.668122270742358	0.751842751842752	0.553140096618358	0.369565217391304	0.429951690821256	0.766493567803612	0.59	0.08
295	5	0.779342723004695	0.822660098522167	0.821782178217822	0.780373831775701	0.821782178217822	0.779342723004695	0.8	0.512019230769231	0.399038461538462	0.485576923076923	0.801001410763431	0.59	0.08
296	1	0.702127659574468	0.836448598130841	0.825	0.718875502008032	0.825	0.702127659574468	0.758620689655172	0.523385300668151	0.367483296213808	0.44543429844098	0.769288128852655	0.6	0.08
297	2	0.800865800865801	0.847222222222222	0.848623853211009	0.799126637554585	0.848623853211009	0.800865800865801	0.824053452115813	0.516778523489933	0.413870246085011	0.487695749440716	0.824044011544012	0.6	0.08
298	3	0.697247706422018	0.882978723404255	0.873563218390805	0.71551724137931	0.873563218390805	0.697247706422018	0.775510204081633	0.536945812807882	0.374384236453202	0.428571428571429	0.790113214913137	0.6	0.08
299	4	0.668122270742358	0.875675675675676	0.869318181818182	0.680672268907563	0.869318181818182	0.668122270742358	0.755555555555556	0.553140096618358	0.369565217391304	0.42512077294686	0.771898973209017	0.6	0.08
300	5	0.755868544600939	0.822660098522167	0.817258883248731	0.762557077625571	0.817258883248731	0.755868544600939	0.785365853658537	0.512019230769231	0.387019230769231	0.473557692307692	0.789264321561553	0.6	0.08
301	1	0.693617021276596	0.850467289719626	0.835897435897436	0.716535433070866	0.835897435897436	0.693617021276596	0.758139534883721	0.523385300668151	0.363028953229399	0.434298440979955	0.772042155498111	0.61	0.08
302	2	0.792207792207792	0.847222222222222	0.847222222222222	0.792207792207792	0.847222222222222	0.792207792207792	0.818791946308725	0.516778523489933	0.409395973154362	0.483221476510067	0.819715007215007	0.61	0.08
303	3	0.692660550458716	0.882978723404255	0.872832369942197	0.71244635193133	0.872832369942196	0.692660550458716	0.772378516624041	0.536945812807882	0.37192118226601	0.426108374384236	0.787819636931485	0.61	0.08
304	4	0.663755458515284	0.875675675675676	0.868571428571429	0.677824267782427	0.868571428571429	0.663755458515284	0.752475247524752	0.553140096618358	0.367149758454106	0.422705314009662	0.76971556709548	0.61	0.08
305	5	0.746478873239437	0.832512315270936	0.823834196891192	0.757847533632287	0.823834196891192	0.746478873239437	0.783251231527094	0.512019230769231	0.382211538461538	0.463942307692308	0.789495594255186	0.61	0.08
306	1	0.68936170212766	0.864485981308411	0.848167539267016	0.717054263565892	0.848167539267016	0.68936170212766	0.76056338028169	0.523385300668151	0.360801781737194	0.425389755011136	0.776923841718035	0.62	0.08
307	2	0.783549783549784	0.851851851851852	0.849765258215962	0.786324786324786	0.849765258215962	0.783549783549784	0.815315315315315	0.516778523489933	0.404921700223714	0.476510067114094	0.817700817700818	0.62	0.08
308	3	0.688073394495413	0.882978723404255	0.872093023255814	0.709401709401709	0.872093023255814	0.688073394495413	0.769230769230769	0.536945812807882	0.369458128078818	0.423645320197044	0.785526058949834	0.62	0.08
309	4	0.65938864628821	0.881081081081081	0.872832369942196	0.676348547717842	0.872832369942196	0.65938864628821	0.751243781094527	0.553140096618358	0.364734299516908	0.417874396135266	0.770234863684645	0.62	0.08
310	5	0.737089201877934	0.842364532019704	0.830687830687831	0.753303964757709	0.830687830687831	0.737089201877934	0.781094527363184	0.512019230769231	0.377403846153846	0.454326923076923	0.789726866948819	0.62	0.08
311	1	0.68936170212766	0.869158878504673	0.852631578947368	0.718146718146718	0.852631578947368	0.68936170212766	0.762352941176471	0.523385300668151	0.360801781737194	0.423162583518931	0.779260290316166	0.63	0.08
312	2	0.770562770562771	0.851851851851852	0.847619047619048	0.776371308016878	0.847619047619048	0.770562770562771	0.807256235827664	0.516778523489933	0.398210290827741	0.469798657718121	0.811207311207311	0.63	0.08
313	3	0.68348623853211	0.893617021276596	0.881656804733728	0.708860759493671	0.881656804733728	0.68348623853211	0.770025839793282	0.536945812807882	0.366995073891626	0.416256157635468	0.788551629904353	0.63	0.08
314	4	0.646288209606987	0.881081081081081	0.870588235294118	0.668032786885246	0.870588235294118	0.646288209606987	0.741854636591479	0.553140096618358	0.357487922705314	0.410628019323671	0.763684645344034	0.63	0.08
315	5	0.727699530516432	0.847290640394089	0.833333333333333	0.747826086956522	0.833333333333333	0.727699530516432	0.776942355889724	0.512019230769231	0.372596153846154	0.447115384615385	0.78749508545526	0.63	0.08
316	1	0.680851063829787	0.873831775700935	0.855614973262032	0.713740458015267	0.855614973262032	0.680851063829787	0.758293838862559	0.523385300668151	0.356347438752784	0.416481069042316	0.777341419765361	0.64	0.08
317	2	0.766233766233766	0.851851851851852	0.84688995215311	0.773109243697479	0.84688995215311	0.766233766233766	0.804545454545455	0.516778523489933	0.395973154362416	0.467561521252796	0.809042809042809	0.64	0.08
318	3	0.678899082568807	0.898936170212766	0.88622754491018	0.707112970711297	0.88622754491018	0.678899082568807	0.768831168831169	0.536945812807882	0.364532019704433	0.411330049261084	0.788917626390787	0.64	0.08
319	4	0.641921397379913	0.881081081081081	0.869822485207101	0.66530612244898	0.869822485207101	0.641921397379913	0.738693467336683	0.553140096618358	0.355072463768116	0.408212560386473	0.761501239230497	0.64	0.08
320	5	0.723004694835681	0.852216748768473	0.83695652173913	0.745689655172414	0.83695652173913	0.723004694835681	0.775818639798489	0.512019230769231	0.370192307692308	0.442307692307692	0.787610721802077	0.64	0.08
321	1	0.676595744680851	0.873831775700935	0.854838709677419	0.711026615969582	0.854838709677419	0.676595744680851	0.755344418052256	0.523385300668151	0.354120267260579	0.414253897550111	0.775213760190893	0.65	0.08
322	2	0.766233766233766	0.851851851851852	0.84688995215311	0.773109243697479	0.84688995215311	0.766233766233766	0.804545454545455	0.516778523489933	0.395973154362416	0.467561521252796	0.809042809042809	0.65	0.08
323	3	0.665137614678899	0.904255319148936	0.889570552147239	0.699588477366255	0.889570552147239	0.665137614678899	0.761154855643045	0.536945812807882	0.357142857142857	0.401477832512315	0.784696466913918	0.65	0.08
324	4	0.62882096069869	0.881081081081081	0.867469879518072	0.657258064516129	0.867469879518072	0.62882096069869	0.729113924050633	0.553140096618358	0.347826086956522	0.400966183574879	0.754951020889886	0.65	0.08
325	5	0.723004694835681	0.87192118226601	0.855555555555556	0.75	0.855555555555556	0.723004694835681	0.783715012722646	0.512019230769231	0.370192307692308	0.432692307692308	0.797462938550845	0.65	0.08
326	1	0.668085106382979	0.878504672897196	0.85792349726776	0.706766917293233	0.85792349726776	0.668085106382979	0.751196172248804	0.523385300668151	0.349665924276169	0.407572383073497	0.773294889640088	0.66	0.08
327	2	0.761904761904762	0.861111111111111	0.854368932038835	0.771784232365145	0.854368932038835	0.761904761904762	0.805491990846682	0.516778523489933	0.393736017897092	0.460850111856823	0.811507936507937	0.66	0.08
328	3	0.655963302752294	0.914893617021277	0.89937106918239	0.696356275303644	0.89937106918239	0.655963302752294	0.758620689655172	0.536945812807882	0.352216748768473	0.391625615763547	0.785428459886785	0.66	0.08
329	4	0.615720524017467	0.881081081081081	0.865030674846626	0.649402390438247	0.865030674846626	0.615720524017467	0.719387755102041	0.553140096618358	0.340579710144928	0.393719806763285	0.748400802549274	0.66	0.08
330	5	0.713615023474178	0.876847290640394	0.858757062146893	0.744769874476987	0.858757062146893	0.713615023474178	0.779487179487179	0.512019230769231	0.365384615384615	0.425480769230769	0.795231157057286	0.66	0.08
331	1	0.668085106382979	0.883177570093458	0.862637362637363	0.707865168539326	0.862637362637363	0.668085106382979	0.752997601918465	0.523385300668151	0.349665924276169	0.405345211581292	0.775631338238218	0.67	0.08
332	2	0.753246753246753	0.861111111111111	0.852941176470588	0.765432098765432	0.852941176470588	0.753246753246753	0.8	0.516778523489933	0.389261744966443	0.456375838926175	0.807178932178932	0.67	0.08
333	3	0.642201834862385	0.914893617021277	0.897435897435897	0.688	0.897435897435897	0.642201834862385	0.748663101604278	0.536945812807882	0.344827586206897	0.38423645320197	0.778547725941831	0.67	0.08
334	4	0.606986899563319	0.897297297297297	0.879746835443038	0.6484375	0.879746835443038	0.606986899563319	0.718346253229974	0.553140096618358	0.335748792270531	0.381642512077295	0.752142098430308	0.67	0.08
335	5	0.690140845070423	0.881773399014778	0.859649122807018	0.730612244897959	0.859649122807018	0.690140845070423	0.765625	0.512019230769231	0.353365384615385	0.411057692307692	0.7859571220426	0.67	0.08
336	1	0.663829787234043	0.883177570093458	0.861878453038674	0.705223880597015	0.861878453038674	0.663829787234043	0.75	0.523385300668151	0.347438752783964	0.403118040089087	0.77350367866375	0.68	0.08
337	2	0.744588744588745	0.861111111111111	0.851485148514852	0.759183673469388	0.851485148514851	0.744588744588745	0.79445727482679	0.516778523489933	0.384787472035794	0.451901565995526	0.802849927849928	0.68	0.08
338	3	0.63302752293578	0.920212765957447	0.901960784313726	0.683794466403162	0.901960784313726	0.63302752293578	0.743935309973046	0.536945812807882	0.339901477832512	0.376847290640394	0.776620144446613	0.68	0.08
339	4	0.593886462882096	0.897297297297297	0.87741935483871	0.640926640926641	0.87741935483871	0.593886462882096	0.708333333333333	0.553140096618358	0.328502415458937	0.3743961352657	0.745591880089697	0.68	0.08
340	5	0.685446009389671	0.881773399014778	0.858823529411765	0.727642276422764	0.858823529411765	0.685446009389671	0.762402088772846	0.512019230769231	0.350961538461538	0.408653846153846	0.783609704202225	0.68	0.08
341	1	0.646808510638298	0.892523364485981	0.868571428571429	0.697080291970803	0.868571428571429	0.646808510638298	0.741463414634146	0.523385300668151	0.338530066815145	0.389755011135857	0.76966593756214	0.69	0.08
342	2	0.731601731601732	0.87037037037037	0.857868020304569	0.752	0.857868020304569	0.731601731601732	0.789719626168224	0.516778523489933	0.378076062639821	0.440715883668904	0.800986050986051	0.69	0.08
343	3	0.619266055045872	0.920212765957447	0.9	0.67578125	0.9	0.619266055045872	0.733695652173913	0.536945812807882	0.332512315270936	0.369458128078818	0.769739410501659	0.69	0.08
344	4	0.593886462882096	0.897297297297297	0.87741935483871	0.640926640926641	0.87741935483871	0.593886462882096	0.708333333333333	0.553140096618358	0.328502415458937	0.3743961352657	0.745591880089697	0.69	0.08
345	5	0.671361502347418	0.886699507389163	0.86144578313253	0.72	0.86144578313253	0.671361502347418	0.754617414248021	0.512019230769231	0.34375	0.399038461538462	0.77903050486829	0.69	0.08
346	1	0.646808510638298	0.901869158878505	0.878612716763006	0.699275362318841	0.878612716763006	0.646808510638298	0.745098039215686	0.523385300668151	0.338530066815145	0.385300668151448	0.774338834758401	0.7	0.08
347	2	0.718614718614719	0.875	0.860103626943005	0.744094488188976	0.860103626943005	0.718614718614719	0.783018867924528	0.516778523489933	0.371364653243848	0.431767337807606	0.796807359307359	0.7	0.08
348	3	0.614678899082569	0.920212765957447	0.899328859060403	0.673151750972763	0.899328859060403	0.614678899082569	0.73024523160763	0.536945812807882	0.330049261083744	0.366995073891626	0.767445832520008	0.7	0.08
349	4	0.585152838427948	0.897297297297297	0.875816993464052	0.636015325670498	0.875816993464052	0.585152838427948	0.701570680628272	0.553140096618358	0.323671497584541	0.369565217391304	0.741225067862622	0.7	0.08
350	5	0.661971830985915	0.896551724137931	0.87037037037037	0.716535433070866	0.87037037037037	0.661971830985915	0.752	0.512019230769231	0.338942307692308	0.389423076923077	0.779261777561923	0.7	0.08
351	1	0.642553191489362	0.901869158878505	0.877906976744186	0.696750902527076	0.877906976744186	0.642553191489362	0.742014742014742	0.523385300668151	0.33630289532294	0.383073496659243	0.772211175183933	0.71	0.08
352	2	0.70995670995671	0.87962962962963	0.863157894736842	0.739299610894942	0.863157894736842	0.70995670995671	0.779097387173397	0.516778523489933	0.366890380313199	0.425055928411633	0.79479316979317	0.71	0.08
353	3	0.610091743119266	0.930851063829787	0.910958904109589	0.673076923076923	0.910958904109589	0.610091743119266	0.730769230769231	0.536945812807882	0.327586206896552	0.359605911330049	0.770471403474527	0.71	0.08
354	4	0.576419213973799	0.902702702702703	0.88	0.632575757575758	0.88	0.576419213973799	0.696569920844327	0.553140096618358	0.318840579710145	0.36231884057971	0.739560958338251	0.71	0.08
355	5	0.652582159624413	0.901477832512315	0.874213836477987	0.712062256809339	0.874213836477987	0.652582159624413	0.747311827956989	0.512019230769231	0.334134615384615	0.382211538461538	0.777029996068364	0.71	0.08
356	1	0.629787234042553	0.906542056074766	0.880952380952381	0.690391459074733	0.880952380952381	0.629787234042553	0.734491315136476	0.523385300668151	0.329621380846325	0.374164810690423	0.76816464505866	0.72	0.08
357	2	0.688311688311688	0.87962962962963	0.859459459459459	0.725190839694656	0.859459459459459	0.688311688311688	0.764423076923077	0.516778523489933	0.355704697986577	0.413870246085011	0.783970658970659	0.72	0.08
358	3	0.600917431192661	0.946808510638298	0.929078014184397	0.671698113207547	0.929078014184397	0.600917431192661	0.729805013927577	0.536945812807882	0.322660098522167	0.347290640394089	0.773862970915479	0.72	0.08
359	4	0.567685589519651	0.902702702702703	0.878378378378378	0.62781954887218	0.878378378378378	0.567685589519651	0.689655172413793	0.553140096618358	0.314009661835749	0.357487922705314	0.735194146111177	0.72	0.08
360	5	0.643192488262911	0.9064039408867	0.878205128205128	0.707692307692308	0.878205128205128	0.643192488262911	0.742547425474255	0.512019230769231	0.329326923076923	0.375	0.774798214574805	0.72	0.08
361	1	0.617021276595745	0.906542056074766	0.878787878787879	0.683098591549296	0.878787878787879	0.617021276595745	0.725	0.523385300668151	0.32293986636971	0.367483296213808	0.761781666335255	0.73	0.08
362	2	0.67965367965368	0.884259259259259	0.862637362637363	0.720754716981132	0.862637362637363	0.67965367965368	0.760290556900726	0.516778523489933	0.351230425055928	0.407158836689038	0.781956469456469	0.73	0.08
363	3	0.596330275229358	0.952127659574468	0.935251798561151	0.670411985018727	0.935251798561151	0.596330275229358	0.728291316526611	0.536945812807882	0.320197044334975	0.342364532019704	0.774228967401913	0.73	0.08
364	4	0.558951965065502	0.902702702702703	0.876712328767123	0.623134328358209	0.876712328767123	0.558951965065502	0.682666666666667	0.553140096618358	0.309178743961353	0.352657004830918	0.730827333884102	0.73	0.08
365	5	0.629107981220657	0.921182266009852	0.893333333333333	0.703007518796993	0.893333333333333	0.629107981220657	0.738292011019284	0.512019230769231	0.322115384615385	0.360576923076923	0.775145123615255	0.73	0.08
366	1	0.604255319148936	0.911214953271028	0.881987577639752	0.677083333333333	0.881987577639752	0.604255319148936	0.717171717171717	0.523385300668151	0.316258351893096	0.358574610244989	0.757735136209982	0.74	0.08
367	2	0.662337662337662	0.888888888888889	0.864406779661017	0.711111111111111	0.864406779661017	0.662337662337662	0.75	0.516778523489933	0.342281879194631	0.395973154362416	0.775613275613276	0.74	0.08
368	3	0.573394495412844	0.952127659574468	0.932835820895522	0.658088235294118	0.932835820895522	0.573394495412844	0.710227272727273	0.536945812807882	0.307881773399015	0.330049261083744	0.762761077493656	0.74	0.08
369	4	0.54585152838428	0.908108108108108	0.880281690140845	0.617647058823529	0.880281690140845	0.54585152838428	0.673854447439353	0.553140096618358	0.301932367149758	0.342995169082126	0.726979818246194	0.74	0.08
370	5	0.615023474178404	0.926108374384236	0.897260273972603	0.696296296296296	0.897260273972603	0.615023474178404	0.729805013927577	0.512019230769231	0.314903846153846	0.350961538461538	0.77056592428132	0.74	0.08
371	1	0.582978723404255	0.91588785046729	0.883870967741935	0.666666666666667	0.883870967741936	0.582978723404255	0.702564102564103	0.523385300668151	0.305122494432071	0.345211581291759	0.749433286935772	0.75	0.08
372	2	0.658008658008658	0.898148148148148	0.873563218390805	0.710622710622711	0.873563218390805	0.658008658008658	0.750617283950617	0.516778523489933	0.340044742729307	0.389261744966443	0.778078403078403	0.75	0.08
373	3	0.555045871559633	0.957446808510638	0.937984496124031	0.649819494584838	0.937984496124031	0.555045871559633	0.697406340057637	0.536945812807882	0.298029556650246	0.317733990147783	0.756246340035136	0.75	0.08
374	4	0.532751091703057	0.908108108108108	0.877697841726619	0.610909090909091	0.877697841726619	0.532751091703057	0.66304347826087	0.553140096618358	0.294685990338164	0.335748792270531	0.720429599905583	0.75	0.08
375	5	0.615023474178404	0.931034482758621	0.903448275862069	0.697416974169742	0.903448275862069	0.615023474178404	0.731843575418994	0.512019230769231	0.314903846153846	0.348557692307692	0.773028978468512	0.75	0.08
376	1	0.578723404255319	0.91588785046729	0.883116883116883	0.664406779661017	0.883116883116883	0.578723404255319	0.699228791773779	0.523385300668151	0.302895322939866	0.342984409799555	0.747305627361304	0.76	0.08
377	2	0.640692640692641	0.898148148148148	0.870588235294118	0.700361010830325	0.870588235294118	0.640692640692641	0.738154613466334	0.516778523489933	0.331096196868009	0.380313199105145	0.769420394420394	0.76	0.08
378	3	0.55045871559633	0.957446808510638	0.9375	0.647482014388489	0.9375	0.55045871559633	0.69364161849711	0.536945812807882	0.295566502463054	0.315270935960591	0.753952762053484	0.76	0.08
379	4	0.532751091703057	0.918918918918919	0.89051094890511	0.613718411552347	0.89051094890511	0.532751091703057	0.666666666666667	0.553140096618358	0.294685990338164	0.330917874396135	0.725835005310988	0.76	0.08
380	5	0.591549295774648	0.935960591133005	0.906474820143885	0.685920577617329	0.906474820143885	0.591549295774648	0.715909090909091	0.512019230769231	0.302884615384615	0.334134615384615	0.763754943453826	0.76	0.08
381	1	0.557446808510638	0.925233644859813	0.891156462585034	0.655629139072848	0.891156462585034	0.557446808510638	0.68586387434555	0.523385300668151	0.291759465478842	0.32739420935412	0.741340226685226	0.77	0.08
382	2	0.632034632034632	0.898148148148148	0.869047619047619	0.695340501792115	0.869047619047619	0.632034632034632	0.731829573934837	0.516778523489933	0.32662192393736	0.375838926174497	0.76509139009139	0.77	0.08
383	3	0.541284403669725	0.962765957446808	0.944	0.644128113879003	0.944	0.541284403669725	0.688046647230321	0.536945812807882	0.29064039408867	0.307881773399015	0.752025180558267	0.77	0.08
384	4	0.519650655021834	0.935135135135135	0.908396946564885	0.6113074204947	0.908396946564885	0.519650655021834	0.661111111111111	0.553140096618358	0.28743961352657	0.316425120772947	0.727392895078485	0.77	0.08
385	5	0.582159624413146	0.940886699507389	0.911764705882353	0.682142857142857	0.911764705882353	0.582159624413146	0.710601719197708	0.512019230769231	0.298076923076923	0.326923076923077	0.761523161960267	0.77	0.08
386	1	0.531914893617021	0.929906542056075	0.892857142857143	0.644012944983819	0.892857142857143	0.531914893617021	0.666666666666667	0.523385300668151	0.278396436525612	0.311804008908686	0.730910717836548	0.78	0.08
387	2	0.619047619047619	0.907407407407407	0.877300613496933	0.690140845070423	0.877300613496933	0.619047619047619	0.725888324873097	0.516778523489933	0.319910514541387	0.364653243847875	0.763227513227513	0.78	0.08
388	3	0.527522935779816	0.968085106382979	0.950413223140496	0.63859649122807	0.950413223140496	0.527522935779816	0.678466076696165	0.536945812807882	0.283251231527094	0.298029556650246	0.747804021081398	0.78	0.08
389	4	0.506550218340611	0.940540540540541	0.913385826771654	0.606271777003484	0.913385826771654	0.506550218340611	0.651685393258427	0.553140096618358	0.280193236714976	0.306763285024155	0.723545379440576	0.78	0.08
390	5	0.577464788732394	0.940886699507389	0.911111111111111	0.679715302491103	0.911111111111111	0.577464788732394	0.706896551724138	0.512019230769231	0.295673076923077	0.324519230769231	0.759175744119892	0.78	0.08
391	1	0.523404255319149	0.934579439252336	0.897810218978102	0.641025641025641	0.897810218978102	0.523404255319149	0.661290322580645	0.523385300668151	0.273942093541203	0.305122494432071	0.728991847285743	0.79	0.08
392	2	0.606060606060606	0.921296296296296	0.89171974522293	0.686206896551724	0.89171974522293	0.606060606060606	0.721649484536082	0.516778523489933	0.313199105145414	0.351230425055928	0.763678451178451	0.79	0.08
393	3	0.513761467889908	0.968085106382979	0.949152542372881	0.631944444444444	0.949152542372881	0.513761467889908	0.666666666666667	0.536945812807882	0.275862068965517	0.29064039408867	0.740923287136444	0.79	0.08
394	4	0.497816593886463	0.945945945945946	0.919354838709677	0.603448275862069	0.919354838709677	0.497816593886463	0.645892351274788	0.553140096618358	0.27536231884058	0.29951690821256	0.721881269916204	0.79	0.08
395	5	0.553990610328638	0.945812807881773	0.914728682170543	0.668989547038328	0.914728682170543	0.553990610328638	0.690058479532164	0.512019230769231	0.283653846153846	0.310096153846154	0.749901709105206	0.79	0.08
396	1	0.51063829787234	0.934579439252336	0.895522388059702	0.634920634920635	0.895522388059702	0.51063829787234	0.650406504065041	0.523385300668151	0.267260579064588	0.298440979955457	0.722608868562338	0.8	0.08
397	2	0.593073593073593	0.930555555555556	0.901315789473684	0.68135593220339	0.901315789473684	0.593073593073593	0.715404699738903	0.516778523489933	0.306487695749441	0.340044742729307	0.761814574314574	0.8	0.08
398	3	0.504587155963303	0.968085106382979	0.948275862068966	0.627586206896552	0.948275862068966	0.504587155963303	0.658682634730539	0.536945812807882	0.270935960591133	0.285714285714286	0.736336131173141	0.8	0.08
399	4	0.475982532751092	0.956756756756757	0.931623931623932	0.595959595959596	0.931623931623932	0.475982532751092	0.630057803468208	0.553140096618358	0.263285024154589	0.282608695652174	0.716369644753924	0.8	0.08
400	5	0.539906103286385	0.945812807881773	0.912698412698413	0.662068965517241	0.912698412698413	0.539906103286385	0.678466076696165	0.512019230769231	0.276442307692308	0.302884615384615	0.742859455584079	0.8	0.08
401	1	0.480851063829787	0.939252336448598	0.896825396825397	0.622291021671826	0.896825396825397	0.480851063829787	0.626038781163435	0.523385300668151	0.251670378619154	0.280623608017817	0.710051700139193	0.81	0.08
402	2	0.571428571428571	0.930555555555556	0.897959183673469	0.67	0.897959183673469	0.571428571428571	0.698412698412698	0.516778523489933	0.295302013422819	0.328859060402685	0.750992063492063	0.81	0.08
403	3	0.504587155963303	0.968085106382979	0.948275862068966	0.627586206896552	0.948275862068966	0.504587155963303	0.658682634730539	0.536945812807882	0.270935960591133	0.285714285714286	0.736336131173141	0.81	0.08
404	4	0.471615720524017	0.962162162162162	0.939130434782609	0.595317725752508	0.939130434782609	0.471615720524017	0.627906976744186	0.553140096618358	0.260869565217391	0.277777777777778	0.71688894134309	0.81	0.08
405	5	0.525821596244131	0.955665024630542	0.925619834710744	0.657627118644068	0.925619834710744	0.525821596244131	0.670658682634731	0.512019230769231	0.269230769230769	0.290865384615385	0.740743310437337	0.81	0.08
406	1	0.468085106382979	0.939252336448598	0.894308943089431	0.616564417177914	0.894308943089431	0.468085106382979	0.614525139664804	0.523385300668151	0.244988864142539	0.273942093541203	0.703668721415788	0.82	0.08
407	2	0.558441558441558	0.930555555555556	0.895833333333333	0.663366336633663	0.895833333333333	0.558441558441558	0.688	0.516778523489933	0.288590604026846	0.322147651006711	0.744498556998557	0.82	0.08
408	3	0.495412844036697	0.973404255319149	0.955752212389381	0.62457337883959	0.955752212389381	0.495412844036697	0.652567975830816	0.536945812807882	0.266009852216749	0.278325123152709	0.734408549677923	0.82	0.08
409	4	0.449781659388646	0.967567567567568	0.944954128440367	0.586885245901639	0.944954128440367	0.449781659388646	0.609467455621302	0.553140096618358	0.248792270531401	0.263285024154589	0.708674613478107	0.82	0.08
410	5	0.502347417840376	0.960591133004926	0.930434782608696	0.647840531561462	0.930434782608696	0.502347417840376	0.652439024390244	0.512019230769231	0.257211538461538	0.276442307692308	0.731469275422651	0.82	0.08
411	1	0.45531914893617	0.948598130841122	0.906779661016949	0.613293051359517	0.906779661016949	0.45531914893617	0.606232294617564	0.523385300668151	0.238307349665924	0.262806236080178	0.701958639888646	0.83	0.08
412	2	0.536796536796537	0.935185185185185	0.898550724637681	0.653721682847896	0.898550724637681	0.536796536796537	0.672086720867209	0.516778523489933	0.277404921700224	0.308724832214765	0.735990860990861	0.83	0.08
413	3	0.481651376146789	0.973404255319149	0.954545454545455	0.618243243243243	0.954545454545455	0.481651376146789	0.640243902439024	0.536945812807882	0.258620689655172	0.270935960591133	0.727527815732969	0.83	0.08
414	4	0.445414847161572	0.967567567567568	0.944444444444444	0.584967320261438	0.944444444444444	0.445414847161572	0.605341246290801	0.553140096618358	0.246376811594203	0.260869565217391	0.70649120736457	0.83	0.08
415	5	0.483568075117371	0.960591133004926	0.927927927927928	0.639344262295082	0.927927927927928	0.483568075117371	0.635802469135803	0.512019230769231	0.247596153846154	0.266826923076923	0.722079604061149	0.83	0.08
416	1	0.434042553191489	0.953271028037383	0.910714285714286	0.605341246290801	0.910714285714286	0.434042553191489	0.587896253602305	0.523385300668151	0.2271714922049	0.249443207126949	0.693656790614436	0.84	0.08
417	2	0.519480519480519	0.939814814814815	0.902255639097744	0.646496815286624	0.902255639097744	0.519480519480519	0.659340659340659	0.516778523489933	0.268456375838926	0.297539149888143	0.729647667147667	0.84	0.08
418	3	0.458715596330275	0.973404255319149	0.952380952380952	0.60797342192691	0.952380952380952	0.458715596330275	0.619195046439628	0.536945812807882	0.246305418719212	0.258620689655172	0.716059925824712	0.84	0.08
419	4	0.414847161572052	0.967567567567568	0.940594059405941	0.571884984025559	0.940594059405941	0.414847161572052	0.575757575757576	0.553140096618358	0.229468599033816	0.243961352657005	0.69120736456981	0.84	0.08
420	5	0.460093896713615	0.970443349753695	0.942307692307692	0.631410256410256	0.942307692307692	0.460093896713615	0.618296529968454	0.512019230769231	0.235576923076923	0.25	0.715268623233655	0.84	0.08
421	1	0.429787234042553	0.957943925233645	0.918181818181818	0.604719764011799	0.918181818181818	0.429787234042553	0.585507246376812	0.523385300668151	0.224944320712695	0.244988864142539	0.693865579638099	0.85	0.08
422	2	0.493506493506494	0.944444444444444	0.904761904761905	0.635514018691589	0.904761904761905	0.493506493506494	0.638655462184874	0.516778523489933	0.25503355704698	0.281879194630872	0.718975468975469	0.85	0.08
423	3	0.440366972477064	0.973404255319149	0.950495049504951	0.6	0.95049504950495	0.440366972477064	0.601880877742947	0.536945812807882	0.236453201970443	0.248768472906404	0.706885613898107	0.85	0.08
424	4	0.40174672489083	0.978378378378378	0.958333333333333	0.569182389937107	0.958333333333333	0.40174672489083	0.566153846153846	0.553140096618358	0.222222222222222	0.231884057971014	0.690062551634604	0.85	0.08
425	5	0.431924882629108	0.975369458128079	0.948453608247423	0.620689655172414	0.948453608247423	0.431924882629108	0.593548387096774	0.512019230769231	0.221153846153846	0.233173076923077	0.703647170378593	0.85	0.08
426	1	0.417021276595745	0.962616822429907	0.924528301886792	0.600583090379009	0.924528301886792	0.417021276595745	0.574780058651026	0.523385300668151	0.21826280623608	0.236080178173719	0.689819049512826	0.86	0.08
427	2	0.471861471861472	0.953703703703704	0.915966386554622	0.628048780487805	0.915966386554622	0.471861471861472	0.622857142857143	0.516778523489933	0.243847874720358	0.266219239373602	0.712782587782588	0.86	0.08
428	3	0.422018348623853	0.973404255319149	0.948453608247423	0.592233009708738	0.948453608247423	0.422018348623853	0.584126984126984	0.536945812807882	0.226600985221675	0.238916256157635	0.697711301971501	0.86	0.08
429	4	0.393013100436681	0.978378378378378	0.957446808510638	0.565625	0.957446808510638	0.393013100436681	0.557275541795666	0.553140096618358	0.217391304347826	0.227053140096618	0.68569573940753	0.86	0.08
430	5	0.408450704225352	0.980295566502463	0.956043956043956	0.612307692307692	0.956043956043956	0.408450704225352	0.572368421052632	0.512019230769231	0.209134615384615	0.21875	0.694373135363908	0.86	0.08
431	1	0.395744680851064	0.962616822429907	0.920792079207921	0.591954022988506	0.920792079207921	0.395744680851064	0.553571428571429	0.523385300668151	0.207126948775056	0.224944320712695	0.679180751640485	0.87	0.08
432	2	0.458874458874459	0.962962962962963	0.929824561403509	0.624624624624625	0.929824561403509	0.458874458874459	0.614492753623188	0.516778523489933	0.237136465324385	0.25503355704698	0.710918710918711	0.87	0.08
433	3	0.412844036697248	0.984042553191489	0.967741935483871	0.591054313099042	0.967741935483871	0.412844036697248	0.578778135048232	0.536945812807882	0.221674876847291	0.229064039408867	0.698443294944369	0.87	0.08
434	4	0.384279475982533	0.983783783783784	0.967032967032967	0.563467492260062	0.967032967032967	0.384279475982533	0.55	0.553140096618358	0.21256038647343	0.219806763285024	0.684031629883158	0.87	0.08
435	5	0.39906103286385	0.985221674876847	0.965909090909091	0.609756097560976	0.965909090909091	0.39906103286385	0.564784053156146	0.512019230769231	0.204326923076923	0.211538461538462	0.692141353870348	0.87	0.08
436	1	0.374468085106383	0.97196261682243	0.936170212765957	0.585915492957746	0.936170212765957	0.374468085106383	0.534954407294833	0.523385300668151	0.195991091314031	0.209354120267261	0.673215350964406	0.88	0.08
437	2	0.432900432900433	0.972222222222222	0.943396226415094	0.6158357771261	0.943396226415094	0.432900432900433	0.593471810089021	0.516778523489933	0.223713646532438	0.237136465324385	0.702561327561328	0.88	0.08
438	3	0.408256880733945	0.984042553191489	0.967391304347826	0.589171974522293	0.967391304347826	0.408256880733945	0.574193548387097	0.536945812807882	0.219211822660099	0.226600985221675	0.696149716962717	0.88	0.08
439	4	0.37117903930131	0.983783783783784	0.965909090909091	0.558282208588957	0.965909090909091	0.37117903930131	0.536277602523659	0.553140096618358	0.205314009661836	0.21256038647343	0.677481411542547	0.88	0.08
440	5	0.389671361502347	0.985221674876847	0.965116279069767	0.606060606060606	0.965116279069767	0.389671361502347	0.555183946488294	0.512019230769231	0.199519230769231	0.206730769230769	0.687446518189597	0.88	0.08
441	1	0.370212765957447	0.976635514018692	0.945652173913044	0.585434173669468	0.945652173913043	0.370212765957447	0.532110091743119	0.523385300668151	0.193763919821826	0.204899777282851	0.673424139988069	0.89	0.08
442	2	0.411255411255411	0.981481481481482	0.95959595959596	0.609195402298851	0.95959595959596	0.411255411255411	0.575757575757576	0.516778523489933	0.212527964205817	0.221476510067114	0.696368446368446	0.89	0.08
443	3	0.389908256880734	0.98936170212766	0.977011494252874	0.58307210031348	0.977011494252874	0.389908256880734	0.557377049180328	0.536945812807882	0.20935960591133	0.214285714285714	0.689634979504197	0.89	0.08
444	4	0.353711790393013	0.989189189189189	0.975903614457831	0.552870090634441	0.975903614457831	0.353711790393013	0.519230769230769	0.553140096618358	0.195652173913043	0.20048309178744	0.671450489791101	0.89	0.08
445	5	0.375586854460094	0.985221674876847	0.963855421686747	0.600600600600601	0.963855421686747	0.375586854460094	0.54054054054054	0.512019230769231	0.192307692307692	0.199519230769231	0.680404264668471	0.89	0.08
446	1	0.348936170212766	0.981308411214953	0.953488372093023	0.578512396694215	0.953488372093023	0.348936170212766	0.510903426791277	0.523385300668151	0.182628062360802	0.191536748329621	0.66512229071386	0.9	0.08
447	2	0.385281385281385	0.981481481481482	0.956989247311828	0.598870056497175	0.956989247311828	0.385281385281385	0.549382716049383	0.516778523489933	0.19910514541387	0.208053691275168	0.683381433381433	0.9	0.08
448	3	0.376146788990826	0.98936170212766	0.976190476190476	0.577639751552795	0.976190476190476	0.376146788990826	0.543046357615894	0.536945812807882	0.201970443349754	0.206896551724138	0.682754245559243	0.9	0.08
449	4	0.323144104803493	0.989189189189189	0.973684210526316	0.541420118343195	0.973684210526316	0.323144104803493	0.485245901639344	0.553140096618358	0.178743961352657	0.183574879227053	0.656166646996341	0.9	0.08
450	5	0.356807511737089	0.985221674876847	0.962025316455696	0.593471810089021	0.962025316455696	0.356807511737089	0.520547945205479	0.512019230769231	0.182692307692308	0.189903846153846	0.671014593306968	0.9	0.08
451	1	0.323404255319149	0.981308411214953	0.95	0.569105691056911	0.95	0.323404255319149	0.482539682539683	0.523385300668151	0.169265033407572	0.178173719376392	0.652356333267051	0.91	0.08
452	2	0.346320346320346	0.981481481481482	0.952380952380952	0.584022038567493	0.952380952380952	0.346320346320346	0.507936507936508	0.516778523489933	0.178970917225951	0.187919463087248	0.663900913900914	0.91	0.08
453	3	0.357798165137615	0.98936170212766	0.975	0.570552147239264	0.975	0.357798165137615	0.523489932885906	0.536945812807882	0.192118226600985	0.197044334975369	0.673579933632637	0.91	0.08
454	4	0.2882096069869	0.989189189189189	0.970588235294118	0.528901734104046	0.970588235294118	0.2882096069869	0.444444444444444	0.553140096618358	0.159420289855072	0.164251207729469	0.638699398088044	0.91	0.08
455	5	0.328638497652582	0.990147783251232	0.972222222222222	0.584302325581395	0.972222222222222	0.328638497652582	0.491228070175439	0.512019230769231	0.168269230769231	0.173076923076923	0.659393140451907	0.91	0.08
456	1	0.28936170212766	0.981308411214953	0.944444444444444	0.557029177718833	0.944444444444444	0.28936170212766	0.44299674267101	0.523385300668151	0.151447661469933	0.160356347438753	0.635335056671306	0.92	0.08
457	2	0.311688311688312	0.981481481481482	0.947368421052632	0.571428571428571	0.947368421052632	0.311688311688312	0.469055374592834	0.516778523489933	0.161073825503356	0.170022371364653	0.646584896584897	0.92	0.08
458	3	0.325688073394495	0.98936170212766	0.972602739726027	0.558558558558559	0.972602739726027	0.325688073394495	0.487972508591065	0.536945812807882	0.17487684729064	0.179802955665025	0.657524887761078	0.92	0.08
459	4	0.253275109170306	0.989189189189189	0.966666666666667	0.516949152542373	0.966666666666667	0.253275109170306	0.401384083044983	0.553140096618358	0.140096618357488	0.144927536231884	0.621232149179747	0.92	0.08
460	5	0.300469483568075	0.995073891625616	0.984615384615385	0.575498575498576	0.984615384615385	0.300469483568075	0.460431654676259	0.512019230769231	0.153846153846154	0.15625	0.647771687596845	0.92	0.08
461	1	0.263829787234043	0.985981308411215	0.953846153846154	0.549479166666667	0.953846153846154	0.263829787234043	0.413333333333333	0.523385300668151	0.138084632516704	0.144766146993318	0.624905547822629	0.93	0.08
462	2	0.268398268398268	0.986111111111111	0.953846153846154	0.557591623036649	0.953846153846154	0.268398268398268	0.418918918918919	0.516778523489933	0.138702460850112	0.145413870246085	0.62725468975469	0.93	0.08
463	3	0.298165137614679	0.98936170212766	0.970149253731343	0.548672566371681	0.970149253731343	0.298165137614679	0.456140350877193	0.536945812807882	0.160098522167488	0.165024630541872	0.643763419871169	0.93	0.08
464	4	0.22707423580786	0.989189189189189	0.962962962962963	0.508333333333333	0.962962962962963	0.22707423580786	0.367491166077739	0.553140096618358	0.1256038647343	0.130434782608696	0.608131712498525	0.93	0.08
465	5	0.248826291079812	0.995073891625616	0.981481481481482	0.558011049723757	0.981481481481482	0.248826291079812	0.397003745318352	0.512019230769231	0.127403846153846	0.129807692307692	0.621950091352714	0.93	0.08
466	1	0.229787234042553	0.990654205607477	0.964285714285714	0.539440203562341	0.964285714285714	0.229787234042553	0.371134020618557	0.523385300668151	0.120267260579065	0.124721603563474	0.610220719825015	0.94	0.08
467	2	0.212121212121212	0.99537037037037	0.98	0.541561712846348	0.98	0.212121212121212	0.348754448398576	0.516778523489933	0.109619686800895	0.111856823266219	0.603745791245791	0.94	0.08
468	3	0.26605504587156	0.99468085106383	0.983050847457627	0.538904899135447	0.983050847457627	0.26605504587156	0.418772563176895	0.536945812807882	0.142857142857143	0.145320197044335	0.630367948467695	0.94	0.08
469	4	0.200873362445415	0.989189189189189	0.958333333333333	0.5	0.958333333333333	0.200873362445415	0.332129963898917	0.553140096618358	0.111111111111111	0.115942028985507	0.595031275817302	0.94	0.08
470	5	0.225352112676056	0.995073891625616	0.979591836734694	0.550408719346049	0.979591836734694	0.225352112676056	0.366412213740458	0.512019230769231	0.115384615384615	0.117788461538462	0.610213002150836	0.94	0.08
471	1	0.182978723404255	0.990654205607477	0.955555555555555	0.524752475247525	0.955555555555556	0.182978723404255	0.307142857142857	0.523385300668151	0.0957683741648107	0.10022271714922	0.586816464505866	0.95	0.08
472	2	0.181818181818182	0.99537037037037	0.976744186046512	0.532178217821782	0.976744186046512	0.181818181818182	0.306569343065693	0.516778523489933	0.0939597315436242	0.0961968680089485	0.588594276094276	0.95	0.08
473	3	0.229357798165138	0.99468085106383	0.980392156862745	0.526760563380282	0.980392156862745	0.229357798165138	0.371747211895911	0.536945812807882	0.123152709359606	0.125615763546798	0.612019324614484	0.95	0.08
474	4	0.174672489082969	0.994594594594595	0.975609756097561	0.493297587131367	0.975609756097561	0.174672489082969	0.296296296296296	0.553140096618358	0.0966183574879227	0.0990338164251208	0.584633541838782	0.95	0.08
475	5	0.15962441314554	0.995073891625616	0.971428571428572	0.530183727034121	0.971428571428571	0.15962441314554	0.274193548387097	0.512019230769231	0.0817307692307692	0.0841346153846154	0.577349152385578	0.95	0.08
476	1	0.165957446808511	0.990654205607477	0.951219512195122	0.519607843137255	0.951219512195122	0.165957446808511	0.282608695652174	0.523385300668151	0.0868596881959911	0.0913140311804009	0.578305826207994	0.96	0.08
477	2	0.164502164502165	0.99537037037037	0.974358974358974	0.526960784313725	0.974358974358974	0.164502164502165	0.281481481481481	0.516778523489933	0.0850111856823266	0.087248322147651	0.579936267436267	0.96	0.08
478	3	0.155963302752294	0.99468085106383	0.971428571428571	0.504043126684636	0.971428571428571	0.155963302752294	0.268774703557312	0.536945812807882	0.083743842364532	0.0862068965517241	0.575322076908062	0.96	0.08
479	4	0.148471615720524	1	1	0.486842105263158	1	0.148471615720524	0.258555133079848	0.553140096618358	0.0821256038647343	0.0821256038647343	0.574235807860262	0.96	0.08
480	5	0.145539906103286	1	1	0.527272727272727	1	0.145539906103286	0.254098360655738	0.512019230769231	0.0745192307692308	0.0745192307692308	0.572769953051643	0.96	0.08
481	1	0.127659574468085	0.990654205607477	0.9375	0.508393285371703	0.9375	0.127659574468085	0.224719101123595	0.523385300668151	0.066815144766147	0.0712694877505568	0.559156890037781	0.97	0.08
482	2	0.121212121212121	0.99537037037037	0.96551724137931	0.514354066985646	0.96551724137931	0.121212121212121	0.215384615384615	0.516778523489933	0.0626398210290828	0.0648769574944072	0.558291245791246	0.97	0.08
483	3	0.123853211009174	0.99468085106383	0.964285714285714	0.494708994708995	0.964285714285714	0.123853211009174	0.219512195121951	0.536945812807882	0.0665024630541872	0.0689655172413793	0.559267031036502	0.97	0.08
484	4	0.122270742358079	1	1	0.479274611398964	1	0.122270742358079	0.217898832684825	0.553140096618358	0.0676328502415459	0.0676328502415459	0.561135371179039	0.97	0.08
485	5	0.122065727699531	1	1	0.520512820512821	1	0.122065727699531	0.217573221757322	0.512019230769231	0.0625	0.0625	0.561032863849765	0.97	0.08
486	1	0.102127659574468	0.990654205607477	0.923076923076923	0.501182033096927	0.923076923076923	0.102127659574468	0.183908045977012	0.523385300668151	0.0534521158129176	0.0579064587973274	0.546390932590972	0.98	0.08
487	2	0.0995670995670996	1	1	0.509433962264151	1	0.0995670995670996	0.181102362204724	0.516778523489933	0.0514541387024608	0.0514541387024608	0.54978354978355	0.98	0.08
488	3	0.0871559633027523	0.99468085106383	0.95	0.484455958549223	0.95	0.0871559633027523	0.159663865546218	0.536945812807882	0.0467980295566502	0.0492610837438424	0.540918407183291	0.98	0.08
489	4	0.091703056768559	1	1	0.470737913486005	1	0.091703056768559	0.168	0.553140096618358	0.0507246376811594	0.0507246376811594	0.54585152838428	0.98	0.08
490	5	0.0751173708920188	1	1	0.5075	1	0.0751173708920188	0.139737991266376	0.512019230769231	0.0384615384615385	0.0384615384615385	0.537558685446009	0.98	0.08
491	1	0.0680851063829787	0.995327102803738	0.941176470588236	0.493055555555556	0.941176470588235	0.0680851063829787	0.126984126984127	0.523385300668151	0.0356347438752784	0.0378619153674833	0.531706104593359	0.99	0.08
492	2	0.0476190476190476	1	1	0.495412844036697	1	0.0476190476190476	0.0909090909090909	0.516778523489933	0.0246085011185682	0.0246085011185682	0.523809523809524	0.99	0.08
493	3	0.036697247706422	0.99468085106383	0.888888888888888	0.47103274559194	0.888888888888889	0.036697247706422	0.0704845814977974	0.536945812807882	0.0197044334975369	0.0221674876847291	0.515689049385126	0.99	0.08
494	4	0.0349344978165939	1	1	0.455665024630542	1	0.0349344978165939	0.0675105485232067	0.553140096618358	0.0193236714975845	0.0193236714975845	0.517467248908297	0.99	0.08
495	5	0.0375586854460094	1	1	0.497549019607843	1	0.0375586854460094	0.0723981900452489	0.512019230769231	0.0192307692307692	0.0192307692307692	0.518779342723005	0.99	0.08
496	1	0	1	NA	0.476614699331849	NA	0	NA	0.523385300668151	0	0	0.5	1	0.08
497	2	0	1	NA	0.483221476510067	NA	0	NA	0.516778523489933	0	0	0.5	1	0.08
498	3	0	1	NA	0.463054187192118	NA	0	NA	0.536945812807882	0	0	0.5	1	0.08
499	4	0	1	NA	0.446859903381642	NA	0	NA	0.553140096618358	0	0	0.5	1	0.08
500	5	0	1	NA	0.487980769230769	NA	0	NA	0.512019230769231	0	0	0.5	1	0.08
