# Supplementary material for: Early prediction of antigenic transitions for influenza A/H3N2
Source: PLoS Comput Biol. 2020 Feb 18;16(2):e1007683. doi: 10.1371/journal.pcbi.1007683 (PMC7048310; doi:10.1371/journal.pcbi.1007683)
Supplement: S1 Source — (GZ) [file pcbi.1007683.s016.tar.gz › S3_source_files/figure_files/figure4_data/perf.single.09.csv]

	fold	Sensitivity	Specificity	Pos.Pred.Value	Neg.Pred.Value	Precision	Recall	F1	Prevalence	Detection.Rate	Detection.Prevalence	Balanced.Accuracy	thres	freq
1	1	0.9957805907173	0.0218579234972678	0.568674698795181	0.800000000000002	0.568674698795181	0.9957805907173	0.723926380368098	0.564285714285714	0.561904761904762	0.988095238095238	0.508819257107284	0.01	0.09
2	2	1	0.0212765957446809	0.557692307692308	1	0.557692307692308	1	0.716049382716049	0.552380952380952	0.552380952380952	0.990476190476191	0.51063829787234	0.01	0.09
3	3	1	0.0198675496688742	0.595628415300546	1	0.595628415300546	1	0.746575342465753	0.590785907859079	0.590785907859079	0.991869918699187	0.509933774834437	0.01	0.09
4	4	1	0.0509554140127389	0.606860158311346	1	0.606860158311346	1	0.755336617405583	0.594315245478036	0.594315245478036	0.979328165374677	0.525477707006369	0.01	0.09
5	5	1	0.00595238095238095	0.560526315789474	1	0.560526315789474	1	0.718381112984823	0.559055118110236	0.559055118110236	0.99737532808399	0.50297619047619	0.01	0.09
6	1	0.9957805907173	0.0546448087431694	0.577017114914425	0.90909090909091	0.577017114914425	0.9957805907173	0.730650154798762	0.564285714285714	0.561904761904762	0.973809523809524	0.525212699730235	0.02	0.09
7	2	1	0.0478723404255319	0.564476885644769	1	0.564476885644769	1	0.721617418351477	0.552380952380952	0.552380952380952	0.978571428571429	0.523936170212766	0.02	0.09
8	3	1	0.0397350993377483	0.600550964187328	1	0.600550964187328	1	0.750430292598967	0.590785907859079	0.590785907859079	0.983739837398374	0.519867549668874	0.02	0.09
9	4	1	0.0636942675159236	0.610079575596817	1	0.610079575596817	1	0.757825370675453	0.594315245478036	0.594315245478036	0.974160206718346	0.531847133757962	0.02	0.09
10	5	1	0.0357142857142857	0.568	1	0.568	1	0.724489795918367	0.559055118110236	0.559055118110236	0.984251968503937	0.517857142857143	0.02	0.09
11	1	0.9957805907173	0.0819672131147541	0.584158415841584	0.937500000000001	0.584158415841584	0.9957805907173	0.736349453978159	0.564285714285714	0.561904761904762	0.961904761904762	0.538873901916027	0.03	0.09
12	2	1	0.0957446808510638	0.577114427860697	1	0.577114427860697	1	0.73186119873817	0.552380952380952	0.552380952380952	0.957142857142857	0.547872340425532	0.03	0.09
13	3	1	0.0728476821192053	0.608938547486034	1	0.608938547486033	1	0.756944444444444	0.590785907859079	0.590785907859079	0.970189701897019	0.536423841059603	0.03	0.09
14	4	1	0.0828025477707006	0.614973262032085	1	0.614973262032086	1	0.76158940397351	0.594315245478036	0.594315245478036	0.96640826873385	0.54140127388535	0.03	0.09
15	5	1	0.0773809523809524	0.578804347826087	1	0.578804347826087	1	0.733218588640275	0.559055118110236	0.559055118110236	0.965879265091864	0.538690476190476	0.03	0.09
16	1	0.9957805907173	0.109289617486339	0.591478696741855	0.952380952380953	0.591478696741855	0.9957805907173	0.742138364779874	0.564285714285714	0.561904761904762	0.95	0.552535104101819	0.04	0.09
17	2	1	0.106382978723404	0.58	1	0.58	1	0.734177215189873	0.552380952380952	0.552380952380952	0.952380952380952	0.553191489361702	0.04	0.09
18	3	1	0.0860927152317881	0.612359550561798	1	0.612359550561798	1	0.759581881533101	0.590785907859079	0.590785907859079	0.964769647696477	0.543046357615894	0.04	0.09
19	4	1	0.101910828025478	0.619946091644205	1	0.619946091644205	1	0.765391014975042	0.594315245478036	0.594315245478036	0.958656330749354	0.550955414012739	0.04	0.09
20	5	1	0.0952380952380952	0.583561643835616	1	0.583561643835616	1	0.737024221453287	0.559055118110236	0.559055118110236	0.958005249343832	0.547619047619048	0.04	0.09
21	1	0.9957805907173	0.131147540983607	0.59746835443038	0.960000000000001	0.59746835443038	0.9957805907173	0.746835443037975	0.564285714285714	0.561904761904762	0.94047619047619	0.563464065850453	0.05	0.09
22	2	1	0.159574468085106	0.594871794871795	1	0.594871794871795	1	0.745980707395498	0.552380952380952	0.552380952380952	0.928571428571429	0.579787234042553	0.05	0.09
23	3	1	0.0993377483443709	0.615819209039548	1	0.615819209039548	1	0.762237762237762	0.590785907859079	0.590785907859079	0.959349593495935	0.549668874172185	0.05	0.09
24	4	1	0.140127388535032	0.63013698630137	1	0.63013698630137	1	0.773109243697479	0.594315245478036	0.594315245478036	0.943152454780362	0.570063694267516	0.05	0.09
25	5	1	0.113095238095238	0.588397790055249	1	0.588397790055249	1	0.740869565217391	0.559055118110236	0.559055118110236	0.950131233595801	0.556547619047619	0.05	0.09
26	1	0.9957805907173	0.153005464480874	0.603580562659846	0.965517241379311	0.603580562659846	0.9957805907173	0.751592356687898	0.564285714285714	0.561904761904762	0.930952380952381	0.574393027599087	0.06	0.09
27	2	1	0.186170212765957	0.602597402597403	1	0.602597402597403	1	0.752025931928687	0.552380952380952	0.552380952380952	0.916666666666667	0.593085106382979	0.06	0.09
28	3	1	0.125827814569536	0.622857142857143	1	0.622857142857143	1	0.767605633802817	0.590785907859079	0.590785907859079	0.948509485094851	0.562913907284768	0.06	0.09
29	4	0.995652173913044	0.171974522292994	0.637883008356546	0.964285714285715	0.637883008356546	0.995652173913044	0.777589134125637	0.594315245478036	0.591731266149871	0.92764857881137	0.583813348103019	0.06	0.09
30	5	1	0.136904761904762	0.594972067039106	1	0.594972067039106	1	0.746059544658494	0.559055118110236	0.559055118110236	0.939632545931758	0.568452380952381	0.06	0.09
31	1	0.991561181434599	0.174863387978142	0.60880829015544	0.941176470588235	0.60880829015544	0.991561181434599	0.754414125200642	0.564285714285714	0.55952380952381	0.919047619047619	0.583212284706371	0.07	0.09
32	2	1	0.196808510638298	0.605744125326371	1	0.605744125326371	1	0.754471544715447	0.552380952380952	0.552380952380952	0.911904761904762	0.598404255319149	0.07	0.09
33	3	1	0.152317880794702	0.630057803468208	1	0.630057803468208	1	0.773049645390071	0.590785907859079	0.590785907859079	0.937669376693767	0.576158940397351	0.07	0.09
34	4	0.995652173913044	0.191082802547771	0.643258426966292	0.967741935483871	0.643258426966292	0.995652173913044	0.781569965870307	0.594315245478036	0.591731266149871	0.919896640826873	0.593367488230407	0.07	0.09
35	5	1	0.166666666666667	0.603399433427762	1	0.603399433427762	1	0.752650176678445	0.559055118110236	0.559055118110236	0.926509186351706	0.583333333333333	0.07	0.09
36	1	0.991561181434599	0.202185792349727	0.616797900262467	0.948717948717949	0.616797900262467	0.991561181434599	0.760517799352751	0.564285714285714	0.55952380952381	0.907142857142857	0.596873486892163	0.08	0.09
37	2	1	0.212765957446809	0.610526315789474	1	0.610526315789474	1	0.758169934640523	0.552380952380952	0.552380952380952	0.904761904761905	0.606382978723404	0.08	0.09
38	3	1	0.158940397350993	0.631884057971015	1	0.631884057971015	1	0.774422735346359	0.590785907859079	0.590785907859079	0.934959349593496	0.579470198675497	0.08	0.09
39	4	0.995652173913044	0.197452229299363	0.645070422535211	0.96875	0.645070422535211	0.995652173913044	0.782905982905983	0.594315245478036	0.591731266149871	0.917312661498708	0.596552201606203	0.08	0.09
40	5	1	0.202380952380952	0.613832853025937	1	0.613832853025937	1	0.760714285714286	0.559055118110236	0.559055118110236	0.910761154855643	0.601190476190476	0.08	0.09
41	1	0.991561181434599	0.213114754098361	0.620052770448549	0.951219512195122	0.620052770448549	0.991561181434599	0.762987012987013	0.564285714285714	0.55952380952381	0.902380952380952	0.60233796776648	0.09	0.09
42	2	0.995689655172414	0.228723404255319	0.61436170212766	0.977272727272727	0.61436170212766	0.995689655172414	0.759868421052632	0.552380952380952	0.55	0.895238095238095	0.612206529713866	0.09	0.09
43	3	1	0.19205298013245	0.641176470588235	1	0.641176470588235	1	0.781362007168459	0.590785907859079	0.590785907859079	0.921409214092141	0.596026490066225	0.09	0.09
44	4	0.995652173913044	0.235668789808917	0.656160458452722	0.973684210526316	0.656160458452722	0.995652173913044	0.791018998272884	0.594315245478036	0.591731266149871	0.901808785529716	0.61566048186098	0.09	0.09
45	5	1	0.25	0.628318584070796	1	0.628318584070796	1	0.771739130434783	0.559055118110236	0.559055118110236	0.889763779527559	0.625	0.09	0.09
46	1	0.987341772151899	0.234972677595628	0.625668449197861	0.934782608695652	0.625668449197861	0.987341772151899	0.765957446808511	0.564285714285714	0.557142857142857	0.89047619047619	0.611157224873764	0.1	0.09
47	2	0.995689655172414	0.24468085106383	0.619302949061662	0.978723404255319	0.619302949061662	0.995689655172414	0.763636363636364	0.552380952380952	0.55	0.888095238095238	0.620185253118122	0.1	0.09
48	3	1	0.19205298013245	0.641176470588235	1	0.641176470588235	1	0.781362007168459	0.590785907859079	0.590785907859079	0.921409214092141	0.596026490066225	0.1	0.09
49	4	0.991304347826087	0.280254777070064	0.668621700879765	0.956521739130435	0.668621700879765	0.991304347826087	0.798598949211909	0.594315245478036	0.589147286821705	0.881136950904393	0.635779562448075	0.1	0.09
50	5	1	0.261904761904762	0.632047477744807	1	0.632047477744807	1	0.774545454545455	0.559055118110236	0.559055118110236	0.884514435695538	0.630952380952381	0.1	0.09
51	1	0.983122362869198	0.240437158469945	0.626344086021505	0.916666666666667	0.626344086021505	0.983122362869198	0.765188834154351	0.564285714285714	0.554761904761905	0.885714285714286	0.611779760669572	0.11	0.09
52	2	0.995689655172414	0.25531914893617	0.622641509433962	0.979591836734694	0.622641509433962	0.995689655172414	0.766169154228856	0.552380952380952	0.55	0.883333333333333	0.625504402054292	0.11	0.09
53	3	1	0.205298013245033	0.644970414201183	1	0.644970414201183	1	0.784172661870504	0.590785907859079	0.590785907859079	0.915989159891599	0.602649006622517	0.11	0.09
54	4	0.98695652173913	0.318471337579618	0.679640718562874	0.943396226415094	0.679640718562874	0.98695652173913	0.804964539007092	0.594315245478036	0.58656330749354	0.863049095607235	0.652713929659374	0.11	0.09
55	5	0.995305164319249	0.291666666666667	0.640483383685801	0.98	0.640483383685801	0.995305164319249	0.779411764705882	0.559055118110236	0.556430446194226	0.868766404199475	0.643485915492958	0.11	0.09
56	1	0.983122362869198	0.256830601092896	0.631436314363144	0.92156862745098	0.631436314363144	0.983122362869198	0.768976897689769	0.564285714285714	0.554761904761905	0.878571428571429	0.619976481981047	0.12	0.09
57	2	0.991379310344828	0.281914893617021	0.63013698630137	0.963636363636364	0.63013698630137	0.991379310344828	0.770519262981574	0.552380952380952	0.547619047619048	0.869047619047619	0.636647101980924	0.12	0.09
58	3	1	0.225165562913907	0.650746268656716	1	0.650746268656716	1	0.788426763110307	0.590785907859079	0.590785907859079	0.907859078590786	0.612582781456954	0.12	0.09
59	4	0.98695652173913	0.331210191082803	0.683734939759036	0.945454545454545	0.683734939759036	0.98695652173913	0.807829181494662	0.594315245478036	0.58656330749354	0.857881136950904	0.659083356410966	0.12	0.09
60	5	0.990610328638498	0.297619047619048	0.641337386018237	0.961538461538462	0.641337386018237	0.990610328638498	0.77859778597786	0.559055118110236	0.553805774278215	0.863517060367454	0.644114688128773	0.12	0.09
61	1	0.983122362869198	0.278688524590164	0.638356164383562	0.927272727272727	0.638356164383562	0.983122362869198	0.774086378737542	0.564285714285714	0.554761904761905	0.869047619047619	0.630905443729681	0.13	0.09
62	2	0.987068965517241	0.303191489361702	0.636111111111111	0.95	0.636111111111111	0.987068965517241	0.773648648648649	0.552380952380952	0.545238095238095	0.857142857142857	0.645130227439472	0.13	0.09
63	3	1	0.251655629139073	0.658610271903323	1	0.658610271903323	1	0.794171220400729	0.590785907859079	0.590785907859079	0.897018970189702	0.625827814569536	0.13	0.09
64	4	0.978260869565217	0.356687898089172	0.690184049079755	0.918032786885246	0.690184049079755	0.978260869565217	0.809352517985611	0.594315245478036	0.581395348837209	0.842377260981912	0.667474383827195	0.13	0.09
65	5	0.990610328638498	0.321428571428571	0.649230769230769	0.964285714285714	0.649230769230769	0.990610328638498	0.784386617100372	0.559055118110236	0.553805774278215	0.853018372703412	0.656019450033535	0.13	0.09
66	1	0.978902953586498	0.306010928961749	0.646239554317549	0.918032786885246	0.646239554317549	0.978902953586498	0.778523489932886	0.564285714285714	0.552380952380952	0.854761904761905	0.642456941274123	0.14	0.09
67	2	0.987068965517241	0.303191489361702	0.636111111111111	0.95	0.636111111111111	0.987068965517241	0.773648648648649	0.552380952380952	0.545238095238095	0.857142857142857	0.645130227439472	0.14	0.09
68	3	0.995412844036697	0.278145695364238	0.665644171779141	0.976744186046512	0.665644171779141	0.995412844036697	0.797794117647059	0.590785907859079	0.588075880758808	0.883468834688347	0.636779269700468	0.14	0.09
69	4	0.969565217391304	0.369426751592357	0.692546583850932	0.892307692307692	0.692546583850932	0.969565217391304	0.807971014492754	0.594315245478036	0.576227390180879	0.832041343669251	0.66949598449183	0.14	0.09
70	5	0.990610328638498	0.345238095238095	0.657320872274143	0.966666666666667	0.657320872274143	0.990610328638498	0.790262172284644	0.559055118110236	0.553805774278215	0.84251968503937	0.667924211938296	0.14	0.09
71	1	0.970464135021097	0.316939890710383	0.647887323943662	0.892307692307692	0.647887323943662	0.970464135021097	0.777027027027027	0.564285714285714	0.547619047619048	0.845238095238095	0.64370201286574	0.15	0.09
72	2	0.982758620689655	0.313829787234043	0.638655462184874	0.936507936507936	0.638655462184874	0.982758620689655	0.774193548387097	0.552380952380952	0.542857142857143	0.85	0.648294203961849	0.15	0.09
73	3	0.995412844036697	0.298013245033113	0.671826625386997	0.978260869565218	0.671826625386997	0.995412844036697	0.802218114602588	0.590785907859079	0.588075880758808	0.875338753387534	0.646713044534905	0.15	0.09
74	4	0.965217391304348	0.369426751592357	0.691588785046729	0.878787878787879	0.691588785046729	0.965217391304348	0.805807622504537	0.594315245478036	0.573643410852713	0.829457364341085	0.667322071448352	0.15	0.09
75	5	0.990610328638498	0.351190476190476	0.659375	0.967213114754098	0.659375	0.990610328638498	0.791744840525328	0.559055118110236	0.553805774278215	0.83989501312336	0.670900402414487	0.15	0.09
76	1	0.966244725738397	0.33879781420765	0.654285714285714	0.885714285714286	0.654285714285714	0.966244725738397	0.780238500851789	0.564285714285714	0.545238095238095	0.833333333333333	0.652521269973023	0.16	0.09
77	2	0.974137931034483	0.324468085106383	0.640226628895184	0.91044776119403	0.640226628895184	0.974137931034483	0.772649572649573	0.552380952380952	0.538095238095238	0.84047619047619	0.649303008070433	0.16	0.09
78	3	0.990825688073395	0.317880794701987	0.677115987460815	0.96	0.677115987460815	0.990825688073395	0.804469273743017	0.590785907859079	0.585365853658537	0.86449864498645	0.654353241387691	0.16	0.09
79	4	0.965217391304348	0.375796178343949	0.69375	0.880597014925373	0.69375	0.965217391304348	0.807272727272727	0.594315245478036	0.573643410852713	0.82687338501292	0.670506784824148	0.16	0.09
80	5	0.990610328638498	0.357142857142857	0.661442006269592	0.967741935483871	0.661442006269592	0.990610328638498	0.793233082706767	0.559055118110236	0.553805774278215	0.837270341207349	0.673876592890677	0.16	0.09
81	1	0.966244725738397	0.366120218579235	0.663768115942029	0.893333333333333	0.663768115942029	0.966244725738397	0.786941580756014	0.564285714285714	0.545238095238095	0.821428571428571	0.666182472158816	0.17	0.09
82	2	0.974137931034483	0.335106382978723	0.643874643874644	0.91304347826087	0.643874643874644	0.974137931034483	0.775300171526587	0.552380952380952	0.538095238095238	0.835714285714286	0.654622157006603	0.17	0.09
83	3	0.990825688073395	0.317880794701987	0.677115987460815	0.96	0.677115987460815	0.990825688073395	0.804469273743017	0.590785907859079	0.585365853658537	0.86449864498645	0.654353241387691	0.17	0.09
84	4	0.960869565217391	0.401273885350318	0.701587301587302	0.875	0.701587301587302	0.960869565217391	0.811009174311927	0.594315245478036	0.571059431524548	0.813953488372093	0.681071725283855	0.17	0.09
85	5	0.990610328638498	0.404761904761905	0.678456591639871	0.971428571428571	0.678456591639871	0.990610328638498	0.805343511450382	0.559055118110236	0.553805774278215	0.816272965879265	0.697686116700201	0.17	0.09
86	1	0.966244725738397	0.377049180327869	0.667638483965015	0.896103896103896	0.667638483965015	0.966244725738397	0.789655172413793	0.564285714285714	0.545238095238095	0.816666666666667	0.671646953033133	0.18	0.09
87	2	0.974137931034483	0.340425531914894	0.645714285714286	0.914285714285714	0.645714285714286	0.974137931034483	0.776632302405498	0.552380952380952	0.538095238095238	0.833333333333333	0.657281731474688	0.18	0.09
88	3	0.990825688073395	0.33112582781457	0.681388012618297	0.961538461538462	0.681388012618297	0.990825688073395	0.807476635514019	0.590785907859079	0.585365853658537	0.859078590785908	0.660975757943982	0.18	0.09
89	4	0.956521739130435	0.401273885350318	0.700636942675159	0.863013698630137	0.700636942675159	0.956521739130435	0.808823529411765	0.594315245478036	0.568475452196382	0.811369509043928	0.678897812240377	0.18	0.09
90	5	0.990610328638498	0.410714285714286	0.680645161290323	0.971830985915493	0.680645161290323	0.990610328638498	0.806883365200765	0.559055118110236	0.553805774278215	0.813648293963255	0.700662307176392	0.18	0.09
91	1	0.957805907172996	0.39344262295082	0.671597633136095	0.878048780487805	0.671597633136095	0.957805907172996	0.789565217391304	0.564285714285714	0.54047619047619	0.804761904761905	0.675624265061908	0.19	0.09
92	2	0.974137931034483	0.367021276595745	0.655072463768116	0.92	0.655072463768116	0.974137931034483	0.783362218370884	0.552380952380952	0.538095238095238	0.821428571428571	0.670579603815114	0.19	0.09
93	3	0.986238532110092	0.350993377483444	0.686900958466454	0.946428571428571	0.686900958466454	0.986238532110092	0.809792843691149	0.590785907859079	0.582655826558266	0.848238482384824	0.668615954796768	0.19	0.09
94	4	0.956521739130435	0.414012738853503	0.705128205128205	0.866666666666667	0.705128205128205	0.956521739130435	0.811808118081181	0.594315245478036	0.568475452196382	0.806201550387597	0.685267238991969	0.19	0.09
95	5	0.985915492957746	0.422619047619048	0.684039087947883	0.95945945945946	0.684039087947883	0.985915492957746	0.807692307692308	0.559055118110236	0.551181102362205	0.805774278215223	0.704267270288397	0.19	0.09
96	1	0.957805907172996	0.415300546448087	0.679640718562874	0.883720930232558	0.679640718562874	0.957805907172996	0.795096322241681	0.564285714285714	0.54047619047619	0.795238095238095	0.686553226810542	0.2	0.09
97	2	0.969827586206897	0.382978723404255	0.659824046920821	0.911392405063291	0.659824046920821	0.969827586206897	0.785340314136126	0.552380952380952	0.535714285714286	0.811904761904762	0.676403154805576	0.2	0.09
98	3	0.981651376146789	0.364238410596026	0.690322580645161	0.932203389830508	0.690322580645161	0.981651376146789	0.810606060606061	0.590785907859079	0.579945799457995	0.840108401084011	0.672944893371408	0.2	0.09
99	4	0.952173913043478	0.43312101910828	0.711038961038961	0.860759493670886	0.711038961038961	0.952173913043478	0.814126394052045	0.594315245478036	0.565891472868217	0.795865633074935	0.692647466075879	0.2	0.09
100	5	0.985915492957746	0.428571428571429	0.686274509803922	0.96	0.686274509803922	0.985915492957746	0.809248554913295	0.559055118110236	0.551181102362205	0.803149606299213	0.707243460764588	0.2	0.09
101	1	0.957805907172996	0.426229508196721	0.683734939759036	0.886363636363636	0.683734939759036	0.957805907172996	0.797891036906854	0.564285714285714	0.54047619047619	0.79047619047619	0.692017707684858	0.21	0.09
102	2	0.969827586206897	0.393617021276596	0.663716814159292	0.91358024691358	0.663716814159292	0.969827586206897	0.788091068301226	0.552380952380952	0.535714285714286	0.807142857142857	0.681722303741746	0.21	0.09
103	3	0.981651376146789	0.397350993377483	0.701639344262295	0.9375	0.701639344262295	0.981651376146789	0.818355640535373	0.590785907859079	0.579945799457995	0.826558265582656	0.689501184762136	0.21	0.09
104	4	0.952173913043478	0.439490445859873	0.713355048859935	0.8625	0.713355048859935	0.952173913043478	0.815642458100559	0.594315245478036	0.565891472868217	0.79328165374677	0.695832179451676	0.21	0.09
105	5	0.981220657276995	0.43452380952381	0.6875	0.948051948051948	0.6875	0.981220657276995	0.808510638297872	0.559055118110236	0.548556430446194	0.797900262467192	0.707872233400402	0.21	0.09
106	1	0.953586497890295	0.431693989071038	0.684848484848485	0.877777777777778	0.684848484848485	0.953586497890295	0.797178130511464	0.564285714285714	0.538095238095238	0.785714285714286	0.692640243480667	0.22	0.09
107	2	0.969827586206897	0.414893617021277	0.671641791044776	0.917647058823529	0.671641791044776	0.969827586206897	0.793650793650794	0.552380952380952	0.535714285714286	0.797619047619048	0.692360601614087	0.22	0.09
108	3	0.977064220183486	0.403973509933775	0.702970297029703	0.924242424242424	0.702970297029703	0.977064220183486	0.817658349328215	0.590785907859079	0.577235772357724	0.821138211382114	0.690518865058631	0.22	0.09
109	4	0.947826086956522	0.445859872611465	0.714754098360656	0.853658536585366	0.714754098360656	0.947826086956522	0.814953271028037	0.594315245478036	0.563307493540052	0.788113695090439	0.696842979783993	0.22	0.09
110	5	0.981220657276995	0.43452380952381	0.6875	0.948051948051948	0.6875	0.981220657276995	0.808510638297872	0.559055118110236	0.548556430446194	0.797900262467192	0.707872233400402	0.22	0.09
111	1	0.949367088607595	0.437158469945355	0.685975609756098	0.869565217391304	0.685975609756098	0.949367088607595	0.79646017699115	0.564285714285714	0.535714285714286	0.780952380952381	0.693262779276475	0.23	0.09
112	2	0.96551724137931	0.430851063829787	0.676737160120846	0.910112359550562	0.676737160120846	0.96551724137931	0.795737122557726	0.552380952380952	0.533333333333333	0.788095238095238	0.698184152604549	0.23	0.09
113	3	0.972477064220184	0.410596026490066	0.704318936877076	0.911764705882353	0.704318936877076	0.972477064220184	0.816955684007707	0.590785907859079	0.574525745257453	0.815718157181572	0.691536545355125	0.23	0.09
114	4	0.934782608695652	0.452229299363057	0.714285714285714	0.825581395348837	0.714285714285714	0.934782608695652	0.809792843691149	0.594315245478036	0.555555555555556	0.777777777777778	0.693505954029355	0.23	0.09
115	5	0.981220657276995	0.458333333333333	0.696666666666667	0.950617283950617	0.696666666666667	0.981220657276995	0.814814814814815	0.559055118110236	0.548556430446194	0.78740157480315	0.719776995305164	0.23	0.09
116	1	0.945147679324895	0.442622950819672	0.687116564417178	0.861702127659574	0.687116564417178	0.945147679324895	0.795737122557727	0.564285714285714	0.533333333333333	0.776190476190476	0.693885315072283	0.24	0.09
117	2	0.96551724137931	0.436170212765957	0.678787878787879	0.911111111111111	0.678787878787879	0.96551724137931	0.797153024911032	0.552380952380952	0.533333333333333	0.785714285714286	0.700843727072634	0.24	0.09
118	3	0.972477064220184	0.450331125827815	0.71864406779661	0.918918918918919	0.71864406779661	0.972477064220184	0.826510721247563	0.590785907859079	0.574525745257453	0.799457994579946	0.711404095023999	0.24	0.09
119	4	0.934782608695652	0.45859872611465	0.716666666666667	0.827586206896552	0.716666666666667	0.934782608695652	0.811320754716981	0.594315245478036	0.555555555555556	0.775193798449612	0.696690667405151	0.24	0.09
120	5	0.981220657276995	0.470238095238095	0.701342281879195	0.951807228915662	0.701342281879195	0.981220657276995	0.818003913894325	0.559055118110236	0.548556430446194	0.782152230971129	0.725729376257545	0.24	0.09
121	1	0.940928270042194	0.469945355191257	0.696875	0.86	0.696875	0.940928270042194	0.800718132854578	0.564285714285714	0.530952380952381	0.761904761904762	0.705436812616726	0.25	0.09
122	2	0.948275862068966	0.446808510638298	0.679012345679012	0.875	0.679012345679012	0.948275862068966	0.79136690647482	0.552380952380952	0.523809523809524	0.771428571428571	0.697542186353632	0.25	0.09
123	3	0.972477064220184	0.450331125827815	0.71864406779661	0.918918918918919	0.71864406779661	0.972477064220184	0.826510721247563	0.590785907859079	0.574525745257453	0.799457994579946	0.711404095023999	0.25	0.09
124	4	0.934782608695652	0.477707006369427	0.723905723905724	0.833333333333333	0.723905723905724	0.934782608695652	0.815939278937381	0.594315245478036	0.555555555555556	0.767441860465116	0.706244807532539	0.25	0.09
125	5	0.976525821596244	0.488095238095238	0.707482993197279	0.942528735632184	0.707482993197279	0.976525821596244	0.82051282051282	0.559055118110236	0.545931758530184	0.771653543307087	0.732310529845741	0.25	0.09
126	1	0.936708860759494	0.491803278688525	0.704761904761905	0.857142857142857	0.704761904761905	0.936708860759494	0.804347826086957	0.564285714285714	0.528571428571429	0.75	0.714256069724009	0.26	0.09
127	2	0.948275862068966	0.468085106382979	0.6875	0.88	0.6875	0.948275862068966	0.797101449275362	0.552380952380952	0.523809523809524	0.761904761904762	0.708180484225972	0.26	0.09
128	3	0.967889908256881	0.470198675496689	0.725085910652921	0.91025641025641	0.725085910652921	0.967889908256881	0.829076620825147	0.590785907859079	0.571815718157182	0.788617886178862	0.719044291876785	0.26	0.09
129	4	0.921739130434783	0.496815286624204	0.728522336769759	0.8125	0.728522336769759	0.921739130434783	0.813819577735125	0.594315245478036	0.547803617571059	0.751937984496124	0.709277208529493	0.26	0.09
130	5	0.971830985915493	0.494047619047619	0.708904109589041	0.932584269662922	0.708904109589041	0.971830985915493	0.81980198019802	0.559055118110236	0.543307086614173	0.766404199475066	0.732939302481556	0.26	0.09
131	1	0.936708860759494	0.497267759562842	0.707006369426752	0.858490566037736	0.707006369426752	0.936708860759494	0.805807622504537	0.564285714285714	0.528571428571429	0.747619047619048	0.716988310161168	0.27	0.09
132	2	0.948275862068966	0.468085106382979	0.6875	0.88	0.6875	0.948275862068966	0.797101449275362	0.552380952380952	0.523809523809524	0.761904761904762	0.708180484225972	0.27	0.09
133	3	0.963302752293578	0.509933774834437	0.73943661971831	0.905882352941176	0.73943661971831	0.963302752293578	0.836653386454183	0.590785907859079	0.569105691056911	0.769647696476965	0.736618263564008	0.27	0.09
134	4	0.91304347826087	0.515923566878981	0.734265734265734	0.801980198019802	0.734265734265734	0.91304347826087	0.813953488372093	0.594315245478036	0.542635658914729	0.739018087855297	0.714483522569925	0.27	0.09
135	5	0.971830985915493	0.523809523809524	0.721254355400697	0.936170212765958	0.721254355400697	0.971830985915493	0.828	0.559055118110236	0.543307086614173	0.753280839895013	0.747820254862508	0.27	0.09
136	1	0.936708860759494	0.513661202185792	0.713826366559486	0.862385321100917	0.713826366559486	0.936708860759494	0.81021897810219	0.564285714285714	0.528571428571429	0.740476190476191	0.725185031472643	0.28	0.09
137	2	0.943965517241379	0.473404255319149	0.688679245283019	0.872549019607843	0.688679245283019	0.943965517241379	0.796363636363636	0.552380952380952	0.521428571428571	0.757142857142857	0.708684886280264	0.28	0.09
138	3	0.94954128440367	0.509933774834437	0.736654804270463	0.875	0.736654804270463	0.94954128440367	0.829659318637274	0.590785907859079	0.560975609756098	0.761517615176152	0.729737529619053	0.28	0.09
139	4	0.904347826086957	0.528662420382166	0.737588652482269	0.790476190476191	0.737588652482269	0.904347826086957	0.8125	0.594315245478036	0.537467700258398	0.728682170542636	0.716505123234561	0.28	0.09
140	5	0.971830985915493	0.523809523809524	0.721254355400697	0.936170212765958	0.721254355400697	0.971830985915493	0.828	0.559055118110236	0.543307086614173	0.753280839895013	0.747820254862508	0.28	0.09
141	1	0.924050632911392	0.530054644808743	0.718032786885246	0.843478260869565	0.718032786885246	0.924050632911392	0.808118081180812	0.564285714285714	0.521428571428571	0.726190476190476	0.727052638860068	0.29	0.09
142	2	0.939655172413793	0.484042553191489	0.692063492063492	0.866666666666667	0.692063492063492	0.939655172413793	0.797074954296161	0.552380952380952	0.519047619047619	0.75	0.711848862802641	0.29	0.09
143	3	0.944954128440367	0.536423841059603	0.746376811594203	0.870967741935484	0.746376811594203	0.944954128440367	0.834008097165992	0.590785907859079	0.558265582655827	0.747967479674797	0.740688984749985	0.29	0.09
144	4	0.904347826086957	0.54140127388535	0.742857142857143	0.794392523364486	0.742857142857143	0.904347826086957	0.815686274509804	0.594315245478036	0.537467700258398	0.723514211886305	0.722874549986153	0.29	0.09
145	5	0.971830985915493	0.547619047619048	0.731448763250883	0.938775510204082	0.731448763250883	0.971830985915493	0.834677419354839	0.559055118110236	0.543307086614173	0.742782152230971	0.75972501676727	0.29	0.09
146	1	0.919831223628692	0.540983606557377	0.721854304635762	0.838983050847458	0.721854304635762	0.919831223628692	0.808905380333952	0.564285714285714	0.519047619047619	0.719047619047619	0.730407415093035	0.3	0.09
147	2	0.939655172413793	0.48936170212766	0.694267515923567	0.867924528301887	0.694267515923567	0.939655172413793	0.798534798534798	0.552380952380952	0.519047619047619	0.747619047619048	0.714508437270726	0.3	0.09
148	3	0.940366972477064	0.543046357615894	0.748175182481752	0.863157894736842	0.748175182481752	0.940366972477064	0.833333333333333	0.590785907859079	0.555555555555556	0.742547425474255	0.741706665046479	0.3	0.09
149	4	0.904347826086957	0.547770700636943	0.745519713261649	0.796296296296296	0.745519713261649	0.904347826086957	0.817288801571709	0.594315245478036	0.537467700258398	0.720930232558139	0.72605926336195	0.3	0.09
150	5	0.967136150234742	0.56547619047619	0.738351254480287	0.931372549019608	0.738351254480287	0.967136150234742	0.83739837398374	0.559055118110236	0.540682414698163	0.732283464566929	0.766306170355466	0.3	0.09
151	1	0.915611814345992	0.562841530054645	0.730639730639731	0.83739837398374	0.730639730639731	0.915611814345992	0.812734082397004	0.564285714285714	0.516666666666667	0.707142857142857	0.739226672200318	0.31	0.09
152	2	0.935344827586207	0.51063829787234	0.702265372168285	0.864864864864865	0.702265372168285	0.935344827586207	0.802218114602588	0.552380952380952	0.516666666666667	0.735714285714286	0.722991562729274	0.31	0.09
153	3	0.935779816513762	0.576158940397351	0.761194029850746	0.861386138613861	0.761194029850746	0.935779816513762	0.839506172839506	0.590785907859079	0.552845528455285	0.726287262872629	0.755969378455556	0.31	0.09
154	4	0.891304347826087	0.560509554140127	0.748175182481752	0.778761061946903	0.748175182481752	0.891304347826087	0.813492063492063	0.594315245478036	0.529715762273902	0.708010335917313	0.725906950983107	0.31	0.09
155	5	0.962441314553991	0.601190476190476	0.753676470588235	0.926605504587156	0.753676470588235	0.962441314553991	0.845360824742268	0.559055118110236	0.538057742782152	0.713910761154856	0.781815895372233	0.31	0.09
156	1	0.907172995780591	0.573770491803279	0.733788395904437	0.826771653543307	0.733788395904437	0.907172995780591	0.811320754716981	0.564285714285714	0.511904761904762	0.697619047619048	0.740471743791935	0.32	0.09
157	2	0.931034482758621	0.51063829787234	0.701298701298701	0.857142857142857	0.701298701298701	0.931034482758621	0.8	0.552380952380952	0.514285714285714	0.733333333333333	0.720836390315481	0.32	0.09
158	3	0.931192660550459	0.582781456953642	0.763157894736842	0.854368932038835	0.763157894736842	0.931192660550459	0.838842975206612	0.590785907859079	0.550135501355014	0.720867208672087	0.756987058752051	0.32	0.09
159	4	0.88695652173913	0.56687898089172	0.75	0.773913043478261	0.75	0.88695652173913	0.812749003984064	0.594315245478036	0.527131782945736	0.702842377260982	0.726917751315425	0.32	0.09
160	5	0.953051643192488	0.607142857142857	0.754646840148699	0.910714285714286	0.754646840148699	0.953051643192488	0.842323651452282	0.559055118110236	0.532808398950131	0.706036745406824	0.780097250167673	0.32	0.09
161	1	0.90295358649789	0.595628415300546	0.743055555555555	0.825757575757576	0.743055555555556	0.90295358649789	0.815238095238095	0.564285714285714	0.509523809523809	0.685714285714286	0.749291000899218	0.33	0.09
162	2	0.926724137931034	0.51063829787234	0.700325732899023	0.849557522123894	0.700325732899023	0.926724137931034	0.797773654916512	0.552380952380952	0.511904761904762	0.730952380952381	0.718681217901687	0.33	0.09
163	3	0.922018348623853	0.589403973509934	0.76425855513308	0.839622641509434	0.76425855513308	0.922018348623853	0.835758835758836	0.590785907859079	0.544715447154472	0.712737127371274	0.755711161066894	0.33	0.09
164	4	0.88695652173913	0.573248407643312	0.752767527675277	0.775862068965517	0.752767527675277	0.88695652173913	0.81437125748503	0.594315245478036	0.527131782945736	0.700258397932817	0.730102464691221	0.33	0.09
165	5	0.953051643192488	0.607142857142857	0.754646840148699	0.910714285714286	0.754646840148699	0.953051643192488	0.842323651452282	0.559055118110236	0.532808398950131	0.706036745406824	0.780097250167673	0.33	0.09
166	1	0.894514767932489	0.612021857923497	0.749116607773851	0.817518248175182	0.749116607773852	0.894514767932489	0.815384615384615	0.564285714285714	0.504761904761905	0.673809523809524	0.753268312927993	0.34	0.09
167	2	0.926724137931034	0.515957446808511	0.702614379084967	0.850877192982456	0.702614379084967	0.926724137931034	0.799256505576208	0.552380952380952	0.511904761904762	0.728571428571429	0.721340792369773	0.34	0.09
168	3	0.912844036697248	0.596026490066225	0.765384615384615	0.825688073394495	0.765384615384615	0.912844036697248	0.832635983263598	0.590785907859079	0.53929539295393	0.704607046070461	0.754435263381736	0.34	0.09
169	4	0.882608695652174	0.573248407643312	0.751851851851852	0.769230769230769	0.751851851851852	0.882608695652174	0.812	0.594315245478036	0.524547803617571	0.697674418604651	0.727928551647743	0.34	0.09
170	5	0.948356807511737	0.607142857142857	0.753731343283582	0.902654867256637	0.753731343283582	0.948356807511737	0.83991683991684	0.559055118110236	0.530183727034121	0.703412073490814	0.777749832327297	0.34	0.09
171	1	0.894514767932489	0.633879781420765	0.759856630824373	0.822695035460993	0.759856630824373	0.894514767932489	0.821705426356589	0.564285714285714	0.504761904761905	0.664285714285714	0.764197274676627	0.35	0.09
172	2	0.922413793103448	0.531914893617021	0.708609271523179	0.847457627118644	0.708609271523179	0.922413793103448	0.801498127340824	0.552380952380952	0.509523809523809	0.719047619047619	0.727164343360235	0.35	0.09
173	3	0.908256880733945	0.615894039735099	0.7734375	0.823008849557522	0.7734375	0.908256880733945	0.835443037974683	0.590785907859079	0.536585365853659	0.693766937669377	0.762075460234522	0.35	0.09
174	4	0.878260869565217	0.579617834394904	0.753731343283582	0.764705882352941	0.753731343283582	0.878260869565217	0.811244979919679	0.594315245478036	0.521963824289406	0.69250645994832	0.728939351980061	0.35	0.09
175	5	0.938967136150235	0.619047619047619	0.757575757575758	0.888888888888889	0.757575757575758	0.938967136150235	0.838574423480084	0.559055118110236	0.5249343832021	0.692913385826772	0.779007377598927	0.35	0.09
176	1	0.886075949367089	0.644808743169399	0.763636363636364	0.813793103448276	0.763636363636364	0.886075949367089	0.8203125	0.564285714285714	0.5	0.654761904761905	0.765442346268244	0.36	0.09
177	2	0.922413793103448	0.558510638297872	0.72053872053872	0.853658536585366	0.720538720538721	0.922413793103448	0.809073724007561	0.552380952380952	0.509523809523809	0.707142857142857	0.74046221570066	0.36	0.09
178	3	0.899082568807339	0.622516556291391	0.774703557312253	0.810344827586207	0.774703557312253	0.899082568807339	0.832271762208068	0.590785907859079	0.531165311653117	0.685636856368564	0.760799562549365	0.36	0.09
179	4	0.869565217391304	0.598726114649682	0.760456273764259	0.758064516129032	0.760456273764259	0.869565217391304	0.811359026369168	0.594315245478036	0.516795865633075	0.679586563307494	0.734145666020493	0.36	0.09
180	5	0.938967136150235	0.636904761904762	0.766283524904215	0.891666666666667	0.766283524904215	0.938967136150235	0.843881856540084	0.559055118110236	0.5249343832021	0.68503937007874	0.787935949027498	0.36	0.09
181	1	0.886075949367089	0.655737704918033	0.769230769230769	0.816326530612245	0.769230769230769	0.886075949367089	0.823529411764706	0.564285714285714	0.5	0.65	0.770906827142561	0.37	0.09
182	2	0.922413793103448	0.558510638297872	0.72053872053872	0.853658536585366	0.720538720538721	0.922413793103448	0.809073724007561	0.552380952380952	0.509523809523809	0.707142857142857	0.74046221570066	0.37	0.09
183	3	0.889908256880734	0.629139072847682	0.776	0.798319327731092	0.776	0.889908256880734	0.829059829059829	0.590785907859079	0.525745257452574	0.677506775067751	0.759523664864208	0.37	0.09
184	4	0.865217391304348	0.617834394904459	0.768339768339768	0.7578125	0.768339768339768	0.865217391304348	0.813905930470348	0.594315245478036	0.51421188630491	0.669250645994832	0.741525893104403	0.37	0.09
185	5	0.934272300469484	0.654761904761905	0.77431906614786	0.887096774193548	0.77431906614786	0.934272300469484	0.846808510638298	0.559055118110236	0.522309711286089	0.674540682414698	0.794517102615694	0.37	0.09
186	1	0.877637130801688	0.677595628415301	0.779026217228465	0.810457516339869	0.779026217228464	0.877637130801688	0.825396825396825	0.564285714285714	0.495238095238095	0.635714285714286	0.777616379608494	0.38	0.09
187	2	0.922413793103448	0.569148936170213	0.725423728813559	0.856	0.725423728813559	0.922413793103448	0.812144212523719	0.552380952380952	0.509523809523809	0.702380952380952	0.745781364636831	0.38	0.09
188	3	0.885321100917431	0.649006622516556	0.784552845528455	0.796747967479675	0.784552845528455	0.885321100917431	0.831896551724138	0.590785907859079	0.523035230352303	0.666666666666667	0.767163861716994	0.38	0.09
189	4	0.865217391304348	0.630573248407643	0.77431906614786	0.761538461538462	0.77431906614786	0.865217391304348	0.817248459958932	0.594315245478036	0.51421188630491	0.664082687338501	0.747895319855996	0.38	0.09
190	5	0.929577464788732	0.654761904761905	0.7734375	0.88	0.7734375	0.929577464788732	0.844349680170576	0.559055118110236	0.519685039370079	0.671916010498688	0.792169684775319	0.38	0.09
191	1	0.864978902953586	0.688524590163934	0.782442748091603	0.79746835443038	0.782442748091603	0.864978902953586	0.821643286573146	0.564285714285714	0.488095238095238	0.623809523809524	0.77675174655876	0.39	0.09
192	2	0.922413793103448	0.579787234042553	0.73037542662116	0.858267716535433	0.73037542662116	0.922413793103448	0.815238095238095	0.552380952380952	0.509523809523809	0.697619047619048	0.751100513573001	0.39	0.09
193	3	0.885321100917431	0.66887417218543	0.794238683127572	0.801587301587302	0.794238683127572	0.885321100917431	0.837310195227766	0.590785907859079	0.523035230352303	0.658536585365854	0.777097636551431	0.39	0.09
194	4	0.860869565217391	0.643312101910828	0.779527559055118	0.759398496240602	0.779527559055118	0.860869565217391	0.818181818181818	0.594315245478036	0.511627906976744	0.656330749354005	0.75209083356411	0.39	0.09
195	5	0.929577464788732	0.666666666666667	0.779527559055118	0.881889763779527	0.779527559055118	0.929577464788732	0.84796573875803	0.559055118110236	0.519685039370079	0.666666666666667	0.7981220657277	0.39	0.09
196	1	0.860759493670886	0.688524590163934	0.781609195402299	0.792452830188679	0.781609195402299	0.860759493670886	0.819277108433735	0.564285714285714	0.485714285714286	0.621428571428571	0.77464204191741	0.4	0.09
197	2	0.913793103448276	0.595744680851064	0.736111111111111	0.848484848484849	0.736111111111111	0.913793103448276	0.815384615384615	0.552380952380952	0.504761904761905	0.685714285714286	0.75476889214967	0.4	0.09
198	3	0.885321100917431	0.682119205298013	0.800829875518672	0.8046875	0.800829875518672	0.885321100917431	0.840958605664488	0.590785907859079	0.523035230352303	0.653116531165312	0.783720153107722	0.4	0.09
199	4	0.856521739130435	0.64968152866242	0.781746031746032	0.755555555555556	0.781746031746032	0.856521739130435	0.817427385892116	0.594315245478036	0.509043927648579	0.651162790697674	0.753101633896428	0.4	0.09
200	5	0.929577464788732	0.678571428571429	0.785714285714286	0.883720930232558	0.785714285714286	0.929577464788732	0.851612903225807	0.559055118110236	0.519685039370079	0.661417322834646	0.80407444668008	0.4	0.09
201	1	0.856540084388186	0.693989071038251	0.783783783783784	0.788819875776398	0.783783783783784	0.856540084388186	0.818548387096774	0.564285714285714	0.483333333333333	0.616666666666667	0.775264577713219	0.41	0.09
202	2	0.905172413793103	0.617021276595745	0.74468085106383	0.840579710144927	0.74468085106383	0.905172413793103	0.817120622568093	0.552380952380952	0.5	0.671428571428571	0.761096845194424	0.41	0.09
203	3	0.880733944954128	0.682119205298013	0.8	0.798449612403101	0.8	0.880733944954128	0.838427947598253	0.590785907859079	0.520325203252033	0.650406504065041	0.781426575126071	0.41	0.09
204	4	0.856521739130435	0.656050955414013	0.784860557768924	0.757352941176471	0.784860557768924	0.856521739130435	0.819126819126819	0.594315245478036	0.509043927648579	0.648578811369509	0.756286347272224	0.41	0.09
205	5	0.924882629107981	0.696428571428571	0.794354838709677	0.879699248120301	0.794354838709677	0.924882629107981	0.854663774403471	0.559055118110236	0.517060367454068	0.650918635170604	0.810655600268276	0.41	0.09
206	1	0.852320675105485	0.699453551912568	0.785992217898833	0.785276073619632	0.785992217898833	0.852320675105485	0.817813765182186	0.564285714285714	0.480952380952381	0.611904761904762	0.775887113509027	0.42	0.09
207	2	0.905172413793103	0.648936170212766	0.760869565217391	0.847222222222222	0.760869565217391	0.905172413793103	0.826771653543307	0.552380952380952	0.5	0.657142857142857	0.777054292002935	0.42	0.09
208	3	0.871559633027523	0.682119205298013	0.798319327731092	0.786259541984733	0.798319327731092	0.871559633027523	0.833333333333333	0.590785907859079	0.514905149051491	0.644986449864499	0.776839419162768	0.42	0.09
209	4	0.852173913043478	0.656050955414013	0.784	0.751824817518248	0.784	0.852173913043478	0.816666666666667	0.594315245478036	0.506459948320413	0.645994832041344	0.754112434228746	0.42	0.09
210	5	0.92018779342723	0.696428571428571	0.793522267206478	0.873134328358209	0.793522267206478	0.92018779342723	0.852173913043478	0.559055118110236	0.514435695538058	0.648293963254593	0.808308182427901	0.42	0.09
211	1	0.848101265822785	0.715846994535519	0.794466403162055	0.784431137724551	0.794466403162055	0.848101265822785	0.820408163265306	0.564285714285714	0.478571428571429	0.602380952380952	0.781974130179152	0.43	0.09
212	2	0.900862068965517	0.648936170212766	0.76	0.841379310344827	0.76	0.900862068965517	0.824457593688363	0.552380952380952	0.497619047619048	0.654761904761905	0.774899119589142	0.43	0.09
213	3	0.86697247706422	0.708609271523179	0.811158798283262	0.786764705882353	0.811158798283262	0.86697247706422	0.838137472283814	0.590785907859079	0.51219512195122	0.631436314363144	0.787790874293699	0.43	0.09
214	4	0.852173913043478	0.656050955414013	0.784	0.751824817518248	0.784	0.852173913043478	0.816666666666667	0.594315245478036	0.506459948320413	0.645994832041344	0.754112434228746	0.43	0.09
215	5	0.915492957746479	0.702380952380952	0.795918367346939	0.867647058823529	0.795918367346939	0.915492957746479	0.851528384279476	0.559055118110236	0.511811023622047	0.643044619422572	0.808936955063716	0.43	0.09
216	1	0.839662447257384	0.715846994535519	0.792828685258964	0.775147928994083	0.792828685258964	0.839662447257384	0.815573770491803	0.564285714285714	0.473809523809524	0.597619047619048	0.777754720896451	0.44	0.09
217	2	0.900862068965517	0.664893617021277	0.768382352941176	0.844594594594595	0.768382352941177	0.900862068965517	0.829365079365079	0.552380952380952	0.497619047619048	0.647619047619048	0.782877842993397	0.44	0.09
218	3	0.857798165137615	0.71523178807947	0.81304347826087	0.776978417266187	0.81304347826087	0.857798165137615	0.834821428571428	0.590785907859079	0.506775067750677	0.623306233062331	0.786514976608542	0.44	0.09
219	4	0.847826086956522	0.662420382165605	0.786290322580645	0.748201438848921	0.786290322580645	0.847826086956522	0.815899581589958	0.594315245478036	0.503875968992248	0.640826873385013	0.755123234561063	0.44	0.09
220	5	0.906103286384977	0.708333333333333	0.797520661157025	0.856115107913669	0.797520661157025	0.906103286384977	0.848351648351648	0.559055118110236	0.506561679790026	0.635170603674541	0.807218309859155	0.44	0.09
221	1	0.835443037974684	0.726775956284153	0.798387096774194	0.773255813953488	0.798387096774194	0.835443037974684	0.816494845360825	0.564285714285714	0.471428571428571	0.59047619047619	0.781109497129418	0.45	0.09
222	2	0.900862068965517	0.686170212765957	0.779850746268657	0.848684210526316	0.779850746268657	0.900862068965517	0.836	0.552380952380952	0.497619047619048	0.638095238095238	0.793516140865737	0.45	0.09
223	3	0.857798165137615	0.721854304635762	0.816593886462882	0.778571428571429	0.816593886462882	0.857798165137615	0.83668903803132	0.590785907859079	0.506775067750677	0.62059620596206	0.789826234886688	0.45	0.09
224	4	0.830434782608696	0.662420382165605	0.782786885245902	0.727272727272727	0.782786885245902	0.830434782608696	0.805907172995781	0.594315245478036	0.493540051679587	0.630490956072351	0.74642758238715	0.45	0.09
225	5	0.896713615023474	0.714285714285714	0.799163179916318	0.845070422535211	0.799163179916318	0.896713615023474	0.845132743362832	0.559055118110236	0.501312335958005	0.627296587926509	0.805499664654594	0.45	0.09
226	1	0.835443037974684	0.737704918032787	0.804878048780488	0.775862068965517	0.804878048780488	0.835443037974684	0.819875776397516	0.564285714285714	0.471428571428571	0.585714285714286	0.786573978003735	0.46	0.09
227	2	0.896551724137931	0.686170212765957	0.779026217228465	0.843137254901961	0.779026217228464	0.896551724137931	0.833667334669339	0.552380952380952	0.495238095238095	0.635714285714286	0.791360968451944	0.46	0.09
228	3	0.848623853211009	0.735099337748344	0.822222222222222	0.770833333333333	0.822222222222222	0.848623853211009	0.835214446952596	0.590785907859079	0.501355013550135	0.609756097560976	0.791861595479677	0.46	0.09
229	4	0.821739130434783	0.67515923566879	0.7875	0.72108843537415	0.7875	0.821739130434783	0.804255319148936	0.594315245478036	0.488372093023256	0.62015503875969	0.748449183051786	0.46	0.09
230	5	0.892018779342723	0.726190476190476	0.805084745762712	0.841379310344828	0.805084745762712	0.892018779342723	0.846325167037862	0.559055118110236	0.498687664041995	0.619422572178478	0.8091046277666	0.46	0.09
231	1	0.827004219409283	0.743169398907104	0.806584362139918	0.768361581920904	0.806584362139918	0.827004219409283	0.816666666666667	0.564285714285714	0.466666666666667	0.578571428571429	0.785086809158193	0.47	0.09
232	2	0.892241379310345	0.696808510638298	0.784090909090909	0.83974358974359	0.784090909090909	0.892241379310345	0.834677419354839	0.552380952380952	0.492857142857143	0.628571428571429	0.794524944974321	0.47	0.09
233	3	0.844036697247706	0.741721854304636	0.825112107623318	0.767123287671233	0.825112107623318	0.844036697247706	0.834467120181406	0.590785907859079	0.498644986449864	0.604336043360434	0.792879275776171	0.47	0.09
234	4	0.817391304347826	0.681528662420382	0.789915966386555	0.718120805369128	0.789915966386555	0.817391304347826	0.803418803418803	0.594315245478036	0.48578811369509	0.614987080103359	0.749459983384104	0.47	0.09
235	5	0.887323943661972	0.732142857142857	0.807692307692308	0.836734693877551	0.807692307692308	0.887323943661972	0.845637583892618	0.559055118110236	0.496062992125984	0.614173228346457	0.809733400402414	0.47	0.09
236	1	0.827004219409283	0.754098360655738	0.813278008298755	0.770949720670391	0.813278008298755	0.827004219409283	0.820083682008368	0.564285714285714	0.466666666666667	0.573809523809524	0.79055129003251	0.48	0.09
237	2	0.887931034482759	0.702127659574468	0.786259541984733	0.835443037974684	0.786259541984733	0.887931034482759	0.834008097165992	0.552380952380952	0.49047619047619	0.623809523809524	0.795029347028613	0.48	0.09
238	3	0.839449541284404	0.748344370860927	0.828054298642534	0.763513513513513	0.828054298642534	0.839449541284404	0.83371298405467	0.590785907859079	0.495934959349593	0.598915989159892	0.793896956072665	0.48	0.09
239	4	0.804347826086957	0.694267515923567	0.793991416309013	0.707792207792208	0.793991416309013	0.804347826086957	0.799136069114471	0.594315245478036	0.478036175710594	0.602067183462532	0.749307671005262	0.48	0.09
240	5	0.873239436619718	0.744047619047619	0.812227074235808	0.822368421052632	0.812227074235808	0.873239436619718	0.841628959276018	0.559055118110236	0.488188976377953	0.601049868766404	0.808643527833669	0.48	0.09
241	1	0.818565400843882	0.759562841530055	0.815126050420168	0.763736263736264	0.815126050420168	0.818565400843882	0.816842105263158	0.564285714285714	0.461904761904762	0.566666666666667	0.789064121186968	0.49	0.09
242	2	0.883620689655172	0.718085106382979	0.794573643410853	0.833333333333333	0.794573643410853	0.883620689655172	0.836734693877551	0.552380952380952	0.488095238095238	0.614285714285714	0.800852898019076	0.49	0.09
243	3	0.825688073394495	0.76158940397351	0.833333333333333	0.751633986928105	0.833333333333333	0.825688073394495	0.829493087557604	0.590785907859079	0.48780487804878	0.585365853658537	0.793638738684003	0.49	0.09
244	4	0.795652173913043	0.713375796178344	0.802631578947368	0.70440251572327	0.802631578947368	0.795652173913043	0.799126637554585	0.594315245478036	0.472868217054264	0.589147286821705	0.754513985045694	0.49	0.09
245	5	0.868544600938967	0.755952380952381	0.81858407079646	0.819354838709677	0.81858407079646	0.868544600938967	0.842824601366743	0.559055118110236	0.485564304461942	0.593175853018373	0.812248490945674	0.49	0.09
246	1	0.818565400843882	0.759562841530055	0.815126050420168	0.763736263736264	0.815126050420168	0.818565400843882	0.816842105263158	0.564285714285714	0.461904761904762	0.566666666666667	0.789064121186968	0.5	0.09
247	2	0.883620689655172	0.734042553191489	0.803921568627451	0.836363636363636	0.803921568627451	0.883620689655172	0.841889117043121	0.552380952380952	0.488095238095238	0.607142857142857	0.808831621423331	0.5	0.09
248	3	0.821100917431193	0.774834437086093	0.84037558685446	0.75	0.84037558685446	0.821100917431193	0.830626450116009	0.590785907859079	0.485094850948509	0.577235772357724	0.797967677258643	0.5	0.09
249	4	0.78695652173913	0.732484076433121	0.811659192825112	0.701219512195122	0.811659192825112	0.78695652173913	0.799116997792494	0.594315245478036	0.467700258397933	0.576227390180879	0.759720299086126	0.5	0.09
250	5	0.868544600938967	0.755952380952381	0.81858407079646	0.819354838709677	0.81858407079646	0.868544600938967	0.842824601366743	0.559055118110236	0.485564304461942	0.593175853018373	0.812248490945674	0.5	0.09
251	1	0.793248945147679	0.765027322404372	0.813852813852814	0.740740740740741	0.813852813852814	0.793248945147679	0.803418803418803	0.564285714285714	0.447619047619048	0.55	0.779138133776025	0.51	0.09
252	2	0.866379310344828	0.734042553191489	0.800796812749004	0.816568047337278	0.800796812749004	0.866379310344828	0.832298136645963	0.552380952380952	0.478571428571429	0.597619047619048	0.800210931768158	0.51	0.09
253	3	0.811926605504587	0.794701986754967	0.850961538461538	0.745341614906832	0.850961538461538	0.811926605504587	0.830985915492958	0.590785907859079	0.479674796747967	0.563685636856369	0.803314296129777	0.51	0.09
254	4	0.773913043478261	0.738853503184713	0.812785388127854	0.69047619047619	0.812785388127854	0.773913043478261	0.792873051224944	0.594315245478036	0.459948320413437	0.565891472868217	0.756383273331487	0.51	0.09
255	5	0.859154929577465	0.755952380952381	0.816964285714286	0.808917197452229	0.816964285714286	0.859154929577465	0.837528604118993	0.559055118110236	0.480314960629921	0.587926509186352	0.807553655264923	0.51	0.09
256	1	0.780590717299578	0.765027322404372	0.81140350877193	0.729166666666667	0.81140350877193	0.780590717299578	0.795698924731183	0.564285714285714	0.44047619047619	0.542857142857143	0.772809019851975	0.52	0.09
257	2	0.862068965517241	0.75531914893617	0.813008130081301	0.816091954022989	0.813008130081301	0.862068965517241	0.836820083682008	0.552380952380952	0.476190476190476	0.585714285714286	0.808694057226706	0.52	0.09
258	3	0.807339449541284	0.814569536423841	0.862745098039216	0.745454545454546	0.862745098039216	0.807339449541284	0.834123222748815	0.590785907859079	0.476964769647696	0.552845528455285	0.810954492982563	0.52	0.09
259	4	0.769565217391304	0.738853503184713	0.811926605504587	0.686390532544379	0.811926605504587	0.769565217391304	0.790178571428571	0.594315245478036	0.457364341085271	0.563307493540052	0.754209360288009	0.52	0.09
260	5	0.859154929577465	0.761904761904762	0.820627802690583	0.810126582278481	0.820627802690583	0.859154929577465	0.839449541284404	0.559055118110236	0.480314960629921	0.585301837270341	0.810529845741113	0.52	0.09
261	1	0.780590717299578	0.770491803278688	0.814977973568282	0.730569948186528	0.814977973568282	0.780590717299578	0.797413793103448	0.564285714285714	0.44047619047619	0.54047619047619	0.775541260289133	0.53	0.09
262	2	0.862068965517241	0.76063829787234	0.816326530612245	0.817142857142857	0.816326530612245	0.862068965517241	0.838574423480084	0.552380952380952	0.476190476190476	0.583333333333333	0.811353631694791	0.53	0.09
263	3	0.807339449541284	0.814569536423841	0.862745098039216	0.745454545454546	0.862745098039216	0.807339449541284	0.834123222748815	0.590785907859079	0.476964769647696	0.552845528455285	0.810954492982563	0.53	0.09
264	4	0.765217391304348	0.738853503184713	0.811059907834101	0.682352941176471	0.811059907834101	0.765217391304348	0.787472035794183	0.594315245478036	0.454780361757106	0.560723514211886	0.752035447244531	0.53	0.09
265	5	0.859154929577465	0.761904761904762	0.820627802690583	0.810126582278481	0.820627802690583	0.859154929577465	0.839449541284404	0.559055118110236	0.480314960629921	0.585301837270341	0.810529845741113	0.53	0.09
266	1	0.772151898734177	0.781420765027322	0.820627802690583	0.725888324873097	0.820627802690583	0.772151898734177	0.795652173913043	0.564285714285714	0.435714285714286	0.530952380952381	0.77678633188075	0.54	0.09
267	2	0.862068965517241	0.765957446808511	0.819672131147541	0.818181818181818	0.819672131147541	0.862068965517241	0.840336134453781	0.552380952380952	0.476190476190476	0.580952380952381	0.814013206162876	0.54	0.09
268	3	0.784403669724771	0.821192052980132	0.863636363636364	0.725146198830409	0.863636363636364	0.784403669724771	0.822115384615385	0.590785907859079	0.463414634146341	0.536585365853659	0.802797861352452	0.54	0.09
269	4	0.760869565217391	0.75796178343949	0.821596244131455	0.683908045977011	0.821596244131455	0.760869565217391	0.790067720090294	0.594315245478036	0.452196382428941	0.550387596899225	0.759415674328441	0.54	0.09
270	5	0.849765258215962	0.791666666666667	0.837962962962963	0.806060606060606	0.837962962962963	0.849765258215962	0.843822843822844	0.559055118110236	0.4750656167979	0.566929133858268	0.820715962441315	0.54	0.09
271	1	0.767932489451477	0.781420765027322	0.81981981981982	0.722222222222222	0.81981981981982	0.767932489451477	0.793028322440087	0.564285714285714	0.433333333333333	0.528571428571429	0.7746766272394	0.55	0.09
272	2	0.844827586206897	0.781914893617021	0.827004219409283	0.80327868852459	0.827004219409283	0.844827586206897	0.835820895522388	0.552380952380952	0.466666666666667	0.564285714285714	0.813371239911959	0.55	0.09
273	3	0.779816513761468	0.821192052980132	0.862944162436548	0.72093023255814	0.862944162436548	0.779816513761468	0.819277108433735	0.590785907859079	0.46070460704607	0.533875338753388	0.8005042833708	0.55	0.09
274	4	0.760869565217391	0.764331210191083	0.825471698113208	0.685714285714286	0.825471698113208	0.760869565217391	0.791855203619909	0.594315245478036	0.452196382428941	0.547803617571059	0.762600387704237	0.55	0.09
275	5	0.830985915492958	0.797619047619048	0.838862559241706	0.788235294117647	0.838862559241706	0.830985915492958	0.834905660377358	0.559055118110236	0.464566929133858	0.553805774278215	0.814302481556003	0.55	0.09
276	1	0.767932489451477	0.797814207650273	0.831050228310502	0.72636815920398	0.831050228310502	0.767932489451477	0.798245614035088	0.564285714285714	0.433333333333333	0.521428571428571	0.782873348550875	0.56	0.09
277	2	0.827586206896552	0.797872340425532	0.834782608695652	0.789473684210526	0.834782608695652	0.827586206896552	0.831168831168831	0.552380952380952	0.457142857142857	0.547619047619048	0.812729273661042	0.56	0.09
278	3	0.76605504587156	0.827814569536424	0.865284974093264	0.710227272727273	0.865284974093264	0.76605504587156	0.812652068126521	0.590785907859079	0.452574525745257	0.523035230352303	0.796934807703992	0.56	0.09
279	4	0.756521739130435	0.770700636942675	0.828571428571429	0.68361581920904	0.828571428571429	0.756521739130435	0.790909090909091	0.594315245478036	0.449612403100775	0.542635658914729	0.763611188036555	0.56	0.09
280	5	0.826291079812207	0.803571428571429	0.842105263157895	0.784883720930233	0.842105263157895	0.826291079812207	0.834123222748815	0.559055118110236	0.461942257217848	0.548556430446194	0.814931254191818	0.56	0.09
281	1	0.759493670886076	0.80327868852459	0.833333333333333	0.720588235294118	0.833333333333333	0.759493670886076	0.794701986754967	0.564285714285714	0.428571428571429	0.514285714285714	0.781386179705333	0.57	0.09
282	2	0.818965517241379	0.813829787234043	0.844444444444444	0.784615384615385	0.844444444444444	0.818965517241379	0.831509846827134	0.552380952380952	0.452380952380952	0.535714285714286	0.816397652237711	0.57	0.09
283	3	0.756880733944954	0.827814569536424	0.863874345549738	0.702247191011236	0.863874345549738	0.756880733944954	0.806845965770171	0.590785907859079	0.447154471544715	0.517615176151762	0.792347651740689	0.57	0.09
284	4	0.752173913043478	0.770700636942675	0.827751196172249	0.679775280898876	0.827751196172249	0.752173913043478	0.788154897494305	0.594315245478036	0.44702842377261	0.540051679586563	0.761437274993077	0.57	0.09
285	5	0.821596244131455	0.81547619047619	0.849514563106796	0.782857142857143	0.849514563106796	0.821596244131455	0.835322195704057	0.559055118110236	0.459317585301837	0.540682414698163	0.818536217303823	0.57	0.09
286	1	0.755274261603376	0.808743169398907	0.836448598130841	0.718446601941748	0.836448598130841	0.755274261603376	0.793791574279379	0.564285714285714	0.426190476190476	0.509523809523809	0.782008715501141	0.58	0.09
287	2	0.818965517241379	0.819148936170213	0.848214285714286	0.785714285714286	0.848214285714286	0.818965517241379	0.833333333333333	0.552380952380952	0.452380952380952	0.533333333333333	0.819057226705796	0.58	0.09
288	3	0.756880733944954	0.841059602649007	0.873015873015873	0.705555555555555	0.873015873015873	0.756880733944954	0.810810810810811	0.590785907859079	0.447154471544715	0.51219512195122	0.79897016829698	0.58	0.09
289	4	0.743478260869565	0.770700636942675	0.826086956521739	0.672222222222222	0.826086956521739	0.743478260869565	0.782608695652174	0.594315245478036	0.441860465116279	0.534883720930233	0.75708944890612	0.58	0.09
290	5	0.812206572769953	0.81547619047619	0.848039215686274	0.774011299435028	0.848039215686274	0.812206572769953	0.829736211031175	0.559055118110236	0.454068241469816	0.535433070866142	0.813841381623072	0.58	0.09
291	1	0.746835443037975	0.814207650273224	0.838862559241706	0.712918660287081	0.838862559241706	0.746835443037975	0.790178571428571	0.564285714285714	0.421428571428571	0.502380952380952	0.780521546655599	0.59	0.09
292	2	0.810344827586207	0.829787234042553	0.854545454545454	0.78	0.854545454545454	0.810344827586207	0.831858407079646	0.552380952380952	0.447619047619048	0.523809523809524	0.82006603081438	0.59	0.09
293	3	0.752293577981651	0.841059602649007	0.872340425531915	0.701657458563536	0.872340425531915	0.752293577981651	0.807881773399015	0.590785907859079	0.444444444444444	0.509485094850949	0.796676590315329	0.59	0.09
294	4	0.730434782608696	0.796178343949045	0.84	0.668449197860963	0.84	0.730434782608696	0.781395348837209	0.594315245478036	0.434108527131783	0.516795865633075	0.76330656327887	0.59	0.09
295	5	0.802816901408451	0.81547619047619	0.846534653465347	0.76536312849162	0.846534653465347	0.802816901408451	0.824096385542169	0.559055118110236	0.448818897637795	0.530183727034121	0.809146545942321	0.59	0.09
296	1	0.742616033755274	0.814207650273224	0.838095238095238	0.70952380952381	0.838095238095238	0.742616033755274	0.787472035794183	0.564285714285714	0.419047619047619	0.5	0.778411842014249	0.6	0.09
297	2	0.793103448275862	0.835106382978723	0.855813953488372	0.765853658536585	0.855813953488372	0.793103448275862	0.823266219239373	0.552380952380952	0.438095238095238	0.511904761904762	0.814104915627293	0.6	0.09
298	3	0.752293577981651	0.854304635761589	0.881720430107527	0.704918032786885	0.881720430107527	0.752293577981651	0.811881188118812	0.590785907859079	0.444444444444444	0.504065040650406	0.80329910687162	0.6	0.09
299	4	0.730434782608696	0.802547770700637	0.844221105527638	0.670212765957447	0.844221105527638	0.730434782608696	0.783216783216783	0.594315245478036	0.434108527131783	0.51421188630491	0.766491276654666	0.6	0.09
300	5	0.788732394366197	0.81547619047619	0.844221105527638	0.752747252747253	0.844221105527638	0.788732394366197	0.815533980582524	0.559055118110236	0.440944881889764	0.522309711286089	0.802104292421194	0.6	0.09
301	1	0.729957805907173	0.825136612021858	0.84390243902439	0.702325581395349	0.84390243902439	0.729957805907173	0.782805429864253	0.564285714285714	0.411904761904762	0.488095238095238	0.777547208964515	0.61	0.09
302	2	0.775862068965517	0.835106382978723	0.853080568720379	0.751196172248804	0.853080568720379	0.775862068965517	0.812641083521445	0.552380952380952	0.428571428571429	0.502380952380952	0.80548422597212	0.61	0.09
303	3	0.747706422018349	0.854304635761589	0.881081081081081	0.701086956521739	0.881081081081081	0.747706422018349	0.80893300248139	0.590785907859079	0.441734417344173	0.501355013550135	0.801005528889969	0.61	0.09
304	4	0.730434782608696	0.815286624203822	0.852791878172589	0.673684210526316	0.852791878172589	0.730434782608696	0.786885245901639	0.594315245478036	0.434108527131783	0.509043927648579	0.772860703406259	0.61	0.09
305	5	0.788732394366197	0.81547619047619	0.844221105527638	0.752747252747253	0.844221105527638	0.788732394366197	0.815533980582524	0.559055118110236	0.440944881889764	0.522309711286089	0.802104292421194	0.61	0.09
306	1	0.717299578059072	0.830601092896175	0.845771144278607	0.694063926940639	0.845771144278607	0.717299578059072	0.776255707762557	0.564285714285714	0.404761904761905	0.478571428571429	0.773950335477623	0.62	0.09
307	2	0.775862068965517	0.840425531914894	0.857142857142857	0.752380952380952	0.857142857142857	0.775862068965517	0.81447963800905	0.552380952380952	0.428571428571429	0.5	0.808143800440206	0.62	0.09
308	3	0.743119266055046	0.867549668874172	0.89010989010989	0.700534759358289	0.89010989010989	0.743119266055046	0.81	0.590785907859079	0.439024390243902	0.493224932249323	0.805334467464609	0.62	0.09
309	4	0.717391304347826	0.815286624203822	0.850515463917526	0.663212435233161	0.850515463917526	0.717391304347826	0.778301886792453	0.594315245478036	0.426356589147287	0.501291989664083	0.766338964275824	0.62	0.09
310	5	0.779342723004695	0.81547619047619	0.84263959390863	0.744565217391304	0.842639593908629	0.779342723004695	0.809756097560976	0.559055118110236	0.435695538057743	0.517060367454068	0.797409456740443	0.62	0.09
311	1	0.708860759493671	0.830601092896175	0.844221105527638	0.687782805429864	0.844221105527638	0.708860759493671	0.770642201834862	0.564285714285714	0.4	0.473809523809524	0.769730926194923	0.63	0.09
312	2	0.775862068965517	0.851063829787234	0.865384615384615	0.754716981132075	0.865384615384615	0.775862068965517	0.818181818181818	0.552380952380952	0.428571428571429	0.495238095238095	0.813462949376376	0.63	0.09
313	3	0.738532110091743	0.867549668874172	0.889502762430939	0.696808510638298	0.889502762430939	0.738532110091743	0.807017543859649	0.590785907859079	0.436314363143631	0.490514905149051	0.803040889482958	0.63	0.09
314	4	0.682608695652174	0.821656050955414	0.848648648648649	0.638613861386139	0.848648648648649	0.682608695652174	0.756626506024096	0.594315245478036	0.405684754521964	0.478036175710594	0.752132373303794	0.63	0.09
315	5	0.769953051643192	0.821428571428571	0.845360824742268	0.737967914438503	0.845360824742268	0.769953051643192	0.805896805896806	0.559055118110236	0.430446194225722	0.509186351706037	0.795690811535882	0.63	0.09
316	1	0.704641350210971	0.836065573770492	0.847715736040609	0.68609865470852	0.847715736040609	0.704641350210971	0.769585253456221	0.564285714285714	0.397619047619048	0.469047619047619	0.770353461990731	0.64	0.09
317	2	0.762931034482759	0.867021276595745	0.876237623762376	0.747706422018349	0.876237623762376	0.762931034482759	0.815668202764977	0.552380952380952	0.421428571428571	0.480952380952381	0.814976155539252	0.64	0.09
318	3	0.729357798165138	0.867549668874172	0.888268156424581	0.689473684210526	0.888268156424581	0.729357798165138	0.801007556675063	0.590785907859079	0.430894308943089	0.485094850948509	0.798453733519655	0.64	0.09
319	4	0.682608695652174	0.828025477707006	0.853260869565217	0.640394088669951	0.853260869565217	0.682608695652174	0.758454106280193	0.594315245478036	0.405684754521964	0.475452196382429	0.75531708667959	0.64	0.09
320	5	0.765258215962441	0.821428571428571	0.844559585492228	0.734042553191489	0.844559585492228	0.765258215962441	0.802955665024631	0.559055118110236	0.427821522309711	0.506561679790026	0.793343393695506	0.64	0.09
321	1	0.70042194092827	0.841530054644809	0.851282051282051	0.684444444444444	0.851282051282051	0.70042194092827	0.768518518518518	0.564285714285714	0.395238095238095	0.464285714285714	0.770975997786539	0.65	0.09
322	2	0.75	0.882978723404255	0.887755102040816	0.741071428571429	0.887755102040816	0.75	0.813084112149533	0.552380952380952	0.414285714285714	0.466666666666667	0.816489361702128	0.65	0.09
323	3	0.720183486238532	0.867549668874172	0.887005649717514	0.682291666666667	0.887005649717514	0.720183486238532	0.79493670886076	0.590785907859079	0.425474254742547	0.479674796747967	0.793866577556352	0.65	0.09
324	4	0.673913043478261	0.847133757961783	0.865921787709497	0.639423076923077	0.865921787709497	0.673913043478261	0.757946210268949	0.594315245478036	0.400516795865633	0.462532299741602	0.760523400720022	0.65	0.09
325	5	0.76056338028169	0.827380952380952	0.848167539267016	0.731578947368421	0.848167539267016	0.76056338028169	0.801980198019802	0.559055118110236	0.425196850393701	0.501312335958005	0.793972166331321	0.65	0.09
326	1	0.687763713080169	0.846994535519126	0.853403141361257	0.676855895196506	0.853403141361257	0.687763713080169	0.761682242990654	0.564285714285714	0.388095238095238	0.454761904761905	0.767379124299647	0.66	0.09
327	2	0.741379310344828	0.882978723404255	0.88659793814433	0.734513274336283	0.88659793814433	0.741379310344828	0.807511737089202	0.552380952380952	0.40952380952381	0.461904761904762	0.812179016874542	0.66	0.09
328	3	0.715596330275229	0.874172185430464	0.891428571428571	0.680412371134021	0.891428571428571	0.715596330275229	0.793893129770992	0.590785907859079	0.422764227642276	0.474254742547426	0.794884257852847	0.66	0.09
329	4	0.669565217391304	0.853503184713376	0.870056497175141	0.638095238095238	0.870056497175141	0.669565217391304	0.756756756756757	0.594315245478036	0.397932816537468	0.457364341085271	0.76153420105234	0.66	0.09
330	5	0.755868544600939	0.827380952380952	0.847368421052632	0.727748691099476	0.847368421052632	0.755868544600939	0.799007444168734	0.559055118110236	0.42257217847769	0.498687664041995	0.791624748490946	0.66	0.09
331	1	0.670886075949367	0.852459016393443	0.854838709677419	0.666666666666667	0.854838709677419	0.670886075949367	0.75177304964539	0.564285714285714	0.378571428571429	0.442857142857143	0.761672546171405	0.67	0.09
332	2	0.728448275862069	0.882978723404255	0.884816753926702	0.724890829694323	0.884816753926702	0.728448275862069	0.799054373522459	0.552380952380952	0.402380952380952	0.454761904761905	0.805713499633162	0.67	0.09
333	3	0.706422018348624	0.887417218543046	0.900584795321637	0.676767676767677	0.900584795321637	0.706422018348624	0.791773778920309	0.590785907859079	0.417344173441734	0.463414634146341	0.796919618445835	0.67	0.09
334	4	0.656521739130435	0.859872611464968	0.872832369942196	0.630841121495327	0.872832369942196	0.656521739130435	0.749379652605459	0.594315245478036	0.390180878552972	0.44702842377261	0.758197175297701	0.67	0.09
335	5	0.746478873239437	0.827380952380952	0.845744680851064	0.72020725388601	0.845744680851064	0.746478873239437	0.793017456359102	0.559055118110236	0.417322834645669	0.493438320209974	0.786929912810195	0.67	0.09
336	1	0.666666666666667	0.85792349726776	0.858695652173913	0.665254237288136	0.858695652173913	0.666666666666667	0.750593824228029	0.564285714285714	0.376190476190476	0.438095238095238	0.762295081967213	0.68	0.09
337	2	0.711206896551724	0.888297872340426	0.887096774193548	0.713675213675214	0.887096774193548	0.711206896551724	0.789473684210526	0.552380952380952	0.392857142857143	0.442857142857143	0.799752384446075	0.68	0.09
338	3	0.697247706422018	0.900662251655629	0.910179640718563	0.673267326732673	0.910179640718563	0.697247706422018	0.78961038961039	0.590785907859079	0.411924119241192	0.452574525745257	0.798954979038824	0.68	0.09
339	4	0.639130434782609	0.859872611464968	0.869822485207101	0.619266055045872	0.869822485207101	0.639130434782609	0.736842105263158	0.594315245478036	0.37984496124031	0.436692506459948	0.749501523123788	0.68	0.09
340	5	0.746478873239437	0.833333333333333	0.850267379679144	0.721649484536082	0.850267379679144	0.746478873239437	0.795	0.559055118110236	0.417322834645669	0.490813648293963	0.789906103286385	0.68	0.09
341	1	0.666666666666667	0.868852459016393	0.868131868131868	0.668067226890756	0.868131868131868	0.666666666666667	0.75417661097852	0.564285714285714	0.376190476190476	0.433333333333333	0.76775956284153	0.69	0.09
342	2	0.702586206896552	0.888297872340426	0.885869565217391	0.707627118644068	0.885869565217391	0.702586206896552	0.783653846153846	0.552380952380952	0.388095238095238	0.438095238095238	0.795442039618489	0.69	0.09
343	3	0.692660550458716	0.907284768211921	0.915151515151515	0.67156862745098	0.915151515151515	0.692660550458716	0.788511749347259	0.590785907859079	0.409214092140921	0.447154471544715	0.799972659335318	0.69	0.09
344	4	0.634782608695652	0.872611464968153	0.879518072289157	0.619909502262443	0.879518072289157	0.634782608695652	0.737373737373737	0.594315245478036	0.377260981912145	0.428940568475452	0.753697036831902	0.69	0.09
345	5	0.741784037558685	0.851190476190476	0.863387978142076	0.722222222222222	0.863387978142076	0.741784037558685	0.797979797979798	0.559055118110236	0.414698162729659	0.480314960629921	0.796487256874581	0.69	0.09
346	1	0.662447257383966	0.868852459016393	0.867403314917127	0.665271966527197	0.867403314917127	0.662447257383966	0.751196172248804	0.564285714285714	0.373809523809524	0.430952380952381	0.76564985820018	0.7	0.09
347	2	0.698275862068966	0.888297872340426	0.885245901639344	0.70464135021097	0.885245901639344	0.698275862068966	0.780722891566265	0.552380952380952	0.385714285714286	0.435714285714286	0.793286867204696	0.7	0.09
348	3	0.688073394495413	0.907284768211921	0.914634146341463	0.668292682926829	0.914634146341463	0.688073394495413	0.785340314136126	0.590785907859079	0.40650406504065	0.444444444444444	0.797679081353667	0.7	0.09
349	4	0.626086956521739	0.872611464968153	0.878048780487805	0.614349775784753	0.878048780487805	0.626086956521739	0.730964467005076	0.594315245478036	0.372093023255814	0.423772609819121	0.749349210744946	0.7	0.09
350	5	0.741784037558685	0.851190476190476	0.863387978142076	0.722222222222222	0.863387978142076	0.741784037558685	0.797979797979798	0.559055118110236	0.414698162729659	0.480314960629921	0.796487256874581	0.7	0.09
351	1	0.641350210970464	0.879781420765027	0.873563218390805	0.654471544715447	0.873563218390805	0.641350210970464	0.739659367396594	0.564285714285714	0.361904761904762	0.414285714285714	0.760565815867746	0.71	0.09
352	2	0.698275862068966	0.888297872340426	0.885245901639344	0.70464135021097	0.885245901639344	0.698275862068966	0.780722891566265	0.552380952380952	0.385714285714286	0.435714285714286	0.793286867204696	0.71	0.09
353	3	0.68348623853211	0.913907284768212	0.919753086419753	0.666666666666667	0.919753086419753	0.68348623853211	0.784210526315789	0.590785907859079	0.403794037940379	0.439024390243902	0.798696761650161	0.71	0.09
354	4	0.621739130434783	0.872611464968153	0.877300613496933	0.611607142857143	0.877300613496933	0.621739130434783	0.727735368956743	0.594315245478036	0.369509043927649	0.421188630490956	0.747175297701468	0.71	0.09
355	5	0.732394366197183	0.857142857142857	0.866666666666667	0.716417910447761	0.866666666666667	0.732394366197183	0.793893129770992	0.559055118110236	0.409448818897638	0.47244094488189	0.79476861167002	0.71	0.09
356	1	0.637130801687764	0.896174863387978	0.888235294117647	0.656	0.888235294117647	0.637130801687764	0.742014742014742	0.564285714285714	0.35952380952381	0.404761904761905	0.766652832537871	0.72	0.09
357	2	0.693965517241379	0.893617021276596	0.889502762430939	0.702928870292887	0.889502762430939	0.693965517241379	0.779661016949152	0.552380952380952	0.383333333333333	0.430952380952381	0.793791269258987	0.72	0.09
358	3	0.678899082568807	0.933774834437086	0.936708860759494	0.66824644549763	0.936708860759494	0.678899082568807	0.787234042553192	0.590785907859079	0.401084010840108	0.428184281842818	0.806336958502947	0.72	0.09
359	4	0.621739130434783	0.872611464968153	0.877300613496933	0.611607142857143	0.877300613496933	0.621739130434783	0.727735368956743	0.594315245478036	0.369509043927649	0.421188630490956	0.747175297701468	0.72	0.09
360	5	0.723004694835681	0.875	0.88	0.713592233009709	0.88	0.723004694835681	0.793814432989691	0.559055118110236	0.404199475065617	0.459317585301837	0.79900234741784	0.72	0.09
361	1	0.624472573839662	0.912568306010929	0.902439024390244	0.65234375	0.902439024390244	0.624472573839662	0.738154613466334	0.564285714285714	0.352380952380952	0.39047619047619	0.768520439925296	0.73	0.09
362	2	0.681034482758621	0.893617021276596	0.887640449438202	0.694214876033058	0.887640449438202	0.681034482758621	0.770731707317073	0.552380952380952	0.376190476190476	0.423809523809524	0.787325752017608	0.73	0.09
363	3	0.669724770642202	0.933774834437086	0.935897435897436	0.661971830985915	0.935897435897436	0.669724770642202	0.780748663101604	0.590785907859079	0.395663956639566	0.422764227642276	0.801749802539644	0.73	0.09
364	4	0.608695652173913	0.872611464968153	0.875	0.60352422907489	0.875	0.608695652173913	0.717948717948718	0.594315245478036	0.361757105943152	0.41343669250646	0.740653558571033	0.73	0.09
365	5	0.71830985915493	0.875	0.879310344827586	0.710144927536232	0.879310344827586	0.71830985915493	0.790697674418605	0.559055118110236	0.401574803149606	0.456692913385827	0.796654929577465	0.73	0.09
366	1	0.60337552742616	0.912568306010929	0.89937106918239	0.639846743295019	0.89937106918239	0.60337552742616	0.722222222222222	0.564285714285714	0.34047619047619	0.378571428571429	0.757971916718545	0.74	0.09
367	2	0.663793103448276	0.898936170212766	0.890173410404624	0.684210526315789	0.890173410404624	0.663793103448276	0.760493827160494	0.552380952380952	0.366666666666667	0.411904761904762	0.781364636830521	0.74	0.09
368	3	0.655963302752294	0.940397350993378	0.940789473684211	0.654377880184332	0.940789473684211	0.655963302752294	0.772972972972973	0.590785907859079	0.387533875338753	0.411924119241192	0.798180326872836	0.74	0.09
369	4	0.6	0.878980891719745	0.878980891719745	0.6	0.878980891719745	0.6	0.713178294573643	0.594315245478036	0.356589147286822	0.405684754521964	0.739490445859873	0.74	0.09
370	5	0.708920187793427	0.875	0.877906976744186	0.703349282296651	0.877906976744186	0.708920187793427	0.784415584415584	0.559055118110236	0.396325459317585	0.451443569553806	0.791960093896714	0.74	0.09
371	1	0.59915611814346	0.918032786885246	0.904458598726115	0.638783269961977	0.904458598726115	0.59915611814346	0.720812182741117	0.564285714285714	0.338095238095238	0.373809523809524	0.758594452514353	0.75	0.09
372	2	0.65948275862069	0.909574468085106	0.9	0.684	0.9	0.65948275862069	0.761194029850746	0.552380952380952	0.364285714285714	0.404761904761905	0.784528613352898	0.75	0.09
373	3	0.642201834862385	0.940397350993378	0.939597315436242	0.645454545454546	0.939597315436242	0.642201834862385	0.762942779291553	0.590785907859079	0.37940379403794	0.403794037940379	0.791299592927881	0.75	0.09
374	4	0.591304347826087	0.885350318471338	0.883116883116883	0.59656652360515	0.883116883116883	0.591304347826087	0.708333333333333	0.594315245478036	0.351421188630491	0.397932816537468	0.738327333148712	0.75	0.09
375	5	0.690140845070423	0.892857142857143	0.890909090909091	0.694444444444444	0.890909090909091	0.690140845070423	0.777777777777778	0.559055118110236	0.385826771653543	0.433070866141732	0.791498993963783	0.75	0.09
376	1	0.582278481012658	0.92896174863388	0.913907284768212	0.631970260223048	0.913907284768212	0.582278481012658	0.711340206185567	0.564285714285714	0.328571428571429	0.35952380952381	0.755620114823269	0.76	0.09
377	2	0.633620689655172	0.914893617021277	0.901840490797546	0.669260700389105	0.901840490797546	0.633620689655172	0.744303797468355	0.552380952380952	0.35	0.388095238095238	0.774257153338225	0.76	0.09
378	3	0.619266055045872	0.947019867549669	0.944055944055944	0.632743362831858	0.944055944055944	0.619266055045872	0.74792243767313	0.590785907859079	0.365853658536585	0.387533875338753	0.78314296129777	0.76	0.09
379	4	0.578260869565217	0.885350318471338	0.880794701986755	0.588983050847458	0.880794701986755	0.578260869565217	0.698162729658793	0.594315245478036	0.343669250645995	0.390180878552972	0.731805594018277	0.76	0.09
380	5	0.657276995305164	0.892857142857143	0.886075949367089	0.672645739910314	0.886075949367089	0.657276995305164	0.754716981132076	0.559055118110236	0.36745406824147	0.414698162729659	0.775067069081154	0.76	0.09
381	1	0.569620253164557	0.934426229508197	0.918367346938776	0.626373626373626	0.918367346938776	0.569620253164557	0.703125	0.564285714285714	0.321428571428571	0.35	0.752023241336377	0.77	0.09
382	2	0.625	0.914893617021277	0.900621118012422	0.664092664092664	0.900621118012422	0.625	0.737913486005089	0.552380952380952	0.345238095238095	0.383333333333333	0.769946808510638	0.77	0.09
383	3	0.610091743119266	0.947019867549669	0.943262411347518	0.62719298245614	0.943262411347518	0.610091743119266	0.740947075208914	0.590785907859079	0.360433604336043	0.382113821138211	0.778555805334467	0.77	0.09
384	4	0.565217391304348	0.885350318471338	0.878378378378378	0.581589958158996	0.878378378378378	0.565217391304348	0.687830687830688	0.594315245478036	0.335917312661499	0.382428940568475	0.725283854887843	0.77	0.09
385	5	0.633802816901408	0.898809523809524	0.888157894736842	0.65938864628821	0.888157894736842	0.633802816901408	0.73972602739726	0.559055118110236	0.354330708661417	0.398950131233596	0.766306170355466	0.77	0.09
386	1	0.556962025316456	0.934426229508197	0.916666666666667	0.619565217391304	0.916666666666667	0.556962025316456	0.692913385826772	0.564285714285714	0.314285714285714	0.342857142857143	0.745694127412326	0.78	0.09
387	2	0.603448275862069	0.920212765957447	0.903225806451613	0.652830188679245	0.903225806451613	0.603448275862069	0.723514211886305	0.552380952380952	0.333333333333333	0.369047619047619	0.761830520909758	0.78	0.09
388	3	0.610091743119266	0.947019867549669	0.943262411347518	0.62719298245614	0.943262411347518	0.610091743119266	0.740947075208914	0.590785907859079	0.360433604336043	0.382113821138211	0.778555805334467	0.78	0.09
389	4	0.560869565217391	0.885350318471338	0.877551020408163	0.579166666666667	0.877551020408163	0.560869565217391	0.684350132625995	0.594315245478036	0.333333333333333	0.37984496124031	0.723109941844365	0.78	0.09
390	5	0.610328638497653	0.922619047619048	0.909090909090909	0.651260504201681	0.909090909090909	0.610328638497653	0.730337078651685	0.559055118110236	0.341207349081365	0.375328083989501	0.76647384305835	0.78	0.09
391	1	0.540084388185654	0.934426229508197	0.914285714285714	0.610714285714286	0.914285714285714	0.540084388185654	0.679045092838196	0.564285714285714	0.304761904761905	0.333333333333333	0.737255308846925	0.79	0.09
392	2	0.586206896551724	0.920212765957447	0.900662251655629	0.643122676579926	0.900662251655629	0.586206896551724	0.710182767624021	0.552380952380952	0.323809523809524	0.35952380952381	0.753209831254585	0.79	0.09
393	3	0.600917431192661	0.947019867549669	0.942446043165468	0.621739130434783	0.942446043165468	0.600917431192661	0.733893557422969	0.590785907859079	0.355013550135501	0.376693766937669	0.773968649371165	0.79	0.09
394	4	0.552173913043478	0.885350318471338	0.875862068965517	0.574380165289256	0.875862068965517	0.552173913043478	0.677333333333333	0.594315245478036	0.328165374677003	0.374677002583979	0.718762115757408	0.79	0.09
395	5	0.591549295774648	0.93452380952381	0.91970802919708	0.64344262295082	0.91970802919708	0.591549295774648	0.72	0.559055118110236	0.330708661417323	0.359580052493438	0.763036552649229	0.79	0.09
396	1	0.523206751054852	0.945355191256831	0.925373134328358	0.604895104895105	0.925373134328358	0.523206751054852	0.668463611859838	0.564285714285714	0.295238095238095	0.319047619047619	0.734280971155842	0.8	0.09
397	2	0.568965517241379	0.930851063829787	0.910344827586207	0.636363636363636	0.910344827586207	0.568965517241379	0.70026525198939	0.552380952380952	0.314285714285714	0.345238095238095	0.749908290535583	0.8	0.09
398	3	0.587155963302752	0.95364238410596	0.948148148148148	0.615384615384615	0.948148148148148	0.587155963302752	0.725212464589235	0.590785907859079	0.346883468834688	0.365853658536585	0.770399173704356	0.8	0.09
399	4	0.539130434782609	0.898089171974522	0.885714285714286	0.57085020242915	0.885714285714286	0.539130434782609	0.67027027027027	0.594315245478036	0.320413436692506	0.361757105943152	0.718609803378566	0.8	0.09
400	5	0.572769953051643	0.93452380952381	0.917293233082707	0.633064516129032	0.917293233082707	0.572769953051643	0.705202312138728	0.559055118110236	0.320209973753281	0.349081364829396	0.753646881287726	0.8	0.09
401	1	0.50210970464135	0.950819672131147	0.9296875	0.595890410958904	0.9296875	0.50210970464135	0.652054794520548	0.564285714285714	0.283333333333333	0.304761904761905	0.726464688386249	0.81	0.09
402	2	0.556034482758621	0.930851063829787	0.908450704225352	0.629496402877698	0.908450704225352	0.556034482758621	0.689839572192513	0.552380952380952	0.307142857142857	0.338095238095238	0.743442773294204	0.81	0.09
403	3	0.564220183486238	0.960264900662252	0.953488372093023	0.604166666666667	0.953488372093023	0.564220183486238	0.708933717579251	0.590785907859079	0.333333333333333	0.349593495934959	0.762242542074245	0.81	0.09
404	4	0.534782608695652	0.904458598726115	0.891304347826087	0.570281124497992	0.891304347826087	0.534782608695652	0.668478260869565	0.594315245478036	0.317829457364341	0.356589147286822	0.719620603710883	0.81	0.09
405	5	0.553990610328638	0.94047619047619	0.921875	0.624505928853755	0.921875	0.553990610328638	0.69208211143695	0.559055118110236	0.309711286089239	0.335958005249344	0.747233400402414	0.81	0.09
406	1	0.485232067510549	0.956284153005464	0.934959349593496	0.589225589225589	0.934959349593496	0.485232067510549	0.638888888888889	0.564285714285714	0.273809523809524	0.292857142857143	0.720758110258007	0.82	0.09
407	2	0.53448275862069	0.936170212765957	0.911764705882353	0.619718309859155	0.911764705882353	0.53448275862069	0.673913043478261	0.552380952380952	0.295238095238095	0.323809523809524	0.735326485693323	0.82	0.09
408	3	0.55045871559633	0.960264900662252	0.952380952380952	0.596707818930041	0.952380952380952	0.55045871559633	0.697674418604651	0.590785907859079	0.32520325203252	0.341463414634146	0.755361808129291	0.82	0.09
409	4	0.521739130434783	0.917197452229299	0.902255639097744	0.566929133858268	0.902255639097744	0.521739130434783	0.661157024793388	0.594315245478036	0.310077519379845	0.343669250645995	0.719468291332041	0.82	0.09
410	5	0.530516431924883	0.946428571428571	0.926229508196721	0.613899613899614	0.926229508196721	0.530516431924883	0.674626865671642	0.559055118110236	0.296587926509186	0.320209973753281	0.738472501676727	0.82	0.09
411	1	0.476793248945148	0.956284153005464	0.933884297520661	0.585284280936455	0.933884297520661	0.476793248945148	0.631284916201117	0.564285714285714	0.269047619047619	0.288095238095238	0.716538700975306	0.83	0.09
412	2	0.512931034482759	0.941489361702128	0.915384615384615	0.610344827586207	0.915384615384615	0.512931034482759	0.657458563535912	0.552380952380952	0.283333333333333	0.30952380952381	0.727210198092443	0.83	0.09
413	3	0.536697247706422	0.960264900662252	0.951219512195122	0.589430894308943	0.951219512195122	0.536697247706422	0.686217008797654	0.590785907859079	0.317073170731707	0.333333333333333	0.748481074184337	0.83	0.09
414	4	0.508695652173913	0.917197452229299	0.9	0.560311284046693	0.9	0.508695652173913	0.65	0.594315245478036	0.302325581395349	0.335917312661499	0.712946552201606	0.83	0.09
415	5	0.511737089201878	0.946428571428571	0.923728813559322	0.604562737642586	0.923728813559322	0.511737089201878	0.658610271903323	0.559055118110236	0.286089238845144	0.309711286089239	0.729082830315225	0.83	0.09
416	1	0.447257383966245	0.961748633879781	0.938053097345133	0.57328990228013	0.938053097345133	0.447257383966245	0.605714285714286	0.564285714285714	0.252380952380952	0.269047619047619	0.704503008923013	0.84	0.09
417	2	0.495689655172414	0.957446808510638	0.934959349593496	0.606060606060606	0.934959349593496	0.495689655172414	0.647887323943662	0.552380952380952	0.273809523809524	0.292857142857143	0.726568231841526	0.84	0.09
418	3	0.527522935779816	0.960264900662252	0.950413223140496	0.584677419354839	0.950413223140496	0.527522935779816	0.678466076696165	0.590785907859079	0.311653116531165	0.327913279132791	0.743893918221034	0.84	0.09
419	4	0.504347826086956	0.923566878980892	0.90625	0.55984555984556	0.90625	0.504347826086956	0.64804469273743	0.594315245478036	0.299741602067183	0.330749354005168	0.713957352533924	0.84	0.09
420	5	0.488262910798122	0.952380952380952	0.928571428571429	0.594795539033457	0.928571428571429	0.488262910798122	0.64	0.559055118110236	0.272965879265092	0.293963254593176	0.720321931589537	0.84	0.09
421	1	0.434599156118143	0.967213114754098	0.944954128440367	0.569131832797428	0.944954128440367	0.434599156118143	0.595375722543353	0.564285714285714	0.245238095238095	0.25952380952381	0.700906135436121	0.85	0.09
422	2	0.482758620689655	0.957446808510638	0.933333333333333	0.6	0.933333333333333	0.482758620689655	0.636363636363636	0.552380952380952	0.266666666666667	0.285714285714286	0.720102714600147	0.85	0.09
423	3	0.522935779816514	0.960264900662252	0.95	0.582329317269076	0.95	0.522935779816514	0.674556213017751	0.590785907859079	0.308943089430894	0.32520325203252	0.741600340239383	0.85	0.09
424	4	0.478260869565217	0.942675159235669	0.92436974789916	0.552238805970149	0.92436974789916	0.478260869565217	0.630372492836676	0.594315245478036	0.284237726098191	0.30749354005168	0.710468014400443	0.85	0.09
425	5	0.474178403755869	0.958333333333333	0.935185185185185	0.58974358974359	0.935185185185185	0.474178403755869	0.629283489096573	0.559055118110236	0.26509186351706	0.283464566929134	0.716255868544601	0.85	0.09
426	1	0.409282700421941	0.967213114754098	0.941747572815534	0.558359621451104	0.941747572815534	0.409282700421941	0.570588235294118	0.564285714285714	0.230952380952381	0.245238095238095	0.68824790758802	0.86	0.09
427	2	0.474137931034483	0.957446808510638	0.932203389830509	0.596026490066225	0.932203389830508	0.474137931034483	0.628571428571428	0.552380952380952	0.261904761904762	0.280952380952381	0.715792369772561	0.86	0.09
428	3	0.509174311926605	0.966887417218543	0.956896551724138	0.577075098814229	0.956896551724138	0.509174311926605	0.664670658682635	0.590785907859079	0.300813008130081	0.314363143631436	0.738030864572574	0.86	0.09
429	4	0.473913043478261	0.949044585987261	0.931623931623932	0.551851851851852	0.931623931623932	0.473913043478261	0.628242074927954	0.594315245478036	0.281653746770026	0.302325581395349	0.711478814732761	0.86	0.09
430	5	0.455399061032864	0.958333333333333	0.932692307692308	0.581227436823105	0.932692307692308	0.455399061032864	0.61198738170347	0.559055118110236	0.254593175853018	0.272965879265092	0.706866197183099	0.86	0.09
431	1	0.383966244725738	0.967213114754098	0.938144329896907	0.547987616099071	0.938144329896907	0.383966244725738	0.544910179640719	0.564285714285714	0.216666666666667	0.230952380952381	0.675589679739918	0.87	0.09
432	2	0.452586206896552	0.957446808510638	0.929203539823009	0.586319218241042	0.929203539823009	0.452586206896552	0.608695652173913	0.552380952380952	0.25	0.269047619047619	0.705016507703595	0.87	0.09
433	3	0.486238532110092	0.966887417218543	0.954954954954955	0.565891472868217	0.954954954954955	0.486238532110092	0.644376899696049	0.590785907859079	0.287262872628726	0.300813008130081	0.726562974664317	0.87	0.09
434	4	0.465217391304348	0.955414012738854	0.93859649122807	0.549450549450549	0.93859649122807	0.465217391304348	0.622093023255814	0.594315245478036	0.276485788113695	0.294573643410853	0.710315702021601	0.87	0.09
435	5	0.450704225352113	0.964285714285714	0.941176470588235	0.580645161290323	0.941176470588235	0.450704225352113	0.609523809523809	0.559055118110236	0.251968503937008	0.267716535433071	0.707494969818913	0.87	0.09
436	1	0.367088607594937	0.972677595628415	0.945652173913043	0.542682926829268	0.945652173913043	0.367088607594937	0.52887537993921	0.564285714285714	0.207142857142857	0.219047619047619	0.669883101611676	0.88	0.09
437	2	0.418103448275862	0.962765957446808	0.932692307692308	0.572784810126582	0.932692307692308	0.418103448275862	0.577380952380952	0.552380952380952	0.230952380952381	0.247619047619048	0.690434702861335	0.88	0.09
438	3	0.467889908256881	0.966887417218543	0.953271028037383	0.557251908396947	0.953271028037383	0.467889908256881	0.627692307692308	0.590785907859079	0.276422764227642	0.289972899728997	0.717388662737712	0.88	0.09
439	4	0.434782608695652	0.961783439490446	0.943396226415094	0.537366548042705	0.943396226415094	0.434782608695652	0.595238095238095	0.594315245478036	0.258397932816537	0.27390180878553	0.698283024093049	0.88	0.09
440	5	0.436619718309859	0.970238095238095	0.948979591836735	0.575971731448763	0.948979591836735	0.436619718309859	0.598070739549839	0.559055118110236	0.244094488188976	0.257217847769029	0.703428906773977	0.88	0.09
441	1	0.362869198312236	0.978142076502732	0.955555555555555	0.542424242424242	0.955555555555556	0.362869198312236	0.525993883792049	0.564285714285714	0.204761904761905	0.214285714285714	0.670505637407484	0.89	0.09
442	2	0.400862068965517	0.962765957446808	0.93	0.565625	0.93	0.400862068965517	0.560240963855422	0.552380952380952	0.221428571428571	0.238095238095238	0.681814013206163	0.89	0.09
443	3	0.444954128440367	0.966887417218543	0.950980392156863	0.546816479400749	0.950980392156863	0.444954128440367	0.60625	0.590785907859079	0.262872628726287	0.276422764227642	0.705920772829455	0.89	0.09
444	4	0.41304347826087	0.974522292993631	0.95959595959596	0.53125	0.95959595959596	0.41304347826087	0.577507598784195	0.594315245478036	0.245478036175711	0.255813953488372	0.69378288562725	0.89	0.09
445	5	0.413145539906103	0.976190476190476	0.956521739130435	0.567474048442906	0.956521739130435	0.413145539906103	0.577049180327869	0.559055118110236	0.230971128608924	0.241469816272966	0.69466800804829	0.89	0.09
446	1	0.345991561181435	0.978142076502732	0.953488372093023	0.535928143712575	0.953488372093023	0.345991561181435	0.507739938080495	0.564285714285714	0.195238095238095	0.204761904761905	0.662066818842083	0.9	0.09
447	2	0.379310344827586	0.978723404255319	0.956521739130435	0.560975609756098	0.956521739130435	0.379310344827586	0.54320987654321	0.552380952380952	0.20952380952381	0.219047619047619	0.679016874541453	0.9	0.09
448	3	0.422018348623853	0.966887417218543	0.948453608247423	0.536764705882353	0.948453608247423	0.422018348623853	0.584126984126984	0.590785907859079	0.249322493224932	0.262872628726287	0.694452882921198	0.9	0.09
449	4	0.391304347826087	0.980891719745223	0.967741935483871	0.523809523809524	0.967741935483871	0.391304347826087	0.557275541795666	0.594315245478036	0.232558139534884	0.24031007751938	0.686098033785655	0.9	0.09
450	5	0.39906103286385	0.982142857142857	0.965909090909091	0.563139931740614	0.965909090909091	0.39906103286385	0.564784053156146	0.559055118110236	0.223097112860892	0.230971128608924	0.690601945003353	0.9	0.09
451	1	0.320675105485232	0.983606557377049	0.962025316455696	0.527859237536657	0.962025316455696	0.320675105485232	0.481012658227848	0.564285714285714	0.180952380952381	0.188095238095238	0.652140831431141	0.91	0.09
452	2	0.366379310344828	0.978723404255319	0.955056179775281	0.555891238670695	0.955056179775281	0.366379310344828	0.529595015576324	0.552380952380952	0.202380952380952	0.211904761904762	0.672551357300073	0.91	0.09
453	3	0.403669724770642	0.973509933774834	0.956521739130435	0.530685920577617	0.956521739130435	0.403669724770642	0.567741935483871	0.590785907859079	0.238482384823848	0.249322493224932	0.688589829272738	0.91	0.09
454	4	0.356521739130435	0.980891719745223	0.964705882352941	0.509933774834437	0.964705882352941	0.356521739130435	0.520634920634921	0.594315245478036	0.211886304909561	0.219638242894057	0.668706729437829	0.91	0.09
455	5	0.370892018779343	0.982142857142857	0.963414634146341	0.551839464882943	0.963414634146341	0.370892018779343	0.535593220338983	0.559055118110236	0.207349081364829	0.215223097112861	0.6765174379611	0.91	0.09
456	1	0.29535864978903	0.983606557377049	0.958904109589041	0.518731988472622	0.958904109589041	0.29535864978903	0.451612903225806	0.564285714285714	0.166666666666667	0.173809523809524	0.639482603583039	0.92	0.09
457	2	0.349137931034483	0.978723404255319	0.952941176470588	0.549253731343284	0.952941176470588	0.349137931034483	0.511041009463722	0.552380952380952	0.192857142857143	0.202380952380952	0.663930667644901	0.92	0.09
458	3	0.36697247706422	0.980132450331126	0.963855421686747	0.517482517482518	0.963855421686747	0.36697247706422	0.53156146179402	0.590785907859079	0.21680216802168	0.224932249322493	0.673552463697673	0.92	0.09
459	4	0.339130434782609	0.987261146496815	0.975	0.504885993485342	0.975	0.339130434782609	0.503225806451613	0.594315245478036	0.201550387596899	0.20671834625323	0.663195790639712	0.92	0.09
460	5	0.333333333333333	0.988095238095238	0.972602739726028	0.538961038961039	0.972602739726027	0.333333333333333	0.496503496503496	0.559055118110236	0.186351706036745	0.191601049868766	0.660714285714286	0.92	0.09
461	1	0.261603375527426	0.983606557377049	0.953846153846154	0.507042253521127	0.953846153846154	0.261603375527426	0.410596026490066	0.564285714285714	0.147619047619048	0.154761904761905	0.622604966452238	0.93	0.09
462	2	0.314655172413793	0.984042553191489	0.960526315789474	0.537790697674419	0.960526315789474	0.314655172413793	0.474025974025974	0.552380952380952	0.173809523809524	0.180952380952381	0.649348862802641	0.93	0.09
463	3	0.330275229357798	0.986754966887417	0.972972972972973	0.505084745762712	0.972972972972973	0.330275229357798	0.493150684931507	0.590785907859079	0.195121951219512	0.200542005420054	0.658515098122608	0.93	0.09
464	4	0.31304347826087	0.987261146496815	0.972972972972973	0.495207667731629	0.972972972972973	0.31304347826087	0.473684210526316	0.594315245478036	0.186046511627907	0.191214470284238	0.650152312378842	0.93	0.09
465	5	0.300469483568075	0.988095238095238	0.96969696969697	0.526984126984127	0.96969696969697	0.300469483568075	0.458781362007169	0.559055118110236	0.167979002624672	0.173228346456693	0.644282360831657	0.93	0.09
466	1	0.232067510548523	0.983606557377049	0.948275862068966	0.497237569060773	0.948275862068966	0.232067510548523	0.372881355932203	0.564285714285714	0.130952380952381	0.138095238095238	0.607837033962786	0.94	0.09
467	2	0.28448275862069	0.984042553191489	0.956521739130435	0.527065527065527	0.956521739130435	0.28448275862069	0.438538205980066	0.552380952380952	0.157142857142857	0.164285714285714	0.63426265590609	0.94	0.09
468	3	0.307339449541284	0.986754966887417	0.971014492753623	0.496666666666667	0.971014492753623	0.307339449541284	0.466898954703833	0.590785907859079	0.181571815718157	0.186991869918699	0.647047208214351	0.94	0.09
469	4	0.295652173913043	0.987261146496815	0.971428571428572	0.488958990536278	0.971428571428571	0.295652173913043	0.453333333333333	0.594315245478036	0.175710594315245	0.180878552971576	0.641456660204929	0.94	0.09
470	5	0.258215962441315	0.988095238095238	0.964912280701755	0.512345679012346	0.964912280701754	0.258215962441315	0.407407407407407	0.559055118110236	0.144356955380577	0.149606299212598	0.623155600268276	0.94	0.09
471	1	0.210970464135021	0.983606557377049	0.943396226415094	0.490463215258856	0.943396226415094	0.210970464135021	0.344827586206897	0.564285714285714	0.119047619047619	0.126190476190476	0.597288510756035	0.95	0.09
472	2	0.232758620689655	0.984042553191489	0.947368421052632	0.509641873278237	0.947368421052632	0.232758620689655	0.373702422145329	0.552380952380952	0.128571428571429	0.135714285714286	0.608400586940572	0.95	0.09
473	3	0.275229357798165	0.993377483443709	0.983606557377049	0.487012987012987	0.983606557377049	0.275229357798165	0.43010752688172	0.590785907859079	0.16260162601626	0.165311653116531	0.634303420620937	0.95	0.09
474	4	0.265217391304348	0.987261146496815	0.968253968253968	0.478395061728395	0.968253968253968	0.265217391304348	0.416382252559727	0.594315245478036	0.157622739018088	0.162790697674419	0.626239268900582	0.95	0.09
475	5	0.2018779342723	0.994047619047619	0.977272727272727	0.495548961424332	0.977272727272727	0.2018779342723	0.334630350194553	0.559055118110236	0.112860892388451	0.115485564304462	0.59796277665996	0.95	0.09
476	1	0.189873417721519	0.983606557377049	0.9375	0.483870967741935	0.9375	0.189873417721519	0.315789473684211	0.564285714285714	0.107142857142857	0.114285714285714	0.586739987549284	0.96	0.09
477	2	0.198275862068966	0.98936170212766	0.958333333333333	0.5	0.958333333333333	0.198275862068966	0.328571428571429	0.552380952380952	0.10952380952381	0.114285714285714	0.593818782098313	0.96	0.09
478	3	0.247706422018349	0.993377483443709	0.981818181818182	0.477707006369427	0.981818181818182	0.247706422018349	0.395604395604396	0.590785907859079	0.146341463414634	0.149051490514905	0.620541952731029	0.96	0.09
479	4	0.221739130434783	0.993630573248408	0.980769230769231	0.465671641791045	0.980769230769231	0.221739130434783	0.361702127659574	0.594315245478036	0.131782945736434	0.134366925064599	0.607684851841595	0.96	0.09
480	5	0.169014084507042	0.994047619047619	0.972972972972973	0.48546511627907	0.972972972972973	0.169014084507042	0.288	0.559055118110236	0.094488188976378	0.0971128608923885	0.581530851777331	0.96	0.09
481	1	0.151898734177215	0.989071038251366	0.947368421052631	0.473821989528796	0.947368421052632	0.151898734177215	0.261818181818182	0.564285714285714	0.0857142857142857	0.0904761904761905	0.570484886214291	0.97	0.09
482	2	0.15948275862069	0.99468085106383	0.973684210526316	0.489528795811518	0.973684210526316	0.15948275862069	0.274074074074074	0.552380952380952	0.0880952380952381	0.0904761904761905	0.57708180484226	0.97	0.09
483	3	0.169724770642202	0.993377483443709	0.973684210526316	0.453172205438066	0.973684210526316	0.169724770642202	0.2890625	0.590785907859079	0.100271002710027	0.102981029810298	0.581551127042955	0.97	0.09
484	4	0.169565217391304	1	1	0.451149425287356	1	0.169565217391304	0.28996282527881	0.594315245478036	0.10077519379845	0.10077519379845	0.584782608695652	0.97	0.09
485	5	0.136150234741784	1	1	0.477272727272727	1	0.136150234741784	0.239669421487603	0.559055118110236	0.0761154855643045	0.0761154855643045	0.568075117370892	0.97	0.09
486	1	0.109704641350211	0.989071038251366	0.928571428571428	0.461734693877551	0.928571428571429	0.109704641350211	0.19622641509434	0.564285714285714	0.0619047619047619	0.0666666666666667	0.549387839800789	0.98	0.09
487	2	0.103448275862069	1	1	0.474747474747475	1	0.103448275862069	0.1875	0.552380952380952	0.0571428571428571	0.0571428571428571	0.551724137931034	0.98	0.09
488	3	0.123853211009174	0.993377483443709	0.964285714285714	0.439882697947214	0.964285714285714	0.123853211009174	0.219512195121951	0.590785907859079	0.0731707317073171	0.0758807588075881	0.558615347226441	0.98	0.09
489	4	0.134782608695652	1	1	0.441011235955056	1	0.134782608695652	0.237547892720307	0.594315245478036	0.0801033591731266	0.0801033591731266	0.567391304347826	0.98	0.09
490	5	0.0985915492957746	1	1	0.466666666666667	1	0.0985915492957746	0.179487179487179	0.559055118110236	0.0551181102362205	0.0551181102362205	0.549295774647887	0.98	0.09
491	1	0.0675105485232067	0.994535519125683	0.941176470588235	0.451612903225806	0.941176470588235	0.0675105485232067	0.125984251968504	0.564285714285714	0.0380952380952381	0.0404761904761905	0.531023033824445	0.99	0.09
492	2	0.0517241379310345	1	1	0.46078431372549	1	0.0517241379310345	0.0983606557377049	0.552380952380952	0.0285714285714286	0.0285714285714286	0.525862068965517	0.99	0.09
493	3	0.055045871559633	0.993377483443709	0.923076923076923	0.421348314606742	0.923076923076923	0.055045871559633	0.103896103896104	0.590785907859079	0.032520325203252	0.035230352303523	0.524211677501671	0.99	0.09
494	4	0.0608695652173913	1	1	0.420911528150134	1	0.0608695652173913	0.114754098360656	0.594315245478036	0.0361757105943152	0.0361757105943152	0.530434782608696	0.99	0.09
495	5	0.0469483568075117	1	1	0.452830188679245	1	0.0469483568075117	0.0896860986547085	0.559055118110236	0.026246719160105	0.026246719160105	0.523474178403756	0.99	0.09
496	1	0	1	NA	0.435714285714286	NA	0	NA	0.564285714285714	0	0	0.5	1	0.09
497	2	0	1	NA	0.447619047619048	NA	0	NA	0.552380952380952	0	0	0.5	1	0.09
498	3	0	1	NA	0.409214092140921	NA	0	NA	0.590785907859079	0	0	0.5	1	0.09
499	4	0	1	NA	0.405684754521964	NA	0	NA	0.594315245478036	0	0	0.5	1	0.09
500	5	0	1	NA	0.440944881889764	NA	0	NA	0.559055118110236	0	0	0.5	1	0.09
