# Supplementary material for: Early prediction of antigenic transitions for influenza A/H3N2
Source: PLoS Comput Biol. 2020 Feb 18;16(2):e1007683. doi: 10.1371/journal.pcbi.1007683 (PMC7048310; doi:10.1371/journal.pcbi.1007683)
Supplement: S1 Source — (GZ) [file pcbi.1007683.s016.tar.gz › S3_source_files/model_fitting/model_build.R]

get_final_model_rf <- function(results, data) {
  formula = paste0("success ~", paste0(results, collapse = "+"), fixed.part.2)
  model.null = lmer_alt(formula, family = binomial(link = "logit"), data = data)
  return(model.null)
}
library(afex)

# starts with the scaled data (dataScaled*.csv produced using data_prep.R)
###### Step 1: Fit model using K-cross validation 

dataPurged = read.csv("../data/sensitivity_analysis/dataFullScaled20.06.csv", row.names = 1)
#dataPurged = read.csv("dataScaled.03.csv")

set.seed(62417)
folds.length = 5;
folds = cvFolds(n = length(unique(dataPurged$name)), K = folds.length, type = "random")

glmerperf=rep(0, folds.length); glmperf=glmerperf;
data.summary.mat = data.frame(matrix(nrow = folds.length, ncol  = 2))
colnames(data.summary.mat) = c( "AIC","p.value")

#Initializing Variables 
build = TRUE
variable.list = c()
variable.per = c()
variable.aic = c()
variable.min.per = c()
variable.max.per = c()
anova.results = rep(0, folds.length)

fixed.part.1 = "success ~ value + "
fixed.part.2 = " + (1 | name)"

dataPurged$success <- relevel(dataPurged$success, ref = "Transient")

while(build == TRUE) {
  # Step 1: Sets the formula and manipulates the data set
  if(length(variable.list) == 0 )  { # This is the first round
    formula = "success~value + (1 | name)"
    dataPurged %>%
      ungroup() %>%
      gather(key = variable, value = value, -success, -name) %>%
      mutate_at("value", as.numeric) -> data.scaled.l
  } else { # There are already significant variables 
    variable.part = paste(variable.list, collapse = "+")
    formula = paste0(fixed.part.1, variable.part, fixed.part.2)
    formula.null = paste0("success ~", paste0(variable.list, collapse = "+"), fixed.part.2)
    
    dataPurged %>%
      ungroup() %>%
      gather(key = variable, value = value, -success, -name,  -one_of(variable.list)) %>%
      mutate_at("value", as.numeric) -> data.scaled.l
  }
  
  model.results = ddply(data.scaled.l, .var = c("variable"), .fun = function(x) {
    # K-fold validation for each model based on a single term 
    for(n in 1:folds.length) { 
      test.ids = folds$subsets[folds$which==n]
      test.trials = unique(data.scaled.l$name)[test.ids]
      testdata = x[which(x$name %in% test.trials), ]
      traindata = x[-which(x$name %in% test.trials),]
      GLMER <- lme4::glmer(formula, data = traindata, family="binomial", 
                           control = glmerControl(optimizer="bobyqa"),nAGQ=0)
      data.summary.mat[n,] = c(glance(GLMER)[3], tidy(GLMER)[2,5])
      glmer.probs <- predict(GLMER, newdata=testdata, type="response", allow.new.levels=TRUE)
      glmer.ROC <- roc(predictor=glmer.probs, response=testdata$success)
      glmerperf[n] <- glmer.ROC$auc
      if (length(variable.list) > 0) { # Compare new model against the null 
        model.null = lme4::glmer(formula.null, data = traindata, family="binomial", 
                                 control = glmerControl(optimizer="bobyqa"),nAGQ=0)
        anova.test = anova(model.null, GLMER)
        anova.results[n] = anova.test$`Pr(>Chisq)`[2]
      }
    }
    anova.mean = mean(anova.results)
    performance=mean(glmerperf)
    min.perf = min(glmerperf)
    max.perf = max(glmerperf)
    data.summary = colMeans(as.data.frame(data.summary.mat))
    return(t(c(per = performance, min.perf = min.perf, max.perf = max.perf, data.summary, anova = anova.mean)))# put the se of the performance 
  })
  variable = model.results %>% arrange(AIC) %>% slice(1)  # Select the variable that is the best 
  if(length(variable.list) == 0 ) { # Is this the first? If yes, add this variable
    variable.list = c(variable.list, variable$variable)
    variable.per = c(variable.per, variable$per)
    variable.aic = c(variable.aic, variable$AIC)
    variable.max.per = c(variable.max.per, variable$max.perf)
    variable.min.per = c(variable.min.per, variable$min.perf)
    print(paste0("Adding : ", variable$variable))
  } else if (variable$anova < .05) { # Determine if this new variable beats the null
      variable.list = c(variable.list, variable$variable)
      variable.per = c(variable.per, variable$per)
      variable.max.per = c(variable.max.per, variable$max.perf)
      variable.min.per = c(variable.min.per, variable$min.perf)
      variable.aic = c(variable.aic, variable$AIC)
      
      print(paste0("Adding : ", variable$variable))
    } else { 
      print(paste0("Final Single Term Model is: ", formula.null))
      build = FALSE
    }
}

single.term.results = bind_cols(variable = variable.list, per =  variable.per,
                                max.per = variable.max.per, min.per = variable.min.per, aic = variable.aic)
final.model = get_final_model_rf(single.term.results$variable, data = dataPurged)
#saveRDS(final.model, file = "")
final.model.data = summary(final.model)$coefficients
single.term.results = cbind(single.term.results, final.model.data[2:nrow(final.model.data),])
write.csv(single.term.results, 'resultsScaled20_06.csv', row.names = FALSE)


################ Step 2 - Measure Out of Sample Performance 
# Functions for calculating precision and sensitivity
calculate_practicalResults = function(thres, prediction.data) {
  prediction.data  %>%
    mutate(predict = ifelse(glmer.probs<thres, "1", "2"),
           thres = thres) 
}
calculate_outcomeTypes_fold = function(predictedOutcome.x, type) {
  predictedOutcome.x %<>%
    mutate(predict = as.factor(predict),
           truth = as.factor(truth))
  
  cm.full = ddply(predictedOutcome.x, "fold", function(x) {
    cm = confusionMatrix(reference = x$truth, 
                         data = x$predict, positive = "2")
    if(type == "class") { 
      return(cm$byClass)
    } else{
      return(cm$overall)
    }
  })
  return(cm.full)
}
find_highestF1 <- function(performance.df) {
  performance.df %>%
    gather(key = measure, value = value, -thres, -freq, -fold) %>%
    group_by(thres, measure) %>%
    summarize(mean = mean(value)) %>%
    spread(key = measure, mean) %>%
    arrange(desc(F1)) %>%
    ungroup(thres) %>%
    slice(1)
}
return_rangeSenPrec <- function(performance.df, optimal.thres) {
  performance.df %>%
    filter(thres == optimal.thres$thres)  %>%
    summarize(max.Precision = max(Precision),
              min.Precision = min(Precision),
              median.Precision = median(Precision),
              max.Recall = max(Recall),
              min.Recall = min(Recall),
              median.Recall = median(Recall))
}


################################################
#dataScaled = read.csv("../results/dataScaled.single.03.csv")


dataScaled = read.csv("../data/sensitivity_analysis/dataScaled20.03.csv")
model = read.csv("../data/sensitivity_analysis/results20_03.csv")

set.seed(62417)
folds.length = 5;
folds = cvFolds(n = length(unique(dataScaled$name)), K = folds.length, type = "random")


#dataScaled = dataPurged
dataScaled$success <- relevel(dataScaled$success, ref = "Transient")

# Put in final model formulation
model
formula.null = "success ~ individual.meanR + varR + ratio.mutation + diversity + ratio.meanSigma + (1 | name)" 

compare.prediction.full = data.frame(fold = integer(),
                                     glmer.probs = numeric(),
                                     truth = factor(),
                                     antigentype = factor(),
                                     name = factor())
# Calculating the predicted probability versus the outcome
glmer.tidy = data.frame(matrix(ncol = 7))
colnames(glmer.tidy) = c("fold", "term", "estimate", "std.error", "statistic", "p.value", "group")

for(n in 1:folds.length) { 
  test.ids = folds$subsets[folds$which==n]
  test.trials = unique(dataScaled$name)[test.ids]
  testdata = dataScaled[which(dataScaled$name %in% test.trials), ]
  traindata = dataScaled[-which(dataScaled$name %in% test.trials),]
  GLMER <- lme4::glmer(formula.null, data = traindata, family="binomial", 
                       control = glmerControl(optimizer="bobyqa"),nAGQ=0)
  glmer.probs <- predict(GLMER, newdata=testdata, type="response", allow.new.levels=TRUE)
  glmer.tidy = rbind(glmer.tidy, as.data.frame(c(fold = n,tidy(GLMER))))

  compare.prediction = data.frame(cbind(fold = n, glmer.probs, truth = as.factor(testdata$success)), antigentype = testdata$antigentype, name = testdata$name)
  compare.prediction.full = rbind(compare.prediction.full, compare.prediction)
}

glmer.tidy %>% 
  group_by(fold) %>% 
  mutate(term.order = row_number()) %>% 
  filter(term != "(Intercept)") %>%
  group_by(term) %>% 
  arrange(term.order, estimate) %>% 
  filter(term.order == 9)

compare.prediction.full

potential.thres = seq(.01, 1, .01)
predictedOutcomes = map(potential.thres, calculate_practicalResults, compare.prediction.full)
performance.statistics = map(predictedOutcomes, calculate_outcomeTypes_fold, "class")

perf.df = data.frame(do.call("rbind", performance.statistics)) 

perf.df$thres = rep(potential.thres, each = 5)
perf.df$freq = .01

#write.csv(perf.df.09, file = "../results/prediction/perf.single.09.csv")
write.csv(perf.df, file = "../data/sensitivity_analysis/perf20.single.01.csv")
