# Supplementary material for: Early prediction of antigenic transitions for influenza A/H3N2
Source: PLoS Comput Biol. 2020 Feb 18;16(2):e1007683. doi: 10.1371/journal.pcbi.1007683 (PMC7048310; doi:10.1371/journal.pcbi.1007683)
Supplement: S1 Source — (GZ) [file pcbi.1007683.s016.tar.gz › S3_source_files/model_fitting/data_prep.R]

library(plyr)
library(dplyr)
library(tidyverse)
library(broom)
library(lme4)
library(pROC)
library(caret)
library(cvTools)
library(cowplot)
library(data.table)
#####################################################
select_variables <- function(data.set, data.names) {
  colinear = TRUE
  vif.excluded = vector()
  set.seed(7116)
  while(colinear == TRUE) { 
    trial.all <- glmer(success ~.-name-antigentype + (1| name), data = data.set, family = binomial,
                       control = glmerControl(optimizer="bobyqa"),nAGQ=0)
    vif.results = data.frame(vif.mer(trial.all))
    setDT(vif.results, keep.rownames = TRUE)
    candidate.row = vif.results %>% 
      arrange(desc(vif.mer.trial.all.)) %>% 
      slice(1)
    
    if(candidate.row$vif.mer.trial.all. > 5) {
      vif.excluded = c(vif.excluded, candidate.row$rn)
      data.set =  data.set[,-which(colnames(data.set) %in% vif.excluded)]
    } else {
      colinear = FALSE
    }
  }
  return(list(data = data.set, excluded.variables = vif.excluded))
}
select_variables_not_ant <- function(data.set, data.names) {
  colinear = TRUE
  vif.excluded = vector()
  set.seed(7116)
  while(colinear == TRUE) { 
    trial.all <- glmer(success ~.-name + (1| name), data = data.set, family = binomial,
                       control = glmerControl(optimizer="bobyqa"),nAGQ=0)
    vif.results = data.frame(vif.mer(trial.all))
    setDT(vif.results, keep.rownames = TRUE)
    candidate.row = vif.results %>% 
      arrange(desc(vif.mer.trial.all.)) %>% 
      slice(1)
    
    if(candidate.row$vif.mer.trial.all. > 5) {
      vif.excluded = c(vif.excluded, candidate.row$rn)
      data.set =  data.set[,-which(colnames(data.set) %in% vif.excluded)]
    } else {
      colinear = FALSE
    }
  }
  return(list(data = data.set, excluded.variables = vif.excluded))
}
#########################################################################
# freq.df.subset -- the raw surveillance threshold data 

### Change if surveillance threshold or multiple time points
surv.freqs = c(.01)
desired.freq = surv.freqs[1]

freq.df.subset %>%
  filter(freq == desired.freq) -> freq.at.rf 
type = "rf"
data = freq.at.rf

if(type == "rf") {
  data  <- within(data, {
    success <- factor(success) #, levels=c("Est.", "Transient"))
    name <- as.factor(name)
    freq <- as.factor(freq)
    antigentype <- as.factor(antigentype)
  })
  dataScaled = data %>% select(-simDay, -netau, -infected, -day, -freq) %>%
    mutate_if(is.numeric, scale) # Snap shot 
  
}
#nrow(dataScaled)
########## Fit first model 

eliminated.vif = select_variables(dataScaled, colnames(dataScaled))
eliminated.variables = eliminated.vif[[2]]
dataPurged = eliminated.vif[[1]] %>% select(-antigentype)

# Save scaled data used to fit classifier models 
write.csv(dataScaled, file = "../results/dataScaled.single.03.csv")
