# Supplementary material for: Early prediction of antigenic transitions for influenza A/H3N2
Source: PLoS Comput Biol. 2020 Feb 18;16(2):e1007683. doi: 10.1371/journal.pcbi.1007683 (PMC7048310; doi:10.1371/journal.pcbi.1007683)
Supplement: S1 Source — (GZ) [file pcbi.1007683.s016.tar.gz › S3_source_files/model_fitting/surveillance_threshold_data/freq.04.csv]

individual.meanMut	individual.varMut	individual.meanR	individual.varR	individual.meanBeta	individual.varBeta	individual.meanSigma	individual.varSigma	day	meanLoad	antigenicTypes	dominant.freq	infected	diversity	tmrca	netau	serialInterval	antigenicDiversity	totalS	totalI	simDay	meanR	varR	meanBeta	varBeta	meanSigma	varSigma	covBetaSigma	entropy	antigentype	success	name	ratio.mutation	ratio.meanR	ratio.varR	ratio.meanBeta	ratio.varBeta	ratio.meanSigma	ratio.varSigma	freq	prop.I
12.067194	3.011295	0.008185	0.000194	-0.671934	0.000194	0.49378	0.213848	2239	6	25	0.332705	5840	4.4349	3.2315	34.2466	0.00636	0.0319	39994160	5840	1.136986	1.006066	0.000968	0.534404	0.000181	0.470898	0.000147	-4.2e-05	1.93410976495053	1151	Transient	tropics_10	2.011199	1.00213960981795	0.200413223140496	0.955681263176527	1.07182320441989	1.04859226414213	1454.74829931973	0.04	0.0146
5.261981	6.353091	0.035076	0.00041	-0.617274	0.00041	0.480274	0.230118	1973	6	41	0.458798	7269	2.8071	3.5356	68.4932	0.00647	0.026	39992731	7269	0.408219	0.98011	0.000904	0.535114	0.000164	0.45808	9.2e-05	-8e-06	2.06135935025288	1334	Est.	tropics_10	0.876996833333333	1.05671651027786	0.45353982300885	1.00803356799111	2.5	1.0484500523926	2501.28260869565	0.04	0.0181725
3.873762	2.516242	0.008964	0.000162	-0.606123	0.000162	0.462714	0.228383	1945	6	43	0.456201	7854	2.637	3.4603	39.1389	0.00609	0.0275	39992146	7854	0.331507	0.983355	0.000749	0.535275	0.000157	0.459481	8.4e-05	-2.1e-05	2.06288386955952	1490	Est.	tropics_10	0.645627	1.02608345609199	0.216288384512684	1.01903045960465	1.03184713375796	1.00703619953817	2718.84523809524	0.04	0.019635
8.15859	8.001281	0.043382	0.000516	-0.64054	0.000516	0.495654	0.207421	2169	6	24	0.368401	5304	4.0291	3.0438	27.3973	0.00598	0.0296	39994696	5304	0.945205	1.001766	0.000873	0.535129	0.000182	0.468217	9.3e-05	-2.4e-05	1.99323390831298	1560	Est.	tropics_10	1.359765	1.04249570788382	0.59106529209622	0.984823777069575	2.83516483516483	1.05859889751974	2230.33333333333	0.04	0.01326
6.760055	10.126893	0.065349	0.000653	-0.629307	0.000653	0.501119	0.18871	2869	8	41	0.728819	14518	5.3493	4.6712	273.9726	0.00643	0.0303	39985482	14518	2.863014	0.984404	0.00112	0.523843	0.000182	0.470023	0.000154	-2.8e-05	1.10186949334745	2187	Est.	tropics_10	0.845006875	1.08444452468883	0.583035714285714	1.01740600722522	3.58791208791209	1.06615846458578	1225.38961038961	0.04	0.036295
5.022388	2.629563	0.103599	0.00017	-0.615349	0.00017	0.513547	0.179141	3121	7	38	0.762699	22718	2.9992	5.3603	39.1389	0.00614	0.0175	39977282	22718	3.553425	1.034093	0.001617	0.531245	0.000163	0.486733	0.000147	4.3e-05	0.866743013689578	2592	Est.	tropics_10	0.717484	1.07258785654063	0.105132962275819	1.01733144699399	1.04294478527607	1.05508975146538	1218.6462585034	0.04	0.056795
6.29703	9.664249	0.005515	0.000623	-0.625587	0.000623	0.470151	0.179768	3583	7	25	0.505153	5046	3.9107	3.8603	68.4932	0.00675	0.0286	39994954	5046	4.819178	0.974173	0.000863	0.531217	0.000166	0.458632	7.3e-05	-1e-06	1.67969231200139	2677	Transient	tropics_10	0.899575714285714	1.03218856979997	0.721900347624565	1.00702221928074	3.75301204819277	1.02511599713932	2462.57534246575	0.04	0.012615
7.934498	5.109247	-0.023301	0.00033	-0.63874	0.00033	0.462844	0.17591	3583	7	25	0.505153	5046	3.9107	3.8603	68.4932	0.00675	0.0286	39994954	5046	4.819178	0.974173	0.000863	0.531217	0.000166	0.458632	7.3e-05	-1e-06	1.67969231200139	2727	Transient	tropics_10	1.13349971428571	1.00286948214711	0.382387022016222	0.993863583503392	1.98795180722892	1.00918383366185	2409.72602739726	0.04	0.012615
8.201342	3.04671	0.015029	0.000197	-0.640883	0.000197	0.481942	0.170243	3639	7	20	0.425317	3468	4.012	4.0137	19.5695	0.0063	0.0349	39996532	3468	4.972603	0.985887	0.001298	0.531137	0.000155	0.464211	0.000169	2e-06	1.877964467736	3004	Transient	tropics_10	1.17162028571429	1.02967429667036	0.151771956856703	0.99188538989786	1.27096774193548	1.03819599277053	1007.3550295858	0.04	0.00867
6.515625	8.162256	0.023663	0.000527	-0.627343	0.000527	0.479625	0.168064	3541	7	36	0.505294	6895	3.7767	3.7452	34.2466	0.00606	0.0247	39993105	6895	4.70411	0.96036	0.001122	0.531882	0.000181	0.451577	0.000132	-8e-06	1.51995230642148	3028	Est.	tropics_10	0.930803571428571	1.06620974448204	0.46969696969697	1.00399859187542	2.91160220994475	1.06211122355656	1273.21212121212	0.04	0.0172375
6.837209	1.694429	0.002277	0.000109	-0.629926	0.000109	0.47065	0.172979	3639	7	20	0.425317	3468	4.012	4.0137	19.5695	0.0063	0.0349	39996532	3468	4.972603	0.985887	0.001298	0.531137	0.000155	0.464211	0.000169	2e-06	1.877964467736	3341	Transient	tropics_10	0.976744142857143	1.01662725477993	0.0839753466872111	1.00281323699619	0.703225806451613	1.01387084752408	1023.54437869822	0.04	0.00867
5.175439	2.513081	0.016244	0.000162	-0.616579	0.000162	0.47093	0.174006	3737	7	20	0.297527	2467	4.2212	3.3493	13.0463	0.00679	0.0372	39997533	2467	5.241096	1.000927	0.001236	0.530985	0.000137	0.471387	0.000129	2.4e-05	1.9019509055317	3645	Transient	tropics_10	0.739348428571429	1.01543534249342	0.131067961165049	1.01657842868452	1.18248175182482	0.999030520570147	1348.88372093023	0.04	0.0061675
6.531401	2.01713	0.039383	0.00013	-0.62747	0.00013	0.48726	0.168277	3919	6	23	0.599087	4819	4.2942	3.2027	22.8311	0.00628	0.0385	39995181	4819	5.739726	1.025515	0.001234	0.532209	0.00011	0.481859	0.000147	2.2e-05	1.52941110977693	3747	Transient	tropics_10	1.08856683333333	1.01428920300198	0.105348460291734	1.00325429339841	1.18181818181818	1.01120867307656	1144.74149659864	0.04	0.0120475
7.33863	4.047197	0.025313	0.000261	-0.633954	0.000261	0.483817	0.162978	4353	7	63	0.814282	24618	4.6775	4.3918	136.9863	0.0065	0.0167	39975382	24618	6.928767	0.981275	0.00063	0.530213	0.000173	0.462858	1.8e-05	-5e-06	0.961480164028607	3892	Est.	tropics_10	1.04837571428571	1.04520760682474	0.414285714285714	1.00052260288771	1.50867052023121	1.04528170626845	9054.33333333333	0.04	0.061545
4.707581	5.730376	-0.007227	0.00037	-0.612821	0.00037	0.458309	0.169824	4591	7	26	0.596358	4997	5.6021	4.7644	54.7945	0.00639	0.0215	39995003	4997	7.580822	0.98496	0.000679	0.530927	0.000179	0.464	5.2e-05	-2.1e-05	1.31431707398975	4285	Transient	tropics_10	0.672511571428571	1.00795875159147	0.544918998527246	1.02051738985871	2.06703910614525	0.987734913793103	3265.84615384615	0.04	0.0124925
9.389937	4.1121	0.026637	0.000265	-0.65043	0.000265	0.49225	0.157426	4647	7	19	0.548838	3788	5.8285	4.9164	30.4414	0.00619	0.0227	39996212	3788	7.734247	0.995289	0.000864	0.530307	0.000184	0.46943	0.000103	-2.9e-05	1.4424442290339	4318	Transient	tropics_10	1.34141957142857	1.0318560095917	0.306712962962963	0.983998599553134	1.44021739130435	1.04861214664593	1528.40776699029	0.04	0.00947
9.715789	2.603435	0.019146	0.000168	-0.653048	0.000168	0.489838	0.16296	4801	7	14	0.412747	2275	5.5675	4.6795	14.4196	0.0061	0.0232	39997725	2275	8.156164	0.994301	0.00089	0.528668	0.000207	0.470475	0.000147	-5.9e-05	1.50572727268563	4774	Transient	tropics_10	1.38796985714286	1.02517292047486	0.18876404494382	0.984468520420239	0.811594202898551	1.04115627822945	1108.57142857143	0.04	0.0056875
1.891304	1.328765	0.072065	8.6e-05	-0.5902	8.6e-05	0.485009	0.169609	5039	7	18	0.461514	3131	6.2217	4.9315	21.0748	0.00619	0.0218	39996869	3131	8.808219	1.021588	0.00063	0.528165	0.000201	0.48383	7.2e-05	-5.2e-05	1.53991613431966	4798	Est.	tropics_10	0.270186285714286	1.05201431392248	0.136507936507936	1.04932441635354	0.427860696517413	1.00243680631627	2355.68055555556	0.04	0.0078275
4.434833	3.581393	0.074542	0.000231	-0.61063	0.000231	0.496456	0.163791	5291	6	48	0.528129	19908	5.068	4.4712	136.9863	0.00583	0.0223	39980092	19908	9.49863	1.04044	0.000946	0.536359	0.000223	0.485158	4.8e-05	-1.4e-05	1.47593013474762	4871	Est.	tropics_10	0.739138833333333	1.03551439100469	0.244186046511628	1.01239778922759	1.03587443946188	1.02328725899604	3412.3125	0.04	0.04977
7.357738	3.680952	-0.003683	0.000237	-0.634107	0.000237	0.470208	0.158079	5529	5	88	0.645296	36997	3.7731	5.1233	Inf	0.00637	0.021	39963003	36997	10.150685	0.978882	0.000672	0.538074	0.000161	0.454987	4.3e-05	-7e-06	1.41497049968182	4886	Transient	tropics_10	1.4715476	1.0178180556245	0.352678571428571	0.985754621241333	1.47204968944099	1.03345370307284	3676.25581395349	0.04	0.0924925
3.411932	3.639971	-0.021452	0.000235	-0.602414	0.000235	0.447294	0.169497	5613	5	70	0.55208	17166	4.0469	5.3534	273.9726	0.00692	0.0265	39982834	17166	10.380822	0.958518	0.000728	0.537527	0.00016	0.446017	9.9e-05	-3e-05	1.61286865795269	4949	Transient	tropics_10	0.6823864	1.0211351874577	0.322802197802198	1.01853191112245	1.46875	1.00286311956719	1712.09090909091	0.04	0.042915
9.97619	4.713719	-0.029992	0.000304	-0.655139	0.000304	0.467325	0.159478	5879	6	20	0.291066	2082	4.6223	5.6137	15.2207	0.00632	0.0553	39997918	2082	11.109589	0.99324	0.001408	0.533206	0.00014	0.465888	0.000235	-1.4e-05	2.14611565512486	4998	Transient	tropics_10	1.66269833333333	0.97705821064781	0.215909090909091	0.974051051860231	2.17142857142857	1.00308443230991	678.629787234043	0.04	0.005205
6.373494	1.499056	0.026983	9.7e-05	-0.626202	9.7e-05	0.480629	0.150659	5781	6	34	0.309683	3439	4.6918	5.4753	30.4414	0.00605	0.0471	39996561	3439	10.841096	0.982196	0.000892	0.53454	0.000151	0.459573	0.000124	-2.2e-05	2.14488602988123	5644	Transient	tropics_10	1.062249	1.04597283806826	0.108744394618834	1.0001467257847	0.642384105960265	1.04581644265438	1214.99193548387	0.04	0.0085975
6.693878	2.416493	0.017563	0.000156	-0.628775	0.000156	0.47733	0.159805	5921	7	20	0.273899	1862	4.6311	5.6685	13.6986	0.00642	0.064	39998138	1862	11.224658	1.004416	0.001327	0.531674	0.000135	0.472525	0.000256	-3.4e-05	2.12806406297379	5769	Transient	tropics_10	0.956268285714286	1.01324365240472	0.117558402411454	1.00295411424414	1.15555555555556	1.01016877413893	624.23828125	0.04	0.004655
3.772727	3.024105	0.009435	0.000195	-0.605312	0.000195	0.462501	0.157683	5795	6	31	0.310356	3090	4.596	5.4986	30.4414	0.00656	0.043	39996910	3090	10.879452	0.979021	0.000988	0.534423	0.000155	0.458204	0.000157	-3e-05	2.05951666444983	5896	Transient	tropics_10	0.628787833333333	1.03111133461493	0.197368421052632	1.02148312852248	1.25806451612903	1.00937791900551	1004.35031847134	0.04	0.007725
7.424779	1.341687	0.064553	8.7e-05	-0.634646	8.7e-05	0.503245	0.142942	5865	6	21	0.280915	2143	4.4589	5.5945	14.4196	0.00646	0.0466	39997857	2143	11.071233	0.98927	0.001712	0.53364	0.000135	0.463646	0.000304	-1.3e-05	2.13410455860662	5936	Est.	tropics_10	1.23746316666667	1.0782517521995	0.0508177570093458	0.993409637000692	0.644444444444444	1.08540783269995	470.203947368421	0.04	0.0053575
8.091954	1.485797	0.053979	9.6e-05	-0.640005	9.6e-05	0.500624	0.145411	5935	7	19	0.238369	1913	4.6471	5.6808	9.4473	0.00632	0.065	39998087	1913	11.263014	1.003295	0.001477	0.531094	0.000131	0.472537	0.000314	-4.7e-05	2.20937120297225	6007	Transient	tropics_10	1.15599342857143	1.05199611002862	0.0649966147596479	0.992837026190316	0.732824427480916	1.05943873178185	463.092356687898	0.04	0.0047825
10.913333	2.505822	0.049707	0.000162	-0.662666	0.000162	0.509933	0.148225	6061	8	19	0.345086	3205	4.8674	5.863	22.8311	0.00598	0.0884	39996795	3205	11.608219	1.032263	0.001046	0.523854	0.000117	0.492925	0.000254	-6.1e-05	2.07702290404996	6049	Transient	tropics_10	1.364166625	1.01811565372939	0.154875717017208	0.98400555112236	1.38461538461538	1.03450423492418	583.562992125984	0.04	0.0080125
13.109806	7.292507	0.040972	0.00047	-0.680309	0.00047	0.515166	0.129001	6439	10	90	0.742958	55310	4.4724	3.8959	136.9863	0.00613	0.0608	39944690	55310	12.643836	0.996773	0.000791	0.517374	0.000163	0.48186	7.8e-05	-1.8e-05	1.19740141721545	6101	Est.	tropics_10	1.3109806	1.04519578087983	0.594184576485461	0.978905920859197	2.88343558282209	1.06911966131241	1653.85897435897	0.04	0.138275
7.284259	2.844312	0.036339	0.000184	-0.633517	0.000184	0.489243	0.140798	6481	10	99	0.706672	47094	4.7466	4.011	273.9726	0.00663	0.0666	39952906	47094	12.758904	0.985858	0.000867	0.517458	0.00017	0.476532	0.000117	-3.1e-05	1.32834365600413	6148	Transient	tropics_10	0.7284259	1.05188306266864	0.212226066897347	1.02563293190088	1.08235294117647	1.02667396942913	1203.40170940171	0.04	0.117735
9.00442	3.902743	-0.022467	0.000252	-0.647334	0.000252	0.467405	0.13977	6607	10	62	0.427304	20180	5.8841	4.3562	136.9863	0.00648	0.106	39979820	20180	13.10411	0.967461	0.001462	0.517172	0.000215	0.467983	0.000303	-7.4e-05	1.97916427832719	6401	Transient	tropics_10	0.900442	1.01066968437648	0.172366621067031	1.01211861370384	1.17209302325581	0.998764912400664	461.287128712871	0.04	0.05045
5.565022	4.197939	0.039258	0.000271	-0.619708	0.000271	0.483555	0.13846	6649	10	58	0.328058	14976	6.414	4.4712	91.3242	0.00628	0.1255	39985024	14976	13.219178	0.973821	0.001372	0.517006	0.000224	0.471218	0.00028	-7.9e-05	2.14735049344928	6732	Transient	tropics_10	0.5565022	1.06799789596194	0.197521865889213	1.04080327947129	1.20982142857143	1.02618108815877	494.5	0.04	0.03744
6.80303	2.582415	0.039141	0.000167	-0.629652	0.000167	0.488266	0.138597	6831	10	34	0.46545	9696	6.7497	4.9699	45.6621	0.00587	0.1358	39990304	9696	13.717808	1.010447	0.001403	0.517859	0.000267	0.48807	0.000179	-4.8e-05	1.94069053786749	7178	Transient	tropics_10	0.680303	1.02916541058034	0.119030648610121	1.02880740743501	0.625468164794007	1.00040158174032	774.284916201117	0.04	0.02424
5.565254	4.76777	0.089821	0.000308	-0.61971	0.000308	0.508791	0.125996	7055	9	55	0.567793	27267	7.0261	5.5836	136.9863	0.00632	0.1269	39972733	27267	14.331507	1.02427	0.001003	0.521624	0.000196	0.491136	0.000106	-2.8e-05	1.58686308618243	7451	Est.	tropics_10	0.618361555555556	1.06805670773976	0.307078763708873	1.03158685970033	1.57142857142857	1.03594727326036	1188.64150943396	0.04	0.0681675
5.892273	3.161216	0.06385	0.000204	-0.622336	0.000204	0.497407	0.117066	7265	7	111	0.495345	55850	5.9707	6.1589	273.9726	0.00625	0.0983	39944150	55850	14.906849	1.002154	0.001371	0.529518	0.000188	0.473268	0.00011	2.6e-05	1.7448236870224	7765	Est.	tropics_10	0.841753285714286	1.0636414132904	0.148796498905908	1.01354300703594	1.08510638297872	1.05100492744069	1064.23636363636	0.04	0.139625
9.274725	2.484966	0.005523	0.00016	-0.649505	0.00016	0.481551	0.117623	7657	7	34	0.403089	6346	4.1184	7.2329	54.7945	0.00629	0.0462	39993654	6346	15.980822	0.975925	0.001162	0.528335	0.000176	0.4621	0.00026	-7.3e-05	1.92270836944393	8294	Transient	tropics_10	1.32496071428571	1.03034380703621	0.137693631669535	0.988585373651566	0.909090909090909	1.04209262064488	452.396153846154	0.04	0.015865
10.796117	5.822509	0.01231	0.000376	-0.661725	0.000376	0.490833	0.116065	7587	7	43	0.418994	9740	4.1257	7.0411	136.9863	0.00641	0.0482	39990260	9740	15.789041	0.968687	0.001122	0.529405	0.000166	0.457693	0.000207	-4.5e-05	1.74752410261315	8423	Transient	tropics_10	1.54230242857143	1.04511166136298	0.335115864527629	0.974604573956811	2.26506024096386	1.07240661316647	560.700483091787	0.04	0.02435
11.683168	5.691697	-0.004267	0.000367	-0.66885	0.000367	0.486155	0.120353	7727	8	34	0.39382	4822	4.1832	7.4247	45.6621	0.00634	0.0494	39995178	4822	16.172603	0.999726	0.001382	0.527412	0.000207	0.47414	0.000226	-4.5e-05	2.13283426726445	8595	Transient	tropics_10	1.460396	0.99601499881956	0.265557163531114	0.971341913244369	1.77294685990338	1.02534061669549	532.535398230089	0.04	0.012055
3.616667	2.078056	0.070102	0.000134	-0.604058	0.000134	0.490838	0.118515	7699	7	34	0.399496	5159	4.3117	7.3479	45.6621	0.00671	0.0515	39994841	5159	16.09589	1.000752	0.000982	0.528302	0.000208	0.47383	0.000137	-4.7e-05	2.04653548578597	8838	Est.	tropics_10	0.516666714285714	1.07181158035965	0.136456211812627	1.03461480575332	0.644230769230769	1.03589473017749	865.07299270073	0.04	0.0128975
4.230769	3.938199	0.039256	0.000254	-0.608991	0.000254	0.478277	0.118926	7783	8	27	0.353833	4748	4.4838	7.5781	45.6621	0.00625	0.0626	39995252	4748	16.326027	1.006449	0.001401	0.527734	0.000218	0.476991	0.000174	-2e-05	2.15812415362287	9120	Est.	tropics_10	0.528846125	1.03337247984556	0.181299072091363	1.03063169472129	1.1651376146789	1.00269606764069	683.48275862069	0.04	0.01187
8.317518	2.92473	0.03894	0.000189	-0.641816	0.000189	0.494099	0.118748	7853	7	25	0.319672	6222	4.5759	7.7699	34.2466	0.00639	0.0663	39993778	6222	16.517808	1.028966	0.001122	0.530098	0.000241	0.4855	9.9e-05	-2.7e-05	2.07414743662241	9272	Transient	tropics_10	1.18821685714286	1.01043970285966	0.168449197860963	0.992902689582209	0.784232365145228	1.01771163748713	1199.47474747475	0.04	0.015555
10.983361	4.072934	0.001054	0.000263	-0.663229	0.000263	0.48612	0.112578	8357	6	51	0.580492	13871	5.6867	6.4973	136.9863	0.00638	0.0509	39986129	13871	17.89863	0.963442	0.000937	0.535512	0.00018	0.450024	0.000156	-4.5e-05	1.44759433828277	9461	Transient	tropics_10	1.83056016666667	1.03903977162424	0.28068303094984	0.962042144890872	1.46111111111111	1.08020905551704	721.653846153846	0.04	0.0346775
6.621469	7.123381	0.015214	0.00046	-0.628193	0.00046	0.476158	0.117541	8315	6	67	0.60445	20675	5.4689	3.9562	136.9863	0.00666	0.0485	39979325	20675	17.783562	0.958679	0.000845	0.535538	0.000174	0.447752	0.000117	-3.1e-05	1.36244240002683	9472	Est.	tropics_10	1.10357816666667	1.05909310838901	0.544378698224852	0.996297301849203	2.64367816091954	1.06344136932945	1004.62393162393	0.04	0.0516875
3.931741	4.056774	0.008652	0.000262	-0.606589	0.000262	0.462771	0.124791	8441	6	36	0.529651	6644	6.074	4.1041	91.3242	0.00612	0.0597	39993356	6644	18.128767	0.977782	0.000824	0.53423	0.000195	0.457834	0.000132	-5.4e-05	1.67915154125286	9572	Est.	tropics_10	0.655290166666667	1.03160984424936	0.317961165048544	1.02054808492254	1.34358974358974	1.01078338437075	945.386363636364	0.04	0.01661
10.702381	2.875709	0.043325	0.000186	-0.660972	0.000186	0.505816	0.112901	8651	7	17	0.348013	2089	7.0458	6.9014	11.4155	0.00636	0.0837	39997911	2089	18.70411	0.999647	8e-04	0.530958	0.000247	0.471056	0.000178	-0.000108	1.68524770555562	10560	Est.	tropics_10	1.52891157142857	1.0446459898398	0.2325	0.972485957593485	0.753036437246964	1.07379165109881	634.275280898876	0.04	0.0052225
11.073434	3.96221	0.058713	0.000256	-0.663952	0.000256	0.515425	0.118683	9323	12	36	0.347999	20069	8.5702	6.4466	273.9726	0.00616	0.0835	39979931	20069	20.545205	1.010532	0.00067	0.50781	0.000224	0.497885	0.000153	-0.000106	1.48090401665059	10623	Est.	tropics_10	0.922786166666667	1.04941836768097	0.382089552238806	1.01379013583168	1.14285714285714	1.03522901874931	775.705882352941	0.04	0.0501725
15.917864	5.375184	0.047294	0.000347	-0.702864	0.000347	0.529794	0.110175	9743	13	50	0.59284	20196	9.0023	7.5973	Inf	0.00644	0.1016	39979804	20196	21.69589	0.98789	0.000849	0.503056	0.000183	0.49127	0.00018	-7.4e-05	1.60201075731117	10952	Est.	tropics_10	1.22445107692308	1.06128233128436	0.408716136631331	0.984314108484808	1.89617486338798	1.07841716367781	612.083333333333	0.04	0.05049
13.16158	3.611235	0.062369	0.000233	-0.680725	0.000233	0.526264	0.108529	10261	15	84	0.757391	35345	5.8732	9.0164	Inf	0.00634	0.0568	39964655	35345	23.115068	0.999739	0.000895	0.496116	0.000153	0.503985	8.7e-05	-9e-06	1.26137347282893	12059	Est.	tropics_10	0.877438666666667	1.06463288846113	0.260335195530726	1.02042632803464	1.52287581699346	1.04420568072462	1247.45977011494	0.04	0.0883625
16.009434	7.805991	0.006996	0.000504	-0.703599	0.000504	0.509246	0.110394	10723	14	60	0.696584	20434	5.4906	10.2822	Inf	0.00642	0.055	39979566	20434	24.380822	0.993567	0.001176	0.500784	0.000154	0.496166	0.000118	1e-05	1.43197143642306	12086	Transient	tropics_10	1.143531	1.01354063608863	0.428571428571429	0.988053343384798	3.27272727272727	1.0263621449273	935.542372881356	0.04	0.051085
14.900747	3.353009	0.035685	0.000216	-0.694694	0.000216	0.519446	0.112738	10611	14	73	0.665936	22358	5.1627	9.9753	91.3242	0.00621	0.0514	39977642	22358	24.073973	1.008881	0.001134	0.501051	0.00014	0.50359	0.000166	-1.3e-05	1.38472450864017	12672	Transient	tropics_10	1.06433907142857	1.02720672837031	0.19047619047619	0.996360027490755	1.54285714285714	1.03148593101531	679.144578313253	0.04	0.055895
10.76567	4.399284	0.095621	0.000284	-0.66148	0.000284	0.533484	0.108006	10779	14	53	0.613539	20090	5.1443	10.4356	68.4932	0.00618	0.0531	39979910	20090	24.534247	0.999048	0.002146	0.502117	0.000169	0.497518	0.000278	4e-05	1.66638804162397	13069	Transient	tropics_10	0.768976428571429	1.1013904790919	0.132339235787512	1.02782212172279	1.68047337278107	1.07229085178828	388.510791366907	0.04	0.050225
11.403681	3.325385	0.06308	0.000215	-0.666605	0.000215	0.519058	0.110435	10737	14	56	0.677258	20236	5.3603	10.3205	68.4932	0.0063	0.0547	39979764	20236	24.419178	1.00676	0.001136	0.501155	0.000162	0.502387	1e-04	8e-06	1.48827180490701	13122	Transient	tropics_10	0.814548642857143	1.05796023360743	0.189260563380282	1.02453089509465	1.32716049382716	1.03318358158153	1104.35	0.04	0.05059
12.639175	3.475241	0.067418	0.000224	-0.676529	0.000224	0.526555	0.107233	10835	13	58	0.45399	23386	5.1463	10.589	136.9863	0.00593	0.0637	39976614	23386	24.687671	1.019126	0.002141	0.504304	0.000173	0.505291	0.000241	5.4e-05	1.89101063092733	13248	Transient	tropics_10	0.972244230769231	1.04966661346417	0.104624007473143	1.00807948241656	1.29479768786127	1.04208268106893	444.95020746888	0.04	0.058465
10.677419	0.412071	-0.057419	2.7e-05	-0.660772	2.7e-05	0.457233	0.217203	1847	7	13	0.837209	645	4.5324	2.9589	4.4189	0.00604	0.0116	39999355	645	0.063014	0.988546	0.000727	0.528879	0.000187	0.467477	4.5e-05	-1.2e-05	0.744936802757954	859	Transient	tropics_11	1.52534557142857	0.955138524010839	0.0371389270976616	0.976504038238252	0.144385026737968	0.978086622443457	4826.73333333333	0.04	0.0016125
11.5	0.5	0.014836	3.2e-05	-0.667379	3.2e-05	0.494751	0.20531	1931	8	8	0.919732	598	3.8978	3.189	2.978	0.00592	0.0047	39999402	598	0.293151	1.003306	0.000748	0.527508	0.000166	0.475645	1.8e-05	1.2e-05	0.367601450862731	1943	Transient	tropics_11	1.4375	1.01160224270922	0.0427807486631016	0.972594776065237	0.192771084337349	1.04016861314636	11406.1111111111	0.04	0.001495
11.375	2.109375	0.021143	0.000136	-0.666375	0.000136	0.497379	0.206319	2393	10	8	0.9	370	4.9094	4.2027	4.7237	0.00714	0.0064	39999630	370	1.558904	1.020615	0.001004	0.518994	0.000202	0.491786	3.5e-05	1.2e-05	0.461177899962581	1966	Transient	tropics_11	1.1375	1.00073788532688	0.135458167330677	0.989543015010747	0.673267326732673	1.01137283289886	5894.82857142857	0.04	0.000925
10.263158	0.404432	0.078183	2.6e-05	-0.657444	2.6e-05	0.521893	0.198403	2407	10	8	0.896725	397	4.9657	4.2411	3.7023	0.00768	0.0079	39999603	397	1.59726	1.020536	0.000845	0.518608	0.000181	0.492125	2.5e-05	7e-06	0.467789096283691	1969	Transient	tropics_11	1.0263158	1.05956136992775	0.0307692307692308	0.999163330052886	0.143646408839779	1.06048869697739	7936.12	0.04	0.0009925
10.241379	0.458977	0.045396	3e-05	-0.657269	3e-05	0.504973	0.210349	2533	10	8	0.908347	611	5.1041	4.6712	3.5581	0.00603	0.0047	39999389	611	1.942466	1.02692	0.000561	0.516019	0.00012	0.49769	1.2e-05	6e-06	0.414830809898966	1970	Est.	tropics_11	1.0241379	1.01901040876507	0.053475935828877	1.00435213562663	0.25	1.01463360726557	17529.0833333333	0.04	0.0015275
4.827944	7.323661	-0.028931	0.000472	-0.613788	0.000472	0.449299	0.206613	3191	4	81	0.857452	40260	3.8642	6.389	Inf	0.00674	0.0059	39959740	40260	3.745205	0.951601	0.000641	0.540774	0.000185	0.440082	1.2e-05	2e-06	0.723905314569918	2046	Transient	tropics_11	1.206986	1.02089373016124	0.736349453978159	1.00096629889844	2.55135135135135	1.02094382410551	17217.75	0.04	0.10065
3.861111	4.54433	-0.023539	0.000293	-0.606022	0.000293	0.448076	0.203442	3219	4	64	0.847071	26241	3.2538	6.4658	Inf	0.00637	0.0066	39973759	26241	3.821918	0.930681	0.000623	0.54102	0.000166	0.430246	5.4e-05	-1.7e-05	0.781840120227391	2159	Transient	tropics_11	0.96527775	1.04948514176894	0.470304975922954	1.00831138157842	1.76506024096386	1.04144140793871	3767.44444444444	0.04	0.0656025
2.165217	3.764008	0.008537	0.000243	-0.5924	0.000243	0.45618	0.198053	3317	4	27	0.769154	4999	3.4436	6.7342	45.6621	0.00652	0.0123	39995001	4999	4.090411	0.923265	0.001169	0.54075	0.000152	0.426993	0.000149	3e-06	1.02882896738478	2422	Est.	tropics_11	0.54130425	1.09239876319671	0.20786997433704	1.02265093747077	1.59868421052632	1.06835475054626	1329.21476510067	0.04	0.0124975
8.444444	0.395062	-0.021686	2.5e-05	-0.642836	2.5e-05	0.465443	0.192638	3499	5	8	0.421474	624	3.9118	7.2329	6.2267	0.00582	0.032	39999376	624	4.589041	0.976802	0.001664	0.540599	0.000227	0.451787	0.000113	5.4e-05	1.27697160100398	3285	Transient	tropics_11	1.6888888	1.00178690329806	0.0150240384615385	0.972623222026654	0.110132158590308	1.03022663334713	1704.7610619469	0.04	0.00156
11.766021	7.109188	0.067978	0.000459	-0.669515	0.000459	0.523076	0.179334	4367	8	20	0.896748	16329	3.5438	7.9589	34.2466	0.00594	0.0071	39983671	16329	6.967123	1.031089	0.000475	0.526559	0.000125	0.48975	2.9e-05	-1.6e-05	0.480444743601692	3341	Est.	tropics_11	1.470752625	1.0380692265178	0.966315789473684	0.972268666264986	3.672	1.06804696273609	6183.93103448276	0.04	0.0408225
7.669173	2.687546	0.064486	0.000173	-0.636609	0.000173	0.50421	0.196144	4185	7	7	0.923849	2889	2.8888	7.8877	9.7847	0.00644	0.0057	39997111	2889	6.468493	1.033733	0.000552	0.530604	0.000103	0.487238	4.3e-05	-3e-06	0.347789496788556	3347	Transient	tropics_11	1.09559614285714	1.03180477511222	0.313405797101449	0.997134412328334	1.67961165048544	1.03483307952171	4561.48837209302	0.04	0.0072225
12.586957	2.517801	0.046915	0.000162	-0.676109	0.000162	0.51544	0.170851	4815	10	31	0.469821	6826	5.6026	3.4822	136.9863	0.00618	0.0363	39993174	6826	8.194521	0.979755	0.000991	0.51847	0.000239	0.472885	0.000305	-0.000149	1.51081598815275	3941	Est.	tropics_11	1.2586957	1.06968877167773	0.163471241170535	0.980947941293206	0.677824267782427	1.08999016674244	560.167213114754	0.04	0.017065
15.261111	1.159599	0.001888	7.5e-05	-0.697589	7.5e-05	0.50341	0.173125	4997	12	18	0.406415	4178	5.4054	10.9055	30.4414	0.01063	0.0435	39995822	4178	8.693151	1.000876	0.001769	0.510697	0.000228	0.49048	0.000548	-0.000177	1.66980122299249	4019	Transient	tropics_11	1.27175925	1.00101289609719	0.0423968343697004	0.974714978597989	0.328947368421053	1.02636193116947	315.921532846715	0.04	0.010445
14.07	2.5151	0.040208	0.000162	-0.688021	0.000162	0.518105	0.162056	4885	10	27	0.422375	4934	5.7525	3.674	39.1389	0.00604	0.0419	39995066	4934	8.386301	0.987026	0.000864	0.516062	0.000217	0.478551	0.000232	-0.000115	1.65028467111035	4172	Transient	tropics_11	1.407	1.05471110725533	0.1875	0.973855216914869	0.746543778801843	1.08265367745549	698.51724137931	0.04	0.012335
12.460829	5.151691	-0.020483	0.000332	-0.675096	0.000332	0.481338	0.168764	5697	10	29	0.606539	5261	5.2163	4.0986	136.9863	0.00684	0.0241	39994739	5261	10.610959	0.981095	0.000952	0.517422	0.000206	0.474319	0.000162	-6e-05	1.44620972113922	4389	Transient	tropics_11	1.2460829	0.998603959518626	0.348739495798319	0.983930996241537	1.61165048543689	1.01479805784715	1041.75308641975	0.04	0.0131525
12.912329	2.956697	0.032444	0.000191	-0.678723	0.000191	0.509384	0.151933	5641	10	42	0.628145	8385	5.1905	3.9452	68.4932	0.0066	0.0212	39991615	8385	10.457534	0.960522	0.000827	0.5174	0.000195	0.464379	0.000133	-5.2e-05	1.41372167300176	5021	Est.	tropics_11	1.2912329	1.07543194728046	0.230955259975816	0.980410428137303	0.97948717948718	1.09691437381966	1142.35338345865	0.04	0.0209625
10.327731	2.976626	0.011295	0.000192	-0.657963	0.000192	0.488402	0.168558	5921	11	15	0.394404	2216	5.2305	4.7123	10.9589	0.00624	0.0416	39997784	2216	11.224658	1.008907	0.001003	0.511448	0.00024	0.493732	0.000405	-2e-04	1.53263567677758	5223	Transient	tropics_11	0.938884636363636	1.00243038194397	0.191425722831505	1.01262539631004	0.8	0.989204669739859	416.192592592593	0.04	0.00554
8.220472	2.156116	0.011809	0.000139	-0.641037	0.000139	0.48046	0.171501	5795	11	17	0.569668	2921	5.071	4.3671	22.8311	0.00642	0.0296	39997079	2921	10.879452	0.98271	0.000597	0.514988	0.000221	0.477433	0.000148	-0.000105	1.4274355849407	5263	Transient	tropics_11	0.747315636363636	1.02968220687531	0.232830820770519	1.02283141591319	0.6289592760181	1.00634015662931	1158.79054054054	0.04	0.0073025
5.949495	0.977247	0.031533	6.3e-05	-0.622796	6.3e-05	0.481163	0.174378	5893	11	15	0.384277	2048	5.171	4.6356	13.6986	0.0063	0.039	39997952	2048	11.147945	0.987397	0.000799	0.512463	0.000248	0.4821	0.000196	-0.000119	1.55508717964236	5368	Transient	tropics_11	0.540863181818182	1.04520819103458	0.0788485607008761	1.04679254055476	0.254032258064516	0.998056419829911	889.683673469388	0.04	0.00512
8.382609	0.392741	0.044635	2.5e-05	-0.642339	2.5e-05	0.497133	0.165208	6005	13	15	0.504244	2356	5.1896	4.7068	17.1233	0.0064	0.0465	39997644	2356	11.454795	1.016495	0.000789	0.507049	0.000232	0.501689	0.000291	-0.000165	1.56476818922503	5393	Est.	tropics_11	0.644816076923077	1.0286780844076	0.0316856780735108	1.03749445976007	0.107758620689655	0.990918676710073	567.725085910653	0.04	0.00589
17.617384	3.082099	0.032851	0.000199	-0.716515	0.000199	0.529437	0.149212	6495	14	53	0.396496	24946	6.547	4.5164	273.9726	0.00631	0.0601	39975054	24946	12.79726	1.013768	0.000728	0.499308	0.000203	0.507926	0.00013	-7.7e-05	1.70430693370051	5450	Transient	tropics_11	1.25838457142857	1.01936197599778	0.273351648351648	0.978257001423052	0.980295566502463	1.04235065737922	1147.78461538462	0.04	0.062365
14.068611	4.190833	0.015186	0.00027	-0.68801	0.00027	0.505574	0.161946	6551	14	54	0.346634	26916	6.6309	4.6712	Inf	0.00626	0.0619	39973084	26916	12.950685	1.008888	0.000815	0.499035	0.000209	0.505872	0.000262	-0.000134	1.90478723872559	5461	Transient	tropics_11	1.00490078571429	1.00635738873517	0.331288343558282	1.00709409009049	1.29186602870813	0.99941091817693	618.114503816794	0.04	0.06729
12.22825	6.200717	0.053219	4e-04	-0.673228	4e-04	0.517428	0.156237	6481	14	49	0.409607	23940	6.5085	4.4795	91.3242	0.00619	0.0606	39976060	23940	12.758904	1.016068	0.000756	0.499499	0.000203	0.508891	0.000143	-8.1e-05	1.67838903124369	5467	Est.	tropics_11	0.873446428571429	1.03798229104669	0.529100529100529	1.02114207561726	1.97044334975369	1.01677569459865	1092.56643356643	0.04	0.05985
17.219472	3.478235	0.006599	0.000224	-0.713318	0.000224	0.513926	0.1477	6873	14	62	0.508708	13493	5.8661	5.326	68.4932	0.00607	0.0594	39986507	13493	13.832877	0.991402	0.001039	0.502453	0.00021	0.493593	0.000186	-6.7e-05	1.91570467267179	5849	Transient	tropics_11	1.22996228571429	1.01535080761774	0.215591915303176	0.975246690355288	1.06666666666667	1.04119385809766	794.086021505376	0.04	0.0337325
11.886957	2.959395	0.067056	0.000191	-0.670487	0.000191	0.523064	0.140441	6873	14	62	0.508708	13493	5.8661	5.326	68.4932	0.00607	0.0594	39986507	13493	13.832877	0.991402	0.001039	0.502453	0.00021	0.493593	0.000186	-6.7e-05	1.91570467267179	6005	Est.	tropics_11	0.849068357142857	1.07862941611785	0.183830606352262	1.01792493303855	0.90952380952381	1.05970708660779	755.059139784946	0.04	0.0337325
14.087859	2.763846	0.026075	0.000178	-0.688165	0.000178	0.511028	0.146087	7027	13	49	0.447665	14388	4.5527	5.9671	45.6621	0.00606	0.0508	39985612	14388	14.254795	1.009149	0.001513	0.504823	0.000173	0.500021	0.000288	-4.3e-05	1.77496529813822	6237	Transient	tropics_11	1.08368146153846	1.01711236589565	0.117647058823529	0.99539305088971	1.02890173410405	1.02201307545083	507.246527777778	0.04	0.03597
11.013667	5.636487	0.032449	0.000364	-0.663472	0.000364	0.502044	0.143394	7321	13	100	0.784644	37626	3.5227	3.8164	273.9726	0.0062	0.0168	39962374	37626	15.060274	0.984408	0.000705	0.503982	0.000156	0.488518	5.2e-05	-1.3e-05	1.09050924713921	6504	Est.	tropics_11	0.847205153846154	1.04934255893782	0.516312056737589	1.02198082138185	2.33333333333333	1.02768782317131	2757.57692307692	0.04	0.094065
13.340183	5.765554	0.045047	0.000372	-0.682159	0.000372	0.517762	0.131004	7461	13	62	0.710524	19366	3.9797	7.1616	273.9726	0.00639	0.0156	39980634	19366	15.443836	0.976802	0.00107	0.505521	0.000167	0.483242	0.000109	1e-06	1.17062295631357	6805	Est.	tropics_11	1.02616792307692	1.07092023191342	0.347663551401869	1.00000669838023	2.22754491017964	1.0714341882535	1201.87155963303	0.04	0.048415
15.777358	2.757978	0.079685	0.000178	-0.701735	0.000178	0.546487	0.114639	7671	13	34	0.403716	10656	3.8241	7.737	91.3242	0.00647	0.0333	39989344	10656	16.019178	1.010499	0.001881	0.506315	0.000154	0.499311	0.000497	-9.2e-05	1.4433382489842	7514	Est.	tropics_11	1.21364292307692	1.07169416890821	0.0946305156831473	0.979083130608437	1.15584415584416	1.09448219646673	230.661971830986	0.04	0.02664
13.366929	2.80552	0.04338	0.000181	-0.682374	0.000181	0.516893	0.12036	8259	17	36	0.82588	10286	3.8412	9.3479	68.4932	0.00668	0.0163	39989714	10286	17.630137	0.963351	0.001174	0.489797	0.000181	0.491903	0.000137	-7e-06	0.916993362402459	8594	Est.	tropics_11	0.786289941176471	1.08406454826177	0.154173764906303	1.03188812939226	1	1.05080269890609	878.540145985401	0.04	0.025715
21.555	3.236975	0.018696	0.000209	-0.748142	0.000209	0.5385	0.114094	8413	15	25	0.449708	4961	3.9901	9.7712	34.2466	0.00649	0.0368	39995039	4961	18.052055	1.012455	0.001885	0.495203	0.000209	0.511469	0.000418	-7.5e-05	1.31563624839577	8647	Transient	tropics_11	1.437	1.00633792562218	0.110875331564987	0.955658640284117	1	1.05284973282838	272.952153110048	0.04	0.0124025
22.826733	2.054137	0.053746	0.000133	-0.758357	0.000133	0.563436	0.105089	8385	16	26	0.550368	5033	4.0499	9.6959	39.1389	0.00611	0.033	39994967	5033	17.975342	0.998478	0.001905	0.4945	0.000207	0.50504	0.00034	-3.2e-05	1.25151350085712	9197	Transient	tropics_11	1.4266708125	1.05682503080796	0.0698162729658793	0.947291070811247	0.642512077294686	1.11562648503089	309.085294117647	0.04	0.0125825
15.428928	2.628989	0.062532	0.00017	-0.698936	0.00017	0.535668	0.118471	8539	16	23	0.679928	8848	3.7252	10.1164	34.2466	0.00628	0.0411	39991152	8848	18.39726	1.035696	0.001075	0.494566	0.000245	0.523978	0.000262	-0.000123	1.17746445602598	9313	Transient	tropics_11	0.964308	1.02783878984332	0.158139534883721	1.00515189427798	0.693877551020408	1.0223100969888	452.179389312977	0.04	0.02212
14.890215	6.772673	0.033188	0.000437	-0.694609	0.000437	0.518392	0.124496	8805	15	74	0.724345	44367	3.7561	3.5096	136.9863	0.0062	0.0171	39955633	44367	19.126027	0.997778	0.000689	0.497059	0.000197	0.502135	8.5e-05	-5.6e-05	1.13097210885606	9370	Transient	tropics_11	0.992681	1.03604696135687	0.634252539912917	1.00444740815229	2.21827411167513	1.03237575552391	1464.65882352941	0.04	0.1109175
13.473684	7.314698	0.005622	0.000472	-0.683232	0.000472	0.498405	0.125109	8917	15	83	0.651896	29359	4.264	11.1493	273.9726	0.00637	0.0177	39970641	29359	19.432877	0.978873	0.000693	0.497657	0.000198	0.492026	8.6e-05	-5.3e-05	1.35295111181222	9443	Transient	tropics_11	0.8982456	1.02734249805575	0.681096681096681	1.01471947428428	2.38383838383838	1.01296476202477	1454.75581395349	0.04	0.0733975
18.089552	1.603921	-0.010819	0.000103	-0.720307	0.000103	0.508443	0.129161	9309	14	19	0.532044	1654	6.0431	12.2274	15.2207	0.00681	0.0256	39998346	1654	20.506849	0.992498	0.000591	0.499735	2e-04	0.496862	0.000115	-8.4e-05	1.71075402732398	10369	Transient	tropics_11	1.29211085714286	0.996716683447328	0.174280879864636	0.973721764441157	0.515	1.02330828278274	1123.13913043478	0.04	0.004135
13.037383	3.755612	0.016715	0.000242	-0.679727	0.000242	0.501862	0.127145	9239	14	21	0.509161	2347	5.7807	12.0356	12.4533	0.00637	0.0254	39997653	2347	20.315068	0.976746	0.000846	0.500438	0.000195	0.488302	0.000199	-8.9e-05	1.76064933511143	10412	Est.	tropics_11	0.931241642857143	1.04106438850353	0.286052009456265	1.01262357711655	1.24102564102564	1.02776969989883	638.91959798995	0.04	0.0058675
16.604651	2.657653	0.004787	0.000171	-0.70838	0.000171	0.510317	0.130412	9351	15	17	0.517064	1553	6.3134	12.3425	13.0463	0.00663	0.0306	39998447	1553	20.621918	0.989984	0.000617	0.498871	0.000194	0.496493	0.000159	-1e-04	1.68602691317183	10433	Transient	tropics_11	1.10697673333333	1.01496435900888	0.277147487844408	0.987111510881334	0.881443298969072	1.02784329285609	820.201257861635	0.04	0.0038825
10.313725	1.195694	0.048092	7.7e-05	-0.65785	7.7e-05	0.506638	0.134917	9491	15	14	0.371908	1132	6.1048	12.7247	9.1324	0.00641	0.0322	39998868	1132	21.005479	1.007503	0.000762	0.498438	0.000204	0.505733	0.000193	-0.000109	1.70213945204588	10517	Transient	tropics_11	0.687581666666667	1.04145316040249	0.101049868766404	1.03917389984326	0.377450980392157	1.00178948180166	699.051813471503	0.04	0.00283
14.078947	1.493767	0.055108	9.6e-05	-0.688093	9.6e-05	0.525878	0.130905	9645	14	19	0.453213	1774	5.7748	13.1479	11.4155	0.00646	0.0321	39998226	1774	21.427397	1.029031	0.00102	0.499609	0.00015	0.515147	0.000134	-2.1e-05	1.56292965817947	10529	Transient	tropics_11	1.00563907142857	1.02684440723734	0.0941176470588235	1.00585355195331	0.64	1.02083094728301	976.902985074627	0.04	0.004435
11.39229	4.968557	0.094949	0.000321	-0.666513	0.000321	0.535685	0.129971	9841	14	35	0.581447	10338	5.1439	13.6808	21.0748	0.00628	0.0317	39989662	10338	21.964384	1.046663	0.000816	0.499715	0.000163	0.523833	3.7e-05	-6e-06	1.41473857743136	10543	Est.	tropics_11	0.813735	1.05057957905704	0.393382352941176	1.02757775970697	1.96932515337423	1.02262553141936	3512.72972972973	0.04	0.025845
11.167857	5.753967	0.007133	0.000371	-0.664711	0.000371	0.489713	0.137931	10359	12	38	0.548938	6028	6.6645	15.1041	45.6621	0.00654	0.0414	39993972	6028	23.383562	0.966086	0.000986	0.507076	0.00019	0.476491	8.6e-05	-8e-06	1.47898952606732	11383	Transient	tropics_11	0.93065475	1.04251433147772	0.376267748478702	1.01448732386176	1.95263157894737	1.02774868780313	1603.8488372093	0.04	0.01507
9.103896	3.417777	0.036158	0.000221	-0.648133	0.000221	0.495816	0.136015	10429	12	24	0.582802	3605	6.4537	15.2959	68.4932	0.00655	0.0383	39996395	3605	23.575342	0.973311	0.000976	0.50939	0.000196	0.477876	7.8e-05	-9e-06	1.43765441111118	11719	Est.	tropics_11	0.758658	1.0652501112747	0.226434426229508	1.02676013788518	1.12755102040816	1.03754111945358	1743.78205128205	0.04	0.0090125
18.915254	0.687733	-0.018866	4.4e-05	-0.726939	4.4e-05	0.507722	0.135168	10709	12	17	0.466998	1409	6.6574	16.0616	7.8278	0.00887	0.0468	39998591	1409	24.342466	1.009099	0.000717	0.508655	0.000186	0.496188	3.7e-05	-2.2e-05	1.37007747323459	11974	Transient	tropics_11	1.57627116666667	0.972462413585553	0.0613668061366806	0.950322661707065	0.236559139784946	1.02324522156924	3653.18918918919	0.04	0.0035225
15.777108	1.317789	0.053767	8.5e-05	-0.701733	8.5e-05	0.532413	0.130374	10891	12	15	0.653856	3773	6.9557	16.5616	15.2207	0.00639	0.0454	39996227	3773	24.841096	1.029087	0.000596	0.507082	0.000147	0.50758	3.7e-05	-1.9e-05	1.0391648760811	12014	Transient	tropics_11	1.314759	1.02541252866974	0.14261744966443	0.977604148291505	0.578231292517007	1.04892430749833	3523.62162162162	0.04	0.0094325
11.361635	3.564189	0.020926	0.00023	-0.666267	0.00023	0.497393	0.201044	2197	8	41	0.615624	14478	4.3466	5.2685	Inf	0.00647	0.0647	39985522	14478	1.021918	1.019348	0.000751	0.5273	0.000198	0.483505	4.4e-05	-2.2e-05	1.52079193152457	1652	Transient	tropics_13	1.420204375	1.00176434740809	0.306258322237017	0.974060981891847	1.16161616161616	1.0287235912762	4569.18181818182	0.04	0.036195
7.344	3.601664	0.01674	0.000232	-0.633997	0.000232	0.479586	0.208564	2239	8	42	0.593763	14494	4.3228	5.3836	136.9863	0.00838	0.0657	39985506	14494	1.136986	0.989506	0.000894	0.527356	0.000201	0.469366	0.000144	-5.6e-05	1.56645725309703	1788	Transient	tropics_13	0.918	1.02766521771265	0.259507829977629	1.00589977218696	1.15422885572139	1.02177405265827	1448.36111111111	0.04	0.036235
7.719355	3.792206	0.051522	0.000245	-0.637012	0.000245	0.498062	0.199208	2183	8	45	0.617557	14627	4.0741	5.2301	136.9863	0.0063	0.0635	39985373	14627	0.983562	1.003322	0.000698	0.5275	0.000195	0.475764	7.8e-05	-4.3e-05	1.51029305269888	1823	Est.	tropics_13	0.964919375	1.04938628798035	0.351002865329513	1.00259778203534	1.25641025641026	1.04686777477909	2553.94871794872	0.04	0.0365675
7.405941	3.20947	0.066891	0.000207	-0.634494	0.000207	0.504579	0.181935	2603	7	58	0.532603	20550	4.0009	6.3808	273.9726	0.00829	0.0796	39979450	20550	2.134247	1.026329	0.001231	0.529266	0.00017	0.484987	0.000153	-1.1e-05	1.86101296517334	2177	Transient	tropics_13	1.05799157142857	1.04175067772556	0.168155970755483	1.00177170558355	1.21764705882353	1.04039695909375	1189.11764705882	0.04	0.051375
11.547721	6.186469	0.009489	0.000399	-0.667762	0.000399	0.492711	0.182411	2729	7	73	0.440384	33875	3.8932	6.726	45.6621	0.00628	0.0712	39966125	33875	2.479452	1.011371	0.001299	0.528572	0.000155	0.4786	0.000237	-4e-05	2.03502534019305	2208	Transient	tropics_13	1.64967442857143	0.99818381513706	0.30715935334873	0.970265288405741	2.5741935483871	1.02948391140827	769.666666666667	0.04	0.0846875
6.870968	3.60547	0.073255	0.000233	-0.630197	0.000233	0.505598	0.179992	2575	7	52	0.5256	18613	3.9188	6.3041	54.7945	0.00628	0.0855	39981387	18613	2.057534	1.024501	0.001684	0.528617	0.000185	0.484704	0.000228	-4e-06	1.81397094599016	2281	Est.	tropics_13	0.981566857142857	1.05027216486785	0.138361045130641	1.00732078377369	1.25945945945946	1.0431067208028	789.438596491228	0.04	0.0465325
4.68553	5.956266	0.04963	0.000384	-0.612644	0.000384	0.485387	0.18792	2729	7	73	0.440384	33875	3.8932	6.726	45.6621	0.00628	0.0712	39966125	33875	2.479452	1.011371	0.001299	0.528572	0.000155	0.4786	0.000237	-4e-05	2.03502534019305	2320	Transient	tropics_13	0.669361428571429	1.03906696753318	0.295612009237875	1.02524565606043	2.47741935483871	1.01418094442123	792.911392405063	0.04	0.0846875
4.801802	7.357114	-0.015388	0.000475	-0.613578	0.000475	0.455109	0.186754	2967	7	60	0.290549	20919	4.1973	3.1288	136.9863	0.00642	0.0588	39979081	20919	3.131507	0.987269	0.001004	0.52797	0.000199	0.467742	0.000153	-4.7e-05	2.48170619211233	2461	Transient	tropics_13	0.685971714285714	0.997428046775755	0.473107569721116	1.02545643413884	2.38693467336683	0.972991520966687	1220.61437908497	0.04	0.0522975
10.245427	5.993119	-0.011896	0.000387	-0.657302	0.000387	0.477058	0.172879	3009	7	48	0.250383	16299	4.3837	3.2438	273.9726	0.00644	0.0596	39983701	16299	3.246575	0.976497	0.000838	0.528108	0.000197	0.462488	9.2e-05	-3.1e-05	2.56640696188457	2476	Transient	tropics_13	1.46363242857143	1.01195853921082	0.4618138424821	0.981328974789657	1.96446700507614	1.03150352009133	1879.11956521739	0.04	0.0407475
8.982379	6.389117	0.008667	0.000412	-0.647157	0.000412	0.482158	0.170959	2925	8	70	0.294096	24934	4.0767	7.2616	Inf	0.00836	0.0572	39975066	24934	3.016438	0.983831	0.000998	0.527584	0.000194	0.466473	0.000172	-5.6e-05	2.41156679010557	2540	Transient	tropics_13	1.122797375	1.0252824592703	0.412825651302605	0.992319828996905	2.12371134020619	1.03362466852315	993.947674418605	0.04	0.062335
8.882883	4.738536	-0.005283	0.000306	-0.646357	0.000306	0.474917	0.175236	3107	7	42	0.211402	9612	4.749	3.5123	45.6621	0.00839	0.0617	39990388	9612	3.515068	0.982972	0.000942	0.52821	0.000211	0.465516	0.000149	-5.7e-05	2.61980600214208	2628	Transient	tropics_13	1.26898328571429	1.0119626301686	0.32484076433121	0.991937028621527	1.45023696682464	1.02019479459353	1176.08053691275	0.04	0.02403
6.49789	3.954637	-0.019075	0.000255	-0.627201	0.000255	0.459542	0.176204	3079	7	44	0.228365	11232	4.6601	3.4356	136.9863	0.0063	0.0612	39988768	11232	3.438356	0.977787	0.000866	0.52783	0.000205	0.463344	9.2e-05	-3.1e-05	2.62789152044673	2735	Transient	tropics_13	0.92827	1.00339417127671	0.29445727482679	1.01184967446836	1.24390243902439	0.991794433509444	1915.26086956522	0.04	0.02808
3.234773	3.922733	0.021614	0.000253	-0.600991	0.000253	0.466374	0.179091	2953	7	72	0.300404	22300	4.1339	3.0904	136.9863	0.00633	0.0568	39977700	22300	3.093151	0.97963	0.000978	0.527865	0.000197	0.464219	0.000151	-4.8e-05	2.46219270242668	2740	Transient	tropics_13	0.462110428571429	1.04309716374034	0.258691206543967	1.03865199087342	1.28426395939086	1.00464220551076	1186.03311258278	0.04	0.05575
8.070258	7.760872	0.012256	0.000501	-0.63983	0.000501	0.480274	0.170598	2995	7	50	0.256272	17817	4.3228	3.2055	136.9863	0.008	0.059	39982183	17817	3.208219	0.980725	0.000936	0.527958	0.000199	0.464657	0.000142	-4.9e-05	2.55803508526998	2776	Est.	tropics_13	1.152894	1.03222759951917	0.53525641025641	0.998909139315899	2.51758793969849	1.03360973793572	1201.39436619718	0.04	0.0445425
11.078689	2.83971	0.000139	0.000183	-0.663995	0.000183	0.485955	0.165997	3219	7	38	0.19892	6299	5.1613	3.3178	30.4414	0.00644	0.0645	39993701	6299	3.821918	0.992783	0.000953	0.52897	0.000212	0.469419	8.7e-05	-2.3e-05	2.59756044151567	2851	Transient	tropics_13	1.58266985714286	1.0074094839063	0.19202518363064	0.973194382296847	0.863207547169811	1.03522652470394	1908.01149425287	0.04	0.0157475
8.051502	3.439408	0.014972	0.000222	-0.63968	0.000222	0.481362	0.164336	3303	7	29	0.278795	5678	5.3175	3.5479	45.6621	0.0061	0.0645	39994322	5678	4.052055	1.012384	0.001154	0.530346	2e-04	0.477396	9.1e-05	3e-06	2.41368687817903	3459	Transient	tropics_13	1.15021457142857	1.00266760621249	0.192374350086655	0.994560503179046	1.11	1.00830756855943	1805.89010989011	0.04	0.014195
10.097122	5.792726	0.008446	0.000374	-0.65611	0.000374	0.48616	0.166369	3373	7	35	0.371247	6295	5.3372	3.7397	22.8311	0.00646	0.0637	39993705	6295	4.243836	1.016679	0.001012	0.531874	0.000185	0.478086	0.00011	-1.9e-05	2.27909516726346	3503	Transient	tropics_13	1.442446	0.991937246747666	0.369565217391304	0.975542707072523	2.02162162162162	1.01688817493087	1512.44545454545	0.04	0.0157375
4.820225	1.591276	0.052626	0.000103	-0.613726	0.000103	0.487063	0.169509	3443	7	35	0.405642	8685	5.2869	3.9315	30.4414	0.00615	0.058	39991315	8685	4.435616	1.028506	0.001087	0.531884	0.00017	0.483657	0.000153	-2.9e-05	2.12559995243327	3566	Transient	tropics_13	0.688603571428571	1.02482179216027	0.0947562097516099	1.01775971968879	0.605882352941176	1.00704218071898	1107.90196078431	0.04	0.0217125
2.079137	2.01532	0.105911	0.00013	-0.591709	0.00013	0.502593	0.161697	3527	7	39	0.443831	13406	5.0878	4.1616	39.1389	0.00597	0.0517	39986594	13406	4.665753	1.020798	0.000887	0.531687	0.000172	0.480179	7.8e-05	-1.3e-05	1.9842074422961	3643	Est.	tropics_13	0.297019571428571	1.08907240096744	0.146561443066516	1.04080172817941	0.755813953488372	1.04667842617024	2073.03846153846	0.04	0.033515
5.949045	1.436894	-0.009872	9.3e-05	-0.622792	9.3e-05	0.461661	0.150511	4157	5	27	0.563824	3400	4.5679	5.274	18.2648	0.0075	0.0392	39996600	3400	6.391781	0.975554	0.001185	0.538356	0.00017	0.453206	0.000157	-9e-06	1.66237048098316	3725	Transient	tropics_13	1.189809	1.01498898906542	0.0784810126582278	0.996449545439055	0.547058823529412	1.01865597542839	958.668789808917	0.04	0.0085
3.663507	5.701938	-0.010376	0.000368	-0.604435	0.000368	0.453056	0.155675	4087	5	43	0.743687	5267	4.0915	5.0822	45.6621	0.00633	0.0238	39994733	5267	6.2	0.955658	0.001233	0.538788	0.000164	0.443565	0.000134	1.4e-05	1.25041531529916	3947	Transient	tropics_13	0.7327014	1.03559813760524	0.29845904298459	1.01409653865246	2.24390243902439	1.02139708949083	1161.75373134328	0.04	0.0131675
3.571627	5.947234	0.002843	0.000384	-0.603697	0.000384	0.458881	0.154774	3975	5	70	0.792629	17013	3.6854	4.7753	68.4932	0.00634	0.0214	39982987	17013	5.893151	0.95881	0.000688	0.538745	0.000149	0.445097	5.4e-05	-4e-06	1.1604526726925	4080	Transient	tropics_13	0.7143254	1.04592885468138	0.558139534883721	1.01492621812558	2.57718120805369	1.03096853045516	2866.18518518519	0.04	0.0425325
8.482993	1.759915	-0.001352	0.000114	-0.643146	0.000114	0.475185	0.149684	4157	5	27	0.563824	3400	4.5679	5.274	18.2648	0.0075	0.0392	39996600	3400	6.391781	0.975554	0.001185	0.538356	0.00017	0.453206	0.000157	-9e-06	1.66237048098316	4198	Transient	tropics_13	1.6965986	1.02367363932725	0.0962025316455696	0.97637282529154	0.670588235294118	1.04849671010534	953.40127388535	0.04	0.0085
4.203252	2.14568	-0.01079	0.000138	-0.60877	0.000138	0.454809	0.15536	4199	5	24	0.459469	2936	4.7	5.389	22.8311	0.00622	0.0438	39997064	2936	6.506849	0.975814	0.00115	0.537694	0.000187	0.453913	0.000165	-2.4e-05	1.8433936097154	4324	Transient	tropics_13	0.8406504	1.01378746691912	0.12	1.0117643154467	0.737967914438503	1.00197394654923	941.575757575758	0.04	0.00734
6.849246	4.027525	0.024754	0.00026	-0.630023	0.00026	0.481394	0.144105	4157	5	27	0.563824	3400	4.5679	5.274	18.2648	0.0075	0.0392	39996600	3400	6.391781	0.975554	0.001185	0.538356	0.00017	0.453206	0.000157	-9e-06	1.66237048098316	4552	Est.	tropics_13	1.3698492	1.05074954746351	0.219409282700422	0.98927020695663	1.52941176470588	1.0621968817712	917.866242038217	0.04	0.0085
3.678392	12.318679	0.005815	0.000795	-0.604554	0.000795	0.460488	0.158226	4143	5	33	0.61686	3701	4.4847	5.2356	54.7945	0.00643	0.0353	39996299	3701	6.353425	0.974761	0.00119	0.538731	0.000169	0.452502	0.00014	2e-06	1.56835858107684	4665	Transient	tropics_13	0.7356784	1.03187544426974	0.668067226890756	1.01408315124531	4.70414201183432	1.01764854077993	1130.18571428571	0.04	0.0092525
4.970297	1.296147	0.021747	8.4e-05	-0.614931	8.4e-05	0.472744	0.152857	4381	7	17	0.356757	2035	5.7207	5.8877	19.5695	0.00331	0.0774	39997965	2035	7.005479	1.006918	0.001255	0.531345	0.000157	0.474019	0.000243	-4.6e-05	1.86251618976595	5056	Transient	tropics_13	0.710042428571429	1.0149636708318	0.0669322709163346	1.01756523693291	0.535031847133758	0.997310234399887	629.041152263374	0.04	0.0050875
6.196386	7.14577	-0.003303	0.000461	-0.624779	0.000461	0.465829	0.145722	5011	8	82	0.768897	20731	4.3928	7.6137	273.9726	0.00635	0.0247	39979269	20731	8.731507	0.960471	0.001058	0.524117	0.000183	0.458342	0.000136	-1.9e-05	1.29513660533852	5272	Transient	tropics_13	0.77454825	1.03772258496467	0.435727788279773	1.02148896976631	2.51912568306011	1.01633496384796	1071.48529411765	0.04	0.0518275
5.663793	2.585241	0.046515	0.000167	-0.620501	0.000167	0.487332	0.141921	5305	9	31	0.323572	4166	5.0035	8.4192	45.6621	0.00635	0.0555	39995834	4166	9.536986	1.007836	0.001118	0.521072	0.000189	0.483852	0.000233	-7.1e-05	2.04098686944705	5311	Transient	tropics_13	0.629310333333333	1.03946851785169	0.149373881932021	1.03186314930079	0.883597883597883	1.00719228193745	609.103004291845	0.04	0.010415
10.797428	3.987903	0.02198	0.000257	-0.661735	0.000257	0.49567	0.13156	5053	8	67	0.731776	14816	4.4204	7.7288	Inf	0.00652	0.0238	39985184	14816	8.846575	0.967218	0.001006	0.52402	0.000195	0.461659	0.000126	-2.6e-05	1.41475539603524	5526	Est.	tropics_13	1.3496785	1.05686964034912	0.255467196819086	0.984610081477918	1.31794871794872	1.07367125952272	1044.12698412698	0.04	0.03704
6.282927	3.568733	0.023129	0.00023	-0.625474	0.00023	0.47844	0.147139	5361	10	27	0.420111	4137	5.0304	5.2767	30.4414	0.00625	0.0567	39995863	4137	9.690411	1.011465	0.001006	0.519179	0.000196	0.487434	0.000266	-0.000107	1.90374391384977	5548	Transient	tropics_13	0.6282927	1.01179828214053	0.228628230616302	1.03048808738907	1.1734693877551	0.981548271150556	553.154135338346	0.04	0.0103425
9.859649	2.47153	0.001651	0.000159	-0.654203	0.000159	0.481922	0.143917	5305	9	31	0.323572	4166	5.0035	8.4192	45.6621	0.00635	0.0555	39995834	4166	9.536986	1.007836	0.001118	0.521072	0.000189	0.483852	0.000233	-7.1e-05	2.04098686944705	5660	Transient	tropics_13	1.09551655555556	0.993864441884254	0.14221824686941	0.99766677720527	0.841269841269841	0.996011176971471	617.669527896996	0.04	0.010415
11.704225	3.569794	-0.006532	0.00023	-0.669019	0.00023	0.485128	0.141258	5319	9	27	0.355982	4062	4.876	8.4575	16.116	0.00565	0.0555	39995938	4062	9.575342	1.007782	0.001254	0.520387	0.000189	0.484478	0.000277	-7.9e-05	1.9871278676	5935	Transient	tropics_13	1.30046944444444	0.985817654152969	0.18341307814992	0.984288251255461	1.21693121693122	1.00134165018845	509.956678700361	0.04	0.010155
10.151786	3.927854	0.062567	0.000253	-0.65655	0.000253	0.513479	0.128835	5585	11	33	0.551508	10678	5.4868	5.8904	68.4932	0.00615	0.0605	39989322	10678	10.30411	1.01894	0.000823	0.512377	0.000157	0.497442	0.000144	-5e-05	1.64723324500193	6318	Est.	tropics_13	0.922889636363636	1.04477769293179	0.307411907654921	1.01221864183512	1.61146496815287	1.03223893438833	894.6875	0.04	0.026695
11.785797	4.114048	0.049272	0.000265	-0.669674	0.000265	0.513704	0.12604	5935	12	96	0.430743	35000	4.845	6.8493	Inf	0.00631	0.0438	39965000	35000	11.263014	0.98699	0.001117	0.510101	0.000157	0.483944	0.000172	-2.3e-05	1.89134005573404	6454	Est.	tropics_13	0.98214975	1.06435328577666	0.237242614145031	1.00347856988523	1.68789808917197	1.06149471839717	732.790697674419	0.04	0.0875
12.695238	3.511882	0.012276	0.000227	-0.676979	0.000227	0.498488	0.128819	6089	12	84	0.408627	19984	4.49	7.2699	Inf	0.00654	0.041	39980016	19984	11.684932	0.98365	0.001302	0.508875	0.000144	0.483437	0.000197	-7e-06	2.08840143039995	6656	Transient	tropics_13	1.0579365	1.02917873163133	0.174347158218126	0.998574888596057	1.57638888888889	1.03113332243912	653.903553299492	0.04	0.04996
11.002301	3.240501	0.088918	0.000209	-0.663381	0.000209	0.530895	0.11423	6131	12	77	0.342624	17617	4.1833	4.9452	91.3242	0.0065	0.0405	39982383	17617	11.8	0.989531	0.001736	0.508583	0.000141	0.486588	0.000283	2e-06	2.12659535879837	7086	Est.	tropics_13	0.916858416666667	1.1045546095952	0.120391705069124	1.01282742621898	1.4822695035461	1.09105649954376	403.639575971731	0.04	0.0440425
14.065732	4.212156	0.070991	0.000272	-0.687987	0.000272	0.534593	0.110425	6285	12	61	0.535949	28137	2.8659	5.3671	91.3242	0.00605	0.0382	39971863	28137	12.221918	1.044126	0.002861	0.508633	0.000106	0.513379	0.000575	5e-06	1.56312877704214	7388	Transient	tropics_13	1.17214433333333	1.02820115932445	0.0950716532680881	0.988112762268319	2.56603773584906	1.04132229795142	192.04347826087	0.04	0.0703425
12.465659	4.101156	0.019761	0.000265	-0.675135	0.000265	0.501943	0.120914	6453	13	173	0.72911	70597	2.5931	3.9959	Inf	0.00635	0.0146	39929403	70597	12.682192	0.982013	0.00097	0.506451	0.000137	0.484941	0.000122	-6e-06	1.1734806386932	7562	Transient	tropics_13	0.958896846153846	1.03863955063897	0.27319587628866	1.00520620776787	1.93430656934307	1.03505993512613	991.098360655738	0.04	0.1764925
9.957117	2.969876	0.057133	0.000192	-0.654986	0.000192	0.510411	0.111886	6509	13	101	0.68741	50843	2.7728	2.8986	Inf	0.00647	0.0152	39949157	50843	12.835616	0.972083	0.000966	0.506374	0.000153	0.480088	8.6e-05	5e-06	1.28578272156854	7839	Est.	tropics_13	0.765932076923077	1.08920392701238	0.198757763975155	1.02582149720726	1.25490196078431	1.0631613370882	1301	0.04	0.1271075
10.629681	4.507801	0.06178	0.000291	-0.660388	0.000291	0.515101	0.109065	6705	12	54	0.565109	14806	2.9846	13.1137	136.9863	0.02416	0.0372	39985194	14806	13.372603	0.991312	0.001635	0.510819	0.000148	0.485284	0.000211	2.6e-05	1.79735248507723	8902	Est.	tropics_13	0.88580675	1.07305096554687	0.177981651376147	1.01141663695618	1.96621621621622	1.06144237188945	516.895734597156	0.04	0.037015
9.929539	6.217258	0.076906	0.000401	-0.654764	0.000401	0.520051	0.109239	6789	11	46	0.681407	17254	2.7681	2.2411	91.3242	0.00605	0.0235	39982746	17254	13.60274	1.006049	0.001286	0.511778	0.000141	0.4916	0.000149	1.4e-05	1.33870387585095	8998	Est.	tropics_13	0.902685363636364	1.07344727464457	0.311819595645412	1.01521492791871	2.84397163120567	1.05787428803906	733.147651006711	0.04	0.043135
5.777174	7.749262	0.030275	5e-04	-0.621412	5e-04	0.479922	0.120549	7419	9	38	0.451548	4458	4.8213	14.0918	19.5695	0.00667	0.0348	39995542	4458	15.328767	0.977086	0.001112	0.521091	0.000192	0.468943	0.000103	-1e-06	1.65836303030543	9989	Transient	tropics_13	0.641908222222222	1.05491015930838	0.449640287769784	1.0308859605294	2.60416666666667	1.02341222707237	1170.3786407767	0.04	0.011145
8.348993	3.19364	0.037027	0.000206	-0.642069	0.000206	0.493245	0.115957	7475	9	27	0.444739	3393	5.0923	14.1685	24.9066	0.00641	0.0356	39996607	3393	15.482192	0.990191	0.000852	0.522027	0.000199	0.474384	3.9e-05	-4e-06	1.61440739240113	10294	Est.	tropics_13	0.927665888888889	1.04800087955552	0.241784037558685	1.00799878903997	1.03517587939698	1.03975892947486	2973.25641025641	0.04	0.0084825
11.453704	8.155264	0.003624	0.000526	-0.667007	0.000526	0.489078	0.120867	7573	9	24	0.322861	2642	5.2541	3.4164	14.4196	0.00662	0.0448	39997358	2642	15.750685	1.00928	0.001193	0.523632	0.000183	0.48206	0.000138	-1e-05	2.00076157406661	10582	Transient	tropics_13	1.27263377777778	0.994402519249119	0.440905280804694	0.980158614835292	2.87431693989071	1.0145583537319	875.847826086957	0.04	0.006605
3.052239	1.392793	0.080526	9e-05	-0.599525	9e-05	0.493709	0.117316	7601	8	23	0.323644	2821	5.3036	14.3411	16.116	0.00621	0.0448	39997179	2821	15.827397	1.014442	0.001162	0.524177	0.000181	0.484013	0.000122	-6e-06	1.91726119838763	10604	Est.	tropics_13	0.381529875	1.06842680661743	0.0774526678141136	1.04749423103987	0.497237569060773	1.02003251978769	961.606557377049	0.04	0.0070525
7.935554	3.501139	0.048303	0.000226	-0.638748	0.000226	0.498132	0.117493	7923	7	115	0.578669	79434	4.4192	4.3753	91.3242	0.00629	0.0369	39920566	79434	16.709589	1.031567	0.000914	0.531922	0.000165	0.48498	4.1e-05	1.4e-05	1.23395020797243	10655	Transient	tropics_13	1.13365057142857	1.01737318293388	0.2472647702407	0.992538393969353	1.36969696969697	1.0271186440678	2865.68292682927	0.04	0.198585
10.374372	5.601052	-0.035371	0.000361	-0.658337	0.000361	0.466395	0.119973	8175	7	62	0.476711	9704	5.2966	5.0658	273.9726	0.00684	0.0532	39990296	9704	17.4	0.952115	0.00105	0.530685	0.000182	0.448819	0.000219	-6.6e-05	2.19883643338788	10714	Transient	tropics_13	1.48205314285714	1.01379270686142	0.343809523809524	0.975553432547211	1.98351648351648	1.03916055247215	547.821917808219	0.04	0.02426
9.140351	2.951062	-0.044367	0.00019	-0.648426	0.00019	0.457597	0.126962	8245	7	42	0.381406	4195	5.7878	5.2575	68.4932	0.00792	0.0652	39995805	4195	17.591781	0.960274	0.001459	0.529755	0.00019	0.453524	0.000365	-1e-04	2.39572536829571	10749	Transient	tropics_13	1.30576442857143	0.996176945130616	0.130226182316655	0.986999884533423	1	1.00898078161244	347.841095890411	0.04	0.0104875
9.178914	6.114955	-0.006898	0.000395	-0.648735	0.000395	0.475245	0.117549	8203	7	51	0.453044	6783	5.4466	5.1425	68.4932	0.00659	0.0568	39993217	6783	17.476712	0.962286	0.001004	0.530212	0.000188	0.453979	0.000169	-4.6e-05	2.28458906964274	10817	Transient	tropics_13	1.31127342857143	1.03204841033986	0.393426294820717	0.98584449718255	2.10106382978723	1.04684357646499	695.556213017752	0.04	0.0169575
8.91875	4.762148	0.016405	0.000307	-0.646646	0.000307	0.485494	0.111757	8161	7	62	0.487419	11684	5.3227	15.1082	136.9863	0.00628	0.0521	39988316	11684	17.361644	0.952105	0.00108	0.530802	0.000183	0.448699	0.00021	-5.7e-05	2.13735235283869	10859	Est.	tropics_13	1.27410714285714	1.06767667523035	0.284259259259259	0.986807996033921	1.6775956284153	1.08200374861544	532.17619047619	0.04	0.02921
4.055336	6.052274	-0.022063	0.00039	-0.607582	0.00039	0.449211	0.126652	8217	7	52	0.421815	5941	5.5896	5.1753	273.9726	0.00633	0.0581	39994059	5941	17.515068	0.958249	0.001413	0.530154	0.000194	0.452201	0.00033	-8.7e-05	2.34011656079045	10863	Transient	tropics_13	0.579333714285714	1.02079794276611	0.276008492569002	1.0273737087115	2.01030927835052	0.993387896090455	383.793939393939	0.04	0.0148525
8.704225	4.208292	-0.005476	0.000272	-0.644922	0.000272	0.47407	0.116368	8273	8	36	0.318004	3327	6.1742	15.2616	45.6621	0.02433	0.0757	39996673	3327	17.668493	0.966609	0.001408	0.527915	0.000194	0.458113	0.000358	-0.000104	2.39343196467578	10939	Transient	tropics_13	1.088028125	1.02889479195588	0.193181818181818	0.993916572518193	1.4020618556701	1.03483201742801	325.050279329609	0.04	0.0083175
2.175824	1.111943	0.011781	7.2e-05	-0.592485	7.2e-05	0.457664	0.126527	8357	8	26	0.245154	1754	6.6677	15.3726	10.5374	0.02488	0.0973	39998246	1754	17.89863	0.989588	0.001315	0.525096	0.00021	0.471568	0.000373	-0.000132	2.26573466390404	10976	Transient	tropics_13	0.271978	1.02249690709977	0.0547528517110266	1.05304837889251	0.342857142857143	0.97051538696434	339.214477211796	0.04	0.004385
9.113924	6.961705	-0.038853	0.000449	-0.648213	0.000449	0.460002	0.124856	8343	8	26	0.241379	1856	6.3849	15.3575	9.7847	0.04225	0.0902	39998144	1856	17.860274	0.985408	0.001434	0.524971	0.000194	0.469608	0.000335	-8.8e-05	2.29483738246763	11865	Transient	tropics_13	1.1392405	0.976135871529718	0.313110181311018	0.996206469696847	2.31443298969072	0.97954464148822	372.70447761194	0.04	0.00464
8.9	2.04	0.037463	0.000132	-0.646495	0.000132	0.49563	0.111157	8343	8	26	0.241379	1856	6.3849	15.3575	9.7847	0.04225	0.0902	39998144	1856	17.860274	0.985408	0.001434	0.524971	0.000194	0.469608	0.000335	-8.8e-05	2.29483738246763	12264	Est.	tropics_13	1.1125	1.05354694091034	0.0920502092050209	0.997919423417713	0.680412371134021	1.05541217355752	331.811940298507	0.04	0.00464
10.132981	7.252241	0.021792	0.000468	-0.656398	0.000468	0.493371	0.119266	9085	11	108	0.675714	49811	6.7348	6.5014	Inf	0.00627	0.0783	39950189	49811	19.893151	0.984	0.000929	0.512663	0.000187	0.480027	6.2e-05	-2e-06	1.2586855805617	12451	Transient	tropics_13	0.921180090909091	1.03864957304361	0.503767491926803	1.01180773714295	2.50267379679144	1.02779843633796	1923.64516129032	0.04	0.1245275
12.634866	3.605867	0.029422	0.000233	-0.676494	0.000233	0.507017	0.109504	9155	11	95	0.616217	32151	7.0355	6.6932	Inf	0.00644	0.0842	39967849	32151	20.084932	0.970434	0.001074	0.5136	0.000184	0.472583	0.000143	-2.2e-05	1.57388557134044	12486	Est.	tropics_13	1.14862418181818	1.06123559492858	0.216945996275605	0.989868202609073	1.26630434782609	1.07286339119266	765.762237762238	0.04	0.0803775
16.013384	4.605939	0.019124	0.000297	-0.703631	0.000297	0.515356	0.111293	9323	11	49	0.34746	11161	8.4614	7.1534	273.9726	0.00632	0.1269	39988839	11161	20.545205	0.988564	0.001231	0.511394	0.000198	0.483645	0.000316	-0.000102	2.24274486361824	12696	Transient	tropics_13	1.45576218181818	1.03109969104441	0.241267262388302	0.96752302945512	1.5	1.06556668630917	352.193037974684	0.04	0.0279025
11.52008	4.679316	0.01417	0.000302	-0.66754	0.000302	0.494638	0.118383	9309	11	53	0.378081	11643	8.6047	7.1151	273.9726	0.00667	0.1255	39988357	11643	20.506849	0.981988	0.001158	0.512042	0.000193	0.479795	0.000277	-8.9e-05	2.19883595433813	12956	Transient	tropics_13	1.04728	1.0328750151031	0.260794473229706	1.0018102626076	1.56476683937824	1.03093612897175	427.375451263538	0.04	0.0291075
9.9801	6.387664	0.024873	0.000412	-0.655171	0.000412	0.49379	0.117844	9365	12	48	0.28014	9688	8.608	7.2685	91.3242	0.0061	0.1315	39990312	9688	20.660274	0.987702	0.001425	0.510428	0.000195	0.484197	0.00042	-0.000132	2.31741455151741	13189	Transient	tropics_13	0.831675	1.03794961817676	0.289122807017544	1.01748580718224	2.11282051282051	1.01981218388383	280.580952380952	0.04	0.02422
12.567033	3.647704	0.055399	0.000235	-0.675949	0.000235	0.519797	0.108904	9491	13	35	0.437506	10601	9.2042	7.6137	273.9726	0.00636	0.1498	39989399	10601	21.005479	1.020378	0.001458	0.506679	0.000173	0.503819	0.000354	-8.7e-05	2.1068960635976	13611	Transient	tropics_13	0.966694846153846	1.03585363315663	0.161179698216735	1.00393633911268	1.35838150289017	1.03171377022304	307.638418079096	0.04	0.0265025
13.714012	1.827999	0.05809	0.000118	-0.685162	0.000118	0.526006	0.105721	9393	12	46	0.288691	9453	9.3589	7.3452	34.2466	0.00621	0.1534	39990547	9453	20.736986	0.995099	0.00124	0.509489	0.000183	0.488681	0.000347	-0.000112	2.31912559701059	13672	Est.	tropics_13	1.14283433333333	1.06503008680732	0.0951612903225806	0.989243288023783	0.644808743169399	1.07637906937245	304.671469740634	0.04	0.0236325
10.157388	4.12191	0.060664	0.000266	-0.656595	0.000266	0.512647	0.114612	9617	13	44	0.427192	20197	7.5223	7.9589	91.3242	0.00604	0.1168	39979803	20197	21.350685	1.025403	0.001159	0.504075	0.000167	0.508907	0.000284	-8.4e-05	1.93286142838832	13801	Transient	tropics_13	0.781337538461538	1.03621877461235	0.229508196721311	1.02884335244332	1.59281437125749	1.00734908342782	403.56338028169	0.04	0.0504925
13.543812	3.991531	0.051397	0.000258	-0.683795	0.000258	0.522002	0.107539	9659	13	50	0.41194	26181	7.2781	8.074	136.9863	0.00632	0.1094	39973819	26181	21.465753	1.029516	0.001144	0.503394	0.00017	0.511623	0.00026	-7.6e-05	1.89885080799001	13823	Transient	tropics_13	1.04183169230769	1.02255889992054	0.225524475524475	1.00259046477375	1.51764705882353	1.02028642183795	413.611538461538	0.04	0.0654525
15.709416	10.017833	0.028172	0.000646	-0.701189	0.000646	0.519226	0.110329	9799	13	90	0.285844	46109	7.7028	8.4575	68.4932	0.00626	0.1139	39953891	46109	21.849315	1.006878	0.001049	0.503084	0.000179	0.500592	0.000136	-2.9e-05	2.14042118741889	13828	Transient	tropics_13	1.20841661538462	1.02154638763787	0.61582459485224	0.985909340672054	3.60893854748603	1.03722392687059	811.242647058824	0.04	0.1152725
14.638631	4.374547	0.011305	0.000282	-0.692589	0.000282	0.506175	0.110179	9827	13	92	0.257043	46498	7.8709	8.5342	91.3242	0.00643	0.117	39953502	46498	21.926027	1.001793	0.001185	0.503221	0.000183	0.497921	0.000159	-2.5e-05	2.2052082109569	13912	Transient	tropics_13	1.12604853846154	1.00955900370317	0.237974683544304	0.994153996327362	1.54098360655738	1.01657692686189	692.949685534591	0.04	0.116245
8.214925	3.165747	0.082769	0.000204	-0.640992	0.000204	0.516309	0.106391	9869	13	98	0.209516	44703	9.3373	8.6493	Inf	0.00608	0.153	39955297	44703	22.041096	0.999138	0.001485	0.503883	0.000197	0.495926	0.000196	-1.3e-05	2.34558541320913	14068	Est.	tropics_13	0.631917307692308	1.08722803694556	0.137373737373737	1.04542048316251	1.03553299492386	1.04110089005215	542.811224489796	0.04	0.1117575
11.106173	3.022308	0.091088	0.000195	-0.664215	0.000195	0.532845	0.101892	9883	13	103	0.196544	44041	9.5248	8.6877	Inf	0.00607	0.1606	39955959	44041	22.079452	0.992551	0.001722	0.504252	0.000204	0.492249	0.000202	1e-05	2.38096283012868	14193	Est.	tropics_13	0.854321	1.1035860053256	0.113240418118467	1.02067496196635	0.955882352941177	1.0824704570248	504.415841584158	0.04	0.1101025
10.955728	4.533962	0.065108	0.000293	-0.663007	0.000293	0.518802	0.100357	10051	11	120	0.362673	63214	6.366	9.1479	273.9726	0.00626	0.1224	39936786	63214	22.539726	1.01772	0.001678	0.513584	0.00018	0.495582	0.000235	-1e-06	1.9247928870129	14451	Est.	tropics_13	0.995975272727273	1.04869147091805	0.1746126340882	1.00334024596958	1.62777777777778	1.04685400196133	427.051063829787	0.04	0.158035
12.527745	3.695531	0.060046	0.000238	-0.675634	0.000238	0.522902	0.098153	10121	11	142	0.379885	75507	4.7855	9.3397	Inf	0.00617	0.0885	39924493	75507	22.731507	0.993278	0.001253	0.513774	0.000169	0.483536	0.000185	-1.9e-05	1.7415518424734	14841	Est.	tropics_13	1.13888590909091	1.069071692064	0.189944134078212	0.990384328020688	1.40828402366864	1.08141275933953	530.556756756757	0.04	0.1887675
13.67268	4.936676	0.003507	0.000318	-0.68483	0.000318	0.497899	0.106755	10443	11	51	0.326133	9398	3.8117	10.2205	54.7945	0.00625	0.0451	39990602	9398	23.613699	0.988863	0.001116	0.512971	0.000195	0.482232	0.000216	-6.5e-05	1.9863131507093	15237	Transient	tropics_13	1.24297090909091	1.01481515307945	0.28494623655914	0.982854649090046	1.63076923076923	1.03248851175368	494.236111111111	0.04	0.023495
10.296296	2.882579	0.035951	0.000186	-0.65771	0.000186	0.500522	0.106382	10569	11	36	0.414918	6623	4.0912	2.9753	54.7945	0.00613	0.0428	39993377	6623	23.958904	0.99838	0.000977	0.512984	0.000216	0.486845	0.000147	-5.8e-05	1.9065975861193	16102	Transient	tropics_13	0.936026909090909	1.03828707666312	0.190378710337769	1.00984880677135	0.861111111111111	1.02809313025706	723.687074829932	0.04	0.0165575
14.168067	4.117412	0.02638	0.000266	-0.688809	0.000266	0.51142	0.104978	10527	11	43	0.385233	7097	4.0027	9.8575	91.3242	0.00644	0.0428	39992903	7097	23.843836	0.991181	0.000783	0.513042	0.000191	0.483296	0.000141	-6.6e-05	1.91090766757042	16236	Transient	tropics_13	1.28800609090909	1.03586633737437	0.339719029374202	0.978816163284186	1.39267015706806	1.0581920810435	744.524822695035	0.04	0.0177425
13.620968	6.396657	0.021273	0.000413	-0.684415	0.000413	0.506605	0.109491	10835	12	27	0.432766	8753	5.0024	6.0068	39.1389	0.00629	0.0374	39991247	8753	24.687671	1.006915	0.000695	0.509231	0.000196	0.494663	0.000131	-7.8e-05	1.78078215786608	16507	Transient	tropics_13	1.13508066666667	1.01448571459996	0.594244604316547	0.990484099813422	2.10714285714286	1.02414168838179	835.809160305343	0.04	0.0218825
11.0775	2.266494	0.045196	0.000146	-0.663985	0.000146	0.508378	0.108666	10835	12	27	0.432766	8753	5.0024	6.0068	39.1389	0.00629	0.0374	39991247	8753	24.687671	1.006915	0.000695	0.509231	0.000196	0.494663	0.000131	-7.8e-05	1.78078215786608	16581	Transient	tropics_13	0.923125	1.03904788533558	0.210071942446043	1.01092781141688	0.744897959183674	1.02772594675567	829.511450381679	0.04	0.0218825
5.651852	10.241756	0.011529	0.000661	-0.620405	0.000661	0.470561	0.239087	2309	6	18	0.648137	6656	6.2699	6.0712	34.2466	0.00639	0.0161	39993344	6656	1.328767	1.011706	0.000645	0.533555	0.000146	0.474215	2.8e-05	-1e-06	1.20825018446624	1103	Transient	tropics_15	0.941975333333333	0.999890991117937	1.02480620155039	1.0078185270678	4.52739726027397	0.992294634290354	8538.82142857143	0.04	0.01664
7.223333	2.733456	0.013329	0.000176	-0.633028	0.000176	0.477398	0.234165	2267	6	17	0.604185	6738	6.3634	5.9562	54.7945	0.00628	0.0156	39993262	6738	1.213699	0.993947	0.000587	0.533399	0.000141	0.466033	2.9e-05	-4e-06	1.20943022130393	1488	Transient	tropics_15	1.20388883333333	1.01958980420067	0.299829642248722	0.995467843360236	1.24822695035461	1.02438668506307	8074.65517241379	0.04	0.016845
5.593939	2.313903	0.026964	0.000149	-0.61994	0.000149	0.477661	0.230661	2225	6	18	0.561608	6939	6.4948	5.8411	273.9726	0.00665	0.015	39993061	6939	1.09863	0.998341	0.000688	0.533382	0.000153	0.468102	3.6e-05	-1e-06	1.20097477309367	1520	Transient	tropics_15	0.932323166666667	1.0290379922174	0.21656976744186	1.00861430499951	0.973856209150327	1.0204207629961	6407.25	0.04	0.0173475
6.740516	3.78851	0.020444	0.000244	-0.62915	0.000244	0.479055	0.228018	2715	6	33	0.578637	15934	5.3306	7.1822	91.3242	0.00643	0.0205	39984066	15934	2.441096	1.006383	0.000744	0.535927	0.00016	0.469643	5.2e-05	-7e-06	1.41354089189107	1661	Transient	tropics_15	1.12341933333333	1.01418089335354	0.327956989247312	0.994621835606465	1.525	1.02004075436023	4384.96153846154	0.04	0.039835
4.084708	4.801405	0.023704	0.00031	-0.607818	0.00031	0.470541	0.228313	2827	6	47	0.400503	21478	4.6609	6.0932	54.7945	0.00619	0.027	39978522	21478	2.747945	1.016586	0.001026	0.535865	0.000159	0.474471	0.000122	-1.3e-05	1.55758822748715	1768	Transient	tropics_15	0.680784666666667	1.00728041978171	0.302144249512671	1.01618458957491	1.9496855345912	0.991717091244776	1871.41803278689	0.04	0.053695
4.155093	2.191224	0.08035	0.000141	-0.608383	0.000141	0.498099	0.221474	2575	6	31	0.692954	9637	6.0579	6.8	45.6621	0.00635	0.0173	39990363	9637	2.057534	1.016927	0.000872	0.535145	0.000194	0.475236	3e-05	4e-06	1.29697494532375	1781	Est.	tropics_15	0.6925155	1.06562839270441	0.161697247706422	1.01697704016593	0.72680412371134	1.04810872913668	7382.46666666667	0.04	0.0240925
3.703975	3.197934	0.003527	0.000206	-0.60476	0.000206	0.459743	0.23175	2967	6	59	0.600261	22232	4.0555	6.4753	91.3242	0.00619	0.0258	39977768	22232	3.131507	0.989487	0.000702	0.535514	0.000156	0.462101	3.8e-05	0	1.52631563843091	1846	Transient	tropics_15	0.617329166666667	1.0141954640975	0.293447293447293	1.01996493131889	1.32051282051282	0.99489721943904	6098.68421052632	0.04	0.05558
8.303354	6.891208	-0.007909	0.000445	-0.641703	0.000445	0.47153	0.212828	3093	6	47	0.639254	14531	4.1136	6.8219	54.7945	0.00641	0.0267	39985469	14531	3.476712	0.981235	0.000736	0.534527	0.000159	0.459109	5.9e-05	-8e-06	1.60237109230639	1974	Transient	tropics_15	1.38389233333333	1.01109539901139	0.604619565217391	0.984786941052838	2.79874213836478	1.02705457745328	3607.25423728814	0.04	0.0363275
4.16	3.026708	0.01019	0.000195	-0.608422	0.000195	0.464345	0.217952	3233	6	30	0.61875	7680	4.5684	7.1932	34.2466	0.0064	0.0298	39992320	7680	3.860274	0.989702	0.00071	0.534925	0.000154	0.462716	4.5e-05	-3e-06	1.64215938340783	2188	Transient	tropics_15	0.693333333333333	1.02075381766277	0.274647887323944	1.01735561732304	1.26623376623377	1.00352051798511	4843.37777777778	0.04	0.0192
7.94186	4.089643	0.009619	0.000264	-0.638799	0.000264	0.47835	0.215553	3765	6	16	0.679558	3982	6.8846	6.1671	22.8311	0.00621	0.0268	39996018	3982	5.317808	1.015116	0.000688	0.53406	0.00019	0.47538	1.9e-05	-1e-05	1.13599551579514	2316	Transient	tropics_15	1.32364333333333	0.994630575492009	0.383720930232558	0.988514553945568	1.38947368421053	1.00624763347217	11344.8947368421	0.04	0.009955
7.047244	2.871784	0.026246	0.000185	-0.631613	0.000185	0.482914	0.202301	3289	6	22	0.630488	6127	4.7969	4.863	273.9726	0.00641	0.0305	39993873	6127	4.013699	0.986234	0.000631	0.534199	0.000147	0.461742	5.3e-05	-1.3e-05	1.56269292786082	2595	Transient	tropics_15	1.17454066666667	1.04092280270639	0.293185419968304	0.995384534414937	1.25850340136054	1.0458524457381	3817	0.04	0.0153175
6.171053	4.478051	0.039283	0.000289	-0.624576	0.000289	0.485915	0.210119	4059	6	29	0.610996	14041	7.7483	6.9726	91.3242	0.00575	0.0233	39985959	14041	6.123288	1.020136	0.000827	0.533367	0.000168	0.47835	6.5e-05	-1e-05	1.29562815208943	2869	Transient	tropics_15	1.02850883333333	1.01953541521723	0.349455864570738	1.00397742545951	1.7202380952381	1.01581477997282	3232.6	0.04	0.0351025
6.361345	1.740018	0.040032	0.000112	-0.626104	0.000112	0.487011	0.202946	4045	6	31	0.628738	13042	7.6131	6.9342	136.9863	0.00616	0.0222	39986958	13042	6.084932	1.01128	0.000715	0.533104	0.000165	0.474442	5.4e-05	-1.5e-05	1.23512654894869	2920	Est.	tropics_15	1.06022416666667	1.0292343175679	0.156643356643357	1.00293906249905	0.678787878787879	1.02649217396436	3758.25925925926	0.04	0.032605
7.401327	3.639932	0.031755	0.000235	-0.634457	0.000235	0.487061	0.196311	4451	7	37	0.363533	14051	7.9636	8.0438	136.9863	0.00604	0.0433	39985949	14051	7.19726	0.986296	0.000905	0.53111	0.000175	0.464542	0.00017	-5.9e-05	1.8999288798241	3120	Est.	tropics_15	1.05733242857143	1.04660727560714	0.259668508287293	0.998330518023276	1.34285714285714	1.04847570295043	1154.77058823529	0.04	0.0351275
10.577197	7.502948	0.01682	0.000484	-0.659967	0.000484	0.492189	0.184214	4591	7	34	0.524066	10014	6.5445	5.8164	68.4932	0.00618	0.0515	39989986	10014	7.580822	1.000969	0.000794	0.528757	0.000165	0.47351	0.000114	-3.9e-05	1.74851025890623	3177	Transient	tropics_15	1.51102814285714	1.01597777018468	0.609571788413098	0.977515930507144	2.93333333333333	1.03944795252476	1615.91228070175	0.04	0.025035
5.933702	5.360245	0.060281	0.000346	-0.622669	0.000346	0.49521	0.184694	4857	7	32	0.367611	8256	6.3281	6.5452	45.6621	0.00627	0.0644	39991744	8256	8.309589	1.009301	0.000976	0.52812	0.000206	0.47802	0.000114	-3.5e-05	1.67929057549975	3684	Est.	tropics_15	0.847671714285714	1.05234708430954	0.354508196721312	1.01588763581618	1.67961165048544	1.03596083845864	1620.12280701754	0.04	0.02064
5.796053	2.355335	0.056497	0.000152	-0.621564	0.000152	0.492808	0.190647	4899	7	31	0.342359	9344	5.8994	6.6603	24.9066	0.00594	0.0627	39990656	9344	8.424658	1.015655	0.00119	0.529288	0.000201	0.479949	0.000146	-2.5e-05	1.75280280898397	3793	Transient	tropics_15	0.828007571428571	1.04181384468657	0.127731092436975	1.01476653557851	0.756218905472637	1.02679243002902	1305.80136986301	0.04	0.02336
3.522468	3.50637	0.086953	0.000226	-0.603302	0.000226	0.499184	0.176668	5165	6	70	0.367883	35775	6.1146	7.2521	136.9863	0.00615	0.0814	39964225	35775	9.153425	1.016519	0.001046	0.533916	0.000204	0.476152	7.2e-05	-3e-06	1.98547140242162	4052	Est.	tropics_15	0.587078	1.07311856323316	0.216061185468451	1.0245103137645	1.1078431372549	1.04837110838556	2453.72222222222	0.04	0.0894375
7.520251	4.292944	0.042132	0.000277	-0.635413	0.000277	0.492946	0.170099	5221	6	94	0.414167	41167	6.0674	7.5425	Inf	0.00608	0.0832	39958833	41167	9.306849	1.001	0.001199	0.535077	0.000194	0.467852	0.000106	4e-06	1.97212824712122	4062	Transient	tropics_15	1.25337516666667	1.04199015974831	0.231025854879066	0.989982133692824	1.42783505154639	1.05363662012773	1604.70754716981	0.04	0.1029175
6.59434	4.527264	-0.011898	0.000292	-0.627976	0.000292	0.463224	0.164187	5529	5	39	0.47855	12331	3.9682	5.1945	68.4932	0.00624	0.0414	39987669	12331	10.150685	0.985919	0.001247	0.53785	0.00016	0.458428	0.000148	4e-06	1.78530794051192	4260	Transient	tropics_15	1.318868	1.00228568606221	0.234161988773055	0.992229912521888	1.825	1.01046183915468	1109.37162162162	0.04	0.0308275
5.089983	2.669322	0.02981	0.000172	-0.615892	0.000172	0.477152	0.159415	5529	5	39	0.47855	12331	3.9682	5.1945	68.4932	0.00624	0.0414	39987669	12331	10.150685	0.985919	0.001247	0.53785	0.00016	0.458428	0.000148	4e-06	1.78530794051192	4654	Est.	tropics_15	1.0179966	1.04497303144639	0.137931034482759	1.00429275569585	1.075	1.04084392750879	1077.12837837838	0.04	0.0308275
7.758209	3.580343	-0.001806	0.000231	-0.637324	0.000231	0.472262	0.169418	5739	5	30	0.354417	7652	3.7928	5.7699	45.6621	0.00624	0.0366	39992348	7652	10.726027	1.017825	0.000886	0.537116	0.00016	0.473908	6.1e-05	5e-06	1.7061086136924	4697	Transient	tropics_15	1.5516418	0.980714395732754	0.260722347629797	0.984341088739073	1.44375	0.99652675202782	2777.34426229508	0.04	0.01913
7.950673	3.571558	0.040126	0.00023	-0.63887	0.00023	0.493286	0.152452	5837	6	28	0.529472	10739	3.7747	6.0384	39.1389	0.00621	0.0337	39989261	10739	10.994521	1.015856	0.001379	0.53625	0.000157	0.473787	0.000198	-1.1e-05	1.42378150755348	5194	Transient	tropics_15	1.32511216666667	1.02469437067088	0.166787527193619	0.984407648035256	1.46496815286624	1.04115562478498	769.959595959596	0.04	0.0268475
4.511111	12.15397	0.015322	0.000784	-0.611243	0.000784	0.46821	0.155626	6215	6	55	0.644329	21115	4.4788	3.3589	136.9863	0.00632	0.0252	39978885	21115	12.030137	0.985298	0.000812	0.532284	0.000197	0.462997	8.7e-05	-3.2e-05	1.48430001373446	5344	Transient	tropics_15	0.751851833333333	1.0305917434661	0.96551724137931	1.0195232310613	3.97969543147208	1.01125925221978	1788.80459770115	0.04	0.0527875
9.772464	6.717792	0.031711	0.000433	-0.653503	0.000433	0.496615	0.145942	6089	6	61	0.716898	31063	4.0109	3.537	91.3242	0.0065	0.0229	39968937	31063	11.684932	1.006382	0.000596	0.533033	0.000161	0.472243	6.6e-05	-3.4e-05	1.19451433187746	5352	Est.	tropics_15	1.628744	1.0256733038353	0.726510067114094	0.975962557069553	2.68944099378882	1.05160902332062	2211.24242424242	0.04	0.0776575
5.516432	6.592453	-0.001249	0.000425	-0.619318	0.000425	0.464117	0.157448	6383	7	49	0.405075	9734	5.1352	5.1411	136.9863	0.00622	0.039	39990266	9734	12.490411	0.990506	0.001115	0.532041	0.000223	0.465703	0.000176	-5.6e-05	2.00189989644516	5725	Transient	tropics_15	0.788061714285714	1.00832481547397	0.381165919282511	1.01178563463153	1.90582959641256	0.996594395999167	894.590909090909	0.04	0.024335
2.772846	2.551534	0.058136	0.000165	-0.597281	0.000165	0.481775	0.149386	6397	7	41	0.379835	9462	5.1456	5.1685	136.9863	0.00649	0.0385	39990538	9462	12.528767	0.984718	0.001067	0.53193	0.000224	0.463086	0.000172	-6e-05	1.97135315254501	6132	Est.	tropics_15	0.396120857142857	1.07630725420922	0.154639175257732	1.03454568353727	0.736607142857143	1.04035751458692	868.523255813953	0.04	0.023655
6.169611	5.483599	0.014608	0.000354	-0.624564	0.000354	0.474306	0.149434	6831	5	64	0.442525	34215	5.6184	4.8548	Inf	0.00618	0.0481	39965785	34215	13.717808	1.011932	0.000826	0.537757	0.000171	0.470619	5.4e-05	-4e-06	1.27361295919084	6340	Transient	tropics_15	1.2339222	1.00275040049862	0.428571428571429	0.995793366492203	2.07017543859649	1.00783436282853	2767.2962962963	0.04	0.0855375
3.943662	7.134854	0.008597	0.00046	-0.606685	0.00046	0.4628	0.147546	7223	6	38	0.267942	7580	7.1056	5.1808	30.4414	0.0059	0.0856	39992420	7580	14.791781	0.992209	0.001908	0.53519	0.000179	0.463725	0.000349	-3.9e-05	2.38307718746642	6381	Transient	tropics_15	0.657277	1.01655403280047	0.241090146750524	1.01861967901058	2.56983240223464	0.998005283303682	422.767908309456	0.04	0.01895
9.02029	7.030506	0.019134	0.000454	-0.647461	0.000454	0.487365	0.134261	7027	5	57	0.526622	23683	6.1163	4.6438	273.9726	0.00656	0.0505	39976317	23683	14.254795	0.971833	0.000725	0.537333	0.000162	0.452371	8.9e-05	-2.7e-05	1.4930095274254	6533	Transient	tropics_15	1.804058	1.04886151026868	0.626206896551724	0.97401971422333	2.80246913580247	1.07735685974565	1508.55056179775	0.04	0.0592075
5.399471	5.843069	0.027391	0.000377	-0.618378	0.000377	0.477137	0.139831	7181	6	41	0.345032	8434	7.1285	6.2411	91.3242	0.00638	0.0749	39991566	8434	14.676712	0.97858	0.001777	0.535122	0.000184	0.457421	0.000327	-4.2e-05	2.20306094760776	6653	Transient	tropics_15	0.899911833333333	1.05026628596243	0.212155317951604	1.00690625967519	2.04891304347826	1.04310252480756	427.617737003058	0.04	0.021085
4.345794	2.810333	0.007275	0.000181	-0.609915	0.000181	0.463702	0.142678	7167	6	39	0.374393	9068	7.1881	5.0274	136.9863	0.00661	0.0738	39990932	9068	14.638356	0.97705	0.00139	0.535344	0.000179	0.45651	0.00024	-3.8e-05	2.13113970227461	6737	Transient	tropics_15	0.724299	1.0309621074681	0.13021582733813	1.01504276850265	1.01117318435754	1.01575430987273	594.491666666667	0.04	0.02267
7.547786	4.518113	0.040445	0.000291	-0.635634	0.000291	0.491843	0.137101	7335	6	39	0.352348	10220	7.1833	5.4877	54.7945	0.00589	0.1061	39989780	10220	15.09863	1.027198	0.001672	0.53515	0.000157	0.480072	0.000268	-1.7e-05	2.08133785371475	6828	Transient	tropics_15	1.25796433333333	1.01370333475675	0.174043062200957	0.989628357845174	1.85350318471338	1.02451923878085	511.570895522388	0.04	0.02555
6.052326	2.165867	-0.011087	0.00014	-0.623622	0.00014	0.46153	0.147274	7237	6	33	0.243247	7515	7.246	5.2192	54.7945	0.00679	0.0895	39992485	7515	14.830137	0.999062	0.001614	0.53535	0.00017	0.466752	0.000256	-2e-05	2.40892933826482	6901	Transient	tropics_15	1.008721	0.989902763065861	0.0867410161090458	1.00121327580216	0.823529411764706	0.98881204579734	575.2890625	0.04	0.0187875
4.237089	2.805291	0.070496	0.000181	-0.609042	0.000181	0.49352	0.132055	7195	6	40	0.322139	8040	7.1836	6.263	68.4932	0.00624	0.0794	39991960	8040	14.715068	0.991835	0.001343	0.534954	0.000183	0.463746	0.000217	-3.4e-05	2.28149940845601	7079	Est.	tropics_15	0.7061815	1.08187377664735	0.134772896500372	1.01666993539752	0.989071038251366	1.06420324919245	608.548387096774	0.04	0.0201
4.378378	8.298271	0.013996	0.000535	-0.610177	0.000535	0.4669	0.130866	7881	5	35	0.713564	4748	4.8236	7.2027	30.4414	0.00653	0.0281	39995252	4748	16.594521	0.977153	0.000804	0.537369	0.000168	0.454757	4.8e-05	5e-06	1.37714872724294	7649	Est.	tropics_15	0.8756756	1.03780513650653	0.665422885572139	1.01095281730336	3.18452380952381	1.02670217280877	2726.375	0.04	0.01187
7.085106	2.290629	-0.038936	0.000148	-0.631917	0.000148	0.452539	0.135004	7965	5	24	0.489658	2659	4.6297	7.3068	45.6621	0.00615	0.0314	39997341	2659	16.824658	0.983723	0.00146	0.538096	0.00017	0.45716	0.000156	2.4e-05	1.82132216209153	7712	Transient	tropics_15	1.4170212	0.977726720999163	0.101369863013699	0.987875398641156	0.870588235294118	0.989891941552192	865.410256410256	0.04	0.0066475
2.416	3.410944	0.04007	0.00022	-0.594414	0.00022	0.471714	0.134777	8063	5	20	0.240896	2499	5.1268	7.4822	12.4533	0.00602	0.0464	39997501	2499	17.093151	1.002438	0.00129	0.538499	0.000145	0.465541	0.000164	7e-06	2.04292309865715	7829	Est.	tropics_15	0.4832	1.03835213100125	0.170542635658915	1.02485961209235	1.51724137931034	1.01325984177548	821.810975609756	0.04	0.0062475
2.989474	3.715679	0.004805	0.00024	-0.599021	0.00024	0.457492	0.132561	7895	5	36	0.697642	4369	4.8991	7.0219	34.2466	0.00605	0.0297	39995631	4369	16.632877	0.969443	0.001101	0.537656	0.000174	0.450909	9.3e-05	1.5e-05	1.43673150883189	8201	Transient	tropics_15	0.5978948	1.03648854293073	0.217983651226158	1.02174845212068	1.37931034482759	1.01459939810472	1425.38709677419	0.04	0.0109225
4.648276	1.869394	0.023916	0.000121	-0.612344	0.000121	0.472563	0.130093	7923	5	28	0.624891	3455	5.0597	7.2534	34.2466	0.0067	0.0367	39996545	3455	16.709589	0.977651	0.001128	0.537681	0.000173	0.454709	0.000101	1.4e-05	1.59071331525251	8254	Transient	tropics_15	0.9296552	1.04761748427354	0.107269503546099	1.0081790990344	0.699421965317919	1.03926467257081	1288.04950495049	0.04	0.0086375
7.837398	2.91665	0.013237	0.000188	-0.63796	0.000188	0.479668	0.129727	7951	5	26	0.507287	2882	4.6997	7.289	27.3973	0.00622	0.0328	39997118	2882	16.786301	0.986642	0.001377	0.538465	0.000169	0.458206	0.00014	2.3e-05	1.83658945172972	8508	Transient	tropics_15	1.5674796	1.02704425407352	0.136528685548293	0.98125077493364	1.11242603550296	1.04683919459806	926.621428571429	0.04	0.007205
7.480392	0.739812	0.016918	4.8e-05	-0.635092	4.8e-05	0.480054	0.12871	8077	5	20	0.195064	2512	5.0121	7.5205	24.9066	0.00647	0.0457	39997488	2512	17.131507	1.013227	0.000744	0.538438	0.000151	0.470619	5.1e-05	0	2.09092866718146	8770	Transient	tropics_15	1.4960784	1.00378485751797	0.0645161290322581	0.984118387809296	0.317880794701987	1.02004806435779	2523.72549019608	0.04	0.00628
4.853508	4.14662	0.097624	0.000268	-0.613993	0.000268	0.509877	0.126564	8483	5	51	0.422141	29059	5.9733	4.1342	91.3242	0.00625	0.0417	39970941	29059	18.243836	1.023388	0.000854	0.538391	0.000163	0.475399	7.5e-05	-1e-05	1.66296361706095	8828	Est.	tropics_15	0.9707016	1.07735106241012	0.313817330210773	1.00519064193329	1.6441717791411	1.07252434271002	1687.52	0.04	0.0726475
4.166333	4.956301	0.012505	0.00032	-0.608473	0.00032	0.465497	0.131036	8917	6	54	0.708699	12094	4.8361	5.3233	136.9863	0.00639	0.0364	39987906	12094	19.432877	0.982184	0.000833	0.532204	0.000148	0.461604	0.000129	-3.2e-05	1.38267235705214	9159	Est.	tropics_15	0.694388833333333	1.03095093632715	0.384153661464586	1.0225049034724	2.16216216216216	1.00843363575706	1015.78294573643	0.04	0.030235
10.980583	3.611273	-0.001838	0.000233	-0.663207	0.000233	0.484598	0.124208	9155	7	29	0.589662	5030	5.2531	5.9753	34.2466	0.00647	0.0443	39994970	5030	20.084932	0.995302	0.00079	0.530216	0.000189	0.469517	8.3e-05	-3e-05	1.52033462894499	9405	Transient	tropics_15	1.56865471428571	1.00287519575727	0.29493670886076	0.971672765989643	1.23280423280423	1.03212024271752	1496.48192771084	0.04	0.012575
11.105263	4.276001	-0.016216	0.000276	-0.664208	0.000276	0.478159	0.127627	9127	7	26	0.640157	5080	5.2148	8.9096	39.1389	0.00651	0.0399	39994920	5080	20.008219	1.005339	0.000794	0.529699	0.000192	0.474692	5.6e-05	-1.8e-05	1.4486219585951	9429	Transient	tropics_15	1.58646614285714	0.978689548013379	0.347607052896725	0.971648037235865	1.4375	1.00730368323039	2279.05357142857	0.04	0.0127
9.190045	2.742163	0.012572	0.000177	-0.648825	0.000177	0.484611	0.125879	9183	7	22	0.575806	5026	5.6295	8.9863	91.3242	0.00628	0.0484	39994974	5026	20.161644	0.991326	0.000876	0.530448	0.00019	0.46747	0.000134	-4.7e-05	1.50892845538744	9831	Transient	tropics_15	1.31286357142857	1.02151195450721	0.202054794520548	0.985317205578348	0.931578947368421	1.03666759364237	939.39552238806	0.04	0.012565
3.659292	1.923741	0.060608	0.000124	-0.604401	0.000124	0.486371	0.130068	9295	7	17	0.521053	5510	5.7309	7.9014	21.0748	0.00617	0.0429	39994490	5510	20.468493	1.010331	0.000765	0.531068	0.000222	0.475859	6.4e-05	-3.9e-05	1.52498246995994	10118	Est.	tropics_15	0.522756	1.05161807315307	0.162091503267974	1.02887318235491	0.558558558558559	1.02209057725082	2032.3125	0.04	0.013775
8.558952	3.748708	0.010364	0.000242	-0.643756	0.000242	0.4811	0.133389	9239	7	21	0.524976	5265	5.4706	6.2055	45.6621	0.00628	0.0438	39994735	5265	20.315068	0.996975	0.000793	0.530131	0.000199	0.470414	0.000106	-4.6e-05	1.57916925093854	10169	Transient	tropics_15	1.22270742857143	1.01348368040012	0.305170239596469	0.990916638424187	1.21608040201005	1.02271616065848	1258.38679245283	0.04	0.0131625
4.800159	8.218822	0.021353	0.00053	-0.613564	0.00053	0.472245	0.133427	9841	6	67	0.421016	30215	7.0119	5.0548	136.9863	0.00628	0.0529	39969785	30215	21.964384	0.991936	0.000811	0.534209	0.00017	0.464416	8.5e-05	-2.1e-05	2.02020489068371	10352	Transient	tropics_15	0.8000265	1.0298876204271	0.653514180024661	1.01349436892417	3.11764705882353	1.01685773099979	1569.72941176471	0.04	0.0755375
5.268519	7.164009	-0.012759	0.000462	-0.617326	0.000462	0.458009	0.135935	9939	6	66	0.426862	19887	7.3783	5.3233	91.3242	0.00637	0.0582	39980113	19887	22.232877	0.980089	0.000754	0.534322	0.000164	0.458754	6.3e-05	-1.1e-05	2.16711570045527	10461	Transient	tropics_15	0.8780865	1.00737999402559	0.612732095490716	1.00947523396339	2.81707317073171	0.99837603595827	2157.69841269841	0.04	0.0497175
6.337292	7.584571	0.022491	0.000489	-0.625911	0.000489	0.478532	0.128932	9939	6	66	0.426862	19887	7.3783	5.3233	91.3242	0.00637	0.0582	39980113	19887	22.232877	0.980089	0.000754	0.534322	0.000164	0.458754	6.3e-05	-1.1e-05	2.16711570045527	10518	Transient	tropics_15	1.05621533333333	1.04352342431204	0.648541114058355	1.00084598313849	2.98170731707317	1.04311243062731	2046.53968253968	0.04	0.0497175
6.50487	6.425301	0.009922	0.000415	-0.627257	0.000415	0.473122	0.127326	10009	6	54	0.377991	13958	7.5562	8.8795	91.3242	0.00623	0.0637	39986042	13958	22.424658	0.985109	0.000889	0.534161	0.000171	0.461237	8.2e-05	-8e-06	2.30254158249616	10594	Transient	tropics_15	1.084145	1.02523820840499	0.46681664791901	0.999801007137735	2.42690058479532	1.02576766391248	1552.75609756098	0.04	0.034895
7.625659	3.9495	0.00638	0.000255	-0.636259	0.000255	0.475712	0.12981	10009	6	54	0.377991	13958	7.5562	8.8795	91.3242	0.00623	0.0637	39986042	13958	22.424658	0.985109	0.000889	0.534161	0.000171	0.461237	8.2e-05	-8e-06	2.30254158249616	10599	Transient	tropics_15	1.27094316666667	1.02161323828274	0.286839145106862	0.990841187126935	1.49122807017544	1.03138299832841	1583.04878048781	0.04	0.034895
6.194118	2.383887	0.050905	0.000154	-0.624761	0.000154	0.491662	0.125467	10051	6	45	0.347779	12022	7.9352	5.6301	68.4932	0.0064	0.0718	39987978	12022	22.539726	0.990854	0.000923	0.534259	0.000169	0.463851	9.8e-05	-1.3e-05	2.34533897671349	10814	Est.	tropics_15	1.032353	1.06193538841928	0.166847237269772	1.00211577397659	0.911242603550296	1.05995675335399	1280.27551020408	0.04	0.030055
5.033742	2.656326	0.107625	0.000171	-0.615441	0.000171	0.515636	0.116642	10429	7	44	0.58222	20439	6.491	6.6658	34.2466	0.00627	0.0627	39979561	20439	23.575342	1.023607	0.001297	0.531779	0.000186	0.481403	0.000142	-6e-06	1.54188483903738	11501	Est.	tropics_15	0.719106	1.08794689348904	0.131842713955281	1.01621637040754	0.919354838709677	1.07111089876881	821.422535211267	0.04	0.0510975
7.327731	4.781057	0.003013	0.000308	-0.633866	0.000308	0.473182	0.116966	10793	6	88	0.819528	31063	3.009	4.537	273.9726	0.00658	0.0124	39968937	31063	24.572603	0.955935	0.000798	0.533451	0.000159	0.448184	8.6e-05	-1.3e-05	0.921777923052699	11792	Transient	tropics_15	1.2212885	1.04925287142608	0.385964912280702	0.994537035317238	1.93710691823899	1.0557761990611	1360.06976744186	0.04	0.0776575
8.104056	10.650548	-0.00242	0.000687	-0.640102	0.000687	0.473353	0.217335	1987	6	41	0.577193	13408	3.8645	3.7507	91.3242	0.00652	0.0178	39986592	13408	0.446575	0.996017	0.000847	0.532686	0.000181	0.467627	5.3e-05	-3e-06	1.45571684963203	1533	Transient	tropics_18	1.350676	1.00157218786361	0.811097992916175	0.989773793489369	3.79558011049724	1.01224480194685	4100.66037735849	0.04	0.03352
5.070826	9.161931	0.018848	0.000591	-0.615738	0.000591	0.471897	0.211356	2421	6	38	0.452617	14003	5.5868	3.5616	91.3242	0.00144	0.0346	39985997	14003	1.635616	0.989129	0.000614	0.535427	0.000169	0.462062	5.8e-05	-2.8e-05	1.55456803011614	1538	Transient	tropics_18	0.845137666666667	1.03022633527053	0.962540716612378	1.00899291503936	3.49704142011834	1.02128502235631	3644.06896551724	0.04	0.0350075
6.739823	2.401334	0.02946	0.000155	-0.629144	0.000155	0.483359	0.204934	2015	6	34	0.545455	13244	3.9041	3.2945	91.3242	0.00622	0.0186	39986756	13244	0.523288	1.007377	0.000746	0.533307	0.000179	0.472402	2.3e-05	1e-06	1.46005145414134	1547	Est.	tropics_18	1.12330383333333	1.022356316174	0.207774798927614	0.999514153702913	0.865921787709497	1.02319422864425	8910.17391304348	0.04	0.03311
2.216364	3.08955	0.044772	0.000199	-0.592811	0.000199	0.473303	0.21748	1917	6	30	0.673427	13066	3.5806	3.5589	91.3242	0.00624	0.0145	39986934	13066	0.254795	0.994688	0.001163	0.532498	0.000185	0.467143	9.7e-05	1e-05	1.24698187325166	1626	Est.	tropics_18	0.369394	1.0513742929873	0.171109200343938	1.03807199042295	1.07567567567568	1.01318654030993	2242.0618556701	0.04	0.032665
2.598456	2.047256	0.058263	0.000132	-0.59588	0.000132	0.481124	0.200729	2701	6	24	0.275087	6318	7.21	4.3288	30.4414	0.00129	0.0465	39993682	6318	2.40274	0.996748	0.000746	0.53318	0.000194	0.467566	4.8e-05	-1.9e-05	1.81152710877973	2444	Est.	tropics_18	0.433076	1.0634520835829	0.176943699731903	1.03356728367954	0.680412371134021	1.02899697582801	4181.85416666667	0.04	0.015795
5.095611	5.381141	0.044997	0.000347	-0.615937	0.000347	0.484511	0.184846	3429	5	50	0.81643	15253	4.7544	6.1616	273.9726	0.00634	0.0138	39984747	15253	4.39726	0.988837	0.000715	0.53739	0.000162	0.460179	3e-05	4e-06	0.96352097676196	2904	Est.	tropics_18	1.0191222	1.0578333151266	0.485314685314685	1.00510718853956	2.14197530864198	1.05287507687226	6161.53333333333	0.04	0.0381325
4.830918	9.222619	0.013748	0.000595	-0.613811	0.000595	0.46854	0.193295	3653	5	30	0.27571	9510	5.6238	6.7753	39.1389	0.00652	0.0412	39990490	9510	5.010959	1.001478	0.001159	0.53976	0.000148	0.463993	0.000113	1.6e-05	1.99796352147215	2972	Transient	tropics_18	0.9661836	1.01234668991609	0.513373597929249	1.00282366170713	4.02027027027027	1.00979971680607	1710.57522123894	0.04	0.023775
4.598039	3.834226	0.005826	0.000247	-0.611941	0.000247	0.464021	0.187358	3457	5	49	0.768186	13541	4.8626	6.2384	136.9863	0.00622	0.0167	39986459	13541	4.473973	0.985865	0.000996	0.537244	0.000163	0.458897	6.9e-05	1.6e-05	1.13238962152184	3020	Est.	tropics_18	0.9196078	1.02026444203213	0.247991967871486	1.00940587127592	1.51533742331288	1.01116590433147	2715.33333333333	0.04	0.0338525
3.086747	3.476812	0.03585	0.000224	-0.599802	0.000224	0.472346	0.192325	3541	5	40	0.584503	9408	5.3285	6.4685	45.6621	0.00676	0.0272	39990592	9408	4.70411	0.99558	0.001139	0.538863	0.000158	0.462025	9.9e-05	1.7e-05	1.62539812967742	3047	Transient	tropics_18	0.6173494	1.04110203075167	0.196663740122915	1.01866394901207	1.41772151898734	1.02233861804015	1942.67676767677	0.04	0.02352
7.850435	4.704587	0.023821	0.000304	-0.638065	0.000304	0.484951	0.169035	4171	5	47	0.527603	13495	6.7672	6.3781	91.3242	0.00613	0.0407	39986505	13495	6.430137	0.975502	0.000675	0.537962	0.000156	0.453529	6.7e-05	-1.7e-05	1.29979059374022	3858	Transient	tropics_18	1.570087	1.04982561422978	0.45037037037037	0.982065132242297	1.94871794871795	1.06928333138564	2522.91044776119	0.04	0.0337375
4.540541	4.03214	0.0182	0.00026	-0.611479	0.00026	0.469492	0.178235	4381	6	28	0.493654	5909	7.3421	5.6685	34.2466	0.00628	0.0477	39994091	5909	7.005479	0.99525	0.000686	0.535031	0.000169	0.46529	9.8e-05	-4.1e-05	1.57672026829319	3948	Transient	tropics_18	0.756756833333333	1.02322695739733	0.379008746355685	1.01404936745769	1.53846153846154	1.00903092694878	1818.72448979592	0.04	0.0147725
7.966292	2.309725	0.003244	0.000149	-0.638995	0.000149	0.475435	0.169351	4339	6	30	0.537477	6644	7.3085	5.611	39.1389	0.00628	0.0432	39993356	6644	6.890411	1.003669	0.000662	0.53622	0.000161	0.468143	5.8e-05	-1.9e-05	1.42860513291634	4063	Transient	tropics_18	1.32771533333333	0.999581801831423	0.225075528700906	0.984339672723335	0.925465838509317	1.0155764371143	2919.84482758621	0.04	0.01661
6.809375	7.641787	0.017439	0.000493	-0.629703	0.000493	0.477773	0.17992	4647	7	20	0.193992	6758	8.4771	6.9	54.7945	0.00121	0.0693	39993242	6758	7.734247	1.018363	0.001068	0.529195	0.000191	0.481369	0.000181	-5.5e-05	2.06535490248704	4078	Transient	tropics_18	0.972767857142857	0.99924285068165	0.461610486891386	1.00671775860282	2.58115183246073	0.992529639424226	994.033149171271	0.04	0.016895
5.231405	1.318353	0.077959	8.5e-05	-0.617028	8.5e-05	0.501174	0.16456	4563	7	24	0.302977	5677	8.1693	5.6658	54.7945	0.00599	0.0622	39994323	5677	7.50411	1.007971	0.000831	0.531142	0.000184	0.47471	0.000137	-5.4e-05	1.91301369522496	4307	Est.	tropics_18	0.747343571428571	1.07252920327048	0.102286401925391	1.01582173240313	0.46195652173913	1.05574771966042	1201.16788321168	0.04	0.0141925
5.750552	5.524972	0.053364	0.000356	-0.621198	0.000356	0.49111	0.178385	4759	8	26	0.328952	11260	8.2297	6.2027	45.6621	0.00599	0.0753	39988740	11260	8.041096	1.023996	0.000903	0.527139	0.000171	0.485925	0.000163	-5.8e-05	2.05275171929288	4326	Transient	tropics_18	0.718819	1.03009535913471	0.394241417497231	1.01927644517733	2.08187134502924	1.01067037094202	1094.38650306748	0.04	0.02815
9.513889	3.472029	-0.011973	0.000224	-0.651426	0.000224	0.474052	0.16547	5627	7	15	0.535622	1544	6.2303	7.3753	11.4155	0.00677	0.0374	39998456	1544	10.419178	1.011472	0.000747	0.529394	0.000139	0.477861	9.1e-05	-1.6e-05	1.37140978559539	4839	Transient	tropics_18	1.359127	0.976891491962539	0.299866131191432	0.984714352665358	1.61151079136691	0.992029062844635	1818.35164835165	0.04	0.00386
6.823009	2.942125	-0.006436	0.00019	-0.629812	0.00019	0.466505	0.160456	5403	7	16	0.843159	2697	5.4758	7.9671	17.1233	0.0014	0.0203	39997303	2697	9.805479	0.974519	0.00073	0.531882	0.000168	0.458262	8.2e-05	-2.3e-05	0.733722552189175	5101	Transient	tropics_18	0.974715571428571	1.01956418159861	0.26027397260274	1.00152277700324	1.13095238095238	1.01798752678599	1956.78048780488	0.04	0.0067425
6.72043	5.792808	0.028964	0.000374	-0.628988	0.000374	0.482909	0.154254	5473	7	14	0.794337	2013	5.5282	6.4164	17.1233	0.00108	0.0222	39997987	2013	9.99726	0.987166	0.000815	0.531254	0.000153	0.464753	0.000105	-2e-05	0.865453769021665	5316	Est.	tropics_18	0.960061428571429	1.04277045183565	0.458895705521472	1.00353325664727	2.44444444444444	1.0390659124309	1469.08571428571	0.04	0.0050325
6.195876	1.167818	-0.010747	7.5e-05	-0.624775	7.5e-05	0.462157	0.165418	5445	7	14	0.808206	2096	5.2763	8.0795	21.0748	0.00126	0.0191	39997904	2096	9.920548	0.979727	0.000934	0.531954	0.000155	0.460671	0.00016	-3.5e-05	0.797274270518025	5490	Transient	tropics_18	0.885125142857143	1.00978185013065	0.0802997858672377	1.00644393291568	0.483870967741935	1.00322572942512	1033.8625	0.04	0.00524
10.22807	2.228686	0.029967	0.000144	-0.657162	0.000144	0.497215	0.148781	5403	7	16	0.843159	2697	5.4758	7.9671	17.1233	0.0014	0.0203	39997303	2697	9.805479	0.974519	0.00073	0.531882	0.000168	0.458262	8.2e-05	-2.3e-05	0.733722552189175	5491	Est.	tropics_18	1.46115285714286	1.05736320124592	0.197260273972603	0.9745023181322	0.857142857142857	1.0850015929752	1814.40243902439	0.04	0.0067425
8.440789	2.45702	0.069136	0.000159	-0.642807	0.000159	0.509718	0.149295	5837	8	19	0.629254	3644	5.3123	7.663	13.6986	0.00642	0.032	39996356	3644	10.994521	1.044595	0.000931	0.524554	0.000127	0.498062	0.000132	-1.7e-05	1.23004702399948	5585	Transient	tropics_18	1.055098625	1.02583483013214	0.17078410311493	1.00240278331799	1.25196850393701	1.0234027088997	1131.02272727273	0.04	0.00911
7.786026	4.910547	0.065511	0.000317	-0.637547	0.000317	0.505308	0.151135	5963	9	27	0.672151	11426	4.1719	7.7589	68.4932	0.001	0.0222	39988574	11426	11.339726	1.041041	0.000722	0.520596	0.000118	0.500152	1e-04	-2.2e-05	1.29133935671465	5590	Est.	tropics_18	0.865114	1.02561232650607	0.439058171745152	1.01535059829799	2.6864406779661	1.0103088661047	1511.35	0.04	0.028565
6.031818	7.608079	0.036438	0.000491	-0.623457	0.000491	0.483948	0.14073	6439	8	49	0.381003	10307	7.5318	5.6384	136.9863	0.00664	0.0726	39989693	10307	12.643836	0.979619	0.001182	0.523802	0.000221	0.467705	7.8e-05	9e-06	1.85962681779274	5979	Est.	tropics_18	0.75397725	1.0586871030516	0.415397631133672	1.02345537897787	2.22171945701357	1.03472915619889	1804.23076923077	0.04	0.0257675
4.8	3.497143	0.046259	0.000226	-0.613563	0.000226	0.483877	0.14445	6509	8	42	0.445741	7372	6.8999	5.8301	68.4932	0.00647	0.0681	39992628	7372	12.835616	0.987823	0.001265	0.526516	0.000212	0.469206	0.000113	1e-06	1.88428271273821	6488	Est.	tropics_18	0.6	1.06025638029465	0.178656126482213	1.02830370728847	1.06603773584906	1.03126771609911	1278.3185840708	0.04	0.01843
10.942529	6.835778	-0.003353	0.000441	-0.662901	0.000441	0.483865	0.133316	7153	7	58	0.390164	17303	5.2401	7.5904	273.9726	0.00665	0.0383	39982697	17303	14.6	0.970015	0.000858	0.530545	0.000177	0.457319	0.000125	-3.7e-05	1.65289196301287	6960	Transient	tropics_18	1.56321842857143	1.02746103413557	0.513986013986014	0.971367408095003	2.49152542372881	1.05804700876194	1066.528	0.04	0.0432575
7.103053	4.554265	0.01063	0.000294	-0.632062	0.000294	0.475879	0.138836	7083	7	67	0.433338	25862	5.1028	7.4027	Inf	0.00624	0.0378	39974138	25862	14.408219	0.979287	0.000677	0.530387	0.00017	0.461787	5e-05	-1.5e-05	1.52572875396515	6982	Est.	tropics_18	1.01472185714286	1.0320638374409	0.434268833087149	1.00208852815777	1.72941176470588	1.03051623367483	2776.72	0.04	0.064655
11.530726	1.70157	0.006694	0.00011	-0.667625	0.00011	0.490904	0.139669	7503	7	27	0.160753	4199	6.7534	7.1849	45.6621	0.00653	0.0628	39995801	4199	15.558904	0.997827	0.000839	0.528598	0.00018	0.472187	0.000136	-5e-05	2.52293154322938	7196	Transient	tropics_18	1.64724657142857	1.00890881374666	0.131108462455304	0.970350493153736	0.611111111111111	1.03963895659982	1026.97794117647	0.04	0.0104975
4.317618	6.479764	0.008258	0.000418	-0.609689	0.000418	0.464052	0.143069	7251	7	45	0.362867	8984	5.707	6.674	54.7945	0.00665	0.0457	39991016	8984	14.868493	0.976589	0.000863	0.530451	0.000197	0.460474	8.5e-05	-2.3e-05	1.92020153384003	7290	Transient	tropics_18	0.616802571428572	1.03246318700553	0.484356894553882	1.02463729444233	2.12182741116751	1.00777025412944	1683.16470588235	0.04	0.02246
7.222603	2.330585	-0.010218	0.00015	-0.633022	0.00015	0.466286	0.140119	7307	7	42	0.338199	6851	5.8899	6.7493	24.9066	0.00618	0.0483	39993149	6851	15.021918	0.983926	0.000905	0.529814	0.000191	0.464502	0.000106	-2.8e-05	2.13582357314559	7366	Transient	tropics_18	1.03180042857143	1.00600454344053	0.165745856353591	1.00220971525739	0.785340314136126	1.00384067237601	1321.87735849057	0.04	0.0171275
11.176638	3.27934	-0.011401	0.000212	-0.664781	0.000212	0.48078	0.137457	7279	7	45	0.340157	8158	5.8104	6.8808	27.3973	0.00639	0.0474	39991842	8158	14.945205	0.984343	0.000791	0.530253	0.000201	0.464327	8.7e-05	-3.6e-05	2.03250165068386	7505	Transient	tropics_18	1.59666257142857	1.00438947106232	0.268015170670038	0.970076861314573	1.0547263681592	1.03543407986182	1579.96551724138	0.04	0.020395
8.745192	5.814881	-0.000785	0.000375	-0.645252	0.000375	0.476467	0.14477	7447	7	28	0.221936	4276	6.4955	5.2151	21.0748	0.00629	0.0563	39995724	4276	15.405479	0.993056	0.000981	0.52895	0.000184	0.469551	0.000103	-1.5e-05	2.40996864171801	7635	Transient	tropics_18	1.24931314285714	1.00620237734014	0.382262996941896	0.991644472641398	2.03804347826087	1.01472896447883	1405.53398058252	0.04	0.01069
5.542636	3.496244	0.022759	0.000226	-0.619528	0.000226	0.475436	0.141963	7391	7	35	0.2455	4778	6.2835	7.0342	68.4932	0.00114	0.0541	39995222	4778	15.252055	0.982012	0.00092	0.529286	0.000198	0.464085	0.000129	-4.1e-05	2.36803110365472	7755	Est.	tropics_18	0.791805142857143	1.0417591251685	0.245652173913043	1.01683854721522	1.14141414141414	1.02445888145491	1100.48837209302	0.04	0.011945
7.772487	3.339772	0.018608	0.000215	-0.637439	0.000215	0.482017	0.139446	7433	7	28	0.258132	4273	6.5509	5.1959	24.9066	0.0061	0.0561	39995727	4273	15.367123	0.988639	0.00107	0.529354	0.000186	0.467144	0.000159	-3.5e-05	2.35791489084786	7808	Transient	tropics_18	1.11035528571429	1.03048960005288	0.200934579439252	0.998659782678625	1.15591397849462	1.0318381484082	877.018867924528	0.04	0.0106825
10.94359	2.842972	0.001351	0.000183	-0.662909	0.000183	0.485991	0.139322	7531	7	29	0.169726	4195	6.73	7.3973	21.0748	0.00604	0.0638	39995805	4195	15.635616	1.002534	0.00072	0.528359	0.000193	0.474608	7.7e-05	-3.9e-05	2.52818949416936	7961	Transient	tropics_18	1.56337	0.998820900848862	0.254166666666667	0.975378480751312	0.948186528497409	1.0239840036409	1809.37662337662	0.04	0.0104875
9.26257	7.970163	0.016821	0.000514	-0.649407	0.000514	0.486945	0.144161	8581	7	26	0.420036	3933	7.964	5.6986	30.4414	0.00652	0.0393	39996067	3933	18.512329	0.994592	0.000794	0.531096	0.000201	0.46848	0.000146	-6.9e-05	1.8523985764961	8507	Transient	tropics_18	1.32322428571429	1.0224929112709	0.64735516372796	0.983542413637495	2.55721393034826	1.03941470286885	987.404109589041	0.04	0.0098325
8.037037	6.563443	-0.002656	0.000423	-0.639564	0.000423	0.47288	0.145749	8525	7	27	0.422253	4341	7.8382	8.4178	45.6621	0.00148	0.0395	39995659	4341	18.358904	0.994141	0.000661	0.531676	0.00021	0.467748	0.000102	-6.5e-05	1.79978726691559	8621	Est.	tropics_18	1.14814814285714	1.00322542179364	0.639939485627837	0.992187673818841	2.01428571428571	1.01097171981494	1428.91176470588	0.04	0.0108525
9.811111	1.908765	0.02169	0.000123	-0.653813	0.000123	0.491483	0.14116	8637	7	26	0.408768	3946	7.9742	8.7384	39.1389	0.00646	0.0418	39996054	3946	18.665753	1.007914	0.000615	0.53036	0.000214	0.475372	5.4e-05	-4.8e-05	1.90897658241009	8664	Transient	tropics_18	1.40158728571429	1.01390291037826	0.2	0.980577355756568	0.574766355140187	1.0338913524566	2614.07407407407	0.04	0.009865
12.38587	3.552192	0.026716	0.000229	-0.674494	0.000229	0.504286	0.134466	8693	7	25	0.36488	4385	8.0329	8.6438	27.3973	0.00618	0.0423	39995615	4385	18.819178	1.009911	0.000605	0.529493	0.000204	0.477156	0.000119	-8.1e-05	1.94576009011719	8889	Transient	tropics_18	1.76941	1.01699661825178	0.378512396694215	0.962079043440722	1.12254901960784	1.05685771529646	1129.96638655462	0.04	0.0109625
3.256849	1.245672	0.05716	8e-05	-0.601168	8e-05	0.483149	0.150381	8889	8	28	0.312573	6872	8.4797	6.5425	54.7945	0.00608	0.0447	39993128	6872	19.356164	1.014974	0.000627	0.5256	0.000238	0.483133	0.000124	-9.9e-05	2.11510746920305	9104	Transient	tropics_18	0.407106125	1.04320426816518	0.127591706539075	1.04294329967345	0.336134453781513	1.00003311717477	1212.75	0.04	0.01718
5.234716	2.369581	0.061104	0.000153	-0.617055	0.000153	0.492957	0.145579	9183	8	45	0.209429	17500	8.9257	7.3479	91.3242	0.00601	0.0459	39982500	17500	20.161644	1.012706	0.001202	0.524869	0.000217	0.482676	0.000223	-7.3e-05	2.41516185125592	9202	Est.	tropics_18	0.6543395	1.04967232486292	0.127287853577371	1.02793462570259	0.705069124423963	1.02130000248614	652.820627802691	0.04	0.04375
11.054563	5.00549	0.094674	0.000323	-0.663801	0.000323	0.534226	0.130533	9225	8	43	0.191397	20737	8.5944	7.463	136.9863	0.00597	0.0489	39979263	20737	20.276712	1.018493	0.001096	0.525039	0.000221	0.485287	0.000209	-7.9e-05	2.44117531061901	9235	Est.	tropics_18	1.381820375	1.07934018669412	0.29470802919708	0.980670981535098	1.46153846153846	1.10084547906703	624.55980861244	0.04	0.0518425
12.096896	7.09221	-0.008032	0.000458	-0.672173	0.000458	0.486188	0.129857	9645	9	71	0.578142	25172	7.1794	6.0685	136.9863	0.00651	0.0628	39974828	25172	21.427397	0.980061	0.001026	0.520577	0.000278	0.471088	0.000247	-0.000133	1.3274798592207	9588	Transient	tropics_18	1.34409955555556	1.0121820685893	0.446393762183236	0.980830582792148	1.64748201438849	1.0320534592263	525.736842105263	0.04	0.06293
7.601926	2.849563	0.048505	0.000184	-0.636069	0.000184	0.496099	0.123419	9729	9	51	0.600146	15028	6.7405	6.2986	136.9863	0.00639	0.0561	39984972	15028	21.657534	0.991255	0.001363	0.520949	0.00027	0.47606	0.000264	-9.9e-05	1.41295509955404	10391	Est.	tropics_18	0.844658444444444	1.05896123632194	0.134996331621423	1.01616336717701	0.681481481481481	1.04209343360081	467.496212121212	0.04	0.03757
9.625073	3.360887	0.03205	0.000217	-0.652319	0.000217	0.496326	0.123176	10107	9	86	0.768335	41491	3.3534	7.3342	Inf	0.00642	0.0173	39958509	41491	22.693151	1.001941	0.000682	0.521008	0.000156	0.480995	7.2e-05	-2.6e-05	1.14096006551214	10773	Transient	tropics_18	1.06945255555556	1.03056879843329	0.318181818181818	0.999670936413588	1.39102564102564	1.03187351219867	1710.77777777778	0.04	0.1037275
9.975669	6.31571	-0.017982	0.000407	-0.655135	0.000407	0.473058	0.131008	10429	9	53	0.441962	9580	4.3863	3.6753	45.6621	0.00636	0.0304	39990420	9580	23.575342	0.983558	0.001402	0.521518	0.00022	0.471768	0.000249	-5.6e-05	2.21047846828909	10894	Transient	tropics_18	1.10840766666667	0.998597654043782	0.290299572039943	0.995884979313852	1.85	1.00273439487206	526.136546184739	0.04	0.02395
11.583778	9.299545	0.005108	6e-04	-0.668052	6e-04	0.490571	0.124633	10275	9	81	0.634255	23407	3.741	7.7932	Inf	0.00618	0.0184	39976593	23407	23.153425	0.988044	0.000717	0.520106	0.000188	0.475143	5.3e-05	-2.4e-05	1.68686985387346	10913	Transient	tropics_18	1.28708644444444	1.01728371213539	0.836820083682008	0.98577281865255	3.19148936170213	1.03247022475339	2351.56603773585	0.04	0.0585175
5.887255	4.202975	0.017856	0.000271	-0.622296	0.000271	0.474484	0.132255	10415	9	51	0.457963	10027	4.3772	3.6329	68.4932	0.00638	0.0274	39989973	10027	23.536986	0.979151	0.001103	0.521439	0.000225	0.46971	0.000161	-4.8e-05	2.15500135618406	11067	Transient	tropics_18	0.654139444444444	1.03969292936125	0.245693563009973	1.02928767123221	1.20444444444444	1.01016371803879	821.459627329193	0.04	0.0250675
8.821818	4.266433	0.013533	0.000275	-0.645867	0.000275	0.483713	0.125321	10401	9	51	0.485038	10727	4.328	8.1384	136.9863	0.00649	0.0255	39989273	10727	23.49863	0.982855	0.00109	0.521294	0.00022	0.471618	0.000161	-4.8e-05	2.08409649152199	11245	Transient	tropics_18	0.980202	1.03130673957279	0.252293577981651	1.00558966114542	1.25	1.02564575567514	778.391304347826	0.04	0.0268175
12.877437	6.987764	0.02465	0.000451	-0.678442	0.000451	0.505294	0.120577	10443	9	47	0.433423	8952	4.4299	3.7151	54.7945	0.00631	0.0296	39991048	8952	23.613699	0.983075	0.001258	0.521332	0.00022	0.471712	0.000222	-6e-05	2.21607325449763	11337	Transient	tropics_18	1.43082633333333	1.04260236810566	0.358505564387917	0.973289414099015	2.05	1.07119174411505	543.13963963964	0.04	0.02238
9.132979	2.062104	0.022722	0.000133	-0.648366	0.000133	0.489376	0.127009	10597	9	38	0.216201	8728	5.0608	4.1068	273.9726	0.00614	0.0535	39991272	8728	24.035616	1.01071	0.001051	0.521208	0.00025	0.485235	0.000289	-0.000139	2.41866982255262	11422	Transient	tropics_18	1.01477544444444	1.0121420694231	0.126546146527117	1.00324533940311	0.532	1.00853400929447	439.477508650519	0.04	0.02182
6.932099	5.155883	0.038225	0.000333	-0.630688	0.000333	0.488302	0.123395	10499	9	48	0.323811	7841	4.7209	3.8685	45.6621	0.00624	0.0399	39992159	7841	23.767123	0.993025	0.001474	0.522179	0.000236	0.475762	0.000305	-8.6e-05	2.46309909475094	11575	Transient	tropics_18	0.770233222222222	1.04626265572443	0.225915875169607	1.01923957851325	1.41101694915254	1.02635771667346	404.573770491803	0.04	0.0196025
11.522599	6.108246	0.055763	0.000394	-0.66756	0.000394	0.515615	0.113044	10457	9	45	0.401029	8548	4.5448	3.7534	136.9863	0.00603	0.0359	39991452	8548	23.652055	0.987279	0.001272	0.521349	0.000224	0.473716	0.000225	-6.2e-05	2.29461460615679	11787	Est.	tropics_18	1.28028877777778	1.07097088339296	0.309748427672956	0.983906502573335	1.75892857142857	1.08844750863386	502.417777777778	0.04	0.02137
14.107399	5.14121	-0.010114	0.000332	-0.688322	0.000332	0.493011	0.211999	2015	12	45	0.691683	19960	6.4295	5.1616	136.9863	0.00631	0.0271	39980040	19960	0.523288	0.991583	0.000559	0.508245	0.000155	0.487953	1.9e-05	-1.4e-05	1.26614976768049	1247	Transient	tropics_19	1.17561658333333	0.998340002300584	0.59391771019678	0.988535883766565	2.14193548387097	1.01036575243927	11157.8421052632	0.04	0.0499
13.172113	4.227458	0.012057	0.000273	-0.680809	0.000273	0.500324	0.213263	1959	12	39	0.699814	22566	6.3325	5.0082	Inf	0.00615	0.0265	39977434	22566	0.369863	0.995098	0.000614	0.508074	0.000152	0.489839	2.6e-05	-9e-06	1.18922753573216	1261	Transient	tropics_19	1.09767608333333	1.01711588067777	0.444625407166124	0.996325938661821	1.79605263157895	1.02140499225256	8202.42307692308	0.04	0.056415
9.544379	2.011344	0.082317	0.00013	-0.651671	0.00013	0.521077	0.193458	2505	11	16	0.861282	3417	6.3753	6.5041	24.9066	0.00615	0.0121	39996583	3417	1.865753	1.004974	0.000903	0.515164	0.000149	0.487865	7e-05	4e-06	0.689833259737543	1971	Est.	tropics_19	0.867670818181818	1.0804259153622	0.143964562569214	1.01166651144309	0.87248322147651	1.06807620960717	2763.68571428571	0.04	0.0085425
13.47188	6.521166	0.007505	0.000421	-0.683217	0.000421	0.499779	0.182532	2925	11	110	0.83253	64740	3.2351	4.7397	273.9726	0.00603	0.0105	39935260	64740	3.016438	0.990628	0.00086	0.514473	0.000177	0.481574	6.6e-05	-1e-05	0.844804941618207	2064	Transient	tropics_19	1.22471636363636	1.01706516785121	0.48953488372093	0.981567204118478	2.37853107344633	1.03780312060036	2765.63636363636	0.04	0.16185
8.626344	3.309306	-0.006306	0.000214	-0.644297	0.000214	0.47355	0.186206	3065	10	67	0.767652	17689	3.4917	5.1233	Inf	0.00635	0.0129	39982311	17689	3.4	0.95808	0.000868	0.517261	0.000197	0.463222	4.3e-05	1e-06	1.09161145390188	2147	Transient	tropics_19	0.8626344	1.0371929704097	0.246543778801843	1.01502241528079	1.08629441624365	1.02229600493932	4330.37209302326	0.04	0.0442225
8.390025	3.031037	0.001574	0.000196	-0.642399	0.000196	0.476532	0.183634	3023	10	86	0.809353	29489	3.3339	5.0082	273.9726	0.00671	0.0104	39970511	29489	3.284932	0.957725	0.000847	0.516271	0.000197	0.463949	4.8e-05	-5e-06	0.956900997819327	2153	Transient	tropics_19	0.8390025	1.04578583558765	0.231404958677686	1.01890085951385	0.99492385786802	1.0271215155114	3825.70833333333	0.04	0.0737225
7.590323	4.738616	0.012338	0.000306	-0.635975	0.000306	0.478335	0.176714	3149	10	30	0.652318	6923	3.6254	5.3534	273.9726	0.00666	0.0175	39993077	6923	3.630137	0.956823	0.001206	0.519277	0.000186	0.460812	0.000127	4e-06	1.32792618228971	2580	Est.	tropics_19	0.7590323	1.05810001130598	0.253731343283582	1.0195311038609	1.64516129032258	1.03802635348038	1391.44881889764	0.04	0.0173075
9.630573	1.787091	0.015827	0.000115	-0.652363	0.000115	0.487896	0.173213	3219	9	24	0.562879	3459	3.8352	3.4068	54.7945	0.00613	0.0241	39996541	3459	3.821918	0.977416	0.00117	0.520618	0.00016	0.469524	0.00014	0	1.50002888019609	3091	Transient	tropics_19	1.07006366666667	1.03942733733487	0.0982905982905983	1.00037578211799	0.71875	1.03912899021136	1237.23571428571	0.04	0.0086475
4.566524	1.970896	0.011786	0.000127	-0.611688	0.000127	0.466583	0.173587	4115	7	28	0.783248	5444	4.852	3.7397	30.4414	0.0066	0.011	39994556	5444	6.276712	0.958241	0.001085	0.529036	0.000184	0.452976	9.6e-05	7e-06	0.976235514534725	3579	Transient	tropics_19	0.652360571428572	1.05595119450017	0.11705069124424	1.0253261904084	0.690217391304348	1.03003911907033	1808.19791666667	0.04	0.01361
6.789474	5.529614	0.00404	0.000357	-0.629543	0.000357	0.471371	0.167634	4045	7	39	0.844372	9497	4.5616	4.0178	91.3242	0.00637	0.0071	39990503	9497	6.084932	0.972598	0.000728	0.528298	0.000177	0.460427	3.7e-05	-5e-06	0.832536912113368	3778	Est.	tropics_19	0.969924857142857	1.0323362497157	0.490384615384615	1.00858843130972	2.01694915254237	1.02376924029216	4530.64864864865	0.04	0.0237425
5.066667	9.462222	0.04829	0.00061	-0.615705	0.00061	0.485847	0.167298	4311	7	19	0.453044	2907	5.3707	3.8699	14.4196	0.00618	0.0237	39997093	2907	6.813699	0.994393	0.00141	0.531757	0.000163	0.467662	0.000175	6e-06	1.32060221729545	4346	Est.	tropics_19	0.723809571428571	1.05539254493586	0.432624113475177	1.01599015678698	3.74233128834356	1.03888492116101	955.988571428572	0.04	0.0072675
8.203125	1.880615	0.034289	0.000121	-0.640898	0.000121	0.491331	0.170667	4451	6	26	0.4466	4279	5.6739	4.9041	39.1389	0.00609	0.0353	39995721	4279	7.19726	1.023091	0.001143	0.532255	0.00016	0.480707	0.000111	7e-06	1.58407955959609	4381	Transient	tropics_19	1.3671875	1.01152648678211	0.10586176727909	0.989787090751599	0.75625	1.02210078072506	1537.54054054054	0.04	0.0106975
8.574728	8.410177	0.000474	0.000543	-0.643882	0.000543	0.476569	0.158859	5011	6	68	0.288517	17226	6.6558	5.2274	136.9863	0.00654	0.0638	39982774	17226	8.731507	0.983346	0.000953	0.533938	0.000178	0.460687	0.000171	-5.3e-05	2.27717243191063	4450	Transient	tropics_19	1.42912133333333	1.01741819497486	0.569779643231899	0.98372740438974	3.05056179775281	1.03447459989103	929	0.04	0.043065
4.849576	4.865085	-9e-05	0.000314	-0.613961	0.000314	0.462332	0.161892	4955	6	85	0.370168	23438	6.52	5.074	136.9863	0.00656	0.0524	39976562	23438	8.578082	0.97782	0.001273	0.53458	0.000178	0.457505	0.000203	-2.9e-05	2.05906816233802	4539	Transient	tropics_19	0.808262666666667	1.02259107407281	0.246661429693637	1.01238900280077	1.76404494382022	1.01055070436389	797.497536945813	0.04	0.058595
5.235133	3.297869	0.015968	0.000213	-0.617058	0.000213	0.471296	0.16109	4941	6	90	0.38129	25356	6.9194	5.0356	91.3242	0.0062	0.054	39974644	25356	8.539726	0.974348	0.001186	0.53466	0.000176	0.455793	0.000167	-1.9e-05	1.95802982252998	4576	Transient	tropics_19	0.872522166666667	1.04284728845178	0.179595278246206	1.0091074710419	1.21022727272727	1.03401324724162	964.610778443114	0.04	0.06339
7.90531	3.868193	0.045544	0.00025	-0.638505	0.00025	0.496069	0.151312	4885	6	87	0.447101	33630	6.6461	5.689	136.9863	0.00656	0.0484	39966370	33630	8.386301	0.982561	0.001036	0.534241	0.000178	0.459972	0.000108	-6e-06	1.71657400617683	4585	Est.	tropics_19	1.31755166666667	1.06517259882209	0.241312741312741	0.988470214316429	1.40449438202247	1.07847651596184	1401.03703703704	0.04	0.084075
4.452954	4.079297	0.00786	0.000263	-0.610776	0.000263	0.464502	0.164716	4983	6	77	0.315565	20205	6.8137	5.1507	273.9726	0.00603	0.0603	39979795	20205	8.654795	0.974998	0.001338	0.53439	0.000173	0.456336	0.000209	-2.3e-05	2.20291531957081	4600	Transient	tropics_19	0.742159	1.03373644960354	0.196562032884903	1.01597970088178	1.52023121387283	1.01789470916167	788.114832535885	0.04	0.0505125
3.869754	3.470735	0.022671	0.000224	-0.606091	0.000224	0.469181	0.158183	5025	6	61	0.261365	16058	6.9463	5.8808	136.9863	0.00664	0.0656	39983942	16058	8.769863	0.978506	0.001197	0.533954	0.00018	0.45842	0.000236	-6e-05	2.30990941804491	4607	Transient	tropics_19	0.644959	1.04539976272944	0.187134502923977	1.02158422694295	1.24444444444444	1.02347410671437	670.266949152542	0.04	0.040145
8.159664	3.791314	0.04127	0.000245	-0.640548	0.000245	0.494708	0.147667	5067	6	52	0.209306	12981	6.6256	5.3808	54.7945	0.00677	0.0671	39987019	12981	8.884932	0.98306	0.000865	0.533202	0.000183	0.461198	0.000154	-5.7e-05	2.34779482269023	5037	Est.	tropics_19	1.359944	1.06009139176948	0.283236994219653	0.988375037892252	1.33879781420765	1.07265859782566	958.876623376623	0.04	0.0324525
12.807018	2.980302	0.025983	0.000192	-0.677877	0.000192	0.505748	0.1432	5487	9	57	0.306331	14184	5.8506	6.5315	54.7945	0.006	0.0607	39985816	14184	10.035616	1.016208	0.001035	0.522356	0.000196	0.486693	0.000223	-8.3e-05	2.19701551613745	5635	Transient	tropics_19	1.423002	1.00995416373973	0.185507246376812	0.971930412865591	0.979591836734694	1.03915199109089	642.152466367713	0.04	0.03546
8.443011	2.706967	0.073036	0.000175	-0.642824	0.000175	0.511785	0.141392	5333	8	41	0.287131	8773	6.2942	6.1096	91.3242	0.00618	0.0713	39991227	8773	9.613699	1.006033	0.000888	0.525539	0.000193	0.478856	0.000148	-5.8e-05	2.35817574473759	5647	Est.	tropics_19	1.055376375	1.06931806800683	0.197072072072072	1.00050700486917	0.906735751295337	1.06876597557512	955.351351351351	0.04	0.0219325
7.597315	7.401604	0.024303	0.000478	-0.636032	0.000478	0.484389	0.146584	5725	9	79	0.443266	29136	5.2256	7.1836	Inf	0.00642	0.0437	39970864	29136	10.687671	1.000416	0.000773	0.520868	0.000203	0.480431	9e-05	-4.6e-05	1.92629485788291	5772	Transient	tropics_19	0.844146111111111	1.02417466821925	0.618369987063389	1.01635899497297	2.35467980295567	1.00823843590443	1628.71111111111	0.04	0.07284
4.584112	4.093392	0.053233	0.000264	-0.611829	0.000264	0.486505	0.144002	6005	8	53	0.707036	14384	4.7547	7.9452	39.1389	0.00619	0.0195	39985616	14384	11.454795	0.995053	0.000825	0.524333	0.00019	0.474624	4.6e-05	-7e-06	1.32347022760839	6433	Est.	tropics_19	0.573014	1.05991877402596	0.32	1.03437698676402	1.38947368421053	1.02503244673679	3130.47826086957	0.04	0.03596
5.420601	4.432537	0.039477	0.000286	-0.618548	0.000286	0.482983	0.149211	7265	5	14	0.895885	5225	5.8851	3.9726	39.1389	0.00657	0.0048	39994775	5225	14.906849	1.012056	0.000611	0.536822	0.000173	0.471501	1.1e-05	-6e-06	0.516501479036033	7837	Est.	tropics_19	1.0841202	1.02787451729809	0.468085106382979	1.00354698627819	1.65317919075145	1.02435201622054	13564.6363636364	0.04	0.0130625
6.792517	3.069196	0.018378	0.000198	-0.629567	0.000198	0.478162	0.154121	7461	6	22	0.737098	7189	5.1507	9.2178	39.1389	0.00639	0.0134	39992811	7189	15.443836	1.011652	0.00079	0.535265	0.000161	0.47269	6.4e-05	-9e-06	0.889135171361036	7897	Transient	tropics_19	1.13208616666667	1.00681648901365	0.250632911392405	0.995436770929338	1.22981366459627	1.01157629736191	2408.140625	0.04	0.0179725
6.632432	4.648678	0.027865	3e-04	-0.628281	3e-04	0.482328	0.147945	7783	6	51	0.541813	26140	5.0105	9.6589	273.9726	0.00619	0.0211	39973860	26140	16.326027	1.019823	0.00118	0.532333	0.000179	0.47917	0.000167	-2.9e-05	1.38265956229686	7969	Transient	tropics_19	1.10540533333333	1.00826992563892	0.254237288135593	1.00220747851047	1.67597765363128	1.00659056284826	885.898203592814	0.04	0.06535
8.281633	4.117418	0.024905	0.000266	-0.641528	0.000266	0.487336	0.142351	7895	6	70	0.562046	27802	4.9276	5.6986	273.9726	0.00608	0.024	39972198	27802	16.632877	0.993414	0.000922	0.53246	0.000198	0.466678	0.00013	-4.3e-05	1.69245878032742	8106	Transient	tropics_19	1.38027216666667	1.03201456816047	0.288503253796095	0.988782887846344	1.34343434343434	1.04426606782407	1095.00769230769	0.04	0.069505
7.675676	8.242304	0.027722	0.000532	-0.636661	0.000532	0.486306	0.143702	7965	6	70	0.518044	25216	4.8214	5.889	Inf	0.00633	0.0273	39974784	25216	16.824658	0.996084	0.001048	0.532209	0.000209	0.468155	0.00015	-4.5e-05	1.90826805346908	8148	Transient	tropics_19	1.27927933333333	1.03215173635631	0.50763358778626	0.994075628356474	2.54545454545455	1.03877134709658	958.013333333333	0.04	0.06304
9.597748	5.515778	0.006291	0.000356	-0.652099	0.000356	0.483369	0.140769	8021	6	68	0.459342	22628	4.9755	4.2164	Inf	0.00638	0.032	39977372	22628	16.978082	0.99001	0.000931	0.532264	0.000196	0.465263	0.000145	-5e-05	2.03007048221179	8182	Transient	tropics_19	1.59962466666667	1.01646531843314	0.382384532760473	0.978745795105986	1.81632653061224	1.03891562406639	970.820689655172	0.04	0.05657
5.93235	3.211382	0.033192	0.000207	-0.622658	0.000207	0.482188	0.145865	7937	6	66	0.548246	26344	4.8593	5.8137	Inf	0.00616	0.0238	39973656	26344	16.747945	0.996882	0.001132	0.532555	0.000206	0.468227	0.000172	-4.5e-05	1.79886910846773	8249	Est.	tropics_19	0.988725	1.03698231084167	0.182862190812721	1.00743863051903	1.00485436893204	1.02981673419089	848.052325581395	0.04	0.06586
9.69191	7.965322	0.033701	0.000514	-0.652856	0.000514	0.497061	0.141306	8231	7	46	0.275974	13244	5.406	6.2795	45.6621	0.00636	0.0443	39986756	13244	17.553425	0.993746	0.000688	0.530589	0.000182	0.468491	9.9e-05	-4.9e-05	2.31985276338974	8330	Transient	tropics_19	1.38455857142857	1.0407843776705	0.747093023255814	0.981092599152876	2.82417582417582	1.06098302848934	1427.33333333333	0.04	0.03311
4.642029	4.134176	0.015198	0.000267	-0.612294	0.000267	0.468585	0.147468	8133	7	52	0.315435	16016	5.1162	10.1384	68.4932	0.00628	0.0384	39983984	16016	17.284932	0.992955	0.000877	0.531326	0.000192	0.467467	0.000132	-4.8e-05	2.22749458653601	8583	Transient	tropics_19	0.663147	1.0225177141986	0.304446978335234	1.02028858132828	1.390625	1.00239161266999	1117.18181818182	0.04	0.04004
7.478372	4.80424	0.029877	0.00031	-0.635076	0.00031	0.486391	0.143705	8483	7	44	0.323994	9423	6.4796	6.6192	91.3242	0.00607	0.059	39990577	9423	18.243836	1.006252	0.001145	0.529402	0.000213	0.475373	1e-04	-8e-06	2.22892799456755	8973	Transient	tropics_19	1.06833885714286	1.0239262091806	0.270742358078603	1.00093164504643	1.45539906103286	1.02317758896698	1437.05	0.04	0.0235575
3.674589	3.027563	0.061411	0.000195	-0.604524	0.000195	0.486871	0.141692	8371	7	50	0.327871	9580	5.9293	10.463	45.6621	0.00612	0.0498	39990420	9580	17.936986	0.993387	0.00101	0.528123	0.00021	0.470475	0.000115	-3.1e-05	2.39386986493835	9073	Est.	tropics_19	0.524941285714286	1.07041450655807	0.193069306930693	1.03448329260473	0.928571428571428	1.03484988575376	1232.10434782609	0.04	0.02395
3.793651	3.83242	0.059596	0.000247	-0.60548	0.000247	0.486609	0.138041	8917	6	55	0.802635	22395	4.81	5.0603	136.9863	0.00622	0.0246	39977605	22395	19.432877	1.004593	0.000772	0.532817	0.000182	0.471519	1.6e-05	7e-06	0.953908233449053	9684	Est.	tropics_19	0.632275166666667	1.05655489459238	0.319948186528497	1.02438993840781	1.35714285714286	1.03200295216099	8627.5625	0.04	0.0559875
4.303896	4.515439	0.033774	0.000291	-0.609578	0.000291	0.476113	0.139733	9183	5	49	0.596114	19144	4.3746	7.5781	68.4932	0.00626	0.0259	39980856	19144	20.161644	1.009253	0.0012	0.538049	0.000162	0.469076	0.000104	1.9e-05	1.2123815986962	9990	Transient	tropics_19	0.8607792	1.02486771604962	0.2425	1.01028012602775	1.7962962962963	1.0150018333916	1343.58653846154	0.04	0.04786
4.855952	3.844726	0.019914	0.000248	-0.614012	0.000248	0.471643	0.138268	9491	5	59	0.655581	18823	4.5159	5.5863	273.9726	0.00614	0.024	39981177	18823	21.005479	0.988616	0.000663	0.537447	0.000155	0.460052	4.7e-05	-9e-06	1.43021398676832	10192	Transient	tropics_19	0.9711904	1.03186030418697	0.374057315233786	1.00693707932594	1.6	1.02519497795901	2941.87234042553	0.04	0.0470575
5.472112	5.820935	0.022112	0.000376	-0.618962	0.000376	0.475097	0.141154	9365	5	64	0.754474	24808	3.9668	5.2411	91.3242	0.00608	0.0187	39975192	24808	20.660274	1.009165	0.000745	0.538675	0.000142	0.46851	4e-05	8e-06	1.06805532863357	10218	Transient	tropics_19	1.0944224	1.0130734638895	0.504697986577181	0.999680909312106	2.64788732394366	1.0140594651128	3528.85	0.04	0.06202
6.06993	5.528909	0.014213	0.000357	-0.623763	0.000357	0.473456	0.139752	9729	6	54	0.300854	10304	5.6727	12.3219	Inf	0.00644	0.0548	39989696	10304	21.657534	0.998981	0.001658	0.535127	0.000166	0.466986	0.000345	-6.1e-05	2.52930779063819	10684	Transient	tropics_19	1.011655	1.01534912567526	0.215319662243667	1.00148928496451	2.15060240963855	1.0138548050691	405.078260869565	0.04	0.02576
4.490066	4.545707	0.012331	0.000293	-0.611074	0.000293	0.466615	0.142944	9771	6	49	0.245184	11004	5.6907	12.3822	136.9863	0.00623	0.0635	39988996	11004	21.772603	1.01151	0.001365	0.534132	0.000155	0.4737	0.000267	-4.9e-05	2.52910988330478	10811	Transient	tropics_19	0.748344333333333	1.00088712938244	0.214652014652015	1.01616758310689	1.89032258064516	0.985043276335233	535.370786516854	0.04	0.02751
3.169725	2.897799	0.014553	0.000187	-0.600468	0.000187	0.462711	0.145335	9743	6	56	0.253786	10300	5.6945	12.3411	68.4932	0.00627	0.0591	39989700	10300	21.69589	1.006376	0.0013	0.534548	0.000162	0.470947	0.000265	-5.8e-05	2.55517457352565	10888	Transient	tropics_19	0.5282875	1.008230930065	0.143846153846154	1.02620317041766	1.15432098765432	0.982511832541666	548.433962264151	0.04	0.02575
5.628227	2.842852	0.069527	0.000183	-0.620216	0.000183	0.498618	0.12492	9673	6	50	0.37779	10887	5.4357	6.0849	91.3242	0.00617	0.0433	39989113	10887	21.50411	0.992293	0.00121	0.535641	0.000162	0.463365	0.000203	-3.4e-05	2.37202671550274	10935	Est.	tropics_19	0.938037833333333	1.08032708569058	0.151239669421488	1.00408343301655	1.12962962962963	1.07608041177042	615.369458128079	0.04	0.0272175
7.446959	4.241529	0.027801	0.000274	-0.634824	0.000274	0.485352	0.131872	9855	7	64	0.499794	17031	5.121	5.4795	91.3242	0.00593	0.0669	39982969	17031	22.00274	1.033022	0.001615	0.531838	0.00014	0.485891	0.000359	-6.6e-05	2.11910688298376	11104	Transient	tropics_19	1.06385128571429	0.995323482018411	0.169659442724458	0.996598146750768	1.95714285714286	0.998890697707922	367.33147632312	0.04	0.0425775
7.920184	2.504758	0.094484	0.000162	-0.638625	0.000162	0.520944	0.118658	9911	7	63	0.656994	28326	4.1195	14.6767	68.4932	0.00602	0.0504	39971674	28326	22.156164	1.03774	0.001351	0.529869	0.000138	0.489881	0.000262	-4.3e-05	1.65899723706759	11213	Est.	tropics_19	1.13145485714286	1.05912037459004	0.119911176905996	0.996506589007406	1.17391304347826	1.06340927694685	452.893129770992	0.04	0.070815
6.670161	4.274155	-0.022133	0.000276	-0.628585	0.000276	0.459035	0.129499	10163	8	102	0.564716	34010	3.4805	12.9192	273.9726	0.00637	0.0304	39965990	34010	22.846575	0.959109	0.000978	0.525701	0.000163	0.456338	0.000156	-3.3e-05	1.41410845751202	11322	Transient	tropics_19	0.833770125	1.01981123913091	0.282208588957055	1.01454239547044	1.69325153374233	1.00591009295741	830.121794871795	0.04	0.085025
10.07027	5.200467	-0.016062	0.000336	-0.655895	0.000336	0.474265	0.126639	10429	8	34	0.548671	4325	4.215	13.2836	45.6621	0.0066	0.038	39995675	4325	23.575342	0.98967	0.000975	0.524831	0.000166	0.471649	0.00014	-2.8e-05	1.80200605863572	11682	Transient	tropics_19	1.25878375	0.994337815688962	0.344615384615385	0.988846638102588	2.02409638554217	1.00554649750132	904.564285714286	0.04	0.0108125
8.889182	4.167139	0.017867	0.000269	-0.646408	0.000269	0.486041	0.120254	10331	8	45	0.483269	7770	3.9559	5.8767	45.6621	0.00641	0.0387	39992230	7770	23.306849	0.974515	0.000768	0.525238	0.000167	0.464044	7.4e-05	-1.6e-05	1.87786698838268	11829	Transient	tropics_19	1.11114775	1.04465048738981	0.350260416666667	0.997498918710396	1.61077844311377	1.04740283249002	1625.05405405405	0.04	0.019425
10.437086	3.835446	-0.004622	0.000247	-0.658841	0.000247	0.481128	0.124025	10541	8	21	0.634692	3534	4.4661	11.8795	22.8311	0.00637	0.0361	39996466	3534	23.882192	1.003926	0.000934	0.524838	0.000175	0.478438	0.000123	-3e-05	1.43631340286041	12228	Transient	tropics_19	1.30463575	0.991496051506243	0.264453961456103	0.98592463285969	1.41142857142857	1.00562246309867	1008.33333333333	0.04	0.008835
8.293333	1.273956	0.054471	8.2e-05	-0.641622	8.2e-05	0.501701	0.121478	10695	9	20	0.67955	3467	4.7173	13.6466	18.2648	0.00601	0.0321	39996533	3467	24.30411	1.007109	0.000667	0.521331	0.000175	0.483187	6.4e-05	-3.1e-05	1.26523150593499	12676	Transient	tropics_19	0.921481444444444	1.04852786788318	0.122938530734633	1.00979578996642	0.468571428571429	1.03831642821516	1898.09375	0.04	0.0086675
5.347418	1.146906	0.082133	7.4e-05	-0.61796	7.4e-05	0.503718	0.125309	10807	9	18	0.604814	3988	5.0886	8.8137	24.9066	0.00627	0.0329	39996012	3988	24.610959	1.013716	0.001128	0.520679	0.000196	0.486971	0.000152	-3.4e-05	1.49939835674084	12716	Transient	tropics_19	0.594157555555556	1.07091156206768	0.0656028368794326	1.03526926256619	0.377551020408163	1.03439013822178	824.401315789474	0.04	0.00997
12.21	2.3059	-0.009478	0.000149	-0.673081	0.000149	0.485704	0.227456	2071	8	29	0.272061	6822	4.1231	5.6082	91.3242	0.00639	0.0387	39993178	6822	0.676712	0.996953	0.000647	0.527218	0.000218	0.473116	0.000163	-0.000107	2.12245806591803	1095	Transient	tropics_21	1.52625	0.993594256371392	0.230293663060278	0.967596762398968	0.68348623853211	1.02660658274081	1395.43558282209	0.04	0.017055
11.67663	2.088367	-0.005566	0.000135	-0.668797	0.000135	0.485542	0.224004	1917	7	26	0.41631	8400	3.2701	5.1863	136.9863	0.00639	0.0269	39991600	8400	0.254795	0.994016	0.000658	0.530664	0.000198	0.468559	8.6e-05	-5.3e-05	1.78726548994642	1159	Transient	tropics_21	1.66809	1.00043607092693	0.20516717325228	0.965440530408647	0.681818181818182	1.03624516869807	2604.6976744186	0.04	0.021
10.725989	4.735652	0.002582	0.000306	-0.661162	0.000306	0.485784	0.218418	1959	7	26	0.394025	7799	3.4785	5.3014	54.7945	0.00628	0.031	39992201	7799	0.369863	0.992398	0.000762	0.530139	0.000212	0.468306	0.000142	-7.8e-05	1.84280839701614	1371	Transient	tropics_21	1.53228414285714	1.0102653736029	0.401574803149606	0.973803289408269	1.44339622641509	1.0373217511627	1538.15492957746	0.04	0.0194975
9.696203	4.211505	0.023704	0.000272	-0.65289	0.000272	0.492057	0.216231	2043	8	31	0.287518	7050	3.8795	5.5315	91.3242	0.00606	0.0365	39992950	7050	0.6	0.993179	0.000914	0.527885	0.000206	0.470705	0.000207	-9.3e-05	2.1008569699725	1423	Est.	tropics_21	1.212025375	1.0310197585976	0.297592997811816	0.98608454958335	1.32038834951456	1.04536174461712	1044.59420289855	0.04	0.017625
2.547468	1.766734	0.058497	0.000114	-0.59547	0.000114	0.481055	0.236242	2351	9	28	0.192222	7611	4.8774	6.3753	39.1389	0.00638	0.0532	39992389	7611	1.443836	1.005574	0.000677	0.523542	0.000272	0.480559	0.000124	-0.000108	2.40759942364882	1636	Transient	tropics_21	0.283052	1.05436477570463	0.168389955686854	1.0530261036792	0.419117647058824	1.00103213133039	1905.17741935484	0.04	0.0190275
7.618474	2.440783	0.066748	0.000157	-0.636202	0.000157	0.505233	0.207408	2477	8	32	0.218288	9799	6.1789	6.7205	136.9863	0.00636	0.0545	39990201	9799	1.789041	1.016727	0.000882	0.524779	0.000283	0.484745	0.000162	-0.00011	2.24832952704422	1713	Est.	tropics_21	0.95230925	1.05143863560574	0.178004535147392	1.00861293712921	0.554770318021201	1.04226552104715	1280.2962962963	0.04	0.0244975
8.840061	3.343803	0.048295	0.000216	-0.646014	0.000216	0.501118	0.193351	2813	8	59	0.462014	28287	6.1542	7.1918	Inf	0.00605	0.0502	39971713	28287	2.709589	0.98383	0.000964	0.524804	0.000208	0.468976	0.000184	-7.3e-05	1.73098808819006	1868	Est.	tropics_21	1.105007625	1.06672921777575	0.224066390041494	0.998717242867271	1.03846153846154	1.06853655624168	1050.82065217391	0.04	0.0707175
3.537736	3.974991	0.068948	0.000256	-0.603424	0.000256	0.490155	0.184972	3485	7	37	0.866377	20977	4.2794	9.0329	91.3242	0.00611	0.0083	39979023	20977	4.550685	1.013329	9e-04	0.530276	0.000251	0.477944	2.9e-05	-1.8e-05	0.704340964992217	2913	Est.	tropics_21	0.505390857142857	1.05728790542265	0.284444444444444	1.03141707046099	1.0199203187251	1.02554901829503	6378.34482758621	0.04	0.0524425
5.623211	5.255487	0.035496	0.000339	-0.620175	0.000339	0.482119	0.18016	3695	5	45	0.557238	27805	3.8515	9.5973	136.9863	0.00637	0.0156	39972195	27805	5.126027	0.992894	0.001193	0.537718	0.000169	0.461743	8.8e-05	2.6e-05	1.0504323831532	3117	Est.	tropics_21	1.1246422	1.04354896251338	0.284157585917854	1.00024605007623	2.00591715976331	1.04412844374468	2047.27272727273	0.04	0.0695125
6.297561	4.360238	0.045357	0.000281	-0.625592	0.000281	0.48931	0.183578	4591	5	33	0.79635	8932	5.0093	5.4493	91.3242	0.00645	0.0069	39991068	8932	7.580822	1.023679	0.000603	0.538103	0.000146	0.475762	1e-05	4e-06	0.803163330924115	4022	Transient	tropics_21	1.2595122	1.02219676140689	0.466003316749585	0.994130580074319	1.92465753424658	1.02847642308549	18357.8	0.04	0.02233
8.021888	3.613748	0.027816	0.000233	-0.639442	0.000233	0.487621	0.175015	4773	5	42	0.861524	18227	5.0341	4.4973	54.7945	0.00613	0.0054	39981773	18227	8.079452	1.010648	0.000559	0.536385	0.000162	0.471235	1.4e-05	-1e-05	0.666010866954052	4039	Transient	tropics_21	1.6043776	1.01737348416373	0.416815742397138	0.983597109018475	1.43827160493827	1.03477245960084	12501.0714285714	0.04	0.0455675
5.915865	4.745325	-0.002445	0.000306	-0.622526	0.000306	0.465055	0.177554	5081	6	39	0.767136	10023	5.9123	4.9192	273.9726	0.00632	0.0107	39989977	10023	8.923288	0.987561	0.000643	0.535829	0.000189	0.46099	5.5e-05	-3.1e-05	1.14779869727686	4308	Transient	tropics_21	0.9859775	1.01012290539819	0.475894245723173	1.00141519911342	1.61904761904762	1.00881797869802	3228.25454545455	0.04	0.0250575
4.156997	5.879789	0.017135	0.000379	-0.608398	0.000379	0.467551	0.181609	5221	6	26	0.683616	6018	6.2951	5.6493	22.8311	0.01141	0.0143	39993982	6018	9.306849	0.996274	0.000608	0.535602	0.00018	0.465251	4.9e-05	-3e-05	1.30532971266137	4448	Est.	tropics_21	0.692832833333333	1.02108721718414	0.623355263157895	1.01609406755044	2.10555555555556	1.0049435680955	3706.30612244898	0.04	0.015045
6.190476	4.827664	0.024779	0.000311	-0.624732	0.000311	0.478898	0.180109	5207	6	24	0.710865	6139	6.1458	5.1205	91.3242	0.0062	0.0132	39993861	6139	9.268493	0.988314	0.000694	0.535483	0.000181	0.461628	6.2e-05	-2.5e-05	1.23227807453062	4635	Transient	tropics_21	1.031746	1.03720937973119	0.448126801152738	0.999854146267686	1.71823204419889	1.03741107558467	2904.98387096774	0.04	0.0153475
10.537688	1.977223	0.014706	0.000128	-0.659649	0.000128	0.490931	0.167844	5417	6	17	0.552695	4972	6.9215	5.6904	45.6621	0.00618	0.0184	39995028	4972	9.843836	1.012126	0.000691	0.535445	0.000174	0.472764	4.4e-05	-1.6e-05	1.5291896825299	4823	Transient	tropics_21	1.75628133333333	1.00265645309139	0.185238784370478	0.965613239739155	0.735632183908046	1.03842720680932	3814.63636363636	0.04	0.01243
6.347737	4.56838	0.03167	0.000295	-0.625995	0.000295	0.482892	0.180961	5739	6	25	0.654755	12145	5.9948	5.2493	136.9863	0.00649	0.0139	39987855	12145	10.726027	1.012012	0.000514	0.535706	0.000155	0.472481	2e-05	-1.6e-05	1.17336761115966	4924	Est.	tropics_21	1.05795616666667	1.01992548580725	0.573929961089494	0.998176440567876	1.90322580645161	1.02203474848724	9048.05	0.04	0.0303625
9.27619	2.990385	-0.006206	0.000193	-0.649517	0.000193	0.475924	0.18068	6523	6	31	0.526048	4914	8.703	7.4274	68.4932	0.00642	0.0205	39995086	4914	12.873973	1.006164	0.000616	0.535154	0.000152	0.470239	4.9e-05	-1.8e-05	1.50389432386792	5171	Transient	tropics_21	1.54603166666667	0.987724881274787	0.313311688311688	0.975976981905704	1.26973684210526	1.01208959699217	3687.34693877551	0.04	0.012285
4.763033	2.882235	0.050105	0.000186	-0.613266	0.000186	0.485566	0.178351	6565	6	21	0.48462	4779	8.8058	6.7123	39.1389	0.00619	0.0211	39995221	4779	12.989041	1.00976	0.000563	0.534394	0.000148	0.472586	3.5e-05	-1.6e-05	1.49151858508831	5682	Est.	tropics_21	0.793838833333333	1.04121918637743	0.330373001776199	1.01344547259027	1.25675675675676	1.02746590038638	5095.74285714286	0.04	0.0119475
9.411157	5.735909	0.013392	0.00037	-0.650601	0.00037	0.48607	0.169482	7125	7	52	0.443047	21386	7.3571	8.2466	68.4932	0.00628	0.0251	39978614	21386	14.523288	0.997063	0.001059	0.529689	0.000209	0.470794	0.000104	-1.8e-05	1.72256937834437	5932	Transient	tropics_21	1.344451	1.01646743934468	0.349386213408876	0.984978207046071	1.77033492822966	1.03244731241265	1629.63461538462	0.04	0.053465
3.315242	3.571523	0.046818	0.00023	-0.601637	0.00023	0.478573	0.179022	7111	7	55	0.446566	21110	7.3749	8.2082	91.3242	0.00607	0.0237	39978890	21110	14.484932	1.005359	0.000789	0.52968	0.000201	0.474729	5.7e-05	-2.3e-05	1.71476871144717	5973	Est.	tropics_21	0.473606	1.04234533955726	0.291508238276299	1.03442449476827	1.14427860696517	1.00809725127388	3140.73684210526	0.04	0.052775
6.594406	4.318011	0.005281	0.000279	-0.627976	0.000279	0.47127	0.173218	7461	6	37	0.472961	13980	8.6202	9.1671	136.9863	0.00636	0.0402	39986020	13980	15.443836	0.99425	0.000709	0.53445	0.000181	0.465285	5.1e-05	-1.9e-05	1.61910918942684	6211	Transient	tropics_21	1.09906766666667	1.01110884491816	0.393511988716502	0.998542161941992	1.5414364640884	1.01286308391631	3396.43137254902	0.04	0.03495
4.546358	4.294209	0.0238	0.000277	-0.611526	0.000277	0.472157	0.176409	7727	6	31	0.647316	6408	8.7459	7.3534	91.3242	0.00653	0.0364	39993592	6408	16.172603	0.999078	0.000775	0.533938	0.000188	0.467968	3.6e-05	-5e-06	1.47867374625253	6829	Est.	tropics_21	0.757726333333333	1.02503055848641	0.35741935483871	1.0160774246648	1.47340425531915	1.00895146676696	4900.25	0.04	0.01602
2.377246	1.929542	0.058689	0.000124	-0.594103	0.000124	0.480491	0.177446	7993	6	33	0.590057	7684	9.8784	8.0822	54.7945	0.00625	0.0423	39992316	7684	16.90137	1.009868	0.000708	0.536259	0.000168	0.470967	2.7e-05	-1e-06	1.47861690177071	7054	Transient	tropics_21	0.396207666666667	1.05008317021095	0.175141242937853	1.02946065138651	0.738095238095238	1.02022222363775	6572.07407407407	0.04	0.01921
5.18107	3.528942	0.052246	0.000228	-0.616624	0.000228	0.488446	0.164039	8287	5	56	0.343673	21375	11.8951	8.8877	136.9863	0.00612	0.0586	39978625	21375	17.706849	1.011444	0.000811	0.538193	0.00016	0.470009	5.8e-05	-2e-06	1.78986044014393	7120	Est.	tropics_21	1.036214	1.0417135351257	0.281134401972873	1.00291829705369	1.425	1.0392269084209	2828.25862068965	0.04	0.0534375
3.882129	5.343521	0.01668	0.000345	-0.606191	0.000345	0.466523	0.171786	8497	5	60	0.311653	24492	10.0353	9.463	91.3242	0.00593	0.0585	39975508	24492	18.282192	0.994139	0.001123	0.537232	0.000152	0.462858	0.000195	-3.7e-05	2.1377105611474	7233	Transient	tropics_21	0.7764258	1.02281460429013	0.307212822796082	1.01524935063803	2.26973684210526	1.00791819521322	880.953846153846	0.04	0.06123
7.537917	6.191939	0.03973	0.000399	-0.635554	0.000399	0.491598	0.155412	8553	5	59	0.311873	22118	9.2302	9.6164	91.3242	0.00625	0.0562	39977882	22118	18.435616	0.992025	0.001025	0.536552	0.000163	0.462456	0.000163	-3.5e-05	2.19015748450052	7326	Transient	tropics_21	1.5075834	1.04889472867871	0.389268292682927	0.987121444640715	2.4478527607362	1.06301572473922	953.447852760736	0.04	0.055295
6.128266	5.508488	0.039068	0.000355	-0.624232	0.000355	0.485686	0.156109	8665	6	61	0.404549	17543	7.8039	9.9233	91.3242	0.00622	0.0537	39982457	17543	18.742466	0.995232	0.001221	0.535155	0.000173	0.46519	0.000224	-5e-05	2.26218302134146	7583	Est.	tropics_21	1.02137766666667	1.04482290606316	0.290745290745291	1.000967321975	2.05202312138728	1.04405941658247	696.915178571429	0.04	0.0438575
6.281119	3.790902	0.026766	0.000245	-0.62546	0.000245	0.480332	0.159238	8693	6	59	0.396055	17134	7.256	10	136.9863	0.00631	0.0547	39982866	17134	18.819178	0.993624	0.001223	0.534592	0.000178	0.464965	0.000258	-7e-05	2.31325941114331	7597	Transient	tropics_21	1.04685316666667	1.03371841543957	0.200327064595258	1.00079175311985	1.37640449438202	1.03304979944727	617.201550387597	0.04	0.042835
10.8159	4.752718	0.043417	0.000307	-0.661884	0.000307	0.506503	0.14582	8721	6	65	0.395573	16174	6.9473	10.0767	91.3242	0.0063	0.0509	39983826	16174	18.89589	0.999369	0.00108	0.533851	0.000186	0.468324	0.000242	-8.2e-05	2.349963306784	7604	Transient	tropics_21	1.80265	1.04503272337849	0.284259259259259	0.966334245458522	1.6505376344086	1.08152262109138	602.561983471074	0.04	0.040435
4.806886	6.793545	-0.002094	0.000438	-0.613618	0.000438	0.461164	0.160322	8903	7	58	0.274453	16174	4.829	10.5753	273.9726	0.00623	0.0508	39983826	16174	19.394521	1.00497	0.001276	0.531677	0.000228	0.47285	0.000225	-7e-05	2.46009689359017	7651	Transient	tropics_21	0.686698	0.992973114509382	0.343260188087774	1.0182659350622	1.92105263157895	0.97528603151105	712.542222222222	0.04	0.040435
6.181543	3.982171	0.051496	0.000257	-0.62466	0.000257	0.491952	0.149444	8847	7	56	0.336245	16030	4.9356	10.4219	91.3242	0.00642	0.0481	39983970	16030	19.241096	0.998303	0.001198	0.531695	0.000229	0.469716	0.000226	-7.9e-05	2.37384273435151	7876	Transient	tropics_21	0.883077571428571	1.05463468997269	0.214524207011686	1.00704999735996	1.12227074235808	1.04733924328743	661.256637168142	0.04	0.040075
6.406993	5.186804	0.079813	0.000335	-0.626471	0.000335	0.507001	0.141662	8903	7	58	0.274453	16174	4.829	10.5753	273.9726	0.00623	0.0508	39983826	16174	19.394521	1.00497	0.001276	0.531677	0.000228	0.47285	0.000225	-7e-05	2.46009689359017	8054	Est.	tropics_21	0.915284714285714	1.07772820276511	0.262539184952978	1.00526191237179	1.46929824561404	1.07222374960347	629.608888888889	0.04	0.040435
6.250506	1.648928	0.078098	0.000106	-0.625214	0.000106	0.505728	0.136465	9141	6	72	0.393703	34460	3.7182	3.8616	273.9726	0.00637	0.041	39965540	34460	20.046575	1.022466	0.002219	0.533288	0.000153	0.479517	0.000384	-1.1e-05	1.89237730790346	8454	Est.	tropics_21	1.041751	1.05747146006063	0.0477692654348806	1.0034857240906	0.69281045751634	1.05466125288572	355.377604166667	0.04	0.08615
2.88724	8.6223	0.017165	0.000556	-0.598199	0.000556	0.462841	0.142183	9547	8	31	0.411559	7734	4.1488	3.6781	54.7945	0.00626	0.0237	39992266	7734	21.158904	0.974105	0.000704	0.527276	0.000183	0.462089	7.6e-05	-3.3e-05	1.45198063593635	8649	Est.	tropics_21	0.360905	1.04435678407366	0.789772727272727	1.04271944190176	3.03825136612022	1.00162739212576	1870.82894736842	0.04	0.019335
8.471154	8.30686	-0.003569	0.000536	-0.64305	0.000536	0.474129	0.137228	9561	8	31	0.428878	6981	4.1728	3.3712	136.9863	0.00629	0.0232	39993019	6981	21.19726	0.974346	0.000784	0.527555	0.00018	0.461921	6.2e-05	-1.3e-05	1.43525173142027	8730	Transient	tropics_21	1.05889425	1.02267301483293	0.683673469387755	0.996458439834822	2.97777777777778	1.02642876162807	2213.35483870968	0.04	0.0174525
5.963265	1.831304	-0.007434	0.000118	-0.622907	0.000118	0.462867	0.140071	9589	7	34	0.436565	5683	4.2912	3.2863	91.3242	0.00667	0.0247	39994317	5683	21.273973	0.987608	0.00083	0.527899	0.000189	0.467948	0.000104	-3.8e-05	1.5577370787768	9445	Transient	tropics_21	0.851895	1.00504812013727	0.142168674698795	1.01607107401884	0.624338624338624	0.989141955943823	1346.83653846154	0.04	0.0142075
5.945274	3.812925	0.033798	0.000246	-0.622762	0.000246	0.482269	0.142033	9855	6	17	0.37861	4675	4.7036	3.889	19.5695	0.00632	0.0299	39995325	4675	22.00274	1.013715	0.000843	0.536296	0.000162	0.472719	5.2e-05	4e-06	1.56621049262319	9625	Transient	tropics_21	0.990879	1.02038111475487	0.291814946619217	1.0003070786721	1.51851851851852	1.02020227661676	2731.40384615385	0.04	0.0116875
3.724638	1.619828	0.066513	0.000105	-0.604926	0.000105	0.489482	0.136228	9757	6	20	0.386243	3402	4.809	4.3562	21.0748	0.00643	0.0304	39996598	3402	21.734247	1.001863	0.000946	0.533811	0.000217	0.469365	3.3e-05	4e-06	1.70353467962801	9672	Est.	tropics_21	0.620773	1.06678743307021	0.110993657505285	1.02304905227219	0.483870967741936	1.04286003430166	4128.12121212121	0.04	0.008505
1.745935	2.07976	0.094701	0.000134	-0.589032	0.000134	0.495778	0.133202	10093	6	39	0.31136	22800	5.1916	4.2137	91.3242	0.00622	0.0346	39977200	22800	22.654795	1.032602	0.000969	0.535018	0.000146	0.482686	9.4e-05	-1e-06	1.64614239621288	9791	Est.	tropics_21	0.290989166666667	1.0646213219409	0.13828689370485	1.03709432830098	0.917808219178082	1.02712322296483	1417.04255319149	0.04	0.057
3.407424	3.194802	0.07945	0.000206	-0.602378	0.000206	0.495111	0.130936	10219	5	87	0.263762	45124	5.7763	4.1288	273.9726	0.00637	0.0482	39954876	45124	23	1.018452	0.001703	0.537819	0.00018	0.473503	0.000144	4.7e-05	1.89956157443561	9918	Est.	tropics_21	0.6814848	1.06307555349184	0.12096300645919	1.01801556383688	1.14444444444444	1.04563434656169	909.277777777778	0.04	0.11281
6.63587	6.057626	-0.000832	0.000391	-0.628309	0.000391	0.468441	0.130973	10681	6	34	0.365893	4310	3.586	5.3945	34.2466	0.00611	0.0304	39995690	4310	24.265753	0.978658	0.001022	0.53511	0.000151	0.457476	0.000195	-4.6e-05	1.92613738754061	10353	Transient	tropics_21	1.10597833333333	1.02095762361931	0.382583170254403	0.996978519631222	2.58940397350993	1.02396847047714	671.65641025641	0.04	0.010775
8.243119	5.197774	0.018457	0.000335	-0.641219	0.000335	0.483839	0.121827	10569	5	46	0.465456	10074	3.3465	12.9726	45.6621	0.01122	0.0231	39989926	10074	23.958904	0.969722	0.000872	0.537944	0.00014	0.450883	0.000145	-3.1e-05	1.52450851262068	10383	Transient	tropics_21	1.6486238	1.0504334058703	0.384174311926606	0.97900533547542	2.39285714285714	1.0730921325488	840.186206896552	0.04	0.025185
6.28626	1.524926	0.008212	9.8e-05	-0.625501	9.8e-05	0.471397	0.128384	10625	5	43	0.381585	6473	3.3903	5.2411	54.7945	0.00645	0.0262	39993527	6473	24.112329	0.964099	0.001162	0.536351	0.000145	0.449626	0.000229	-4.5e-05	1.7766344622167	10524	Est.	tropics_21	1.257252	1.045790744478	0.0843373493975904	0.997468690666489	0.675862068965517	1.04842024260163	560.628820960699	0.04	0.0161825
5.503185	4.148079	0.033849	0.000268	-0.619211	0.000268	0.480567	0.12696	10723	6	28	0.31747	3257	3.7318	13.1877	34.2466	0.0064	0.0367	39996743	3257	24.380822	0.985541	0.001006	0.533997	0.00016	0.461658	0.000189	-4.9e-05	1.98464168446578	10828	Transient	tropics_21	0.9171975	1.04960462958587	0.266401590457256	1.00818739288954	1.675	1.04095889164706	671.746031746032	0.04	0.0081425
8.081818	2.475124	-0.009734	0.00016	-0.639923	0.00016	0.469691	0.131417	10807	7	22	0.301027	2435	4.0591	13.2959	27.3973	0.01129	0.0439	39997565	2435	24.610959	0.99475	0.00095	0.530834	0.000162	0.468805	0.000229	-8e-05	2.00263410061161	10957	Transient	tropics_21	1.15454542857143	0.995539806015616	0.168421052631579	0.993404768953945	0.987654320987654	1.00188991158371	573.873362445415	0.04	0.0060875
8.08806	5.978813	-0.007891	0.000386	-0.639973	0.000386	0.470723	0.226133	1917	9	55	0.413993	14464	4.1117	5.1589	91.3242	0.00637	0.0446	39985536	14464	0.254795	1.00089	0.00106	0.52293	0.000227	0.478689	6.6e-05	-8e-06	1.98274762758623	1132	Transient	tropics_22	0.898673333333333	0.991257832738021	0.364150943396226	1.00836949712332	1.70044052863436	0.98335871515744	3426.25757575758	0.04	0.03616
6.725618	7.041749	0.038326	0.000454	-0.62903	0.000454	0.487635	0.217469	1847	9	52	0.425295	15434	3.4793	4.9671	91.3242	0.00609	0.0446	39984566	15434	0.063014	0.998971	0.001244	0.52054	0.000216	0.479958	0.000109	-4e-06	1.92462533065891	1219	Transient	tropics_22	0.747290888888889	1.04014021874761	0.364951768488746	1.02414543684005	2.10185185185185	1.01599514957559	1995.12844036697	0.04	0.038585
4.734694	2.933014	0.050197	0.000189	-0.613039	0.000189	0.485619	0.210983	1903	9	55	0.425484	14574	3.9185	5.1205	68.4932	0.00611	0.0467	39985426	14574	0.216438	1.004322	0.001104	0.522371	0.00023	0.480832	5.9e-05	-1e-06	1.98670468007605	1377	Est.	tropics_22	0.526077111111111	1.0469532850846	0.171195652173913	1.03700651894499	0.821739130434783	1.00995566018901	3575.98305084746	0.04	0.036435
4.84532	5.510064	0.023119	0.000355	-0.613927	0.000355	0.473166	0.199708	2365	6	59	0.724489	22990	3.9087	4.3123	91.3242	0.00619	0.022	39977010	22990	1.482192	0.99467	0.000781	0.535518	0.000174	0.464523	4.5e-05	-3e-06	1.18704247749489	1639	Transient	tropics_22	0.807553333333333	1.02887220436019	0.454545454545455	1.01065008894024	2.04022988505747	1.01860618311687	4437.95555555556	0.04	0.057475
9.217105	8.013956	0.011707	0.000517	-0.649042	0.000517	0.48454	0.196492	2337	6	62	0.71575	25080	3.8321	4.2356	91.3242	0.0063	0.0221	39974920	25080	1.405479	0.999566	0.000815	0.535195	0.000174	0.467085	4.5e-05	1e-06	1.20184481731188	1857	Transient	tropics_22	1.53618416666667	1.01221509647576	0.634355828220859	0.976365878323004	2.97126436781609	1.03737007182847	4366.48888888889	0.04	0.0627
4.334928	2.509833	0.023558	0.000162	-0.609828	0.000162	0.471226	0.197491	2757	5	27	0.372134	5146	4.5352	4.5671	39.1389	0.00678	0.0306	39994854	5146	2.556164	1.004664	0.001342	0.537496	0.000174	0.467427	0.000129	1.7e-05	1.65197848578597	2075	Transient	tropics_22	0.8669856	1.01908467070593	0.120715350223547	1.01106674926267	0.931034482758621	1.00812747231118	1530.93798449612	0.04	0.012865
4.172789	3.672185	0.025259	0.000237	-0.608525	0.000237	0.471532	0.195353	2477	6	45	0.687294	15142	3.9038	4.6192	136.9863	0.00643	0.0224	39984858	15142	1.789041	0.981808	0.000754	0.536272	0.000183	0.457889	5.1e-05	-1.2e-05	1.30648521512763	2157	Est.	tropics_22	0.695464833333333	1.04458377965264	0.314323607427056	1.01469571963661	1.29508196721311	1.02979543077034	3830.45098039216	0.04	0.037855
6.039648	1.527062	0.018978	9.9e-05	-0.62352	9.9e-05	0.475544	0.191419	2785	5	23	0.375755	5461	4.5711	4.6027	39.1389	0.00647	0.0328	39994539	5461	2.632877	1.006808	0.001274	0.537603	0.000167	0.468311	0.000101	2.8e-05	1.68753479517492	2391	Transient	tropics_22	1.2079296	1.01226770830961	0.0777080062794348	0.997119067305843	0.592814371257485	1.01544486463056	1895.23762376238	0.04	0.0136525
3.057143	2.682449	0.057815	0.000173	-0.599564	0.000173	0.48267	0.190805	2743	5	20	0.407864	5188	4.5777	4.2411	34.2466	0.00616	0.0314	39994812	5188	2.517808	0.995911	0.001467	0.537058	0.00018	0.463744	0.000163	1.1e-05	1.62331797676125	2559	Est.	tropics_22	0.6114286	1.0638691274314	0.117927743694615	1.02233086582528	0.961111111111111	1.0408113096881	1170.58282208589	0.04	0.01297
3.88806	4.515188	0.042573	0.000291	-0.606238	0.000291	0.47877	0.191208	3065	5	49	0.530761	23406	4.0866	4.474	273.9726	0.00632	0.0208	39976594	23406	3.4	1.030337	0.000741	0.540196	0.000153	0.47699	2.2e-05	1e-05	1.41715729433708	2733	Transient	tropics_22	0.777612	1.01276788907517	0.392712550607287	1.00963132788051	1.90196078431373	1.00373173441791	8691.27272727273	0.04	0.058515
3.831429	4.923012	0.014223	0.000318	-0.605783	0.000318	0.465003	0.182484	3429	5	45	0.598781	8529	4.9063	4.5247	91.3242	0.00615	0.0224	39991471	8529	4.39726	0.992838	0.000827	0.53962	0.000142	0.460114	5.4e-05	1.3e-05	1.76553378678403	2974	Transient	tropics_22	0.7662858	1.02164162543311	0.384522370012092	1.01116900358786	2.23943661971831	1.01062562756187	3379.33333333333	0.04	0.0213225
3.468912	5.088412	0.006803	0.000328	-0.602872	0.000328	0.460234	0.182581	3415	5	49	0.624853	9383	4.8555	5.4671	136.9863	0.00634	0.0201	39990617	9383	4.358904	0.978451	0.000792	0.53982	0.000142	0.453289	5.8e-05	7e-06	1.65654795198993	3165	Est.	tropics_22	0.6937824	1.02900011647859	0.414141414141414	1.01374108094262	2.30985915492958	1.01532135127921	3147.94827586207	0.04	0.0234575
7.791444	8.582173	0.006073	0.000554	-0.637591	0.000554	0.476079	0.183	3779	6	18	0.203025	3768	6.4602	5.9671	24.9066	0.00616	0.0538	39996232	3768	5.356164	1.017355	0.000841	0.535508	0.000165	0.475102	3.7e-05	1e-05	2.04014466174141	3231	Transient	tropics_22	1.298574	0.988928621819618	0.658739595719382	0.987033252042849	3.35757575757576	1.00205640052031	4945.94594594595	0.04	0.00942
3.55665	5.22216	0.046351	0.000337	-0.603576	0.000337	0.479083	0.17731	3541	5	33	0.488229	4885	5.332	5.3301	24.9066	0.00659	0.0315	39995115	4885	4.70411	0.982711	0.00115	0.538151	0.000163	0.456676	0.00012	7e-06	2.02343003571543	3240	Est.	tropics_22	0.71133	1.06586982193446	0.29304347826087	1.01616942186199	2.06748466257669	1.04906542056075	1477.58333333333	0.04	0.0122125
5.982014	1.08241	0.010268	7e-05	-0.623057	7e-05	0.471216	0.178602	3471	5	39	0.521241	6638	4.9868	4.6438	24.9066	0.00636	0.0259	39993362	6638	4.512329	0.984169	0.000993	0.539264	0.000147	0.456423	0.000112	-1e-06	2.00911392536762	3347	Transient	tropics_22	1.1964028	1.02657256711511	0.0704934541792548	0.994508167617144	0.476190476190476	1.03241072426236	1594.66071428571	0.04	0.016595
5.414141	3.010305	0.019353	0.000194	-0.618496	0.000194	0.47333	0.175719	3555	5	32	0.459414	4780	5.3764	5.3548	30.4414	0.00656	0.0323	39995220	4780	4.742466	0.989871	0.000851	0.537845	0.00016	0.460266	5.8e-05	6e-06	2.04759387239739	3585	Transient	tropics_22	1.0828282	1.02997409081228	0.227967097532315	1.00169029135423	1.2125	1.02838358688237	3029.63793103448	0.04	0.01195
6.032164	2.317679	0.05158	0.00015	-0.62346	0.00015	0.491308	0.175077	3947	6	26	0.368669	8273	6.9548	4.6548	45.6621	0.0063	0.0573	39991727	8273	5.816438	1.030003	0.000748	0.533982	0.000144	0.4824	4.5e-05	1e-06	1.85018509666182	3763	Est.	tropics_22	1.00536066666667	1.02226247651341	0.200534759358289	1.00394089343434	1.04166666666667	1.01846600331675	3890.6	0.04	0.0206825
4.276129	6.27472	0.029786	0.000405	-0.609355	0.000405	0.474086	0.174897	4409	6	50	0.449832	16933	8.183	5.9205	91.3242	0.00627	0.0583	39983067	16933	7.082192	0.988986	0.000881	0.532918	0.000192	0.46413	6.1e-05	-7e-06	1.90674033988262	3851	Est.	tropics_22	0.712688166666667	1.04170740564266	0.459704880817253	1.02023471422082	2.109375	1.02145088660505	2867.16393442623	0.04	0.0423325
8.39531	4.212239	0.025356	0.000272	-0.642441	0.000272	0.487822	0.163065	4493	6	45	0.388567	13120	8.4308	6.1507	68.4932	0.00641	0.0627	39986880	13120	7.312329	0.981969	0.000822	0.533732	0.000191	0.460179	9.4e-05	-3.1e-05	2.08830710998218	4126	Transient	tropics_22	1.39921833333333	1.0445138264927	0.330900243309002	0.985526205828899	1.42408376963351	1.06007010315551	1734.73404255319	0.04	0.0328
10.435897	6.000877	-0.007786	0.000387	-0.658832	0.000387	0.479666	0.169198	4731	6	34	0.241517	8753	9.6388	7.2644	34.2466	0.00619	0.079	39991247	8753	7.964384	1.000901	0.00081	0.534029	0.000198	0.468817	0.000108	-4.6e-05	2.15677878669858	4202	Transient	tropics_22	1.73931616666667	0.991351025110379	0.477777777777778	0.96896492426101	1.95454545454545	1.02314122568081	1566.64814814815	0.04	0.0218825
8.871053	3.191267	0.034819	0.000206	-0.646262	0.000206	0.494292	0.158188	4829	6	28	0.265311	8801	10.1445	7.0712	91.3242	0.00641	0.083	39991199	8801	8.232877	1.009971	0.000735	0.533454	0.000201	0.473595	0.000105	-5.7e-05	2.13426939475399	4449	Transient	tropics_22	1.47850883333333	1.02520991057691	0.280272108843537	0.982279326058254	1.02487562189055	1.04370189719064	1506.55238095238	0.04	0.0220025
5.581443	2.71347	0.05897	0.000175	-0.61984	0.000175	0.493197	0.163385	4927	6	31	0.356889	10967	10.4829	7.3397	39.1389	0.00621	0.0918	39989033	10967	8.50137	1.011304	0.000791	0.532631	0.000207	0.474938	9.8e-05	-4.9e-05	2.09284613727482	4637	Est.	tropics_22	0.9302405	1.0488868015555	0.221238938053097	1.01013744147589	0.845410628019324	1.03844501808657	1667.19387755102	0.04	0.0274175
10.327227	5.086095	0.086476	0.000328	-0.657959	0.000328	0.526825	0.136447	5249	8	59	0.446675	24313	9.8403	8.2219	273.9726	0.00639	0.0951	39975687	24313	9.383562	1.006298	0.001143	0.527695	0.000229	0.477175	0.00032	-0.000137	1.62332990852731	4985	Est.	tropics_22	1.290903375	1.08350130835893	0.286964129483815	0.981451985175251	1.43231441048035	1.10404987687955	426.396875	0.04	0.0607825
11.475086	5.357627	0.098201	0.000346	-0.667179	0.000346	0.538027	0.124313	5375	9	79	0.396361	28141	7.4433	8.5671	136.9863	0.00616	0.0909	39971859	28141	9.728767	1.010734	0.001725	0.522273	0.000235	0.484381	0.000576	-0.000204	1.81762494856565	5294	Est.	tropics_22	1.27500955555556	1.09146867811927	0.200579710144928	0.982540061805535	1.47234042553192	1.11075166036653	215.821180555556	0.04	0.0703525
14.576896	5.466077	-0.019403	0.000353	-0.692093	0.000353	0.490486	0.126047	5725	12	109	0.719396	35224	3.0286	9.526	Inf	0.00631	0.0205	39964776	35224	10.687671	0.972537	0.000867	0.508004	0.000141	0.478808	0.000109	-1.4e-05	1.21567539091466	5620	Transient	tropics_22	1.21474133333333	1.00847991040475	0.407151095732411	0.985282336756772	2.50354609929078	1.02438973450736	1156.39449541284	0.04	0.08806
12.317969	6.80749	0.000136	0.000439	-0.673949	0.000439	0.49113	0.125993	5739	12	93	0.727862	31936	2.9027	4.9452	68.4932	0.00657	0.0161	39968064	31936	10.726027	0.969326	0.000908	0.507972	0.000141	0.477254	0.000117	-1.2e-05	1.20135636884993	5800	Est.	tropics_22	1.02649741666667	1.03178498177952	0.483480176211454	1.00338566950835	3.11347517730496	1.02907466464398	1076.86324786325	0.04	0.07984
9.321429	3.011763	0.006638	0.000194	-0.64988	0.000194	0.482266	0.129606	5949	12	32	0.58268	6120	3.7286	5.1192	45.6621	0.00644	0.0189	39993880	6120	11.30137	0.975283	0.000866	0.508668	0.000147	0.479533	0.000104	-1.4e-05	1.55656494684908	6067	Transient	tropics_22	0.77678575	1.03217228266198	0.224018475750577	1.02642278659776	1.31972789115646	1.00569929493903	1246.21153846154	0.04	0.0153
13.710438	2.596288	-0.006181	0.000168	-0.685133	0.000168	0.493213	0.12858	5935	12	37	0.603493	6585	3.6735	3.4027	136.9863	0.00613	0.0186	39993415	6585	11.263014	0.981542	0.000676	0.508941	0.000152	0.482347	4.9e-05	-1.1e-05	1.51029823379343	6246	Transient	tropics_22	1.1425365	1.01252729183669	0.248520710059172	0.990337170777203	1.10526315789474	1.02252735064176	2624.08163265306	0.04	0.0164625
12.827957	11.776853	0.024985	0.00076	-0.678045	0.00076	0.505206	0.126772	6033	12	25	0.446324	4434	4.0581	5.2315	21.0748	0.00654	0.0252	39995566	4434	11.531507	0.992033	0.000568	0.508039	0.000143	0.488387	4.6e-05	-2.1e-05	1.7908619352284	6820	Est.	tropics_22	1.06899641666667	1.03353390553839	1.33802816901408	0.99915242209415	5.31468531468532	1.03443785358742	2755.91304347826	0.04	0.011085
12.136986	3.337399	0.030988	0.000215	-0.672495	0.000215	0.505423	0.129829	6103	12	22	0.371291	3539	4.4046	3.8575	39.1389	0.00654	0.0292	39996461	3539	11.723288	0.986733	0.001059	0.507702	0.000135	0.486112	0.000183	-2.7e-05	1.92556953662398	6941	Est.	tropics_22	1.0114155	1.04534167412536	0.203021718602455	1.00538003840942	1.59259259259259	1.03972541307353	709.448087431694	0.04	0.0088475
9.019108	4.451864	0.044457	0.000287	-0.647452	0.000287	0.499612	0.123448	6075	12	20	0.440635	3908	4.2511	3.774	27.3973	0.006	0.0252	39996092	3908	11.646575	0.985975	0.000852	0.508295	0.000136	0.485116	7.7e-05	1e-06	1.78548197136516	7091	Transient	tropics_22	0.751592333333333	1.06033116555999	0.336854460093897	1.02967301563143	2.11029411764706	1.02988151287527	1603.22077922078	0.04	0.00977
12.005051	4.540379	0.05829	0.000293	-0.671435	0.000293	0.51912	0.127875	6579	12	40	0.605349	23408	4.9452	3.7014	91.3242	0.00615	0.0316	39976592	23408	13.027397	1.029974	0.000809	0.508492	0.000156	0.506564	3.5e-05	3e-06	1.37003443090732	7216	Transient	tropics_22	1.00042091666667	1.02917389917063	0.362175525339926	1.00488267777476	1.87820512820513	1.02478660149557	3653.57142857143	0.04	0.05852
11.439633	4.230608	-0.024232	0.000273	-0.666894	0.000273	0.475781	0.13328	6901	11	76	0.567388	18809	5.6022	6.0493	91.3242	0.00627	0.0299	39981191	18809	13.909589	0.971452	0.000701	0.511658	0.000178	0.47486	4.1e-05	-1.4e-05	1.54870462068235	7369	Est.	tropics_22	1.03996663636364	1.00474263035643	0.38944365192582	1.0032099868923	1.53370786516854	1.00193951901613	3250.73170731707	0.04	0.0470225
10.48062	1.458927	0.0325	9.4e-05	-0.659191	9.4e-05	0.499489	0.131726	7209	10	16	0.316055	2778	7.9767	5.4274	27.3973	0.00647	0.0486	39997222	2778	14.753425	0.999416	0.000663	0.515361	0.000181	0.485037	4.2e-05	-2.4e-05	1.87616051893677	8310	Transient	tropics_22	1.048062	1.03363753746585	0.141779788838612	1.00370349405875	0.519337016574586	1.02979566507297	3136.33333333333	0.04	0.006945
14.614035	1.447522	-0.018675	9.3e-05	-0.692391	9.3e-05	0.490588	0.13901	7349	11	11	0.263732	2567	8.3875	5.811	24.9066	0.0063	0.0521	39997433	2567	15.136986	1.006517	0.000514	0.514679	0.000156	0.489148	4.4e-05	-3.3e-05	1.83255023987269	8337	Transient	tropics_22	1.32854863636364	0.975143288548215	0.180933852140078	0.972214201994392	0.596153846153846	1.00294389428149	3159.31818181818	0.04	0.0064175
11.582677	1.723479	0.02613	0.000111	-0.668043	0.000111	0.500732	0.140358	7503	11	16	0.336807	2975	7.8801	6.2329	15.2207	0.00655	0.0453	39997025	2975	15.558904	1.017024	0.000705	0.511179	0.000136	0.497609	7.6e-05	-1.9e-05	1.87787741370233	8413	Transient	tropics_22	1.05297063636364	1.0092921912066	0.157446808510638	1.00299693844248	0.816176470588235	1.00627601188885	1846.81578947368	0.04	0.0074375
10.36	1.8304	0.058009	0.000118	-0.658222	0.000118	0.511897	0.131005	7475	12	16	0.33743	2685	7.9083	6.1562	16.116	0.00623	0.0475	39997315	2685	15.482192	1.006382	0.000731	0.510693	0.000141	0.492872	8e-05	-1.9e-05	1.92493312133583	8425	Est.	tropics_22	0.863333333333333	1.05300426000084	0.161422708618331	1.01385982107793	0.836879432624113	1.03860028567255	1637.5625	0.04	0.0067125
11.88589	5.927674	0.030768	0.000382	-0.670478	0.000382	0.504978	0.131199	7965	12	84	0.523751	57682	7.4748	7.4986	273.9726	0.00624	0.0598	39942318	57682	16.824658	1.009583	0.001195	0.508705	0.000143	0.496404	0.000226	-3.5e-05	1.69349472165419	8486	Transient	tropics_22	0.990490833333333	1.02145759883716	0.319665271966527	1.00542365326792	2.67132867132867	1.01727222181932	580.526548672566	0.04	0.144205
14.33279	2.859108	0.109225	0.000184	-0.690132	0.000184	0.557008	0.112343	7951	12	82	0.524145	55870	7.7323	7.4603	136.9863	0.00595	0.0608	39944130	55870	16.786301	1.011383	0.001117	0.508872	0.000142	0.497106	0.000187	-2.5e-05	1.67230206261345	8546	Est.	tropics_22	1.19439916666667	1.1028594410821	0.164726947179946	0.985532443118264	1.29577464788732	1.12050146246475	600.764705882353	0.04	0.139675
15.179454	2.610189	0.086475	0.000168	-0.696933	0.000168	0.548161	0.106761	8063	13	97	0.396693	53457	7.2231	7.7671	91.3242	0.00652	0.0893	39946543	53457	17.093151	0.992944	0.002381	0.505109	0.000151	0.491872	0.00069	-0.000122	1.89180709996593	8677	Est.	tropics_22	1.16765030769231	1.09807210605464	0.0705585888282234	0.98614490905882	1.11258278145695	1.1144383091536	154.726086956522	0.04	0.1336425
17.776167	8.32188	-0.011303	0.000537	-0.71779	0.000537	0.507078	0.113083	8455	17	54	0.539509	14098	3.2989	8.5233	Inf	0.00622	0.0235	39985902	14098	18.167123	0.972374	0.000788	0.490408	0.000131	0.495942	0.000137	-3.2e-05	1.59320019528128	9341	Transient	tropics_22	1.04565688235294	1.01685219772293	0.681472081218274	0.994741456083771	4.09923664122137	1.02245423860048	825.423357664234	0.04	0.035245
17.555033	6.802004	0.006381	0.000439	-0.716014	0.000439	0.515325	0.111764	8371	16	64	0.517372	23169	3.1309	8.2932	273.9726	0.00641	0.0249	39976831	23169	17.936986	0.983242	0.000943	0.491238	0.000123	0.500629	0.000172	-2.8e-05	1.45661787976658	9541	Est.	tropics_22	1.0971895625	1.02355412192763	0.465535524920467	0.994825975194658	3.56910569105691	1.02935507132028	649.790697674419	0.04	0.0579225
18.278846	5.143399	0.015467	0.000332	-0.721827	0.000332	0.522877	0.109052	8525	17	34	0.524213	9086	3.6198	8.7151	91.3242	0.00647	0.0273	39990914	9086	18.358904	0.978165	0.000869	0.489004	0.000146	0.500355	0.000168	-4.6e-05	1.72193252380847	10225	Est.	tropics_22	1.07522623529412	1.0382575875508	0.38204833141542	0.99357831728587	2.27397260273973	1.04501204145057	649.119047619048	0.04	0.022715
17.880597	3.470818	-0.001526	0.000224	-0.718629	0.000224	0.512371	0.117652	8665	17	22	0.418629	4842	4.1691	9.0973	30.4414	0.00636	0.0299	39995158	4842	18.742466	0.99091	0.000914	0.489863	0.000177	0.505985	0.000144	-4.6e-05	1.96368299245454	10552	Transient	tropics_22	1.05179982352941	1.00763456191376	0.24507658643326	0.995012995412538	1.26553672316384	1.01262092749785	817.027777777778	0.04	0.012105
13.129151	6.651217	0.009274	0.000429	-0.680464	0.000429	0.498563	0.125901	8847	16	24	0.283246	6655	4.7992	9.5973	39.1389	0.00618	0.035	39993345	6655	19.241096	1.022216	0.000907	0.492326	0.000177	0.519343	0.000117	-3.9e-05	2.08015108062047	10634	Transient	tropics_22	0.8205719375	0.987381470046507	0.472987872105843	1.02855014077868	2.42372881355932	0.959987907798892	1076.07692307692	0.04	0.0166375
11.777409	2.133177	0.060806	0.000138	-0.669607	0.000138	0.51925	0.116973	8819	16	25	0.288656	5924	4.6892	9.5205	34.2466	0.00613	0.0333	39994076	5924	19.164384	1.012308	0.001031	0.491943	0.000188	0.514696	0.000125	-3.2e-05	2.03966759048151	10642	Est.	tropics_22	0.7360880625	1.04977213634406	0.133850630455868	1.04058746395259	0.734042553191489	1.00884794130904	935.784	0.04	0.01481
16.817536	7.958413	-0.011043	0.000513	-0.71009	0.000513	0.50367	0.121986	9239	15	103	0.225067	41943	5.8258	10.6699	Inf	0.00624	0.0487	39958057	41943	20.315068	0.998552	0.001232	0.495976	0.000175	0.50353	0.000154	-1e-05	2.34430253829491	10756	Transient	tropics_22	1.12116906666667	0.990451924484408	0.416396103896104	0.991176894596297	2.93142857142857	1.00027803705837	792.116883116883	0.04	0.1048575
15.073676	5.328417	0.061528	0.000344	-0.696083	0.000344	0.533875	0.116689	9085	16	64	0.289551	29007	5.4517	10.2466	91.3242	0.00631	0.0406	39970993	29007	19.893151	1.023157	0.000825	0.494651	0.000159	0.517315	5.4e-05	-8e-06	2.080957144208	10822	Transient	tropics_22	0.94210475	1.03939109344858	0.416969696969697	1.00785047019374	2.16352201257862	1.03201144370451	2160.90740740741	0.04	0.0725175
11.116391	4.706154	0.055016	0.000304	-0.664297	0.000304	0.513982	0.120624	9239	15	103	0.225067	41943	5.8258	10.6699	Inf	0.00624	0.0487	39958057	41943	20.315068	0.998552	0.001232	0.495976	0.000175	0.50353	0.000154	-1e-05	2.34430253829491	10885	Est.	tropics_22	0.741092733333333	1.05808963324951	0.246753246753247	1.03762115325277	1.73714285714286	1.02075745238615	783.272727272727	0.04	0.1048575
21.285047	6.598188	-0.008228	0.000426	-0.745974	0.000426	0.523327	0.111852	9421	15	86	0.262469	25443	6.0058	11.1699	68.4932	0.00609	0.073	39974557	25443	20.813699	0.990031	0.001372	0.498113	0.000267	0.49735	0.000369	-0.000138	2.67902690569311	11032	Transient	tropics_22	1.41900313333333	1.00179262805247	0.310495626822157	0.952137635121342	1.59550561797753	1.05223082336383	303.121951219512	0.04	0.0636075
13.445363	4.693296	0.039907	0.000303	-0.683004	0.000303	0.515604	0.114622	9449	15	86	0.290722	24133	6.3131	11.2438	136.9863	0.00619	0.0843	39975867	24133	20.890411	0.989813	0.001271	0.49811	0.000278	0.497313	4e-04	-0.000173	2.69651157710797	11051	Transient	tropics_22	0.896357533333333	1.05142484822005	0.238394964594807	1.01402782215426	1.08992805755396	1.03677965385984	286.555	0.04	0.0603325
17.40633	2.858848	0.030513	0.000184	-0.714819	0.000184	0.527353	0.111672	9379	15	99	0.198519	28501	5.9648	4.0082	273.9726	0.00618	0.0706	39971499	28501	20.69863	0.986611	0.001478	0.497894	0.000241	0.495723	0.000291	-7.5e-05	2.69811845638524	11241	Transient	tropics_22	1.160422	1.04497445573227	0.124492557510149	0.982700461508397	0.763485477178423	1.06380579476845	383.752577319588	0.04	0.0712525
22.285137	3.738717	0.05137	0.000241	-0.754007	0.000241	0.559917	0.097992	9463	15	86	0.308072	23488	6.2235	11.2849	Inf	0.00616	0.0847	39976512	23488	20.928767	0.991667	0.00133	0.497993	0.000282	0.498395	0.000447	-0.00019	2.68023216677016	11317	Est.	tropics_22	1.4856758	1.06155829002488	0.181203007518797	0.944747350011816	0.854609929078014	1.12344024318061	219.221476510067	0.04	0.05872
15.336842	6.193304	0.004323	4e-04	-0.698197	4e-04	0.505302	0.117879	9911	18	88	0.408674	32417	8.2856	12.5082	273.9726	0.00633	0.1529	39967583	32417	22.156164	1.014544	0.001193	0.48524	0.000392	0.523403	0.00039	-0.000248	2.18531047748616	11825	Transient	tropics_22	0.852046777777778	0.989934746688173	0.335289186923722	1.02522762907314	1.02040816326531	0.965416705674213	302.253846153846	0.04	0.0810425
13.451456	4.521915	0.040768	0.000292	-0.683053	0.000292	0.516012	0.114511	9701	17	65	0.279564	19348	7.4678	4.8904	Inf	0.00651	0.1282	39980652	19348	21.580822	1.007762	0.001018	0.488998	0.000398	0.516157	0.000599	-0.000368	2.54024886618279	11880	Transient	tropics_22	0.791262117647059	1.03358771604124	0.286836935166994	1.03287262795981	0.733668341708543	0.999719077722476	191.170283806344	0.04	0.04837
19.847514	2.911555	0.028103	0.000188	-0.734427	0.000188	0.536404	0.107044	9743	18	80	0.347127	21266	7.5952	5.0055	136.9863	0.0063	0.1377	39978734	21266	21.69589	1.015145	0.001275	0.486594	4e-04	0.522625	0.000791	-0.000428	2.47656491975505	12036	Transient	tropics_22	1.10263966666667	1.01315734661771	0.147450980392157	0.985997144098977	0.47	1.02636498445348	135.327433628319	0.04	0.053165
13.938476	9.651862	0.063311	0.000623	-0.686965	0.000623	0.529917	0.109529	9799	18	75	0.375394	24742	7.8798	12.2014	273.9726	0.00635	0.1441	39975258	24742	21.849315	1.012026	0.001087	0.484411	0.000398	0.523192	0.000557	-0.000341	2.37535891775764	12158	Est.	tropics_22	0.774359777777778	1.0526983635686	0.573137074517019	1.03858224697514	1.56532663316583	1.0128537898133	196.640933572711	0.04	0.061855
11.652318	7.401192	0.020934	0.000477	-0.668602	0.000477	0.498646	0.110372	10331	13	69	0.533945	21373	8.2021	6.6164	136.9863	0.00622	0.1271	39978627	21373	23.306849	0.988659	0.000739	0.503417	0.000311	0.491449	0.000178	-0.000149	1.77144213115439	12685	Est.	tropics_22	0.896332153846154	1.0328684138882	0.645466847090663	1.01789261517596	1.53376205787781	1.01464444937318	620.067415730337	0.04	0.0534325
12.427245	8.032116	0.005892	0.000518	-0.674826	0.000518	0.494286	0.114386	10317	13	72	0.55081	22850	8.0963	6.5781	136.9863	0.00631	0.1257	39977150	22850	23.268493	0.988047	0.00079	0.503224	0.00031	0.491302	0.000159	-0.000133	1.68875989409603	13009	Transient	tropics_22	0.955941923076923	1.01807848409343	0.655696202531646	1.01196489343273	1.67096774193548	1.00607365734314	719.408805031447	0.04	0.057125
11.349418	5.701535	0.011315	0.000368	-0.666169	0.000368	0.492592	0.114686	10429	13	59	0.454533	14879	8.696	13.9274	136.9863	0.00643	0.1324	39985121	14879	23.575342	0.992269	0.00088	0.507067	0.000283	0.489586	0.000134	-9.6e-05	1.94676484410055	13196	Transient	tropics_22	0.873032153846154	1.01925914922144	0.418181818181818	1.01302725913721	1.30035335689046	1.00613988145086	855.865671641791	0.04	0.0371975
10.585409	7.993595	0.027386	0.000516	-0.660032	0.000516	0.497477	0.110203	10527	12	43	0.307073	12287	9.3775	7.1534	91.3242	0.00613	0.1437	39987713	12287	23.843836	1.002603	0.000999	0.509613	0.000226	0.492111	0.000115	-4.4e-05	2.06469764682105	13556	Transient	tropics_22	0.882117416666667	1.02509611808667	0.516516516516516	1.01417113675205	2.28318584070796	1.01090404400633	958.286956521739	0.04	0.0307175
12.664563	4.998393	-0.021288	0.000322	-0.676733	0.000322	0.481985	0.206411	1987	9	58	0.402035	25744	4.3338	4.2904	Inf	0.00635	0.0451	39974256	25744	0.446575	0.997606	0.000956	0.520789	0.000152	0.47906	8.6e-05	3e-06	2.03007624061764	1216	Transient	tropics_23	1.40717366666667	0.981286189251001	0.336820083682008	0.975970722617218	2.11842105263158	1.00610570700956	2400.12790697674	0.04	0.06436
7.958425	3.834158	0.038251	0.000247	-0.638932	0.000247	0.492519	0.207	1861	9	57	0.318777	20999	4.4746	3.9452	68.4932	0.00635	0.0357	39979001	20999	0.10137	1.005411	0.001089	0.52097	0.000149	0.48267	0.000147	-1.3e-05	2.12846318365716	1304	Transient	tropics_23	0.884269444444444	1.03340025834335	0.226813590449954	1.01321740825807	1.65771812080537	1.02040524582013	1408.16326530612	0.04	0.0524975
10.284775	6.219012	0.011143	0.000401	-0.657618	0.000401	0.488381	0.208126	1847	9	52	0.347739	20409	4.6449	3.9068	136.9863	0.00607	0.0367	39979591	20409	0.063014	1.008769	0.001119	0.520918	0.000152	0.484315	0.000134	-4e-06	2.10437728337199	1314	Transient	tropics_23	1.14275277777778	1.00241513613732	0.358355674709562	0.994559492708987	2.63815789473684	1.00839536252233	1553.17910447761	0.04	0.0510225
8.02487	5.781765	0.058652	0.000373	-0.639466	0.000373	0.502966	0.197956	1903	9	54	0.279492	23210	4.5806	4.0603	136.9863	0.00639	0.0405	39976790	23210	0.216438	1.012452	0.001168	0.520945	0.000148	0.48605	0.000141	0	2.12844195095741	1473	Est.	tropics_23	0.891652222222222	1.047364373996	0.319349315068493	1.01272509265118	2.52027027027027	1.03480300380619	1403.94326241135	0.04	0.058025
9.37284	3.759756	0.014109	0.000243	-0.650293	0.000243	0.486102	0.191291	2407	9	35	0.394098	7658	4.4644	5.2918	30.4414	0.00636	0.0538	39992342	7658	1.59726	0.986106	0.001056	0.52278	0.000161	0.471733	0.000104	4e-06	1.76731591173776	2014	Transient	tropics_23	1.04142666666667	1.02849896633322	0.230113636363636	0.998302995054881	1.50931677018634	1.03046002717639	1839.33653846154	0.04	0.019145
8.694158	13.758694	0.00304	0.000888	-0.644842	0.000888	0.478129	0.193912	2547	9	33	0.439597	6945	4.8077	5.3425	34.2466	0.00609	0.06	39993055	6945	1.980822	1.010172	0.001112	0.522548	0.000166	0.483456	0.000102	6e-06	1.93406855081053	2057	Transient	tropics_23	0.966017555555556	0.992944395099024	0.798561151079137	1.00420525068975	5.34939759036145	0.988981417129997	1901.09803921569	0.04	0.0173625
9.170648	5.61593	0.004569	0.000362	-0.648669	0.000362	0.480696	0.196519	2519	9	29	0.467672	6898	4.6705	5.2658	34.2466	0.00968	0.0537	39993102	6898	1.90411	1.007675	0.001249	0.522786	0.000166	0.482051	0.000144	1e-06	1.89501063982209	2203	Transient	tropics_23	1.01896088888889	0.996928031156441	0.289831865492394	0.999914080164889	2.18072289156627	0.997189094100002	1364.71527777778	0.04	0.017245
8.035484	1.892289	0.07096	0.000122	-0.639551	0.000122	0.50903	0.176961	2505	9	30	0.468927	6871	4.6807	5.2274	68.4932	0.00621	0.053	39993129	6871	1.865753	0.998418	0.000908	0.522925	0.000167	0.477496	6.8e-05	1e-06	1.83534074247359	2296	Est.	tropics_23	0.892831555555556	1.07523931206987	0.134361233480176	1.008804764547	0.730538922155689	1.06604034379346	2602.36764705882	0.04	0.0171775
7.904624	2.479343	0.04953	0.00016	-0.6385	0.00016	0.497722	0.186901	2603	9	33	0.406451	7472	4.8267	3.9808	68.4932	0.00649	0.0601	39992528	7472	2.134247	1.015076	0.001419	0.523051	0.000145	0.485355	0.000208	-5e-06	1.97621310373087	2422	Transient	tropics_23	0.878291555555556	1.03517087888536	0.112755461592671	1.00962230486091	1.10344827586207	1.02548031852974	898.5625	0.04	0.01868
12.145038	8.035452	-0.031378	0.000518	-0.67256	0.000518	0.475036	0.171543	3135	10	44	0.783235	15330	4.9494	4.4877	136.9863	0.00655	0.0286	39984670	15330	3.591781	0.977491	0.000719	0.516807	0.000175	0.473064	6e-05	-2.1e-05	1.05303893974378	2601	Transient	tropics_23	1.2145038	0.991425169706883	0.720445062586926	0.987603262270347	2.96	1.00416856915766	2859.05	0.04	0.038325
7.611111	4.56358	0.035057	0.000294	-0.636142	0.000294	0.489402	0.168033	3261	10	33	0.761482	6423	5.3928	4.8329	68.4932	0.00632	0.0258	39993577	6423	3.936986	0.982503	0.00075	0.518183	0.000172	0.47421	5.2e-05	-1.2e-05	1.05241998031154	2632	Est.	tropics_23	0.7611111	1.05412272614478	0.392	1.02151295472796	1.7093023255814	1.0320364395521	3231.40384615385	0.04	0.0160575
13.178808	1.670014	-0.007466	0.000108	-0.680863	0.000108	0.490445	0.175219	3415	10	16	0.662717	3629	5.5756	5.2548	17.1233	0.00633	0.0225	39996371	3629	4.358904	0.990939	0.000752	0.519178	0.000144	0.477343	5.5e-05	-1e-06	1.17158027883406	3152	Transient	tropics_23	1.3178808	1.00163764000275	0.143617021276596	0.974964213628534	0.75	1.02744776816671	3185.8	0.04	0.0090725
10.55122	3.866889	-0.005571	0.000249	-0.659758	0.000249	0.481118	0.177748	3597	9	12	0.567669	3990	4.9905	5.7521	34.2466	0.00604	0.0192	39996010	3990	4.857534	1.016191	0.000677	0.520177	0.000121	0.488565	5.1e-05	0	1.09881789115991	3558	Transient	tropics_23	1.17235777777778	0.978599977015764	0.367799113737075	0.993847147509997	2.05785123966942	0.984757401778678	3485.25490196078	0.04	0.009975
10.481681	5.874664	0.013145	0.000379	-0.659199	0.000379	0.490164	0.167286	4087	10	53	0.836145	22819	4.733	7.0932	136.9863	0.00646	0.0071	39977181	22819	6.2	0.981465	0.000814	0.517545	0.000168	0.474276	5.5e-05	-3e-06	0.82191941351488	3642	Transient	tropics_23	1.0481681	1.03236669195147	0.465601965601966	0.999459946982528	2.25595238095238	1.03349948131468	3041.56363636364	0.04	0.0570475
9.632454	4.113199	0.022034	0.000265	-0.652378	0.000265	0.491199	0.167845	4059	10	52	0.83684	24479	4.7497	7.0192	Inf	0.00642	0.0085	39975521	24479	6.123288	0.979734	0.000708	0.51713	0.00017	0.473823	3.3e-05	-5e-06	0.826016951535993	3689	Transient	tropics_23	0.9632454	1.04342458396868	0.374293785310734	1.0071081290753	1.55882352941176	1.03667192179358	5086.21212121212	0.04	0.0611975
7.982222	6.737462	0.016819	0.000435	-0.639123	0.000435	0.481982	0.173616	4493	8	24	0.439059	5571	5.3055	3.7233	54.7945	0.00615	0.0158	39994429	5571	7.312329	1.001843	0.000655	0.523695	0.000153	0.478429	2.1e-05	1e-06	1.68559608068867	4084	Transient	tropics_23	0.99777775	1.01509042403076	0.66412213740458	1.00775272312352	2.84313725490196	1.0074263892866	8267.42857142857	0.04	0.0139275
6.071895	2.654962	0.032296	0.000171	-0.623779	0.000171	0.482066	0.17202	4339	9	27	0.682808	7207	5.3501	5.1644	34.2466	0.00611	0.0115	39992793	7207	6.890411	0.988495	0.000779	0.522121	0.000172	0.473473	3.1e-05	4e-06	1.30804280184612	4156	Est.	tropics_23	0.674655	1.04484410717675	0.219512195121951	1.0264198947763	0.994186046511628	1.01814887015733	5549.03225806452	0.04	0.0180175
9.756	2.288464	0.027585	0.000148	-0.653371	0.000148	0.494198	0.171377	4591	9	24	0.334938	6231	5.5107	3.9918	39.1389	0.00645	0.0183	39993769	6231	7.580822	1.00911	0.000671	0.523256	0.000151	0.4823	2e-05	3e-06	1.74954168595045	4366	Transient	tropics_23	1.084	1.01868873438759	0.220566318926975	0.994329588743887	0.980132450331126	1.02466929297118	8568.85	0.04	0.0155775
8.161695	2.308234	0.054114	0.000149	-0.640565	0.000149	0.501123	0.165084	4899	9	54	0.564434	13929	6.1701	4.8356	136.9863	0.00607	0.0226	39986071	13929	8.424658	1.010442	0.000715	0.521512	0.000155	0.484571	4.4e-05	-7e-06	1.75726418095692	4590	Est.	tropics_23	0.906855	1.04469621636722	0.208391608391608	1.01051287021215	0.961290322580645	1.03415804907846	3751.90909090909	0.04	0.0348225
11.697823	6.280008	0.0158	0.000405	-0.668968	0.000405	0.496228	0.164549	5025	9	50	0.582154	17741	6.7309	5.1808	54.7945	0.00605	0.0281	39982259	17741	8.769863	0.999745	0.000774	0.520808	0.000157	0.480118	8.8e-05	-2.2e-05	1.73115235216506	4612	Transient	tropics_23	1.29975811111111	1.01618460706503	0.523255813953488	0.983542752076653	2.5796178343949	1.03355425124657	1869.875	0.04	0.0443525
12.748031	6.002654	0.006335	0.000387	-0.677403	0.000387	0.495686	0.158388	5249	9	52	0.491063	15161	7.6366	5.7945	54.7945	0.00633	0.0402	39984839	15161	9.383562	0.997354	0.001051	0.519872	0.000158	0.47986	0.000176	-3.7e-05	1.84770783109579	4718	Transient	tropics_23	1.41644788888889	1.00902498867266	0.368220742150333	0.977037398803444	2.4493670886076	1.03298045263202	899.931818181818	0.04	0.0379025
8.493088	2.348263	0.056119	0.000151	-0.643227	0.000151	0.503492	0.153878	5221	9	47	0.522395	15852	7.7325	5.7178	273.9726	0.00626	0.0406	39984148	15852	9.306849	0.994216	0.000831	0.520195	0.000159	0.478023	9.6e-05	-2.1e-05	1.79977535800778	4845	Est.	tropics_23	0.943676444444444	1.06387700997529	0.181708784596871	1.01037801964127	0.949685534591195	1.05327986310282	1602.89583333333	0.04	0.03963
9.075444	6.167385	0.085137	0.000398	-0.647904	0.000398	0.520731	0.145893	5347	9	53	0.328844	14700	7.8233	6.0603	273.9726	0.00622	0.0536	39985300	14700	9.652055	1.00009	0.001469	0.519468	0.000166	0.48149	0.000207	-5e-06	2.06604589231181	5019	Est.	tropics_23	1.00838266666667	1.08876824201229	0.270932607215793	1.00707094997312	2.39759036144578	1.08149909655445	704.797101449275	0.04	0.03675
9.351246	5.068126	0.033285	0.000327	-0.650119	0.000327	0.495916	0.150813	5613	10	82	0.420977	47062	3.7069	6.2055	136.9863	0.00668	0.0273	39952938	47062	10.380822	1.018054	0.00095	0.519389	0.000148	0.49021	9.5e-05	-4e-06	1.54655866491563	5368	Transient	tropics_23	0.9351246	1.01551110562313	0.344210526315789	1.00499559484275	2.20945945945946	1.01163990942657	1587.50526315789	0.04	0.117655
7.831398	5.334521	0.032341	0.000344	-0.637912	0.000344	0.489437	0.1503	5613	10	82	0.420977	47062	3.7069	6.2055	136.9863	0.00668	0.0273	39952938	47062	10.380822	1.018054	0.00095	0.519389	0.000148	0.49021	9.5e-05	-4e-06	1.54655866491563	5405	Est.	tropics_23	0.7831398	1.01455291547633	0.362105263157895	1.01733875930153	2.32432432432432	0.998423124783256	1582.10526315789	0.04	0.117655
6.424318	2.547002	0.073265	0.000164	-0.62661	0.000164	0.50368	0.133366	5893	9	40	0.428704	9678	4.0309	2.3425	91.3242	0.00627	0.0299	39990322	9678	11.147945	0.970427	0.001006	0.520402	0.000168	0.466344	7.8e-05	9e-06	1.68818901764551	6368	Est.	tropics_23	0.713813111111111	1.1088063741857	0.163021868787276	1.02689911063466	0.976190476190476	1.08006107079752	1709.82051282051	0.04	0.024195
9.663978	4.841391	-0.001531	0.000312	-0.652631	0.000312	0.479688	0.134231	6621	8	36	0.808937	8437	4.0418	3.0973	91.3242	0.00652	0.011	39991563	8437	13.142466	0.966879	0.000919	0.527733	0.000198	0.458226	8e-05	-1.3e-05	0.988892296643267	7006	Transient	tropics_23	1.20799725	1.03267334525068	0.339499455930359	0.986624068574936	1.57575757575758	1.04683715022718	1677.8875	0.04	0.0210925
6.252294	2.48222	0.002027	0.00016	-0.625228	0.00016	0.468345	0.141246	6705	7	24	0.678586	5006	4.3664	2.6027	54.7945	0.00633	0.018	39994994	5006	13.372603	0.988669	0.000849	0.52948	0.000182	0.466999	6.5e-05	-1e-05	1.26852695707929	7067	Transient	tropics_23	0.893184857142857	1.01351317352245	0.188457008244994	1.01068860547093	0.879120879120879	1.00288223315253	2173.01538461538	0.04	0.012515
4.468493	2.128459	0.049818	0.000137	-0.6109	0.000137	0.484317	0.132664	6635	7	36	0.794846	7838	4.1291	2.411	91.3242	0.00648	0.0126	39992162	7838	13.180822	0.9795	0.000872	0.528086	0.000208	0.463905	6.7e-05	-1.7e-05	1.01843976806825	7438	Est.	tropics_23	0.638356142857143	1.07307787896537	0.157110091743119	1.02798042986073	0.658653846153846	1.04400038801048	1980.05970149254	0.04	0.019595
3.871734	1.67951	0.100711	0.000108	-0.606107	0.000108	0.50718	0.126839	6957	7	20	0.796936	8943	3.3359	3.1726	39.1389	0.00663	0.0164	39991057	8943	14.063014	1.0309	0.001037	0.531183	0.000148	0.48533	6.8e-05	2e-05	0.838464922518915	7891	Est.	tropics_23	0.553104857142857	1.07280723058315	0.104146576663452	1.02689705189957	0.72972972972973	1.04502091360518	1865.27941176471	0.04	0.0223575
4.381783	3.623622	-0.042397	0.000234	-0.610204	0.000234	0.441394	0.136135	7433	6	48	0.767328	12249	3.4633	3.7753	273.9726	0.00648	0.0147	39987751	12249	15.367123	0.945551	0.000814	0.533659	0.000159	0.44312	7.2e-05	-2e-06	1.14405312512442	7956	Transient	tropics_23	0.730297166666667	1.01368322261079	0.287469287469287	1.01795348116023	1.47169811320755	0.996104892579888	1890.76388888889	0.04	0.0306225
6.409449	6.194556	-0.009292	4e-04	-0.62649	4e-04	0.463632	0.133574	7587	6	26	0.648176	2686	4.0671	4.4219	27.3973	0.00681	0.0196	39997314	2686	15.789041	0.956062	0.001118	0.535074	0.000159	0.44686	0.000136	-1e-06	1.51831797217434	8110	Transient	tropics_23	1.0682415	1.03628325069734	0.35778175313059	0.998860873192218	2.51572327044025	1.03753300810097	982.161764705882	0.04	0.006715
2.923077	6.994083	0.026878	0.000451	-0.598487	0.000451	0.467421	0.13428	7699	6	17	0.650655	1603	4.4007	4.5753	15.2207	0.00627	0.0182	39998397	1603	16.09589	0.991299	0.000615	0.535407	0.000143	0.463042	3.2e-05	-1e-06	1.42013787311564	8153	Transient	tropics_23	0.4871795	1.03625896075444	0.733333333333333	1.02658840205237	3.15384615384615	1.00945702549661	4196.25	0.04	0.0040075
6.386364	8.927996	-0.017819	0.000576	-0.626305	0.000576	0.459638	0.131858	7517	6	31	0.688309	5098	3.9043	4.0041	136.9863	0.00626	0.0193	39994902	5098	15.59726	0.959699	0.00082	0.534307	0.000165	0.449213	7.3e-05	-6e-06	1.4833039932771	8174	Transient	tropics_23	1.064394	1.02359054202872	0.702439024390244	1.00047981392415	3.49090909090909	1.02320725357458	1806.27397260274	0.04	0.012745
5.72043	2.201411	-0.003086	0.000142	-0.620956	0.000142	0.463936	0.132565	7643	6	20	0.641051	2017	4.1739	3.5438	39.1389	0.00626	0.0175	39997983	2017	15.942466	0.970356	0.000803	0.535067	0.000152	0.453558	8e-05	-7e-06	1.47988819708554	8275	Transient	tropics_23	0.953405	1.02737423873669	0.176836861768369	1.00441703274059	0.934210526315789	1.02288130735209	1657.0625	0.04	0.0050425
5.757353	4.551417	-0.00527	0.000294	-0.621253	0.000294	0.463072	0.130479	7573	6	27	0.639776	3037	4.1068	3.4507	18.2648	0.00641	0.0217	39996963	3037	15.750685	0.975945	0.000704	0.535376	0.000162	0.455896	3.8e-05	-1e-06	1.53551448356701	8432	Transient	tropics_23	0.959558833333333	1.01926221466193	0.417613636363636	1.0035392235118	1.81481481481481	1.01574043202836	3433.65789473684	0.04	0.0075925
6.5	0.875	0.009719	5.6e-05	-0.627218	5.6e-05	0.472854	0.137299	7839	7	12	0.466077	1017	4.6835	4.7671	8.3022	0.00651	0.0214	39998983	1017	16.479452	1.001342	0.000682	0.531213	0.000128	0.471471	9.9e-05	-2.5e-05	1.48010235025337	9148	Transient	tropics_23	0.928571428571429	1.00841309249065	0.0821114369501466	1.00538867518938	0.4375	1.00293337236012	1386.85858585859	0.04	0.0025425
5.601307	1.141698	0.017874	7.4e-05	-0.619999	7.4e-05	0.473325	0.126874	7559	6	27	0.669714	3391	3.9902	3.3575	24.9066	0.00666	0.0198	39996609	3391	15.712329	0.961697	0.000969	0.534837	0.000166	0.449696	0.000101	-3e-06	1.47841892012277	9194	Est.	tropics_23	0.933551166666667	1.05858154484896	0.0763673890608875	1.00581107054931	0.44578313253012	1.05254438554045	1256.17821782178	0.04	0.0084775
9.59375	0.959961	-0.021077	6.2e-05	-0.652067	6.2e-05	0.470054	0.132988	7755	6	16	0.554517	1284	4.3675	4.6521	8.5616	0.00658	0.018	39998716	1284	16.249315	0.997087	0.000665	0.534498	0.000128	0.466539	5.5e-05	-2e-06	1.51004162845121	9314	Transient	tropics_23	1.59895833333333	0.982004145688398	0.0932330827067669	0.974686196374696	0.484375	1.00753420400009	2417.96363636364	0.04	0.00321
6.577778	0.73284	0.02494	4.7e-05	-0.627842	4.7e-05	0.480407	0.137532	7923	7	15	0.38806	1072	4.9025	4.8822	6.5232	0.00642	0.0263	39998928	1072	16.709589	1.007983	0.000445	0.528178	0.000132	0.477367	8e-05	-4.7e-05	1.76523316343931	9383	Transient	tropics_23	0.939682571428571	1.01713382414458	0.10561797752809	1.01053503768889	0.356060606060606	1.00636826592538	1719.15	0.04	0.00268
13.305389	1.780989	0.001497	0.000115	-0.68188	0.000115	0.495369	0.136907	8259	9	18	0.437191	4044	4.9546	5.0055	17.1233	0.0061	0.0255	39995956	4044	17.630137	1.034067	0.0011	0.520952	0.000131	0.49641	0.000123	5e-06	1.67064275635241	9384	Transient	tropics_23	1.47837655555556	0.968504092156351	0.104545454545455	0.970656504155285	0.877862595419847	0.997902943131685	1113.06504065041	0.04	0.01011
7.515625	0.437256	0.077601	2.8e-05	-0.635375	2.8e-05	0.510217	0.126535	8091	9	14	0.520878	1413	4.8878	5.1041	11.9119	0.00607	0.0249	39998587	1413	17.169863	1.017311	0.000799	0.522159	0.000127	0.487314	0.000139	-3.5e-05	1.61854376814677	9396	Est.	tropics_23	0.835069444444444	1.06230186911941	0.0350438047559449	1.01451243733399	0.220472440944882	1.04699844453474	910.323741007194	0.04	0.0035325
9.917483	5.075708	-0.028694	0.000327	-0.654668	0.000327	0.468096	0.127923	8651	9	114	0.853198	34986	2.9112	4.5329	Inf	0.00687	0.0072	39965014	34986	18.70411	0.932565	0.000727	0.522783	0.000152	0.446137	6.8e-05	-7e-06	0.872623595044771	9442	Transient	tropics_23	1.10194255555556	1.04197966188861	0.449793672627235	0.993939255833656	2.15131578947368	1.04922030676676	1881.22058823529	0.04	0.087465
9.035019	2.656361	0.001105	0.000171	-0.647579	0.000171	0.478506	0.124387	8763	9	50	0.7903	6371	3.4301	5.1452	54.7945	0.00666	0.0135	39993629	6371	19.010959	0.94229	0.000786	0.523139	0.00015	0.450489	8.7e-05	-1e-05	1.12986990346529	9749	Est.	tropics_23	1.003891	1.06241773842175	0.217557251908397	1.00032913000178	1.14	1.0621924175729	1429.73563218391	0.04	0.0159275
11.184615	0.519763	-0.051279	3.4e-05	-0.664845	3.4e-05	0.461933	0.137295	8889	9	22	0.552832	1183	3.9609	6.2041	14.4196	0.00638	0.0266	39998817	1183	19.356164	0.971704	0.000972	0.521713	0.00014	0.465815	0.000126	-7e-06	1.76146111968456	10109	Transient	tropics_23	1.242735	0.977677955185149	0.0349794238683128	0.985893098852159	0.242857142857143	0.991666219421873	1089.64285714286	0.04	0.0029575
5.784314	0.757401	0.026627	4.9e-05	-0.621469	4.9e-05	0.478163	0.131323	8889	9	22	0.552832	1183	3.9609	6.2041	14.4196	0.00638	0.0266	39998817	1183	19.356164	0.971704	0.000972	0.521713	0.00014	0.465815	0.000126	-7e-06	1.76146111968456	10798	Est.	tropics_23	0.642701555555556	1.05689043786225	0.0504115226337449	1.02959822232395	0.35	1.02650837778947	1042.24603174603	0.04	0.0029575
11.83871	3.748179	-0.043429	0.000242	-0.670099	0.000242	0.468021	0.133414	8931	9	16	0.518868	742	4.0398	6.2589	7.6104	0.0066	0.0322	39999258	742	19.471233	0.966465	0.001818	0.520033	0.000161	0.464781	0.00029	2e-06	1.71824942340929	10888	Transient	tropics_23	1.31541222222222	0.990724479640311	0.133113311331133	0.983895101166439	1.50310559006211	1.00697102506342	460.048275862069	0.04	0.001855
10.756757	0.346238	0.007102	2.2e-05	-0.661409	2.2e-05	0.488019	0.126506	8931	9	16	0.518868	742	4.0398	6.2589	7.6104	0.0066	0.0322	39999258	742	19.471233	0.966465	0.001818	0.520033	0.000161	0.464781	0.00029	2e-06	1.71824942340929	10919	Transient	tropics_23	1.19519522222222	1.04207320390331	0.0121012101210121	0.992482407401244	0.136645962732919	1.04999774087151	436.227586206897	0.04	0.001855
7.818182	1.457851	0.073724	9.4e-05	-0.637806	9.4e-05	0.509476	0.129233	9239	10	10	0.833185	1121	2.6718	6.6822	4.5662	0.00614	0.02	39998879	1121	20.315068	1.04483	0.000542	0.518801	9.4e-05	0.503651	2.6e-05	8e-06	0.698843464911203	10958	Est.	tropics_23	0.7818182	1.03032038496937	0.173431734317343	1.01859975915031	1	1.01156554836583	4970.5	0.04	0.0028025
10.983333	3.416389	0.054118	0.00022	-0.663229	0.00022	0.512457	0.12872	9309	10	8	0.790659	1820	2.3928	6.7795	6.8493	0.00602	0.0144	39998180	1820	20.506849	1.035352	0.000536	0.516473	8.9e-05	0.501337	3.4e-05	5e-06	0.792829400330625	10960	Transient	tropics_23	1.0983333	1.01956547791158	0.41044776119403	0.997506380962414	2.47191011235955	1.02218068883805	3785.88235294118	0.04	0.00455
11.978979	12.837396	-0.029969	0.000828	-0.671226	0.000828	0.474983	0.138899	10009	11	43	0.353561	7877	4.782	4.9288	273.9726	0.00636	0.033	39992123	7877	22.424658	0.974703	0.001011	0.511783	0.000184	0.476318	9.6e-05	-7e-06	2.22112095710089	10970	Transient	tropics_23	1.08899809090909	0.995662902264948	0.818991097922849	0.998629511885907	4.5	0.997197250576296	1446.86458333333	0.04	0.0196925
11.494246	3.52798	0.049451	0.000228	-0.667332	0.000228	0.512649	0.130773	9659	12	70	0.396671	39287	3.4807	4.1726	273.9726	0.00604	0.019	39960713	39287	21.465753	1.020687	0.00094	0.511026	0.000137	0.499525	0.000106	-6e-06	1.49993191839163	10986	Transient	tropics_23	0.957853833333333	1.02939893125141	0.242553191489362	1.00401083138818	1.66423357664234	1.02627295931135	1233.70754716981	0.04	0.0982175
11.043353	6.916232	-0.004149	0.000446	-0.663711	0.000446	0.483957	0.135574	9869	12	74	0.427546	24381	4.269	4.7479	136.9863	0.00624	0.0251	39975619	24381	22.041096	0.966404	0.000709	0.510449	0.000152	0.473509	6.3e-05	-1.3e-05	1.84384055555209	11054	Transient	tropics_23	0.920279416666667	1.03047958742846	0.629055007052186	1.00879197276439	2.93421052631579	1.0220650505059	2151.96825396825	0.04	0.0609525
9.689587	3.832917	0.030742	0.000247	-0.652837	0.000247	0.495575	0.140894	10387	10	43	0.330373	12613	5.7225	4.3479	68.4932	0.00607	0.0559	39987387	12613	23.460274	1.017871	0.000719	0.516675	0.000176	0.49279	0.000108	-5.2e-05	2.15945321903611	11088	Transient	tropics_23	0.9689587	1.0131140536998	0.343532684283727	1.00753245612381	1.40340909090909	1.00565149455143	1304.57407407407	0.04	0.0315325
12.489426	2.461369	-0.000274	0.000159	-0.675326	0.000159	0.491302	0.131185	10023	11	41	0.334519	7309	4.7961	4.9658	54.7945	0.00631	0.0322	39992691	7309	22.463014	0.982338	0.001006	0.512023	0.00019	0.479816	7.9e-05	-3e-06	2.23264509169592	11398	Transient	tropics_23	1.13540236363636	1.01770066671	0.158051689860835	0.994077341578494	0.836842105263158	1.0239383430315	1660.56962025316	0.04	0.0182725
6.777778	3.728395	0.035535	0.000241	-0.629449	0.000241	0.486357	0.138136	10093	11	30	0.263521	5362	4.9291	3.5425	39.1389	0.00641	0.0394	39994638	5362	22.654795	0.989583	0.001013	0.513309	0.000184	0.482156	9.6e-05	-9e-06	2.40521126136257	11639	Est.	tropics_23	0.616161636363636	1.04708136010864	0.237907206317868	1.03813753499706	1.30978260869565	1.00871294767669	1438.91666666667	0.04	0.013405
7.932153	2.482123	0.018817	0.00016	-0.638721	0.00016	0.482773	0.135487	10023	11	41	0.334519	7309	4.7961	4.9658	54.7945	0.00631	0.0322	39992691	7309	22.463014	0.982338	0.001006	0.512023	0.00019	0.479816	7.9e-05	-3e-06	2.23264509169592	11701	Est.	tropics_23	0.721104818181818	1.03731623477902	0.159045725646123	1.03113973888011	0.842105263157895	1.00616277906531	1715.0253164557	0.04	0.0182725
12.995327	3.116801	0.030503	0.000201	-0.679389	0.000201	0.508693	0.130835	10205	10	35	0.227548	5111	5.1749	3.8493	24.9066	0.00612	0.0522	39994889	5111	22.961644	1.013996	0.00107	0.516453	0.000196	0.491052	0.000101	-1.4e-05	2.44751195897145	11803	Transient	tropics_23	1.2995327	1.01674265279458	0.18785046728972	0.981554236169736	1.02551020408163	1.03592491222925	1295.39603960396	0.04	0.0127775
10.863281	4.258652	0.042507	0.000275	-0.662264	0.000275	0.506097	0.134125	10219	10	31	0.230117	5306	5.2146	5.5027	54.7945	0.00618	0.0549	39994694	5306	23	1.012856	0.000886	0.516404	0.000195	0.490571	8.4e-05	-2.6e-05	2.44037886255924	11898	Transient	tropics_23	1.0863281	1.03017937427595	0.31038374717833	0.998602851028932	1.41025641025641	1.03164883370603	1596.72619047619	0.04	0.013265
13.335859	3.54629	0.071944	0.000229	-0.682125	0.000229	0.531831	0.120879	10443	10	51	0.343544	17270	5.8485	6.1178	45.6621	0.00599	0.0561	39982730	17270	23.613699	1.020415	0.000715	0.516301	0.000189	0.494419	0.000136	-7.2e-05	2.11465223224436	12159	Est.	tropics_23	1.3335859	1.053096206004	0.32027972027972	0.979160556135271	1.21164021164021	1.07566861305896	888.816176470588	0.04	0.043175
7.373544	3.917354	0.051307	0.000253	-0.634234	0.000253	0.496805	0.134682	10667	11	88	0.264796	33252	6.851	4.3562	273.9726	0.00616	0.0813	39966748	33252	24.227397	1.004465	0.000936	0.511991	0.000278	0.490955	0.000273	-0.000157	2.19130224581128	12290	Transient	tropics_23	0.670322181818182	1.04796683409248	0.270299145299145	1.03584159567793	0.910071942446043	1.01191555234186	493.340659340659	0.04	0.08313
17.18807	4.160984	0.046096	0.000268	-0.713066	0.000268	0.534693	0.110527	10807	12	86	0.358054	28236	7.0714	4.7397	273.9726	0.00616	0.0925	39971764	28236	24.610959	0.993426	0.001218	0.510635	0.000363	0.487011	0.000422	-0.000238	2.27732638064439	12557	Transient	tropics_23	1.43233916666667	1.05410461868872	0.220032840722496	0.959861985188925	0.738292011019284	1.09790743946235	261.912322274881	0.04	0.07059
7.991279	5.444691	0.009051	0.000351	-0.639196	0.000351	0.478392	0.227209	1847	9	42	0.38955	14373	4.7975	4.7288	39.1389	0.00636	0.0432	39985627	14373	0.063014	0.987627	0.000815	0.519659	0.000237	0.475408	8.8e-05	-5.3e-05	1.97145094331624	1063	Est.	tropics_24	0.887919888888889	1.02173399892658	0.430674846625767	1.01550543264485	1.48101265822785	1.00627671389627	2581.92045454545	0.04	0.0359325
8.755172	6.750404	0.025975	0.000436	-0.645332	0.000436	0.489454	0.224504	2127	9	24	0.475593	6371	5.4921	5.4959	30.4414	0.00629	0.0358	39993629	6371	0.830137	0.995092	0.000808	0.522522	0.00023	0.476415	0.000129	-7.4e-05	1.83651024262695	1402	Transient	tropics_24	0.972796888888889	1.03137729000983	0.53960396039604	1.00376325409192	1.89565217391304	1.02736899551861	1740.34108527132	0.04	0.0159275
12.313653	3.669149	0.038434	0.000237	-0.673914	0.000237	0.509955	0.206696	2183	9	30	0.504355	5970	5.5758	5.6493	27.3973	0.00586	0.034	39994030	5970	0.983562	1.004552	0.000733	0.523003	0.000216	0.480439	6.3e-05	-4.1e-05	1.81119947711744	1520	Est.	tropics_24	1.36818366666667	1.03447321798508	0.323328785811733	0.974582678947485	1.09722222222222	1.06143547880168	3280.88888888889	0.04	0.014925
7.04232	2.006046	0.043728	0.000129	-0.631574	0.000129	0.491522	0.211266	2715	11	34	0.417018	15172	5.757	3.6685	136.9863	0.00622	0.0425	39984828	15172	2.441096	0.992082	0.001091	0.514286	0.000276	0.482759	0.000334	-0.000166	1.66821797878538	1842	Est.	tropics_24	0.640210909090909	1.05303609816567	0.118240146654445	1.03396584956193	0.467391304347826	1.01815191430921	632.532934131737	0.04	0.03793
21.853237	5.644648	0.045831	0.000364	-0.750538	0.000364	0.554785	0.160473	2855	12	46	0.416952	15467	5.8442	4.0521	68.4932	0.00642	0.0575	39984533	15467	2.824658	1.002263	0.00112	0.511015	0.000372	0.491	0.000422	-0.000251	1.93174257667848	1978	Est.	tropics_24	1.82110308333333	1.04453369059158	0.325	0.923872073980635	0.978494623655914	1.1299083503055	380.267772511848	0.04	0.0386675
9.091255	4.133624	0.012604	0.000267	-0.648031	0.000267	0.484401	0.197501	3177	13	57	0.360839	18069	5.981	4.9342	91.3242	0.00639	0.0927	39981931	18069	3.706849	0.994647	0.000956	0.504755	0.000843	0.494288	0.000888	-0.000742	1.94514455675407	2276	Transient	tropics_24	0.699327307692308	1.01813383559776	0.27928870292887	1.03629423687836	0.316725978647687	0.97999749134108	222.411036036036	0.04	0.0451725
6.085859	4.315861	0.062666	0.000278	-0.623891	0.000278	0.497126	0.19942	3121	13	49	0.397281	18463	5.8249	4.7808	54.7945	0.00601	0.0943	39981537	18463	3.553425	1.002556	0.000856	0.504944	0.000794	0.49785	0.000739	-0.000656	1.8509567167093	2318	Est.	tropics_24	0.468143	1.06195681803855	0.324766355140187	1.06121740771028	0.350125944584383	0.998545746710857	269.851150202977	0.04	0.0461575
7.885315	2.509924	0.052777	0.000162	-0.638345	0.000162	0.49939	0.189871	3373	12	41	0.361198	17597	6.0992	5.4712	136.9863	0.00617	0.0877	39982403	17597	4.243836	1.002151	0.001154	0.510538	0.000836	0.49216	0.000724	-0.000638	1.84185218896344	2564	Est.	tropics_24	0.657109583333333	1.05193182816203	0.140381282495667	1.03452792061893	0.19377990430622	1.01469034460338	262.252762430939	0.04	0.0439925
8.333333	2.616162	0.020748	0.000169	-0.641943	0.000169	0.485252	0.189451	4017	8	26	0.575658	6113	5.713	6.1753	54.7945	0.00633	0.0191	39993887	6113	6.008219	0.989855	0.000669	0.526905	0.000177	0.469882	6.2e-05	-3e-05	1.36467311764892	2833	Transient	tropics_24	1.041666625	1.03142857903798	0.252615844544096	0.998792741668616	0.954802259887006	1.03271034004282	3055.66129032258	0.04	0.0152825
5.623377	4.111402	0.031836	0.000265	-0.620177	0.000265	0.480114	0.191794	3891	8	29	0.684267	7481	5.2809	5.8301	39.1389	0.0063	0.0182	39992519	7481	5.663014	1.012593	0.00068	0.527596	0.000185	0.480023	3.1e-05	-1.8e-05	1.14074010006355	3250	Est.	tropics_24	0.702922125	1.01950950314567	0.389705882352941	1.01943386579002	1.43243243243243	1.00018957424957	6186.90322580645	0.04	0.0187025
4.098492	2.766179	0.054554	0.000178	-0.607928	0.000178	0.485375	0.180579	4717	6	68	0.75001	24549	4.8437	5.3014	273.9726	0.00622	0.0142	39975451	24549	7.926027	0.990208	0.000863	0.533657	0.000178	0.464052	5.8e-05	-2e-06	1.24766942880224	3892	Est.	tropics_24	0.683082	1.06651279592484	0.206257242178447	1.02027680557705	1	1.04594959185609	3113.43103448276	0.04	0.0613725
5.869266	4.723734	-0.01288	0.000305	-0.622152	0.000305	0.460065	0.187688	5011	5	40	0.394922	10830	4.7995	6.0562	68.4932	0.00627	0.0298	39989170	10830	8.731507	1.001339	0.001068	0.536815	0.00019	0.466497	8.1e-05	4e-06	1.6845587434012	3923	Transient	tropics_24	1.1738532	0.985882495562222	0.285580524344569	0.999949751609459	1.60526315789474	0.986212129981543	2317.13580246914	0.04	0.027075
3.501144	3.22025	0.047991	0.000208	-0.60313	0.000208	0.479727	0.177577	5011	5	40	0.394922	10830	4.7995	6.0562	68.4932	0.00627	0.0298	39989170	10830	8.731507	1.001339	0.001068	0.536815	0.00019	0.466497	8.1e-05	4e-06	1.6845587434012	4357	Transient	tropics_24	0.7002288	1.04775826451488	0.194756554307116	1.01915285749613	1.09473684210526	1.02836031099878	2192.30864197531	0.04	0.027075
5.181287	2.818987	0.056068	0.000182	-0.616626	0.000182	0.490203	0.174095	5123	5	46	0.529045	12033	4.6093	6.263	45.6621	0.00612	0.0355	39987967	12033	9.038356	1.010917	0.001044	0.538112	0.00016	0.469841	0.000113	-6e-06	1.65159925047446	4405	Transient	tropics_24	1.0362574	1.04624771650326	0.174329501915709	1.00306725648207	1.1375	1.04333806543065	1540.66371681416	0.04	0.0300825
3.401741	2.916962	0.075401	0.000188	-0.602332	0.000188	0.492768	0.167337	5319	5	58	0.596997	19181	5.0526	6.4603	68.4932	0.00659	0.0405	39980819	19181	9.575342	1.006414	0.000778	0.537525	0.000154	0.468253	5.5e-05	-2e-06	1.5537601900716	4733	Est.	tropics_24	0.6803482	1.07144422583862	0.241645244215938	1.01861922418425	1.22077922077922	1.0523541760544	3042.49090909091	0.04	0.0479525
5.775388	5.022429	-0.0031	0.000324	-0.621398	0.000324	0.464341	0.164073	5879	5	64	0.328758	19890	4.5597	7.337	68.4932	0.00649	0.045	39980110	19890	11.109589	0.996574	0.000799	0.536685	0.000147	0.464453	0.000118	-3e-05	1.95815725448758	5058	Transient	tropics_24	1.1550776	1.00033193725572	0.405506883604506	1.00094639631519	2.20408163265306	0.999758856116765	1390.44915254237	0.04	0.049725
5.292601	4.366178	0.072263	0.000282	-0.61752	0.000282	0.498753	0.155719	5683	5	57	0.498831	20095	5.6306	7.0342	91.3242	0.00647	0.0539	39979905	20095	10.572603	0.995726	0.000957	0.537575	0.000158	0.463235	9.3e-05	-2e-06	1.94876274625849	5131	Est.	tropics_24	1.0585202	1.07955202092642	0.294670846394984	1.00317201405392	1.78481012658228	1.07667382645957	1674.39784946237	0.04	0.0502375
3.554398	2.997041	0.048243	0.000193	-0.603558	0.000193	0.480159	0.163461	5697	5	57	0.503434	19659	5.3771	7.0877	136.9863	0.0064	0.0502	39980341	19659	10.610959	0.998476	0.001135	0.537517	0.00016	0.46456	0.000124	1e-06	1.96267585467924	5169	Transient	tropics_24	0.7108796	1.05102740053087	0.170044052863436	1.01738630402326	1.20625	1.03357800929912	1318.23387096774	0.04	0.0491475
2.178313	3.341698	0.050262	0.000216	-0.592505	0.000216	0.475803	0.151712	6089	6	56	0.454042	16439	4.5642	7.5932	68.4932	0.00643	0.0411	39983561	16439	11.684932	0.99772	0.000955	0.533279	0.000187	0.46798	0.000139	-4.3e-05	1.95852431204336	5976	Est.	tropics_24	0.363052166666667	1.05394957050891	0.226178010471204	1.03686894223043	1.15508021390374	1.01671652634728	1091.45323741007	0.04	0.0410975
7.414781	6.80684	0.061913	0.000439	-0.634565	0.000439	0.502038	0.138295	6299	5	41	0.481214	14931	4.1145	4.8425	68.4932	0.00618	0.0346	39985069	14931	12.260274	1.007458	0.001145	0.536596	0.000178	0.469551	0.000118	-2e-06	1.76587850975495	6200	Est.	tropics_24	1.4829562	1.05599417944023	0.383406113537118	0.988017168224845	2.46629213483146	1.06918737261767	1171.99152542373	0.04	0.0373275
7.189922	4.437573	0.030959	0.000286	-0.632759	0.000286	0.486033	0.143422	6579	7	68	0.464464	29294	4.3385	4.0945	136.9863	0.00634	0.0452	39970706	29294	13.027397	1.00215	0.001102	0.531894	0.000178	0.471389	0.000284	-0.000101	1.43794327451022	6335	Transient	tropics_24	1.02713171428571	1.02923036855542	0.259528130671506	0.998553105376154	1.60674157303371	1.03106563793385	505.007042253521	0.04	0.073235
8.309524	12.820862	0.011205	0.000827	-0.641752	0.000827	0.480675	0.137058	6789	8	47	0.581977	16401	4.7311	8.5521	91.3242	0.00636	0.047	39983599	16401	13.60274	0.985773	0.000764	0.526214	0.000203	0.468595	9.6e-05	-4.8e-05	1.57427020051622	6630	Est.	tropics_24	1.0386905	1.0258629635212	1.08246073298429	1.00029534848336	4.07389162561576	1.02577919098582	1427.6875	0.04	0.0410025
10.214286	4.149062	0.019275	0.000268	-0.657052	0.000268	0.491998	0.137256	6873	8	45	0.600309	12940	4.7223	3.4877	91.3242	0.00638	0.0425	39987060	12940	13.832877	0.991036	0.000945	0.526351	0.000229	0.47095	9.3e-05	-3.6e-05	1.63006461731429	6684	Transient	tropics_24	1.27678575	1.02868307721628	0.283597883597884	0.984850908111432	1.1703056768559	1.04469264253105	1475.87096774194	0.04	0.03235
10.96649	7.358665	-0.015821	0.000475	-0.663093	0.000475	0.477924	0.14087	6831	8	49	0.576211	14158	4.6793	8.6425	45.6621	0.00617	0.0429	39985842	14158	13.717808	0.992775	0.001042	0.525952	0.00022	0.472156	0.000142	-4.7e-05	1.67173870204685	6731	Transient	tropics_24	1.37081125	0.991466842550152	0.455854126679463	0.979661990133756	2.15909090909091	1.01221630139191	992.042253521127	0.04	0.035395
3.052474	5.168161	0.118043	0.000333	-0.599527	0.000333	0.512749	0.1254	7167	6	33	0.433036	15680	4.8606	9.0658	136.9863	0.00621	0.0268	39984320	15680	14.638356	1.012505	0.00127	0.535164	0.000207	0.473164	0.000116	-2e-06	1.41229419305906	7518	Est.	tropics_24	0.508745666666667	1.11139450956236	0.262204724409449	1.02598695988542	1.60869565217391	1.08366021083599	1081.03448275862	0.04	0.0392
3.765592	5.359165	0.023679	0.000346	-0.605255	0.000346	0.470123	0.129401	7433	4	131	0.797287	89333	2.5327	4.9973	Inf	0.00621	0.0155	39910667	89333	15.367123	1.002592	0.000959	0.541973	0.000144	0.462613	7.4e-05	1.5e-05	0.931384243060475	7694	Transient	tropics_24	0.941398	1.02131432673	0.360792492179353	1.00731068782698	2.40277777777778	1.01623387150815	1748.66216216216	0.04	0.2233325
3.664042	5.808392	-0.03023	0.000375	-0.604439	0.000375	0.444197	0.127957	7643	5	57	0.635372	9352	2.9338	9.2329	136.9863	0.00644	0.022	39990648	9352	15.942466	0.945539	0.001114	0.539556	0.000141	0.438296	0.000171	-1.4e-05	1.55513549499817	7707	Transient	tropics_24	0.7328084	1.02610506466905	0.336624775583483	1.01264903057268	2.65957446808511	1.01346350411594	748.286549707602	0.04	0.02338
5.818421	5.70124	-0.023432	0.000368	-0.621743	0.000368	0.455033	0.124569	7643	5	57	0.635372	9352	2.9338	9.2329	136.9863	0.00644	0.022	39990648	9352	15.942466	0.945539	0.001114	0.539556	0.000141	0.438296	0.000171	-1.4e-05	1.55513549499817	7819	Transient	tropics_24	1.1636842	1.03310429031216	0.330341113105925	0.995276888990521	2.60992907801418	1.03818652235019	728.473684210526	0.04	0.02338
5.163342	4.415963	0.018459	0.000285	-0.616481	0.000285	0.4721	0.123958	7601	5	73	0.737431	16967	2.7766	3.9973	273.9726	0.00639	0.0151	39983033	16967	15.827397	0.934701	0.000975	0.539975	0.000139	0.43292	0.00013	-6e-06	1.23196346526696	7937	Est.	tropics_24	1.0326684	1.08979280054923	0.292307692307692	0.999751467681095	2.05035971223022	1.09050170932274	953.523076923077	0.04	0.0424175
8.198582	1.62014	-0.000727	0.000105	-0.640861	0.000105	0.474388	0.119143	7783	5	28	0.330973	2683	3.3589	9.8507	16.116	0.00651	0.0459	39997317	2683	16.326027	0.974112	0.00141	0.536486	0.00016	0.454123	0.000218	-1.4e-05	2.03928064476705	8391	Transient	tropics_24	1.6397164	1.02582994994464	0.074468085106383	0.982017463002464	0.65625	1.04462447398612	546.52752293578	0.04	0.0067075
7.625616	7.56427	0.005706	0.000488	-0.636259	0.000488	0.475269	0.119275	7727	5	32	0.38521	3624	3.2	9.5932	91.3242	0.00614	0.038	39996376	3624	16.172603	0.967958	0.001333	0.537717	0.000151	0.450214	0.000203	-1e-05	2.00152752860977	8466	Est.	tropics_24	1.5251232	1.03901440994887	0.36609152288072	0.984288611587342	3.2317880794702	1.05565131248695	587.56157635468	0.04	0.00906
3	2.857143	-0.015942	0.000184	-0.599105	0.000184	0.448111	0.133636	7895	6	19	0.521802	2087	3.5486	10.0068	13.0463	0.00652	0.0551	39997913	2087	16.632877	1.00605	0.001298	0.535339	0.000198	0.470019	0.000159	-1.5e-05	1.50809362802904	9122	Transient	tropics_24	0.5	0.978265892445885	0.14175654853621	1.02608448549394	0.929292929292929	0.953389118312238	840.477987421384	0.04	0.0052175
3.944196	10.99019	0.019744	0.000709	-0.606689	0.000709	0.468019	0.117674	8539	6	43	0.734052	10017	4.1074	10.7137	136.9863	0.00657	0.0236	39989983	10017	18.39726	0.958701	0.000643	0.536099	0.000148	0.447243	4.3e-05	-4e-06	1.26705989844436	9341	Est.	tropics_24	0.657366	1.06387726925372	1.10264385692068	1.01688845790381	4.79054054054054	1.0464534939619	2736.60465116279	0.04	0.0250425
7.094708	4.330863	-0.0368	0.000279	-0.631995	0.000279	0.45361	0.126572	8553	6	45	0.704008	8757	4.1666	3.7753	273.9726	0.00633	0.0245	39991243	8757	18.435616	0.95976	0.000716	0.536004	0.000148	0.447806	5e-05	1e-06	1.37512543491312	9359	Transient	tropics_24	1.18245133333333	1.00428116388569	0.389664804469274	0.991653680800463	1.88513513513514	1.01296096970563	2531.44	0.04	0.0218925
6.449495	7.227247	-0.019776	0.000466	-0.626812	0.000466	0.458969	0.127237	8609	6	32	0.56464	4819	4.841	10.9849	68.4932	0.00675	0.0416	39995181	4819	18.589041	0.963314	0.001	0.535843	0.000169	0.449593	9e-05	5e-06	1.72938606659823	9368	Transient	tropics_24	1.07491583333333	1.017755646033	0.466	0.997106266208022	2.75739644970414	1.02085441721735	1413.74444444444	0.04	0.0120475
6.422521	6.960939	-0.031568	0.000449	-0.626595	0.000449	0.45369	0.125915	8469	5	65	0.811706	22502	3.534	4.8712	273.9726	0.00667	0.0124	39977498	22502	18.205479	0.951571	0.000616	0.536546	0.000149	0.443559	5e-05	-1e-05	1.00669919201318	9371	Transient	tropics_24	1.2845042	1.01823728056967	0.728896103896104	0.996015937194359	3.01342281879195	1.02284025349503	2518.3	0.04	0.056255
8.251748	2.412147	-0.026414	0.000156	-0.641288	0.000156	0.462562	0.123409	8651	5	29	0.458219	3267	5.4775	11.0301	30.4414	0.00653	0.062	39996733	3267	18.70411	0.974491	0.001509	0.537307	0.000173	0.453505	0.000134	4e-05	1.85809937622049	9482	Transient	tropics_24	1.6503496	0.999426160291576	0.10337972166998	0.980098358270903	0.901734104046243	1.01997111387967	920.962686567164	0.04	0.0081675
5.972789	2.693137	0.002629	0.000174	-0.622983	0.000174	0.467548	0.123441	8693	5	22	0.362646	2570	5.8317	11.1	17.1233	0.00652	0.0765	39997430	2570	18.819178	0.994443	0.00159	0.538568	0.00019	0.461684	0.000113	5.3e-05	1.73391441349883	9787	Transient	tropics_24	1.1945578	1.00823522197948	0.109433962264151	0.995867077791122	0.91578947368421	1.01270132818118	1092.3982300885	0.04	0.006425
3.101167	1.857469	0.087411	0.00012	-0.599918	0.00012	0.497353	0.116387	8931	5	16	0.895855	5886	3.5465	5.5014	24.9066	0.00624	0.016	39994114	5886	19.471233	1.037464	0.000658	0.540663	0.000128	0.479872	2.1e-05	1.2e-05	0.508245475518359	10585	Est.	tropics_24	0.6202334	1.05193542176302	0.182370820668693	1.01515480159238	0.9375	1.03642846425714	5542.2380952381	0.04	0.014715
5.343284	6.571922	0.048678	0.000424	-0.617927	0.000424	0.487645	0.115624	9225	5	79	0.513761	46327	4.484	5.6164	136.9863	0.00611	0.0277	39953673	46327	20.276712	1.001755	0.001208	0.537634	0.000144	0.465997	0.000163	-6e-06	1.34737324517678	10655	Est.	tropics_24	1.0686568	1.04804291890409	0.350993377483444	1.00265376273643	2.94444444444444	1.04645523469035	709.349693251534	0.04	0.1158175
6.707391	3.745451	-0.014717	0.000242	-0.628884	0.000242	0.462371	0.123152	9575	5	62	0.238595	15059	3.8991	6.5753	Inf	0.00641	0.0335	39984941	15059	21.235616	0.985983	0.001087	0.538281	0.00018	0.458118	0.000124	-1.1e-05	2.41343295582144	10664	Transient	tropics_24	1.3414782	0.999399346372105	0.22263109475621	0.990535622175146	1.34444444444444	1.00928363434748	993.161290322581	0.04	0.0376475
3.20138	4.625067	0.02235	0.000298	-0.600723	0.000298	0.466785	0.119964	9351	5	104	0.437767	38870	4.2523	5.9616	273.9726	0.00656	0.0292	39961130	38870	20.621918	0.988269	0.001053	0.537108	0.000162	0.460155	0.000102	4e-06	1.87721609443733	10749	Transient	tropics_24	0.640276	1.03474016934128	0.283000949667616	1.02105161101016	1.83950617283951	1.01440818854516	1176.11764705882	0.04	0.097175
6.195886	3.928534	0.025266	0.000253	-0.624775	0.000253	0.479398	0.113843	9435	5	86	0.359457	26579	3.9565	6.1918	91.3242	0.00638	0.0315	39973421	26579	20.852055	0.981137	0.001366	0.537604	0.000173	0.456415	0.000166	3e-06	2.25498877778514	10813	Transient	tropics_24	1.2391772	1.04530548804428	0.185212298682284	0.99586661537159	1.46242774566474	1.05035548787836	685.801204819277	0.04	0.0664475
4.450485	6.076675	-0.014793	0.000392	-0.610756	0.000392	0.453998	0.123826	9701	5	47	0.210221	12230	4.3328	12.4685	54.7945	0.00594	0.0407	39987770	12230	21.580822	1.000743	0.000898	0.537619	0.000183	0.465577	0.000104	-2.6e-05	2.38533495742938	11014	Transient	tropics_24	0.890097	0.984584332722335	0.43652561247216	1.00989781062546	2.14207650273224	0.975129785191279	1190.63461538462	0.04	0.030575
3.140331	5.811246	0.028283	0.000375	-0.600232	0.000375	0.469117	0.117695	9491	5	73	0.28468	20451	3.9587	6.3452	273.9726	0.00669	0.035	39979549	20451	21.005479	0.986839	0.001021	0.538069	0.000172	0.458691	0.00011	-8e-06	2.39586997881158	11022	Est.	tropics_24	0.6280662	1.04240586517719	0.367286973555338	1.01972856002284	2.18023255813953	1.02272989877717	1069.95454545455	0.04	0.0511275
11.501825	2.779194	0.017064	0.000179	-0.667393	0.000179	0.49602	0.113803	9883	5	53	0.312022	13342	4.8705	4.0562	68.4932	0.00642	0.0512	39986658	13342	22.079452	1.010547	0.001082	0.537881	2e-04	0.469924	0.000142	-3.4e-05	2.24199589602719	11596	Transient	tropics_24	2.300365	1.00659387609782	0.16543438077634	0.953824995605994	0.895	1.05553238395996	801.429577464789	0.04	0.033355
1.878613	3.162529	0.061661	0.000204	-0.590098	0.000204	0.480044	0.117756	9729	5	46	0.220832	11751	4.4439	6.5973	Inf	0.00602	0.0432	39988249	11751	21.657534	0.997249	0.00104	0.537801	0.000188	0.463815	0.00015	-3.7e-05	2.38783572017578	11852	Est.	tropics_24	0.3757226	1.06653576250472	0.196153846153846	1.03062836127563	1.08510638297872	1.03499024395503	785.04	0.04	0.0293775
3.844749	4.365547	0.06347	0.000282	-0.60589	0.000282	0.488601	0.119341	9911	5	45	0.292999	14413	4.9312	4.1301	39.1389	0.00637	0.0529	39985587	14413	22.156164	1.017025	0.001021	0.538322	0.000197	0.472541	0.000123	-3.1e-05	2.23097848182574	12118	Transient	tropics_24	0.7689498	1.04769058724848	0.276199804113614	1.01349868035977	1.43147208121827	1.033986468899	970.252032520325	0.04	0.0360325
4.129673	3.685288	0.0891	0.000238	-0.608179	0.000238	0.502484	0.112142	9981	5	62	0.340555	18417	5.1519	3.1425	91.3242	0.00613	0.0588	39981583	18417	22.347945	1.02019	0.001113	0.538188	0.000197	0.474114	0.000126	-2.2e-05	2.23768372612944	12151	Est.	tropics_24	0.8259346	1.0715552689769	0.213836477987421	1.0114332026003	1.20812182741117	1.05983792927439	890.015873015873	0.04	0.0460425
4.632338	5.480684	0.032753	0.000354	-0.612216	0.000354	0.477203	0.116062	10219	5	99	0.411789	45924	5.275	3.7945	Inf	0.0065	0.0718	39954076	45924	23	1.005648	0.001245	0.536524	0.000139	0.468817	0.000214	-2.8e-05	1.95043048043163	12376	Transient	tropics_24	0.9264676	1.0274920089171	0.28433734939759	1.01048254443104	2.54676258992806	1.01788757660238	542.345794392523	0.04	0.11481
7.858711	4.536965	0.005624	0.000293	-0.638131	0.000293	0.476504	0.109553	10359	6	105	0.469917	35834	5.0696	4.1781	Inf	0.00662	0.0769	39964166	35834	23.383562	0.988698	0.001863	0.533468	0.000155	0.463571	0.000354	-3.6e-05	2.16575485271888	12574	Transient	tropics_24	1.30978516666667	1.01713550991	0.15727321524423	0.990272809458629	1.89032258064516	1.02789863904343	309.471751412429	0.04	0.089585
8.135922	4.565071	0.049794	0.000295	-0.640358	0.000295	0.499246	0.107021	10275	6	113	0.462319	44863	5.1949	3.9479	Inf	0.00645	0.0729	39955137	44863	23.153425	0.992131	0.001153	0.535232	0.000143	0.46365	0.00021	-3.7e-05	2.04032211985051	12577	Transient	tropics_24	1.355987	1.05939090385696	0.255854293148309	0.9848134774101	2.06293706293706	1.0767734282325	509.62380952381	0.04	0.1121575
5.48463	3.076448	0.113031	0.000198	-0.619062	0.000198	0.520513	0.100383	10359	6	105	0.469917	35834	5.0696	4.1781	Inf	0.00662	0.0769	39964166	35834	23.383562	0.988698	0.001863	0.533468	0.000155	0.463571	0.000354	-3.6e-05	2.16575485271888	12966	Est.	tropics_24	0.914105	1.13246577021143	0.106280193236715	1.009337516411	1.27741935483871	1.12283339553164	283.56779661017	0.04	0.089585
8.116639	5.008962	0.006225	0.000323	-0.640203	0.000323	0.478432	0.103578	10653	6	183	0.823951	90378	2.6153	4.9836	Inf	0.00636	0.0233	39909622	90378	24.189041	0.990612	0.00084	0.532472	0.000157	0.465274	6.9e-05	-2e-06	1.05852395872654	13484	Transient	tropics_24	1.35277316666667	1.01578056350914	0.384523809523809	0.990071580373859	2.05732484076433	1.02828011021463	1501.13043478261	0.04	0.225945
4.749071	9.485362	0.026542	0.000612	-0.613154	0.000612	0.474258	0.105345	10849	6	57	0.592085	9274	3.3932	5.5178	68.4932	0.00633	0.0285	39990726	9274	24.726027	0.954048	0.001324	0.533308	0.000185	0.447393	0.000158	0	1.91636943189402	13956	Transient	tropics_24	0.791511833333333	1.07635818747669	0.462235649546828	1.01562294236063	3.30810810810811	1.06004787736956	666.740506329114	0.04	0.023185
7.183246	2.474274	0.032008	0.00016	-0.632706	0.00016	0.486212	0.103611	10919	6	42	0.467712	4274	3.8025	5.7123	45.6621	0.00652	0.0402	39995726	4274	24.917808	0.970143	0.001543	0.535075	0.000205	0.453432	0.00018	4e-06	2.2380645660347	14255	Transient	tropics_24	1.19720766666667	1.06430264969	0.103694102397926	0.992669356203166	0.780487804878049	1.07229308915118	575.616666666667	0.04	0.010685
10.262626	3.304765	0.036402	0.000213	-0.65744	0.000213	0.500559	0.211964	2281	11	16	0.834586	2394	5.6803	3.8384	13.6986	0.00665	0.0091	39997606	2394	1.252055	0.999034	0.000758	0.513061	0.000222	0.48706	6.1e-05	-4.2e-05	0.79128571540807	1702	Est.	tropics_25	0.932966	1.03807544679791	0.281002638522427	1.00996990411003	0.959459459459459	1.02771527121915	3474.81967213115	0.04	0.005985
12.462264	0.682538	0.017154	4.4e-05	-0.675108	4.4e-05	0.499769	0.216248	2323	11	14	0.764681	2367	5.7269	3.9534	17.1233	0.00665	0.0112	39997633	2367	1.367123	0.997822	0.000898	0.5137	0.000191	0.485867	0.000126	-4.4e-05	0.977528914329882	1704	Transient	tropics_25	1.13293309090909	1.0195224947604	0.0489977728285078	0.991048150055318	0.230366492146597	1.02861276851484	1716.25396825397	0.04	0.0059175
11.064516	3.234547	0.030557	0.000209	-0.663881	0.000209	0.500873	0.217627	2449	11	14	0.663419	3592	5.6136	4.2986	21.0748	0.00598	0.0157	39996408	3592	1.712329	1.025036	0.000573	0.514391	0.000148	0.498396	3.3e-05	-1.8e-05	1.02043307471271	1749	Transient	tropics_25	1.00586509090909	1.00584628930824	0.364746945898778	1.00089099902777	1.41216216216216	1.004969943579	6594.75757575758	0.04	0.00898
13.812646	6.402838	0.009315	0.000413	-0.685954	0.000413	0.501507	0.202805	2939	12	54	0.592078	20955	6.4158	4.9014	273.9726	0.00624	0.018	39979045	20955	3.054795	0.987917	0.000699	0.509405	0.000164	0.485065	6.9e-05	-2.6e-05	1.20264113271161	1857	Transient	tropics_25	1.15105383333333	1.02170376624353	0.590844062947067	0.988623112873203	2.51829268292683	1.03389648809953	2939.20289855072	0.04	0.0523875
14.323383	3.900399	0.008015	0.000252	-0.690057	0.000252	0.50271	0.200085	3471	13	19	0.36157	4663	5.7544	6.3589	24.9066	0.00618	0.0357	39995337	4663	4.512329	1.009407	0.001167	0.506059	0.000141	0.498874	0.00018	-1.6e-05	1.7773916937233	2146	Transient	tropics_25	1.10179869230769	0.998652878471182	0.215938303341902	0.991084992154894	1.78723404255319	1.0076893163404	1111.58333333333	0.04	0.0116575
11.961009	5.40903	0.021735	0.000349	-0.671082	0.000349	0.500135	0.198806	3107	12	35	0.602877	9453	6.2863	5.3616	91.3242	0.00619	0.0205	39990547	9453	3.515068	0.982888	0.000942	0.509974	0.000165	0.482042	0.000113	-1.8e-05	1.43521011639453	2300	Est.	tropics_25	0.99675075	1.03976539113095	0.370488322717622	1.0023162132425	2.11515151515152	1.0375340737944	1759.34513274336	0.04	0.0236325
9.313131	2.174676	0.042587	0.00014	-0.649813	0.00014	0.499897	0.205496	3177	12	24	0.583227	7023	5.9886	5.5534	30.4414	0.00641	0.0218	39992977	7023	3.706849	0.986688	0.00063	0.510538	0.000152	0.483367	4.5e-05	-1.5e-05	1.50062408428285	2381	Est.	tropics_25	0.77609425	1.0575854145581	0.222222222222222	1.02273172310298	0.921052631578947	1.03419761795902	4566.57777777778	0.04	0.0175575
11.466346	7.691175	0.009799	0.000496	-0.667108	0.000496	0.492186	0.208677	3303	12	19	0.432454	5004	5.7958	5.8986	22.8311	0.00633	0.028	39994996	5004	4.052055	1.00232	0.000661	0.508503	0.000156	0.493026	7.9e-05	-3.4e-05	1.75155083192969	2385	Transient	tropics_25	0.955528833333333	1.00750974479481	0.750378214826021	1.00921839386816	3.17948717948718	0.99829623589831	2641.48101265823	0.04	0.01251
13.819588	0.828276	0.042625	5.3e-05	-0.68601	5.3e-05	0.518306	0.192386	3415	13	20	0.338011	4204	5.9328	6.2055	27.3973	0.00636	0.0326	39995796	4204	4.358904	1.003303	0.000736	0.50673	0.000148	0.49524	0.000109	-3.6e-05	1.8607305600411	2648	Transient	tropics_25	1.06304523076923	1.04011100488362	0.0720108695652174	0.993786346708578	0.358108108108108	1.04657539778693	1765.00917431193	0.04	0.01051
18.128472	2.861967	0.035469	0.000185	-0.72062	0.000185	0.532769	0.180929	3653	13	22	0.390226	6937	5.6502	6.8575	34.2466	0.00655	0.0398	39993063	6937	5.010959	1.014018	0.000676	0.504015	0.000182	0.503318	0.000154	-8.3e-05	1.65623336442038	2694	Transient	tropics_25	1.39449784615385	1.02178218567997	0.273668639053254	0.965150963950931	1.01648351648352	1.05851370306645	1174.86363636364	0.04	0.0173425
14.468966	3.469727	0.026722	0.000224	-0.691226	0.000224	0.512923	0.19507	3821	13	41	0.547259	14156	4.9413	7.3178	91.3242	0.00609	0.0346	39985844	14156	5.471233	1.013197	0.000974	0.505042	0.000265	0.501844	0.000101	-6.1e-05	1.5099526490532	2718	Transient	tropics_25	1.11299738461538	1.0137043775398	0.229979466119097	0.991920500878848	0.845283018867925	1.02207658156718	1931.38613861386	0.04	0.03539
12.237473	2.677811	0.050523	0.000173	-0.673302	0.000173	0.515908	0.194394	3765	13	33	0.49132	11117	5.2404	7.1644	30.4414	0.00603	0.0377	39988883	11117	5.317808	1.014799	0.000786	0.504419	0.000244	0.503283	1e-04	-7.4e-05	1.60087304330786	2728	Est.	tropics_25	0.941344076923077	1.03648215554121	0.220101781170483	1.01110723947012	0.709016393442623	1.02508528998595	1943.94	0.04	0.0277925
9.965131	5.602769	0.027896	0.000361	-0.65505	0.000361	0.495299	0.196294	4185	11	44	0.618895	15560	4.6711	6.4658	Inf	0.00663	0.0209	39984440	15560	6.468493	0.992114	0.000898	0.512459	0.000176	0.484198	8e-05	-1.3e-05	1.42703385119632	2858	Transient	tropics_25	0.905921	1.03646227835875	0.402004454342984	1.01357589803908	2.05113636363636	1.0229265713613	2453.675	0.04	0.0389
10.776824	5.958776	0.033414	0.000384	-0.66157	0.000384	0.501302	0.193777	4171	11	47	0.651789	16042	4.63	4.2959	136.9863	0.00634	0.0205	39983958	16042	6.430137	0.993465	0.000921	0.512263	0.000182	0.48504	7.7e-05	-1.1e-05	1.36359146940064	2891	Transient	tropics_25	0.979711272727273	1.04078001514899	0.416938110749186	1.0073741702148	2.10989010989011	1.03352713178295	2516.58441558442	0.04	0.040105
11.210856	3.58602	0.045532	0.000231	-0.665056	0.000231	0.509123	0.185333	4311	11	31	0.383261	11076	5.0316	4.6795	45.6621	0.00632	0.0321	39988924	11076	6.813699	0.980756	0.000878	0.513225	0.000163	0.477962	0.00011	-2.3e-05	1.76610968927006	3334	Transient	tropics_25	1.01916872727273	1.06712015504563	0.263097949886105	1.00198690475999	1.41717791411043	1.06519555947962	1684.84545454545	0.04	0.02769
9.356796	6.112988	0.037438	0.000394	-0.650164	0.000394	0.49754	0.183359	4591	11	33	0.319264	9998	5.9801	4.6932	30.4414	0.00633	0.049	39990002	9998	7.580822	1.003017	0.001438	0.515233	0.00019	0.486867	0.000177	-4e-06	1.95756736809857	3576	Transient	tropics_25	0.850617818181818	1.0350249596302	0.273991655076495	1.01305655552675	2.07368421052632	1.02192179794482	1035.92655367232	0.04	0.024995
8.742718	3.103709	0.086171	2e-04	-0.645232	2e-04	0.519814	0.17327	4577	11	35	0.333231	9765	5.9597	7.5384	45.6621	0.0062	0.0487	39990235	9765	7.542466	1.008334	0.001185	0.51465	0.000187	0.490052	0.000164	-3e-05	1.96124479975246	3614	Est.	tropics_25	0.794792545454545	1.08098378228017	0.168776371308017	1.01921856507423	1.06951871657754	1.06073233044656	1056.5243902439	0.04	0.0244125
8.478053	11.346847	0.069324	0.000732	-0.643106	0.000732	0.510547	0.168263	4843	10	99	0.542952	49043	4.094	4.9411	273.9726	0.00627	0.0457	39950957	49043	8.271233	1.034777	0.001394	0.518227	0.000137	0.49935	0.000176	1.1e-05	1.78158442848889	3726	Est.	tropics_25	0.8478053	1.03576269159802	0.525107604017217	1.01433772188619	5.34306569343066	1.02242315009512	956.039772727273	0.04	0.1226075
7.020761	3.902683	0.071111	0.000252	-0.631401	0.000252	0.505249	0.177298	4773	10	63	0.413538	28602	5.3448	4.2329	68.4932	0.00618	0.0643	39971398	28602	8.079452	1.033452	0.001477	0.518033	0.000136	0.4989	0.000199	1e-05	2.0194494003719	3734	Transient	tropics_25	0.7020761	1.03894559205311	0.170616113744076	1.02666463784264	1.85294117647059	1.01272599719383	890.944723618091	0.04	0.071505
11.850467	2.743995	-0.019733	0.000177	-0.670194	0.000177	0.479312	0.164334	5389	8	20	0.637471	2626	4.3328	5.6904	21.0748	0.00615	0.025	39997374	2626	9.767123	0.999397	0.000962	0.524574	0.000183	0.476461	6.8e-05	1e-06	1.35290570991241	4538	Transient	tropics_25	1.481308375	0.981051995647705	0.183991683991684	0.9752853095105	0.967213114754098	1.00598370065966	2416.67647058824	0.04	0.006565
5.29878	5.392438	0.024589	0.000348	-0.617569	0.000348	0.475363	0.163895	5277	9	31	0.577322	3854	4.0217	5.8397	27.3973	0.00636	0.0305	39996146	3854	9.460274	0.983551	0.001012	0.523354	0.000189	0.470002	8e-05	0	1.64257631802976	4739	Transient	tropics_25	0.588753333333333	1.04203422353966	0.343873517786561	1.0303805289973	1.84126984126984	1.01140633444113	2048.6875	0.04	0.009635
9.427778	1.878117	0.003526	0.000121	-0.650734	0.000121	0.481159	0.160504	5249	9	35	0.565072	4495	4.0045	9.3808	30.4414	0.00634	0.0304	39995505	4495	9.383562	0.978454	0.000947	0.522915	0.000182	0.467948	6.2e-05	5e-06	1.67050286770508	5030	Est.	tropics_25	1.04753088888889	1.02563045748775	0.127771911298838	0.997605224088275	0.664835164835165	1.02823176934189	2588.77419354839	0.04	0.0112375
5.653295	1.945698	0.068528	0.000126	-0.620417	0.000126	0.498173	0.163011	5725	8	23	0.603163	7081	5.2015	3.6247	68.4932	0.00605	0.0196	39992919	7081	10.687671	1.016092	0.00079	0.524897	0.000203	0.484223	0.000103	-5.2e-05	1.1779289538179	5181	Est.	tropics_25	0.706661875	1.05397012336312	0.159493670886076	1.02442986248542	0.620689655172414	1.02880904046276	1582.63106796116	0.04	0.0177025
9.616585	4.28714	0.020876	0.000277	-0.652251	0.000277	0.49055	0.150084	6173	7	75	0.574555	23030	5.487	4.6356	Inf	0.00647	0.0217	39976970	23030	11.915068	0.971027	0.000794	0.530358	0.000191	0.457935	7.8e-05	-2.4e-05	1.39152101988348	5421	Est.	tropics_25	1.37379785714286	1.05156234373911	0.348866498740554	0.982113918011849	1.45026178010471	1.07122189830434	1924.15384615385	0.04	0.057575
12.712264	2.799284	0.009425	0.000181	-0.677116	0.000181	0.496954	0.145417	6453	7	34	0.663261	5286	5.9164	7.2425	27.3973	0.0065	0.038	39994714	5286	12.682192	0.993217	0.000865	0.528836	0.000212	0.469905	0.000225	-0.000108	1.30537795389578	6169	Transient	tropics_25	1.81603771428571	1.01636354913379	0.209248554913295	0.960751886559767	0.85377358490566	1.05756269884338	646.297777777778	0.04	0.013215
8.979798	1.848077	0.040486	0.000119	-0.647136	0.000119	0.497479	0.154692	6551	8	26	0.5542	4262	6.5927	7.5808	24.9066	0.00661	0.0498	39995738	4262	12.950685	0.991945	0.000792	0.525738	0.000226	0.472119	0.000243	-0.000135	1.3898099717576	6285	Est.	tropics_25	1.12247475	1.04977264986086	0.150252525252525	0.995825028722102	0.526548672566372	1.05371527093805	636.592592592593	0.04	0.010655
9.021186	2.868195	0.002532	0.000185	-0.647468	0.000185	0.479126	0.163925	6761	9	28	0.311526	5518	7.1691	7.8726	39.1389	0.00635	0.0595	39994482	5518	13.526027	1.011351	0.001011	0.520846	0.000224	0.485834	0.000253	-0.000115	1.65520063709193	6297	Transient	tropics_25	1.002354	0.991283153147785	0.182987141444115	1.0048445634699	0.825892857142857	0.986192814829757	647.924901185771	0.04	0.013795
13.207843	3.599938	0.044032	0.000232	-0.681096	0.000232	0.516509	0.144291	6775	9	24	0.318967	5615	7.2033	5.6329	24.9066	0.00847	0.0619	39994385	5615	13.564384	1.020831	0.000717	0.520724	0.000217	0.490403	9.5e-05	-6.4e-05	1.67285557447452	6317	Transient	tropics_25	1.46753811111111	1.02369128176832	0.323570432357043	0.971843134384132	1.06912442396313	1.05323376896145	1518.85263157895	0.04	0.0140375
10.39559	3.894092	0.047639	0.000251	-0.658508	0.000251	0.506964	0.147881	6999	9	43	0.595697	18731	6.5063	7.9877	91.3242	0.00606	0.0533	39981269	18731	14.178082	1.034654	0.001016	0.519946	0.000215	0.497765	0.000139	-5.3e-05	1.46814596430729	6399	Transient	tropics_25	1.15506555555556	1.01366444538383	0.247047244094488	0.99553232882077	1.16744186046512	1.01848060831919	1063.89208633094	0.04	0.0468275
7.962712	8.544372	0.005716	0.000551	-0.638967	0.000551	0.476853	0.153866	7265	9	62	0.675259	28047	5.9502	6.9753	136.9863	0.00637	0.0409	39971953	28047	14.906849	0.989436	0.000825	0.522266	0.000228	0.473881	8.1e-05	-4.3e-05	1.30554086943932	6502	Transient	tropics_25	0.884745777777778	1.0164703603858	0.667878787878788	1.01066774124288	2.41666666666667	1.0062716167139	1899.58024691358	0.04	0.0701175
7.657258	5.572044	0.002088	0.000359	-0.636513	0.000359	0.473701	0.157633	7531	8	38	0.655121	6034	5.1952	8.9274	68.4932	0.00595	0.023	39993966	6034	15.635616	0.985745	0.000763	0.526985	0.000228	0.467888	7.2e-05	-4.4e-05	1.45664316233573	6638	Est.	tropics_25	0.95715725	1.01658155140527	0.470511140235911	1.00407848833249	1.57456140350877	1.01242391341518	2189.34722222222	0.04	0.015085
9.535519	3.429066	0.03193	0.000221	-0.6516	0.000221	0.495445	0.146358	7643	7	28	0.600294	4088	5.3115	8.874	54.7945	0.00624	0.0239	39995912	4088	15.942466	0.993048	0.000807	0.528187	0.000209	0.470275	9e-05	-4.1e-05	1.4472655182596	7381	Est.	tropics_25	1.362217	1.03967303857352	0.273853779429988	0.986792880893608	1.05741626794258	1.05352187549838	1626.2	0.04	0.01022
6.677419	3.186264	0.06873	0.000206	-0.628643	0.000206	0.502395	0.151621	7951	9	33	0.302338	7571	5.1815	7.8082	45.6621	0.00595	0.0375	39992429	7571	16.786301	1.020051	0.000794	0.52307	0.000181	0.487807	0.000121	-5.2e-05	1.84165253054631	7525	Transient	tropics_25	0.741935444444444	1.05009157426659	0.259445843828715	1.01958632434104	1.13812154696133	1.02990526991208	1253.06611570248	0.04	0.0189275
8.896527	8.665849	0.038999	0.000559	-0.646467	0.000559	0.496759	0.146592	8245	9	77	0.461978	32573	5.895	4.5014	Inf	0.00637	0.0527	39967427	32573	17.591781	1.012531	0.000907	0.521597	0.000178	0.485513	8.5e-05	-1.7e-05	1.74713821681717	7618	Est.	tropics_25	0.988503	1.02690134314919	0.616317530319735	1.00440268337739	3.14044943820225	1.02316312848472	1724.61176470588	0.04	0.0814325
8.903986	4.395974	0.052201	0.000284	-0.646527	0.000284	0.503437	0.141588	8315	9	80	0.433903	36197	6.2628	9.8329	136.9863	0.0062	0.0609	39963803	36197	17.783562	1.000631	0.000948	0.522023	0.000163	0.479407	0.000102	-1.2e-05	1.87574761027102	7728	Est.	tropics_25	0.989331777777778	1.05292309784301	0.29957805907173	1.00352282136802	1.74233128834356	1.0501244245495	1388.11764705882	0.04	0.0904925
9.808571	7.357641	0.026999	0.000475	-0.653793	0.000475	0.494456	0.144333	8385	9	82	0.402358	33679	6.4792	8.4014	136.9863	0.00628	0.0663	39966321	33679	17.975342	0.991506	0.001049	0.52171	0.000158	0.475322	0.000135	-1.3e-05	1.99894323336765	7752	Est.	tropics_25	1.08984122222222	1.03616798627159	0.452812202097235	0.996855355816822	3.00632911392405	1.04025481673476	1069.13333333333	0.04	0.0841975
10.466581	3.989243	0.030906	0.000257	-0.659078	0.000257	0.498809	0.140832	8553	9	68	0.231451	16591	7.2449	5.3397	Inf	0.00629	0.0792	39983409	16591	18.435616	0.985312	0.00073	0.520255	0.000154	0.473694	8.5e-05	-2.4e-05	2.21431570206314	7865	Transient	tropics_25	1.16295344444444	1.0467634097688	0.352054794520548	0.994374088039821	1.66883116883117	1.05301945982005	1656.84705882353	0.04	0.0414775
9.273077	2.875429	0.015626	0.000186	-0.649492	0.000186	0.486428	0.151792	9015	10	29	0.34873	5867	7.4806	10.7534	30.4414	0.00621	0.0812	39994133	5867	19.70137	1.011576	0.000936	0.516348	0.000209	0.490035	0.000114	-4.2e-05	2.01180105989949	7985	Transient	tropics_25	0.9273077	1.00412497364005	0.198717948717949	1.01154849711363	0.889952153110048	0.992639301274399	1331.50877192982	0.04	0.0146675
11.628571	3.990612	0.042229	0.000257	-0.668411	0.000257	0.509079	0.131716	8819	10	28	0.249088	5484	7.8455	8.9863	54.7945	0.00677	0.0903	39994516	5484	19.164384	0.994337	0.000888	0.515565	0.000193	0.48243	0.000133	-4.9e-05	2.14366441679727	8706	Transient	tropics_25	1.1628571	1.04907423633406	0.289414414414414	0.994098375705913	1.33160621761658	1.05523910204589	990.345864661654	0.04	0.01371
9.873479	4.811243	0.055647	0.00031	-0.654314	0.00031	0.508775	0.135139	9127	10	35	0.405492	8777	6.8601	6.9123	30.4414	0.00637	0.0734	39991223	8777	20.008219	1.020154	0.000803	0.518292	0.000207	0.492371	0.000117	-6.1e-05	1.88771511254329	8932	Est.	tropics_25	0.9873479	1.03633806037088	0.386052303860523	1.00290670528122	1.4975845410628	1.03331634072681	1155.03418803419	0.04	0.0219425
7.977099	2.058	0.052491	0.000133	-0.639082	0.000133	0.499505	0.143303	9127	10	35	0.405492	8777	6.8601	6.9123	30.4414	0.00637	0.0734	39991223	8777	20.008219	1.020154	0.000803	0.518292	0.000207	0.492371	0.000117	-6.1e-05	1.88771511254329	8962	Transient	tropics_25	0.7977099	1.03307253316476	0.165628891656289	1.01829991730012	0.642512077294686	1.0144890742956	1224.81196581197	0.04	0.0219425
9.692919	7.378898	0.002291	0.000476	-0.652864	0.000476	0.481961	0.144294	9477	9	90	0.272414	35347	5.7077	7.8712	136.9863	0.00613	0.0526	39964653	35347	20.967123	1.001315	0.001013	0.519998	0.000198	0.481634	0.000117	-2.9e-05	2.29781208770369	9046	Transient	tropics_25	1.076991	1.00097734114217	0.469891411648569	1.00106688228234	2.4040404040404	1.00067893877924	1233.28205128205	0.04	0.0883675
5.760592	3.965549	0.048486	0.000256	-0.621279	0.000256	0.489056	0.142988	9491	9	85	0.29945	35465	5.7095	11.4055	273.9726	0.00629	0.0514	39964535	35465	21.005479	0.991989	0.000917	0.520131	0.000201	0.477031	1e-04	-3.1e-05	2.3031573079067	9175	Transient	tropics_25	0.640065777777778	1.0581575765336	0.27917121046892	1.03292602530372	1.27363184079602	1.02520800534976	1429.88	0.04	0.0886625
6.769784	8.186809	0.004718	0.000528	-0.629385	0.000528	0.471622	0.14368	9799	9	61	0.479057	10051	5.7699	11.8644	54.7945	0.00637	0.0444	39989949	10051	21.849315	0.98784	0.000845	0.522844	0.000189	0.472545	7.1e-05	-1.8e-05	2.21310102712848	9325	Transient	tropics_25	0.752198222222222	1.01709704738224	0.624852071005917	1.01927046251833	2.79365079365079	0.998046746870668	2023.66197183099	0.04	0.0251275
8.386423	5.103941	0.025719	0.000329	-0.64237	0.000329	0.48792	0.137401	9813	9	60	0.469838	9482	5.8859	5.126	273.9726	0.00636	0.0465	39990518	9482	21.887671	0.987995	0.000907	0.522818	0.00019	0.472639	8e-05	-1.5e-05	2.23957886572283	9598	Transient	tropics_25	0.931824777777778	1.03852002002397	0.362734288864388	1.00617082943448	1.73157894736842	1.03233122954306	1717.5125	0.04	0.023705
12.091216	4.900463	0.011573	0.000316	-0.672127	0.000316	0.495569	0.137833	9953	9	46	0.383886	7273	6.4693	10.5493	54.7945	0.00628	0.0522	39992727	7273	22.271233	0.997891	0.001156	0.523147	0.000172	0.47707	0.000145	-1.4e-05	2.41398387225217	9821	Transient	tropics_25	1.34346844444444	1.013778284653	0.273356401384083	0.976057074472671	1.83720930232558	1.03877628021045	950.572413793103	0.04	0.0181825
7.550769	4.512038	0.037005	0.000291	-0.635658	0.000291	0.490131	0.137043	9925	9	51	0.394616	7430	6.3157	12	39.1389	0.00633	0.0484	39992570	7430	22.194521	1.000804	0.001029	0.523312	0.000175	0.478316	0.000117	-1.6e-05	2.36781576177102	9861	Transient	tropics_25	0.838974333333333	1.03686457020179	0.282798833819242	1.01199075401021	1.66285714285714	1.02470124352938	1171.30769230769	0.04	0.018575
7.052147	2.110778	0.020912	0.000136	-0.631653	0.000136	0.480382	0.137365	9911	9	50	0.409559	7679	6.4243	12.1822	39.1389	0.00622	0.0485	39992321	7679	22.156164	0.99458	0.001056	0.523411	0.000186	0.475246	0.000111	-1.3e-05	2.30333758322007	10086	Transient	tropics_25	0.783571888888889	1.02669688516865	0.128787878787879	1.01585972398056	0.731182795698925	1.01080703467257	1237.52252252252	0.04	0.0191975
6.970501	2.659897	0.087147	0.000172	-0.630997	0.000172	0.512936	0.125505	9953	9	46	0.383886	7273	6.4693	10.5493	54.7945	0.00628	0.0522	39992727	7273	22.271233	0.997891	0.001156	0.523147	0.000172	0.47707	0.000145	-1.4e-05	2.41398387225217	10304	Est.	tropics_25	0.774500111111111	1.09336295579113	0.14878892733564	1.01703932469051	1	1.07517974301465	865.551724137931	0.04	0.0181825
8.637609	3.667586	0.025992	0.000237	-0.644387	0.000237	0.490225	0.122621	10275	8	201	0.863535	106291	2.8017	5.5781	Inf	0.00632	0.0162	39893709	106291	23.153425	0.983512	0.000731	0.52457	0.000126	0.468892	6.5e-05	0	0.835849696801137	10440	Transient	tropics_25	1.079701125	1.04353860225264	0.32421340629275	1.0007897112702	1.88095238095238	1.04549661755799	1886.47692307692	0.04	0.2657275
5.577699	5.15025	0.031085	0.000332	-0.61981	0.000332	0.479693	0.119289	10415	8	95	0.718849	17030	3.0652	5.9603	273.9726	0.00706	0.0185	39982970	17030	23.536986	0.937398	0.0012	0.524134	0.000152	0.447242	0.000126	2e-05	1.33017137476921	10844	Est.	tropics_25	0.697212375	1.100464460006	0.276666666666667	1.02654408366626	2.18421052631579	1.0725580334584	946.738095238095	0.04	0.042575
5.619048	1.981859	-0.021315	0.000128	-0.620142	0.000128	0.455193	0.133109	10569	7	26	0.461674	2831	3.2872	12.8808	19.5695	0.00628	0.0382	39997169	2831	23.958904	0.977981	0.001974	0.529677	0.00018	0.461643	0.000196	6.3e-05	1.43231470356253	11291	Transient	tropics_25	0.802721142857143	1.00095048796656	0.0648429584599797	1.01546424501694	0.711111111111111	0.986028164620713	679.127551020408	0.04	0.0070775
9.834437	4.489145	0.008422	0.00029	-0.654001	0.00029	0.485189	0.201066	2085	7	36	0.332157	11615	5.502	3.9397	54.7945	0.0065	0.036	39988385	11615	0.715068	1.018801	0.000842	0.531134	0.000204	0.479794	9.6e-05	-4.2e-05	1.87165881996038	1791	Transient	tropics_27	1.40491957142857	0.989847443037626	0.344418052256532	0.978964337616792	1.42156862745098	1.01124440905889	2094.4375	0.04	0.0290375
2.499361	2.49521	0.065121	0.000161	-0.595084	0.000161	0.48417	0.208941	2183	7	38	0.279242	16244	5.9031	4.2082	91.3242	0.00626	0.0427	39983756	16244	0.983562	1.016765	0.000979	0.530778	0.000213	0.479205	0.000166	-6.8e-05	2.01236023341825	1858	Est.	tropics_27	0.357051571428571	1.04969010384759	0.164453524004086	1.03907139436479	0.755868544600939	1.01036091025761	1258.68072289157	0.04	0.04061
3.499407	4.112396	0.043688	0.000265	-0.603116	0.000265	0.477769	0.197699	2463	5	51	0.409986	19947	5.5396	4.9658	91.3242	0.00615	0.0418	39980053	19947	1.750685	0.996704	0.000914	0.536535	0.00021	0.464621	7.2e-05	-1.9e-05	1.96480592464957	2143	Est.	tropics_27	0.6998814	1.04811094492428	0.289934354485777	1.01969899559577	1.26190476190476	1.02829833348041	2745.81944444444	0.04	0.0498675
2.403101	2.785461	0.052512	0.00018	-0.594311	0.00018	0.477781	0.199732	2491	5	47	0.426139	20200	5.4134	4.8603	68.4932	0.00637	0.0415	39979800	20200	1.827397	0.997881	0.001068	0.536916	0.000206	0.46483	0.000101	-1.4e-05	1.95909109105701	2174	Est.	tropics_27	0.4806202	1.0561531976109	0.168539325842697	1.027987103057	0.87378640776699	1.02786179893725	1977.54455445545	0.04	0.0505
4.32377	4.546812	0.026814	0.000293	-0.609738	0.000293	0.47286	0.190783	2799	5	51	0.318636	16919	3.9671	5.7041	136.9863	0.00622	0.0297	39983081	16919	2.671233	0.995407	0.000927	0.539863	0.00015	0.461099	7e-05	1.2e-05	1.77700278229997	2441	Transient	tropics_27	0.864754	1.03191632178846	0.316073354908306	1.00672438313556	1.95333333333333	1.02550645306106	2725.47142857143	0.04	0.0422975
6.464497	4.668858	-0.004654	0.000301	-0.626933	0.000301	0.466056	0.186571	3135	5	42	0.412208	8093	5.0508	5.8959	68.4932	0.00628	0.0406	39991907	8093	3.591781	1.001071	0.000841	0.536624	0.000153	0.466603	0.000125	-3.2e-05	1.86295198308825	2697	Transient	tropics_27	1.2928994	0.99429192642361	0.357907253269917	0.995534615546195	1.96732026143791	0.998827697207262	1492.568	0.04	0.0202325
6.157518	2.987121	0.038162	0.000193	-0.624467	0.000193	0.485275	0.177474	3009	5	33	0.396158	10463	4.5487	5.8507	45.6621	0.00118	0.0321	39989537	10463	3.246575	0.991393	0.000637	0.538087	0.00014	0.460791	4.9e-05	-7e-06	1.81573618444229	2822	Est.	tropics_27	1.2315036	1.04791895945321	0.30298273155416	0.995279200026841	1.37857142857143	1.05313471834302	3621.91836734694	0.04	0.0261575
3.706667	2.400622	0.016672	0.000155	-0.604781	0.000155	0.465658	0.193272	3247	6	34	0.274079	6925	5.2501	3.3014	30.4414	0.00644	0.0505	39993075	6925	3.89863	1.004046	0.00122	0.533946	0.000159	0.470422	0.000283	-7.7e-05	2.14669895280535	2984	Transient	tropics_27	0.617777833333333	1.01271431126444	0.127049180327869	1.02293870547815	0.974842767295598	0.989872922609912	682.939929328622	0.04	0.0173125
6.130872	2.335221	0.058559	0.000151	-0.624253	0.000151	0.49513	0.173598	3275	6	34	0.322699	7366	5.33	3.3781	30.4414	0.00635	0.0543	39992634	7366	3.975342	1.001552	0.001184	0.53276	0.000157	0.470299	0.000276	-7.7e-05	2.15324077681095	3206	Transient	tropics_27	1.021812	1.05866449469837	0.127533783783784	1.00544601355889	0.961783439490446	1.05279832617122	628.978260869565	0.04	0.018415
6.408784	2.944382	0.030266	0.00019	-0.626485	0.00019	0.48248	0.181822	3513	8	32	0.601952	14546	5.0594	6.0562	45.6621	0.006	0.042	39985454	14546	4.627397	1.012998	0.000658	0.52432	0.000161	0.483314	0.000142	-7e-05	1.5306296875693	3232	Transient	tropics_27	0.801098	1.01750316517723	0.288753799392097	1.01935298136929	1.18012422360248	0.99827441373517	1280.43661971831	0.04	0.036365
4.767068	5.819906	0.024971	0.000375	-0.613299	0.000375	0.473688	0.184871	3709	9	47	0.612678	18189	5.7309	4.5671	273.9726	0.00641	0.045	39981811	18189	5.164384	0.998233	0.000742	0.521503	0.000191	0.47879	8.6e-05	-4.1e-05	1.55584667957735	3272	Transient	tropics_27	0.529674222222222	1.02710027299946	0.505390835579515	1.03846249793646	1.96335078534031	0.989343971260887	2149.66279069767	0.04	0.0454725
12.320567	12.297237	0.01937	0.000793	-0.67397	0.000793	0.500491	0.164274	3765	9	50	0.587251	17037	6.001	4.7205	273.9726	0.00598	0.0479	39982963	17037	5.317808	0.999123	0.000772	0.521468	0.000215	0.479254	7.7e-05	-4.4e-05	1.60664716439744	3283	Transient	tropics_27	1.36895188888889	1.02045375354084	1.02720207253886	0.977396737471044	3.68837209302326	1.04431261919567	2133.42857142857	0.04	0.0425925
10.094723	9.146643	0.029039	0.00059	-0.656091	0.00059	0.496406	0.171918	3737	9	53	0.604309	17592	5.7804	4.6438	136.9863	0.00685	0.0457	39982408	17592	5.241096	0.996283	0.000671	0.521539	0.000201	0.477858	9.6e-05	-6e-05	1.57939354902598	3415	Transient	tropics_27	1.12163588888889	1.03330553950755	0.879284649776453	0.99489330678124	2.93532338308458	1.03881487806001	1790.8125	0.04	0.04398
8.897541	5.481305	0.023978	0.000354	-0.646475	0.000354	0.489106	0.165537	4115	8	34	0.321001	12028	7.5848	5.6795	91.3242	0.00635	0.0796	39987972	12028	6.276712	1.01533	0.001176	0.52453	0.000176	0.484203	0.000221	-5.4e-05	2.01123544415104	3781	Transient	tropics_27	1.112192625	1.00880283627146	0.301020408163265	0.998778402209501	2.01136363636364	1.01012591826156	749.036199095023	0.04	0.03007
7.91511	2.159177	0.053858	0.000139	-0.638584	0.000139	0.499974	0.160053	4003	8	40	0.440788	11577	7.3759	5.3726	39.1389	0.00631	0.0716	39988423	11577	5.969863	0.999684	0.001142	0.524453	0.00021	0.476794	0.000167	-4.4e-05	1.89213345900553	3936	Est.	tropics_27	0.98938875	1.05566832517322	0.121716287215412	1.0068387424431	0.661904761904762	1.04861638359543	958.40119760479	0.04	0.0289425
10.454918	2.334033	0.025856	0.000151	-0.658984	0.000151	0.496194	0.163301	4115	8	34	0.321001	12028	7.5848	5.6795	91.3242	0.00635	0.0796	39987972	12028	6.276712	1.01533	0.001176	0.52453	0.000176	0.484203	0.000221	-5.4e-05	2.01123544415104	3978	Transient	tropics_27	1.30686475	1.01069914807743	0.128401360544218	0.986362500332401	0.857954545454546	1.02476440666415	738.918552036199	0.04	0.03007
9.870968	4.400913	0.042962	0.000284	-0.654294	0.000284	0.502578	0.155265	4381	10	59	0.605905	26755	5.7907	6.4082	136.9863	0.00638	0.0597	39973245	26755	7.005479	1.001144	0.000819	0.519446	0.000182	0.482077	9.9e-05	-3.6e-05	1.62592863181201	4178	Transient	tropics_27	0.9870968	1.04270537101988	0.346764346764347	1.00069866389965	1.56043956043956	1.04252640138401	1568.33333333333	0.04	0.0668875
9.285294	2.280372	0.009427	0.000147	-0.64959	0.000147	0.483499	0.155281	4913	8	34	0.594709	8278	4.5088	5.2137	68.4932	0.00602	0.0216	39991722	8278	8.463014	0.994666	0.000891	0.527355	0.000169	0.471749	0.000106	-2.2e-05	1.66671726502605	4708	Transient	tropics_27	1.16066175	1.01488497055408	0.164983164983165	0.990338309892639	0.869822485207101	1.02490731299907	1464.91509433962	0.04	0.020695
9.09011	3.21166	0.020451	0.000207	-0.648022	0.000207	0.488129	0.151409	4759	8	48	0.757552	11322	4.1412	7.4438	91.3242	0.00632	0.0151	39988678	11322	8.041096	0.994648	0.000764	0.526338	0.000189	0.472615	2.6e-05	-3e-06	1.20603847892693	4806	Transient	tropics_27	1.13626375	1.02615352828508	0.270942408376963	0.993808931198203	1.0952380952381	1.03282587306793	5823.42307692308	0.04	0.028305
8.688482	5.114998	0.010876	0.00033	-0.644796	0.00033	0.481885	0.160801	5109	7	24	0.409708	8323	5.0525	3.3616	39.1389	0.00643	0.0248	39991677	8323	9	1.013318	0.001362	0.528764	0.000189	0.479239	0.000115	1.8e-05	1.76017057129338	4834	Transient	tropics_27	1.24121171428571	0.997648673652151	0.242290748898678	0.99244574930045	1.74603174603175	1.0055212534873	1398.26956521739	0.04	0.0208075
5.054726	3.862677	0.030744	0.000249	-0.615609	0.000249	0.477419	0.157533	4857	8	38	0.668442	8638	4.3554	7.7055	45.6621	0.00621	0.0179	39991362	8638	8.309589	0.98865	0.000835	0.526726	0.000172	0.469446	8.4e-05	-1.7e-05	1.47541077196317	4950	Transient	tropics_27	0.63184075	1.04306021078679	0.298203592814371	1.02579281303836	1.44767441860465	1.0169838490476	1875.39285714286	0.04	0.021595
5.697297	5.692155	0.027191	0.000367	-0.62077	0.000367	0.478183	0.155404	4955	8	35	0.570996	8247	4.6413	5.3288	68.4932	0.00622	0.022	39991753	8247	8.578082	1.003135	0.000723	0.527795	0.000175	0.475363	5.6e-05	-1.9e-05	1.68431288323641	5113	Est.	tropics_27	0.712162125	1.02435270303071	0.507607192254495	1.01844538089681	2.09714285714286	1.00593230857261	2775.07142857143	0.04	0.0206175
5.851695	4.452582	0.001072	0.000287	-0.62201	0.000287	0.466469	0.15763	5739	5	43	0.768122	11381	4.5103	6.0151	Inf	0.00131	0.0104	39988619	11381	10.726027	0.973576	0.000624	0.536716	0.00016	0.453668	3.7e-05	-9e-06	1.11586012274536	5514	Transient	tropics_27	1.170339	1.02824286424211	0.459935897435897	1.00027622657432	1.79375	1.02821666945872	4260.27027027027	0.04	0.0284525
5.463651	3.699406	0.011287	0.000239	-0.618894	0.000239	0.46983	0.155151	5697	5	50	0.818849	14590	4.4312	4.2548	91.3242	0.00628	0.0085	39985410	14590	10.610959	0.96769	0.000631	0.536417	0.000162	0.451179	3.9e-05	-9e-06	0.95355095194245	5618	Transient	tropics_27	1.0927302	1.04511872450483	0.378763866877971	1.00395724460725	1.47530864197531	1.04133836016304	3978.23076923077	0.04	0.036475
8.827778	1.642562	-0.005086	0.000106	-0.645915	0.000106	0.474731	0.158024	6061	6	24	0.424733	3833	5.5799	4.2247	27.3973	0.00629	0.036	39996167	3833	11.608219	1.01161	0.000908	0.532913	0.000184	0.474864	0.00018	-6.7e-05	1.81951449209589	5885	Transient	tropics_27	1.47129633333333	0.983508379512779	0.116740088105727	0.983617767710474	0.576086956521739	0.999719919808619	877.911111111111	0.04	0.0095825
3.726087	5.955406	0.020206	0.000384	-0.604937	0.000384	0.467361	0.158183	5879	6	31	0.675967	5376	4.9533	4.6466	91.3242	0.00618	0.0149	39994624	5376	11.109589	0.986731	0.00086	0.536025	0.000149	0.460391	9.5e-05	-8e-06	1.37030786447235	5920	Transient	tropics_27	0.6210145	1.03413343976314	0.446511627906977	1.01881223900433	2.57718120805369	1.01513930550337	1665.08421052632	0.04	0.01344
6.361809	3.446984	0.022991	0.000222	-0.626108	0.000222	0.478677	0.151508	5935	6	28	0.649076	4112	5.1212	4.8	39.1389	0.00661	0.0173	39995888	4112	11.263014	0.994057	0.000762	0.535624	0.000151	0.464187	0.000101	-2.5e-05	1.44799732744846	6201	Transient	tropics_27	1.0603015	1.02937490525171	0.291338582677165	0.99821644903042	1.47019867549669	1.03121586774296	1500.07920792079	0.04	0.01028
8.368159	2.401772	0.049163	0.000155	-0.642223	0.000155	0.499357	0.14083	5921	6	34	0.689585	4436	5.0373	4.7616	45.6621	0.00636	0.0154	39995564	4436	11.224658	0.979406	0.000945	0.535791	0.000153	0.45719	0.000127	-1.7e-05	1.33388720012452	6301	Est.	tropics_27	1.39469316666667	1.07247816595938	0.164021164021164	0.981952953460666	1.01307189542484	1.09223080119863	1108.89763779528	0.04	0.01109
3.423313	1.557003	0.034411	1e-04	-0.602505	1e-04	0.472876	0.157299	6019	6	26	0.449728	3680	5.4318	6.4014	27.3973	0.00623	0.032	39996320	3680	11.493151	1.003953	0.001307	0.533789	0.000165	0.470491	0.000278	-6.3e-05	1.79723934520963	6335	Transient	tropics_27	0.570552166666667	1.030934623827	0.0765110941086458	1.02557112157068	0.606060606060606	1.00506917241775	565.823741007194	0.04	0.0092
3.6	3.177931	0.061998	0.000205	-0.603924	0.000205	0.486831	0.157401	6215	7	27	0.385895	6792	5.7624	4.437	54.7945	0.00619	0.0522	39993208	6792	12.030137	1.030456	0.001082	0.528039	0.000214	0.48835	0.000359	-0.00016	2.00123014096566	6431	Transient	tropics_27	0.514285714285714	1.03251397129569	0.189463955637708	1.03526883232511	0.957943925233645	0.996889525954746	438.442896935933	0.04	0.01698
8.974654	5.734381	0.050096	0.00037	-0.647095	0.00037	0.502613	0.142091	6481	9	80	0.567767	32228	5.7067	4.5534	273.9726	0.00605	0.0495	39967772	32228	12.758904	1.010199	0.000909	0.521775	0.000266	0.484342	0.00012	-7.6e-05	1.72914081862061	6481	Est.	tropics_27	0.997183777777778	1.04075733914376	0.407040704070407	1.00342968646593	1.39097744360902	1.03772334424849	1184.09166666667	0.04	0.08057
8.455696	1.716392	-0.000685	0.000111	-0.642926	0.000111	0.475381	0.151354	7167	10	18	0.360872	1973	7.1587	5.9973	14.4196	0.00167	0.0537	39998027	1973	14.638356	1.008946	0.001025	0.519064	0.000194	0.486232	0.00018	-5.7e-05	1.85802686980167	6779	Transient	tropics_27	0.8455696	0.990454627461667	0.108292682926829	1.0128843869178	0.572164948453608	0.977683492653713	840.855555555555	0.04	0.0049325
6.372549	10.272972	0.002925	0.000663	-0.626194	0.000663	0.4692	0.151762	6999	10	25	0.46436	3353	6.9603	5.9726	27.3973	0.00122	0.0498	39996647	3353	14.178082	0.979651	0.000832	0.519426	0.000215	0.471769	0.000104	-4.7e-05	1.80482525686684	6802	Transient	tropics_27	0.6372549	1.02376181108009	0.796875	1.02925673294273	3.08372093023256	0.994554538343978	1459.25	0.04	0.0083825
11.56383	2.926777	-0.005651	0.000189	-0.667891	0.000189	0.484986	0.145604	7083	9	22	0.363191	2244	7.0032	6.2027	27.3973	0.00669	0.049	39997756	2244	14.408219	0.996774	0.00088	0.519409	0.000187	0.480031	0.000136	-4.8e-05	1.91105619433118	6952	Transient	tropics_27	1.28487	0.997583140076511	0.214772727272727	0.987254571998112	1.01069518716578	1.01032225002135	1070.61764705882	0.04	0.00561
6.676923	2.649467	0.025433	0.000171	-0.628639	0.000171	0.481053	0.151553	7013	10	26	0.448372	3225	6.9238	6.011	24.9066	0.00631	0.0501	39996775	3225	14.216438	0.981078	0.00085	0.5193	0.000217	0.47259	0.000127	-5.7e-05	1.89411931240503	7354	Transient	tropics_27	0.6676923	1.04554294164495	0.201176470588235	1.02699239733759	0.788018433179724	1.01790770012061	1193.33070866142	0.04	0.0080625
12.076087	1.200733	0.022231	7.7e-05	-0.672006	7.7e-05	0.500756	0.138197	7083	9	22	0.363191	2244	7.0032	6.2027	27.3973	0.00669	0.049	39997756	2244	14.408219	0.996774	0.00088	0.519409	0.000187	0.480031	0.000136	-4.8e-05	1.91105619433118	7552	Transient	tropics_27	1.34178744444444	1.02578914584522	0.0875	0.983200366682672	0.411764705882353	1.04317429499345	1016.15441176471	0.04	0.00561
12.294118	10.005932	0.037305	0.000646	-0.673757	0.000646	0.50925	0.134084	7111	10	19	0.353083	2076	6.9696	5.8438	18.2648	0.00644	0.0483	39997924	2076	14.484932	0.999736	0.000859	0.518889	0.000185	0.481925	0.00012	-4.1e-05	1.80631521741289	7558	Est.	tropics_27	1.2294118	1.03828367236962	0.752037252619325	0.982463870957365	3.49189189189189	1.05669969393578	1117.36666666667	0.04	0.00519
12.509091	1.340826	0.014747	8.7e-05	-0.675484	8.7e-05	0.498756	0.143951	7251	9	15	0.318645	2451	7.13	6.2274	13.0463	0.00629	0.054	39997549	2451	14.868493	1.019158	0.001404	0.51976	0.000162	0.490426	0.000225	-2.2e-05	1.86050417010015	7600	Transient	tropics_27	1.389899	0.995779136793135	0.061965811965812	0.979125074124265	0.537037037037037	1.0169852332462	639.782222222222	0.04	0.0061275
9.075669	5.924037	-0.007938	0.000382	-0.647906	0.000382	0.475035	0.137978	7671	9	107	0.802571	63785	2.915	7.3767	Inf	0.00617	0.0118	39936215	63785	16.019178	0.965222	0.000912	0.521583	0.000188	0.462816	6.9e-05	-4e-06	1.05733755588405	7697	Transient	tropics_27	1.00840766666667	1.02783962935211	0.418859649122807	1.00298530810901	2.03191489361702	1.02640142086704	1999.68115942029	0.04	0.1594625
9.556501	4.47767	-0.013913	0.000289	-0.651768	0.000289	0.473515	0.135895	7769	9	73	0.727706	20151	3.1524	4.7151	Inf	0.00629	0.0155	39979849	20151	16.287671	0.95345	0.000798	0.52262	0.000191	0.456282	6.2e-05	-1.3e-05	1.35718958100783	7714	Transient	tropics_27	1.06183344444444	1.03433146833206	0.362155388471178	0.997136763343692	1.5130890052356	1.03776830994867	2191.85483870968	0.04	0.0503775
11	6.039548	-0.051044	0.00039	-0.663363	0.00039	0.461433	0.143316	7839	9	39	0.628516	7715	3.2788	7.837	136.9863	0.00655	0.0199	39992285	7715	16.479452	0.95791	0.000816	0.522934	0.000196	0.458182	1e-04	-3.5e-05	1.60075280841698	7716	Transient	tropics_27	1.22222222222222	0.991989705912643	0.477941176470588	0.985049897147195	1.98979591836735	1.00709543369229	1433.16	0.04	0.0192875
13.032258	1.257024	-0.015346	8.1e-05	-0.679686	8.1e-05	0.485986	0.135377	8119	9	13	0.299509	611	3.8775	6.1219	3.8588	0.00609	0.0397	39999389	611	17.246575	0.993575	0.001891	0.521672	0.000219	0.476237	0.000172	4.5e-05	1.90324610050727	7807	Transient	tropics_27	1.44802866666667	0.991139219316096	0.0428344791115812	0.971445841599724	0.36986301369863	1.02047089999307	787.075581395349	0.04	0.0015275
8.288889	3.076543	-0.007601	0.000198	-0.641586	0.000198	0.47158	0.136706	7811	9	56	0.67892	11153	3.3183	7.7616	Inf	0.00644	0.0187	39988847	11153	16.40274	0.945902	0.001007	0.522971	0.000192	0.452412	0.000153	-3.6e-05	1.49690885025829	7887	Est.	tropics_27	0.920987666666667	1.04918671759635	0.196623634558093	1.0066653812213	1.03125	1.0423684606067	893.503267973856	0.04	0.0278825
11.016529	2.578239	-0.028369	0.000166	-0.663495	0.000166	0.472018	0.137082	7937	8	24	0.467054	2580	3.6796	5.8726	21.0748	0.00145	0.0322	39997420	2580	16.747945	0.974097	0.000755	0.524337	0.000196	0.464724	0.000127	-5.9e-05	1.88957144107879	8012	Transient	tropics_27	1.377066125	0.997877646360107	0.219867549668874	0.982284469872087	0.846938775510204	1.0156953374476	1079.38582677165	0.04	0.00645
7.300578	4.129306	-0.026131	0.000266	-0.633648	0.000266	0.459179	0.141458	7895	9	29	0.519105	3978	3.4441	5.0548	45.6621	0.00664	0.0268	39996022	3978	16.632877	0.956987	0.001143	0.522788	0.000204	0.45793	0.000226	-6.7e-05	1.91683609561643	8047	Transient	tropics_27	0.811175333333333	1.01799445559023	0.232720909886264	1.0150432788276	1.30392156862745	1.00272749110126	625.920353982301	0.04	0.009945
9.488889	1.716543	0.007475	0.000111	-0.651225	0.000111	0.483267	0.137264	7979	9	19	0.365141	1813	3.8866	16.3507	19.5695	0.0219	0.0396	39998187	1813	16.863014	0.977962	0.000862	0.52243	0.000198	0.468346	0.000222	-9.9e-05	2.10302313022583	8379	Transient	tropics_27	1.054321	1.0302067028724	0.12877030162413	0.998041196374752	0.560606060606061	1.031858924812	618.306306306306	0.04	0.0045325
7.305556	0.795525	-0.020878	5.1e-05	-0.633688	5.1e-05	0.461588	0.14456	8007	9	18	0.319499	1518	3.9142	5.9699	13.0463	-0.00845	0.0409	39998482	1518	16.939726	0.981767	0.000735	0.521701	0.000188	0.470777	0.000156	-7.4e-05	2.04523938560059	8436	Transient	tropics_27	0.811728444444444	0.997526334222663	0.0693877551020408	1.01711750596302	0.271276595744681	0.980481204476854	926.666666666667	0.04	0.003795
13.723404	2.39158	-5.9e-05	0.000154	-0.685237	0.000154	0.496237	0.127908	7965	9	18	0.39466	2060	3.7518	5.9123	15.2207	0.00631	0.038	39997940	2060	16.824658	0.980449	0.000904	0.522969	0.000206	0.468989	0.000162	-6.5e-05	2.04661691474171	8882	Transient	tropics_27	1.52482266666667	1.01988068909292	0.170353982300885	0.963672367475739	0.747572815533981	1.05809944369697	789.555555555555	0.04	0.00515
4.785714	0.406463	0.060786	2.6e-05	-0.613448	2.6e-05	0.490823	0.129494	8063	9	17	0.309403	989	4.0807	16.4658	10.1471	-0.0036	0.0402	39999011	989	17.093151	0.976071	0.001446	0.52026	0.000194	0.469303	0.000274	-5.3e-05	2.04031123659321	9116	Est.	tropics_27	0.531746	1.08872354383655	0.0179806362378976	1.04078849313374	0.134020618556701	1.04585523638246	472.605839416058	0.04	0.0024725
7.990962	5.18112	0.006317	0.000334	-0.639193	0.000334	0.477543	0.131635	8623	8	108	0.906889	52690	2.7809	3.0438	Inf	0.00624	0.0044	39947310	52690	18.627397	0.948958	0.000667	0.524563	0.000153	0.452431	4.2e-05	-2e-06	0.559113558247782	9160	Est.	tropics_27	0.99887025	1.06046526223891	0.500749625187406	1.00601476042874	2.18300653594771	1.05550459628098	3134.16666666667	0.04	0.131725
6.547945	3.352724	0.012232	0.000216	-0.627603	0.000216	0.474261	0.130205	8819	8	26	0.660373	3919	3.7761	17.5	54.7945	0.02736	0.0156	39996081	3919	19.164384	0.964964	0.000921	0.526617	0.000173	0.458234	5.2e-05	1.5e-05	1.24970088203784	9611	Transient	tropics_27	0.818493125	1.04906205503634	0.234527687296417	1.01377273200307	1.2485549132948	1.0349755801621	2503.94230769231	0.04	0.0097975
8.186275	0.739812	0.03338	4.8e-05	-0.640762	4.8e-05	0.490794	0.12595	8875	7	23	0.561449	2319	3.8486	2.3425	22.8311	0.00616	0.0213	39997681	2319	19.317808	0.974354	0.001085	0.528034	0.000177	0.461448	8.1e-05	1.6e-05	1.43062200795986	10470	Transient	tropics_27	1.16946785714286	1.0611578164384	0.0442396313364055	0.997834950517661	0.271186440677966	1.06359546471108	1554.93827160494	0.04	0.0057975
7.865979	5.064513	0.043767	0.000327	-0.63819	0.000327	0.494643	0.133037	9085	6	14	0.541667	2232	3.611	17.8658	11.4155	0.02678	0.0321	39997768	2232	19.893151	1.039139	0.00137	0.535529	0.000277	0.485279	8.1e-05	-2e-06	1.58200785210342	10495	Transient	tropics_27	1.3109965	1.00538898295904	0.238686131386861	0.98640351425091	1.18050541516245	1.01929611625477	1642.43209876543	0.04	0.00558
1.589474	1.147258	0.098743	7.4e-05	-0.587776	7.4e-05	0.496903	0.131162	9057	6	17	0.516256	2030	3.8106	17.8274	11.4155	0.00608	0.0324	39997970	2030	19.816438	1.022004	0.001428	0.53408	0.000262	0.478538	7.8e-05	1.6e-05	1.66586863553305	10506	Est.	tropics_27	0.264912333333333	1.08001787759931	0.0518207282913165	1.04022146594662	0.282442748091603	1.03837730754924	1681.5641025641	0.04	0.005075
2.884129	2.587353	0.12705	0.000167	-0.598174	0.000167	0.516737	0.123952	9267	4	34	0.480291	19407	2.3984	3.2027	30.4414	0.00565	0.0213	39980593	19407	20.391781	1.061511	0.0018	0.541641	0.000155	0.490077	0.000205	2.9e-05	1.22105926572411	10528	Est.	tropics_27	0.72103225	1.06967689458863	0.0927777777777778	1.01509058886498	1.07741935483871	1.05439961475442	604.643902439024	0.04	0.0485175
3.777547	4.580452	-0.018224	0.000296	-0.605351	0.000296	0.449998	0.128215	9617	5	50	0.598362	11722	2.804	18.5918	273.9726	0.00666	0.0218	39988278	11722	21.350685	0.950345	0.001068	0.539573	0.000134	0.440462	0.000123	1.1e-05	1.55535022895349	10604	Transient	tropics_27	0.7555094	1.03324692919484	0.277153558052434	1.01169403982498	2.2089552238806	1.02164999477821	1042.39837398374	0.04	0.029305
4.911488	6.186139	0.00921	0.000399	-0.614459	0.000399	0.466746	0.122781	9617	5	50	0.598362	11722	2.804	18.5918	273.9726	0.00666	0.0218	39988278	11722	21.350685	0.950345	0.001068	0.539573	0.000134	0.440462	0.000123	1.1e-05	1.55535022895349	10640	Transient	tropics_27	0.9822976	1.06198542903403	0.373595505617978	1.00252136627594	2.97761194029851	1.05967370624481	998.219512195122	0.04	0.029305
4.945578	5.371188	-0.014084	0.000347	-0.614732	0.000347	0.456059	0.126623	9673	5	37	0.570927	5978	2.9975	18.6712	54.7945	0.02733	0.0256	39994022	5978	21.50411	0.956535	0.001024	0.538529	0.000139	0.444201	0.000119	5e-06	1.70913442663589	10642	Transient	tropics_27	0.9891156	1.03081927535114	0.3388671875	1.00419068701312	2.49640287769784	1.02669512225321	1064.05882352941	0.04	0.014945
4.359223	2.560279	0.041688	0.000165	-0.610023	0.000165	0.47991	0.124594	9771	6	24	0.42224	2527	3.2875	4.6178	30.4414	0.00648	0.0396	39997473	2527	21.772603	0.971564	0.001342	0.53596	0.000129	0.453366	0.000214	-6e-06	1.80051439106108	11206	Est.	tropics_27	0.726537166666667	1.0730833444095	0.122950819672131	1.01376664704125	1.27906976744186	1.05854872222443	582.214953271028	0.04	0.0063175
5.518519	1.632373	0.00805	0.000105	-0.619334	0.000105	0.46839	0.124821	9715	5	31	0.489657	3674	3.1866	18.7288	45.6621	0.00654	0.034	39996326	3674	21.619178	0.97007	0.000886	0.537637	0.000134	0.451247	0.000102	-1e-06	1.89752240405115	11810	Transient	tropics_27	1.1037038	1.03918530453329	0.118510158013544	1.00123843396352	0.783582089552239	1.03799028026779	1223.73529411765	0.04	0.009185
4.111111	2.728395	0.051593	0.000176	-0.60803	0.000176	0.483721	0.122519	10009	6	17	0.595823	2442	3.5144	4.9397	11.4155	0.00602	0.0598	39997558	2442	22.424658	1.018926	0.000758	0.533702	0.000117	0.477434	4.9e-05	1.7e-05	1.3886373218296	12178	Est.	tropics_27	0.685185166666667	1.03338918215812	0.232189973614776	1.02008672503469	1.5042735042735	1.01316831226934	2500.38775510204	0.04	0.006105
5.177419	1.307232	0.065591	8.4e-05	-0.616595	8.4e-05	0.494766	0.123995	10037	6	19	0.574111	3036	3.7176	4.9822	13.0463	0.0086	0.0638	39996964	3036	22.50137	1.035649	0.000739	0.533646	0.000112	0.485326	4.8e-05	1.4e-05	1.43294069871783	12194	Transient	tropics_27	0.862903166666667	1.03103455106268	0.113667117726658	1.01149312543857	0.75	1.01945084335066	2583.22916666667	0.04	0.00759
7.579292	7.388127	0.066595	0.000477	-0.635887	0.000477	0.50545	0.120354	10359	7	81	0.375613	45696	5.0289	3.663	68.4932	0.00605	0.0789	39954304	45696	23.383562	1.020772	0.000883	0.531101	0.000181	0.480685	5.9e-05	-6e-06	1.64700717725522	12247	Est.	tropics_27	1.082756	1.04711189294935	0.540203850509626	0.996920819102608	2.6353591160221	1.05152022634366	2039.89830508475	0.04	0.11424
3.952174	8.515104	0.013329	0.000549	-0.606753	0.000549	0.464986	0.130059	10933	7	24	0.640692	3991	6.3763	5.8466	27.3973	0.0063	0.0828	39996009	3991	24.956164	0.997625	0.000881	0.530866	0.000178	0.470048	0.000121	-3.5e-05	1.36263851544564	12322	Transient	tropics_27	0.564596285714286	1.01583082532599	0.623155505107832	1.02684669337565	3.08426966292135	0.989230887058343	1074.86776859504	0.04	0.0099775
10.13615	1.62935	0.054129	0.000105	-0.656424	0.000105	0.509016	0.115173	10947	7	23	0.635516	4077	6.6408	5.274	18.2648	0.00633	0.0885	39995923	4077	24.994521	1.008387	0.000685	0.5309	0.00017	0.475085	8e-05	-3.4e-05	1.36738183566659	13603	Transient	tropics_27	1.44802142857143	1.04684091370803	0.153284671532847	0.977025623462236	0.617647058823529	1.07142090362777	1439.6625	0.04	0.0101925
10.347518	2.875685	0.048344	0.000186	-0.658122	0.000186	0.507064	0.177453	2057	12	55	0.553823	13916	5.5228	4.8781	136.9863	0.00643	0.0643	39986084	13916	0.638356	0.994962	0.001074	0.509969	0.000175	0.487995	0.000157	-3.2e-05	1.72685369203854	1822	Est.	tropics_28	0.862293166666667	1.05484594599025	0.173184357541899	1.0154007269188	1.06285714285714	1.03907622004324	1130.27388535032	0.04	0.03479
12.387029	3.41297	0.035515	0.00022	-0.674503	0.00022	0.508824	0.171662	2141	12	41	0.531138	10357	5.495	5.1041	30.4414	0.00643	0.0608	39989643	10357	0.868493	0.987728	0.001161	0.510508	0.000165	0.483896	0.000151	-1.1e-05	1.79886315920234	1945	Transient	tropics_28	1.03225241666667	1.04902684778537	0.189491817398794	0.997848288845854	1.33333333333333	1.05151520161357	1136.83443708609	0.04	0.0258925
9.867788	3.595501	0.047871	0.000232	-0.654268	0.000232	0.504815	0.179552	2295	12	30	0.402237	9119	4.8316	5.3534	34.2466	0.00131	0.0433	39990881	9119	1.290411	1.005377	0.001217	0.509934	0.000144	0.493065	0.000149	5e-06	1.83417382379499	2320	Transient	tropics_28	0.822315666666667	1.04342482575112	0.19063270336894	1.01939159455064	1.61111111111111	1.02383052944338	1205.04697986577	0.04	0.0227975
12.027778	5.971451	-0.00873	0.000385	-0.671618	0.000385	0.485441	0.181379	2491	12	33	0.431879	13821	5.1799	5.8904	91.3242	0.00614	0.0438	39986179	13821	1.827397	1.01107	0.000629	0.508801	0.000139	0.496989	3.7e-05	-9e-06	1.76922763464852	2339	Transient	tropics_28	1.00231483333333	0.980454365970532	0.6120826709062	1.00408863731334	2.76978417266187	0.976764073249106	4902.13513513514	0.04	0.0345525
11.065169	3.746315	0.075561	0.000242	-0.663886	0.000242	0.524028	0.168488	2379	12	26	0.374989	10915	4.9199	5.5836	68.4932	0.00621	0.0425	39989085	10915	1.520548	1.002307	0.000921	0.509547	0.000139	0.491943	9.2e-05	0	1.73424753429801	2383	Est.	tropics_28	0.922097416666667	1.07600666616255	0.262757871878393	1.01040090048753	1.7410071942446	1.06522097072222	1831.39130434783	0.04	0.0272875
13.26685	3.463867	0.04262	0.000223	-0.68157	0.000223	0.51617	0.163385	2799	13	40	0.373699	16813	6.649	6.7342	45.6621	0.006	0.0603	39983187	16813	2.671233	0.993131	0.00067	0.505625	0.000145	0.49126	6.7e-05	-2e-05	1.94531692072328	2691	Est.	tropics_28	1.02052692307692	1.05075893695126	0.332835820895522	1.00039006722582	1.53793103448276	1.05070634694459	2438.58208955224	0.04	0.0420325
14.613126	3.335648	-0.00285	0.000215	-0.692384	0.000215	0.498528	0.170151	3051	13	35	0.472215	12039	7.1037	7.4247	54.7945	0.00651	0.0654	39987961	12039	3.361644	0.995821	0.000616	0.504981	0.00017	0.493244	5.3e-05	-3.3e-05	1.74692177934058	2713	Transient	tropics_28	1.12408661538462	1.00133865161968	0.349025974025974	0.990892203722841	1.26470588235294	1.01071275068729	3210.39622641509	0.04	0.0300975
13.720764	3.776442	0.02013	0.000244	-0.685216	0.000244	0.506445	0.167534	3387	13	30	0.549949	9750	7.727	8.3425	54.7945	0.0061	0.0588	39990250	9750	4.282192	0.998078	0.000704	0.504119	0.000166	0.495192	6.2e-05	-2.5e-05	1.37286807754061	3061	Transient	tropics_28	1.05544338461538	1.0222988331794	0.346590909090909	0.999726964950354	1.46987951807229	1.02272451897446	2702.16129032258	0.04	0.024375
12.907543	6.400211	0.041443	0.000413	-0.678684	0.000413	0.513988	0.15798	3583	13	23	0.434752	9893	8.5605	5.8904	91.3242	0.00621	0.0647	39990107	9893	4.819178	1.010632	0.000742	0.50505	0.000155	0.500457	4.2e-05	-6e-06	1.31162024555128	3404	Est.	tropics_28	0.992887923076923	1.0313484515378	0.556603773584906	1.00442360006709	2.66451612903226	1.02703728791884	3761.42857142857	0.04	0.0247325
15.910995	2.133439	0.032353	0.000138	-0.702808	0.000138	0.521806	0.154847	3695	13	33	0.524086	12414	8.6156	6.1973	45.6621	0.00648	0.0693	39987586	12414	5.126027	1.016019	0.000938	0.505363	0.000143	0.502811	9.9e-05	-5e-06	1.37356941727477	3520	Transient	tropics_28	1.22392269230769	1.01659717812615	0.147121535181237	0.979875551199798	0.965034965034965	1.03777761425267	1564.11111111111	0.04	0.031035
12.270042	4.294166	0.051068	0.000277	-0.673564	0.000277	0.516328	0.149268	4437	13	37	0.533257	11381	9.2817	8.2301	91.3242	0.00641	0.082	39988619	11381	7.158904	1.003509	0.000979	0.505041	0.000161	0.497011	0.000171	-4.2e-05	1.67336823609914	4204	Est.	tropics_28	0.943849384615385	1.0487145144418	0.2829417773238	1.00959742762196	1.72049689440994	1.03886634299844	872.912280701754	0.04	0.0284525
14.733002	4.431199	0.026272	0.000286	-0.693347	0.000286	0.513746	0.151064	4437	13	37	0.533257	11381	9.2817	8.2301	91.3242	0.00641	0.082	39988619	11381	7.158904	1.003509	0.000979	0.505041	0.000161	0.497011	0.000171	-4.2e-05	1.67336823609914	4424	Transient	tropics_28	1.13330784615385	1.02303033772619	0.292134831460674	0.989820826945258	1.77639751552795	1.03367128695341	883.415204678363	0.04	0.0284525
16.331915	3.043024	0.063018	0.000196	-0.706189	0.000196	0.539861	0.134804	4423	13	42	0.547028	11206	10.0295	8.1918	91.3242	0.00619	0.0879	39988794	11206	7.120548	0.995762	0.000857	0.504722	0.000156	0.493471	0.000131	-3.4e-05	1.62273470162094	4471	Est.	tropics_28	1.25630115384615	1.06957888520243	0.228704784130688	0.97780843372946	1.25641025641026	1.09400755059568	1029.03816793893	0.04	0.028015
12.290323	2.620014	0.009489	0.000169	-0.673727	0.000169	0.495464	0.159309	4577	14	45	0.285557	18161	7.9229	8.6137	91.3242	0.00608	0.0964	39981839	18161	7.542466	1.025674	0.000944	0.501072	0.000179	0.512116	0.000245	-9.5e-05	1.97951682572916	4535	Transient	tropics_28	0.877880214285714	0.9842641651236	0.179025423728814	1.01742861197087	0.94413407821229	0.96748392942224	650.240816326531	0.04	0.0454025
13.261905	7.21712	-0.006578	0.000466	-0.681531	0.000466	0.491241	0.141143	5193	14	32	0.728923	6334	6.5144	10.3014	54.7945	0.00636	0.0543	39993666	6334	9.230137	0.989676	0.000786	0.499753	0.000188	0.495337	8.5e-05	-3.7e-05	1.27170124114276	4754	Est.	tropics_28	0.947278928571429	1.00380689001398	0.592875318066158	1.01218392924629	2.47872340425532	0.991730882207467	1660.50588235294	0.04	0.015835
19.470825	5.379934	-0.008473	0.000347	-0.731402	0.000347	0.515459	0.135962	5053	15	56	0.692074	12201	5.407	9.9178	273.9726	0.00636	0.0495	39987799	12201	8.846575	0.970147	0.000795	0.4966	0.000209	0.488683	0.000107	-5.5e-05	1.32521613026089	4920	Transient	tropics_28	1.298055	1.02207479350758	0.436477987421384	0.969057243427213	1.66028708133971	1.05479216588259	1270.67289719626	0.04	0.0305025
14.688172	2.12857	0.003946	0.000137	-0.692987	0.000137	0.502166	0.137734	5165	15	34	0.692185	6910	5.8802	10.2247	30.4414	0.0063	0.0476	39993090	6910	9.153425	0.989561	0.000811	0.49884	0.000198	0.496178	7.2e-05	-3.3e-05	1.39999068008886	5744	Transient	tropics_28	0.979211466666667	1.01454462707057	0.168927250308261	1.00248596081864	0.691919191919192	1.01206824970071	1912.97222222222	0.04	0.017275
13.98452	3.668491	0.03033	0.000237	-0.687335	0.000237	0.512695	0.143031	5529	12	24	0.650175	7701	10.1262	11.2219	27.3973	0.00632	0.1003	39992299	7701	10.150685	1.018207	0.000963	0.50743	0.000216	0.501884	7.4e-05	-2.7e-05	1.26949124809237	6026	Transient	tropics_28	1.16537666666667	1.01236255502481	0.246105919003115	0.991101338167782	1.09722222222222	1.02154083413697	1932.85135135135	0.04	0.0192525
11.254011	1.980933	0.090828	0.000128	-0.665403	0.000128	0.532847	0.133424	5515	12	23	0.66034	7166	9.9744	11.1836	39.1389	0.00635	0.0963	39992834	7166	10.112329	1.020137	0.00106	0.507525	0.000223	0.502736	8.6e-05	-2.4e-05	1.25426699683508	6034	Est.	tropics_28	0.93783425	1.07346428488512	0.120754716981132	1.01288866012646	0.573991031390135	1.05989425861685	1551.44186046512	0.04	0.017915
15.450281	3.624639	0.047712	0.000234	-0.699108	0.000234	0.527933	0.120054	6145	11	50	0.43972	12981	13.779	12.9096	136.9863	0.00648	0.1629	39987019	12981	11.838356	0.982393	0.001032	0.512025	0.000238	0.479987	0.000187	-7.8e-05	1.68511847149692	7002	Est.	tropics_28	1.404571	1.06766694966553	0.226744186046512	0.970711304132942	0.983193277310924	1.09989020535973	642	0.04	0.0324525
13.561475	2.650592	0.097778	0.000171	-0.683937	0.000171	0.546924	0.110626	6593	14	67	0.718515	30808	5.1955	14.137	91.3242	0.00604	0.0467	39969192	30808	13.065753	1.027762	0.00152	0.502808	0.000212	0.511474	0.00043	-0.000139	1.1187520828342	7636	Est.	tropics_28	0.968676785714286	1.07293123753107	0.1125	1.00361641499931	0.806603773584906	1.06930948591717	257.26976744186	0.04	0.07702
17.581319	4.571959	-0.024741	0.000295	-0.716225	0.000295	0.4999	0.115589	6901	15	107	0.72924	43943	2.7011	4.0466	Inf	0.00618	0.0186	39956057	43943	13.909589	0.977991	0.001152	0.498389	0.000158	0.490781	0.000161	-1.3e-05	1.23005269793016	7718	Transient	tropics_28	1.17208793333333	0.997516899450766	0.256076388888889	0.980345108653092	1.86708860759494	1.0185805888981	717.944099378882	0.04	0.1098575
16.003205	4.056614	-0.001203	0.000262	-0.703549	0.000262	0.505077	0.117567	6999	14	70	0.719695	21630	2.9919	4.3151	273.9726	0.00613	0.0171	39978370	21630	14.178082	0.972931	0.000989	0.499351	0.000177	0.487293	9.6e-05	-9e-06	1.38882053396931	8077	Transient	tropics_28	1.14308607142857	1.02658639031383	0.264914054600607	0.990938330347592	1.48022598870057	1.0364954965493	1224.65625	0.04	0.054075
13.232481	7.335274	0.019012	0.000473	-0.681294	0.000473	0.504022	0.115374	7013	14	66	0.703021	19530	3.042	14.2137	Inf	0.00625	0.0176	39980470	19530	14.216438	0.969286	0.001032	0.499459	0.000178	0.485364	0.00011	-9e-06	1.43924242684506	8135	Est.	tropics_28	0.945177214285714	1.05148932190352	0.458333333333333	1.01301979530541	2.65730337078652	1.03844125233845	1048.85454545455	0.04	0.048825
11.308642	5.962353	0.017406	0.000385	-0.665842	0.000385	0.495399	0.122331	7097	14	49	0.542931	11670	3.429	2.5178	273.9726	0.00649	0.0289	39988330	11670	14.446575	0.984438	0.001096	0.500519	0.000187	0.49193	0.000137	-2.1e-05	1.71776428271969	8289	Transient	tropics_28	0.807760142857143	1.03364393407054	0.351277372262774	1.02661575613684	2.05882352941176	1.00705181631533	892.92700729927	0.04	0.029175
16.857805	5.308992	-0.003905	0.000343	-0.710413	0.000343	0.507085	0.112533	7069	14	51	0.600102	13791	3.3383	14.3658	273.9726	0.0062	0.0266	39986209	13791	14.369863	0.973624	0.001299	0.500525	0.000188	0.486528	0.000197	-2.5e-05	1.65623239451339	8533	Transient	tropics_28	1.20412892857143	1.02308757240743	0.264049268668206	0.981851436654056	1.82446808510638	1.04225245001315	571.233502538071	0.04	0.0344775
16.609694	3.018579	0.01374	0.000195	-0.708421	0.000195	0.515007	0.115254	7279	14	30	0.429923	7820	3.9075	14.9356	91.3242	0.00608	0.0319	39992180	7820	14.945205	0.999179	0.001049	0.502314	0.00019	0.497556	0.000162	-4.4e-05	1.69467033107072	9292	Transient	tropics_28	1.18640671428571	1.01466786993394	0.185891325071497	0.980305380429781	1.02631578947368	1.03507343896968	711.444444444444	0.04	0.01955
12.379548	2.99852	0.041061	0.000193	-0.674443	0.000193	0.511811	0.121441	7783	12	54	0.76619	25046	5.1596	16.3219	91.3242	0.00597	0.0166	39974954	25046	16.326027	1.009678	0.000847	0.508611	0.000207	0.496514	4.8e-05	-2.1e-05	1.15098391145138	9600	Transient	tropics_28	1.031629	1.03192865493982	0.227863046044864	1.0016301254419	0.932367149758454	1.03080879894625	2530.02083333333	0.04	0.062615
9.441389	5.847144	0.01705	0.000377	-0.650844	0.000377	0.487919	0.133247	8063	12	60	0.521119	17236	5.9825	17.0877	136.9863	0.00619	0.0268	39982764	17236	17.093151	0.988403	0.00091	0.511018	0.000185	0.483822	0.000151	-5.1e-05	1.88732130029725	9737	Transient	tropics_28	0.786782416666667	1.02913101322316	0.414285714285714	1.02071816650124	2.03783783783784	1.00846799029395	882.430463576159	0.04	0.04309
11.081443	4.672748	0.01762	0.000301	-0.664017	0.000301	0.494751	0.125859	7923	11	62	0.67269	23742	5.3994	16.6973	68.4932	0.00627	0.0199	39976258	23742	16.709589	0.994057	0.000885	0.51112	0.000185	0.486471	0.000124	-4e-05	1.47959636275379	9869	Transient	tropics_28	1.00740390909091	1.02386095360812	0.340112994350282	1.00715938944715	1.62702702702703	1.01702054182058	1014.99193548387	0.04	0.059355
11.970552	7.741464	0.036364	0.000499	-0.671158	0.000499	0.507669	0.123514	8021	12	64	0.571879	19345	5.6223	4.3192	91.3242	0.00638	0.0223	39980655	19345	16.978082	0.984118	0.00113	0.510969	0.000184	0.481789	0.000222	-6e-05	1.77664808318694	9955	Transient	tropics_28	0.997546	1.05376922066638	0.441592920353982	1.00028839755927	2.71195652173913	1.05371646094037	556.369369369369	0.04	0.0483625
11.595278	4.119506	0.010012	0.000266	-0.668144	0.000266	0.49292	0.12635	8105	12	42	0.46505	14635	6.0173	4.4986	91.3242	0.00652	0.0284	39985365	14635	17.208219	0.986143	0.000869	0.510626	0.000187	0.483076	0.000129	-4.6e-05	1.98198358130415	10000	Transient	tropics_28	0.966273166666667	1.02425539476414	0.306098964326812	1.00398176121645	1.42245989304813	1.02037774594474	979.457364341085	0.04	0.0365875
16.352941	4.627351	0.008524	0.000299	-0.706358	0.000299	0.511296	0.122607	8287	12	28	0.222521	9671	6.5303	8.0329	39.1389	0.0061	0.0389	39990329	9671	17.706849	0.992597	0.000822	0.509536	0.000189	0.487323	0.000157	-6.9e-05	2.27672537866201	10068	Transient	tropics_28	1.36274508333333	1.01608249141591	0.36374695863747	0.968406609571758	1.58201058201058	1.04919324554761	780.936305732484	0.04	0.0241775
13.444706	1.766943	0.051146	0.000114	-0.682999	0.000114	0.52124	0.122822	8357	12	36	0.184684	9611	6.8243	4.4137	68.4932	0.00627	0.0446	39990389	9611	17.89863	1.0024	0.00096	0.509186	0.000188	0.492429	0.000148	-4.7e-05	2.39689271212046	10446	Transient	tropics_28	1.12039216666667	1.04995664768738	0.11875	0.991975278162719	0.606382978723404	1.05850792703111	829.878378378378	0.04	0.0240275
11.059794	5.120136	0.032034	0.00033	-0.663843	0.00033	0.501673	0.125217	8301	12	32	0.21198	9883	6.6822	5.0342	39.1389	0.00628	0.0412	39990117	9883	17.745205	1.002694	0.000775	0.509467	0.000195	0.492306	9.8e-05	-4.9e-05	2.32133434625669	10550	Transient	tropics_28	0.9216495	1.02977838851843	0.425806451612903	1.01060301555714	1.69230769230769	1.01902678415457	1277.72448979592	0.04	0.0247075
11.843342	2.236555	0.042381	0.000144	-0.670136	0.000144	0.510087	0.122775	8371	12	37	0.170159	9544	6.7266	4.4521	136.9863	0.00628	0.047	39990456	9544	17.936986	1.005717	0.00112	0.508941	0.000191	0.494337	0.000221	-6.7e-05	2.4577516505626	10687	Est.	tropics_28	0.986945166666667	1.03736130268314	0.128571428571429	1.00530118452243	0.753926701570681	1.03186085605569	555.542986425339	0.04	0.02386
12.689888	2.658887	0.067224	0.000172	-0.676936	0.000172	0.526501	0.118492	8441	12	33	0.143418	10696	6.6124	4.6438	39.1389	0.00619	0.0567	39989304	10696	18.128767	1.011082	0.001085	0.508196	0.000177	0.497652	0.000176	-4.2e-05	2.47910543281298	10842	Est.	tropics_28	1.05749066666667	1.05781235071953	0.15852534562212	0.999952080192202	0.971751412429379	1.05797022819159	673.25	0.04	0.02674
11.168041	3.706068	0.026944	0.000239	-0.664712	0.000239	0.499882	0.125708	8889	13	82	0.486272	35657	6.2221	5.8712	91.3242	0.00623	0.0747	39964343	35657	19.356164	0.979628	0.00089	0.505338	0.000201	0.484909	0.000125	-4.7e-05	1.74612483699832	11037	Transient	tropics_28	0.859080076923077	1.04867385556295	0.268539325842697	1.01797541410424	1.18905472636816	1.0308779585448	1005.664	0.04	0.0891425
17.606767	3.952887	0.020117	0.000255	-0.716429	0.000255	0.522782	0.116718	8917	13	79	0.479695	31716	6.3109	5.9479	136.9863	0.00676	0.0775	39968284	31716	19.432877	0.989206	0.000969	0.505803	0.000204	0.489189	0.000129	-4.2e-05	1.69934429266466	11112	Transient	tropics_28	1.35436669230769	1.03145422749819	0.263157894736842	0.965778288198997	1.25	1.06867080003843	904.790697674419	0.04	0.07929
12.8125	7.595279	0.019636	0.00049	-0.677921	0.00049	0.502592	0.119048	9043	13	63	0.40576	15869	6.7877	6.2918	136.9863	0.00638	0.0817	39984131	15869	19.778082	0.983427	0.000927	0.506838	0.00021	0.485354	0.00013	-5e-05	1.87552989546959	11319	Est.	tropics_28	0.985576923076923	1.03701652925645	0.528586839266451	1.0016442033001	2.33333333333333	1.03551634477103	915.753846153846	0.04	0.0396725
13.659016	3.411599	0.010016	0.00022	-0.68472	0.00022	0.501072	0.121321	9239	12	37	0.257405	7529	7.8754	6.8233	30.4414	0.00627	0.1011	39992471	7529	20.315068	0.999129	0.001019	0.507618	0.000206	0.49236	0.000166	-5.8e-05	2.00353641567002	11404	Transient	tropics_28	1.13825133333333	1.01094686273357	0.215897939156035	0.993328437134396	1.06796116504854	1.01769436997319	730.849397590361	0.04	0.0188225
15.431013	4.079185	0.042165	0.000263	-0.698953	0.000263	0.525028	0.116841	9589	12	47	0.59933	20301	6.1455	6.6192	136.9863	0.00636	0.0535	39979699	20301	21.273973	1.02446	0.001037	0.508359	0.000207	0.504076	0.000136	-4.3e-05	1.74980509364223	12361	Transient	tropics_28	1.28591775	1.01816232018521	0.253616200578592	0.9778630866772	1.27053140096618	1.04156516080908	859.125	0.04	0.0507525
8.628121	3.392586	0.030647	0.000219	-0.644311	0.000219	0.491397	0.131488	9575	12	51	0.593247	18746	6.3116	6.5808	68.4932	0.00612	0.0563	39981254	18746	21.235616	1.025665	0.001083	0.508112	0.000211	0.504893	0.000121	-3.3e-05	1.75791386617149	12388	Transient	tropics_28	0.719010083333333	1.00531991806514	0.202216066481994	1.03328431361762	1.03791469194313	0.97326958385242	1086.67768595041	0.04	0.046865
12.381587	8.307779	0.035897	0.000536	-0.67446	0.000536	0.509392	0.121514	9729	12	81	0.604619	41441	5.7833	7.0027	Inf	0.00612	0.0468	39958559	41441	21.657534	1.007986	0.000854	0.510606	0.000228	0.493833	0.000122	-6.6e-05	1.77516755976993	12488	Transient	tropics_28	1.03179891666667	1.02833677892102	0.627634660421546	0.99769967317863	2.35087719298246	1.03150660243443	996.016393442623	0.04	0.1036025
9.087893	3.926501	0.020444	0.000253	-0.648004	0.000253	0.488485	0.132601	9729	12	81	0.604619	41441	5.7833	7.0027	Inf	0.00612	0.0468	39958559	41441	21.657534	1.007986	0.000854	0.510606	0.000228	0.493833	0.000122	-6.6e-05	1.77516755976993	12497	Transient	tropics_28	0.757324416666667	1.01256804161548	0.296252927400468	1.0244470702323	1.10964912280702	0.989170428059688	1086.89344262295	0.04	0.1036025
10.461656	8.610493	-0.008528	0.000556	-0.659038	0.000556	0.479496	0.130055	10009	10	64	0.444659	16019	5.3882	7.7699	68.4932	0.00628	0.0571	39983981	16019	22.424658	0.993844	0.001376	0.517076	0.000274	0.480799	0.000193	-5.8e-05	2.02493136001012	12507	Transient	tropics_28	1.0461656	0.997649792364803	0.40406976744186	1.00052755245007	2.02919708029197	0.99728992780767	673.860103626943	0.04	0.0400475
7.416985	3.330895	0.069832	0.000215	-0.634583	0.000215	0.506158	0.119373	9925	11	77	0.56792	24352	5.489	7.5397	91.3242	0.00608	0.0445	39975648	24352	22.194521	0.971538	0.001363	0.513922	0.00027	0.47297	0.000272	-9.7e-05	1.93156550916223	13053	Est.	tropics_28	0.674271363636364	1.10374274090581	0.157740278796772	1.03158945812317	0.796296296296296	1.07016935535023	438.871323529412	0.04	0.06088
10.683124	10.23801	0.059396	0.000661	-0.660817	0.000661	0.514247	0.115338	10163	9	62	0.727758	26616	3.7892	8.1918	136.9863	0.00611	0.0407	39973384	26616	22.846575	1.029084	0.001336	0.521101	0.00017	0.493938	0.000208	-2.7e-05	1.22845957210357	13574	Est.	tropics_28	1.18701377777778	1.0312038579161	0.494760479041916	0.991034827031118	3.88823529411765	1.04111649640238	554.509615384615	0.04	0.06654
9.1105	3.349771	0.061364	0.000216	-0.648186	0.000216	0.509055	0.119935	10345	9	111	0.719438	47216	3.1686	8.6904	273.9726	0.00671	0.0202	39952784	47216	23.345205	0.985036	0.001308	0.52062	0.000162	0.473203	0.000187	-1.1e-05	1.17870027178975	13694	Transient	tropics_28	1.01227777777778	1.07943859901103	0.165137614678899	1.00455923176315	1.33333333333333	1.07576452389355	641.363636363636	0.04	0.11804
10.745704	5.382756	0.004496	0.000347	-0.66132	0.000347	0.487129	0.121924	10415	9	102	0.572933	35512	3.3765	8.8795	Inf	0.00617	0.0247	39964488	35512	23.536986	0.984375	0.001238	0.521074	0.000175	0.472468	0.000155	-8e-06	1.41542554332709	13738	Transient	tropics_28	1.19396711111111	1.02045066379386	0.280290791599354	0.990587787556076	1.98285714285714	1.03103067297679	786.606451612903	0.04	0.08878
6.456193	5.855332	0.021073	0.000378	-0.626866	0.000378	0.478263	0.127993	10905	6	34	0.777785	15863	4.1271	4.7726	136.9863	0.00621	0.0168	39984137	15863	24.879452	1.012125	0.000703	0.53438	0.000186	0.47369	2.2e-05	-7e-06	0.982589329877385	14925	Transient	tropics_28	1.07603216666667	1.00906173009106	0.537695590327169	0.99978210635201	2.03225806451613	1.00965399311786	5817.86363636364	0.04	0.0396575
4.898529	4.976468	0.056637	0.000321	-0.614354	0.000321	0.489411	0.125594	10891	6	35	0.795868	15441	4.0126	3.0548	54.7945	0.00633	0.0165	39984559	15441	24.841096	0.992473	0.000832	0.534243	0.000193	0.464631	6.7e-05	-1.7e-05	0.929520895371746	14971	Transient	tropics_28	0.8164215	1.06629761018879	0.385817307692308	1.01262957523267	1.66321243523316	1.05333264461476	1874.53731343284	0.04	0.0386025
3.492063	0.726127	0.051595	4.7e-05	-0.603058	4.7e-05	0.481312	0.216878	2015	5	6	0.950634	1499	5.1117	3.226	8.5616	0.00614	0.0021	39998501	1499	0.523288	1.01294	0.000611	0.536772	0.000144	0.471926	6e-06	1e-05	0.226662794271758	1867	Est.	tropics_29	0.6984126	1.03949810622146	0.0769230769230769	1.01930788782921	0.326388888888889	1.01988871136577	36146.3333333333	0.04	0.0037475
4.462745	2.34273	0.023213	0.000151	-0.610854	0.000151	0.471554	0.208064	2967	6	25	0.817313	5649	5.6664	5.7397	54.7945	0.00642	0.0107	39994351	5649	3.131507	0.978321	0.000664	0.534213	0.000159	0.458006	3.5e-05	-4e-06	0.851757690935634	2457	Transient	tropics_29	0.743790833333333	1.04616431471274	0.227409638554217	1.01623705434566	0.949685534591195	1.02958039851006	5944.68571428572	0.04	0.0141225
9.506329	3.617049	0.014138	0.000233	-0.651365	0.000233	0.486583	0.203076	3331	7	12	0.774905	3172	6.6199	6.6767	14.4196	0.00632	0.018	39996828	3172	4.128767	1.011389	0.000572	0.530934	0.000165	0.476435	2.4e-05	-1.6e-05	0.829824100752132	2707	Transient	tropics_29	1.358047	1.00281732763805	0.407342657342657	0.981918035761314	1.41212121212121	1.0212998625206	8461.5	0.04	0.00793
6.574324	1.136368	0.004847	7.3e-05	-0.627815	7.3e-05	0.470864	0.212626	3205	6	13	0.741225	3362	6.5621	6.3315	22.8311	0.00601	0.017	39996638	3362	3.783562	1.006228	0.000561	0.533182	0.000159	0.472011	3.4e-05	-1.9e-05	1.00470103190946	2708	Transient	tropics_29	1.09572066666667	0.998639240516343	0.130124777183601	1.00107803034446	0.459119496855346	0.997569971886248	6253.70588235294	0.04	0.008405
8.771372	4.816516	-0.007446	0.000311	-0.645462	0.000311	0.4735	0.214252	4255	8	31	0.669665	12451	7.6497	7.6274	45.6621	0.00649	0.0164	39987549	12451	6.660274	1.005062	0.000664	0.526659	0.000193	0.477355	7.8e-05	-4.7e-05	1.21219501650498	2907	Transient	tropics_29	1.0964215	0.987582510115028	0.468373493975904	0.995749059631666	1.61139896373057	0.991924249248463	2746.82051282051	0.04	0.0311275
9.979167	6.557899	-0.029245	0.000423	-0.655163	0.000423	0.467795	0.214885	4283	8	32	0.656657	11522	7.8863	7.7041	136.9863	0.00646	0.0178	39988478	11522	6.736986	0.994449	0.000586	0.526626	0.000201	0.472329	4e-05	-3.8e-05	1.23871783550564	2916	Transient	tropics_29	1.247395875	0.976599600970051	0.721843003412969	0.986197795838032	2.1044776119403	0.990400758793129	5372.125	0.04	0.028805
11.046875	3.536865	-0.001967	0.000228	-0.663739	0.000228	0.484802	0.204517	4493	8	22	0.644976	5732	8.5646	6.6767	39.1389	0.00626	0.0193	39994268	5732	7.312329	0.991883	0.000544	0.526365	0.00024	0.4715	0.000148	-0.00012	1.24667939420118	3180	Est.	tropics_29	1.380859375	1.00620227716042	0.419117647058824	0.978261160365065	0.95	1.02821208907741	1381.87162162162	0.04	0.01433
9.489796	6.690712	0.004778	0.000432	-0.651232	0.000432	0.482016	0.212805	4493	8	22	0.644976	5732	8.5646	6.6767	39.1389	0.00626	0.0193	39994268	5732	7.312329	0.991883	0.000544	0.526365	0.00024	0.4715	0.000148	-0.00012	1.24667939420118	3233	Transient	tropics_29	1.1862245	1.01301205166684	0.794117647058823	0.990573104952268	1.8	1.0223032873807	1437.87162162162	0.04	0.01433
12.210526	1.913573	0.012455	0.000123	-0.673086	0.000123	0.496448	0.203845	5081	10	18	0.540794	4486	9.8273	6.8082	21.0748	0.00621	0.0245	39995514	4486	8.923288	1.005653	0.000852	0.517949	0.000199	0.485709	0.000153	-6.8e-05	1.56764139573628	3642	Transient	tropics_29	1.2210526	1.00684121315756	0.144366197183099	0.984907547292661	0.618090452261307	1.02210994649059	1332.32026143791	0.04	0.011215
6.292453	3.678622	0.025898	0.000237	-0.625551	0.000237	0.479804	0.217648	4955	9	20	0.558323	4175	9.3939	7.937	24.9066	0.0065	0.0244	39995825	4175	8.578082	1.000071	0.000687	0.52115	0.000161	0.48002	0.000121	-5.4e-05	1.54032548724664	3694	Transient	tropics_29	0.699161444444445	1.02616340943347	0.344978165938865	1.02651171583979	1.47204968944099	0.999550018749219	1798.74380165289	0.04	0.0104375
8.559105	5.58197	0.041459	0.00036	-0.643757	0.00036	0.496324	0.214288	5277	10	17	0.467628	7491	11.1225	7.3452	54.7945	0.006	0.0288	39992509	7491	9.460274	1.012832	0.000793	0.518009	0.000209	0.489132	0.00014	-7.5e-05	1.72993513198005	3712	Transient	tropics_29	0.8559105	1.02912469731203	0.453972257250946	1.01410420114146	1.72248803827751	1.01470359739293	1530.62857142857	0.04	0.0187275
8.68949	4.30645	0.049178	0.000278	-0.644804	0.000278	0.500773	0.204843	5431	10	27	0.355078	13873	11.7045	7.7671	91.3242	0.00648	0.0372	39986127	13873	9.882192	1.014232	0.000959	0.518676	0.000207	0.48909	9.2e-05	-2.9e-05	1.95455014857553	3837	Est.	tropics_29	0.868949	1.03566768412063	0.289885297184567	1.01174025025878	1.34299516908213	1.02388721912123	2226.55434782609	0.04	0.0346825
8.399527	4.443215	-0.020304	0.000287	-0.642475	0.000287	0.46602	0.198437	5935	8	31	0.755711	9280	7.0714	9.137	273.9726	0.00646	0.0252	39990720	9280	11.263014	0.983504	0.00067	0.524403	0.00016	0.469036	2.2e-05	2e-06	0.93669884240063	4090	Transient	tropics_29	1.049940875	0.996336301833547	0.428358208955224	1.00302437049334	1.79375	0.993569789952157	9019.86363636364	0.04	0.0232
9.6	2.116923	0.023278	0.000137	-0.652118	0.000137	0.491429	0.19488	6187	8	12	0.646162	3869	7.1469	8.4301	39.1389	0.00628	0.0284	39996131	3869	11.953425	1.003288	0.00065	0.525264	0.000176	0.4777	1.2e-05	-5e-06	1.2229484110691	4678	Transient	tropics_29	1.2	1.02019664063553	0.210769230769231	0.991770336266026	0.778409090909091	1.02873979485032	16240	0.04	0.0096725
1.883436	2.152057	0.102939	0.000139	-0.590137	0.000139	0.500499	0.189078	6691	6	50	0.655984	28144	9.9173	9.811	91.3242	0.0063	0.0427	39971856	28144	13.334247	1.013947	0.00096	0.535514	0.000187	0.473511	4.8e-05	7e-06	1.22694343800577	5064	Est.	tropics_29	0.313906	1.09317725005583	0.144791666666667	1.03498946264401	0.74331550802139	1.0569955080241	3939.125	0.04	0.07036
2.908114	3.019499	0.091843	0.000195	-0.598367	0.000195	0.499183	0.176693	6789	5	67	0.563723	37467	7.7433	10.0795	273.9726	0.00628	0.0444	39962533	37467	13.60274	1.013904	0.001655	0.538675	0.000184	0.470641	0.000134	4.6e-05	1.51892462705293	5106	Est.	tropics_29	0.5816228	1.08116025414161	0.117824773413897	1.0204828099489	1.05978260869565	1.06064495018496	1318.60447761194	0.04	0.0936675
7.161798	4.891799	0.049686	0.000316	-0.632533	0.000316	0.495293	0.168468	6887	4	79	0.339074	44191	4.2751	10.3479	91.3242	0.0061	0.0406	39955809	44191	13.871233	1.003809	0.001599	0.541731	0.000142	0.463353	0.000187	3.1e-05	1.68110431947526	5230	Transient	tropics_29	1.7904495	1.04695320431666	0.197623514696685	0.980642520201813	2.22535211267606	1.06893232589408	900.898395721925	0.04	0.1104775
2.937458	4.723056	0.051665	0.000305	-0.598603	0.000305	0.479577	0.159045	7055	4	89	0.566037	32459	2.7924	10.8082	273.9726	0.0064	0.0317	39967541	32459	14.331507	0.979995	0.001184	0.54143	0.00013	0.452647	0.000143	1.1e-05	1.58523694710483	5648	Est.	tropics_29	0.7343645	1.07451866666725	0.257601351351351	1.01505062839514	2.34615384615385	1.05949448466465	1112.2027972028	0.04	0.0811475
5.335897	7.138455	0.039567	0.000461	-0.617867	0.000461	0.48285	0.151383	7181	4	78	0.447897	17830	2.9541	11.1534	68.4932	0.0063	0.0436	39982170	17830	14.676712	0.979795	0.002496	0.541586	0.000142	0.452389	0.000382	3e-05	1.84404016094253	5791	Est.	tropics_29	1.33397425	1.06181415569927	0.184695512820513	0.995397033325367	3.24647887323944	1.06733364427517	396.29057591623	0.04	0.044575
4.326433	9.340894	0.026473	0.000603	-0.609759	0.000603	0.472684	0.158604	7279	4	51	0.465156	14780	3.0008	11.4219	68.4932	0.00614	0.0431	39985220	14780	14.945205	1.000956	0.001383	0.541604	0.000126	0.462183	0.000187	1e-05	1.75220133144792	5939	Transient	tropics_29	1.08160825	1.02584581397313	0.436008676789588	1.00346716865901	4.78571428571429	1.02272043757559	848.149732620321	0.04	0.03695
5.33853	4.918805	0.010674	0.000317	-0.617889	0.000317	0.469027	0.151746	7853	6	41	0.754556	10919	4.3978	4.6836	91.3242	0.00634	0.0188	39989081	10919	16.517808	0.985204	0.000766	0.535592	0.000158	0.460019	3.7e-05	9e-06	1.12179738909189	6882	Est.	tropics_29	0.889755	1.02591054275978	0.413838120104439	1.00651473093859	2.00632911392405	1.01958179988218	4101.24324324324	0.04	0.0272975
8.407407	4.469347	0.006848	0.000288	-0.642538	0.000288	0.478847	0.15009	8049	6	26	0.723873	6765	5.265	3.4164	54.7945	0.00632	0.0201	39993235	6765	17.054795	0.988331	0.000624	0.535384	0.000153	0.461703	5.2e-05	-1.6e-05	1.16173983531656	7177	Transient	tropics_29	1.4012345	1.01875940465968	0.461538461538462	0.982389934509285	1.88235294117647	1.0371320957412	2886.34615384615	0.04	0.0169125
4.755696	4.70867	0.043166	0.000304	-0.613207	0.000304	0.48234	0.156703	8567	5	37	0.615581	18061	6.4699	4.8356	54.7945	0.00617	0.0313	39981939	18061	18.473973	1.011243	0.000733	0.537804	0.000169	0.470249	2.8e-05	1e-06	1.3178550607604	7495	Transient	tropics_29	0.9511392	1.03250277423461	0.414733969986357	1.00707903621702	1.79881656804734	1.02571191007317	5596.53571428571	0.04	0.0451525
3.466165	3.574312	0.019265	0.000231	-0.602849	0.000231	0.466137	0.158562	8623	5	52	0.594786	21596	6.4053	4.989	91.3242	0.00598	0.031	39978404	21596	18.627397	1.015095	0.000833	0.538473	0.000156	0.471447	5.3e-05	4e-06	1.46561504623886	7618	Transient	tropics_29	0.693233	1.0042919801038	0.277310924369748	1.01630034732759	1.48076923076923	0.988736803924938	2991.7358490566	0.04	0.05399
3.018993	2.641615	0.033992	0.00017	-0.599258	0.00017	0.471402	0.15402	8707	5	57	0.528856	25506	6.9245	5.0767	273.9726	0.00641	0.039	39974494	25506	18.857534	1.009015	0.000846	0.537815	0.000144	0.469215	8.2e-05	-5e-06	1.72088813101516	7633	Transient	tropics_29	0.6037986	1.02533295350849	0.200945626477541	1.02120432759099	1.18055555555556	1.0046609763115	1878.29268292683	0.04	0.063765
6.90433	4.469196	0.032302	0.000288	-0.630465	0.000288	0.485516	0.147068	8679	5	65	0.549004	24794	6.5697	5.1425	91.3242	0.00607	0.035	39975206	24794	18.780822	1.016516	0.00068	0.537984	0.000148	0.472556	4.4e-05	-6e-06	1.66493078727234	7643	Transient	tropics_29	1.380866	1.01604831865049	0.423529411764706	0.989516794905306	1.94594594594595	1.02742532102015	3342.45454545455	0.04	0.061985
6.717925	3.425438	0.041311	0.000221	-0.628968	0.000221	0.489183	0.146918	8693	5	62	0.535768	25246	6.5622	5.837	91.3242	0.00632	0.0356	39974754	25246	18.819178	1.007657	0.00077	0.53805	0.000146	0.468372	6e-05	-2e-06	1.70326848846002	7692	Transient	tropics_29	1.343585	1.03425686710857	0.287012987012987	0.990877649762381	1.51369863013699	1.04443263047321	2448.63333333333	0.04	0.063115
3.718833	2.967806	0.04929	0.000191	-0.604879	0.000191	0.481351	0.143524	8777	5	62	0.446554	24071	6.842	5.2685	136.9863	0.00634	0.0418	39975929	24071	19.049315	0.997773	0.001022	0.536856	0.000148	0.464802	0.000107	2e-06	2.03424081235536	7814	Est.	tropics_29	0.7437666	1.05286969962885	0.186888454011742	1.01729421975918	1.29054054054054	1.03560440789842	1341.34579439252	0.04	0.0601775
7.093533	4.512037	0.020145	0.000291	-0.631985	0.000291	0.480341	0.13907	9071	6	60	0.604281	21629	5.5855	6.074	91.3242	0.00654	0.0417	39978371	21629	19.854795	1.004716	0.001054	0.536087	0.000153	0.468718	0.000118	-3e-06	1.78623297608885	8067	Transient	tropics_29	1.1822555	1.01555989946059	0.276091081593928	0.991510062459532	1.90196078431373	1.02479742617096	1178.5593220339	0.04	0.0540725
5.441016	3.843617	0.015536	0.000248	-0.618712	0.000248	0.471717	0.144966	9379	6	49	0.799315	12268	4.4406	6.9178	91.3242	0.00633	0.0117	39987732	12268	20.69863	0.983476	0.000687	0.536102	0.000165	0.458806	4.4e-05	-8e-06	1.00838143730822	8629	Est.	tropics_29	0.906836	1.03272200954916	0.36098981077147	1.00472998875546	1.5030303030303	1.02814043408325	3294.68181818182	0.04	0.03067
7.067669	5.033015	0.01011	0.000325	-0.631777	0.000325	0.475266	0.143805	9673	6	23	0.635557	6536	5.4704	8.2753	39.1389	0.00611	0.0148	39993464	6536	21.50411	1.005451	0.000684	0.535632	0.000155	0.469484	6.1e-05	-1.7e-05	1.15302379410765	8891	Transient	tropics_29	1.17794483333333	1.00468474218393	0.475146198830409	0.992558745125253	2.09677419354839	1.0123156486696	2357.45901639344	0.04	0.01634
9.384236	5.354825	0.030723	0.000345	-0.650384	0.000345	0.494305	0.143924	9995	7	25	0.52289	8803	6.2812	4.6356	68.4932	0.00607	0.0165	39991197	8803	22.386301	1.015929	0.000546	0.531952	0.000158	0.477666	3.1e-05	-2.1e-05	1.23114220742488	9184	Transient	tropics_29	1.34060514285714	1.01503138700708	0.631868131868132	0.981000822756949	2.18354430379747	1.03483396348076	4642.70967741935	0.04	0.0220075
3.699856	4.98062	0.055633	0.000321	-0.604727	0.000321	0.484236	0.148238	10247	7	36	0.563995	15470	7.334	4.5808	45.6621	0.00633	0.0213	39984530	15470	23.076712	1.005329	0.001032	0.531114	0.000188	0.4734	8.8e-05	-5e-06	1.49155639871652	9434	Est.	tropics_29	0.528550857142857	1.05160561030404	0.311046511627907	1.02844874228362	1.70744680851064	1.0228897338403	1684.52272727273	0.04	0.038675
8.476019	5.124725	0.03358	0.000331	-0.643089	0.000331	0.49225	0.144939	10331	6	46	0.515575	19679	7.5461	4.811	91.3242	0.00601	0.029	39980321	19679	23.306849	1.023874	0.000995	0.532811	0.000211	0.480616	7.7e-05	-1.6e-05	1.79652292473521	9456	Transient	tropics_29	1.41266983333333	1.01003655960683	0.332663316582915	0.986590237153854	1.56872037914692	1.02420643507499	1882.32467532468	0.04	0.0491975
2.812552	2.376579	0.071488	0.000153	-0.5976	0.000153	0.488592	0.139916	10387	6	56	0.479122	24595	7.8654	4.9644	45.6621	0.00623	0.0384	39975405	24595	23.460274	1.01959	0.001314	0.534485	0.000217	0.477071	0.000108	3e-06	1.89758046623883	9607	Est.	tropics_29	0.468758666666667	1.05346782663702	0.116438356164384	1.02927185208824	0.705069124423963	1.02414944526077	1295.51851851852	0.04	0.0614875
8.888554	3.701435	-0.023312	0.000239	-0.646403	0.000239	0.466428	0.13578	10919	6	40	0.653364	7492	4.7129	6.4219	91.3242	0.00641	0.0385	39992508	7492	24.917808	0.985296	0.000683	0.535443	0.000168	0.460278	9.3e-05	-3.9e-05	1.63471214433507	9855	Transient	tropics_29	1.48142566666667	0.991537188254812	0.349926793557833	0.97849249442769	1.42261904761905	1.01336149022982	1460	0.04	0.01873
10.195846	2.804374	0.005044	0.000181	-0.656903	0.000181	0.484904	0.130549	10933	6	40	0.646318	7142	4.7184	6.4603	39.1389	0.0062	0.0404	39992858	7142	24.956164	0.993511	0.000596	0.535065	0.000169	0.464442	7.1e-05	-3.8e-05	1.64366095472356	10056	Transient	tropics_29	1.69930766666667	1.01162115203876	0.303691275167785	0.968956116175946	1.07100591715976	1.04405716967888	1838.71830985915	0.04	0.017855
7.631579	3.257248	0.03215	0.00021	-0.636307	0.00021	0.488065	0.127587	10947	6	43	0.635046	6694	4.6841	6.4986	91.3242	0.00635	0.0377	39993306	6694	24.994521	0.978439	0.000889	0.534947	0.000174	0.457528	0.000163	-5.5e-05	1.68441864124853	10448	Transient	tropics_29	1.27192983333333	1.05542848818099	0.236220472440945	0.989337850418994	1.20689655172414	1.0667434561382	782.742331288344	0.04	0.016735
3.829114	5.546747	0.023154	0.000358	-0.605765	0.000358	0.46915	0.140872	10933	6	40	0.646318	7142	4.7184	6.4603	39.1389	0.0062	0.0404	39992858	7142	24.956164	0.993511	0.000596	0.535065	0.000169	0.464442	7.1e-05	-3.8e-05	1.64366095472356	10579	Transient	tropics_29	0.638185666666667	1.03010850884271	0.600671140939597	1.01979542569743	2.11834319526627	1.01013689545734	1984.11267605634	0.04	0.017855
6.005263	2.121025	0.038392	0.000137	-0.623244	0.000137	0.48472	0.228748	2323	6	14	0.524164	4428	3.9455	5.9397	24.9066	0.00613	0.0273	39995572	4428	1.367123	0.993673	0.000792	0.532509	0.00016	0.466694	7e-05	-1e-05	1.57071126403063	1346	Transient	tropics_32	1.00087716666667	1.04575498714367	0.172979797979798	1.00693541953219	0.85625	1.03862488054271	3267.82857142857	0.04	0.01107
6.385281	3.275801	0.022742	0.000211	-0.626296	0.000211	0.478654	0.221617	2309	6	12	0.526443	4557	3.7044	5.9	19.5695	0.00605	0.0252	39995443	4557	1.328767	1.002739	0.000843	0.532965	0.000159	0.470537	6.8e-05	-4e-06	1.52569844315624	1494	Est.	tropics_32	1.0642135	1.02020822051745	0.250296559905101	1.00300803810819	1.32704402515723	1.01725050314853	3259.07352941176	0.04	0.0113925
9.127451	1.709246	0.018833	0.00011	-0.648322	0.00011	0.48741	0.229166	2407	7	21	0.454509	5045	4.2753	3.6384	21.0748	0.00627	0.0323	39994955	5045	1.59726	1.006603	0.000797	0.531762	0.000146	0.473439	8.6e-05	-1.5e-05	1.74592927103929	1640	Transient	tropics_32	1.30392157142857	1.01232706389041	0.13801756587202	0.983376971170656	0.753424657534247	1.0295096094745	2664.72093023256	0.04	0.0126125
8.295732	10.385104	0.005067	0.00067	-0.641641	0.00067	0.477566	0.207592	3219	7	33	0.853272	6754	4.9801	5.863	273.9726	0.00652	0.0112	39993246	6754	3.821918	0.976844	0.000758	0.528061	0.000198	0.462662	4.2e-05	-1.4e-05	0.788766203184726	2036	Est.	tropics_32	1.18510457142857	1.02890518747528	0.883905013192612	0.996907264037442	3.38383838383838	1.032213581405	4942.66666666667	0.04	0.016885
7.794872	4.714333	0.020604	0.000304	-0.637618	0.000304	0.483055	0.217005	3485	7	20	0.778407	3353	5.2332	4.5479	21.0748	0.00642	0.0131	39996647	3353	4.550685	0.992666	0.000904	0.530218	0.000185	0.468261	0.000101	-2.4e-05	0.911149135452837	2477	Transient	tropics_32	1.11355314285714	1.02835971793785	0.336283185840708	0.99685399532673	1.64324324324324	1.03159349166384	2148.56435643564	0.04	0.0083825
9.885714	2.086939	0.02206	0.000135	-0.654412	0.000135	0.491951	0.210991	3513	7	16	0.78539	3299	5.3006	4.6247	24.9066	0.00611	0.0116	39996701	3299	4.627397	1.019226	0.000617	0.530459	0.000173	0.480535	5e-06	-5e-06	0.877318572187728	2518	Transient	tropics_32	1.41224485714286	1.0030210384523	0.218800648298217	0.979807269429759	0.780346820809249	1.02375685433943	42198.2	0.04	0.0082475
10.575581	2.593125	0.033649	0.000167	-0.659954	0.000167	0.500462	0.209169	3597	7	19	0.731286	4168	5.4515	6.6849	24.9066	0.00602	0.0133	39995832	4168	4.857534	1.011232	0.00062	0.531152	0.000164	0.476194	6.3e-05	-3.1e-05	0.985989024765825	2589	Transient	tropics_32	1.51079728571429	1.02273418093437	0.269354838709677	0.973120896089863	1.01829268292683	1.05096242287807	3320.14285714286	0.04	0.01042
8.529268	3.210119	0.057765	0.000207	-0.643517	0.000207	0.504396	0.188613	4283	7	48	0.615786	10161	8.3468	5.6123	91.3242	0.00622	0.0228	39989839	10161	6.736986	0.988581	0.000843	0.530003	0.000239	0.46663	0.000147	-8e-05	1.39873761132599	3004	Est.	tropics_32	1.21846685714286	1.07170377737928	0.245551601423488	0.991392867368908	0.866108786610879	1.08093350191801	1283.08163265306	0.04	0.0254025
6.072973	4.705486	0.026034	0.000304	-0.623788	0.000304	0.479064	0.215657	4423	8	31	0.510212	7540	8.7621	5.7178	91.3242	0.00633	0.0353	39992460	7540	7.120548	0.996507	0.001201	0.527736	0.000241	0.472501	0.00033	-0.000138	1.7000498109334	3133	Transient	tropics_32	0.759121625	1.02997354224197	0.253122398001665	1.01548986361317	1.26141078838174	1.0138899176933	653.506060606061	0.04	0.01885
13.580592	3.927715	0.086321	0.000253	-0.68409	0.000253	0.540564	0.164986	4647	9	37	0.671067	15073	5.5765	5.8274	91.3242	0.00609	0.038	39984927	15073	7.734247	1.039125	0.001653	0.520378	0.000216	0.499661	0.000436	-0.000137	1.3260965164204	3346	Est.	tropics_32	1.50895466666667	1.04910979169002	0.153055051421658	0.969582035492707	1.1712962962963	1.08186150209842	378.408256880734	0.04	0.0376825
10.221053	4.433241	0.039208	0.000286	-0.657106	0.000286	0.501902	0.189491	4591	9	31	0.548592	10691	7.3148	5.674	34.2466	0.0062	0.0486	39989309	10691	7.580822	1.028687	0.001582	0.522493	0.000232	0.492699	0.000469	-0.000167	1.55850988727471	3348	Transient	tropics_32	1.13567255555556	1.01098466142241	0.18078381795196	0.992069307567915	1.23275862068966	1.01867874706464	404.031982942431	0.04	0.0267275
10.38512	4.923892	0.04659	0.000318	-0.658424	0.000318	0.506271	0.155663	5361	10	27	0.840189	9336	3.8409	3.3233	273.9726	0.00625	0.0121	39990664	9336	9.690411	1.009657	0.000834	0.515811	0.000176	0.489559	6.3e-05	-1.4e-05	0.823145269957585	4672	Est.	tropics_32	1.038512	1.0376715727604	0.381294964028777	1.00359731452733	1.80681818181818	1.03413684561003	2470.84126984127	0.04	0.02334
11.147388	3.924172	0.011607	0.000253	-0.664546	0.000253	0.491912	0.163314	5571	10	26	0.664775	12863	4.5067	3.8986	45.6621	0.00618	0.018	39987137	12863	10.265753	1.002477	0.000801	0.516388	0.000164	0.485576	0.000111	-3.5e-05	1.13556834800076	4742	Transient	tropics_32	1.1147388	1.00917489638475	0.31585518102372	0.99635750810676	1.54268292682927	1.01304842084452	1471.2972972973	0.04	0.0321575
13.569659	3.059389	-0.035144	0.000197	-0.684002	0.000197	0.478704	0.165466	5879	11	40	0.3962	15949	5.5324	4.7425	Inf	0.00632	0.0274	39984051	15949	11.109589	0.98597	0.000602	0.512999	0.000182	0.480787	9.8e-05	-6.1e-05	1.77056843656587	4850	Transient	tropics_32	1.23360536363636	0.979204619905821	0.327242524916944	0.983615100117966	1.08241758241758	0.995667520128456	1688.42857142857	0.04	0.0398725
8.609756	4.184038	0.032689	0.00027	-0.644164	0.00027	0.492308	0.166405	5795	11	41	0.401732	17091	5.2744	4.5123	68.4932	0.00633	0.0267	39982909	17091	10.879452	0.992264	0.000921	0.513779	0.000169	0.483142	0.000205	-7.2e-05	1.62639107216646	4883	Transient	tropics_32	0.782705090909091	1.04128453214209	0.293159609120521	1.02203738063481	1.59763313609467	1.0189716480869	811.731707317073	0.04	0.0427275
8.591362	5.59049	0.041747	0.000361	-0.644016	0.000361	0.496595	0.168321	6257	11	41	0.509835	7524	6.7036	5.7781	45.6621	0.00602	0.0303	39992476	7524	12.145205	0.996641	0.000792	0.511237	0.00019	0.487617	8.7e-05	-3.7e-05	1.86626540909651	4936	Transient	tropics_32	0.781032909090909	1.04614465973419	0.455808080808081	1.0272712345452	1.9	1.01841199137848	1934.72413793103	0.04	0.01881
9.791667	4.498264	0.023344	0.00029	-0.653657	0.00029	0.492257	0.160147	6271	12	35	0.490068	7048	6.9039	5.8164	27.3973	0.00644	0.0311	39992952	7048	12.183562	0.991208	0.000854	0.511113	0.000195	0.485075	9.7e-05	-3.6e-05	1.91282445324895	5360	Transient	tropics_32	0.81597225	1.03269808535484	0.339578454332553	1.01766173416145	1.48717948717949	1.01480595784157	1651	0.04	0.01762
12.131579	1.627424	0.029619	0.000105	-0.672452	0.000105	0.50476	0.154377	6257	11	41	0.509835	7524	6.7036	5.7781	45.6621	0.00602	0.0303	39992476	7524	12.145205	0.996641	0.000792	0.511237	0.00019	0.487617	8.7e-05	-3.7e-05	1.86626540909651	5505	Transient	tropics_32	1.10287081818182	1.03353364507128	0.132575757575758	0.998471169674852	0.552631578947368	1.03515669059938	1774.44827586207	0.04	0.01881
10.837662	1.428192	0.052457	9.2e-05	-0.662059	9.2e-05	0.511078	0.149076	6397	11	37	0.453718	7249	6.9561	6.1603	68.4932	0.00613	0.0401	39992751	7249	12.528767	1.009257	0.001014	0.511732	0.000172	0.493306	0.000148	-3.4e-05	2.09728048624215	5609	Est.	tropics_32	0.985242	1.04419116760417	0.0907297830374754	1.00792647798679	0.534883720930233	1.03602632037721	1007.27027027027	0.04	0.0181225
11.386228	1.698134	0.055419	0.00011	-0.666465	0.00011	0.514855	0.147146	6369	11	33	0.47518	7071	6.9275	4.6466	39.1389	0.00631	0.0377	39992929	7071	12.452055	1.010437	0.000856	0.511708	0.000175	0.493912	0.000114	-3.8e-05	2.02330954196289	5638	Est.	tropics_32	1.03511163636364	1.04606561116592	0.128504672897196	1.00354238861322	0.628571428571429	1.04240229028653	1290.75438596491	0.04	0.0176775
11.623853	5.427321	0.06021	0.00035	-0.668373	0.00035	0.518713	0.142068	6733	12	82	0.368163	37698	6.7264	5.6438	Inf	0.00666	0.067	39962302	37698	13.449315	1.004733	0.000802	0.507319	0.000159	0.495368	0.00011	-3.5e-05	1.99227973122418	5758	Est.	tropics_32	0.968654416666667	1.05705650718675	0.43640897755611	1.01029491363298	2.20125786163522	1.04712658064308	1291.52727272727	0.04	0.094245
8.98728	3.491661	0.053856	0.000225	-0.647196	0.000225	0.504607	0.143232	6845	13	80	0.432763	36126	6.6059	5.9507	273.9726	0.00626	0.0664	39963874	36126	13.756164	0.994929	0.001101	0.506738	0.000168	0.491032	0.000111	-2e-06	1.9078472286077	6039	Est.	tropics_32	0.691329230769231	1.06071149128743	0.204359673024523	1.03310122254325	1.33928571428571	1.02764585607455	1290.37837837838	0.04	0.090315
11.444892	4.416318	0.041969	0.000285	-0.666936	0.000285	0.508345	0.135357	7153	11	61	0.573277	17236	5.5566	5.7589	68.4932	0.00622	0.0592	39982764	17236	14.6	0.994145	0.001063	0.514516	0.000186	0.483224	8.8e-05	0	1.60790894588209	6732	Transient	tropics_32	1.04044472727273	1.04900406834318	0.268109125117592	0.997595521438816	1.53225806451613	1.05198624240518	1538.14772727273	0.04	0.04309
13.757538	6.962569	0.013199	0.000449	-0.685512	0.000449	0.503195	0.13265	7433	10	60	0.492037	17708	5.7131	5.6575	136.9863	0.00614	0.0609	39982292	17708	15.367123	1.007209	0.00075	0.515559	0.000203	0.488724	0.000133	-7.2e-05	2.00770493948135	6861	Transient	tropics_32	1.3757538	1.00603399225914	0.598666666666667	0.977254206479031	2.21182266009852	1.02960975929154	997.368421052631	0.04	0.04427
9.001185	2.325828	0.025983	0.00015	-0.647308	0.00015	0.490574	0.144123	7363	10	60	0.554245	18398	5.5506	6.3342	Inf	0.00647	0.058	39981602	18398	15.175342	1.010456	0.00074	0.516027	0.000201	0.489807	8.5e-05	-4.8e-05	1.84794629910032	7059	Transient	tropics_32	0.9001185	1.01570330704714	0.202702702702703	1.01439075336749	0.746268656716418	1.00156592290433	1695.56470588235	0.04	0.045995
9.408861	3.722706	0.029849	0.00024	-0.650582	0.00024	0.49408	0.139311	7433	10	60	0.492037	17708	5.7131	5.6575	136.9863	0.00614	0.0609	39982292	17708	15.367123	1.007209	0.00075	0.515559	0.000203	0.488724	0.000133	-7.2e-05	2.00770493948135	7151	Transient	tropics_32	0.9408861	1.02292468302606	0.32	1.01199287475635	1.18226600985222	1.01095915076812	1047.45112781955	0.04	0.04427
8.930473	4.505521	0.01229	0.000291	-0.64674	0.000291	0.483604	0.143316	7531	11	54	0.383586	16510	5.9294	5.926	273.9726	0.00632	0.0637	39983490	16510	15.635616	0.996166	0.000857	0.514513	0.000216	0.484453	0.00025	-0.000125	2.26689765302774	7157	Transient	tropics_32	0.811861181818182	1.01626218159584	0.339556592765461	1.01795372139679	1.34722222222222	0.998247508014193	573.264	0.04	0.041275
14.320755	3.655264	0.031725	0.000236	-0.690035	0.000236	0.514877	0.126798	7657	11	51	0.278118	13710	6.149	6.2712	136.9863	0.00612	0.0657	39986290	13710	15.980822	0.998404	0.000692	0.512927	0.000244	0.48701	0.000154	-0.000109	2.49473522836551	7242	Est.	tropics_32	1.30188681818182	1.03388368038354	0.341040462427746	0.977836055054325	0.967213114754098	1.05722059095296	823.363636363636	0.04	0.034275
10.533512	4.002228	-0.002932	0.000258	-0.659616	0.000258	0.482379	0.147962	8021	14	39	0.277138	8862	7.7411	7.2685	273.9726	0.00635	0.0937	39991138	8862	16.978082	1.000326	0.000917	0.501387	0.00029	0.499298	0.000278	-0.000169	2.49921684089119	7425	Transient	tropics_32	0.752393714285714	0.996747354476634	0.281352235550709	1.03123902996176	0.889655172413793	0.966114424652212	532.237410071942	0.04	0.022155
19.92381	2.437052	0.027207	0.000157	-0.73504	0.000157	0.536107	0.117782	7881	13	40	0.154723	10438	6.9716	6.8849	54.7945	0.00635	0.0809	39989562	10438	16.594521	0.995716	0.000972	0.506691	0.000276	0.4919	0.00041	-0.000221	2.6068658654005	7733	Transient	tropics_32	1.53260076923077	1.03200158469988	0.161522633744856	0.9463090505656	0.568840579710145	1.08986989225452	287.273170731707	0.04	0.026095
9.07594	3.170244	0.029316	0.000205	-0.647908	0.000205	0.49267	0.135128	8511	12	83	0.861698	31641	4.0061	8.611	68.4932	0.00636	0.0159	39968359	31641	18.320548	0.972565	0.000644	0.509806	0.000174	0.477144	4.2e-05	-2.1e-05	0.79123503690813	8369	Est.	tropics_32	0.756328333333333	1.05879806907457	0.31832298136646	1.02615316351768	1.17816091954023	1.0325394430193	3217.33333333333	0.04	0.0791025
13.108303	4.175996	-0.00796	0.000269	-0.680297	0.000269	0.489953	0.132044	8721	12	24	0.709109	5906	4.3611	8.9041	45.6621	0.00669	0.0153	39994094	5906	18.89589	0.973509	0.000911	0.510908	0.000156	0.476572	0.00012	-1.9e-05	1.08602851913684	8497	Transient	tropics_32	1.09235858333333	1.01906771987449	0.295279912184413	0.991306750845033	1.72435897435897	1.0280776042235	1100.36666666667	0.04	0.014765
9.67052	6.17468	0.031904	0.000398	-0.652684	0.000398	0.495963	0.133373	8889	12	17	0.336541	3533	4.6204	8.9219	30.4414	0.00621	0.0344	39996467	3533	19.356164	1.006518	0.000977	0.510303	0.000182	0.49341	0.000198	-6.8e-05	1.56637429018394	9052	Transient	tropics_32	0.805876666666667	1.02573266288561	0.407369498464688	1.02026929997729	2.18681318681319	1.00517419590199	673.60101010101	0.04	0.0088325
12.758491	2.568088	0.038872	0.000166	-0.677487	0.000166	0.512004	0.123951	8721	12	24	0.709109	5906	4.3611	8.9041	45.6621	0.00669	0.0153	39994094	5906	18.89589	0.973509	0.000911	0.510908	0.000156	0.476572	0.00012	-1.9e-05	1.08602851913684	9128	Est.	tropics_32	1.06320758333333	1.06792787898796	0.182217343578485	0.994096240211961	1.06410256410256	1.0743476326767	1032.925	0.04	0.014765
11.263889	3.58314	0.044815	0.000231	-0.665482	0.000231	0.508887	0.13352	8987	12	16	0.389383	4163	4.6454	9.2671	13.0463	0.00609	0.0431	39995837	4163	19.624658	1.013684	0.00074	0.508821	0.00019	0.498385	0.000144	-7.5e-05	1.68354386999666	9143	Transient	tropics_32	0.938657416666667	1.03171635603766	0.312162162162162	1.01022895595056	1.21578947368421	1.02107206276272	927.222222222222	0.04	0.0104075
11.298246	8.321576	0.033719	0.000537	-0.665758	0.000537	0.50344	0.137031	9071	12	21	0.451248	6451	4.841	9.3822	34.2466	0.00654	0.0467	39993549	6451	19.854795	1.026688	0.000881	0.507155	0.000191	0.50647	0.000209	-9.3e-05	1.71557617933832	9363	Transient	tropics_32	0.9415205	1.00740821875362	0.609534619750284	1.01326784923117	2.81151832460733	0.994017414654372	655.650717703349	0.04	0.0161275
16.555076	5.46079	-0.01992	0.000352	-0.707982	0.000352	0.497768	0.130268	9715	13	50	0.277143	9883	6.512	8.2507	91.3242	0.00631	0.0653	39990117	9883	21.619178	0.996319	0.001497	0.505905	0.000152	0.492584	0.00028	-3e-05	2.54043563277426	9464	Transient	tropics_32	1.27346738461538	0.983898823908145	0.235136940547762	0.973774398735727	2.31578947368421	1.01052409335261	465.242857142857	0.04	0.0247075
9.896789	7.326503	0.007064	0.000473	-0.654501	0.000473	0.484747	0.135393	9771	13	44	0.247101	9486	6.0674	5.0685	45.6621	0.00653	0.0685	39990514	9486	21.772603	1.007714	0.001306	0.505125	0.000147	0.498983	0.000235	-2.9e-05	2.55571631342238	9507	Transient	tropics_32	0.761291461538462	0.999379793176381	0.362174578866769	1.02885687474949	3.21768707482993	0.971469969918815	576.140425531915	0.04	0.023715
12.307252	4.655596	0.006702	3e-04	-0.673863	3e-04	0.494242	0.132415	9519	13	75	0.581762	25409	6.0058	4.3781	Inf	0.00605	0.0471	39974591	25409	21.082192	0.973495	0.00091	0.504499	0.000177	0.482629	0.000106	-2.4e-05	1.75502718928843	9526	Transient	tropics_32	0.946711692307692	1.03413423659931	0.32967032967033	1.01037992284101	1.69491525423729	1.02406196063643	1249.19811320755	0.04	0.0635225
12.337405	4.690738	0.015035	0.000303	-0.674105	0.000303	0.49837	0.129758	9603	13	59	0.4823	15113	6.1781	7.9452	136.9863	0.00646	0.05	39984887	15113	21.312329	0.984269	0.000911	0.505325	0.000176	0.487171	0.000102	-2.3e-05	2.07997203955656	9698	Transient	tropics_32	0.949031153846154	1.03137312482131	0.332601536772777	1.0084842815779	1.72159090909091	1.02298782152468	1272.13725490196	0.04	0.0377825
12.014354	3.82276	0.065388	0.000247	-0.67151	0.000247	0.522723	0.119261	9631	13	48	0.436705	13121	6.3994	8.0219	45.6621	0.00622	0.055	39986879	13121	21.389041	0.979153	0.001296	0.506199	0.000172	0.483792	0.000191	-1.8e-05	2.22208116377915	9968	Est.	tropics_32	0.924181076923077	1.09030270286997	0.190586419753086	1.009358929816	1.43604651162791	1.08047053279095	624.403141361257	0.04	0.0328025
10.946667	4.392711	0.041958	0.000283	-0.662934	0.000283	0.506232	0.128219	9673	13	51	0.36037	11133	6.4289	8.1356	91.3242	0.00653	0.0598	39988867	11133	21.50411	0.992121	0.001503	0.506367	0.000157	0.490031	0.000247	-1.5e-05	2.42040591327551	10158	Transient	tropics_32	0.842051307692308	1.05113255147555	0.188290086493679	1.01771465186784	1.80254777070064	1.03306117368085	519.105263157895	0.04	0.0278325
14.228327	4.540052	0.069259	0.000293	-0.689293	0.000293	0.534258	0.117966	9925	14	48	0.632211	20055	4.6801	5.4904	68.4932	0.00629	0.0532	39979945	20055	22.194521	1.034824	0.001236	0.502599	0.000132	0.515024	0.000268	-5e-05	1.64379034427554	10555	Transient	tropics_32	1.01630907142857	1.03564832963492	0.23705501618123	0.998670528060305	2.21969696969697	1.03734583242723	440.171641791045	0.04	0.0501375
18.043415	5.350744	0.032001	0.000345	-0.719936	0.000345	0.531093	0.115858	10107	14	106	0.729247	46969	4.0534	5.989	273.9726	0.00624	0.029	39953031	46969	22.693151	0.998627	0.000716	0.499387	0.000152	0.500201	0.000122	-4.6e-05	1.27902490989992	10601	Transient	tropics_32	1.28881535714286	1.03393813488233	0.481843575418994	0.974761876262784	2.26973684210526	1.06175917281253	949.655737704918	0.04	0.1174225
10.683019	2.20141	0.006406	0.000142	-0.660816	0.000142	0.487458	0.131859	10429	16	29	0.366337	6262	5.2346	10.2082	273.9726	0.00628	0.0522	39993738	6262	23.575342	0.979537	0.001375	0.494098	0.000217	0.495996	0.000331	-9.7e-05	2.33753451077747	10761	Transient	tropics_32	0.6676886875	1.02745129821734	0.103272727272727	1.04519701725212	0.654377880184332	0.982786151501222	398.365558912387	0.04	0.015655
17.826255	11.278693	-0.000114	0.000728	-0.718192	0.000728	0.512875	0.118239	10485	16	31	0.26239	5206	5.3524	10.3616	45.6621	0.00645	0.0601	39994794	5206	23.728767	0.992524	0.001629	0.493357	0.000182	0.503361	0.000465	-0.000115	2.60947623486501	10795	Transient	tropics_32	1.1141409375	1.00741745942441	0.446899938612646	0.988398056745697	4	1.0189009478287	254.277419354839	0.04	0.013015
16.433498	2.087942	-0.022429	0.000135	-0.707005	0.000135	0.495974	0.129734	10527	16	33	0.171253	4870	5.5285	10.4753	54.7945	0.00656	0.074	39995130	4870	23.843836	1.000633	0.00151	0.492118	0.000168	0.50872	0.00042	-0.000101	2.7412717626029	11003	Transient	tropics_32	1.027093625	0.977202091072009	0.0894039735099338	1.00203381925826	0.803571428571429	0.974944959899355	308.890476190476	0.04	0.012175
16.19403	4.405138	0.013725	0.000284	-0.705082	0.000284	0.513245	0.123348	10513	16	33	0.185711	4857	5.5258	10.4342	30.4414	0.00628	0.0715	39995143	4857	23.805479	1.000327	0.001526	0.492694	0.000169	0.507991	0.000442	-0.000111	2.76341153020808	11305	Transient	tropics_32	1.012126875	1.01348820955984	0.18610747051114	1.00278886898197	1.68047337278107	1.0103427029219	279.067873303167	0.04	0.0121425
16.898305	2.186268	0.026452	0.000141	-0.710739	0.000141	0.522786	0.115531	10429	16	29	0.366337	6262	5.2346	10.2082	273.9726	0.00628	0.0522	39993738	6262	23.575342	0.979537	0.001375	0.494098	0.000217	0.495996	0.000331	-9.7e-05	2.33753451077747	11448	Transient	tropics_32	1.0561440625	1.04825540989338	0.102545454545455	0.994298715264154	0.649769585253456	1.05401253235913	349.036253776435	0.04	0.015655
15.164596	5.373529	0.013219	0.000347	-0.696813	0.000347	0.508779	0.119732	10429	16	29	0.366337	6262	5.2346	10.2082	273.9726	0.00628	0.0522	39993738	6262	23.575342	0.979537	0.001375	0.494098	0.000217	0.495996	0.000331	-9.7e-05	2.33753451077747	11631	Transient	tropics_32	0.94778725	1.03447522374532	0.252363636363636	1.00824218219178	1.59907834101382	1.02577238526117	361.728096676737	0.04	0.015655
16.386667	2.014933	0.062312	0.00013	-0.706629	0.00013	0.53964	0.111031	10457	16	31	0.309754	5485	5.3843	10.2849	27.3973	0.00642	0.0575	39994515	5485	23.652055	0.985235	0.001408	0.493653	0.000204	0.499314	0.000335	-8.9e-05	2.50924692735632	11761	Est.	tropics_32	1.0241666875	1.08024415775947	0.0923295454545454	0.999293687319274	0.637254901960784	1.08076280657061	331.435820895522	0.04	0.0137125
18.825472	1.889351	0.082087	0.000122	-0.726218	0.000122	0.561301	0.105709	10569	17	31	0.209353	5068	5.498	10.5918	17.1233	0.00621	0.0826	39994932	5068	23.958904	1.015423	0.00123	0.490844	0.000163	0.517541	0.000318	-8.4e-05	2.67888507533429	11815	Est.	tropics_32	1.10738070588235	1.06906210376664	0.0991869918699187	0.985516825586384	0.748466257668712	1.08455368753393	332.418238993711	0.04	0.01267
4.284916	1.181393	0.053868	7.6e-05	-0.609426	7.6e-05	0.485565	0.210107	1959	6	18	0.339355	7750	4.1255	3.9973	45.6621	0.00621	0.0222	39992250	7750	0.369863	1.011214	0.001019	0.534477	0.000167	0.473126	5.6e-05	2.1e-05	1.46156748679351	1680	Est.	tropics_33	0.714152666666667	1.04364188725885	0.0745829244357213	1.01718659923816	0.455089820359281	1.02629109370443	3751.91071428571	0.04	0.019375
5.215938	4.277278	0.008599	0.000276	-0.616904	0.000276	0.467555	0.202336	2813	5	32	0.724573	7610	4.8634	4.8767	68.4932	0.00772	0.0166	39992390	7610	2.709589	0.998626	0.001292	0.538329	0.000183	0.46387	8.5e-05	3.2e-05	1.12194302505519	2318	Transient	tropics_33	1.0431876	1.01002385037147	0.213622291021672	1.0023842193027	1.50819672131148	1.00794403604458	2380.42352941176	0.04	0.019025
2.770455	4.395036	0.046421	0.000284	-0.597261	0.000284	0.476154	0.195491	2743	5	36	0.819824	9413	4.7539	4.6849	136.9863	0.00139	0.0146	39990587	9413	2.517808	0.985172	0.000717	0.536906	0.000176	0.458898	3.2e-05	-3e-06	0.92025163396136	2426	Est.	tropics_33	0.554091	1.063281662582	0.396094839609484	1.02497809983824	1.61363636363636	1.03760312749238	6109.09375	0.04	0.0235325
6.439106	3.540147	0.039233	0.000228	-0.626729	0.000228	0.487032	0.185671	3121	4	56	0.743605	21736	3.9973	3.5973	136.9863	0.0013	0.0185	39978264	21736	3.553425	1.007335	0.000595	0.540925	0.000132	0.465749	4.7e-05	-1e-05	1.12021211374016	2734	Transient	tropics_33	1.6097765	1.03243983222969	0.383193277310924	0.987820420787365	1.72727272727273	1.0456962870559	3950.44680851064	0.04	0.05434
4.544435	4.745006	0.02466	0.000306	-0.61151	0.000306	0.472808	0.194688	3233	5	62	0.804842	27716	4.1488	3.9041	273.9726	0.00624	0.0165	39972284	27716	3.860274	1.002825	0.000609	0.539241	0.000142	0.465096	2.8e-05	-1e-06	0.990997941282587	2745	Transient	tropics_33	0.908887	1.02207919890305	0.502463054187192	1.00610122078567	2.15492957746479	1.0165815229544	6953.14285714286	0.04	0.06929
6.246964	5.100952	-0.005685	0.000329	-0.625185	0.000329	0.46474	0.188725	3513	5	26	0.762937	6087	5.5181	4.7274	45.6621	0.00673	0.018	39993913	6087	4.627397	0.968258	0.000737	0.538411	0.000162	0.449762	5.5e-05	-4e-06	1.02517686133865	2956	Transient	tropics_33	1.2493928	1.02692787359723	0.44640434192673	0.993966345995551	2.03086419753086	1.03330205753265	3431.36363636364	0.04	0.0152175
7.811765	4.811626	-0.004035	0.00031	-0.637754	0.00031	0.471348	0.190457	3709	5	15	0.787488	2094	6.3639	5.1699	21.0748	-0.00265	0.0183	39997906	2094	5.164384	0.978648	0.000686	0.536605	0.000173	0.456127	4.2e-05	-9e-06	0.919163981695464	3309	Transient	tropics_33	1.562353	1.01770312683867	0.451895043731778	0.984854881693696	1.79190751445087	1.03337009210154	4534.69047619048	0.04	0.005235
5.141176	1.980069	0.020478	0.000128	-0.616303	0.000128	0.472786	0.190383	3793	6	13	0.795794	1474	6.4658	5.4	9.4473	0.00114	0.0168	39998526	1474	5.394521	0.974419	0.000793	0.535617	0.000159	0.454979	6.5e-05	-1e-06	0.856866856852145	3403	Transient	tropics_33	0.856862666666667	1.04748482206905	0.16141235813367	1.0080652760759	0.805031446540881	1.03913807010873	2928.96923076923	0.04	0.003685
5.637931	1.16201	0.039093	7.5e-05	-0.620293	7.5e-05	0.483591	0.184568	3877	6	15	0.62511	1139	7.3807	5.6301	17.1233	-0.00744	0.0317	39998861	1139	5.624658	0.994058	0.000953	0.533839	0.000151	0.465664	7.3e-05	1.6e-05	1.30287265157723	3571	Transient	tropics_33	0.939655166666667	1.04608301205942	0.0786988457502623	1.0073951939877	0.496688741721854	1.03849771509071	2528.32876712329	0.04	0.0028475
4.573529	2.18577	0.048705	0.000141	-0.611744	0.000141	0.484108	0.185389	3933	6	12	0.629576	1393	6.9052	5.7836	9.7847	-0.00378	0.0266	39998607	1393	5.778082	1.00115	0.00072	0.532615	0.000116	0.470079	6e-05	8e-06	1.30981618587093	3632	Est.	tropics_33	0.762254833333333	1.04870457117293	0.195833333333333	1.01837930022492	1.21551724137931	1.02984391985177	3089.81666666667	0.04	0.0034825
7.142857	0.931973	0.019963	6e-05	-0.632381	6e-05	0.480207	0.190979	4045	6	15	0.447822	1974	6.4821	6.0904	8.8378	-0.00416	0.0311	39998026	1974	6.084932	1.030386	0.001132	0.5323	0.000155	0.48403	5e-05	4.1e-05	1.51449462688819	3642	Transient	tropics_33	1.19047616666667	0.990079051224972	0.0530035335689046	0.998168717650889	0.387096774193548	0.992101729231659	3819.58	0.04	0.004935
6.399061	4.634178	-0.018711	0.000299	-0.626407	0.000299	0.459262	0.173914	4703	6	23	0.317576	3977	5.1981	5.7425	39.1389	0.00627	0.0459	39996023	3977	7.887671	0.966578	0.001083	0.532267	0.00016	0.454133	0.000104	1.2e-05	1.98263172706678	3669	Transient	tropics_33	1.06651016666667	1.01539965119937	0.276084949215143	1.00421188098369	1.86875	1.01129404821935	1672.25	0.04	0.0099425
6.406658	3.171755	-0.011579	0.000205	-0.626468	0.000205	0.463197	0.180177	4437	6	108	0.768023	57497	3.2875	5.0137	273.9726	0.00624	0.014	39942503	57497	7.158904	0.993404	0.000614	0.532437	0.000145	0.466608	2.1e-05	2e-06	1.07587583577908	3673	Transient	tropics_33	1.06777633333333	0.995051135921281	0.333876221498371	1.00383001408696	1.41379310344828	0.992689795288551	8579.85714285714	0.04	0.1437425
6.472991	3.344132	0.070754	0.000216	-0.627001	0.000216	0.502967	0.175012	4325	6	54	0.828782	37829	3.0361	4.7068	68.4932	0.00598	0.0113	39962171	37829	6.852055	1.052342	0.000647	0.533617	0.000126	0.493196	2.9e-05	4e-06	0.88401893744435	3674	Est.	tropics_33	1.07883183333333	1.01993188276107	0.333848531684699	1.00107650483357	1.71428571428571	1.0198115962011	6034.89655172414	0.04	0.0945725
4.400722	4.904404	-0.002059	0.000316	-0.610356	0.000316	0.459636	0.174075	4591	6	50	0.567376	12549	4.419	5.4356	68.4932	0.0066	0.0291	39987451	12549	7.580822	0.956198	0.000805	0.532546	0.000174	0.449063	7.2e-05	-1e-05	1.61032095897185	3706	Transient	tropics_33	0.733453666666667	1.04365739970843	0.392546583850932	1.01992592300399	1.81609195402299	1.0235445806045	2417.70833333333	0.04	0.0313725
3.939929	3.71724	-0.023402	0.00024	-0.606655	0.00024	0.448193	0.180693	4661	6	38	0.396443	5847	4.8933	6.0164	39.1389	0.00655	0.0377	39994153	5847	7.772603	0.961864	0.000864	0.532354	0.000168	0.451862	6.6e-05	3e-06	1.9271591572771	3803	Transient	tropics_33	0.656654833333333	1.01560064958142	0.277777777777778	1.02407687536297	1.42857142857143	0.99188026432849	2737.77272727273	0.04	0.0146175
7.138211	4.558133	-0.04166	0.000294	-0.632344	0.000294	0.451536	0.181054	4661	6	38	0.396443	5847	4.8933	6.0164	39.1389	0.00655	0.0377	39994153	5847	7.772603	0.961864	0.000864	0.532354	0.000168	0.451862	6.6e-05	3e-06	1.9271591572771	3889	Transient	tropics_33	1.18970183333333	0.997226064939362	0.340277777777778	0.998104396326459	1.75	0.999278540793428	2743.24242424242	0.04	0.0146175
6.354067	3.922483	0.03525	0.000253	-0.626046	0.000253	0.484564	0.161792	4675	6	34	0.375337	5190	4.9656	5.6658	30.4414	0.00141	0.0407	39994810	5190	7.810959	0.962983	0.00097	0.532286	0.000161	0.452448	9.7e-05	1e-06	1.95257989007232	4225	Est.	tropics_33	1.05901116666667	1.07569774969302	0.260824742268041	1.00453860853326	1.57142857142857	1.07098274276823	1667.9587628866	0.04	0.012975
8.641975	0.773053	0.056561	5e-05	-0.644422	5e-05	0.504135	0.157366	4927	8	14	0.368457	1471	6.7972	4.9945	7.4047	0.0065	0.0845	39998529	1471	8.50137	1.00373	0.001257	0.525056	0.00014	0.478148	0.000231	-3e-05	1.8601957824665	4888	Transient	tropics_33	1.080246875	1.05425877725326	0.0397772474144789	0.999828370142421	0.357142857142857	1.05434928097576	681.238095238095	0.04	0.0036775
4.279435	1.21234	0.103414	7.8e-05	-0.609382	7.8e-05	0.510282	0.156219	5235	7	25	0.86344	13679	2.8218	5.8384	91.3242	0.00117	0.0124	39986321	13679	9.345205	1.053839	0.00116	0.531811	0.000215	0.495557	4.7e-05	1.3e-05	0.669508111020576	4918	Est.	tropics_33	0.611347857142857	1.0522958625824	0.0672413793103448	1.02233079739294	0.362790697674419	1.02971403895011	3323.8085106383	0.04	0.0341975
9.976744	1.418064	-0.027367	9.1e-05	-0.655144	9.1e-05	0.468542	0.151184	5795	5	17	0.376355	1015	3.8475	3.7973	7.6104	-0.00391	0.0337	39998985	1015	10.879452	0.984524	0.001902	0.536706	0.000247	0.458722	0.000203	2.2e-05	1.88918779668208	5090	Transient	tropics_33	1.9953488	0.988298998796581	0.0478443743427971	0.967694172070654	0.368421052631579	1.02140730115408	744.748768472906	0.04	0.0025375
7.414474	6.808475	-0.054043	0.000439	-0.634563	0.000439	0.446945	0.160418	5669	6	30	0.408203	3633	3.63	2.711	24.9066	0.00664	0.0207	39996367	3633	10.534247	0.95606	0.000876	0.534516	0.000179	0.447346	8.9e-05	-1.1e-05	1.60180657503593	5136	Transient	tropics_33	1.23574566666667	0.990932962154161	0.501141552511415	0.991863893193019	2.45251396648045	0.999103602133471	1802.44943820225	0.04	0.0090825
3.02439	7.243308	0.020274	0.000467	-0.599301	0.000467	0.464734	0.150917	5697	6	26	0.456127	2587	3.7108	3.663	27.3973	0.00141	0.0224	39997413	2587	10.610959	0.953789	0.000968	0.535266	0.000197	0.44565	9.2e-05	-7e-06	1.65364737361225	5217	Transient	tropics_33	0.504065	1.06992313131493	0.482438016528926	1.02602330343018	2.37055837563452	1.04282284303826	1640.40217391304	0.04	0.0064675
8.539474	0.801073	-0.023065	5.2e-05	-0.643599	5.2e-05	0.46517	0.149335	5739	6	22	0.486772	1701	3.759	3.7205	27.3973	-0.01367	0.0297	39998299	1701	10.726027	0.979901	0.001089	0.534991	0.000211	0.458058	7.8e-05	8e-06	1.75965790551241	5296	Transient	tropics_33	1.42324566666667	0.99724254162028	0.0477502295684114	0.982069061858442	0.246445497630332	1.01552641805186	1914.55128205128	0.04	0.0042525
8.086364	3.451632	-0.014924	0.000223	-0.63996	0.000223	0.467309	0.147783	5641	6	31	0.418003	5177	3.5325	2.963	39.1389	0.0064	0.0194	39994823	5177	10.457534	0.942746	0.000986	0.534484	0.000175	0.441155	0.000129	-1.8e-05	1.53743969749625	5584	Transient	tropics_33	1.34772733333333	1.04501828801771	0.226166328600406	0.986584287203826	1.27428571428571	1.05928528521721	1145.60465116279	0.04	0.0129425
8.711538	4.243713	0.004977	0.000274	-0.644981	0.000274	0.479047	0.152393	5907	5	11	0.626943	579	3.7095	3.9507	2.9459	-0.008	0.0186	39999421	579	11.186301	0.986928	0.001444	0.539128	3e-04	0.457869	0.000168	-2.8e-05	1.29723094315683	6237	Transient	tropics_33	1.7423076	1.01830063169476	0.189750692520776	0.973187277955504	0.913333333333333	1.04625340435801	907.10119047619	0.04	0.0014475
1.530612	2.249063	0.03757	0.000145	-0.587303	0.000145	0.467181	0.156767	5851	5	15	0.478029	751	3.9555	3.874	7.6104	-0.01345	0.0256	39999249	751	11.032877	0.984089	0.001567	0.537317	0.000248	0.458014	0.000155	1.3e-05	1.6237947436176	6256	Transient	tropics_33	0.3061224	1.05507192384561	0.0925335035098915	1.034443956306	0.584677419354839	1.02001467204059	1011.4	0.04	0.0018775
10.153846	0.232742	0.000531	1.5e-05	-0.656566	1.5e-05	0.48248	0.147516	5879	5	11	0.493724	717	3.939	3.911	5.5913	-0.01384	0.0246	39999283	717	11.109589	0.993275	0.001306	0.537915	0.000272	0.461861	0.000157	-3.3e-05	1.50687472419471	6262	Transient	tropics_33	2.0307692	1.00730526893907	0.0114854517611026	0.96414722198325	0.0551470588235294	1.04464330177261	939.592356687898	0.04	0.0017925
5.65942	1.412991	0.055249	9.1e-05	-0.620466	9.1e-05	0.491577	0.162263	6397	5	11	0.913853	3169	2.7708	4.6205	12.4533	-0.00355	0.0033	39996831	3169	12.528767	1.030596	0.000522	0.537002	0.000122	0.479961	1.4e-05	3e-06	0.376149337298468	6288	Transient	tropics_33	1.131884	1.02542967956848	0.174329501915709	1.00128828921794	0.745901639344262	1.02420196640977	11590.2142857143	0.04	0.0079225
6.296768	3.987345	0.037504	0.000257	-0.625585	0.000257	0.485681	0.163227	6677	6	47	0.856302	25491	3.8428	2.8411	136.9863	0.00622	0.0047	39974509	25491	13.29589	1.015327	0.000647	0.534043	0.000172	0.47549	2e-05	-8e-06	0.652789205156304	6315	Transient	tropics_33	1.04946133333333	1.02254362381589	0.397217928902628	1.00169535441036	1.49418604651163	1.0214326273949	8161.35	0.04	0.0637275
5.977401	2.281975	0.023288	0.000147	-0.62302	0.000147	0.47734	0.160967	7125	6	22	0.738537	3882	5.4605	4.9904	15.2207	0.00141	0.0117	39996118	3882	14.523288	0.976044	0.000641	0.53397	0.000169	0.457162	3.8e-05	-1.1e-05	1.17258218391707	6836	Est.	tropics_33	0.9962335	1.04868354577416	0.229329173166927	1.00440529628956	0.869822485207101	1.04413752674107	4235.97368421053	0.04	0.009705
6.284722	1.134211	0.001062	7.3e-05	-0.625489	7.3e-05	0.467985	0.166296	7209	6	23	0.648874	2398	6.2062	5.7342	13.6986	0.00133	0.0185	39997602	2398	14.753425	0.977614	0.001049	0.533634	0.000173	0.458201	0.000139	-1.9e-05	1.4569424101958	6937	Transient	tropics_33	1.04745366666667	1.02398550360539	0.0695900857959962	1.00255933779733	0.421965317919075	1.02135307430582	1196.37410071942	0.04	0.005995
6.404412	2.726157	0.010279	0.000176	-0.62645	0.000176	0.472777	0.162596	7181	6	21	0.702385	2809	5.8163	5.0712	19.5695	-0.00872	0.0161	39997191	2809	14.676712	0.9806	0.000818	0.534135	0.000168	0.459157	7.9e-05	-1.2e-05	1.28221279221087	7062	Transient	tropics_33	1.067402	1.0303202227168	0.215158924205379	1.00065687863432	1.04761904761905	1.02966305642732	2058.17721518987	0.04	0.0070225
5.655914	1.236444	0.052137	8e-05	-0.620438	8e-05	0.490021	0.155642	7251	6	19	0.520645	1986	6.465	5.1671	11.4155	-0.00364	0.0248	39998014	1986	14.868493	0.997694	0.001073	0.53333	0.000169	0.467855	0.000121	-7e-06	1.65354916863612	7172	Est.	tropics_33	0.942652333333333	1.05595509733039	0.0745573159366263	1.00821043167304	0.473372781065089	1.0473779269218	1286.29752066116	0.04	0.004965
8.228916	1.790971	0.075919	0.000116	-0.641105	0.000116	0.512318	0.149686	7489	8	24	0.486856	3880	6.1796	5.2575	17.1233	-0.00362	0.0443	39996120	3880	15.520548	1.028375	0.000758	0.527209	0.000127	0.487914	0.000148	-4.5e-05	1.4687787310582	7244	Est.	tropics_33	1.0286145	1.04910677693275	0.153034300791557	0.999053672669769	0.913385826771654	1.0500170111946	1011.39189189189	0.04	0.0097
7.222778	3.517328	0.063865	0.000227	-0.633023	0.000227	0.502294	0.158268	7685	9	38	0.359612	18887	6.3876	6.3781	54.7945	0.00601	0.0507	39981113	18887	16.057534	1.029419	0.001056	0.522481	0.000143	0.492766	0.000139	-1.3e-05	1.54416704550807	7264	Transient	tropics_33	0.802530888888889	1.03548553698931	0.214962121212121	1.01627467237068	1.58741258741259	1.01933574962558	1138.61870503597	0.04	0.0472175
7.680107	3.343465	0.072754	0.000216	-0.636697	0.000216	0.509045	0.143251	7881	9	113	0.397239	50423	5.8678	5.6877	Inf	0.00643	0.0505	39949577	50423	16.594521	0.988296	0.001003	0.522171	0.000164	0.473352	0.000107	-7e-06	1.77354174771771	7397	Est.	tropics_33	0.853345222222222	1.08820225898861	0.215353938185444	1.01314885433878	1.31707317073171	1.07540477276952	1338.79439252336	0.04	0.1260575
11.528125	3.949209	0.010345	0.000255	-0.667605	0.000255	0.492832	0.13618	8133	9	57	0.512563	15721	4.441	5.9753	91.3242	0.00653	0.0439	39984279	15721	17.284932	0.987945	0.001054	0.522066	0.000138	0.473297	0.000159	-1.6e-05	1.75452536374337	7458	Transient	tropics_33	1.28090277777778	1.02272767665137	0.241935483870968	0.982511001653553	1.84782608695652	1.0412742949987	856.477987421384	0.04	0.0393025
11.426065	6.349797	-0.000657	0.00041	-0.666785	0.00041	0.486963	0.142885	8329	9	41	0.653895	9448	3.8386	6.5123	273.9726	0.0065	0.0275	39990552	9448	17.821918	1.003497	0.000783	0.519913	0.000154	0.482741	8.2e-05	-1.8e-05	1.58257817966877	7748	Transient	tropics_33	1.26956277777778	0.995860690941021	0.523627075351213	0.987388982902904	2.66233766233766	1.00874589065358	1742.5	0.04	0.02362
12.716247	3.722688	0.013812	0.00024	-0.677148	0.00024	0.499209	0.138729	8609	10	33	0.523571	9588	4.8653	3.3479	54.7945	0.00594	0.0324	39990412	9588	18.589041	1.00684	0.001014	0.517913	0.000201	0.486281	0.000155	-5e-05	1.68852080425765	8482	Transient	tropics_33	1.2716247	1.00701981084208	0.236686390532544	0.980983150403534	1.19402985074627	1.02658545162159	895.025806451613	0.04	0.02397
10.303297	7.195923	-0.001911	0.000464	-0.657767	0.000464	0.481983	0.141337	8371	10	39	0.625	9104	4.0148	6.6274	91.3242	0.00105	0.0288	39990896	9104	17.936986	0.993793	0.000724	0.519127	0.000156	0.478841	0.000113	-4.1e-05	1.64597495060452	8487	Transient	tropics_33	1.0303297	1.00432466801227	0.640883977900553	0.99784205611797	2.97435897435897	1.00656167704938	1250.76991150442	0.04	0.02276
9.690428	3.40722	0.015657	0.00022	-0.652844	0.00022	0.488125	0.136293	8301	9	42	0.646495	9799	3.8823	6.4356	45.6621	0.00147	0.0309	39990201	9799	17.745205	0.99235	0.000748	0.520331	0.000146	0.477016	0.000105	-2.9e-05	1.63484257168547	8609	Est.	tropics_33	1.07671422222222	1.02361083592828	0.294117647058824	1.00044623098124	1.50684931506849	1.02328852700958	1298.02857142857	0.04	0.0244975
12.262411	2.141542	0.057871	0.000138	-0.673502	0.000138	0.519803	0.131357	8665	10	31	0.477128	10056	5.1479	6.8699	68.4932	0.00622	0.0356	39989944	10056	18.742466	1.012805	0.000864	0.517895	2e-04	0.489162	0.000105	-4.1e-05	1.73224794201727	8880	Transient	tropics_33	1.2262411	1.04618194153151	0.159722222222222	0.984600562827416	0.69	1.06263977986843	1251.01904761905	0.04	0.02514
10.683157	2.442602	0.080784	0.000158	-0.660818	0.000158	0.525266	0.130827	8959	11	48	0.402051	19112	5.6514	4.3068	273.9726	0.00607	0.0436	39980888	19112	19.547945	1.009881	0.000946	0.515059	0.00021	0.49052	0.000197	-8.4e-05	1.81323702754125	9052	Est.	tropics_33	0.971196090909091	1.07352915615551	0.167019027484144	1.00265935159227	0.752380952380952	1.07083503221072	664.096446700508	0.04	0.04778
11.667603	5.231273	0.066982	0.000337	-0.668725	0.000337	0.522259	0.126362	9085	11	54	0.40262	25267	4.9162	4.6521	91.3242	0.00619	0.0403	39974733	25267	19.893151	1.005793	0.001117	0.512699	0.000207	0.490785	0.000238	-8.5e-05	1.83042925418932	9257	Est.	tropics_33	1.06069118181818	1.06311759082557	0.301700984780662	0.999341567514609	1.6280193236715	1.06412991432093	530.932773109244	0.04	0.0631675
10.347222	4.902585	0.03795	0.000316	-0.658119	0.000316	0.501776	0.128848	9785	11	53	0.520457	10412	5.2461	6.5699	136.9863	0.00647	0.0371	39989588	10412	21.810959	0.989314	0.001234	0.513098	0.000165	0.482229	0.000172	-1.2e-05	1.9808622132583	10137	Transient	tropics_33	0.940656545454545	1.04989851312652	0.256077795786062	1.00921158682564	1.91515151515152	1.0405346837291	749.116279069767	0.04	0.02603
8.395753	4.798978	0.035188	0.00031	-0.642445	0.00031	0.492618	0.137212	9925	11	42	0.33264	11051	5.5923	6.9534	54.7945	0.00607	0.0496	39988949	11051	22.194521	1.015172	0.001064	0.513704	0.000157	0.494246	0.000128	-1.1e-05	2.1438405506215	10269	Transient	tropics_33	0.763250272727273	1.02033391741251	0.291353383458647	1.02394524641853	1.97452229299363	0.996706093726606	1071.96875	0.04	0.0276275
9.642612	2.837909	0.052174	0.000183	-0.65246	0.000183	0.506129	0.125912	9673	11	59	0.634608	13309	4.7132	6.263	273.9726	0.00587	0.0256	39986691	13309	21.50411	0.98874	0.000921	0.512565	0.00017	0.482438	7.9e-05	-6e-06	1.52430027517723	10325	Est.	tropics_33	0.876601090909091	1.06555722013825	0.198697068403909	1.01599430796448	1.07647058823529	1.04910682823492	1593.82278481013	0.04	0.0332725
9.47925	6.624402	0.016015	0.000427	-0.651148	0.000427	0.487578	0.137606	10037	11	55	0.218623	18525	5.8808	7.2603	54.7945	0.00601	0.0639	39981475	18525	22.50137	1.028531	0.001445	0.514706	0.000166	0.499704	0.000135	2.5e-05	2.24917847964177	10593	Transient	tropics_33	0.86175	0.987956539424374	0.295501730103806	1.01309643190637	2.57228915662651	0.975733634311512	1019.3037037037	0.04	0.0463125
8.20042	3.17809	0.064183	0.000205	-0.640876	0.000205	0.506435	0.127198	10051	11	58	0.216065	20517	5.8808	7.2986	91.3242	0.00625	0.067	39979483	20517	22.539726	1.031967	0.001715	0.515144	0.000166	0.500938	0.000185	3.1e-05	2.25386948715054	10728	Transient	tropics_33	0.745492727272727	1.03325737307758	0.119533527696793	1.02268631321786	1.23493975903614	1.01097341387557	687.556756756757	0.04	0.0512925
8.419103	3.65866	0.093198	0.000236	-0.642632	0.000236	0.522152	0.121532	9953	11	40	0.283496	12173	5.5384	7.0301	91.3242	0.00615	0.0507	39987827	12173	22.271233	1.019238	0.001184	0.51364	0.000157	0.496263	0.000129	2e-06	2.15639755951416	10745	Est.	tropics_33	0.765373	1.07696048833102	0.199324324324324	1.02388134719018	1.5031847133758	1.05216790290632	942.108527131783	0.04	0.0304325
8.986842	11.486669	-0.008535	0.000741	-0.647193	0.000741	0.473675	0.132194	10653	9	18	0.720828	1594	4.8135	5.1315	16.116	0.00655	0.0213	39998406	1594	24.189041	0.970648	0.000924	0.523681	0.000223	0.463596	8.3e-05	-2.6e-05	1.18636632151115	11709	Est.	tropics_33	0.998538	1.02148391560017	0.801948051948052	0.999679610003838	3.32286995515695	1.02174091234609	1592.69879518072	0.04	0.003985
9.787234	1.763241	-0.000869	0.000114	-0.653621	0.000114	0.480407	0.127716	10611	8	20	0.74662	2293	4.7767	5.0164	16.116	0.00678	0.0231	39997707	2293	24.073973	0.959206	0.00088	0.523894	0.000208	0.457948	9.2e-05	-2.8e-05	1.18785015163345	11780	Transient	tropics_33	1.22340425	1.04162336085382	0.129545454545455	0.99287044194937	0.548076923076923	1.04904268606916	1388.21739130435	0.04	0.0057325
12.805556	1.267747	-0.017158	8.2e-05	-0.677865	8.2e-05	0.484226	0.129443	10765	9	14	0.600248	808	4.583	9.7466	7.8278	0.00172	0.0171	39999192	808	24.49589	0.989714	0.000754	0.52258	0.000204	0.47371	6.5e-05	-3.3e-05	1.29735724631878	12314	Transient	tropics_33	1.42283955555556	0.993204461292546	0.108753315649867	0.971525460414799	0.401960784313726	1.02219923581938	1991.43076923077	0.04	0.00202
12.621622	0.991965	-0.028623	6.4e-05	-0.676388	6.4e-05	0.477999	0.132743	10765	9	14	0.600248	808	4.583	9.7466	7.8278	0.00172	0.0171	39999192	808	24.49589	0.989714	0.000754	0.52258	0.000204	0.47371	6.5e-05	-3.3e-05	1.29735724631878	12369	Transient	tropics_33	1.40240244444444	0.981882399880784	0.0848806366047745	0.972961463747236	0.313725490196078	1.00905406261215	2042.2	0.04	0.00202
10.949153	1.633008	0.082211	0.000105	-0.662954	0.000105	0.526956	0.186468	1861	10	9	0.689363	5067	6.5409	4.137	30.4414	0.00608	0.0147	39994933	5067	0.10137	1.009094	0.000894	0.515351	0.000147	0.489808	0.00019	-5.7e-05	0.970229113682595	1746	Est.	tropics_35	1.0949153	1.07590062488719	0.11744966442953	0.999953058174185	0.714285714285714	1.07584196256492	981.410526315789	0.04	0.0126675
16.896377	4.659552	0.038558	0.000301	-0.710723	0.000301	0.529511	0.166493	2253	13	66	0.597622	33891	5.7085	5.1973	273.9726	0.00639	0.0317	39966109	33891	1.175342	1.006022	0.000965	0.506829	0.000193	0.496597	0.000231	-9.3e-05	1.3467603991447	1847	Transient	tropics_35	1.29972130769231	1.0330897402326	0.311917098445596	0.969338508991353	1.55958549222798	1.06627909552414	720.748917748918	0.04	0.0847275
13.809623	4.187606	0.041445	0.00027	-0.68593	0.00027	0.518043	0.174539	2239	12	66	0.578931	34334	6.041	5.1712	273.9726	0.0061	0.0317	39965666	34334	1.136986	0.998825	0.001073	0.507154	0.000191	0.492764	0.000294	-0.00011	1.35170351330731	1895	Transient	tropics_35	1.15080191666667	1.04354199474796	0.251630941286114	0.99303494320774	1.41361256544503	1.05130041967352	593.670068027211	0.04	0.085835
11.774775	1.477802	0.043759	9.5e-05	-0.669586	9.5e-05	0.510474	0.178376	3233	11	18	0.779369	6844	6.1946	3.9315	30.4414	0.00599	0.0175	39993156	6844	3.860274	1.014532	0.000656	0.511916	0.000262	0.495806	7.6e-05	-8.6e-05	0.901578495517734	3013	Transient	tropics_35	1.07043409090909	1.02976598518853	0.144817073170732	1.00000872994046	0.362595419847328	1.02958415186585	2347.05263157895	0.04	0.01711
17.137741	3.204168	0.011381	0.000207	-0.712662	0.000207	0.515992	0.177253	3303	11	21	0.76351	8901	6.2072	4.1233	27.3973	0.00599	0.0164	39991099	8901	4.052055	1.016031	0.000599	0.51192	0.000245	0.496584	0.000128	-0.000111	0.916259065161257	3025	Transient	tropics_35	1.55797645454545	0.995487352229001	0.345575959933222	0.957839469092884	0.844897959183673	1.03908301515957	1384.7890625	0.04	0.0222525
9.485981	4.395183	-0.005696	0.000284	-0.651202	0.000284	0.47718	0.179594	3849	6	64	0.775744	22510	3.8371	5.1397	273.9726	0.0062	0.012	39977490	22510	5.547945	0.977964	0.000966	0.535701	0.000191	0.456617	0.000124	-3e-05	1.02981597851689	3286	Transient	tropics_35	1.58099683333333	1.01672473777281	0.293995859213251	0.973338960937549	1.4869109947644	1.04503336494261	1448.33870967742	0.04	0.056275
4.031279	3.682554	0.039774	0.000238	-0.607389	0.000238	0.478017	0.185715	3765	6	61	0.835837	26358	4.2613	5.389	Inf	0.0062	0.0085	39973642	26358	5.317808	0.990282	0.000846	0.533439	0.000263	0.464343	5.2e-05	-3.8e-05	0.849850804838759	3373	Est.	tropics_35	0.671879833333333	1.05078712683422	0.281323877068558	1.02124406334238	0.904942965779468	1.02944805887027	3571.44230769231	0.04	0.065895
9.093264	6.63897	-0.00603	0.000428	-0.648047	0.000428	0.475355	0.182659	4059	6	34	0.525385	8824	4.2091	4.4973	68.4932	0.00627	0.0219	39991176	8824	6.123288	0.980446	0.000684	0.53526	0.000186	0.458157	6.8e-05	-3.2e-05	1.51515655667119	3472	Transient	tropics_35	1.515544	1.01381222827399	0.625730994152047	0.977219161542671	2.3010752688172	1.03753735073348	2686.16176470588	0.04	0.02206
6.142857	7.981447	0.044369	0.000515	-0.624349	0.000515	0.488249	0.178733	4003	6	43	0.58924	11301	4.0212	5.1973	136.9863	0.00637	0.0184	39988699	11301	5.969863	0.985599	0.000547	0.535276	0.000172	0.460533	3.1e-05	-2.3e-05	1.44002598864369	3627	Est.	tropics_35	1.0238095	1.06064233479242	0.941499085923218	1.00062397184954	2.99418604651163	1.06018244078057	5765.58064516129	0.04	0.0282525
7.007143	4.964235	0.038587	0.00032	-0.631291	0.00032	0.488763	0.175292	4143	6	25	0.429353	6943	4.4202	4.7288	45.6621	0.00624	0.0231	39993057	6943	6.353425	0.992446	0.000585	0.535135	0.000178	0.463872	4.9e-05	-3.2e-05	1.51149353344476	3870	Transient	tropics_35	1.16785716666667	1.04725208938774	0.547008547008547	0.993963520665218	1.79775280898876	1.0536591990894	3577.38775510204	0.04	0.0173575
5.141791	4.927656	0.018211	0.000318	-0.616308	0.000318	0.471769	0.190139	4269	6	23	0.346227	5817	4.6372	5.6219	39.1389	0.0066	0.0295	39994183	5817	6.69863	0.999234	0.001109	0.53484	0.000156	0.467242	0.000123	0	1.77065275301671	3961	Transient	tropics_35	0.856965166666667	1.01915850686048	0.286744815148783	1.0095247163604	2.03846153846154	1.00968876941713	1545.84552845528	0.04	0.0145425
3.996473	6.160481	0.000224	0.000397	-0.607109	0.000397	0.459344	0.173506	4773	5	83	0.732482	25673	4.0697	5.4151	273.9726	0.00631	0.0144	39974327	25673	8.079452	0.976544	0.000557	0.538492	0.000151	0.453554	3e-05	-1e-05	1.32819668836399	4401	Transient	tropics_35	0.7992946	1.02424880506139	0.712746858168761	1.01194441005189	2.62913907284768	1.01276584486081	5783.53333333333	0.04	0.0641825
4.79597	11.232091	0.017091	0.000725	-0.613531	0.000725	0.470193	0.17413	4759	5	82	0.741093	27898	4.011	3.9945	136.9863	0.0066	0.0146	39972102	27898	8.041096	0.971574	0.000794	0.538714	0.00015	0.451059	8.2e-05	-1e-05	1.31883486948269	4425	Est.	tropics_35	0.959194	1.04699990609175	0.913098236775819	1.00505218058424	4.83333333333333	1.04242017119712	2123.53658536585	0.04	0.069745
7.121471	4.443756	-0.009555	0.000287	-0.63221	0.000287	0.466462	0.166668	4759	5	82	0.741093	27898	4.011	3.9945	136.9863	0.0066	0.0146	39972102	27898	8.041096	0.971574	0.000794	0.538714	0.00015	0.451059	8.2e-05	-1e-05	1.31883486948269	4428	Transient	tropics_35	1.4242942	1.01946995696369	0.361460957178841	0.986453058180943	1.91333333333333	1.03414852602431	2032.53658536585	0.04	0.069745
7.007692	2.315325	-0.025386	0.000149	-0.631296	0.000149	0.458429	0.175664	5165	6	23	0.384173	2780	5.4536	6.7822	21.0748	0.00629	0.0344	39997220	2780	9.153425	0.998567	0.000666	0.535282	0.000202	0.466653	9.4e-05	-5.9e-05	1.90503447768188	4522	Transient	tropics_35	1.16794866666667	0.976332599666902	0.223723723723724	0.993685588371153	0.737623762376238	0.982376626744069	1868.76595744681	0.04	0.00695
10.395604	2.26108	0.013241	0.000146	-0.658508	0.000146	0.489635	0.160915	5109	5	26	0.297835	3418	5.5379	6.7712	30.4414	0.00623	0.0351	39996582	3418	9	0.987784	0.000652	0.53664	2e-04	0.460452	0.000101	-6.1e-05	1.99175551973642	5285	Transient	tropics_35	2.0791208	1.02586096781857	0.223926380368098	0.964562932768791	0.73	1.06337902756422	1593.21782178218	0.04	0.008545
5.923529	1.952976	0.031086	0.000126	-0.622587	0.000126	0.480867	0.171478	5417	5	18	0.751805	3739	4.4154	7.1918	14.4196	0.00615	0.0139	39996261	3739	9.843836	1.017786	0.000681	0.536823	0.000165	0.474178	3.8e-05	-1.1e-05	1.0190800010594	5407	Transient	tropics_35	1.1847058	1.0135472638201	0.185022026431718	0.999499972800075	0.763636363636364	1.01410651696198	4512.57894736842	0.04	0.0093475
4.57513	1.384252	0.038072	8.9e-05	-0.611757	8.9e-05	0.479032	0.172594	5459	5	18	0.769214	4567	4.1768	7.2521	21.0748	0.00631	0.0116	39995433	4567	9.958904	1.0135	0.000657	0.53658	0.000158	0.472387	3.1e-05	-6e-06	0.956859017146409	5438	Est.	tropics_35	0.915026	1.0249689434827	0.135464231354642	1.01084095527591	0.563291139240506	1.01406685620053	5567.54838709677	0.04	0.0114175
5.831492	2.228511	0.034242	0.000144	-0.621848	0.000144	0.482076	0.16896	6383	6	28	0.31204	7467	6.7388	4.6055	45.6621	0.00642	0.033	39992533	7467	12.490411	1.008624	0.000759	0.534906	0.000175	0.47162	7.4e-05	-2.5e-05	2.05288210377248	5497	Transient	tropics_35	0.971915333333333	1.02598689551319	0.189723320158103	1.00382353960607	0.822857142857143	1.02217039141682	2283.24324324324	0.04	0.0186675
6.295597	4.371742	0.022678	0.000282	-0.625576	0.000282	0.478307	0.174371	6313	6	36	0.328985	6976	6.5031	8.4219	45.6621	0.00639	0.0287	39993024	6976	12.29863	1.000018	0.000782	0.5344	0.000175	0.46803	7.2e-05	-2e-05	2.04221683919772	5965	Transient	tropics_35	1.04926616666667	1.02291868822759	0.360613810741688	1.00103519220166	1.61142857142857	1.02195799414567	2421.81944444444	0.04	0.01744
9.584098	8.071674	0.008969	0.000521	-0.65199	0.000521	0.484423	0.163789	6327	6	34	0.317647	6970	6.5642	8.4411	39.1389	0.0062	0.0315	39993030	6970	12.336986	1.010215	0.000655	0.534559	0.000177	0.472675	5.3e-05	-2.7e-05	2.07291356701223	6075	Est.	tropics_35	1.59734966666667	0.998806533262159	0.795419847328244	0.974650017409997	2.94350282485876	1.02485428677209	3090.35849056604	0.04	0.017425
3.543716	3.362843	0.021795	0.000217	-0.603472	0.000217	0.467441	0.177249	6257	6	35	0.374236	7196	6.1439	7.5192	45.6621	0.00619	0.0235	39992804	7196	12.145205	0.983802	0.001446	0.534503	0.000184	0.460366	0.000226	-2.7e-05	1.91847451416642	6098	Transient	tropics_35	0.590619333333333	1.0388617282472	0.150069156293223	1.02321121896668	1.17934782608696	1.01536820703527	784.287610619469	0.04	0.01799
2.251534	1.593172	0.042286	0.000103	-0.593093	0.000103	0.472194	0.174577	6229	6	38	0.38314	7402	5.955	4.2603	34.2466	0.00661	0.0217	39992598	7402	12.068493	0.990025	0.001076	0.534249	0.000185	0.463502	0.000148	-2.9e-05	1.91979199941243	6134	Transient	tropics_35	0.375255666666667	1.05370348145557	0.095724907063197	1.03437797588483	0.556756756756757	1.01875288564019	1179.57432432432	0.04	0.018505
7.047706	5.069284	0.012306	0.000327	-0.631617	0.000327	0.476315	0.172984	6565	6	37	0.194581	13213	7.4077	5.1041	273.9726	0.006	0.045	39986787	13213	12.989041	1.013242	0.000594	0.534483	0.000162	0.474149	4.1e-05	-2.2e-05	2.17510186396929	6233	Transient	tropics_35	1.17461766666667	0.999151269266873	0.55050505050505	0.994851652850487	2.01851851851852	1.00456818426275	4219.12195121951	0.04	0.0330325
6.243836	6.421823	-0.014294	0.000414	-0.62516	0.000414	0.460977	0.161557	6957	5	67	0.670579	26325	6.6059	6.1781	68.4932	0.00599	0.0352	39973675	26325	14.063014	0.971695	0.000667	0.538405	0.000152	0.451362	4.3e-05	-4e-06	1.50320718213746	6512	Transient	tropics_35	1.2487672	1.01452376949335	0.620689655172414	0.994002272529802	2.72368421052632	1.02130219203212	3757.13953488372	0.04	0.0658125
5.101639	3.940489	-0.004147	0.000254	-0.615986	0.000254	0.461203	0.163534	7209	5	41	0.645161	6944	7.361	8.7575	45.6621	0.00635	0.0421	39993056	6944	14.753425	0.977773	0.000877	0.537108	0.000159	0.455272	7.2e-05	2e-06	1.57616274348555	6693	Transient	tropics_35	1.0203278	1.01849978157548	0.289623717217788	1.00558562915586	1.59748427672956	1.01302737704054	2271.30555555556	0.04	0.01736
7.188679	4.643645	-0.024904	3e-04	-0.632749	3e-04	0.45934	0.162208	7293	5	34	0.55171	4854	8.3668	8.9438	30.4414	0.00643	0.053	39995146	4854	14.983562	0.983741	0.000859	0.537073	0.000147	0.458082	7.7e-05	2e-06	1.64471264060862	6738	Transient	tropics_35	1.4377358	0.991524747137976	0.349243306169965	0.988933937661276	2.04081632653061	1.00274623320716	2106.5974025974	0.04	0.012135
3.486438	1.866453	0.028263	0.00012	-0.603012	0.00012	0.470309	0.156696	7111	5	46	0.69455	11632	7.0546	6.6	273.9726	0.00641	0.0395	39988368	11632	14.484932	0.983384	0.000609	0.537461	0.000151	0.457587	2.3e-05	0	1.52081621638939	7066	Est.	tropics_35	0.6972876	1.04604731016174	0.197044334975369	1.01804801166537	0.794701986754967	1.02780236326644	6812.86956521739	0.04	0.02908
4.370701	7.718632	-0.015255	0.000498	-0.610115	0.000498	0.453581	0.164423	8119	5	60	0.682989	19523	6.7232	9.3616	273.9726	0.00622	0.0336	39980477	19523	17.246575	0.975168	0.000618	0.536596	0.00016	0.454548	6.7e-05	-2.8e-05	1.46738618520381	7592	Transient	tropics_35	0.8741402	1.00993958793171	0.805825242718447	1.01247192919315	3.1125	0.997872611913373	2454.07462686567	0.04	0.0488075
6.241408	3.330429	0.019951	0.000215	-0.625141	0.000215	0.477064	0.15445	7909	5	62	0.813007	29338	6.306	9.774	273.9726	0.00636	0.0283	39970662	29338	16.671233	1.021601	0.000724	0.538082	0.000163	0.474817	2.5e-05	3e-06	0.974159990788405	7634	Est.	tropics_35	1.2482816	0.998581003137063	0.296961325966851	0.994617850026734	1.31901840490798	1.00473234951571	6178	0.04	0.073345
6.811594	5.604819	0.004977	0.000362	-0.629721	0.000362	0.471994	0.156232	8133	6	60	0.659744	17719	6.4658	10.0932	136.9863	0.00668	0.0318	39982281	17719	17.284932	0.968289	0.000749	0.536355	0.000163	0.451567	0.000116	-4e-05	1.52413819087379	7719	Transient	tropics_35	1.13526566666667	1.03790232651331	0.483311081441923	0.993260834428774	2.22085889570552	1.04523581218291	1346.8275862069	0.04	0.0442975
6.529101	6.011058	-0.000325	0.000388	-0.627452	0.000388	0.468335	0.155727	8217	6	48	0.623769	9340	6.8331	9.6301	54.7945	0.00624	0.0343	39990660	9340	17.515068	0.963973	0.000667	0.535458	0.00017	0.450321	0.000106	-4.7e-05	1.60947227132087	7875	Est.	tropics_35	1.0881835	1.03703636181385	0.581709145427286	0.997184793689008	2.28235294117647	1.04000257594027	1469.12264150943	0.04	0.02335
8.226277	4.291864	-0.017301	0.000277	-0.641084	0.000277	0.466699	0.156123	8399	6	21	0.352199	3092	7.3308	11.2795	13.6986	0.00672	0.0461	39996908	3092	18.013699	0.982812	0.000738	0.532901	0.000158	0.461333	0.000136	-5.2e-05	1.90039517519315	7878	Transient	tropics_35	1.37104616666667	1.00003642906097	0.375338753387534	0.98840337838086	1.75316455696203	1.01163151129444	1147.96323529412	0.04	0.00773
7.562044	7.122063	0.030073	0.000459	-0.635748	0.000459	0.48674	0.150092	8385	6	25	0.412027	3359	7.216	11.2575	34.2466	0.00646	0.0418	39996641	3359	17.975342	0.983743	0.000515	0.53333	0.000156	0.46138	7.1e-05	-4.2e-05	1.84165510423164	7929	Est.	tropics_35	1.26034066666667	1.04755994185494	0.89126213592233	0.992892289550303	2.94230769230769	1.0549655381681	2113.97183098592	0.04	0.0083975
5.2	3.34	-0.01027	0.000215	-0.616776	0.000215	0.458722	0.159173	8329	6	27	0.485827	4551	6.1925	10.3603	39.1389	0.0061	0.0325	39995449	4551	17.821918	0.98562	0.00059	0.534162	0.000172	0.461499	3.7e-05	-2e-05	1.78089474603563	8345	Transient	tropics_35	0.866666666666667	1.00422328724876	0.364406779661017	1.01033313716247	1.25	0.993982652183428	4301.97297297297	0.04	0.0113775
9.285714	4.061224	0.016156	0.000262	-0.649593	0.000262	0.486693	0.149842	8455	7	20	0.29184	2402	7.7073	11.3562	24.9066	0.00649	0.0533	39997598	2402	18.167123	0.998359	0.00065	0.531111	0.000171	0.470153	5.3e-05	-2.3e-05	1.98263481980681	8614	Transient	tropics_35	1.32653057142857	1.01795768240274	0.403076923076923	0.983331719049699	1.53216374269006	1.03518003713685	2827.20754716981	0.04	0.006005
8.810345	5.931464	0.056845	0.000383	-0.645775	0.000383	0.505239	0.147318	9001	9	48	0.645278	23424	10.275	11.7781	273.9726	0.00622	0.0773	39976576	23424	19.663014	1.031362	0.00091	0.522527	0.000133	0.49363	9.2e-05	-1e-06	1.37336899330989	8705	Transient	tropics_35	0.978927222222222	1.02630476153022	0.420879120879121	1.00330908480994	2.8796992481203	1.02351761440755	1601.28260869565	0.04	0.05856
8.930693	4.556253	0.07537	0.000294	-0.646742	0.000294	0.515064	0.143218	8945	9	32	0.59659	14194	12.104	11.6247	54.7945	0.00613	0.0937	39985806	14194	19.509589	1.021072	0.000932	0.522968	0.000127	0.488307	0.000117	-8e-06	1.42795209465485	8710	Est.	tropics_35	0.992299222222222	1.0560303698571	0.315450643776824	1.00149411734031	2.31496062992126	1.05479544630734	1224.08547008547	0.04	0.035485
8.674912	9.760042	-0.017306	0.00063	-0.644687	0.00063	0.468646	0.149041	9295	9	71	0.337575	25695	8.912	12.5836	91.3242	0.00626	0.07	39974305	25695	20.468493	0.964506	0.000937	0.5213	0.000171	0.462787	0.000147	-3.6e-05	2.08835471412387	8742	Transient	tropics_35	0.963879111111111	1.01901168960228	0.672358591248666	1.00676536962457	3.68421052631579	1.01266025190855	1013.8843537415	0.04	0.0642375
11.929885	7.228417	0.006913	0.000466	-0.670832	0.000466	0.492791	0.135307	9323	9	58	0.315376	20642	8.7991	12.6603	54.7945	0.00666	0.0689	39979358	20642	20.545205	0.964316	0.000759	0.521198	0.000174	0.462787	0.000105	-3.7e-05	2.12006333206221	8951	Est.	tropics_35	1.32554277777778	1.04419811549465	0.613965744400527	0.980976545015897	2.67816091954023	1.06483328183376	1288.6380952381	0.04	0.051605
11.21164	2.971081	0.052545	0.000192	-0.665062	0.000192	0.512623	0.132527	9687	10	31	0.49445	4324	5.7518	13.6575	19.5695	0.00596	0.0415	39995676	4324	21.542466	1.003112	0.000939	0.516611	0.000172	0.485764	0.000222	-8.2e-05	1.78955626207823	9956	Transient	tropics_35	1.121164	1.05068027175522	0.204472843450479	0.995413655025401	1.11627906976744	1.0552922818488	596.968468468468	0.04	0.01081
6.917864	4.026108	0.089699	0.00026	-0.630574	0.00026	0.514065	0.136147	9925	11	28	0.726123	10041	4.0748	12.4781	30.4414	0.00605	0.0141	39989959	10041	22.194521	1.024717	0.000895	0.511968	0.000189	0.500615	8.4e-05	-2.7e-05	1.20569161426798	10023	Est.	tropics_35	0.628896727272727	1.06746056404596	0.290502793296089	1.03968642773463	1.37566137566138	1.02686695364701	1620.79761904762	0.04	0.0251025
13.379493	4.336958	0.039701	0.00028	-0.682475	0.00028	0.515193	0.133278	10023	11	40	0.655733	21585	4.2257	4.737	273.9726	0.00606	0.0145	39978415	21585	22.463014	1.033379	0.000925	0.51361	0.000212	0.503221	5.5e-05	-2e-05	1.32850165770809	10057	Transient	tropics_35	1.21631754545455	1.00689061640601	0.302702702702703	0.983946312772343	1.32075471698113	1.02379074005258	2423.23636363636	0.04	0.0539625
6.802548	2.808146	0.048989	0.000181	-0.629648	0.000181	0.493059	0.136231	10527	7	31	0.796137	6730	3.9489	4.4096	68.4932	0.00636	0.0107	39993270	6730	23.843836	0.979863	0.000952	0.527993	0.000233	0.464151	5.8e-05	-1.4e-05	0.992611389285896	10929	Transient	tropics_35	0.971792571428571	1.07179146307158	0.190126050420168	1.0090650942718	0.776824034334764	1.06228145581933	2348.81034482759	0.04	0.016825
9.336364	3.468678	0.004223	0.000224	-0.65	0.000224	0.481151	0.142455	10653	7	22	0.722596	5346	4.2561	14.3	54.7945	0.00605	0.0148	39994654	5346	24.189041	1.000941	0.000918	0.53088	0.000195	0.471591	0.000106	-3.2e-05	1.24917445220247	11090	Transient	tropics_35	1.33376628571429	1.00328783557646	0.24400871459695	0.983359284133921	1.14871794871795	1.0202718033211	1343.91509433962	0.04	0.013365
4.997368	2.581572	0.081856	0.000167	-0.615148	0.000167	0.50219	0.132363	10695	7	23	0.669561	5989	4.3376	4.1055	22.8311	0.00602	0.0201	39994011	5989	24.30411	1.009016	0.001203	0.531283	0.000178	0.474992	0.000139	-9e-06	1.36714127634731	11324	Est.	tropics_35	0.713909714285714	1.07560188881683	0.13881961762261	1.01746317193966	0.938202247191011	1.05725991174588	952.251798561151	0.04	0.0149725
8.272425	7.042064	0.069461	0.000454	-0.641454	0.000454	0.509231	0.126899	10723	7	25	0.630971	6490	4.5262	14.4014	27.3973	0.0062	0.024	39993510	6490	24.380822	1.015878	0.001413	0.531378	0.000165	0.478158	0.000216	-2.1e-05	1.37991505426656	11343	Transient	tropics_35	1.181775	1.05517616791545	0.321302193913659	0.990869584301797	2.75151515151515	1.06498479582063	587.49537037037	0.04	0.016225
6.891986	4.361155	-0.004991	0.000281	-0.630366	0.000281	0.46749	0.218306	2407	6	28	0.674432	7083	5.8857	5.6521	34.2466	0.0063	0.0283	39992917	7083	1.59726	0.990761	0.000556	0.533616	0.000165	0.464376	2.9e-05	-1.8e-05	1.39325517995668	1493	Transient	tropics_36	1.14866433333333	1.00430016355639	0.505395683453237	0.997715413472067	1.7030303030303	1.00670577290816	7527.79310344828	0.04	0.0177075
7.538288	6.356642	0.0011	0.00041	-0.635557	0.00041	0.472819	0.216042	2337	6	38	0.70915	9235	5.6779	5.4603	68.4932	0.00615	0.0272	39990765	9235	1.405479	0.981238	0.000645	0.53416	0.00016	0.459447	5.8e-05	-2e-05	1.37225585786458	1559	Transient	tropics_36	1.25638133333333	1.02024239299935	0.635658914728682	0.991538858097373	2.5625	1.0291045539529	3724.86206896552	0.04	0.0230875
5.933993	3.837227	0.001244	0.000248	-0.622672	0.000248	0.466808	0.218861	2407	6	28	0.674432	7083	5.8857	5.6521	34.2466	0.0063	0.0283	39992917	7083	1.59726	0.990761	0.000556	0.533616	0.000165	0.464376	2.9e-05	-1.8e-05	1.39325517995668	1834	Transient	tropics_36	0.988998833333333	1.01058153690845	0.446043165467626	1.00542144294384	1.5030303030303	1.00523713542474	7546.93103448276	0.04	0.0177075
10.21843	2.641708	0.000169	0.00017	-0.657085	0.00017	0.482633	0.205047	2407	6	28	0.674432	7083	5.8857	5.6521	34.2466	0.0063	0.0283	39992917	7083	1.59726	0.990761	0.000556	0.533616	0.000165	0.464376	2.9e-05	-1.8e-05	1.39325517995668	1860	Transient	tropics_36	1.70307166666667	1.00949574547374	0.305755395683453	0.971410441531031	1.03030303030303	1.03931512395128	7070.58620689655	0.04	0.0177075
2.484716	2.363304	0.056719	0.000152	-0.594966	0.000152	0.479916	0.211054	2533	6	15	0.62001	4058	6.435	5.9973	45.6621	0.00598	0.0352	39995942	4058	1.942466	0.986944	0.000948	0.532533	0.000197	0.463554	0.000115	-3.2e-05	1.39982668869467	1956	Est.	tropics_36	0.414119333333333	1.0723590901866	0.160337552742616	1.03576927498179	0.771573604060914	1.03529685861841	1835.25217391304	0.04	0.010145
6.922249	5.01429	0.071488	0.000324	-0.630609	0.000324	0.504928	0.198667	2925	5	34	0.783128	19749	3.7471	7.0712	27.3973	0.00596	0.0179	39980251	19749	3.016438	1.052909	0.000823	0.538477	0.000155	0.488995	3.2e-05	1.1e-05	0.94607609432303	2185	Transient	tropics_36	1.3844498	1.02013114273013	0.393681652490887	0.988468497900798	2.09032258064516	1.03258315524699	6208.34375	0.04	0.0493725
4.804722	5.173377	0.043357	0.000334	-0.613601	0.000334	0.482991	0.199372	3051	5	76	0.785261	48552	3.706	7.4164	91.3242	0.00611	0.0158	39951448	48552	3.361644	1.016483	0.000671	0.538265	0.000148	0.47228	2.9e-05	2e-06	1.04491580807389	2226	Est.	tropics_36	0.9609444	1.02737640197761	0.497764530551416	1.0058201466566	2.25675675675676	1.02267934276277	6874.89655172414	0.04	0.12138
6.590406	2.51489	-0.01427	0.000162	-0.627944	0.000162	0.462038	0.195626	3331	5	44	0.386775	5913	4.9391	5.8753	54.7945	0.00644	0.039	39994087	5913	4.128767	0.960015	0.001002	0.537075	0.000166	0.447091	0.000153	-3e-05	2.17566737700324	2229	Transient	tropics_36	1.3180812	1.02689159426252	0.161676646706587	0.993693499400662	0.975903614457831	1.03343167274671	1278.60130718954	0.04	0.0147825
7.887967	2.240561	0.004207	0.000145	-0.638366	0.000145	0.475585	0.181906	3331	5	44	0.386775	5913	4.9391	5.8753	54.7945	0.00644	0.039	39994087	5913	4.128767	0.960015	0.001002	0.537075	0.000166	0.447091	0.000153	-3e-05	2.17566737700324	2310	Transient	tropics_36	1.5775934	1.04604184502055	0.144710578842315	0.983391005299597	0.873493975903614	1.06373199192111	1188.92810457516	0.04	0.0147825
4.994746	3.213633	-0.002026	0.000207	-0.615127	0.000207	0.461857	0.193291	3247	5	67	0.554296	13141	4.5379	7.9534	54.7945	0.00622	0.0294	39986859	13141	3.89863	0.953448	0.001308	0.537686	0.000157	0.443494	0.000195	-1.1e-05	1.75755433025405	2421	Est.	tropics_36	0.9989492	1.04670212843562	0.158256880733945	1.00536788808975	1.31847133757962	1.04140529522384	991.235897435897	0.04	0.0328525
5.493088	8.766081	0.004643	0.000566	-0.61913	0.000566	0.466706	0.190818	3387	6	32	0.305172	4060	4.8656	5.1699	54.7945	0.00622	0.0433	39995940	4060	4.282192	0.978004	0.000835	0.536383	0.000173	0.456069	0.000124	-3.7e-05	2.26354110295654	2497	Transient	tropics_36	0.915514666666667	1.0272491681279	0.677844311377245	1.00378396201876	3.27167630057803	1.02332322521373	1538.85483870968	0.04	0.01015
5.525773	1.775109	-0.004477	0.000115	-0.619393	0.000115	0.46257	0.194472	3499	5	22	0.320359	2338	4.9419	3.9027	18.2648	0.00655	0.0467	39997662	2338	4.589041	0.994979	0.000867	0.536688	0.000169	0.463669	8.4e-05	-1e-05	2.04772274825681	2895	Transient	tropics_36	1.1051546	1.00055680253092	0.132641291810842	1.00294970074027	0.680473372781065	0.997629774688409	2315.14285714286	0.04	0.005845
7.427361	3.128501	0.039143	0.000202	-0.634666	0.000202	0.490854	0.187619	4115	6	52	0.81883	20467	4.6818	4.7425	273.9726	0.00615	0.0145	39979533	20467	6.276712	1.012317	0.000537	0.534442	0.000147	0.473733	2.3e-05	-1.2e-05	0.880629483174836	3347	Transient	tropics_36	1.2378935	1.02726634192744	0.376163873370577	0.991899057957083	1.37414965986395	1.03614061085042	8157.34782608696	0.04	0.0511675
5.456566	3.631952	0.012884	0.000234	-0.618837	0.000234	0.470642	0.189067	4283	6	56	0.778955	22077	5.0887	5.2027	273.9726	0.00628	0.0133	39977923	22077	6.736986	0.984939	0.000591	0.533563	0.000168	0.461676	2e-05	-9e-06	1.04644502469647	3395	Transient	tropics_36	0.909427666666667	1.02845694640071	0.395939086294416	1.00938489160635	1.39285714285714	1.01942054601062	9453.35	0.04	0.0551925
5.195965	6.820387	0.015293	0.00044	-0.616744	0.00044	0.470616	0.185547	4493	6	38	0.677807	7241	6.0984	7.4671	45.6621	0.00644	0.0189	39992759	7241	7.312329	0.979473	0.000984	0.532836	0.000165	0.459732	0.000102	-4e-06	1.2812431515708	3640	Est.	tropics_36	0.865994166666667	1.03669068603333	0.447154471544715	1.01287983413191	2.66666666666667	1.02367466262953	1819.08823529412	0.04	0.0181025
11.100671	1.593892	0.007246	0.000103	-0.664171	0.000103	0.489474	0.178654	4661	6	18	0.466404	3557	6.4787	7.6945	22.8311	0.00638	0.0273	39996443	3557	7.772603	0.990695	0.00109	0.533185	0.000208	0.464735	0.000129	-2.6e-05	1.59634373910429	3820	Transient	tropics_36	1.85011183333333	1.01673301649951	0.0944954128440367	0.965331052495606	0.495192307692308	1.05323248733149	1384.91472868217	0.04	0.0088925
2.73382	2.965683	0.074673	0.000191	-0.596967	0.000191	0.489786	0.180044	5081	5	35	0.74775	20115	5.0407	7.3877	136.9863	0.00611	0.0183	39979885	20115	8.923288	1.02834	0.000739	0.537632	0.000167	0.478346	1.9e-05	5e-06	0.96204625057696	4198	Est.	tropics_36	0.546764	1.04783606627142	0.258457374830853	1.02389498508985	1.1437125748503	1.02391574299775	9476	0.04	0.0502875
8.708333	4.391121	-0.017398	0.000283	-0.644955	0.000283	0.468512	0.172433	5529	6	27	0.550167	7196	4.5204	5.2438	45.6621	0.00648	0.0276	39992804	7196	10.150685	0.975516	0.001014	0.535876	0.000156	0.455322	0.000159	-2.8e-05	1.44846810484917	4452	Transient	tropics_36	1.45138883333333	1.00741809596669	0.279092702169625	0.979118587979713	1.81410256410256	1.02896851019718	1084.48427672956	0.04	0.01799
9.614085	3.944027	-0.004903	0.000254	-0.652231	0.000254	0.477885	0.160362	5501	6	34	0.567393	8673	4.4319	8.8479	45.6621	0.00644	0.0246	39991327	8673	10.073973	0.971052	0.001326	0.536293	0.000156	0.452871	0.000214	-2e-05	1.40711498839075	4517	Transient	tropics_36	1.6023475	1.02477416254161	0.191553544494721	0.9712645715543	1.62820512820513	1.05523427201123	749.355140186916	0.04	0.0216825
5.259669	5.065169	0.029485	0.000327	-0.617255	0.000327	0.477586	0.167473	5529	6	27	0.550167	7196	4.5204	5.2438	45.6621	0.00648	0.0276	39992804	7196	10.150685	0.975516	0.001014	0.535876	0.000156	0.455322	0.000159	-2.8e-05	1.44846810484917	4860	Est.	tropics_36	0.8766115	1.0557735459964	0.322485207100592	1.00661929932294	2.09615384615385	1.04889726391433	1053.2893081761	0.04	0.01799
2.734783	2.360095	0.001942	0.000152	-0.596975	0.000152	0.455253	0.176357	5627	6	23	0.53158	4449	4.7497	9.0205	21.0748	0.00634	0.035	39995551	4449	10.419178	0.991394	0.001212	0.533887	0.000163	0.464476	0.000215	-3.9e-05	1.59594971177444	4899	Transient	tropics_36	0.455797166666667	1.01064146737146	0.125412541254125	1.03106894307555	0.932515337423313	0.980143215149975	820.26511627907	0.04	0.0111225
5.711806	1.517638	0.05597	9.8e-05	-0.620887	9.8e-05	0.49217	0.164074	5865	7	25	0.470671	5711	4.4459	7.1438	24.9066	0.00616	0.0362	39994289	5711	11.071233	1.017977	0.000665	0.531896	0.000152	0.478687	7.2e-05	-2.5e-05	1.62706676278917	5182	Est.	tropics_36	0.815972285714286	1.03888983374085	0.147368421052632	1.01047477784187	0.644736842105263	1.02816663080468	2278.80555555556	0.04	0.0142775
5.380117	2.329195	0.024849	0.00015	-0.618223	0.00015	0.4758	0.170888	5739	6	21	0.353952	4074	4.4533	6.9712	27.3973	0.00584	0.0373	39995926	4074	10.726027	1.000001	0.001311	0.532751	0.000169	0.469467	0.000193	-1.8e-05	1.67194165252092	5214	Transient	tropics_36	0.896686166666667	1.02515928447046	0.11441647597254	1.01154425745794	0.887573964497041	1.01348976605384	885.430051813472	0.04	0.010185
5.731183	3.108382	0.075935	0.000201	-0.621042	0.000201	0.502234	0.164458	5977	7	31	0.47155	10580	4.4139	4.3726	39.1389	0.00611	0.0355	39989420	10580	11.378082	1.02887	0.00089	0.52935	0.000148	0.486122	0.000106	-1.7e-05	1.73710797477431	5301	Est.	tropics_36	0.818740428571428	1.04861881857691	0.225842696629213	1.01517746562698	1.35810810810811	1.03314394328996	1551.49056603774	0.04	0.02645
10.625325	5.668812	0.012126	0.000366	-0.660353	0.000366	0.490301	0.157075	6271	8	69	0.338058	28575	4.6459	5.1781	273.9726	0.00611	0.0276	39971425	28575	12.183562	0.992509	0.000729	0.526443	0.000168	0.471533	6.1e-05	-1.8e-05	1.84393490146085	5314	Transient	tropics_36	1.328165625	1.01983943521786	0.502057613168724	0.981433731988076	2.17857142857143	1.0398020923244	2575	0.04	0.0714375
10.865591	5.925483	-0.011278	0.000382	-0.662283	0.000382	0.479748	0.158951	6411	8	54	0.32479	17245	4.7755	5.5616	273.9726	0.00602	0.0274	39982755	17245	12.567123	0.978702	0.000845	0.527701	0.000199	0.463865	6.7e-05	-1.7e-05	2.03913565973776	5403	Transient	tropics_36	1.358198875	1.01030278699093	0.45207100591716	0.977206237638734	1.91959798994975	1.03424056568183	2372.40298507463	0.04	0.0431125
4.736842	8.495965	0.015403	0.000548	-0.613056	0.000548	0.468978	0.163141	6523	7	37	0.332139	10884	4.9045	5.8671	Inf	0.00643	0.0282	39989116	10884	12.873973	0.986572	0.000887	0.529024	0.000214	0.46641	4.9e-05	-9e-06	2.03344046007809	5474	Est.	tropics_36	0.676691714285714	1.02934427251491	0.617812852311161	1.02394772911973	2.5607476635514	1.00550588537982	3329.40816326531	0.04	0.02721
2.789362	2.634355	0.039315	0.00017	-0.597413	0.00017	0.472863	0.163936	6551	7	34	0.328724	10124	4.9908	4.4712	136.9863	0.00628	0.0288	39989876	10124	12.950685	0.994159	0.000845	0.529711	0.000223	0.469423	6.5e-05	-2.8e-05	2.03455468595471	5645	Est.	tropics_36	0.398480285714286	1.04620896953459	0.201183431952663	1.03874235169962	0.762331838565023	1.00732814540404	2522.09230769231	0.04	0.02531
4.345055	2.063355	0.033498	0.000133	-0.609909	0.000133	0.476032	0.161456	6551	7	34	0.328724	10124	4.9908	4.4712	136.9863	0.00628	0.0288	39989876	10124	12.950685	0.994159	0.000845	0.529711	0.000223	0.469423	6.5e-05	-2.8e-05	2.03455468595471	5945	Transient	tropics_36	0.620722142857143	1.04014083822956	0.157396449704142	1.0258429903351	0.596412556053812	1.01407898633003	2483.93846153846	0.04	0.02531
9.688333	3.654531	0.018191	0.000236	-0.652827	0.000236	0.489416	0.157834	6929	5	32	0.361253	14840	5.8686	4.1151	34.2466	0.00646	0.0352	39985160	14840	13.986301	1.021376	0.000711	0.537287	0.000169	0.475435	3.6e-05	-8e-06	1.77657353333	6216	Transient	tropics_36	1.9376666	0.997044637911277	0.331926863572433	0.968890067063065	1.39644970414201	1.02940675381493	4384.27777777778	0.04	0.0371
4.056391	3.862735	0.023052	0.000249	-0.60759	0.000249	0.470067	0.161444	7209	5	51	0.423105	16360	7.0632	5.511	54.7945	0.00634	0.0356	39983640	16360	14.753425	0.997237	0.000561	0.536546	0.000165	0.464845	1.7e-05	-1.1e-05	1.57817230770508	6363	Transient	tropics_36	0.8112782	1.02615501710301	0.443850267379679	1.01512624053747	1.50909090909091	1.01123385214426	9496.70588235294	0.04	0.0409
5.664444	3.480736	0.032905	0.000225	-0.620506	0.000225	0.480804	0.15688	7363	5	32	0.399125	8912	7.891	5.0411	273.9726	0.00616	0.0387	39991088	8912	15.175342	0.987657	0.000654	0.536779	0.000162	0.460169	3.2e-05	-5e-06	1.7461745533376	6794	Est.	tropics_36	1.1328888	1.04636767278906	0.344036697247706	1.00166419804837	1.38888888888889	1.04484222101011	4902.5	0.04	0.02228
3.092437	3.033472	0.045609	0.000196	-0.599848	0.000196	0.476958	0.163505	7797	7	27	0.325751	5891	9.5002	6.2301	45.6621	0.00796	0.0491	39994109	5891	16.364384	1.010312	0.000674	0.530823	0.000175	0.476074	8.4e-05	-4.1e-05	1.7593936529578	6861	Est.	tropics_36	0.441776714285714	1.03598203811369	0.29080118694362	1.03404536314912	1.12	1.00185685418653	1946.4880952381	0.04	0.0147275
3.873874	1.7919	0.070513	0.000116	-0.606124	0.000116	0.492093	0.153151	7937	7	24	0.332201	8245	10.0221	6.6137	91.3242	0.00633	0.057	39991755	8245	16.747945	1.013538	0.000967	0.530232	0.000214	0.478114	0.000102	-3.4e-05	1.76431326068919	7298	Est.	tropics_36	0.553410571428571	1.05872549337152	0.119958634953464	1.02872135933634	0.542056074766355	1.02923779684343	1501.48039215686	0.04	0.0206125
7.109244	2.960055	-0.021516	0.000191	-0.632111	0.000191	0.460652	0.151005	8497	6	46	0.734403	8912	3.892	8.1479	Inf	0.00639	0.0189	39991088	8912	18.282192	0.956238	0.000938	0.536167	0.000159	0.446085	0.000145	-2.9e-05	1.19797125862296	7408	Transient	tropics_36	1.184874	1.02350441827535	0.20362473347548	0.991237218218176	1.20125786163522	1.03265521145073	1041.41379310345	0.04	0.02228
6.418134	5.908791	0.004949	0.000381	-0.62656	0.000381	0.470606	0.148541	8385	5	80	0.776395	27477	3.5427	7.8411	136.9863	0.00628	0.016	39972523	27477	17.975342	0.955264	0.000743	0.536354	0.000155	0.445436	7e-05	-8e-06	1.11242934472256	7478	Est.	tropics_36	1.2836268	1.05202464086141	0.51278600269179	0.996407357189579	2.45806451612903	1.05650643414542	2122.01428571429	0.04	0.0686925
6.953383	4.414368	0.003815	0.000285	-0.630859	0.000285	0.471955	0.140318	8441	6	55	0.763417	15335	3.5197	7.9945	273.9726	0.00669	0.0155	39984665	15335	18.128767	0.967484	0.000763	0.536036	0.000156	0.451409	7.8e-05	-1.3e-05	1.12138460091871	7631	Transient	tropics_36	1.15889716666667	1.03755957346622	0.373525557011796	0.992721572969477	1.82692307692308	1.0455152644276	1798.94871794872	0.04	0.0383375
8	0.716981	0.048953	4.6e-05	-0.639266	4.6e-05	0.497736	0.141787	8819	6	10	0.437915	1055	4.9742	8.5986	7.6104	0.00644	0.0318	39998945	1055	19.164384	0.999871	0.00102	0.534447	0.000204	0.467948	0.000136	-3.5e-05	1.454179983598	7880	Est.	tropics_36	1.33333333333333	1.05030648107955	0.0450980392156863	0.987337563421694	0.225490196078431	1.0636566456102	1042.55147058824	0.04	0.0026375
3.290076	2.572344	0.03157	0.000166	-0.601435	0.000166	0.47102	0.148604	8637	6	26	0.631162	2779	4.3927	8.5288	13.0463	0.00665	0.0242	39997221	2779	18.665753	0.977555	0.000985	0.536096	0.000174	0.456121	0.000174	-4.7e-05	1.42875310672545	8380	Est.	tropics_36	0.548346	1.05577038450051	0.168527918781726	1.02225097032875	0.954022988505747	1.0326645780396	854.045977011494	0.04	0.0069475
8.145985	2.698883	0.101073	0.000174	-0.640439	0.000174	0.525093	0.14041	9309	9	23	0.330344	9590	6.5308	4.137	39.1389	0.00593	0.0534	39990410	9590	20.506849	1.030211	0.000961	0.519855	0.000191	0.495655	9.1e-05	-2.2e-05	1.56252986818391	8747	Est.	tropics_36	0.905109444444444	1.07391340502675	0.181061394380853	1.01386154499162	0.910994764397906	1.05939211750108	1542.96703296703	0.04	0.023975
9.235294	6.341407	-0.034026	0.000409	-0.649188	0.000409	0.462895	0.140255	9743	10	79	0.659449	20505	4.9926	5.326	273.9726	0.00639	0.0428	39979495	20505	21.69589	0.957301	0.000836	0.516507	0.000158	0.463561	0.000105	-2e-05	1.67115353899378	9021	Transient	tropics_36	0.9235294	1.00965775038894	0.489234449760766	1.01154456780298	2.58860759493671	0.998563295876918	1335.7619047619	0.04	0.0512625
13.576577	4.802695	0.015736	0.00031	-0.684058	0.00031	0.503619	0.12635	9841	10	48	0.627318	8090	4.5405	5.5945	45.6621	0.00647	0.0344	39991910	8090	21.964384	0.960164	0.000996	0.516181	0.000173	0.465269	0.00016	-3.5e-05	1.75015543061214	9036	Est.	tropics_36	1.3576577	1.05800723922172	0.311244979919679	0.977496859235599	1.79190751445087	1.08242543560822	789.6875	0.04	0.020225
9.816239	1.9876	-0.026388	0.000128	-0.653854	0.000128	0.468449	0.138179	9897	11	32	0.558904	5475	4.6004	5.7479	34.2466	0.00643	0.0353	39994525	5475	22.117808	0.964488	0.000985	0.51539	0.000177	0.468106	0.000175	-4.7e-05	1.86634595246701	9242	Transient	tropics_36	0.892385363636364	1.00981776955716	0.12994923857868	1.00901780092143	0.72316384180791	1.00073274002042	789.594285714286	0.04	0.0136875
11.953947	3.925511	-0.009768	0.000253	-0.671025	0.000253	0.484523	0.139454	9967	11	23	0.383308	3355	4.6702	5.9397	45.6621	0.00614	0.0404	39996645	3355	22.309589	0.978111	0.00077	0.513612	0.000189	0.476449	0.000196	-9.3e-05	2.08622435942428	9248	Transient	tropics_36	1.08672245454545	1.0124408701639	0.328571428571429	0.995273368241795	1.33862433862434	1.01694619990807	711.5	0.04	0.0083875
9.852459	6.912658	-0.013789	0.000446	-0.654145	0.000446	0.474534	0.139071	9883	10	37	0.594955	6066	4.3058	8.5836	54.7945	0.00653	0.0304	39993934	6066	22.079452	0.969673	0.000899	0.515658	0.00018	0.470371	0.000146	-4.4e-05	1.75440185225659	9384	Transient	tropics_36	0.9852459	1.01715282656862	0.496106785317019	1.00819996095716	2.47777777777778	1.00885046059387	952.541095890411	0.04	0.015165
8.312	4.998656	0.038978	0.000322	-0.641772	0.000322	0.494055	0.140405	10009	11	26	0.35827	2914	4.6948	6.0534	21.0748	0.00608	0.0435	39997086	2914	22.424658	0.985267	0.000736	0.511661	0.000205	0.481815	0.000223	-0.000119	2.01565038575458	9560	Transient	tropics_36	0.755636363636364	1.05529527422632	0.4375	1.02872583453452	1.57073170731707	1.02540394134678	629.618834080718	0.04	0.007285
17.106061	5.859963	0.053981	0.000378	-0.712407	0.000378	0.538268	0.126091	10611	17	9	0.942489	5738	3.2566	4.5945	45.6621	0.00587	0.0034	39994262	5738	24.073973	1.028996	0.00046	0.490337	9.8e-05	0.524852	3.2e-05	-1.2e-05	0.265809760715132	10248	Transient	tropics_36	1.00623888235294	1.02572269293384	0.821739130434783	1.00025540178006	3.85714285714286	1.02556149162049	3940.34375	0.04	0.014345
9.241477	7.058166	-0.015179	0.000455	-0.649238	0.000455	0.471586	0.164436	2183	8	46	0.500229	8726	3.6372	4.0904	30.4414	0.00642	0.031	39991274	8726	0.983562	0.955757	0.001404	0.526216	0.000215	0.454301	0.000218	-3.4e-05	1.6607009880017	2102	Transient	tropics_38	1.155184625	1.03052932947069	0.324074074074074	0.992831322580054	2.11627906976744	1.03804746192502	754.293577981651	0.04	0.021815
8.854454	5.220975	0.021554	0.000337	-0.646129	0.000337	0.487832	0.152807	2113	8	71	0.593804	18528	3.3964	4.1411	136.9863	0.0062	0.0259	39981472	18528	0.791781	0.956015	0.001153	0.525711	0.000214	0.454845	0.000149	-2.6e-05	1.41216309307469	2200	Est.	tropics_38	1.10680675	1.06879909352654	0.292281006071119	0.996879525726009	1.57476635514019	1.07252360694302	1025.55033557047	0.04	0.04632
5.73913	1.399338	-0.01142	9e-05	-0.621106	9e-05	0.460176	0.172259	2309	7	22	0.353017	3895	3.7257	4.4329	21.0748	0.0067	0.0413	39996105	3895	1.328767	0.99331	0.001699	0.527842	0.000172	0.470718	0.000331	-4.7e-05	1.78183023688785	2211	Transient	tropics_38	0.819875714285714	0.995303541372973	0.0529723366686286	1.01801258698992	0.523255813953488	0.977604425579646	520.419939577039	0.04	0.0097375
3.561181	2.178746	0.005423	0.000141	-0.603613	0.000141	0.459893	0.167694	2239	7	35	0.378621	5351	3.7272	4.2438	68.4932	0.00152	0.0354	39994649	5351	1.136986	0.966462	0.002197	0.528009	0.000202	0.457847	0.00042	-4.4e-05	1.86958320061935	2901	Transient	tropics_38	0.508740142857143	1.04032826027443	0.0641784251251707	1.03564969038959	0.698019801980198	1.00446874174124	399.271428571429	0.04	0.0133775
8.333333	11.011374	0.019748	0.00071	-0.641943	0.00071	0.48503	0.157242	2729	10	62	0.833567	27789	4.0823	3.4397	273.9726	0.00618	0.0188	39972211	27789	2.479452	1.002234	0.000727	0.518926	0.000169	0.483048	5.3e-05	-1.7e-05	0.880820903215972	3250	Transient	tropics_38	0.8333333	1.01767080510119	0.976616231086658	1.01415016697738	4.20118343195266	1.00410311190606	2966.83018867925	0.04	0.0694725
9.769298	5.766952	0.026005	0.000372	-0.653477	0.000372	0.493722	0.149134	2883	9	72	0.749803	26627	4.7609	3.1986	273.9726	0.00115	0.0267	39973373	26627	2.90137	0.984853	0.000813	0.521292	0.000205	0.472546	7.8e-05	-3.2e-05	1.21160741467453	3400	Transient	tropics_38	1.08547755555556	1.04213124211533	0.457564575645756	0.997969996824779	1.81463414634146	1.04481256851185	1911.97435897436	0.04	0.0665675
14.202112	4.067748	0.014558	0.000262	-0.689082	0.000262	0.505655	0.137427	3009	9	51	0.682142	15573	5.186	3.4849	136.9863	0.00644	0.0297	39984427	15573	3.246575	0.980306	0.000821	0.522846	0.000225	0.469036	0.000134	-6.8e-05	1.42385151927532	3459	Transient	tropics_38	1.57801244444444	1.03504873354323	0.319123020706456	0.960199996379891	1.16444444444444	1.07807289845556	1025.57462686567	0.04	0.0389325
7.805153	2.913725	0.013032	0.000188	-0.637701	0.000188	0.479586	0.154622	3023	9	49	0.658372	14627	5.3614	3.5233	Inf	0.00148	0.0337	39985373	14627	3.284932	0.977652	0.000817	0.523091	0.000232	0.467565	0.000144	-7.7e-05	1.47703480727222	3573	Transient	tropics_38	0.867239222222222	1.03627598224549	0.230110159118727	1.01035204939553	0.810344827586207	1.02570979436014	1073.76388888889	0.04	0.0365675
4.813333	2.482489	0.018873	0.00016	-0.61367	0.00016	0.470872	0.158938	3149	9	33	0.556847	8778	5.8168	3.8685	45.6621	0.00142	0.0357	39991222	8778	3.630137	0.992612	0.000655	0.522778	0.000236	0.475064	0.00016	-0.00011	1.64002259788928	4029	Transient	tropics_38	0.534814777777778	1.02663701503395	0.244274809160305	1.03554553956359	0.677966101694915	0.991175925770002	993.3625	0.04	0.021945
6.455399	6.182283	0.030815	0.000399	-0.62686	0.000399	0.48281	0.154766	3345	9	21	0.409524	4935	6.8534	4.4055	136.9863	0.0063	0.0467	39995065	4935	4.167123	0.988565	0.001176	0.519882	0.000294	0.475852	0.000312	-0.000156	1.88195624108663	4189	Transient	tropics_38	0.717266555555556	1.04322396273236	0.339285714285714	1.02766929338461	1.35714285714286	1.01462219345511	496.044871794872	0.04	0.0123375
5.693548	1.527055	0.067758	9.9e-05	-0.62074	9.9e-05	0.497919	0.14556	3443	9	19	0.334433	4548	7.1942	5.6671	39.1389	0.00112	0.0527	39995452	4548	4.435616	1.012092	0.000969	0.520677	0.000318	0.486294	0.000108	-8.7e-05	2.08804173333471	4324	Est.	tropics_38	0.632616444444444	1.0573211836612	0.102167182662539	1.03239917638712	0.311320754716981	1.02390529186048	1347.77777777778	0.04	0.01137
7.39504	3.542792	0.098801	0.000229	-0.634407	0.000229	0.520935	0.139686	3695	8	53	0.5229	23712	4.7364	5.3644	45.6621	0.00639	0.0346	39976288	23712	5.126027	1.046498	0.001324	0.525981	0.000176	0.497635	0.00019	-2.6e-05	1.54714540849722	4432	Transient	tropics_38	0.92438	1.05480049863916	0.172960725075529	1.00811594573987	1.30113636363636	1.04682146553197	735.18947368421	0.04	0.05928
4.550382	3.826851	0.067316	0.000247	-0.611558	0.000247	0.493852	0.139544	3849	8	99	0.661773	61441	3.5012	5.7726	273.9726	0.00614	0.0174	39938559	61441	5.547945	0.995787	0.000984	0.525419	0.000154	0.473976	9.4e-05	2e-06	1.25375858173622	4550	Est.	tropics_38	0.56879775	1.07415886021721	0.251016260162602	1.03251878507117	1.6038961038961	1.04193461272301	1484.51063829787	0.04	0.1536025
2.741144	3.528816	0.092742	0.000228	-0.597026	0.000228	0.49876	0.127132	4031	7	58	0.392399	21287	3.1489	2.5658	136.9863	0.00643	0.0262	39978713	21287	6.046575	0.981009	0.001795	0.530976	0.00019	0.461935	0.000137	6.5e-05	1.68320683739235	5199	Est.	tropics_38	0.391592	1.11841851263644	0.127019498607242	1.03666875967673	1.2	1.07971900808555	927.970802919708	0.04	0.0532175
5.247111	4.977158	0.046298	0.000321	-0.617154	0.000321	0.485874	0.117786	4465	4	85	0.884398	26842	2.9633	6.0137	Inf	0.00633	0.0093	39973158	26842	7.235616	0.96768	0.000697	0.540736	0.000133	0.44756	6.5e-05	-4e-06	0.681182916027491	6145	Est.	tropics_38	1.31177775	1.08236864007546	0.460545193687231	0.997672816551678	2.41353383458647	1.08560639914201	1812.09230769231	0.04	0.067105
5.451705	5.702213	0.001113	0.000368	-0.618798	0.000368	0.464954	0.125418	4577	5	46	0.642574	8080	3.4337	6.1712	91.3242	0.00612	0.0285	39991920	8080	7.542466	0.972654	0.001744	0.538078	0.000136	0.452079	0.000286	-2e-06	1.18311626493051	6178	Transient	tropics_38	1.090341	1.02925975692729	0.211009174311927	1.00095420287868	2.70588235294118	1.02847953565638	438.524475524476	0.04	0.0202
7.469178	2.379187	0.056119	0.000153	-0.635002	0.000153	0.499257	0.113655	4689	5	27	0.728311	7008	2.9366	2.9986	45.6621	0.00613	0.0278	39992992	7008	7.849315	1.025784	0.001912	0.537298	0.000137	0.477481	0.000327	-1e-05	1.06594875986144	7063	Transient	tropics_38	1.4938356	1.03113671625761	0.080020920502092	0.986295181533621	1.11678832116788	1.04560600317081	347.56880733945	0.04	0.01752
6.574257	9.217612	-0.01782	0.000595	-0.627814	0.000595	0.460461	0.126065	5179	6	62	0.649264	16300	4.5041	3.5123	Inf	0.00622	0.0193	39983700	16300	9.191781	0.969742	0.000975	0.534563	0.000182	0.453758	0.000149	-3.9e-05	1.45486813439756	7167	Transient	tropics_38	1.0957095	1.01298885400043	0.61025641025641	0.99849282522766	3.26923076923077	1.01477219134428	846.073825503356	0.04	0.04075
5.306103	3.823672	0.024346	0.000247	-0.617628	0.000247	0.475524	0.118806	5123	6	72	0.727379	24723	4.1957	6.4808	136.9863	0.00659	0.0153	39975277	24723	9.038356	0.96695	0.000893	0.534729	0.000188	0.452326	0.000141	-4.6e-05	1.2212926513936	7298	Est.	tropics_38	0.8843505	1.0596667704221	0.276595744680851	1.00840230535261	1.31382978723404	1.05128601937541	842.595744680851	0.04	0.0618075
10.755656	5.306812	0.009744	0.000342	-0.6614	0.000342	0.489363	0.11716	5417	7	39	0.326051	5447	5.277	7.3205	30.4414	0.00618	0.0442	39994553	5447	9.843836	0.99363	0.000928	0.531115	0.000136	0.467911	0.000131	-1.6e-05	2.46221358906707	7300	Transient	tropics_38	1.53652228571429	1.01626523689491	0.368534482758621	0.971782474419717	2.51470588235294	1.04584632547643	894.351145038168	0.04	0.0136175
4.887719	9.004937	-0.004467	0.000581	-0.614268	0.000581	0.460261	0.127001	5333	6	36	0.375504	6703	5.0996	3.8753	68.4932	0.0063	0.0329	39993297	6703	9.613699	0.985638	0.001222	0.533319	0.000151	0.462253	0.000208	-2.9e-05	2.05252526676125	7335	Transient	tropics_38	0.814619833333333	1.01004929010981	0.475450081833061	1.01447124389758	3.8476821192053	0.995690671558649	610.581730769231	0.04	0.0167575
4.142857	7.466987	0.023678	0.000482	-0.608285	0.000482	0.470561	0.124404	5445	7	41	0.332249	5535	5.3457	7.3534	45.6621	0.00135	0.046	39994465	5535	9.920548	1.003585	0.00115	0.531614	0.000146	0.47215	0.000166	-1.4e-05	2.43468928267862	7347	Transient	tropics_38	0.591836714285714	1.02030276409454	0.419130434782609	1.02383217020344	3.3013698630137	0.996634544106746	749.421686746988	0.04	0.0138375
6.5	1.745652	0.009925	0.000113	-0.627218	0.000113	0.473003	0.125072	5431	7	38	0.33626	5353	5.3493	7.3411	45.6621	0.00123	0.0445	39994647	5353	9.882192	0.999981	0.000944	0.531189	0.000142	0.470837	0.00013	-1.7e-05	2.41574472924739	7857	Transient	tropics_38	0.928571428571429	1.00999360604085	0.119703389830508	1.00543410031717	0.795774647887324	1.00460031815681	962.092307692308	0.04	0.0133825
8.651163	7.281413	-0.016402	0.00047	-0.644496	0.00047	0.468753	0.125876	5543	7	36	0.296183	6236	5.7739	7.4932	27.3973	0.00642	0.054	39993764	6236	10.189041	1.010474	0.000954	0.529723	0.000165	0.477097	0.000114	-1.9e-05	2.4404502164987	7935	Transient	tropics_38	1.23588042857143	0.973534975052722	0.492662473794549	0.990946284521063	2.84848484848485	0.982510894011071	1104.17543859649	0.04	0.01559
4.106383	2.529108	0.037727	0.000163	-0.607992	0.000163	0.477081	0.122496	5501	7	35	0.325938	5679	5.5385	3.5781	39.1389	0.00614	0.0499	39994321	5679	10.073973	1.013283	0.00082	0.530519	0.000155	0.477708	9.5e-05	-2e-05	2.39798541544846	8081	Transient	tropics_38	0.586626142857143	1.02483481708091	0.198780487804878	1.0262460227926	1.05161290322581	0.998687482730036	1289.43157894737	0.04	0.0141975
7.724138	1.632712	0.022117	0.000105	-0.63705	0.000105	0.483539	0.119431	5445	7	41	0.332249	5535	5.3457	7.3534	45.6621	0.00135	0.046	39994465	5535	9.920548	1.003585	0.00115	0.531614	0.000146	0.47215	0.000166	-1.4e-05	2.43468928267862	8163	Transient	tropics_38	1.10344828571429	1.0187113139298	0.091304347826087	0.994801177796187	0.719178082191781	1.02412157153447	719.463855421687	0.04	0.0138375
5.544484	5.764035	0.030683	0.000372	-0.619543	0.000372	0.479233	0.122633	5417	7	39	0.326051	5447	5.277	7.3205	30.4414	0.00618	0.0442	39994553	5447	9.843836	0.99363	0.000928	0.531115	0.000136	0.467911	0.000131	-1.6e-05	2.46221358906707	8191	Est.	tropics_38	0.792069142857143	1.03776916437989	0.400862068965517	1.01332166176024	2.73529411764706	1.02419690924129	936.129770992366	0.04	0.0136175
8.271654	4.741165	0.029939	0.000306	-0.641448	0.000306	0.489483	0.118574	5459	7	37	0.346703	5535	5.3518	7.3795	34.2466	0.00136	0.0446	39994465	5535	9.958904	1.001804	0.001314	0.531057	0.000148	0.471791	0.000187	-6e-06	2.38203616450835	8248	Transient	tropics_38	1.18166485714286	1.02853619884136	0.232876712328767	0.991474469095381	2.06756756756757	1.03749965556783	634.085561497326	0.04	0.0138375
10.674479	1.412265	0.042575	9.1e-05	-0.660748	9.1e-05	0.505412	0.116609	5627	7	33	0.340605	9031	5.9121	3.7288	45.6621	0.00592	0.0538	39990969	9031	10.419178	1.018073	0.000739	0.529385	0.000179	0.481038	9.7e-05	-4.3e-05	2.17220375413208	8366	Transient	tropics_38	1.52492557142857	1.02497003212205	0.123139377537212	0.975594084168704	0.508379888268156	1.05066959367035	1202.15463917526	0.04	0.0225775
7.007253	4.33177	0.065685	0.000279	-0.631292	0.000279	0.502427	0.117179	5865	7	55	0.296835	25937	6.953	4.3808	Inf	0.00639	0.0581	39974063	25937	11.071233	1.010805	0.000877	0.529722	0.000198	0.477295	0.000109	-4e-05	2.05577623616561	8406	Est.	tropics_38	1.00103614285714	1.05647506565749	0.318129988597491	1.00411939984894	1.40909090909091	1.05265506657308	1075.03669724771	0.04	0.0648425
6.368555	4.006179	0.002576	0.000258	-0.626162	0.000258	0.469315	0.12513	6089	7	77	0.313973	28426	6.9446	4.9945	Inf	0.00641	0.0629	39971574	28426	11.684932	0.993907	0.001028	0.529517	0.000177	0.469487	0.000152	-3.4e-05	2.17126952842485	8563	Transient	tropics_38	0.909793571428571	1.00872548511963	0.250972762645914	1.00967450708077	1.45762711864407	0.999633642678072	823.223684210526	0.04	0.071065
9.979381	4.170147	0.009882	0.000269	-0.655165	0.000269	0.48663	0.1184	6187	7	80	0.445552	25290	6.3776	5.263	136.9863	0.00642	0.06	39974710	25290	11.953425	0.99797	0.00107	0.528185	0.000173	0.472613	0.000181	-4.4e-05	2.11773688554984	8583	Transient	tropics_38	1.42562585714286	1.01198531839248	0.251401869158878	0.983284950760127	1.55491329479769	1.02965851552962	654.14364640884	0.04	0.063225
6.677419	4.168168	0.032626	0.000269	-0.628643	0.000269	0.484823	0.117815	6117	7	82	0.369856	27581	6.439	5.0712	54.7945	0.00638	0.0583	39972419	27581	11.761644	0.997288	0.001137	0.529253	0.000176	0.471343	0.000199	-4.7e-05	2.14067546665363	8771	Transient	tropics_38	0.953917	1.03597362408359	0.236587510993843	1.00767500358632	1.52840909090909	1.02859913056946	592.035175879397	0.04	0.0689525
11.338843	5.015351	0.005116	0.000324	-0.666084	0.000324	0.489605	0.11418	6257	8	73	0.475267	22945	5.6496	5.4548	273.9726	0.00621	0.0544	39977055	22945	12.145205	0.99238	0.001031	0.527001	0.000174	0.47103	0.000179	-4.8e-05	2.06563346008663	8809	Transient	tropics_38	1.417355375	1.01284700323848	0.314258001939864	0.974791997061766	1.86206896551724	1.03943485552937	637.877094972067	0.04	0.0573625
8.331928	4.175387	0.031128	0.000269	-0.641932	0.000269	0.490516	0.119086	6257	8	73	0.475267	22945	5.6496	5.4548	273.9726	0.00621	0.0544	39977055	22945	12.145205	0.99238	0.001031	0.527001	0.000174	0.47103	0.000179	-4.8e-05	2.06563346008663	8999	Transient	tropics_38	1.041491	1.03953882835336	0.260911736178467	0.998621783523231	1.54597701149425	1.04136891493111	665.284916201117	0.04	0.0573625
4.27459	3.710119	0.081126	0.000239	-0.609343	0.000239	0.499064	0.116667	6411	8	66	0.386238	17585	5.4006	8.6795	68.4932	0.00638	0.0603	39982415	17585	12.567123	1.001845	0.001231	0.524601	0.000196	0.477711	0.000219	-5.5e-05	2.35049644976245	9413	Est.	tropics_38	0.53432375	1.08251030439621	0.194151096669374	1.03642190519957	1.21938775510204	1.0446985729866	532.72602739726	0.04	0.0439625
11.115075	5.846367	0.072117	0.000377	-0.664287	0.000377	0.522519	0.107174	6439	8	60	0.32867	17297	5.4005	5.9534	273.9726	0.00611	0.0632	39982703	17297	12.643836	1.006106	0.001527	0.524273	0.000206	0.480036	0.000271	-5.2e-05	2.43319518037059	9469	Transient	tropics_38	1.389384375	1.06825830090948	0.246889325474787	0.981626624837289	1.83009708737864	1.08849961252906	395.476014760148	0.04	0.0432425
10.093501	3.04713	0.020236	0.000197	-0.656081	0.000197	0.492049	0.115182	6481	9	66	0.283325	17457	5.4113	6.0685	136.9863	0.0063	0.0669	39982543	17457	12.758904	1.003107	0.001636	0.523553	0.000215	0.479292	0.000318	-6.7e-05	2.53825660055301	9508	Transient	tropics_38	1.12150011111111	1.01728144251391	0.12041564792176	0.991076068913611	0.916279069767442	1.02661634243843	362.207547169811	0.04	0.0436425
12.036893	3.38893	0.086451	0.000219	-0.671691	0.000219	0.534047	0.103493	6551	9	67	0.201208	20695	5.0837	6.2603	54.7945	0.00617	0.0709	39979305	20695	12.950685	1.019538	0.001957	0.523199	0.000234	0.48754	0.000444	-0.000103	2.54460473860608	9733	Est.	tropics_38	1.33743255555556	1.06940392786704	0.111905978538579	0.976385676921732	0.935897435897436	1.09539114739303	233.092342342342	0.04	0.0517375
8.534153	9.112222	-0.033803	0.000588	-0.643556	0.000588	0.460364	0.122199	6943	12	71	0.521188	17581	4.2422	4.7589	136.9863	0.00644	0.0503	39982419	17581	14.024658	0.965178	0.000642	0.509158	0.000315	0.474478	0.000256	-0.000202	1.79758704959176	9929	Transient	tropics_38	0.711179416666667	1.00164108380111	0.91588785046729	1.03194038407951	1.86666666666667	0.970253626090145	477.33984375	0.04	0.0439525
6.893805	0.855979	0.016458	5.5e-05	-0.630381	5.5e-05	0.477579	0.122209	7209	12	29	0.402741	2627	5.358	4.8753	14.4196	0.00625	0.0663	39997373	2627	14.753425	0.993952	0.001051	0.509264	0.000446	0.488469	0.000194	-0.000181	2.27913864948331	10014	Transient	tropics_38	0.57448375	1.0227799520841	0.0523311132254995	1.04540851539002	0.123318385650224	0.977705852367295	629.943298969072	0.04	0.0065675
13.084211	3.413961	-0.012564	0.00022	-0.680103	0.00022	0.487593	0.11709	7097	13	43	0.438873	4687	4.8431	4.7219	30.4414	0.00147	0.0562	39995313	4687	14.446575	0.979122	0.000722	0.507119	0.000338	0.483251	0.000244	-0.000196	2.28027023490885	10052	Transient	tropics_38	1.00647776923077	1.00857155445099	0.304709141274238	0.998907186484106	0.650887573964497	1.00898497882053	479.877049180328	0.04	0.0117175
17.054348	3.920959	-0.044436	0.000253	-0.711992	0.000253	0.487572	0.120442	7349	10	19	0.220204	2257	5.9016	5.0644	18.2648	0.00125	0.0765	39997743	2257	15.136986	1.009373	0.001165	0.515726	0.000524	0.489864	0.000181	-2e-04	2.23020988914043	10061	Transient	tropics_38	1.7054348	0.94765445131872	0.217167381974249	0.951407951140867	0.482824427480916	0.9953211503601	665.425414364641	0.04	0.0056425
15.846491	3.65626	0.010308	0.000236	-0.70229	0.000236	0.510073	0.106333	7083	12	44	0.488699	5265	4.7671	5.1425	27.3973	0.00145	0.0535	39994735	5265	14.408219	0.974817	0.000871	0.507407	0.000356	0.480882	0.000291	-0.00021	2.14395423042928	10643	Transient	tropics_38	1.32054091666667	1.03646254676442	0.270952927669346	0.976433956417387	0.662921348314607	1.06070304149459	365.405498281787	0.04	0.0131625
3.660465	1.935879	0.034749	0.000125	-0.60441	0.000125	0.47394	0.122755	7125	13	39	0.465122	3885	5.0463	4.7603	34.2466	0.00147	0.06	39996115	3885	14.523288	0.979575	0.00089	0.506764	0.000366	0.483802	0.00025	-0.000191	2.19842313474247	10971	Transient	tropics_38	0.281574230769231	1.05694796301715	0.140449438202247	1.07820742123429	0.341530054644809	0.979615627880827	491.02	0.04	0.0097125
3.810458	3.277799	0.039208	0.000211	-0.605615	0.000211	0.476619	0.121161	7195	12	32	0.432121	2777	5.2853	4.8562	19.5695	0.00105	0.062	39997223	2777	14.715068	0.988182	0.000912	0.508332	0.000408	0.486564	0.000236	-2e-04	2.21158860394119	11126	Est.	tropics_38	0.317538166666667	1.05242432912625	0.231359649122807	1.07358713225935	0.517156862745098	0.979560756652773	513.39406779661	0.04	0.0069425
[truncated: 2,265 more rows]
