# Supplementary material for: Early prediction of antigenic transitions for influenza A/H3N2
Source: PLoS Comput Biol. 2020 Feb 18;16(2):e1007683. doi: 10.1371/journal.pcbi.1007683 (PMC7048310; doi:10.1371/journal.pcbi.1007683)
Supplement: S1 Source — (GZ) [file pcbi.1007683.s016.tar.gz › S3_source_files/model_fitting/surveillance_threshold_data/freq.05.csv]

individual.meanMut	individual.varMut	individual.meanR	individual.varR	individual.meanBeta	individual.varBeta	individual.meanSigma	individual.varSigma	day	meanLoad	antigenicTypes	dominant.freq	infected	diversity	tmrca	netau	serialInterval	antigenicDiversity	totalS	totalI	simDay	meanR	varR	meanBeta	varBeta	meanSigma	varSigma	covBetaSigma	entropy	antigentype	success	name	ratio.mutation	ratio.meanR	ratio.varR	ratio.meanBeta	ratio.varBeta	ratio.meanSigma	ratio.varSigma	freq	prop.I
4.808889	4.910143	0.003298	0.000317	-0.613634	0.000317	0.463576	0.235791	1931	6	39	0.458962	8480	2.5391	3.4205	273.9726	0.00624	0.0266	39991520	8480	0.293151	0.989659	0.000759	0.535316	0.000167	0.462378	6.4e-05	-1.3e-05	2.02856591539336	1007	Transient	tropics_10	0.8014815	1.01378701591715	0.417654808959157	1.0113277305519	1.89820359281437	1.00259095372185	3684.234375	0.05	0.0212
5.031073	5.657227	0.015231	0.000365	-0.615419	0.000365	0.469955	0.229807	2015	6	35	0.451603	6488	3.1465	3.6438	68.4932	0.00627	0.0245	39993512	6488	0.523288	0.988772	0.000803	0.53511	0.000165	0.46213	6.6e-05	-7e-06	1.99536708987015	1334	Est.	tropics_10	0.838512166666667	1.02687736183817	0.454545454545455	1.00991275480795	2.21212121212121	1.01693246489083	3481.92424242424	0.05	0.01622
3.873762	2.516242	0.008964	0.000162	-0.606123	0.000162	0.462714	0.228383	1945	6	43	0.456201	7854	2.637	3.4603	39.1389	0.00609	0.0275	39992146	7854	0.331507	0.983355	0.000749	0.535275	0.000157	0.459481	8.4e-05	-2.1e-05	2.06288386955952	1490	Est.	tropics_10	0.645627	1.02608345609199	0.216288384512684	1.01903045960465	1.03184713375796	1.00703619953817	2718.84523809524	0.05	0.019635
8.026316	6.742729	0.041994	0.000435	-0.639477	0.000435	0.494445	0.20755	2211	6	21	0.361405	5581	4.3413	3.1562	39.1389	0.00617	0.0304	39994419	5581	1.060274	1.001723	0.00104	0.534888	0.000178	0.468422	0.000147	-3.1e-05	1.91483731679583	1560	Est.	tropics_10	1.33771933333333	1.04109441572437	0.418269230769231	0.986315397070567	2.4438202247191	1.05555460674349	1411.90476190476	0.05	0.0139525
6.963964	10.001275	0.05435	0.000645	-0.630944	0.000645	0.496442	0.187547	2883	9	39	0.727501	13934	5.5811	4.7096	273.9726	0.00639	0.0341	39986066	13934	2.90137	0.991484	0.001152	0.523611	0.000189	0.473619	0.00016	-3.1e-05	1.11586283147434	2187	Est.	tropics_10	0.773773777777778	1.06492297043806	0.559895833333333	1.01619192793497	3.41269841269841	1.0481885228422	1172.16875	0.05	0.034835
5.230671	2.640082	0.075367	0.00017	-0.617022	0.00017	0.500148	0.179247	3149	7	45	0.810623	27564	2.7995	5.4329	45.6621	0.00612	0.0132	39972436	27564	3.630137	1.04483	0.001114	0.531696	0.000161	0.491403	6.4e-05	2.6e-05	0.742752625675412	2592	Est.	tropics_10	0.747238714285714	1.03201459277247	0.152603231597846	1.01476938678361	1.05590062111801	1.0177959841515	2800.734375	0.05	0.06891
8.442804	5.37588	-0.020476	0.000347	-0.642823	0.000347	0.466041	0.177132	3611	7	23	0.481068	4120	4.0222	3.937	54.7945	0.0066	0.033	39995880	4120	4.89589	0.970713	0.001188	0.53101	0.000158	0.457187	0.000157	-4e-06	1.76727151218483	2727	Transient	tropics_10	1.20611485714286	1.00929132479465	0.292087542087542	0.990199763917164	2.19620253164557	1.01936625494601	1128.22929936306	0.05	0.0103
8.712575	4.707806	0.001187	0.000304	-0.64499	0.000304	0.477264	0.169137	3681	7	17	0.407434	2744	4.2378	4.1233	30.4414	0.00684	0.0369	39997256	2744	5.087671	0.986297	0.001101	0.530931	0.000151	0.464582	0.000128	3e-06	1.86861627397512	3004	Transient	tropics_10	1.24465357142857	1.01509758699796	0.276112624886467	0.98820334235192	2.01324503311258	1.02729765681839	1321.3828125	0.05	0.00686
6.880196	7.699583	0.009622	0.000497	-0.630272	0.000497	0.474315	0.168214	3555	7	28	0.503995	6133	3.7466	3.7822	68.4932	0.00636	0.0245	39993867	6133	4.742466	0.96454	0.000948	0.5317	0.000176	0.453695	9.5e-05	-7e-06	1.54696044484053	3028	Est.	tropics_10	0.982885142857143	1.04678752594182	0.524261603375528	1.00140484434244	2.82386363636364	1.04544903514476	1770.67368421053	0.05	0.0153325
7.445055	1.400827	0.024608	9e-05	-0.634809	9e-05	0.483631	0.17339	3653	7	21	0.401235	3240	4.1532	4.0521	45.6621	0.00641	0.0369	39996760	3240	5.010959	0.990554	0.001061	0.530606	0.000157	0.466897	0.000134	-1e-05	1.95115282020021	3341	Transient	tropics_10	1.06357928571429	1.03468692849042	0.0848256361922714	0.998927105352636	0.573248407643312	1.03584088139354	1293.9552238806	0.05	0.0081
4.775362	1.594465	0.02891	0.000103	-0.613365	0.000103	0.475403	0.175972	3765	7	20	0.377351	2499	4.0976	3.3904	15.2207	0.00674	0.0363	39997501	2499	5.317808	1.000285	0.000924	0.531647	0.000139	0.470503	6.4e-05	2e-05	1.81642319730122	3645	Transient	tropics_10	0.682194571428571	1.02903867440847	0.111471861471861	1.01858106261207	0.741007194244604	1.01041438630572	2749.5625	0.05	0.0062475
7.521036	2.443732	0.029176	0.000158	-0.635419	0.000158	0.486174	0.170921	3947	7	28	0.625128	5850	4.236	3.6356	27.3973	0.00658	0.037	39994150	5850	5.816438	1.029365	0.00087	0.531483	0.000109	0.484337	7.2e-05	1.8e-05	1.47650532425157	3747	Transient	tropics_10	1.07443371428571	1.00023392008512	0.181609195402299	0.996670621373533	1.44954128440367	1.00379281368138	2373.90277777778	0.05	0.014625
7.757987	5.264912	0.006277	0.00034	-0.637322	0.00034	0.476256	0.163539	4381	7	67	0.799727	21266	4.7143	4.4671	Inf	0.00651	0.015	39978734	21266	7.005479	0.982576	0.000642	0.530515	0.000171	0.46321	2.5e-05	-7e-06	1.00543708852716	3892	Est.	tropics_10	1.10828385714286	1.02414138107281	0.529595015576324	0.996590870438969	1.98830409356725	1.0281643315127	6541.56	0.05	0.053165
4.707581	5.730376	-0.007227	0.00037	-0.612821	0.00037	0.458309	0.169824	4591	7	26	0.596358	4997	5.6021	4.7644	54.7945	0.00639	0.0215	39995003	4997	7.580822	0.98496	0.000679	0.530927	0.000179	0.464	5.2e-05	-2.1e-05	1.31431707398975	4285	Transient	tropics_10	0.672511571428571	1.00795875159147	0.544918998527246	1.02051738985871	2.06703910614525	0.987734913793103	3265.84615384615	0.05	0.0124925
9.938462	4.180828	0.023333	0.00027	-0.654836	0.00027	0.492771	0.162367	4829	7	14	0.381023	2034	5.4883	4.7548	13.6986	0.00625	0.0224	39997966	2034	8.232877	1.007264	0.000719	0.529099	2e-04	0.476178	7.2e-05	-3.7e-05	1.45245919789492	4774	Transient	tropics_10	1.41978028571429	1.0162254821434	0.375521557719054	0.981909355472513	1.35	1.03484621297078	2255.09722222222	0.05	0.005085
2.253886	1.567666	0.076597	0.000101	-0.593112	0.000101	0.488639	0.170023	5067	7	19	0.473889	3600	6.3311	4.3014	21.0748	0.00608	0.0212	39996400	3600	8.884932	1.015561	0.000601	0.528219	0.000206	0.480966	1e-04	-7.2e-05	1.53668093987635	4798	Est.	tropics_10	0.321983714285714	1.06306455951766	0.168053244592346	1.04616626748688	0.490291262135922	1.01595331062903	1700.23	0.05	0.009
4.787964	3.409904	0.090628	0.00022	-0.613466	0.00022	0.506015	0.165051	5319	5	48	0.601331	25851	4.8084	4.5479	68.4932	0.00605	0.0205	39974149	25851	9.575342	1.031246	0.001063	0.537112	0.000201	0.48016	6.1e-05	5e-06	1.35991117169383	4871	Est.	tropics_10	0.9575928	1.0616881335423	0.206961429915334	1.00811539283109	1.09452736318408	1.05384663445518	2705.75409836066	0.05	0.0646275
7.440405	3.68745	0.002078	0.000238	-0.634771	0.000238	0.473195	0.157958	5543	5	82	0.62249	33321	3.8282	5.1616	273.9726	0.00642	0.023	39966679	33321	10.189041	0.971274	0.000661	0.538228	0.000159	0.451326	4.8e-05	-1e-05	1.48752433059604	4886	Transient	tropics_10	1.488081	1.03171727086103	0.360060514372163	0.984818436500196	1.49685534591195	1.04845499705313	3290.79166666667	0.05	0.0833025
4.869919	1.462754	-0.021238	9.4e-05	-0.614125	9.4e-05	0.452489	0.171835	5879	6	20	0.291066	2082	4.6223	5.6137	15.2207	0.00632	0.0553	39997918	2082	11.109589	0.99324	0.001408	0.533206	0.00014	0.465888	0.000235	-1.4e-05	2.14611565512486	4949	Transient	tropics_10	0.811653166666667	0.985648924919588	0.0667613636363636	1.01483134682877	0.671428571428571	0.971239868809671	731.212765957447	0.05	0.005205
6.462617	1.248602	0.023628	8.1e-05	-0.626918	8.1e-05	0.479356	0.150027	5809	6	29	0.308142	2911	4.5407	4.1315	22.8311	0.00648	0.0454	39997089	2911	10.917808	0.979069	0.001215	0.533883	0.000154	0.458697	0.000215	-3.4e-05	2.12283995209275	5644	Transient	tropics_10	1.07710283333333	1.04579897101867	0.0666666666666667	1.0006607833729	0.525974025974026	1.0450384458586	697.8	0.05	0.0072775
6.693878	2.416493	0.017563	0.000156	-0.628775	0.000156	0.47733	0.159805	5921	7	20	0.273899	1862	4.6311	5.6685	13.6986	0.00642	0.064	39998138	1862	11.224658	1.004416	0.001327	0.531674	0.000135	0.472525	0.000256	-3.4e-05	2.12806406297379	5769	Transient	tropics_10	0.956268285714286	1.01324365240472	0.117558402411454	1.00295411424414	1.15555555555556	1.01016877413893	624.23828125	0.05	0.004655
3.662577	3.364673	0.026883	0.000217	-0.604427	0.000217	0.47022	0.159527	5823	6	30	0.302352	2593	4.6255	5.537	22.8311	0.00643	0.0475	39997407	2593	10.956164	0.981167	0.001291	0.533466	0.000146	0.459988	0.00019	-7e-06	2.19079187261635	5896	Transient	tropics_10	0.6104295	1.04696510151902	0.168086754453912	1.02422163164913	1.48630136986301	1.02224405854066	839.615789473684	0.05	0.0064825
7.424779	1.341687	0.064553	8.7e-05	-0.634646	8.7e-05	0.503245	0.142942	5865	6	21	0.280915	2143	4.4589	5.5945	14.4196	0.00646	0.0466	39997857	2143	11.071233	0.98927	0.001712	0.53364	0.000135	0.463646	0.000304	-1.3e-05	2.13410455860662	5936	Est.	tropics_10	1.23746316666667	1.0782517521995	0.0508177570093458	0.993409637000692	0.644444444444444	1.08540783269995	470.203947368421	0.05	0.0053575
7.948052	3.244055	0.04902	0.000209	-0.638849	0.000209	0.497575	0.144741	5963	7	23	0.20366	2131	4.7125	5.6822	10.1471	0.00653	0.0733	39997869	2131	11.339726	1.012216	0.001504	0.528992	0.000124	0.478601	0.000297	-3e-05	2.28502190882374	6007	Transient	tropics_10	1.135436	1.03756644368108	0.138962765957447	0.997935104946639	1.68548387096774	1.03964471449078	487.343434343434	0.05	0.0053275
10.898438	3.47406	0.038299	0.000224	-0.662547	0.000224	0.504093	0.145631	6075	9	20	0.341173	3614	4.8726	5.8795	17.1233	0.00567	0.0887	39996386	3614	11.646575	1.028349	0.001133	0.523293	0.000122	0.491579	0.000265	-5.9e-05	2.06835947727601	6049	Transient	tropics_10	1.21093755555556	1.01039808465177	0.197705207413945	0.985177690474846	1.83606557377049	1.02545674245645	549.550943396226	0.05	0.009035
12.915821	7.269126	0.046496	0.000469	-0.678751	0.000469	0.517185	0.127408	6453	10	95	0.729875	53131	4.6666	3.9342	91.3242	0.0063	0.0667	39946869	53131	12.682192	0.984349	0.000884	0.517474	0.000163	0.47577	0.00011	-2.2e-05	1.24639453310228	6101	Est.	tropics_10	1.2915821	1.06425047283494	0.530542986425339	0.980242779956349	2.87730061349693	1.08704836370515	1158.25454545455	0.05	0.1328275
7.337619	3.650426	0.029785	0.000236	-0.633946	0.000236	0.486173	0.140208	6509	10	67	0.664865	40324	4.9387	4.0877	91.3242	0.00661	0.0751	39959676	40324	12.835616	0.982728	0.000937	0.517607	0.000175	0.474894	0.000141	-3.7e-05	1.44286440270201	6148	Transient	tropics_10	0.7337619	1.0483399374429	0.251867662753469	1.02489791440727	1.34857142857143	1.0237505632836	994.382978723404	0.05	0.10081
9.437673	4.370769	-0.025455	0.000282	-0.650814	0.000282	0.467559	0.14161	6663	10	52	0.300322	13682	6.2297	4.5096	91.3242	0.0063	0.1183	39986318	13682	13.257534	0.978761	0.0013	0.516903	0.000232	0.473729	0.000281	-9.3e-05	2.15011372135696	6401	Transient	tropics_10	0.9437673	0.996020731271288	0.216923076923077	1.00912744635751	1.21551724137931	0.986975675966639	503.950177935943	0.05	0.034205
5.611191	4.719703	0.040152	0.000304	-0.620079	0.000304	0.484152	0.134002	6663	10	52	0.300322	13682	6.2297	4.5096	91.3242	0.0063	0.1183	39986318	13682	13.257534	0.978761	0.0013	0.516903	0.000232	0.473729	0.000281	-9.3e-05	2.15011372135696	6732	Transient	tropics_10	0.5611191	1.06355789559874	0.233846153846154	1.04062453044907	1.31034482758621	1.02200203069688	476.875444839858	0.05	0.034205
7.8637	4.292966	0.034061	0.000277	-0.638171	0.000277	0.48999	0.138737	6915	9	46	0.516382	13124	6.8031	5.2	136.9863	0.00599	0.1335	39986876	13124	13.947945	1.019802	0.001016	0.519914	0.000237	0.490667	0.000138	-6.1e-05	1.68973192955495	7178	Transient	tropics_10	0.873744444444444	1.01455745165631	0.272637795275591	1.01604827795499	1.16877637130802	0.998620245502551	1005.34057971014	0.05	0.03281
5.686576	4.961495	0.086105	0.00032	-0.620684	0.00032	0.507426	0.124169	7069	9	56	0.566014	29471	6.9856	5.6219	136.9863	0.00619	0.1243	39970529	29471	14.369863	1.02308	0.000934	0.521985	0.000199	0.490214	7.8e-05	-2.1e-05	1.58953746021975	7451	Est.	tropics_10	0.631841777777778	1.065332881082	0.342612419700214	1.02986984187465	1.60804020100503	1.03511119633466	1591.91025641026	0.05	0.0736775
6.122416	3.830945	0.047259	0.000247	-0.624185	0.000247	0.490135	0.11758	7279	7	119	0.531877	56451	5.7917	6.1973	136.9863	0.00644	0.093	39943549	56451	14.945205	1.002718	0.001259	0.529904	0.000182	0.473179	8.1e-05	3.1e-05	1.69589831211558	7765	Est.	tropics_10	0.874630857142857	1.04555169832154	0.196187450357427	1.01093376233912	1.35714285714286	1.03583421918555	1451.6049382716	0.05	0.1411275
9.392097	2.870576	-0.003231	0.000185	-0.650448	0.000185	0.477798	0.117236	7671	7	34	0.418621	5843	4.0344	7.2712	91.3242	0.00631	0.0437	39994157	5843	16.019178	0.985293	0.001278	0.52836	0.00019	0.466498	0.000257	-6.6e-05	1.95051055224605	8294	Transient	tropics_10	1.34172814285714	1.01165258868524	0.144757433489828	0.987606845017682	0.973684210526316	1.02422304061325	456.171206225681	0.05	0.0146075
10.822811	5.481842	-0.002323	0.000354	-0.661939	0.000354	0.483798	0.11587	7601	7	40	0.410211	9049	3.9857	7.0795	39.1389	0.00655	0.0447	39990951	9049	15.827397	0.973241	0.001076	0.529024	0.000166	0.460173	0.000193	-4.4e-05	1.76425163877091	8423	Transient	tropics_10	1.54611585714286	1.02511063146377	0.328996282527881	0.975097785232521	2.13253012048193	1.05133938757815	600.362694300518	0.05	0.0226225
3.973597	2.362339	0.074095	0.000152	-0.606925	0.000152	0.494215	0.118762	7713	7	33	0.408501	5011	4.2977	7.3863	39.1389	0.00639	0.0511	39994989	5011	16.134247	0.991664	0.001167	0.527851	0.000202	0.469931	0.000187	-4.7e-05	2.09132793428808	8838	Est.	tropics_10	0.567656714285714	1.08596168359645	0.130248500428449	1.03253426533822	0.752475247524752	1.05167567153476	635.090909090909	0.05	0.0125275
4.47678	3.747913	0.043615	0.000242	-0.610967	0.000242	0.481318	0.120144	7797	7	24	0.337026	4875	4.5059	7.6164	24.9066	0.006	0.0638	39995125	4875	16.364384	1.016054	0.00168	0.528318	0.000227	0.48097	0.000185	1e-06	2.14742456746957	9120	Est.	tropics_10	0.63954	1.02807539177852	0.144047619047619	1.02746017122822	1.06607929515419	1.00072353785059	649.427027027027	0.05	0.0121875
8.427746	4.475993	0.040146	0.000289	-0.642702	0.000289	0.495142	0.119791	7867	7	24	0.361948	6838	4.5525	7.8082	39.1389	0.00604	0.0669	39993162	6838	16.556164	1.027971	0.001123	0.530269	0.000246	0.484873	9.6e-05	-2.7e-05	2.01271272992661	9272	Transient	tropics_10	1.20396371428571	1.0126382394629	0.257346393588602	0.991703461846995	1.17479674796748	1.02117874164988	1247.82291666667	0.05	0.017095
11.560633	3.652299	-0.007811	0.000236	-0.667866	0.000236	0.484029	0.113853	8385	6	43	0.584229	10602	5.6533	6.5384	136.9863	0.00638	0.0495	39989398	10602	17.975342	0.974823	0.00082	0.535113	0.000184	0.455688	0.000134	-5e-05	1.52106622505733	9461	Transient	tropics_10	1.92677216666667	1.01784572849457	0.28780487804878	0.958305497848053	1.28260869565217	1.06219386948965	849.649253731343	0.05	0.026505
6.686747	7.034403	0.013834	0.000454	-0.628718	0.000454	0.475694	0.11491	8343	6	58	0.578644	15958	5.5324	4.0315	136.9863	0.00649	0.0503	39984042	15958	17.860274	0.975677	0.000773	0.535434	0.000177	0.455766	8.4e-05	-2.4e-05	1.45183795152251	9472	Est.	tropics_10	1.11445783333333	1.0392067585541	0.58732212160414	0.995967797238464	2.56497175141243	1.04372419180018	1367.97619047619	0.05	0.039895
3.502793	2.305858	0.003638	0.000149	-0.603144	0.000149	0.458857	0.12219	8469	6	30	0.515817	5279	6.1374	4.137	136.9863	0.00641	0.0605	39994721	5279	18.205479	0.975341	0.000979	0.53372	0.000199	0.457167	0.000202	-7.6e-05	1.73199134032493	9572	Est.	tropics_10	0.583798833333333	1.02901921025995	0.152196118488253	1.02504849340257	0.748743718592965	1.0036966797691	604.90099009901	0.05	0.0131975
10.52	3.9696	0.037821	0.000256	-0.659507	0.000256	0.5023	0.114403	8693	7	14	0.334626	1805	7.0884	6.9589	16.116	0.00645	0.0818	39998195	1805	18.819178	1.004413	0.000619	0.529473	0.000261	0.474652	0.00015	-0.000121	1.55734017912428	10560	Est.	tropics_10	1.50285714285714	1.0339823525062	0.41357027463651	0.976643199974365	0.980842911877395	1.0582489908396	762.686666666667	0.05	0.0045125
11.321212	3.923663	0.068182	0.000253	-0.665943	0.000253	0.521375	0.11833	9337	12	34	0.345291	20823	8.5151	6.4849	54.7945	0.0061	0.0807	39979177	20823	20.583562	1.010066	0.000663	0.507635	0.000225	0.497904	0.000226	-0.000145	1.47738781213632	10623	Est.	tropics_10	0.943434333333333	1.05989126719777	0.381598793363499	1.01212248240716	1.12444444444444	1.04713960924194	523.58407079646	0.05	0.0520575
16.048007	5.717804	0.054178	0.000369	-0.703909	0.000369	0.534004	0.111449	9757	14	53	0.599082	19615	9.0902	7.6356	136.9863	0.00602	0.1032	39980385	19615	21.734247	0.996685	0.001089	0.502847	0.000183	0.49587	0.000257	-8.5e-05	1.61204613252767	10952	Est.	tropics_10	1.14628621428571	1.05918368906549	0.338842975206612	0.983694724004816	2.01639344262295	1.07690322060217	433.653696498055	0.05	0.0490375
13.1857	4.28496	0.06138	0.000276	-0.680918	0.000276	0.525843	0.108507	10275	15	82	0.762176	35152	5.7782	9.0548	136.9863	0.00644	0.0543	39964848	35152	23.153425	1.003663	0.000899	0.496303	0.000154	0.505767	8e-05	-6e-06	1.22822467171309	12059	Est.	tropics_10	0.879046666666667	1.05942222890114	0.307007786429366	1.01984499664608	1.79220779220779	1.03969416747237	1356.3375	0.05	0.08788
15.071178	5.561718	0.022271	0.000359	-0.696063	0.000359	0.513214	0.11506	10667	14	65	0.724971	21405	4.7326	10.1288	136.9863	0.00624	0.0424	39978595	21405	24.227397	1.001027	0.000843	0.500753	0.000143	0.499966	8.9e-05	-1.1e-05	1.29237131396181	12672	Transient	tropics_10	1.07651271428571	1.02147179853962	0.425860023724792	0.99558907029288	2.51048951048951	1.02649780185053	1292.80898876404	0.05	0.0535125
10.76567	4.399284	0.095621	0.000284	-0.66148	0.000284	0.533484	0.108006	10779	14	53	0.613539	20090	5.1443	10.4356	68.4932	0.00618	0.0531	39979910	20090	24.534247	0.999048	0.002146	0.502117	0.000169	0.497518	0.000278	4e-05	1.66638804162397	13069	Transient	tropics_10	0.768976428571429	1.1013904790919	0.132339235787512	1.02782212172279	1.68047337278107	1.07229085178828	388.510791366907	0.05	0.050225
11.623939	3.312738	0.062242	0.000214	-0.668374	0.000214	0.519542	0.110626	10751	14	55	0.661468	20261	5.7519	10.3589	91.3242	0.00611	0.0638	39979739	20261	24.457534	1.001022	0.001375	0.501304	0.000162	0.499351	0.000137	2e-05	1.52630596243518	13122	Transient	tropics_10	0.830281357142857	1.06313333250709	0.155636363636364	1.02241612424361	1.32098765432099	1.04043448396018	807.489051094891	0.05	0.0506525
12.83125	4.141836	0.05938	0.000267	-0.678071	0.000267	0.523169	0.110473	10849	13	59	0.419672	25091	5.0722	10.6274	54.7945	0.00655	0.0674	39974909	25091	24.726027	1.022764	0.002032	0.50498	0.000176	0.506423	0.00022	5e-05	1.88876289181983	13248	Transient	tropics_10	0.987019230769231	1.03755940953076	0.131397637795276	1.00517881841168	1.51704545454545	1.03306721851101	502.15	0.05	0.0627275
11.25	0.625	-0.051906	4e-05	-0.665371	4e-05	0.461879	0.217475	1861	7	11	0.858885	574	4.5485	2.9973	5.372	0.00637	0.0095	39999426	574	0.10137	0.99252	0.000932	0.528217	0.000197	0.469892	3.2e-05	1.5e-05	0.644553336012011	859	Transient	tropics_11	1.60714285714286	0.956573276055535	0.0429184549356223	0.973241617774584	0.203045685279188	0.982947145301474	6796.09375	0.05	0.001435
11.5	0.5	0.014836	3.2e-05	-0.667379	3.2e-05	0.494751	0.20531	1931	8	8	0.919732	598	3.8978	3.189	2.978	0.00592	0.0047	39999402	598	0.293151	1.003306	0.000748	0.527508	0.000166	0.475645	1.8e-05	1.2e-05	0.367601450862731	1943	Transient	tropics_11	1.4375	1.01160224270922	0.0427807486631016	0.972594776065237	0.192771084337349	1.04016861314636	11406.1111111111	0.05	0.001495
9.868421	1.061634	0.035467	6.8e-05	-0.654274	6.8e-05	0.498488	0.210283	2547	10	8	0.893376	619	5.2636	4.689	3.468	0.00639	0.0044	39999381	619	1.980822	1.02741	0.000577	0.515137	0.000117	0.498781	1.9e-05	5e-06	0.457063309842144	1970	Est.	tropics_11	0.9868421	1.0084615257296	0.117850953206239	1.00908945474765	0.581196581196581	0.999412567840395	11067.5263157895	0.05	0.0015475
4.692308	8.722633	-0.044349	0.000563	-0.612698	0.000563	0.441543	0.206727	3331	4	22	0.736635	4059	3.3456	6.7726	68.4932	0.00678	0.0135	39995941	4059	4.128767	0.937779	0.00072	0.541091	0.000151	0.433438	5.6e-05	0	1.09541956274164	2046	Transient	tropics_11	1.173077	1.02009112894838	0.781944444444444	1.00147088795293	3.72847682119205	1.01869932954656	3691.55357142857	0.05	0.0101475
4.104921	4.563736	-0.044524	0.000294	-0.60798	0.000294	0.439576	0.201864	3233	4	59	0.838737	21220	3.5755	6.5041	273.9726	0.00654	0.0076	39978780	21220	3.860274	0.924742	0.000616	0.540958	0.000163	0.427535	4.4e-05	-9e-06	0.814392462620149	2159	Transient	tropics_11	1.02623025	1.03429134283366	0.477272727272727	1.00645437745864	1.80368098159509	1.02816377606512	4587.81818181818	0.05	0.05305
2.072816	3.921882	0.009035	0.000253	-0.591658	0.000253	0.456058	0.198019	3331	4	22	0.736635	4059	3.3456	6.7726	68.4932	0.00678	0.0135	39995941	4059	4.128767	0.937779	0.00072	0.541091	0.000151	0.433438	5.6e-05	0	1.09541956274164	2422	Est.	tropics_11	0.518204	1.07602744230109	0.351388888888889	1.02276506463494	1.67549668874172	1.05218739473696	3536.05357142857	0.05	0.0101475
8	0.666667	0.00367	4.3e-05	-0.639266	4.3e-05	0.475693	0.192763	3527	4	7	0.544662	459	4.2664	7.3096	4.2808	0.00665	0.0322	39999541	459	4.665753	0.997322	0.001678	0.541105	0.000263	0.460842	7.4e-05	5.7e-05	1.22408366807377	3285	Transient	tropics_11	2	1.00637180639356	0.0256257449344458	0.975188916676124	0.163498098859316	1.03222579539191	2604.90540540541	0.05	0.0011475
12.234651	7.141743	0.074014	0.000461	-0.673279	0.000461	0.528316	0.179675	4409	8	39	0.877126	22991	3.6974	2.3699	68.4932	0.00627	0.0085	39977009	22991	7.082192	1.014098	0.000603	0.525641	0.000141	0.48255	7.8e-05	-3.2e-05	0.588405876810887	3341	Est.	tropics_11	1.529331375	1.06185189291077	0.764510779436153	0.97030755451028	3.26950354609929	1.0948419852865	2303.52564102564	0.05	0.0574775
11.150879	5.176328	-0.007465	0.000334	-0.664574	0.000334	0.482876	0.196024	4521	8	65	0.78278	32985	4.2853	2.6767	273.9726	0.00635	0.0159	39967015	32985	7.389041	1.01031	0.000608	0.524149	0.000169	0.48215	8.8e-05	-4.9e-05	0.904391959472498	3347	Transient	tropics_11	1.393859875	0.982433900395906	0.549342105263158	0.981577099069565	1.97633136094675	1.00150575547029	2227.54545454545	0.05	0.0824625
12.938144	5.4326	0.030698	0.00035	-0.67893	0.00035	0.508564	0.170497	4857	10	23	0.409574	5557	5.684	10.7123	34.2466	0.0148	0.0392	39994443	5557	8.309589	0.98462	0.001341	0.516518	0.000229	0.477103	0.000464	-0.000188	1.54247031434647	3941	Est.	tropics_11	1.2938144	1.04728122757756	0.260999254287845	0.981881294870234	1.52838427947598	1.06594173585159	367.450431034483	0.05	0.0138925
15.028436	1.449428	0.001247	9.4e-05	-0.69572	9.4e-05	0.502149	0.173279	5011	12	16	0.423333	4200	5.3563	8.7055	39.1389	0.00625	0.0437	39995800	4200	8.731507	1.013183	0.001336	0.510354	0.000238	0.49675	0.00035	-0.000131	1.63106179719251	4019	Transient	tropics_11	1.25236966666667	0.988220072610559	0.0703592814371257	0.977194738772779	0.394957983193277	1.0108686462003	495.082857142857	0.05	0.0105
14.404669	2.52885	0.051518	0.000163	-0.690709	0.000163	0.525405	0.162591	4899	10	29	0.407598	4659	5.6528	3.7123	54.7945	0.00632	0.0428	39995341	4659	8.424658	0.993717	0.000885	0.515763	0.00021	0.482102	0.000271	-0.000131	1.71571917211278	4172	Transient	tropics_11	1.4404669	1.05952513416601	0.184180790960452	0.971804060527179	0.776190476190476	1.08982124114814	599.966789667897	0.05	0.0116475
12.306122	3.567514	-0.036496	0.00023	-0.673854	0.00023	0.473098	0.170207	5711	10	28	0.601086	4788	5.1848	4.137	27.3973	0.0066	0.0241	39995212	4788	10.649315	0.974094	0.00104	0.516723	0.000203	0.471631	0.000248	-9.1e-05	1.45510737583947	4389	Transient	tropics_11	1.2306122	0.989803807986101	0.221153846153846	0.986486470188007	1.13300492610837	1.00311048255946	686.318548387097	0.05	0.01197
13.309955	3.480851	0.031985	0.000225	-0.681916	0.000225	0.510765	0.152853	5655	10	40	0.615816	7309	5.1275	3.9836	91.3242	0.00594	0.0223	39992691	7309	10.49589	0.956319	0.00112	0.517485	0.000203	0.462313	0.000238	-7.3e-05	1.48210950861377	5021	Est.	tropics_11	1.3309955	1.07966276698329	0.200892857142857	0.977124445199907	1.10837438423645	1.10480345566748	642.239495798319	0.05	0.0182725
10.327731	2.976626	0.011295	0.000192	-0.657963	0.000192	0.488402	0.168558	5921	11	15	0.394404	2216	5.2305	4.7123	10.9589	0.00624	0.0416	39997784	2216	11.224658	1.008907	0.001003	0.511448	0.00024	0.493732	0.000405	-2e-04	1.53263567677758	5223	Transient	tropics_11	0.938884636363636	1.00243038194397	0.191425722831505	1.01262539631004	0.8	0.989204669739859	416.192592592593	0.05	0.00554
6.780702	2.609803	0.019286	0.000168	-0.629472	0.000168	0.478492	0.174349	5935	12	15	0.418646	2274	5.226	4.7507	14.4196	0.00588	0.04	39997726	2274	11.263014	1.009344	0.000972	0.509976	0.000231	0.495416	0.00045	-0.000222	1.57866063177072	5368	Transient	tropics_11	0.5650585	1.01003540542707	0.172839506172839	1.0448983554715	0.727272727272727	0.965838810212024	387.442222222222	0.05	0.005685
8.669291	0.457561	0.045986	3e-05	-0.644642	3e-05	0.498953	0.167558	6019	13	16	0.561661	2384	5.068	4.7452	10.5374	0.00701	0.0456	39997616	2384	11.493151	1.021709	0.000876	0.50654	0.000222	0.504804	0.000356	-0.000183	1.50286280888355	5393	Est.	tropics_11	0.666868538461538	1.02481210600846	0.0342465753424658	1.03614799408162	0.135135135135135	0.988409362841816	470.668539325843	0.05	0.00596
17.627466	3.109321	0.039928	0.000201	-0.716595	0.000201	0.533259	0.149042	6523	15	49	0.376671	26336	6.6343	4.5945	273.9726	0.00596	0.0621	39973664	26336	12.873973	1.00741	0.000908	0.498989	0.000208	0.505048	0.000155	-6.9e-05	1.81872819871524	5450	Transient	tropics_11	1.1751644	1.03308071044993	0.22136563876652	0.978804086474442	0.966346153846154	1.05585805705596	961.561290322581	0.05	0.06584
14.50365	4.464585	0.007138	0.000288	-0.691504	0.000288	0.503277	0.162868	6565	14	48	0.33519	26925	6.7779	4.7096	136.9863	0.00624	0.0647	39973075	26925	12.989041	0.997321	0.000747	0.499164	0.000209	0.499851	0.000152	-8.7e-05	1.92007088445907	5461	Transient	tropics_11	1.035975	1.00986897522972	0.385542168674699	1.00332208584841	1.37799043062201	1.00685404250467	1071.5	0.05	0.0673125
12.246334	8.245771	0.042104	0.000532	-0.673373	0.000532	0.511801	0.156936	6509	14	44	0.378103	25300	6.6137	4.5562	136.9863	0.00631	0.0619	39974700	25300	12.835616	1.015123	0.000792	0.499186	0.000205	0.508735	0.000149	-8e-05	1.75556833053914	5467	Est.	tropics_11	0.874738142857143	1.02746459829668	0.671717171717172	1.02163420522785	2.59512195121951	1.00602671331833	1053.26174496644	0.05	0.06325
11.822932	2.970098	0.071549	0.000192	-0.669972	0.000192	0.525141	0.141585	6901	14	46	0.535245	12796	5.4375	5.6219	91.3242	0.00608	0.052	39987204	12796	13.909589	1.00149	0.0013	0.502739	0.000205	0.498236	0.000157	-1.9e-05	1.88772813387996	6005	Est.	tropics_11	0.844495142857143	1.07257265053091	0.147692307692308	1.0178699202316	0.936585365853659	1.05400051381273	901.815286624204	0.05	0.03199
14.758065	3.007224	0.016115	0.000194	-0.693548	0.000194	0.508712	0.146492	7055	13	53	0.391202	15777	4.2514	6.0507	68.4932	0.00639	0.0463	39984223	15777	14.331507	1.023004	0.001437	0.50467	0.000166	0.506997	0.000232	-2.2e-05	1.72718140934031	6237	Transient	tropics_11	1.13523576923077	0.993393522336496	0.13500347947112	0.990349397504633	1.16867469879518	1.00338266301379	631.431034482759	0.05	0.0394425
11.119736	6.587388	0.012902	0.000425	-0.664324	0.000425	0.492724	0.143497	7335	13	92	0.783576	35874	3.5688	2.737	273.9726	0.00648	0.0159	39964126	35874	15.09863	0.989297	0.000846	0.504181	0.000158	0.490724	5.7e-05	0	1.09050168581342	6504	Est.	tropics_11	0.855364307692308	1.02394487187112	0.502364066193853	1.02070743273383	2.68987341772152	1.00407561073027	2517.49122807018	0.05	0.089685
13.116032	5.119398	0.035985	0.00033	-0.680359	0.00033	0.51215	0.130592	7475	13	70	0.701598	17959	3.9722	6.4342	Inf	0.00627	0.0165	39982041	17959	15.482192	0.974476	0.000993	0.505709	0.000168	0.481914	9e-05	0	1.19169574467342	6805	Est.	tropics_11	1.00892553846154	1.06379253749692	0.332326283987915	1.00143590386581	1.96428571428571	1.06274148499525	1451.02222222222	0.05	0.0448975
15.819672	2.99699	0.070568	0.000193	-0.702075	0.000193	0.541717	0.114154	7685	13	29	0.424594	11027	3.7441	7.7726	68.4932	0.00601	0.0339	39988973	11027	16.057534	1.008679	0.001461	0.505579	0.000153	0.499182	0.00044	-0.000114	1.46172487137515	7514	Est.	tropics_11	1.21689784615385	1.06388408893451	0.132101300479124	0.980175121201722	1.26143790849673	1.08520940258263	259.440909090909	0.05	0.0275675
13.366929	2.80552	0.04338	0.000181	-0.682374	0.000181	0.516893	0.12036	8259	17	36	0.82588	10286	3.8412	9.3479	68.4932	0.00668	0.0163	39989714	10286	17.630137	0.963351	0.001174	0.489797	0.000181	0.491903	0.000137	-7e-06	0.916993362402459	8594	Est.	tropics_11	0.786289941176471	1.08406454826177	0.154173764906303	1.03188812939226	1	1.05080269890609	878.540145985401	0.05	0.025715
22.996063	2.074788	0.043403	0.000134	-0.759717	0.000134	0.558396	0.106013	8399	16	24	0.510254	4925	4.1021	9.7342	68.4932	0.00619	0.0348	39995075	4925	18.013699	1.004801	0.001732	0.494715	0.00021	0.508074	0.000351	-6.1e-05	1.29489630357906	9197	Transient	tropics_11	1.4372539375	1.039368677585	0.0773672055427252	0.945592503437308	0.638095238095238	1.09904462735743	302.031339031339	0.05	0.0123125
15.563964	3.099963	0.042879	2e-04	-0.700021	2e-04	0.525823	0.118493	8553	16	21	0.689007	9579	3.5687	10.1562	91.3242	0.00613	0.0376	39990421	9579	18.435616	1.028637	0.00092	0.494598	0.00024	0.5204	0.000257	-0.000136	1.15373022172785	9313	Transient	tropics_11	0.97274775	1.01475212928096	0.217391304347826	1.00399693409502	0.833333333333333	1.01042083013067	461.062256809339	0.05	0.0239475
14.678793	6.825841	0.013797	0.00044	-0.692911	0.00044	0.50757	0.125943	8819	15	80	0.710577	44022	3.8078	4.4795	Inf	0.00638	0.0168	39955978	44022	19.164384	0.994415	0.000734	0.497108	0.000197	0.500407	0.000113	-6.2e-05	1.17127713356065	9370	Transient	tropics_11	0.9785862	1.01958701130303	0.599455040871935	1.00605523191416	2.23350253807107	1.01431434812063	1114.53982300885	0.05	0.110055
13.560811	6.430987	-0.005807	0.000415	-0.683931	0.000415	0.493017	0.128206	8945	15	74	0.627643	23746	4.3851	11.2288	136.9863	0.00639	0.0188	39976254	23746	19.509589	0.978214	0.000721	0.497725	2e-04	0.491583	4.8e-05	-3.1e-05	1.42773363665895	9443	Transient	tropics_11	0.904054066666667	1.01635207432655	0.575589459084605	1.01387189745387	2.075	1.00291710657203	2670.95833333333	0.05	0.059365
17.322917	3.926975	-0.019385	0.000253	-0.714149	0.000253	0.501011	0.128392	9351	15	17	0.517064	1553	6.3134	12.3425	13.0463	0.00663	0.0306	39998447	1553	20.621918	0.989984	0.000617	0.498871	0.000194	0.496493	0.000159	-1e-04	1.68602691317183	10369	Transient	tropics_11	1.15486113333333	0.990724780296113	0.410048622366289	0.981433259240238	1.30412371134021	1.00909982618083	807.496855345912	0.05	0.0038825
13.826531	2.959704	0.006484	0.000191	-0.686066	0.000191	0.499908	0.128961	9281	14	17	0.532233	1939	5.8385	12.1507	15.2207	0.00635	0.0244	39998061	1939	20.430137	0.9786	0.000827	0.499956	2e-04	0.489739	0.000227	-0.000109	1.67350183332647	10412	Est.	tropics_11	0.987609357142857	1.02851529392541	0.230955259975816	1.00719494455779	0.955	1.02076412129726	568.11013215859	0.05	0.0048475
16.604651	2.657653	0.004787	0.000171	-0.70838	0.000171	0.510317	0.130412	9351	15	17	0.517064	1553	6.3134	12.3425	13.0463	0.00663	0.0306	39998447	1553	20.621918	0.989984	0.000617	0.498871	0.000194	0.496493	0.000159	-1e-04	1.68602691317183	10433	Transient	tropics_11	1.10697673333333	1.01496435900888	0.277147487844408	0.987111510881334	0.881443298969072	1.02784329285609	820.201257861635	0.05	0.0038825
10.47541	1.626445	0.043239	0.000105	-0.659149	0.000105	0.50484	0.134119	9505	15	14	0.314879	1156	6.0217	12.7644	8.3022	0.00645	0.0348	39998844	1156	21.043836	1.004889	0.000792	0.498846	0.000212	0.503948	0.000135	-7.9e-05	1.79076266586879	10517	Transient	tropics_11	0.698360666666667	1.03910723057496	0.132575757575758	1.03697606512346	0.495283018867925	1.00177002389135	993.474074074074	0.05	0.00289
14.535433	0.92591	0.039628	6e-05	-0.69176	6e-05	0.519705	0.134354	9659	14	16	0.480759	1897	5.5826	13.1863	9.7847	0.00628	0.0305	39998103	1897	21.465753	1.030528	0.000805	0.499816	0.00015	0.515703	1e-04	-3e-05	1.49612656399117	10529	Transient	tropics_11	1.03824521428571	1.00960251889443	0.0745341614906832	1.00175678963852	0.4	1.00776028062664	1343.54	0.05	0.0047425
11.710052	5.010002	0.091018	0.000323	-0.669066	0.000323	0.534999	0.128504	9869	14	37	0.590362	14215	5.1775	4.8027	39.1389	0.0061	0.0312	39985785	14215	22.041096	1.043786	0.00076	0.500015	0.000167	0.522112	5.3e-05	-2.2e-05	1.38872436845021	10543	Est.	tropics_11	0.836432285714286	1.04934222175618	0.425	1.02434274344514	1.93413173652695	1.02468244361363	2424.60377358491	0.05	0.0355375
11.755474	5.301521	-0.014353	0.000342	-0.669431	0.000342	0.481555	0.136546	10387	12	32	0.578438	4749	6.4479	15.1795	54.7945	0.00901	0.039	39995251	4749	23.460274	0.971229	0.000865	0.508133	0.000197	0.478032	5e-05	-8e-06	1.42391742382808	11383	Transient	tropics_11	0.979622833333333	1.01495065866116	0.395375722543353	1.00760986359606	1.73604060913706	1.00736979951133	2730.92	0.05	0.0118725
9.334728	3.251974	0.026539	0.00021	-0.649987	0.00021	0.491975	0.135791	10457	12	21	0.611467	3122	6.5728	15.3644	19.5695	0.00894	0.038	39996878	3122	23.652055	0.977483	0.000941	0.510077	0.00019	0.479259	5.5e-05	1e-06	1.3269623855648	11719	Est.	tropics_11	0.777894	1.05054951887476	0.223166843783209	1.02347795215277	1.10526315789474	1.02653262640869	2468.92727272727	0.05	0.007805
16.609562	1.831622	0.043549	0.000118	-0.70842	0.000118	0.530549	0.130126	10919	13	21	0.700544	4782	6.1165	16.6384	13.0463	0.00612	0.0373	39995218	4782	24.917808	1.02145	0.000613	0.506863	0.000149	0.50405	6e-05	-2.9e-05	0.988484102432033	12014	Transient	tropics_11	1.27765861538462	1.02257689960903	0.192495921696574	0.971508295706272	0.791946308724832	1.05257216545978	2168.76666666667	0.05	0.011955
7.807692	5.592572	-0.004305	0.000361	-0.637721	0.000361	0.471295	0.220877	1945	7	26	0.715743	9706	3.8157	4.5781	273.9726	0.00785	0.0549	39990294	9706	0.331507	1.007182	0.000657	0.528094	0.000166	0.477042	7.8e-05	-3.6e-05	1.0205732732015	1342	Transient	tropics_13	1.11538457142857	0.988604098593257	0.549467275494673	1.00076026967695	2.17469879518072	0.987952842726636	2831.75641025641	0.05	0.024265
11.622283	3.550264	0.006076	0.000229	-0.668361	0.000229	0.491088	0.200879	2211	8	38	0.603995	14419	4.119	5.3068	54.7945	0.00634	0.0692	39985581	14419	1.060274	1.009247	0.000722	0.527424	0.000198	0.478653	9.2e-05	-5e-05	1.55183536390559	1652	Transient	tropics_13	1.452785375	0.996876380440327	0.317174515235457	0.971794904721697	1.15656565656566	1.02597915400092	2183.46739130435	0.05	0.0360475
7.681481	3.333114	-0.005617	0.000215	-0.636708	0.000215	0.470261	0.208915	2267	8	45	0.556252	14844	4.3999	5.4603	273.9726	0.00613	0.067	39985156	14844	1.213699	1.00507	0.000769	0.527463	0.000208	0.476659	0.000115	-6.1e-05	1.64747274045856	1788	Transient	tropics_13	0.960185125	0.989382576187954	0.279583875162549	1.00297296880442	1.03365384615385	0.986577406489755	1816.65217391304	0.05	0.03711
7.917045	4.214709	0.034837	0.000272	-0.6386	0.000272	0.490598	0.199205	2239	8	42	0.593763	14494	4.3228	5.3836	136.9863	0.00838	0.0657	39985506	14494	1.136986	0.989506	0.000894	0.527356	0.000201	0.469366	0.000144	-5.6e-05	1.56645725309703	1823	Est.	tropics_13	0.989630625	1.04643217579684	0.304250559284116	1.00128025550959	1.35323383084577	1.04523548787087	1383.36805555556	0.05	0.036235
7.585098	3.414523	0.062317	0.00022	-0.635933	0.00022	0.503033	0.184045	2631	7	54	0.559406	23230	3.9068	6.4575	68.4932	0.00604	0.0698	39976770	23230	2.210959	1.021682	0.001092	0.529563	0.000165	0.482514	0.000122	-8e-06	1.83008897164159	2177	Transient	tropics_13	1.08358542857143	1.04171324762031	0.201465201465201	0.999770167263874	1.33333333333333	1.04252519097891	1508.56557377049	0.05	0.058075
7.066667	3.487447	0.070611	0.000225	-0.631769	0.000225	0.505066	0.178209	2589	7	49	0.53524	19339	3.8553	6.3425	68.4932	0.00278	0.0772	39980661	19339	2.09589	1.019034	0.001219	0.529115	0.000176	0.481685	0.000155	-1.6e-05	1.82108412612913	2281	Est.	tropics_13	1.00952385714286	1.05311862409758	0.184577522559475	1.00479192416724	1.27840909090909	1.04854002096806	1149.73548387097	0.05	0.0483475
4.537941	7.346676	0.021677	0.000474	-0.611458	0.000474	0.471469	0.187666	2799	8	76	0.325982	35732	3.8798	6.9178	136.9863	0.00605	0.0636	39964268	35732	2.671233	0.995834	0.000992	0.527806	0.000167	0.471927	0.000156	-3.7e-05	2.14801415573186	2320	Transient	tropics_13	0.567242625	1.02618875540215	0.477822580645161	1.02795201408221	2.83832335329341	0.999029510920121	1202.98717948718	0.05	0.08933
9.15877	6.520927	0.008409	0.000421	-0.648573	0.000421	0.482703	0.17302	2939	8	77	0.292244	23761	4.0878	3.0521	54.7945	0.00628	0.0584	39976239	23761	3.054795	0.983016	0.000841	0.527675	0.000195	0.465988	0.000119	-4.7e-05	2.45829376260565	2540	Transient	tropics_13	1.14484625	1.02586779355682	0.500594530321046	0.990744810472075	2.15897435897436	1.03587002240401	1453.94957983193	0.05	0.0594025
9.022774	4.432194	-0.014407	0.000286	-0.647481	0.000286	0.471116	0.173871	3135	7	39	0.183873	8272	4.9112	3.589	68.4932	0.00332	0.0649	39991728	8272	3.591781	0.990638	0.000882	0.528215	0.000208	0.469101	1e-04	-3.7e-05	2.6511707098832	2628	Transient	tropics_13	1.28896771428571	0.995011582661178	0.324263038548753	0.990813338789577	1.375	1.00429545023353	1738.71	0.05	0.02068
6.707911	4.604339	-0.006221	0.000297	-0.628888	0.000297	0.466255	0.176834	3107	7	42	0.211402	9612	4.749	3.5123	45.6621	0.00839	0.0617	39990388	9612	3.515068	0.982972	0.000942	0.52821	0.000211	0.465516	0.000149	-5.7e-05	2.61980600214208	2735	Transient	tropics_13	0.958273	1.01101385426696	0.315286624203822	1.00941741447209	1.40758293838863	1.00158748571478	1186.80536912752	0.05	0.02403
3.491173	4.418146	0.022159	0.000285	-0.60305	0.000285	0.467554	0.179969	2981	7	53	0.283225	19225	4.2321	3.1671	273.9726	0.0062	0.0581	39980775	19225	3.169863	0.984547	0.000729	0.527908	0.000197	0.466486	7.3e-05	-3.5e-05	2.52392737229169	2740	Transient	tropics_13	0.498739	1.03845355697039	0.390946502057613	1.03643117867287	1.44670050761421	1.0022894577758	2465.32876712329	0.05	0.0480625
8.009501	11.087796	0.01311	0.000715	-0.639342	0.000715	0.480419	0.170792	3023	7	47	0.254785	15256	4.4933	3.2822	91.3242	0.00665	0.0605	39984744	15256	3.284932	0.979006	0.000921	0.52796	2e-04	0.463814	0.000114	-3.5e-05	2.56319083151483	2776	Est.	tropics_13	1.14421442857143	1.03492349671463	0.776330076004343	0.999392940056876	3.575	1.03580098918963	1498.17543859649	0.05	0.03814
11.247557	2.290507	0.005789	0.000148	-0.665351	0.000148	0.489369	0.167241	3233	7	39	0.206953	6127	5.2701	3.3562	34.2466	0.00639	0.0662	39993873	6127	3.860274	0.995301	0.000814	0.529224	0.000214	0.470416	8.5e-05	-3.9e-05	2.59614397877562	2851	Transient	tropics_13	1.60679385714286	1.01055438369031	0.181818181818182	0.97140917527211	0.691588785046729	1.04028987109282	1967.54117647059	0.05	0.0153175
7.887195	4.203738	0.036841	0.000271	-0.63836	0.000271	0.49136	0.165498	3345	7	29	0.328898	6087	5.3769	3.663	54.7945	0.00636	0.0655	39993913	6087	4.167123	1.016004	0.000998	0.531527	0.000187	0.47805	7.7e-05	-3e-06	2.36940562590837	3459	Transient	tropics_13	1.12674214285714	1.02118499608674	0.271543086172345	0.993661456725873	1.44919786096257	1.02784227591256	2149.32467532468	0.05	0.0152175
5.468315	1.816229	0.038188	0.000117	-0.618931	0.000117	0.482612	0.169428	3485	7	37	0.415511	10741	5.2449	4.0466	54.7945	0.00126	0.0554	39989259	10741	4.550685	1.022924	0.000846	0.531847	0.000164	0.481052	9.3e-05	-2.2e-05	2.07544267555395	3566	Transient	tropics_13	0.781187857142857	1.01564391167661	0.138297872340426	1.01254647986917	0.713414634146341	1.00324289266025	1821.8064516129	0.05	0.0268525
2.462845	2.726327	0.086892	0.000176	-0.594791	0.000176	0.49468	0.162059	3555	7	48	0.441598	16121	5.1828	4.2384	68.4932	0.00619	0.054	39983879	16121	4.742466	1.025119	0.001114	0.531809	0.000181	0.482075	9.4e-05	1e-06	2.01020456750455	3643	Est.	tropics_13	0.351835	1.06405097285169	0.157989228007181	1.03736088424855	0.972375690607735	1.02614738370586	1724.03191489362	0.05	0.0403025
6.181319	2.258332	-0.031667	0.000146	-0.624658	0.000146	0.452548	0.150666	4171	5	28	0.543708	3123	4.869	5.3123	21.0748	0.00631	0.0445	39996877	3123	6.430137	0.979581	0.000924	0.538311	0.000173	0.455126	0.000107	-1.5e-05	1.71678839255691	3725	Transient	tropics_13	1.2362638	0.989024030146924	0.158008658008658	0.994675047016077	0.84393063583815	0.994335634527581	1408.09345794393	0.05	0.0078075
4.782609	4.672548	-0.007825	0.000301	-0.613423	0.000301	0.4583	0.156756	4129	5	31	0.650809	4078	4.4505	5.1973	45.6621	0.00117	0.0326	39995922	4078	6.315068	0.976817	0.000892	0.538844	0.000162	0.453364	8.1e-05	1e-06	1.47424327089877	3947	Transient	tropics_13	0.9565218	1.0157537549137	0.337443946188341	1.00491822980771	1.85802469135802	1.01088749878685	1935.25925925926	0.05	0.010195
3.401099	7.284175	0.009985	0.00047	-0.602327	0.00047	0.461423	0.156123	4059	5	47	0.776056	7100	4.0839	5.0055	91.3242	0.00876	0.0235	39992900	7100	6.123288	0.961209	0.000812	0.538774	0.000151	0.446162	5.8e-05	9e-06	1.16191043112391	4080	Transient	tropics_13	0.6802198	1.05079646200284	0.578817733990148	1.01626291571786	3.11258278145695	1.03420506452813	2691.77586206897	0.05	0.01775
9.416667	3.743056	-0.005163	0.000241	-0.650645	0.000241	0.476929	0.148148	4241	5	20	0.440262	2444	5.163	5.5041	18.2648	0.00809	0.0547	39997556	2444	6.621918	0.995909	0.00112	0.537116	0.000189	0.463748	0.000142	-1.8e-05	1.83053560971758	4198	Transient	tropics_13	1.8833334	0.998936956464997	0.215178571428571	0.971315629777755	1.27513227513228	1.02842276408739	1043.29577464789	0.05	0.00611
5.619403	1.623803	0.022004	0.000105	-0.620145	0.000105	0.475342	0.161249	4451	7	16	0.394142	2390	6.3732	6.0795	13.0463	0.00337	0.0926	39997610	2390	7.19726	1.025403	0.001102	0.529421	0.000158	0.48446	0.000192	-3.9e-05	1.93895001455805	4324	Transient	tropics_13	0.802771857142857	0.996923037531345	0.0952813067150635	1.01595222196719	0.664556962025317	0.981179044709574	839.838541666667	0.05	0.005975
6.849246	4.027525	0.024754	0.00026	-0.630023	0.00026	0.481394	0.144105	4157	5	27	0.563824	3400	4.5679	5.274	18.2648	0.0075	0.0392	39996600	3400	6.391781	0.975554	0.001185	0.538356	0.00017	0.453206	0.000157	-9e-06	1.66237048098316	4552	Est.	tropics_13	1.3698492	1.05074954746351	0.219409282700422	0.98927020695663	1.52941176470588	1.0621968817712	917.866242038217	0.05	0.0085
3.678392	12.318679	0.005815	0.000795	-0.604554	0.000795	0.460488	0.158226	4143	5	33	0.61686	3701	4.4847	5.2356	54.7945	0.00643	0.0353	39996299	3701	6.353425	0.974761	0.00119	0.538731	0.000169	0.452502	0.00014	2e-06	1.56835858107684	4665	Transient	tropics_13	0.7356784	1.03187544426974	0.668067226890756	1.01408315124531	4.70414201183432	1.01764854077993	1130.18571428571	0.05	0.0092525
5.457746	2.10737	0.025547	0.000136	-0.618846	0.000136	0.476406	0.153069	4409	7	18	0.384004	2138	6.0347	5.9644	15.2207	0.00626	0.0836	39997862	2138	7.082192	1.012032	0.00124	0.530507	0.000151	0.477152	0.000219	-3.3e-05	1.87133843917718	5056	Transient	tropics_13	0.779678	1.01367952921951	0.109677419354839	1.01519034396924	0.900662251655629	0.998436556904299	698.945205479452	0.05	0.005345
6.094711	8.03654	0.007242	0.000518	-0.623962	0.000518	0.470313	0.147353	5053	8	67	0.731776	14816	4.4204	7.7288	Inf	0.00652	0.0238	39985184	14816	8.846575	0.967218	0.001006	0.52402	0.000195	0.461659	0.000126	-2.6e-05	1.41475539603524	5272	Transient	tropics_13	0.761838875	1.04140771439301	0.514910536779324	1.02251310701633	2.65641025641026	1.01874543764987	1169.46825396825	0.05	0.03704
5.663793	2.585241	0.046515	0.000167	-0.620501	0.000167	0.487332	0.141921	5305	9	31	0.323572	4166	5.0035	8.4192	45.6621	0.00635	0.0555	39995834	4166	9.536986	1.007836	0.001118	0.521072	0.000189	0.483852	0.000233	-7.1e-05	2.04098686944705	5311	Transient	tropics_13	0.629310333333333	1.03946851785169	0.149373881932021	1.03186314930079	0.883597883597883	1.00719228193745	609.103004291845	0.05	0.010415
10.87404	3.999495	0.020455	0.000258	-0.662351	0.000258	0.495184	0.130977	5081	8	63	0.687636	11954	4.7278	7.8055	273.9726	0.00639	0.0318	39988046	11954	8.923288	0.965386	0.001103	0.524163	0.000188	0.460678	0.000172	-3.6e-05	1.56429869589544	5526	Est.	tropics_13	1.359255	1.05726169351542	0.233907524932004	0.983735296570355	1.37234042553191	1.07490264349502	761.494186046512	0.05	0.029885
6.608247	2.643781	0.024734	0.000171	-0.628087	0.000171	0.480466	0.149113	5389	10	24	0.437289	4441	5.1218	5.3534	91.3242	0.00609	0.0593	39995559	4441	9.767123	1.011105	0.000938	0.518092	0.000198	0.488249	0.000214	-9e-05	1.89937055929644	5548	Transient	tropics_13	0.6608247	1.01378434779054	0.182302771855011	1.02995534436387	0.863636363636364	0.984059363152818	696.789719626168	0.05	0.0111025
10.574163	3.077036	-0.010693	0.000199	-0.659942	0.000199	0.478748	0.14382	5333	9	28	0.373825	4042	4.9605	8.4945	24.9066	0.00626	0.054	39995958	4042	9.613699	1.011535	0.001338	0.519992	0.000188	0.486693	0.000338	-0.000101	1.99765851724618	5660	Transient	tropics_13	1.174907	0.978081793407736	0.148729446935725	0.994017817078841	1.05851063829787	0.983675540844023	425.502958579882	0.05	0.010105
11.704225	3.569794	-0.006532	0.00023	-0.669019	0.00023	0.485128	0.141258	5319	9	27	0.355982	4062	4.876	8.4575	16.116	0.00565	0.0555	39995938	4062	9.575342	1.007782	0.001254	0.520387	0.000189	0.484478	0.000277	-7.9e-05	1.9871278676	5935	Transient	tropics_13	1.30046944444444	0.985817654152969	0.18341307814992	0.984288251255461	1.21693121693122	1.00134165018845	509.956678700361	0.05	0.010155
11.106101	4.67044	0.076523	0.000301	-0.664215	0.000301	0.524738	0.128924	5627	11	41	0.557235	13497	5.2122	6.0055	54.7945	0.0063	0.0537	39986503	13497	10.419178	1.023617	0.000784	0.511857	0.000155	0.500211	0.000115	-3.9e-05	1.65738162514741	6318	Est.	tropics_13	1.00964554545455	1.05462005728029	0.383928571428571	1.00551011497636	1.94193548387097	1.04903330794405	1121.07826086957	0.05	0.0337425
11.922535	3.868245	0.056705	0.00025	-0.670773	0.00025	0.51809	0.125367	5949	12	90	0.434162	33856	4.9117	6.8877	Inf	0.00637	0.0446	39966144	33856	11.30137	0.987234	0.00099	0.509894	0.000159	0.484257	0.000137	-2.2e-05	1.92288674100484	6454	Est.	tropics_13	0.993544583333333	1.07202907617816	0.252525252525253	1.00278328416668	1.57232704402516	1.06986579440256	915.087591240876	0.05	0.08464
11.05137	3.059005	0.089011	0.000197	-0.663775	0.000197	0.531149	0.114464	6145	12	74	0.329941	17294	4.2508	4.9836	91.3242	0.0064	0.0428	39982706	17294	11.838356	0.9891	0.00194	0.508607	0.000148	0.486351	0.000323	4e-06	2.09817368161515	7086	Est.	tropics_13	0.9209475	1.10513869202273	0.101546391752577	1.01238067663547	1.33108108108108	1.09211043053268	354.377708978328	0.05	0.043235
14.127978	4.898148	0.067512	0.000316	-0.688487	0.000316	0.533104	0.11016	6313	12	81	0.629526	35711	2.5655	5.4411	91.3242	0.00631	0.0302	39964289	35711	12.29863	1.035162	0.001895	0.508086	0.000105	0.50953	0.000355	0	1.37288314517985	7388	Transient	tropics_13	1.1773315	1.03350306293898	0.166754617414248	0.988682089339978	3.00952380952381	1.04626616685965	310.30985915493	0.05	0.0892775
13.641011	5.181801	-0.039117	0.000334	-0.684576	0.000334	0.47731	0.123168	6551	13	97	0.604732	35333	2.9513	3.0137	273.9726	0.00646	0.0218	39964667	35333	12.950685	0.970675	0.001128	0.506917	0.000159	0.47885	9.2e-05	2e-05	1.53827151753875	7562	Transient	tropics_13	1.04930853846154	0.990690180437162	0.296099290780142	0.994845328032464	2.10062893081761	0.996783961574606	1338.78260869565	0.05	0.0883325
10.105914	3.254341	0.04467	0.00021	-0.656181	0.00021	0.504626	0.112115	6523	13	101	0.666806	45595	2.8377	2.937	Inf	0.00668	0.0169	39954405	45595	12.873973	0.979839	0.000911	0.506636	0.000157	0.483668	6.7e-05	5e-06	1.36202579450847	7839	Est.	tropics_13	0.777378	1.06719851696544	0.230515916575192	1.02406651642863	1.3375796178344	1.04333137606788	1673.35820895522	0.05	0.1139875
10.64184	5.014109	0.057671	0.000323	-0.660486	0.000323	0.513041	0.107846	6719	12	52	0.5857	14965	2.9501	6.5562	91.3242	0.00602	0.0359	39985035	14965	13.410959	0.997795	0.001668	0.511189	0.000144	0.488113	0.000228	2.2e-05	1.75906352774902	8902	Est.	tropics_13	0.88682	1.06170747179803	0.193645083932854	1.01058552858602	2.24305555555556	1.05107014154509	473.008771929825	0.05	0.0374125
9.695983	6.32234	0.064592	0.000408	-0.652888	0.000408	0.512734	0.108254	6803	11	44	0.677127	18069	2.7282	2.2781	136.9863	0.00652	0.021	39981931	18069	13.641096	1.006675	0.001412	0.511988	0.000142	0.491699	0.000173	1.7e-05	1.3192941365247	8998	Est.	tropics_13	0.881453	1.05965054492457	0.288951841359773	1.01670407028355	2.87323943661972	1.04278023750303	625.745664739884	0.05	0.0451725
4.591716	2.407269	0.027254	0.000155	-0.61189	0.000155	0.473924	0.1229	7489	9	25	0.437018	3112	5.0988	3.1863	22.8311	0.0066	0.0361	39996888	3112	15.520548	0.989966	0.000971	0.52251	0.000196	0.473844	7.4e-05	-6e-06	1.70206205410041	9989	Transient	tropics_13	0.510190666666667	1.03804452610396	0.159629248197734	1.03792253884648	0.790816326530612	1.00016883193625	1660.81081081081	0.05	0.00778
8.74269	4.974727	0.043276	0.000321	-0.645231	0.000321	0.497906	0.116898	7489	9	25	0.437018	3112	5.0988	3.1863	22.8311	0.0066	0.0361	39996888	3112	15.520548	0.989966	0.000971	0.52251	0.000196	0.473844	7.4e-05	-6e-06	1.70206205410041	10294	Est.	tropics_13	0.97141	1.0548100252683	0.330587023686921	1.00388769412365	1.63775510204082	1.05078042562531	1579.7027027027	0.05	0.00778
10.304054	2.589984	0.004555	0.000167	-0.657773	0.000167	0.485037	0.123401	7629	8	21	0.291971	2877	5.274	3.5699	13.0463	0.00607	0.0452	39997123	2877	15.90411	1.017157	0.00184	0.525951	0.000175	0.483603	0.00021	3e-05	1.84093008690605	10582	Transient	tropics_13	1.28800675	0.987620780058203	0.0907608695652174	0.984889552515651	0.954285714285714	1.0029652421511	587.623809523809	0.05	0.0071925
3.387879	1.788944	0.083231	0.000115	-0.602221	0.000115	0.496382	0.116537	7615	8	22	0.297767	2821	5.183	3.5315	18.2648	0.00634	0.0447	39997179	2821	15.865753	1.021345	0.002069	0.524935	0.000178	0.486546	0.00027	2.4e-05	1.85919512500634	10604	Est.	tropics_13	0.423484875	1.06408004023883	0.055582406959884	1.04316549296384	0.646067415730337	1.02021597135728	431.618518518518	0.05	0.0070525
8.054895	4.311229	0.015851	0.000278	-0.639707	0.000278	0.482845	0.120526	7965	6	141	0.611237	92370	4.4083	4.4904	91.3242	0.00643	0.0351	39907630	92370	16.824658	0.996447	0.000691	0.532156	0.000165	0.468333	6.7e-05	-2.4e-05	1.25870429231566	10655	Transient	tropics_13	1.3424825	1.01959993206959	0.402315484804631	0.991150984597125	1.68484848484848	1.03098649892278	1798.89552238806	0.05	0.230925
8.630252	3.888497	-0.009851	0.000251	-0.644328	0.000251	0.47173	0.122524	8245	7	42	0.381406	4195	5.7878	5.2575	68.4932	0.00792	0.0652	39995805	4195	17.591781	0.960274	0.001459	0.529755	0.00019	0.453524	0.000365	-1e-04	2.39572536829571	10714	Transient	tropics_13	1.23289314285714	1.03116127497463	0.172035640849897	0.991052909035373	1.32105263157895	1.04014341027156	335.682191780822	0.05	0.0104875
9.003802	5.197704	-0.006962	0.000335	-0.647329	0.000335	0.474526	0.117213	8231	7	48	0.40012	5006	5.5736	15.2041	54.7945	0.02404	0.0604	39994994	5006	17.553425	0.958627	0.001323	0.530102	0.000192	0.452428	0.000313	-8.9e-05	2.39101814925823	10817	Transient	tropics_13	1.28625742857143	1.03592135270448	0.253212396069539	0.987436427121617	1.74479166666667	1.04884313084071	374.482428115016	0.05	0.012515
9.817746	4.878054	0.011223	0.000315	-0.653866	0.000315	0.486426	0.112999	8203	7	51	0.453044	6783	5.4466	5.1425	68.4932	0.00659	0.0568	39993217	6783	17.476712	0.962286	0.001004	0.530212	0.000188	0.453979	0.000169	-4.6e-05	2.28458906964274	10859	Est.	tropics_13	1.40253514285714	1.05092063495386	0.313745019920319	0.980799084143935	1.67553191489362	1.07147246899086	668.633136094675	0.05	0.0169575
3.816733	6.795098	-0.030078	0.000438	-0.605665	0.000438	0.444761	0.126613	8231	7	48	0.40012	5006	5.5736	15.2041	54.7945	0.02404	0.0604	39994994	5006	17.553425	0.958627	0.001323	0.530102	0.000192	0.452428	0.000313	-8.9e-05	2.39101814925823	10863	Transient	tropics_13	0.545247571428571	1.0122496463681	0.331065759637188	1.02944604597439	2.28125	0.983053657156498	404.514376996805	0.05	0.012515
7.824561	3.530625	0.007921	0.000228	-0.637857	0.000228	0.477068	0.11706	8315	8	31	0.208057	2259	6.2894	5.4493	27.3973	0.00619	0.0847	39997741	2259	17.783562	0.979505	0.001436	0.526584	0.000185	0.465383	0.00036	-9.8e-05	2.43945645072236	10939	Transient	tropics_13	0.978070125	1.02904268392198	0.158774373259053	1.00349350408467	1.23243243243243	1.02510835161577	325.166666666667	0.05	0.0056475
2.175824	1.111943	0.011781	7.2e-05	-0.592485	7.2e-05	0.457664	0.126527	8357	8	26	0.245154	1754	6.6677	15.3726	10.5374	0.02488	0.0973	39998246	1754	17.89863	0.989588	0.001315	0.525096	0.00021	0.471568	0.000373	-0.000132	2.26573466390404	10976	Transient	tropics_13	0.271978	1.02249690709977	0.0547528517110266	1.05304837889251	0.342857142857143	0.97051538696434	339.214477211796	0.05	0.004385
9.175	1.994375	0.062897	0.000129	-0.648704	0.000129	0.50952	0.112822	8357	8	26	0.245154	1754	6.6677	15.3726	10.5374	0.02488	0.0973	39998246	1754	17.89863	0.989588	0.001315	0.525096	0.00021	0.471568	0.000373	-0.000132	2.26573466390404	12264	Est.	tropics_13	1.146875	1.07612172653276	0.0980988593155893	0.995480420142938	0.614285714285714	1.08048043972449	302.471849865952	0.05	0.004385
9.880471	6.447834	-0.00176	0.000416	-0.65437	0.000416	0.480873	0.117413	9099	11	105	0.667352	46692	6.5465	6.5397	136.9863	0.0063	0.0739	39953308	46692	19.931507	0.985206	0.000891	0.512826	0.000188	0.480467	5.6e-05	-5e-06	1.31281590934177	12451	Transient	tropics_13	0.898224636363636	1.01323129162	0.4668911335578	1.01353951280046	2.21276595744681	1.00084501120785	2096.66071428571	0.05	0.11673
12.81242	3.761869	0.0197	0.000243	-0.67792	0.000243	0.502788	0.108363	9169	11	84	0.587168	28944	6.8837	6.7315	Inf	0.00647	0.0827	39971056	28944	20.123288	0.967143	0.0011	0.513745	0.000179	0.470867	0.000171	-3.2e-05	1.6664683591732	12486	Est.	tropics_13	1.16476545454545	1.05454449396751	0.220909090909091	0.98817867304561	1.35754189944134	1.06779196673371	633.701754385965	0.05	0.07236
16.993927	7.690247	0.002269	0.000496	-0.711507	0.000496	0.510731	0.11172	9365	12	48	0.28014	9688	8.608	7.2685	91.3242	0.0061	0.1315	39990312	9688	20.660274	0.987702	0.001425	0.510428	0.000195	0.484197	0.00042	-0.000132	2.31741455151741	12696	Transient	tropics_13	1.41616058333333	1.01475098372641	0.348070175438596	0.961749448794127	2.54358974358974	1.05480000908721	266	0.05	0.02422
11.392308	3.069172	0.004706	0.000198	-0.666514	0.000198	0.489452	0.117223	9365	12	48	0.28014	9688	8.608	7.2685	91.3242	0.0061	0.1315	39990312	9688	20.660274	0.987702	0.001425	0.510428	0.000195	0.484197	0.00042	-0.000132	2.31741455151741	12956	Transient	tropics_13	0.949359	1.01722694761036	0.138947368421053	1.00600967559813	1.01538461538462	1.01085302056807	279.102380952381	0.05	0.02422
10.572939	7.327132	0.007879	0.000473	-0.659932	0.000473	0.487784	0.11918	9393	12	46	0.288691	9453	9.3589	7.3452	34.2466	0.00621	0.1534	39990547	9453	20.736986	0.995099	0.00124	0.509489	0.000183	0.488681	0.000347	-0.000112	2.31912559701059	13189	Transient	tropics_13	0.88107825	1.0128742175411	0.381451612903226	1.01451941372126	2.58469945355191	0.998164446745423	343.458213256484	0.05	0.0236325
12.893155	3.297432	0.035719	0.000213	-0.678569	0.000213	0.51102	0.109124	9519	13	44	0.483825	11870	8.133	7.6904	54.7945	0.00598	0.1253	39988130	11870	21.082192	1.017795	0.001259	0.505782	0.000164	0.503415	0.000294	-7.7e-05	1.98583892101812	13611	Transient	tropics_13	0.991781153846154	1.01824491879201	0.169181890389198	1.00308528228454	1.29878048780488	1.01510682041656	371.170068027211	0.05	0.029675
13.714012	1.827999	0.05809	0.000118	-0.685162	0.000118	0.526006	0.105721	9393	12	46	0.288691	9453	9.3589	7.3452	34.2466	0.00621	0.1534	39990547	9453	20.736986	0.995099	0.00124	0.509489	0.000183	0.488681	0.000347	-0.000112	2.31912559701059	13672	Est.	tropics_13	1.14283433333333	1.06503008680732	0.0951612903225806	0.989243288023783	0.644808743169399	1.07637906937245	304.671469740634	0.05	0.0236325
10.337466	4.329643	0.051167	0.000279	-0.658041	0.000279	0.508613	0.113086	9659	13	50	0.41194	26181	7.2781	8.074	136.9863	0.00632	0.1094	39973819	26181	21.465753	1.029516	0.001144	0.503394	0.00017	0.511623	0.00026	-7.6e-05	1.89885080799001	13801	Transient	tropics_13	0.795189692307692	1.02232373841816	0.243881118881119	1.02874654576569	1.64117647058824	0.994116761756215	434.946153846154	0.05	0.0654525
13.626482	3.786044	0.058757	0.000244	-0.684459	0.000244	0.526257	0.108499	9687	13	62	0.419192	29960	6.6828	8.1507	68.4932	0.00626	0.0932	39970040	29960	21.542466	1.025468	0.000929	0.503431	0.000171	0.509556	0.000188	-6.6e-05	1.86116939712792	13823	Transient	tropics_13	1.04819092307692	1.03417903208387	0.26264800861141	1.00185132852595	1.42690058479532	1.03277559286909	577.122340425532	0.05	0.0749
15.863893	8.323044	0.001468	0.000537	-0.70243	0.000537	0.506171	0.111656	9841	13	103	0.248773	46030	8.3413	8.5726	91.3242	0.00611	0.1292	39953970	46030	21.964384	0.997712	0.001208	0.503472	0.000189	0.49562	0.000134	-1.2e-05	2.24969544426241	13828	Transient	tropics_13	1.22029946153846	1.00376569394721	0.44453642384106	0.983927738701699	2.84126984126984	1.02128848714741	833.253731343284	0.05	0.115075
14.680404	5.024015	0.016658	0.000324	-0.692924	0.000324	0.509051	0.110546	9855	13	97	0.230879	45617	8.3949	8.611	Inf	0.00622	0.1306	39954383	45617	22.00274	0.99991	0.001401	0.503556	0.000192	0.496621	0.000169	-8e-06	2.30213745069013	13912	Transient	tropics_13	1.12926184615385	1.01688903811635	0.231263383297645	0.993159852594924	1.6875	1.02502914697526	654.118343195266	0.05	0.1140425
8.410247	3.422222	0.075785	0.000221	-0.642561	0.000221	0.513511	0.107293	9883	13	103	0.196544	44041	9.5248	8.6877	Inf	0.00607	0.1606	39955959	44041	22.079452	0.992551	0.001722	0.504252	0.000204	0.492249	0.000202	1e-05	2.38096283012868	14068	Est.	tropics_13	0.646942076923077	1.08682639193308	0.128339140534262	1.04301768927406	1.08333333333333	1.04319358698545	531.153465346535	0.05	0.1101025
11.201124	3.534419	0.082012	0.000228	-0.664978	0.000228	0.528423	0.101119	9897	13	104	0.182035	43261	9.5784	8.726	Inf	0.0063	0.162	39956739	43261	22.117808	0.997837	0.001807	0.504737	0.000208	0.494351	0.000173	3.3e-05	2.42475367922685	14193	Est.	tropics_13	0.861624923076923	1.08782179391766	0.12617598229109	1.01891646906943	1.09615384615385	1.06892268853507	584.50289017341	0.05	0.1081525
11.236965	5.194276	0.051332	0.000335	-0.665266	0.000335	0.512952	0.099567	10079	11	130	0.369199	70328	5.5233	9.2247	273.9726	0.00621	0.1068	39929672	70328	22.616438	1.024599	0.001478	0.513851	0.000172	0.498685	0.000205	-7e-06	1.83405542908073	14451	Est.	tropics_13	1.02154227272727	1.02739932645436	0.226657645466847	1.00055609338236	1.94767441860465	1.02860924230727	485.692682926829	0.05	0.17582
12.638425	4.414884	0.05282	0.000285	-0.676523	0.000285	0.519591	0.099108	10135	11	144	0.389481	74910	4.7097	9.3781	Inf	0.00605	0.0856	39925090	74910	22.769863	1.000499	0.001172	0.51375	0.00017	0.487106	0.000193	-3.5e-05	1.7363534744376	14841	Est.	tropics_13	1.14894772727273	1.05371406154726	0.243174061433447	0.989550492614777	1.67647058823529	1.0666897964714	513.512953367876	0.05	0.187275
13.954436	7.213751	-0.001066	0.000465	-0.687093	0.000465	0.496734	0.105786	10485	11	50	0.331976	8106	3.9687	10.337	45.6621	0.0062	0.0466	39991894	8106	23.728767	0.982254	0.001092	0.512737	0.00019	0.479275	0.000262	-8.9e-05	2.02009416427503	15237	Transient	tropics_13	1.26858509090909	1.0169819292934	0.425824175824176	0.981080499506764	2.44736842105263	1.0364279380314	403.763358778626	0.05	0.020265
9.941489	3.852959	0.04559	0.000249	-0.65486	0.000249	0.503931	0.109583	10583	11	37	0.42548	6515	4.1131	9.6096	34.2466	0.00654	0.042	39993485	6515	23.99726	1.00116	0.000996	0.512668	0.000214	0.488459	0.000112	-3.6e-05	1.81064665064814	16102	Transient	tropics_13	0.903771727272727	1.0454324967468	0.25	1.01335521149473	1.16355140186916	1.03167512524081	978.419642857143	0.05	0.0162875
14.168067	4.117412	0.02638	0.000266	-0.688809	0.000266	0.51142	0.104978	10527	11	43	0.385233	7097	4.0027	9.8575	91.3242	0.00644	0.0428	39992903	7097	23.843836	0.991181	0.000783	0.513042	0.000191	0.483296	0.000141	-6.6e-05	1.91090766757042	16236	Transient	tropics_13	1.28800609090909	1.03586633737437	0.339719029374202	0.978816163284186	1.39267015706806	1.0581920810435	744.524822695035	0.05	0.0177425
13.097561	6.112433	0.025852	0.000394	-0.680211	0.000394	0.506836	0.112461	10947	12	37	0.405482	11966	5.5101	10.4288	54.7945	0.00629	0.0425	39988034	11966	24.994521	1.016028	0.000787	0.508727	0.000187	0.499538	6.8e-05	-2.9e-05	1.89500545779201	16507	Transient	tropics_13	1.09146341666667	1.01000076892861	0.500635324015248	0.995642274652131	2.10695187165775	1.01460949917724	1653.83823529412	0.05	0.029915
11.265774	3.005846	0.046241	0.000194	-0.665497	0.000194	0.509682	0.109381	10849	12	26	0.410174	8984	5.0449	3.7425	30.4414	0.0063	0.0408	39991016	8984	24.726027	1.015249	0.000616	0.509041	0.000188	0.49887	4.7e-05	-4.1e-05	1.82518100294064	16581	Transient	tropics_13	0.9388145	1.03159597921297	0.314935064935065	1.00977720314854	1.03191489361702	1.02167298093692	2327.25531914894	0.05	0.02246
6.052326	10.427495	0.026969	0.000673	-0.623622	0.000673	0.479423	0.239765	2337	6	15	0.646254	6728	6.228	6.1479	30.4414	0.00597	0.0165	39993272	6728	1.405479	1.019003	0.000705	0.533232	0.00015	0.477926	3.8e-05	-2e-06	1.22245173580186	1103	Transient	tropics_15	1.008721	1.00817755674443	0.954609929078014	1.00519009962021	4.48666666666667	1.00313228407745	6309.60526315789	0.05	0.01682
7.815562	2.012092	0.018844	0.00013	-0.637785	0.00013	0.482324	0.234146	2323	6	16	0.641469	6535	6.348	6.1096	45.6621	0.00632	0.0156	39993465	6535	1.367123	1.011137	0.000578	0.533515	0.000146	0.473983	1.4e-05	-1e-06	1.23220113158607	1488	Transient	tropics_15	1.30259366666667	1.00779881329729	0.224913494809689	0.990528234867828	0.890410958904109	1.01759767755384	16724.7142857143	0.05	0.0163375
6.139896	3.835351	0.017096	0.000247	-0.624325	0.000247	0.475046	0.23079	2281	6	15	0.622409	6658	6.2406	5.9945	27.3973	0.0065	0.0153	39993342	6658	1.252055	0.997084	0.000865	0.533808	0.000138	0.46715	9.6e-05	-7e-06	1.18899200382405	1520	Transient	tropics_15	1.023316	1.02021792844268	0.285549132947977	1.00339982156492	1.78985507246377	1.01690249384566	2404.0625	0.05	0.016645
6.602755	4.126927	0.021892	0.000266	-0.628043	0.000266	0.479234	0.22805	2743	6	37	0.544656	17198	4.9818	5.863	136.9863	0.00628	0.0221	39982802	17198	2.517808	1.017406	0.000872	0.53569	0.000156	0.474982	6.6e-05	1e-06	1.41806602931979	1661	Transient	tropics_15	1.10045916666667	1.00464651093391	0.305045871559633	0.996164019675892	1.70512820512821	1.00895191817795	3455.30303030303	0.05	0.042995
4.386861	1.959827	0.057503	0.000126	-0.610245	0.000126	0.487762	0.221732	2589	6	30	0.687947	10197	6.1762	6.8384	45.6621	0.00613	0.0174	39989803	10197	2.09589	1.01554	0.000844	0.535418	0.000191	0.474345	2.6e-05	5e-06	1.31237606364977	1781	Est.	tropics_15	0.7311435	1.04298053076719	0.149289099526066	1.01456761710955	0.659685863874345	1.02828531975672	8528.15384615385	0.05	0.0254925
5.239609	7.238431	-0.005691	0.000467	-0.617094	0.000467	0.461098	0.229019	3079	6	37	0.645088	15308	4.0579	6.7836	45.6621	0.00621	0.0246	39984692	15308	3.438356	0.98417	0.000635	0.534753	0.000156	0.460286	3.6e-05	-7e-06	1.54043264799491	1846	Transient	tropics_15	0.873268166666667	1.01031850499876	0.735433070866142	1.00889565417764	2.99358974358974	1.00176412056852	6361.63888888889	0.05	0.03827
7.668073	6.621189	-0.017466	0.000427	-0.6366	0.000427	0.464659	0.21334	3107	6	41	0.642847	13812	4.1583	6.8603	91.3242	0.00647	0.0273	39986188	13812	3.515068	0.984297	0.000731	0.53438	0.000161	0.460669	5.6e-05	-8e-06	1.59995313106369	1974	Transient	tropics_15	1.27801216666667	0.998362939650395	0.584131326949384	0.990097439073432	2.65217391304348	1.00866131647669	3809.64285714286	0.05	0.03453
4.2	3.349189	-0.014223	0.000216	-0.608744	0.000216	0.453287	0.218414	3247	6	35	0.621389	7200	4.4745	4.7479	39.1389	0.0063	0.03	39992800	7200	3.89863	0.985261	0.000768	0.535268	0.000147	0.460341	6.1e-05	0	1.63137241833859	2188	Transient	tropics_15	0.7	1.00062589408034	0.28125	1.01637636945105	1.46938775510204	0.984676576711612	3580.55737704918	0.05	0.018
8.323529	2.902682	0.022809	0.000187	-0.641865	0.000187	0.486206	0.20124	3345	6	29	0.638633	5327	5.0029	5.0164	39.1389	0.00633	0.0303	39994673	5327	4.167123	0.993621	0.000582	0.533595	0.000156	0.465737	4.4e-05	-1.9e-05	1.48099348742592	2595	Transient	tropics_15	1.38725483333333	1.02963918264798	0.321305841924399	0.986347211130611	1.19871794871795	1.04394969693196	4573.63636363636	0.05	0.0133175
6.371362	4.324256	0.018762	0.000279	-0.626185	0.000279	0.476823	0.210267	4073	6	27	0.611734	14982	7.6517	7.011	68.4932	0.00598	0.0264	39985018	14982	6.161644	1.013983	0.000772	0.533364	0.000168	0.475479	6.5e-05	-1.5e-05	1.30545086488638	2869	Transient	tropics_15	1.06189366666667	1.00488776660754	0.36139896373057	1.00236896264377	1.66071428571429	1.00282662325781	3234.87692307692	0.05	0.037455
6.428205	2.157666	0.052009	0.000139	-0.626641	0.000139	0.493156	0.203322	4059	6	29	0.610996	14041	7.7483	6.9726	91.3242	0.00575	0.0233	39985959	14041	6.123288	1.020136	0.000827	0.533367	0.000168	0.47835	6.5e-05	-1e-05	1.29562815208943	2920	Est.	tropics_15	1.0713675	1.03259293166569	0.16807738814994	1.00190635119607	0.827380952380952	1.03095223162956	3128.03076923077	0.05	0.0351025
7.146341	3.53669	0.025026	0.000228	-0.632409	0.000228	0.482782	0.196273	4493	7	36	0.448595	12207	7.3994	8.1589	91.3242	0.00644	0.0419	39987793	12207	7.312329	0.988186	0.000941	0.530402	0.000173	0.466041	0.000167	-5.3e-05	1.82775435725022	3120	Est.	tropics_15	1.02090585714286	1.03759998529034	0.242295430393199	1.00171253409303	1.31791907514451	1.03592173220811	1175.2874251497	0.05	0.0305175
11.578495	3.981473	0.011821	0.000257	-0.668009	0.000257	0.493675	0.184066	4689	8	37	0.513878	8899	6.441	6.0849	136.9863	0.00596	0.053	39991101	8899	7.849315	0.999602	0.00076	0.527681	0.000172	0.47382	9.4e-05	-3.4e-05	1.66940866842138	3177	Transient	tropics_15	1.447311875	1.0122940371661	0.338157894736842	0.971663570349292	1.49418604651163	1.04190409860284	1958.14893617021	0.05	0.0222475
6.299197	6.591204	0.050695	0.000425	-0.625605	0.000425	0.49193	0.183982	4871	7	31	0.355944	8462	6.2647	6.5836	45.6621	0.00611	0.0674	39991538	8462	8.347945	1.006571	0.001134	0.528092	0.000208	0.476736	0.000133	-2.6e-05	1.68432490304755	3684	Est.	tropics_15	0.899885285714286	1.04513440556299	0.374779541446208	1.01296306949266	2.04326923076923	1.03187088870989	1383.32330827068	0.05	0.021155
6.056285	5.91428	0.055397	0.000382	-0.623654	0.000382	0.493311	0.190894	4927	7	34	0.358082	10573	6.1696	6.737	68.4932	0.0062	0.0698	39989427	10573	8.50137	1.023295	0.001089	0.529178	0.000196	0.483653	0.000119	-2.2e-05	1.75727173107027	3793	Transient	tropics_15	0.865183571428571	1.03289876777537	0.350780532598714	1.01285838695154	1.94897959183673	1.01996886197336	1604.1512605042	0.05	0.0264325
3.761389	4.026511	0.052505	0.00026	-0.605221	0.00026	0.483248	0.177378	5193	6	80	0.390915	39185	6.1456	7.4658	273.9726	0.00636	0.0846	39960815	39185	9.230137	1.011417	0.001125	0.534346	2e-04	0.473375	8.9e-05	0	1.99543544870576	4052	Est.	tropics_15	0.626898166666667	1.04201118985	0.231111111111111	1.02172329824842	1.3	1.02085661473462	1993.01123595506	0.05	0.0979625
7.776119	4.104728	0.030439	0.000265	-0.637468	0.000265	0.488224	0.171858	5249	6	80	0.429509	41736	5.7234	7.4822	136.9863	0.00618	0.0786	39958264	41736	9.383562	1.005847	0.001165	0.535452	0.000186	0.469801	0.000116	-3e-06	1.94904984152489	4062	Transient	tropics_15	1.29601983333333	1.02491432872352	0.227467811158798	0.987257905714025	1.4247311827957	1.0392144759164	1481.53448275862	0.05	0.10434
6.59434	4.527264	-0.011898	0.000292	-0.627976	0.000292	0.463224	0.164187	5529	5	39	0.47855	12331	3.9682	5.1945	68.4932	0.00624	0.0414	39987669	12331	10.150685	0.985919	0.001247	0.53785	0.00016	0.458428	0.000148	4e-06	1.78530794051192	4260	Transient	tropics_15	1.318868	1.00228568606221	0.234161988773055	0.992229912521888	1.825	1.01046183915468	1109.37162162162	0.05	0.0308275
5.367942	4.706149	0.050615	0.000304	-0.618125	0.000304	0.48825	0.159333	5557	5	40	0.492475	10565	4.1697	5.2712	136.9863	0.00621	0.0427	39989435	10565	10.227397	0.979197	0.000957	0.537668	0.000167	0.455487	0.000109	-1.3e-05	1.82230297409468	4654	Est.	tropics_15	1.0735884	1.07426577792779	0.317659352142111	1.00239186563437	1.82035928143713	1.07192960501617	1461.77064220183	0.05	0.0264125
7.85625	3.635586	0.054816	0.000235	-0.638111	0.000235	0.500214	0.152951	5851	6	27	0.567482	11329	3.6806	6.0767	39.1389	0.00621	0.0315	39988671	11329	11.032877	1.023276	0.001002	0.536153	0.000152	0.477327	0.000114	-8e-06	1.3667410826465	5194	Transient	tropics_15	1.309375	1.03231799542491	0.234530938123752	0.98533332984994	1.54605263157895	1.04794826188336	1341.67543859649	0.05	0.0283225
4.184685	11.058234	0.011332	0.000713	-0.608621	0.000713	0.465082	0.158345	6257	6	58	0.623209	17381	4.5801	4.9712	91.3242	0.00634	0.0257	39982619	17381	12.145205	0.992501	0.000878	0.532253	0.000198	0.466412	0.000102	-3.4e-05	1.53902939441228	5344	Transient	tropics_15	0.6974475	1.01903821792856	0.812072892938497	1.0222594645585	3.6010101010101	0.997148443865081	1552.40196078431	0.05	0.0434525
9.998705	7.720206	0.02262	0.000498	-0.65532	0.000498	0.493012	0.144911	6117	6	63	0.715591	30755	4.1177	3.6096	273.9726	0.00657	0.0215	39969245	30755	11.761644	0.998493	0.000645	0.532659	0.000167	0.468877	8e-05	-3.7e-05	1.20725157406247	5352	Est.	tropics_15	1.66645083333333	1.02442157544688	0.772093023255814	0.974874859374604	2.98203592814371	1.05147405396298	1811.3875	0.05	0.0768875
3.125828	3.527214	0.048074	0.000228	-0.600116	0.000228	0.4783	0.150902	6425	7	40	0.336439	8908	5.1261	3.9699	68.4932	0.00602	0.0388	39991092	8908	12.605479	0.994436	0.001321	0.531921	0.000225	0.467659	0.000222	-5.8e-05	1.93209088733573	6132	Est.	tropics_15	0.446546857142857	1.05511897882384	0.172596517789553	1.03163435479423	1.01333333333333	1.02275375861472	679.738738738739	0.05	0.02227
3.719424	3.741421	0.016668	0.000241	-0.604884	0.000241	0.465711	0.143095	7237	6	33	0.243247	7515	7.246	5.2192	54.7945	0.00679	0.0895	39992485	7515	14.830137	0.999062	0.001614	0.53535	0.00017	0.466752	0.000256	-2e-05	2.40892933826482	6381	Transient	tropics_15	0.619904	1.01776234721062	0.149318463444857	1.02015088250178	1.41764705882353	0.997769693541752	558.96484375	0.05	0.0187875
8.782787	7.186425	0.020124	0.000464	-0.645554	0.000464	0.486894	0.13459	7041	5	46	0.524443	21724	6.3388	4.6822	Inf	0.00636	0.0548	39978276	21724	14.293151	0.977449	0.000745	0.53724	0.000161	0.455073	0.000102	-3.2e-05	1.51870526381626	6533	Transient	tropics_15	1.7565574	1.04386812287552	0.622818791946309	0.976047873496136	2.88198757763975	1.06992504499278	1319.50980392157	0.05	0.05431
4.925558	4.416295	0.043956	0.000285	-0.614572	0.000285	0.483259	0.1393	7195	6	40	0.322139	8040	7.1836	6.263	68.4932	0.00624	0.0794	39991960	8040	14.715068	0.991835	0.001343	0.534954	0.000183	0.463746	0.000217	-3.4e-05	2.28149940845601	6653	Transient	tropics_15	0.820926333333333	1.05353851868139	0.212211466865227	1.01106326737992	1.55737704918033	1.04207691279278	641.935483870968	0.05	0.0201
4.683099	3.413658	0.007083	0.00022	-0.612624	0.00022	0.464863	0.142931	7181	6	41	0.345032	8434	7.1285	6.2411	91.3242	0.00638	0.0749	39991566	8434	14.676712	0.97858	0.001777	0.535122	0.000184	0.457421	0.000327	-4.2e-05	2.20306094760776	6737	Transient	tropics_15	0.7805165	1.02915259230098	0.123804164321891	1.01271669889576	1.19565217391304	1.01626947604067	437.097859327217	0.05	0.021085
4.237089	2.805291	0.070496	0.000181	-0.609042	0.000181	0.49352	0.132055	7195	6	40	0.322139	8040	7.1836	6.263	68.4932	0.00624	0.0794	39991960	8040	14.715068	0.991835	0.001343	0.534954	0.000183	0.463746	0.000217	-3.4e-05	2.28149940845601	7079	Est.	tropics_15	0.7061815	1.08187377664735	0.134772896500372	1.01666993539752	0.989071038251366	1.06420324919245	608.548387096774	0.05	0.0201
4.393013	6.73637	0.017294	0.000435	-0.610294	0.000435	0.468493	0.130558	7895	5	36	0.697642	4369	4.8991	7.0219	34.2466	0.00605	0.0297	39995631	4369	16.632877	0.969443	0.001101	0.537656	0.000174	0.450909	9.3e-05	1.5e-05	1.43673150883189	7649	Est.	tropics_15	0.8786026	1.0495144191183	0.395095367847411	1.01029496071694	2.5	1.0389967820558	1403.84946236559	0.05	0.0109225
7.085106	2.290629	-0.038936	0.000148	-0.631917	0.000148	0.452539	0.135004	7965	5	24	0.489658	2659	4.6297	7.3068	45.6621	0.00615	0.0314	39997341	2659	16.824658	0.983723	0.00146	0.538096	0.00017	0.45716	0.000156	2.4e-05	1.82132216209153	7712	Transient	tropics_15	1.4170212	0.977726720999163	0.101369863013699	0.987875398641156	0.870588235294118	0.989891941552192	865.410256410256	0.05	0.0066475
2.416	3.410944	0.04007	0.00022	-0.594414	0.00022	0.471714	0.134777	8063	5	20	0.240896	2499	5.1268	7.4822	12.4533	0.00602	0.0464	39997501	2499	17.093151	1.002438	0.00129	0.538499	0.000145	0.465541	0.000164	7e-06	2.04292309865715	7829	Est.	tropics_15	0.4832	1.03835213100125	0.170542635658915	1.02485961209235	1.51724137931034	1.01325984177548	821.810975609756	0.05	0.0062475
2.935223	3.955318	0.020473	0.000255	-0.598585	0.000255	0.464508	0.133965	7909	5	31	0.660565	3824	4.855	7.2397	24.9066	0.00651	0.0295	39996176	3824	16.671233	0.974341	0.001263	0.537762	0.000174	0.453095	0.000124	1.7e-05	1.49511374519213	8201	Transient	tropics_15	0.5870446	1.04756343970222	0.201900237529691	1.02199254361692	1.46551724137931	1.02518897802889	1080.36290322581	0.05	0.00956
4.0625	1.483594	0.010505	9.6e-05	-0.607639	9.6e-05	0.464073	0.129777	7951	5	26	0.507287	2882	4.6997	7.289	27.3973	0.00622	0.0328	39997118	2882	16.786301	0.986642	0.001377	0.538465	0.000169	0.458206	0.00014	2.3e-05	1.83658945172972	8254	Transient	tropics_15	0.8125	1.02424219852211	0.0697167755991285	1.01145893618899	0.568047337278107	1.01280428453578	926.978571428572	0.05	0.007205
7.720588	3.539576	0.009228	0.000228	-0.637022	0.000228	0.477298	0.127808	7979	5	22	0.433232	2636	4.4877	7.337	18.2648	0.0059	0.0318	39997364	2636	16.863014	0.986622	0.001391	0.537841	0.00017	0.458723	0.000139	2.5e-05	1.85945023215328	8508	Transient	tropics_15	1.5441176	1.02295581211914	0.163910855499641	0.983311129770297	1.34117647058824	1.04049284644546	919.482014388489	0.05	0.00659
5.263096	4.610592	0.082126	0.000297	-0.617283	0.000297	0.50373	0.123276	8497	5	68	0.416365	32277	6.1538	4.1726	136.9863	0.00594	0.0444	39967723	32277	18.282192	1.024002	0.000789	0.538368	0.000161	0.475712	7e-05	-1.4e-05	1.70531612270053	8828	Est.	tropics_15	1.0526192	1.06014693904728	0.376425855513308	1.00193180131057	1.84472049689441	1.05889697968519	1761.08571428571	0.05	0.0806925
4.257391	4.754619	0.025535	0.000307	-0.609205	0.000307	0.471937	0.128601	8931	7	54	0.702599	11197	4.7596	8.6384	91.3242	0.00605	0.035	39988803	11197	19.471233	0.985352	0.000762	0.531754	0.000146	0.463458	8.9e-05	-1.8e-05	1.39269991513261	9159	Est.	tropics_15	0.608198714285714	1.04111404947216	0.402887139107612	1.02262137147364	2.1027397260274	1.0182950774396	1444.95505617978	0.05	0.0279925
11.197183	3.05971	-0.000654	0.000197	-0.664946	0.000197	0.486017	0.125706	9183	7	22	0.575806	5026	5.6295	8.9863	91.3242	0.00628	0.0484	39994974	5026	20.161644	0.991326	0.000876	0.530448	0.00019	0.46747	0.000134	-4.7e-05	1.50892845538744	9405	Transient	tropics_15	1.59959757142857	1.00809038985297	0.224885844748858	0.969560257041128	1.03684210526316	1.03967527327957	938.10447761194	0.05	0.012565
9.229572	2.449242	0.025907	0.000158	-0.649142	0.000158	0.491274	0.123886	9211	7	27	0.554485	5084	5.6073	6.1288	30.4414	0.00618	0.0472	39994916	5084	20.238356	0.996757	0.000753	0.530318	0.000196	0.470147	1e-04	-4.7e-05	1.52857847238266	9831	Transient	tropics_15	1.31851028571429	1.02958444556046	0.209827357237716	0.985246369627467	0.806122448979592	1.04493700906312	1238.86	0.05	0.01271
3.954386	2.555814	0.05862	0.000165	-0.606771	0.000165	0.486558	0.129904	9309	7	22	0.531278	5643	5.7213	9.1589	30.4414	0.00625	0.0415	39994357	5643	20.506849	1.007242	0.001002	0.531325	0.000222	0.47419	0.000132	-4.7e-05	1.50501005741617	10118	Est.	tropics_15	0.564912285714286	1.05274822011686	0.164670658682635	1.02594115595902	0.743243243243243	1.02608237204496	984.121212121212	0.05	0.0141075
8.701754	6.349646	0.014321	0.00041	-0.644903	0.00041	0.483577	0.132227	9365	7	21	0.501305	6511	6.0026	9.2315	30.4414	0.00616	0.0451	39993489	6511	20.660274	1.013321	0.000854	0.531516	0.000223	0.476876	9.2e-05	-4.4e-05	1.47955602408172	10169	Transient	tropics_15	1.24310771428571	1.00108853640284	0.480093676814988	0.987201583473559	1.83856502242152	1.01405187092661	1437.25	0.05	0.0162775
4.941134	8.594645	0.010261	0.000554	-0.614697	0.000554	0.467533	0.132815	9869	6	76	0.431194	27454	6.9417	5.1315	273.9726	0.00625	0.0536	39972546	27454	22.041096	0.988266	0.000759	0.534292	0.000166	0.462625	7.7e-05	-2e-05	2.06198617571007	10352	Transient	tropics_15	0.823522333333333	1.02230960549446	0.729907773386034	1.01218946628614	3.33734939759036	1.01060902458795	1724.87012987013	0.05	0.068635
5.712375	8.282935	-0.019269	0.000534	-0.620891	0.000534	0.456628	0.136998	9967	6	63	0.396821	16922	7.452	8.8151	273.9726	0.00627	0.0613	39983078	16922	22.309589	0.985099	0.000868	0.534107	0.000162	0.46129	9.3e-05	-1.4e-05	2.24679791697939	10461	Transient	tropics_15	0.9520625	0.995753178605135	0.615207373271889	1.00628777111947	3.2962962962963	0.989893559366125	1473.09677419355	0.05	0.042305
6.605823	8.590425	0.001096	0.000554	-0.628068	0.000554	0.46938	0.131159	9967	6	63	0.396821	16922	7.452	8.8151	273.9726	0.00627	0.0613	39983078	16922	22.309589	0.985099	0.000868	0.534107	0.000162	0.46129	9.3e-05	-1.4e-05	2.24679791697939	10518	Transient	tropics_15	1.1009705	1.01623958691206	0.638248847926267	0.999091498500012	3.41975308641975	1.01753777450194	1410.31182795699	0.05	0.042305
6.508053	7.30118	0.003438	0.000471	-0.627282	0.000471	0.470066	0.127916	10023	6	50	0.360911	13078	7.6936	5.5534	68.4932	0.00641	0.0685	39986922	13078	22.463014	0.988459	0.000976	0.534179	0.000173	0.462795	0.000103	-1.1e-05	2.34784215482604	10594	Transient	tropics_15	1.0846755	1.0151598768392	0.482581967213115	0.999742323402728	2.72254335260116	1.01571105997256	1241.90291262136	0.05	0.032695
6.425461	2.49905	0.048817	0.000161	-0.626619	0.000161	0.491538	0.125079	10079	6	44	0.307422	11089	8.1969	11.0658	273.9726	0.00645	0.0755	39988911	11089	22.616438	0.991194	0.001018	0.53422	0.000164	0.464044	0.000123	-1.3e-05	2.40573286468783	10814	Est.	tropics_15	1.07091016666667	1.05935687463825	0.158153241650295	1.00032859382087	0.981707317073171	1.05924869193439	1016.90243902439	0.05	0.0277225
5.172652	3.189805	0.096493	0.000206	-0.616556	0.000206	0.510526	0.115883	10443	7	45	0.585522	22655	6.3869	11.5644	45.6621	0.00637	0.0621	39977345	22655	23.613699	1.029303	0.001458	0.532013	0.000188	0.483876	0.000179	-8e-06	1.51354196502215	11501	Est.	tropics_15	0.738950285714286	1.06994915200258	0.141289437585734	1.01463744724181	1.09574468085106	1.05507609387529	647.391061452514	0.05	0.0566375
7.463435	5.04118	-0.00243	0.000325	-0.634956	0.000325	0.471028	0.118073	10821	6	73	0.824892	22626	3.0378	4.6137	Inf	0.00612	0.0111	39977374	22626	24.649315	0.951715	0.000795	0.53328	0.000164	0.446354	8.8e-05	-1.6e-05	0.901523142471548	11792	Transient	tropics_15	1.24390583333333	1.04818454060298	0.408805031446541	0.993772138448919	1.98170731707317	1.05527899380312	1341.73863636364	0.05	0.056565
4.93239	5.129077	-0.017941	0.000331	-0.614626	0.000331	0.454327	0.209831	2491	6	40	0.457358	12218	5.8764	3.7534	91.3242	0.00627	0.0348	39987782	12218	1.827397	0.980895	0.000708	0.534947	0.000167	0.458631	8.4e-05	-3e-05	1.62489975293794	1538	Transient	tropics_18	0.822065	1.0013497689036	0.467514124293785	1.011021900899	1.98203592814371	0.990615549319605	2497.9880952381	0.05	0.030545
7.222834	3.614719	0.018567	0.000233	-0.633024	0.000233	0.479984	0.205657	2043	6	37	0.528256	13431	4.1107	3.9	91.3242	0.00615	0.0193	39986569	13431	0.6	1.008035	0.000863	0.533438	0.000181	0.472582	3.5e-05	7e-06	1.48366283168874	1547	Est.	tropics_18	1.20380566666667	1.0106201059412	0.269988412514484	0.995399045645348	1.28729281767956	1.01566289024973	5875.91428571429	0.05	0.0335775
2.37388	3.107333	0.04179	2e-04	-0.594076	2e-04	0.472495	0.216782	1945	6	35	0.646486	13462	3.6908	3.6356	68.4932	0.00623	0.0149	39986538	13462	0.331507	0.996086	0.000846	0.532629	0.000184	0.467723	6.4e-05	-1.1e-05	1.3358327576739	1626	Est.	tropics_18	0.395646666666667	1.04677256171098	0.236406619385343	1.03650466874066	1.08695652173913	1.01020261992675	3387.21875	0.05	0.033655
3.148338	2.627612	0.054122	0.00017	-0.600297	0.00017	0.481253	0.200744	2729	6	28	0.270924	5950	7.2318	4.2767	54.7945	0.0066	0.0448	39994050	5950	2.479452	0.9931	0.000684	0.533317	0.000189	0.465749	5.4e-05	-2.7e-05	1.82058807161603	2444	Est.	tropics_18	0.524723	1.06294771838866	0.248538011695906	1.02874774897626	0.899470899470899	1.033288316239	3717.48148148148	0.05	0.014875
4.843562	7.125948	0.037473	0.00046	-0.613913	0.00046	0.479876	0.185605	3471	5	41	0.726191	12695	5.0693	6.2767	91.3242	0.00664	0.0196	39987305	12695	4.512329	0.985212	0.001144	0.537417	0.000163	0.458438	9.4e-05	2.1e-05	1.2504401198678	2904	Est.	tropics_18	0.9687124	1.05376707321503	0.402097902097902	1.00709298641565	2.82208588957055	1.04676313918131	1974.52127659574	0.05	0.0317375
5.594796	7.809787	0.003367	0.000504	-0.619947	0.000504	0.466567	0.192417	3695	5	32	0.306584	10480	5.6174	6.8849	45.6621	0.00119	0.042	39989520	10480	5.126027	1.010445	0.001105	0.539813	0.000152	0.4681	9.6e-05	1.7e-05	1.83671892284982	2972	Transient	tropics_18	1.1189592	0.993000781548358	0.456108597285068	0.996591318485148	3.31578947368421	0.996725058748131	2004.34375	0.05	0.0262
4.598039	3.834226	0.005826	0.000247	-0.611941	0.000247	0.464021	0.187358	3457	5	49	0.768186	13541	4.8626	6.2384	136.9863	0.00622	0.0167	39986459	13541	4.473973	0.985865	0.000996	0.537244	0.000163	0.458897	6.9e-05	1.6e-05	1.13238962152184	3020	Est.	tropics_18	0.9196078	1.02026444203213	0.247991967871486	1.00940587127592	1.51533742331288	1.01116590433147	2715.33333333333	0.05	0.0338525
3.332677	3.588145	-0.003662	0.000231	-0.601777	0.000231	0.454939	0.193259	3555	5	39	0.534766	8888	5.3883	6.5068	91.3242	0.00645	0.0299	39991112	8888	4.742466	0.997248	0.000793	0.538567	0.00016	0.463074	4.3e-05	6e-06	1.75129284434312	3047	Transient	tropics_18	0.6665354	0.999094204194713	0.291298865069357	1.01721283294905	1.44375	0.982432613362011	4494.39534883721	0.05	0.02222
8.460218	5.739837	0.004463	0.00037	-0.642963	0.00037	0.47798	0.16809	4185	5	46	0.51223	12756	6.9936	6.4164	136.9863	0.00655	0.0438	39987244	12756	6.468493	0.996659	0.000612	0.537767	0.000161	0.463536	4.7e-05	-1.9e-05	1.32746649192389	3858	Transient	tropics_18	1.6920436	1.00784016801834	0.604575163398693	0.977621105336665	2.29813664596273	1.03116047081564	3576.3829787234	0.05	0.03189
4.950331	7.378328	0.035463	0.000476	-0.614771	0.000476	0.479237	0.17905	4409	6	23	0.446261	5443	7.3487	5.2438	45.6621	0.00616	0.0479	39994557	5443	7.082192	0.995826	0.000851	0.534568	0.000167	0.466004	0.000176	-6.4e-05	1.64970432539812	3948	Transient	tropics_18	0.825055166666667	1.04044211714126	0.559341950646299	1.01159200747388	2.85029940119761	1.02839675195921	1017.32954545455	0.05	0.0136075
8.795455	3.430383	0.030004	0.000221	-0.645655	0.000221	0.491586	0.170727	4367	6	25	0.515211	6081	7.2276	5.1288	136.9863	0.00603	0.0453	39993919	6081	6.967123	0.986185	0.000814	0.535468	0.00017	0.460708	0.000158	-5.9e-05	1.4726347433345	4063	Transient	tropics_18	1.46590916666667	1.04489386451822	0.271498771498771	0.979178962447089	1.3	1.06702292992525	1080.55063291139	0.05	0.0152025
5.575251	1.97009	0.059525	0.000127	-0.61979	0.000127	0.493384	0.164782	4577	7	25	0.286917	5939	8.1948	5.7041	45.6621	0.00623	0.0604	39994061	5939	7.542466	1.012634	0.001095	0.530674	0.000177	0.47732	0.000192	-5.1e-05	1.8957883574958	4307	Est.	tropics_18	0.796464428571429	1.04809071585116	0.115981735159817	1.01391328346419	0.717514124293785	1.03365457135674	858.239583333333	0.05	0.0148475
7.178218	2.740516	0.023255	0.000177	-0.632665	0.000177	0.481926	0.161374	5487	7	15	0.77821	1799	5.6758	6.4548	10.9589	0.00607	0.0229	39998201	1799	10.035616	0.983414	0.000901	0.5308	0.000162	0.463368	0.000106	-1.3e-05	0.948404655549526	5101	Transient	tropics_18	1.02545971428571	1.04079004954839	0.196448390677026	1.00070522507844	1.09259259259259	1.04005024084529	1522.39622641509	0.05	0.0044975
7.242424	6.567493	0.039631	0.000424	-0.633181	0.000424	0.490136	0.15441	5487	7	15	0.77821	1799	5.6758	6.4548	10.9589	0.00607	0.0229	39998201	1799	10.035616	0.983414	0.000901	0.5308	0.000162	0.463368	0.000106	-1.3e-05	0.948404655549526	5316	Est.	tropics_18	1.034632	1.05797434840964	0.470588235294118	1.00018899438127	2.61728395061728	1.05776833963502	1456.69811320755	0.05	0.0044975
6.833333	0.781746	-0.001729	5e-05	-0.629895	5e-05	0.468731	0.167957	5543	7	17	0.621569	1530	6.2067	7.2548	10.1471	0.00629	0.0385	39998470	1530	10.189041	0.991356	0.00106	0.530546	0.000151	0.467361	0.000176	-2.7e-05	1.32518676102477	5490	Transient	tropics_18	0.976190428571429	1.00697680133011	0.0471698113207547	1.00396143987895	0.33112582781457	1.00293135285144	954.301136363636	0.05	0.003825
10.124031	2.155159	0.020376	0.000139	-0.656327	0.000139	0.492052	0.148127	5431	6	14	0.835604	2275	5.437	8.0438	30.4414	0.00675	0.0201	39997725	2275	9.882192	0.968669	0.000884	0.532338	0.000156	0.455144	0.00015	-3.5e-05	0.741492183436287	5491	Est.	tropics_18	1.6873385	1.05359519903665	0.157239819004525	0.974480912724729	0.891025641025641	1.08109081960874	987.513333333333	0.05	0.0056875
8.774436	2.573181	0.064399	0.000166	-0.645486	0.000166	0.508684	0.14935	5865	9	19	0.648429	4679	4.977	7.7014	19.5695	0.00622	0.0303	39995321	4679	11.071233	1.042423	0.00083	0.52359	0.000126	0.497946	0.000113	-1.9e-05	1.24407876668536	5585	Transient	tropics_18	0.974937333333333	1.02311427750672	0.2	1.00156156164688	1.31746031746032	1.02156458732473	1321.6814159292	0.05	0.0116975
7.913161	6.258402	0.087052	0.000404	-0.638569	0.000404	0.516862	0.151172	5977	9	29	0.65768	13242	4.2253	7.7973	45.6621	0.00134	0.0242	39986758	13242	11.378082	1.042342	0.000798	0.520255	0.000119	0.501088	9.9e-05	-1.3e-05	1.31591265542662	5590	Est.	tropics_18	0.879240111111111	1.04663671599201	0.506265664160401	1.01497826958684	3.39495798319328	1.03147950060668	1526.9898989899	0.05	0.033105
5.977324	6.970007	0.030173	0.00045	-0.62302	0.00045	0.480691	0.142984	6481	8	43	0.41865	8279	7.2904	5.7534	91.3242	0.00668	0.0703	39991721	8279	12.758904	0.985015	0.001437	0.524931	0.000213	0.469215	9.1e-05	3.8e-05	1.85823158997964	5979	Est.	tropics_18	0.7471655	1.04631180033707	0.313152400835073	1.0217005588539	2.11267605633803	1.02445787112518	1571.25274725275	0.05	0.0206975
4.950904	3.075109	0.05939	0.000198	-0.614775	0.000198	0.490866	0.142939	6523	8	39	0.454458	7246	6.7654	5.8685	39.1389	0.00618	0.0658	39992754	7246	12.873973	0.997933	0.001251	0.527075	0.000205	0.473475	8.6e-05	1.7e-05	1.85044289779103	6488	Est.	tropics_18	0.618863	1.06338704478807	0.158273381294964	1.02596889094865	0.965853658536585	1.03673055599556	1662.08139534884	0.05	0.018115
10.417969	4.813583	0.00982	0.000311	-0.658688	0.000311	0.488066	0.137475	7391	7	35	0.2455	4778	6.2835	7.0342	68.4932	0.00114	0.0541	39995222	4778	15.252055	0.982012	0.00092	0.529286	0.000198	0.464085	0.000129	-4.1e-05	2.36803110365472	6960	Transient	tropics_18	1.48828128571429	1.02836663341784	0.33804347826087	0.97778873515761	1.57070707070707	1.05167372356357	1065.6976744186	0.05	0.011945
7.023673	5.045154	0.028371	0.000325	-0.631424	0.000325	0.484045	0.138081	7111	7	58	0.425855	22301	5.1509	7.4795	273.9726	0.00616	0.0372	39977699	22301	14.484932	0.981326	0.000805	0.530563	0.00017	0.462598	8e-05	-1.6e-05	1.55260557115687	6982	Est.	tropics_18	1.00338185714286	1.04835425740661	0.403726708074534	1.00239543657299	1.91176470588235	1.04636206814556	1726.0125	0.05	0.0557525
11.644737	1.544841	-0.012647	1e-04	-0.668541	1e-04	0.481943	0.141561	7517	7	29	0.164572	4296	6.7416	7.3795	24.9066	0.00632	0.0631	39995704	4296	15.59726	1.008633	0.000655	0.528852	0.00019	0.477027	4.4e-05	-2.7e-05	2.51928055547442	7196	Transient	tropics_18	1.66353385714286	0.97898109344724	0.152671755725191	0.968996440400464	0.526315789473684	1.01030549633459	3217.29545454545	0.05	0.01074
4.271277	4.745558	0.008265	0.000306	-0.609316	0.000306	0.463864	0.143636	7293	7	44	0.342329	7411	5.8293	6.7288	91.3242	0.00638	0.0462	39992589	7411	14.983562	0.978399	0.000894	0.529895	0.000201	0.461811	8.7e-05	-2.2e-05	2.0737607283143	7290	Transient	tropics_18	0.610182428571429	1.0305603842651	0.342281879194631	1.02609507204807	1.52238805970149	1.00444554157437	1650.98850574713	0.05	0.0185275
8.648438	2.392029	-0.010011	0.000154	-0.644474	0.000154	0.471732	0.140684	7377	7	35	0.242369	4914	6.2933	7.0137	34.2466	0.00634	0.0553	39995086	4914	15.213699	0.984257	0.000905	0.529826	2e-04	0.46467	0.000122	-4e-05	2.35765947969383	7366	Transient	tropics_18	1.23549114285714	1.00587442432301	0.170165745856354	0.990775437968758	0.77	1.01519788236813	1153.14754098361	0.05	0.012285
11.941581	4.281811	-0.017781	0.000276	-0.670925	0.000276	0.480634	0.138063	7349	7	38	0.284689	5434	6.1875	5.0658	45.6621	0.00625	0.0512	39994566	5434	15.136986	0.984913	0.000866	0.530008	0.000198	0.464811	0.000105	-3.6e-05	2.28758371243537	7505	Transient	tropics_18	1.70594014285714	0.997424289433502	0.318706697459584	0.964580659537087	1.39393939393939	1.03404179333105	1314.88571428571	0.05	0.013585
8.260563	6.023656	-0.005101	0.000389	-0.641359	0.000389	0.472572	0.146128	7475	7	26	0.164521	4273	6.6839	7.3219	39.1389	0.00124	0.0614	39995727	4273	15.482192	1.001044	0.000915	0.52877	0.000178	0.473492	9.3e-05	-1.6e-05	2.47057132819982	7635	Transient	tropics_18	1.18008042857143	0.993874383151164	0.425136612021858	0.995851353786055	2.18539325842697	0.998056989347233	1571.2688172043	0.05	0.0106825
5.542636	3.496244	0.022759	0.000226	-0.619528	0.000226	0.475436	0.141963	7391	7	35	0.2455	4778	6.2835	7.0342	68.4932	0.00114	0.0541	39995222	4778	15.252055	0.982012	0.00092	0.529286	0.000198	0.464085	0.000129	-4.1e-05	2.36803110365472	7755	Est.	tropics_18	0.791805142857143	1.0417591251685	0.245652173913043	1.01683854721522	1.14141414141414	1.02445888145491	1100.48837209302	0.05	0.011945
7.878676	2.761016	0.029548	0.000178	-0.638292	0.000178	0.487734	0.139859	7447	7	28	0.221936	4276	6.4955	5.2151	21.0748	0.00629	0.0563	39995724	4276	15.405479	0.993056	0.000981	0.52895	0.000184	0.469551	0.000103	-1.5e-05	2.40996864171801	7808	Transient	tropics_18	1.12552514285714	1.03719112895074	0.18144750254842	0.998570392413259	0.967391304347826	1.03872422803913	1357.85436893204	0.05	0.01069
8.960396	8.057837	0.002552	0.00052	-0.64698	0.00052	0.478882	0.145302	8595	7	24	0.419709	3917	8.1112	8.6822	24.9066	0.00614	0.0429	39996083	3917	18.550685	1.009896	0.000735	0.530529	0.000198	0.476142	8e-05	-4.1e-05	1.86681730853328	8507	Transient	tropics_18	1.28005657142857	0.992731191255177	0.707482993197279	0.986986080003732	2.62626262626263	1.00575458581684	1816.275	0.05	0.0097925
8.112583	5.576729	0.002828	0.00036	-0.64017	0.00036	0.475766	0.14476	8539	7	23	0.40044	4088	8.109	5.5836	39.1389	0.00671	0.0413	39995912	4088	18.39726	1.002729	0.000699	0.531835	0.000206	0.471608	7.5e-05	-4.5e-05	1.84710364133087	8621	Est.	tropics_18	1.15894042857143	1.00010272223521	0.515021459227468	0.991290140644946	1.74757281553398	1.00881664433173	1930.13333333333	0.05	0.01022
10.104072	1.912246	0.021262	0.000123	-0.656166	0.000123	0.492431	0.141912	8651	7	25	0.396128	4029	7.9242	5.8904	24.9066	0.00575	0.0418	39995971	4029	18.70411	1.012469	0.000659	0.530259	0.000212	0.477656	0.000107	-7.2e-05	1.91559703474379	8664	Transient	tropics_18	1.44343885714286	1.00890955364411	0.186646433990895	0.97845910415506	0.580188679245283	1.03093230274507	1326.28037383178	0.05	0.0100725
12.634981	4.49794	0.032084	0.00029	-0.676495	0.00029	0.508019	0.136908	8721	7	26	0.341253	4630	8.0429	8.8562	24.9066	0.00124	0.0447	39995370	4630	18.89589	1.014477	0.000631	0.52922	0.000207	0.479594	0.000153	-9.9e-05	1.94554872498364	8889	Transient	tropics_18	1.80499728571429	1.01786855731415	0.45958795562599	0.96065114784771	1.40096618357488	1.05926888159568	894.823529411765	0.05	0.011575
4.236659	2.115686	0.055595	0.000136	-0.609038	0.000136	0.486222	0.150141	8973	8	32	0.289648	8317	8.4074	7.2932	68.4932	0.00621	0.0438	39991683	8317	19.586301	1.018815	0.000646	0.524567	0.000232	0.485888	0.000104	-8.4e-05	2.17196793256176	9104	Transient	tropics_18	0.529582375	1.03764613143625	0.210526315789474	1.03680525864492	0.586206896551724	1.0006874012118	1443.66346153846	0.05	0.0207925
5.234716	2.369581	0.061104	0.000153	-0.617055	0.000153	0.492957	0.145579	9183	8	45	0.209429	17500	8.9257	7.3479	91.3242	0.00601	0.0459	39982500	17500	20.161644	1.012706	0.001202	0.524869	0.000217	0.482676	0.000223	-7.3e-05	2.41516185125592	9202	Est.	tropics_18	0.6543395	1.04967232486292	0.127287853577371	1.02793462570259	0.705069124423963	1.02130000248614	652.820627802691	0.05	0.04375
11.054563	5.00549	0.094674	0.000323	-0.663801	0.000323	0.534226	0.130533	9225	8	43	0.191397	20737	8.5944	7.463	136.9863	0.00597	0.0489	39979263	20737	20.276712	1.018493	0.001096	0.525039	0.000221	0.485287	0.000209	-7.9e-05	2.44117531061901	9235	Est.	tropics_18	1.381820375	1.07934018669412	0.29470802919708	0.980670981535098	1.46153846153846	1.10084547906703	624.55980861244	0.05	0.0518425
12.372835	6.90475	-0.013021	0.000445	-0.674389	0.000445	0.484794	0.128392	9673	9	67	0.583137	21206	7.2215	6.1452	136.9863	0.00622	0.0628	39978794	21206	21.50411	0.973972	0.001149	0.520427	0.000283	0.468287	0.000261	-0.000127	1.36765011741045	9588	Transient	tropics_18	1.37475944444444	1.01344125546844	0.387293298520453	0.978941542693388	1.57243816254417	1.03524975068708	491.92337164751	0.05	0.053015
7.889571	3.656517	0.056665	0.000236	-0.638379	0.000236	0.501308	0.12429	9743	9	51	0.595385	14085	6.477	6.337	273.9726	0.0065	0.0531	39985915	14085	21.69589	0.98698	0.001294	0.521275	0.00027	0.473662	0.000207	-7.4e-05	1.43589968961357	10391	Est.	tropics_18	0.876619	1.07226207227726	0.182380216383308	1.01318470712099	0.874074074074074	1.05836651451879	600.434782608696	0.05	0.0352125
10.054622	4.009621	0.009978	0.000259	-0.655769	0.000259	0.487168	0.122819	10149	9	92	0.762056	41472	3.3409	7.4479	273.9726	0.00638	0.0158	39958528	41472	22.808219	0.990503	0.000809	0.520365	0.000164	0.476103	0.000105	-3.1e-05	1.18795509689498	10773	Transient	tropics_18	1.11718022222222	1.01971215253757	0.320148331273177	0.997459024320324	1.57926829268293	1.02324076932933	1169.70476190476	0.05	0.10368
10.413793	6.533209	-0.029438	0.000421	-0.658654	0.000421	0.469299	0.131869	10485	9	46	0.351138	7994	4.6349	3.8274	91.3242	0.00604	0.0374	39992006	7994	23.728767	0.996946	0.001322	0.521765	0.00023	0.478008	0.000264	-8.1e-05	2.39018603345542	10894	Transient	tropics_18	1.15708811111111	0.973965568066651	0.318456883509834	0.991916829975132	1.8304347826087	0.981780639654567	499.503787878788	0.05	0.019985
6.310782	8.514408	-0.004262	0.000549	-0.625698	0.000549	0.465664	0.131898	10471	9	44	0.380376	8092	4.5339	3.7918	27.3973	0.00658	0.0357	39991908	8092	23.690411	0.994519	0.00131	0.52153	0.000235	0.477022	0.00022	-6.1e-05	2.28638301637191	11067	Transient	tropics_18	0.701198	1.00123483757755	0.419083969465649	1.02561299714744	2.33617021276596	0.976189777410685	599.536363636364	0.05	0.02023
8.821818	4.266433	0.013533	0.000275	-0.645867	0.000275	0.483713	0.125321	10401	9	51	0.485038	10727	4.328	8.1384	136.9863	0.00649	0.0255	39989273	10727	23.49863	0.982855	0.00109	0.521294	0.00022	0.471618	0.000161	-4.8e-05	2.08409649152199	11245	Transient	tropics_18	0.980202	1.03130673957279	0.252293577981651	1.00558966114542	1.25	1.02564575567514	778.391304347826	0.05	0.0268175
12.690678	8.421269	0.018493	0.000543	-0.676942	0.000543	0.501435	0.11752	10457	9	45	0.401029	8548	4.5448	3.7534	136.9863	0.00603	0.0359	39991452	8548	23.652055	0.987279	0.001272	0.521349	0.000224	0.473716	0.000225	-6.2e-05	2.29461460615679	11337	Transient	tropics_18	1.41007533333333	1.03179046094289	0.42688679245283	0.974718659333036	2.42410714285714	1.05851396195189	522.311111111111	0.05	0.02137
6.276442	2.916368	0.037206	0.000188	-0.625422	0.000188	0.485244	0.126943	10513	9	44	0.31265	7897	4.7218	3.9068	39.1389	0.00653	0.0426	39992103	7897	23.805479	0.993534	0.001598	0.522284	0.000242	0.475941	0.000359	-0.000102	2.43137942802277	11575	Transient	tropics_18	0.697382444444445	1.04466158945716	0.117647058823529	1.02441506125058	0.776859504132231	1.01954654043253	353.601671309192	0.05	0.0197425
11.415049	5.077735	0.055325	0.000328	-0.666696	0.000328	0.514939	0.112553	10471	9	44	0.380376	8092	4.5339	3.7918	27.3973	0.00658	0.0357	39991908	8092	23.690411	0.994519	0.00131	0.52153	0.000235	0.477022	0.00022	-6.1e-05	2.28638301637191	11787	Est.	tropics_18	1.26833877777778	1.06270875285425	0.250381679389313	0.984415199543615	1.39574468085106	1.07948689997526	511.604545454545	0.05	0.02023
14.451314	7.706671	-0.019248	0.000497	-0.691084	0.000497	0.489787	0.213211	2127	12	37	0.705806	12366	6.9505	5.4685	Inf	0.00638	0.0279	39987634	12366	0.830137	0.976989	0.00062	0.508533	0.000169	0.480511	3.7e-05	-2e-05	1.26386196217441	1261	Transient	tropics_19	1.20427616666667	1.00404002494573	0.801612903225806	0.985251016533283	2.94082840236686	1.01930444880554	5762.45945945946	0.05	0.030915
9.734694	2.676551	0.07254	0.000173	-0.653199	0.000173	0.516796	0.192311	2519	11	18	0.828226	3394	6.5495	6.5425	18.2648	0.00642	0.016	39996606	3394	1.90411	1.01455	0.000972	0.515161	0.000149	0.492508	7.5e-05	9e-06	0.780333695653508	1971	Est.	tropics_19	0.884972181818182	1.05981549914993	0.17798353909465	1.01012774778978	1.16107382550336	1.04931493498583	2564.14666666667	0.05	0.008485
14.376238	10.388148	-0.049538	0.00067	-0.690481	0.00067	0.474836	0.183178	3135	10	39	0.663401	8063	3.7036	5.3151	54.7945	0.00654	0.0185	39991937	8063	3.591781	0.958468	0.001011	0.518925	0.000192	0.461921	7.8e-05	2e-06	1.31151007085024	2064	Transient	tropics_19	1.4376238	0.992906381879808	0.66271018793274	0.966102748933089	3.48958333333333	1.02795932637832	2348.4358974359	0.05	0.0201575
9.807947	5.956493	-0.02863	0.000384	-0.653788	0.000384	0.467375	0.187855	3163	9	30	0.642644	6022	3.6976	5.3918	39.1389	0.00647	0.0186	39993978	6022	3.668493	0.961768	0.001029	0.519721	0.000178	0.462812	0.000105	-4e-06	1.36186607249978	2147	Transient	tropics_19	1.08977188888889	1.01040578919252	0.373177842565598	1.00067537782143	2.15730337078652	1.00985929491889	1789.09523809524	0.05	0.015055
8.549961	2.807693	-0.022152	0.000181	-0.643683	0.000181	0.465905	0.18616	3037	10	73	0.798887	24971	3.4344	5.0466	273.9726	0.00677	0.0112	39975029	24971	3.323288	0.957747	0.000864	0.516645	0.000195	0.46361	4.1e-05	2e-06	0.981986493501269	2153	Transient	tropics_19	0.8549961	1.02124209612303	0.209490740740741	1.01685679312694	0.928205128205128	1.00495028148659	4540.48780487805	0.05	0.0624275
8.071875	4.129209	0.027771	0.000266	-0.639843	0.000266	0.487646	0.176142	3163	9	30	0.642644	6022	3.6976	5.3918	39.1389	0.00647	0.0186	39993978	6022	3.668493	0.961768	0.001029	0.519721	0.000178	0.462812	0.000105	-4e-06	1.36186607249978	2580	Est.	tropics_19	0.896875	1.0690314179435	0.258503401360544	1.01472754699652	1.49438202247191	1.05365893710621	1677.54285714286	0.05	0.015055
9.950495	2.561906	0.017014	0.000165	-0.654933	0.000165	0.489728	0.173503	3233	9	23	0.502694	3155	3.853	3.426	24.9066	0.00639	0.0277	39996845	3155	3.860274	0.977078	0.001116	0.520153	0.000148	0.469759	0.000115	1.2e-05	1.59717056240296	3091	Transient	tropics_19	1.10561055555556	1.04102186566419	0.147849462365591	0.998700125484531	1.11486486486486	1.04250903122665	1508.72173913043	0.05	0.0078875
4.886926	2.56672	0.014124	0.000166	-0.614261	0.000166	0.468874	0.176443	4129	7	29	0.758676	4985	4.9053	4.6534	39.1389	0.006	0.0119	39995015	4985	6.315068	0.961301	0.001118	0.529352	0.000178	0.454145	0.000101	1e-05	1.01623006337186	3579	Transient	tropics_19	0.698132285714286	1.05505373961341	0.148479427549195	1.02208091514719	0.932584269662921	1.03243237292054	1746.9603960396	0.05	0.0124625
6.475524	7.657326	0.014081	0.000494	-0.627021	0.000494	0.474897	0.168137	4087	7	34	0.815157	6822	4.7106	4.5932	273.9726	0.00628	0.009	39993178	6822	6.2	0.970132	0.000793	0.528721	0.000177	0.458877	3.9e-05	3e-06	0.901613798079904	3778	Est.	tropics_19	0.925074857142857	1.04540475341552	0.622950819672131	1.0103263489776	2.7909604519774	1.03491131610432	4311.20512820513	0.05	0.017055
5.112245	12.426177	0.041973	0.000802	-0.616071	0.000802	0.482964	0.168022	4339	7	19	0.414349	2913	5.3915	4.9411	22.8311	0.00638	0.0249	39997087	2913	6.890411	1.002969	0.001258	0.53135	0.000178	0.472031	0.000103	2e-05	1.37069099334569	4346	Est.	tropics_19	0.730320714285714	1.03977921648622	0.63751987281399	1.01639630915294	4.50561797752809	1.0231616143855	1631.28155339806	0.05	0.0072825
8.312	2.190656	0.026293	0.000141	-0.641772	0.000141	0.487852	0.17102	4479	6	24	0.466735	4900	5.5907	5.1315	45.6621	0.00635	0.0341	39995100	4900	7.273973	1.027861	0.001015	0.532376	0.000161	0.482848	9e-05	2e-06	1.55085361671828	4381	Transient	tropics_19	1.38533333333333	0.998813760256319	0.138916256157635	0.988697629539588	0.875776397515528	1.01036350984161	1900.22222222222	0.05	0.01225
8.242478	11.305806	-0.010469	0.000729	-0.641214	0.000729	0.470054	0.159578	5109	6	60	0.186528	11119	6.6823	5.4959	91.3242	0.00625	0.0692	39988881	11119	9	0.986741	0.001149	0.532654	0.000178	0.463463	0.000281	-9e-05	2.4628160480464	4450	Transient	tropics_19	1.37374633333333	1.0028828327254	0.634464751958224	0.988733172836031	4.09550561797753	1.01422119996634	567.893238434164	0.05	0.0277975
5.409506	6.44108	0.002497	0.000416	-0.618459	0.000416	0.465565	0.163416	4997	6	65	0.297271	18801	6.6891	5.189	91.3242	0.0064	0.0627	39981199	18801	8.693151	0.980549	0.000905	0.534047	0.000173	0.459255	0.000138	-3.7e-05	2.27855905690233	4539	Transient	tropics_19	0.901584333333333	1.0223865611009	0.459668508287293	1.00885137267777	2.40462427745665	1.01373964355315	1184.17391304348	0.05	0.0470025
5.365792	3.549516	-0.000281	0.000229	-0.618108	0.000229	0.464164	0.159164	4955	6	85	0.370168	23438	6.52	5.074	136.9863	0.00656	0.0524	39976562	23438	8.578082	0.97782	0.001273	0.53458	0.000178	0.457505	0.000203	-2.9e-05	2.05906816233802	4576	Transient	tropics_19	0.894298666666667	1.02239577782905	0.179890023566379	1.00819931892006	1.28651685393258	1.01455503218544	784.059113300493	0.05	0.058595
8.126084	3.896191	0.035313	0.000251	-0.640279	0.000251	0.491866	0.149368	4899	6	92	0.423556	31559	6.6917	5.7082	Inf	0.00628	0.0492	39968441	31559	8.424658	0.97774	0.00095	0.534388	0.000177	0.457585	8.7e-05	-4e-06	1.77731473895715	4585	Est.	tropics_19	1.35434733333333	1.05952902459047	0.264210526315789	0.986446795170021	1.4180790960452	1.07491722849307	1716.87356321839	0.05	0.0788975
4.565174	4.806946	0.011425	0.00031	-0.611677	0.00031	0.466565	0.167112	4997	6	65	0.297271	18801	6.6891	5.189	91.3242	0.0064	0.0627	39981199	18801	8.693151	0.980549	0.000905	0.534047	0.000173	0.459255	0.000138	-3.7e-05	2.27855905690233	4600	Transient	tropics_19	0.760862333333333	1.03155529665128	0.342541436464088	1.01571665655054	1.79190751445087	1.01591708310198	1210.95652173913	0.05	0.0470025
4.065385	3.714956	0.018563	0.00024	-0.607663	0.00024	0.467966	0.160147	5053	6	57	0.229243	13863	6.4855	5.3425	273.9726	0.00663	0.0631	39986137	13863	8.846575	0.984012	0.001119	0.533437	0.000181	0.461459	0.00023	-6.7e-05	2.34074961726303	4607	Transient	tropics_19	0.677564166666667	1.03528855698796	0.214477211796247	1.02096810867299	1.32596685082873	1.01410092770972	696.291304347826	0.05	0.0346575
8.105678	3.939936	0.036455	0.000254	-0.640115	0.000254	0.492111	0.144837	5081	6	60	0.204784	12374	6.5578	5.4192	91.3242	0.0065	0.0676	39987626	12374	8.923288	0.986891	0.000982	0.533148	0.000184	0.463047	0.000184	-6e-05	2.40430228571452	5037	Est.	tropics_19	1.35094633333333	1.05090393186704	0.258655804480652	0.988903248067837	1.3804347826087	1.06276684656201	787.157608695652	0.05	0.030935
8.443011	2.706967	0.073036	0.000175	-0.642824	0.000175	0.511785	0.141392	5333	8	41	0.287131	8773	6.2942	6.1096	91.3242	0.00618	0.0713	39991227	8773	9.613699	1.006033	0.000888	0.525539	0.000193	0.478856	0.000148	-5.8e-05	2.35817574473759	5647	Est.	tropics_19	1.055376375	1.06931806800683	0.197072072072072	1.00050700486917	0.906735751295337	1.06876597557512	955.351351351351	0.05	0.0219325
7.981603	9.104786	-0.003402	0.000587	-0.639118	0.000587	0.47262	0.149552	5781	9	76	0.520885	29974	5.0657	7.337	Inf	0.00633	0.0377	39970026	29974	10.841096	1.00042	0.001009	0.521015	2e-04	0.48026	0.000111	-2.7e-05	1.77955248516688	5772	Transient	tropics_19	0.886844777777778	0.996185382384742	0.581764122893954	1.01294147216123	2.935	0.984091950193645	1347.31531531532	0.05	0.074935
4.816825	4.241888	0.043936	0.000274	-0.613698	0.000274	0.482894	0.143398	6019	8	46	0.707758	13547	4.9184	7.989	91.3242	0.00657	0.0214	39986453	13547	11.493151	0.977342	0.000779	0.524963	0.000185	0.465614	4.2e-05	-6e-06	1.29785534566492	6433	Est.	tropics_19	0.602103125	1.06914005348978	0.351732991014121	1.03120651970188	1.48108108108108	1.0371122861426	3414.2380952381	0.05	0.0338675
5.909091	6.155372	0.038032	0.000397	-0.622471	0.000397	0.484181	0.147748	7293	5	16	0.873921	5211	5.8628	11.0904	39.1389	0.00624	0.0066	39994789	5211	14.983562	1.003312	0.00069	0.537013	0.000167	0.467279	5.2e-05	-1.5e-05	0.567465083667777	7837	Est.	tropics_19	1.1818182	1.03533544182646	0.57536231884058	0.999262248472766	2.37724550898204	1.03617110976526	2841.30769230769	0.05	0.0130275
5.792587	9.223552	0.032051	0.000595	-0.621536	0.000595	0.481117	0.151523	7881	6	68	0.573598	27990	4.7023	5.6603	136.9863	0.00639	0.0217	39972010	27990	16.594521	0.995777	0.001189	0.532541	0.000197	0.467709	0.00018	-4e-05	1.62929086125566	7969	Transient	tropics_19	0.965431166666667	1.03694920151871	0.500420521446594	1.00859612536655	3.02030456852792	1.02866739789057	841.794444444444	0.05	0.069975
8.470671	4.842779	0.022547	0.000312	-0.643047	0.000312	0.48692	0.144841	7923	6	72	0.557379	27240	4.7476	5.7753	273.9726	0.00638	0.0247	39972760	27240	16.709589	1.002154	0.000968	0.532594	0.000206	0.470651	0.000117	-3.6e-05	1.75591683397344	8106	Transient	tropics_19	1.4117785	1.02060472220906	0.322314049586777	0.987033667839521	1.51456310679612	1.03456701462442	1237.95726495726	0.05	0.0681
7.747695	7.489569	0.01484	0.000483	-0.637239	0.000483	0.480337	0.14518	8007	6	61	0.480833	23347	4.9034	6.0055	136.9863	0.00628	0.0297	39976653	23347	16.939726	0.993267	0.000882	0.532442	0.000198	0.466623	0.000118	-4.3e-05	1.96260153685315	8148	Transient	tropics_19	1.2912825	1.02183064525262	0.547619047619048	0.993066456222042	2.43939393939394	1.02938989291141	1230.33898305085	0.05	0.0583675
9.567104	6.766183	-0.000828	0.000437	-0.651853	0.000437	0.479761	0.141349	8105	7	50	0.357449	17485	5.0635	4.4466	68.4932	0.00652	0.0363	39982515	17485	17.208219	0.993333	0.000826	0.531613	0.000193	0.46737	9.9e-05	-3.6e-05	2.19972998137297	8182	Transient	tropics_19	1.36672914285714	1.00587853488952	0.529055690072639	0.980185438719311	2.26424870466321	1.02651218520658	1427.76767676768	0.05	0.0437125
6.001343	3.696439	0.036348	0.000238	-0.623212	0.000238	0.483976	0.145592	7951	6	67	0.532385	25953	4.8104	5.8521	54.7945	0.00618	0.0264	39974047	25953	16.786301	0.990753	0.001193	0.53238	0.000206	0.465503	0.000186	-4.6e-05	1.85061341947465	8249	Est.	tropics_19	1.00022383333333	1.04669545840827	0.199497066219614	1.00721163842322	1.15533980582524	1.0396839547758	782.752688172043	0.05	0.0648825
9.653409	7.541807	0.01455	0.000487	-0.652546	0.000487	0.487476	0.139992	8245	7	46	0.276076	12761	5.3749	5.3014	54.7945	0.00628	0.0438	39987239	12761	17.591781	0.991755	0.000719	0.530271	0.00018	0.46786	0.000133	-6.3e-05	2.31883044689309	8330	Transient	tropics_19	1.37905842857143	1.02309175804652	0.677329624478442	0.981985322144733	2.70555555555556	1.04192707220109	1052.57142857143	0.05	0.0319025
4.823298	4.462232	0.015022	0.000288	-0.61375	0.000288	0.469172	0.148994	8161	7	55	0.292964	14838	5.1686	10.1685	68.4932	0.00632	0.0394	39985162	14838	17.361644	0.992353	0.000891	0.531295	0.00019	0.467187	0.000114	-3.5e-05	2.24450282430941	8583	Transient	tropics_19	0.689042571428572	1.02295795684479	0.323232323232323	1.01886356728408	1.51578947368421	1.00424883397869	1306.9649122807	0.05	0.037095
7.908382	5.533516	0.028022	0.000357	-0.63853	0.000357	0.487175	0.142886	8497	7	38	0.314736	9840	6.2778	3.9096	54.7945	0.00616	0.0584	39990160	9840	18.282192	1.007633	0.001082	0.529559	0.000207	0.475897	0.000103	-1.6e-05	2.16714560866268	8973	Transient	tropics_19	1.12976885714286	1.02062785694331	0.329944547134935	0.997184664784761	1.72463768115942	1.0236984053272	1387.2427184466	0.05	0.0246
3.674589	3.027563	0.061411	0.000195	-0.604524	0.000195	0.486871	0.141692	8371	7	50	0.327871	9580	5.9293	10.463	45.6621	0.00612	0.0498	39990420	9580	17.936986	0.993387	0.00101	0.528123	0.00021	0.470475	0.000115	-3.1e-05	2.39386986493835	9073	Est.	tropics_19	0.524941285714286	1.07041450655807	0.193069306930693	1.03448329260473	0.928571428571428	1.03484988575376	1232.10434782609	0.05	0.02395
4.113934	4.637019	0.05541	0.000299	-0.608052	0.000299	0.485819	0.138286	8931	6	57	0.797874	21917	4.9957	5.0986	136.9863	0.00651	0.0263	39978083	21917	19.471233	1.00207	0.000779	0.533185	0.000184	0.470015	2.2e-05	4e-06	0.965982209334919	9684	Est.	tropics_19	0.685655666666667	1.05479046887132	0.38382541720154	1.02105338328171	1.625	1.03362445879387	6285.72727272727	0.05	0.0547925
4.424699	4.597743	0.028243	0.000297	-0.610549	0.000297	0.473951	0.140058	9197	5	56	0.615515	19504	4.3474	6.6082	91.3242	0.00632	0.0254	39980496	19504	20.2	1.005548	0.001089	0.538083	0.000161	0.467333	8.9e-05	1.5e-05	1.20752404990019	9990	Transient	tropics_19	0.8849398	1.0229701763994	0.272727272727273	1.00923584524254	1.84472049689441	1.01416120838888	1573.68539325843	0.05	0.04876
5.304248	4.732921	0.022544	0.000305	-0.617613	0.000305	0.474571	0.139856	9519	5	60	0.608539	17192	4.7034	10.4781	Inf	0.00616	0.0259	39982808	17192	21.082192	0.98582	0.000848	0.537303	0.000156	0.458877	9.1e-05	-1.1e-05	1.62602821877985	10192	Transient	tropics_19	1.0608496	1.03751195591081	0.359669811320755	1.00358651399472	1.95512820512821	1.03420088607623	1536.87912087912	0.05	0.04298
5.669408	6.03709	0.019271	0.000389	-0.620546	0.000389	0.474484	0.138492	9407	5	62	0.727548	23461	4.2091	7.8904	273.9726	0.00625	0.0213	39976539	23461	20.775342	1.004124	0.000706	0.538312	0.000144	0.46649	3.6e-05	5e-06	1.21561793121364	10218	Transient	tropics_19	1.1338816	1.01527090705174	0.550991501416431	0.998771716220478	2.70138888888889	1.01713648738451	3847	0.05	0.0586525
5.035032	4.58476	0.003623	0.000296	-0.615451	0.000296	0.464609	0.143707	9799	6	49	0.323791	11912	5.4721	4.4192	45.6621	0.00587	0.065	39988088	11912	21.849315	1.0227	0.002206	0.533813	0.000151	0.479247	0.000473	-6e-05	2.47275086018035	10811	Transient	tropics_19	0.839172	0.981352861051803	0.134179510426111	1.01233413431429	1.96026490066225	0.969456251160675	303.820295983087	0.05	0.02978
3.61	2.6079	0.011239	0.000168	-0.604005	0.000168	0.462833	0.146566	9799	6	49	0.323791	11912	5.4721	4.4192	45.6621	0.00587	0.065	39988088	11912	21.849315	1.0227	0.002206	0.533813	0.000151	0.479247	0.000473	-6e-05	2.47275086018035	10888	Transient	tropics_19	0.601666666666667	0.988855377760912	0.0761559383499547	1.02398787796018	1.11258278145695	0.965750437665755	309.864693446089	0.05	0.02978
5.628227	2.842852	0.069527	0.000183	-0.620216	0.000183	0.498618	0.12492	9673	6	50	0.37779	10887	5.4357	6.0849	91.3242	0.00617	0.0433	39989113	10887	21.50411	0.992293	0.00121	0.535641	0.000162	0.463365	0.000203	-3.4e-05	2.37202671550274	10935	Est.	tropics_19	0.938037833333333	1.08032708569058	0.151239669421488	1.00408343301655	1.12962962962963	1.07608041177042	615.369458128079	0.05	0.0272175
8.096809	3.095947	0.089376	2e-04	-0.640044	2e-04	0.519079	0.119598	9925	7	76	0.678076	32458	4.0177	4.7644	136.9863	0.00614	0.0476	39967542	32458	22.194521	1.041365	0.001357	0.529498	0.000139	0.49193	0.000255	-4e-05	1.58047750882317	11213	Est.	tropics_19	1.156687	1.05005615891688	0.147383935151069	0.995790774822194	1.43884892086331	1.05518874636635	469.011764705882	0.05	0.081145
6.517012	3.915391	-0.000817	0.000253	-0.627354	0.000253	0.468252	0.129102	10191	8	97	0.503012	25733	3.4754	11.3973	Inf	0.00633	0.0287	39974267	25733	22.923288	0.967963	0.000665	0.525599	0.000172	0.460602	4.2e-05	-1.3e-05	1.44957578274185	11322	Transient	tropics_19	0.8146265	1.03225364363476	0.380451127819549	1.01598919514615	1.47093023255814	1.01660869905037	3073.85714285714	0.05	0.0643325
9.975248	7.43008	-0.008025	0.000479	-0.655132	0.000479	0.477722	0.128885	10457	8	28	0.584872	3900	4.1248	13.3192	34.2466	0.00605	0.0341	39996100	3900	23.652055	0.992356	0.000894	0.525077	0.000174	0.472705	0.000113	-2.7e-05	1.63504120885458	11682	Transient	tropics_19	1.246906	0.999648426924609	0.53579418344519	0.989137785048606	2.75287356321839	1.01061338466909	1140.57522123894	0.05	0.00975
8.628362	3.852105	0.031716	0.000249	-0.644313	0.000249	0.491779	0.120212	10345	8	44	0.476619	6993	4.1167	13.1685	45.6621	0.00652	0.0437	39993007	6993	23.345205	0.971082	0.000803	0.525157	0.000164	0.462498	0.000101	-2.5e-05	1.92458410255708	11829	Transient	tropics_19	1.07854525	1.06296307826634	0.310087173100872	0.999745045983593	1.51829268292683	1.0633105440456	1190.21782178218	0.05	0.0174825
13.010471	2.659576	0.011212	0.000172	-0.679511	0.000172	0.499015	0.127177	10751	9	19	0.633767	3536	5.0277	12.1658	22.8311	0.00621	0.0352	39996464	3536	24.457534	1.010728	0.000767	0.520256	0.000194	0.485933	7.8e-05	-3.6e-05	1.41665448891553	12228	Transient	tropics_19	1.44560788888889	1.00054128315436	0.224250325945241	0.974260342323994	0.88659793814433	1.02692140686062	1630.47435897436	0.05	0.00884
8.069124	1.750982	0.046423	0.000113	-0.639821	0.000113	0.496785	0.122602	10751	9	19	0.633767	3536	5.0277	12.1658	22.8311	0.00621	0.0352	39996464	3536	24.457534	1.010728	0.000767	0.520256	0.000194	0.485933	7.8e-05	-3.6e-05	1.41665448891553	12676	Transient	tropics_19	0.896569333333333	1.03639892940729	0.147327249022164	1.01370636347288	0.582474226804124	1.02233229683928	1571.82051282051	0.05	0.00884
5.347418	1.146906	0.082133	7.4e-05	-0.61796	7.4e-05	0.503718	0.125309	10807	9	18	0.604814	3988	5.0886	8.8137	24.9066	0.00627	0.0329	39996012	3988	24.610959	1.013716	0.001128	0.520679	0.000196	0.486971	0.000152	-3.4e-05	1.49939835674084	12716	Transient	tropics_19	0.594157555555556	1.07091156206768	0.0656028368794326	1.03526926256619	0.377551020408163	1.03439013822178	824.401315789474	0.05	0.00997
13.061972	1.658131	-0.017559	0.000107	-0.679925	0.000107	0.485105	0.223277	2043	8	31	0.287518	7050	3.8795	5.5315	91.3242	0.00606	0.0365	39992950	7050	0.6	0.993179	0.000914	0.527885	0.000206	0.470705	0.000207	-9.3e-05	2.1008569699725	1159	Transient	tropics_21	1.6327465	0.989342566539809	0.117067833698031	0.959782888441446	0.519417475728155	1.03059240925845	1078.63285024155	0.05	0.017625
11.064732	4.13197	0.008769	0.000267	-0.663882	0.000267	0.490127	0.219258	1987	7	28	0.349299	7558	3.694	5.3781	45.6621	0.00601	0.0316	39992442	7558	0.446575	0.992527	0.000732	0.529663	0.000208	0.468768	0.00012	-6.7e-05	1.91069751711652	1371	Transient	tropics_21	1.580676	1.01640314098244	0.364754098360656	0.972030908392373	1.28365384615385	1.04556411700457	1827.15	0.05	0.018895
9.927114	4.085067	0.033137	0.000264	-0.654745	0.000264	0.49764	0.216115	2071	8	29	0.272061	6822	4.1231	5.6082	91.3242	0.00639	0.0387	39993178	6822	0.676712	0.996953	0.000647	0.527218	0.000218	0.473116	0.000163	-0.000107	2.12245806591803	1423	Est.	tropics_21	1.24088925	1.0368514316773	0.408037094281298	0.985502272689483	1.21100917431193	1.0518350679326	1325.85889570552	0.05	0.017055
2.659184	1.992007	0.047009	0.000129	-0.596368	0.000129	0.476	0.236353	2421	8	27	0.20722	8643	5.3942	6.5671	54.7945	0.00623	0.0532	39991357	8643	1.635616	1.012683	0.001049	0.523999	0.000277	0.483447	0.00012	-6.3e-05	2.30122053530003	1636	Transient	tropics_21	0.332398	1.03500448039533	0.122974261201144	1.05116334982733	0.465703971119134	0.98459603638041	1969.60833333333	0.05	0.0216075
7.618474	2.440783	0.066748	0.000157	-0.636202	0.000157	0.505233	0.207408	2477	8	32	0.218288	9799	6.1789	6.7205	136.9863	0.00636	0.0545	39990201	9799	1.789041	1.016727	0.000882	0.524779	0.000283	0.484745	0.000162	-0.00011	2.24832952704422	1713	Est.	tropics_21	0.95230925	1.05143863560574	0.178004535147392	1.00861293712921	0.554770318021201	1.04226552104715	1280.2962962963	0.05	0.0244975
9.020805	4.153258	0.046605	0.000268	-0.647465	0.000268	0.500988	0.192658	2827	8	71	0.469678	27455	6.216	7.2301	91.3242	0.00636	0.0514	39972545	27455	2.747945	0.992046	0.001268	0.524372	0.000201	0.473346	0.000316	-0.000108	1.74636278805937	1868	Est.	tropics_21	1.127600625	1.05610836860581	0.211356466876972	0.998090747818745	1.33333333333333	1.05839702881191	609.677215189873	0.05	0.0686375
3.765333	4.24182	0.056771	0.000274	-0.605252	0.000274	0.485118	0.184361	3499	7	36	0.861845	21722	4.3265	9.0712	273.9726	0.00631	0.0089	39978278	21722	4.589041	1.011957	0.000966	0.530898	0.000241	0.476714	2.8e-05	-5e-06	0.708345008794966	2913	Est.	tropics_21	0.537904714285714	1.04590749011202	0.283643892339545	1.02832716119046	1.13692946058091	1.01762901865689	6584.32142857143	0.05	0.054305
6.342836	6.74893	0.012255	0.000435	-0.625955	0.000435	0.473738	0.180641	3765	5	51	0.507981	24747	3.6552	3.3658	91.3242	0.00645	0.0157	39975253	24747	5.317808	0.992639	0.00089	0.538363	0.00016	0.461103	6e-05	9e-06	1.11495667609659	3117	Est.	tropics_21	1.2685672	1.01983742348179	0.48876404494382	0.993289839500438	2.71875	1.02740168682485	3010.68333333333	0.05	0.0618675
8.709346	4.731408	0.013541	0.000305	-0.644964	0.000305	0.483393	0.175756	4829	6	58	0.840681	20029	4.9911	4.0849	54.7945	0.0063	0.0061	39979971	20029	8.232877	1.005723	0.000582	0.536206	0.000162	0.469121	4.4e-05	-2.3e-05	0.791989375821585	4039	Transient	tropics_21	1.45155766666667	1.00786508268692	0.524054982817869	0.97850719741684	1.88271604938272	1.03042285465797	3994.45454545455	0.05	0.0500725
6.02459	5.329996	0.002318	0.000344	-0.623399	0.000344	0.467649	0.179519	5179	6	27	0.721551	7039	6.1811	5.0438	45.6621	0.00624	0.0124	39992961	7039	9.191781	0.994241	0.000571	0.535633	0.000178	0.464258	2.8e-05	-2.1e-05	1.25437807876707	4308	Transient	tropics_21	1.00409833333333	1.00812648908969	0.602451838879159	1.00090746541681	1.93258426966292	1.00730412830797	6411.39285714286	0.05	0.0175975
4.023952	6.029366	0.016893	0.000389	-0.60733	0.000389	0.466938	0.181403	5235	6	24	0.688475	5961	6.3972	5.1973	91.3242	0.00635	0.0142	39994039	5961	9.345205	0.994272	0.000617	0.535548	0.000182	0.464379	6.6e-05	-3.9e-05	1.29887659914729	4448	Est.	tropics_21	0.670658666666667	1.0228956398231	0.630470016207455	1.01728239927474	2.13736263736264	1.00551058510398	2748.5303030303	0.05	0.0149025
6.351974	4.40572	0.010725	0.000284	-0.626029	0.000284	0.472827	0.177507	5221	6	26	0.683616	6018	6.2951	5.6493	22.8311	0.01141	0.0143	39993982	6018	9.306849	0.996274	0.000608	0.535602	0.00018	0.465251	4.9e-05	-3e-05	1.30532971266137	4635	Transient	tropics_21	1.05866233333333	1.01456298063914	0.467105263157895	0.998336316500393	1.57777777777778	1.01628368343109	3622.59183673469	0.05	0.015045
6.714286	5.234385	0.031104	0.000338	-0.628939	0.000338	0.484062	0.180146	5781	6	23	0.683214	13779	5.942	5.3644	45.6621	0.00607	0.0129	39986221	13779	10.841096	1.018242	0.000625	0.535639	0.000154	0.475437	3.3e-05	-1e-05	1.11778428101781	4924	Est.	tropics_21	1.11904766666667	1.01311160211167	0.5408	0.995366619661192	2.19480519480519	1.0181412048284	5458.9696969697	0.05	0.0344475
5.375	4.03125	0.033832	0.00026	-0.618182	0.00026	0.480083	0.177163	6579	6	18	0.462582	4864	8.8558	7.511	18.2648	0.00618	0.0227	39995136	4864	13.027397	1.00266	0.000604	0.534299	0.000148	0.469352	5.1e-05	-1.8e-05	1.47627884332455	5682	Est.	tropics_21	0.895833333333333	1.03166657801591	0.43046357615894	1.00865491065439	1.75675675675676	1.02286343724965	3473.78431372549	0.05	0.01216
9.457568	6.00498	0.023828	0.000387	-0.650973	0.000387	0.491352	0.170873	7139	7	55	0.426621	21389	7.2194	8.2849	91.3242	0.00629	0.025	39978611	21389	14.561644	1.006009	0.000769	0.529991	0.000209	0.474791	7.9e-05	-4.1e-05	1.76591077099397	5932	Transient	tropics_21	1.35108114285714	1.01799701106688	0.503250975292588	0.984050810783648	1.85167464114833	1.03488061062657	2162.94936708861	0.05	0.0534725
3.517813	4.180089	0.054849	0.00027	-0.603264	0.00027	0.483221	0.178188	7139	7	55	0.426621	21389	7.2194	8.2849	91.3242	0.00629	0.025	39978611	21389	14.561644	1.006009	0.000769	0.529991	0.000209	0.474791	7.9e-05	-4.1e-05	1.76591077099397	5973	Est.	tropics_21	0.502544714285714	1.05007121117919	0.35110533159948	1.03213683849703	1.29186602870813	1.01775518070056	2255.54430379747	0.05	0.0534725
7.008559	6.78452	0.00244	0.000438	-0.631303	0.000438	0.471483	0.174166	7503	6	35	0.510334	12580	8.5775	6.7397	273.9726	0.00638	0.0397	39987420	12580	15.558904	0.994875	0.000646	0.534163	0.000172	0.465853	6.6e-05	-3.2e-05	1.53365671419543	6211	Transient	tropics_21	1.16809316666667	1.00760696491781	0.678018575851393	0.995760256351441	2.54651162790698	1.01208535739815	2638.87878787879	0.05	0.03145
4.162319	3.324377	0.027066	0.000214	-0.608441	0.000214	0.47224	0.175238	7741	6	30	0.616015	6219	8.9405	7.3918	45.6621	0.00646	0.039	39993781	6219	16.210959	0.999787	0.000697	0.533955	0.000189	0.468298	3e-05	-1.2e-05	1.58191753470291	6829	Est.	tropics_21	0.693719833333333	1.02765450168499	0.307030129124821	1.01918441390125	1.13227513227513	1.00841771692384	5841.26666666667	0.05	0.0155475
3.043478	2.418399	0.036518	0.000156	-0.599454	0.000156	0.472483	0.175842	8035	6	41	0.550372	8189	10.5316	8.1973	68.4932	0.00602	0.047	39991811	8189	17.016438	1.014654	0.000727	0.535959	0.00017	0.473458	2.3e-05	1e-06	1.52408994204504	7054	Transient	tropics_21	0.507246333333333	1.02221345731968	0.214580467675378	1.02453987910827	0.917647058823529	0.997940683228502	7645.30434782609	0.05	0.0204725
5.497703	4.044788	0.049519	0.000261	-0.619167	0.000261	0.488369	0.166437	8315	5	52	0.372084	22417	12.1139	8.9644	136.9863	0.00635	0.0618	39977583	22417	17.783562	1.011029	0.000863	0.538217	0.00016	0.469789	6.5e-05	0	1.79193295880648	7120	Est.	tropics_21	1.0995406	1.03930308286977	0.302433371958285	1.00032650770951	1.63125	1.03954967017108	2560.56923076923	0.05	0.0560425
4.112588	6.043618	0.006686	0.00039	-0.608042	0.00039	0.462727	0.172052	8525	5	63	0.286216	23339	10.1831	9.5397	273.9726	0.00629	0.0627	39976661	23339	18.358904	0.985282	0.001369	0.536612	0.00016	0.459281	0.00026	-4.6e-05	2.18091379869735	7233	Transient	tropics_21	0.8225176	1.0217464656768	0.284879474068663	1.01454270924944	2.4375	1.00750303191292	661.738461538462	0.05	0.0583475
7.614694	6.269498	0.019824	0.000404	-0.636171	0.000404	0.482187	0.156857	8581	6	69	0.342997	20490	9.0349	9.6932	91.3242	0.00615	0.0561	39979510	20490	18.512329	0.995113	0.001045	0.536147	0.000169	0.464243	0.00016	-3.4e-05	2.20305902891848	7326	Transient	tropics_21	1.26911566666667	1.02503112751101	0.386602870813397	0.987257780149106	2.3905325443787	1.03865217138438	980.35625	0.05	0.051225
6.311208	5.319907	0.032483	0.000343	-0.625701	0.000343	0.483207	0.157514	8679	6	60	0.415531	17397	7.0489	9.9616	91.3242	0.00613	0.0501	39982603	17397	18.780822	0.996073	0.001096	0.534734	0.000177	0.46593	0.000175	-4e-05	2.25588707531457	7583	Est.	tropics_21	1.051868	1.03708898014208	0.312956204379562	1.00028489256504	1.93785310734463	1.03708067735497	900.08	0.05	0.0434925
7.096459	5.11768	0.01103	0.00033	-0.632009	0.00033	0.475926	0.160095	8819	7	57	0.358891	15938	5.4238	10.3452	68.4932	0.00616	0.0478	39984062	15938	19.164384	1.000456	0.00105	0.531911	0.00022	0.470551	0.000214	-8.6e-05	2.38267725102649	7597	Transient	tropics_21	1.01377985714286	1.01063020734682	0.314285714285714	0.999270363183141	1.5	1.01142277882737	748.107476635514	0.05	0.039845
11.123487	5.529545	0.033103	0.000357	-0.664354	0.000357	0.502545	0.144334	8749	6	61	0.391166	16075	6.4392	10.1534	91.3242	0.00635	0.0509	39983925	16075	18.972603	1.001441	0.001064	0.532973	0.000207	0.470089	0.00024	-9.3e-05	2.37298183905695	7604	Transient	tropics_21	1.8539145	1.03216964397254	0.335526315789474	0.965538321333213	1.72463768115942	1.06904224519187	601.391666666667	0.05	0.0401875
6.405105	5.617244	0.047556	0.000362	-0.626456	0.000362	0.490899	0.147779	8875	7	51	0.30535	16093	4.8723	10.4986	136.9863	0.0061	0.0495	39983907	16093	19.317808	1.005871	0.001034	0.531545	0.000228	0.473429	0.000208	-8.9e-05	2.40365234065154	7876	Transient	tropics_21	0.915015	1.04258391677746	0.350096711798839	1.0055266345536	1.58771929824561	1.03690099254587	710.475961538462	0.05	0.0402325
6.272336	6.034552	0.075173	0.000389	-0.625389	0.000389	0.504115	0.14203	8931	7	53	0.234911	16734	4.666	10.6521	273.9726	0.00612	0.05	39983266	16734	19.471233	1.007388	0.001411	0.531726	0.000232	0.473916	0.000223	-5.5e-05	2.4422434149135	8054	Est.	tropics_21	0.896048	1.07016426736636	0.275690999291283	1.0062574565024	1.67672413793103	1.06372226301707	636.905829596413	0.05	0.041835
6.594498	1.881416	0.067783	0.000121	-0.627977	0.000121	0.501946	0.134968	9155	6	86	0.421957	36307	3.4389	3.8329	273.9726	0.00608	0.0353	39963693	36307	20.084932	1.015642	0.001405	0.533149	0.000147	0.476448	0.00022	-1.5e-05	1.82612603603813	8454	Est.	tropics_21	1.099083	1.05365184228914	0.0861209964412811	1.0009778219209	0.82312925170068	1.05351685808315	613.490909090909	0.05	0.0907675
2.673401	3.714882	0.025238	0.00024	-0.596482	0.00024	0.465768	0.141848	9589	7	34	0.436565	5683	4.2912	3.2863	91.3242	0.00667	0.0247	39994317	5683	21.273973	0.987608	0.00083	0.527899	0.000189	0.467948	0.000104	-3.8e-05	1.5577370787768	8649	Est.	tropics_21	0.381914428571429	1.03842736648994	0.289156626506024	1.04327864904301	1.26984126984127	0.995341362715515	1363.92307692308	0.05	0.0142075
8.72973	8.345873	-0.004687	0.000538	-0.645127	0.000538	0.474569	0.137585	9589	7	34	0.436565	5683	4.2912	3.2863	91.3242	0.00667	0.0247	39994317	5683	21.273973	0.987608	0.00083	0.527899	0.000189	0.467948	0.000104	-3.8e-05	1.5577370787768	8730	Transient	tropics_21	1.24710428571429	1.00781278284901	0.648192771084337	0.993742958775651	2.84656084656085	1.01414900800944	1322.93269230769	0.05	0.0142075
8.004566	4.168929	-0.007502	0.000269	-0.639303	0.000269	0.47047	0.144182	9827	6	18	0.350189	4232	4.7594	11.9589	30.4414	0.01093	0.031	39995768	4232	21.926027	1.022412	0.000863	0.535831	0.000179	0.477171	2.4e-05	1.3e-05	1.65210234522501	9445	Transient	tropics_21	1.33409433333333	0.970769190663855	0.311703360370799	0.984750928882562	1.50279329608939	0.985956816319516	6007.58333333333	0.05	0.01058
6.151703	3.367079	0.039343	0.000217	-0.62442	0.000217	0.485763	0.14136	9883	6	20	0.385747	5304	4.7634	12.0356	22.8311	0.01113	0.0315	39994696	5304	22.079452	1.03051	0.000807	0.536329	0.000147	0.480508	4e-05	1.1e-05	1.60739730648515	9625	Transient	tropics_21	1.02528383333333	1.0093324529573	0.268897149938042	0.998588497351275	1.47619047619048	1.01093634237099	3534	0.05	0.01326
3.784211	1.548172	0.054994	1e-04	-0.605404	1e-04	0.484109	0.137766	9771	6	20	0.356537	3534	4.7232	11.8767	30.4414	0.01133	0.0299	39996466	3534	21.772603	1.007708	0.001185	0.534352	0.000214	0.471586	4.9e-05	2.6e-05	1.72342144021998	9672	Est.	tropics_21	0.630701833333333	1.04845280125872	0.0843881856540084	1.02152486961663	0.467289719626168	1.02655507160942	2811.55102040816	0.05	0.008835
2.135211	2.284535	0.096678	0.000147	-0.592159	0.000147	0.498344	0.137281	10107	6	41	0.30321	25141	5.263	4.2342	136.9863	0.00596	0.0363	39974859	25141	22.693151	1.024274	0.001014	0.534966	0.000149	0.478791	5.4e-05	2.5e-05	1.68002283704483	9791	Est.	tropics_21	0.3558685	1.07540133958025	0.144970414201183	1.03395689284015	0.986577181208054	1.04083827807958	2542.24074074074	0.05	0.0628525
3.597884	3.530719	0.079805	0.000228	-0.603907	0.000228	0.496076	0.132037	10233	5	93	0.299859	47669	5.8619	4.1671	136.9863	0.0063	0.0514	39952331	47669	23.038356	1.017985	0.002047	0.538082	0.000181	0.473024	0.00019	6.3e-05	1.89325060122548	9918	Est.	tropics_21	0.7195768	1.06394087073132	0.111382510991695	1.01596338901976	1.25966850828729	1.04873325666351	694.931578947368	0.05	0.1191725
7.010753	4.214938	0.004569	0.000272	-0.63132	0.000272	0.472388	0.131509	10709	6	32	0.335432	3494	3.6934	5.6589	24.9066	0.00623	0.0345	39996506	3494	24.342466	0.977366	0.001184	0.534013	0.000165	0.457853	0.000261	-6.9e-05	1.92991725391628	10353	Transient	tropics_21	1.16845883333333	1.02784366736265	0.22972972972973	0.996023024944065	1.64848484848485	1.03174599707766	503.865900383142	0.05	0.008735
9.148459	3.734262	0.022862	0.000241	-0.648491	0.000241	0.489478	0.121878	10625	5	43	0.381585	6473	3.3903	5.2411	54.7945	0.00645	0.0262	39993527	6473	24.112329	0.964099	0.001162	0.536351	0.000145	0.449626	0.000229	-4.5e-05	1.7766344622167	10383	Transient	tropics_21	1.8296918	1.06122435404233	0.207401032702238	0.974798478062853	1.66206896551724	1.08863366442332	532.218340611354	0.05	0.0161825
6.417544	2.01864	0.014324	0.00013	-0.626555	0.00013	0.474772	0.127404	10653	6	42	0.364782	5236	3.5238	13.0904	30.4414	0.01155	0.0263	39994764	5236	24.189041	0.969883	0.000983	0.535803	0.000148	0.452762	0.000166	-3.2e-05	1.8136619945422	10524	Est.	tropics_21	1.06959066666667	1.04592727171518	0.132248219735504	0.997437012857521	0.878378378378378	1.04861273693464	767.493975903614	0.05	0.01309
7.322581	9.234651	0.018324	0.000596	-0.633825	0.000596	0.480118	0.128118	10793	7	22	0.330642	2353	4.002	13.2836	18.2648	0.01111	0.0427	39997647	2353	24.572603	0.991375	0.00093	0.531205	0.000162	0.466816	0.000154	-4.1e-05	1.98345626063182	10828	Transient	tropics_21	1.046083	1.0273538415244	0.640860215053763	0.998783009348096	3.67901234567901	1.02849516726076	831.935064935065	0.05	0.0058825
8.534884	3.87669	0.014416	0.00025	-0.643562	0.00025	0.482928	0.132401	10821	7	21	0.320392	2550	4.0515	5.8123	18.2648	0.00636	0.0413	39997450	2550	24.649315	0.994676	0.000899	0.530548	0.000155	0.46899	0.00019	-6.2e-05	1.95574803812953	10957	Transient	tropics_21	1.21926914285714	1.01995062880525	0.278086763070078	0.990329903349743	1.61290322580645	1.02971918377791	696.847368421053	0.05	0.006375
6.827479	7.165485	0.031473	0.000462	-0.629848	0.000462	0.484698	0.216171	1861	9	52	0.42342	15141	3.667	5.0055	91.3242	0.00618	0.0423	39984859	15141	0.10137	1.000093	0.001186	0.520878	0.00022	0.480173	8e-05	3e-06	1.94458047121022	1219	Transient	tropics_22	0.758608777777778	1.03187754732277	0.389544688026981	1.02264399938846	2.1	1.00942368687952	2702.1375	0.05	0.0378525
4.873536	3.934827	0.055113	0.000254	-0.614154	0.000254	0.488557	0.211061	1931	9	46	0.410532	14603	4.1451	5.1973	136.9863	0.0061	0.0451	39985397	14603	0.293151	0.99775	0.001252	0.523721	0.000226	0.47644	8.5e-05	7e-06	1.99360706932871	1377	Est.	tropics_22	0.541504	1.0590428569388	0.202875399361022	1.03318077952572	1.12389380530973	1.02543237343632	2483.07058823529	0.05	0.0365075
5.935417	6.135412	0.003988	0.000396	-0.622683	0.000396	0.46822	0.199257	2435	6	47	0.71855	17655	3.7581	4.5041	273.9726	0.00635	0.0184	39982345	17655	1.673973	0.974203	0.000985	0.536018	0.000183	0.454571	0.000116	-1.9e-05	1.24364117100981	1639	Transient	tropics_22	0.989236166666667	1.03058188350221	0.402030456852792	1.00090494560206	2.16393442622951	1.03002611253248	1717.73275862069	0.05	0.0441375
9.052997	6.884246	-0.000656	0.000444	-0.647724	0.000444	0.477932	0.195766	2365	6	59	0.724489	22990	3.9087	4.3123	91.3242	0.00619	0.022	39977010	22990	1.482192	0.99467	0.000781	0.535518	0.000174	0.464523	4.5e-05	-3e-06	1.18704247749489	1857	Transient	tropics_22	1.50883283333333	1.00469926218842	0.568501920614597	0.977063900970344	2.55172413793103	1.02886617024345	4350.35555555555	0.05	0.057475
5.021341	2.941618	0.033905	0.00019	-0.615341	0.00019	0.478764	0.199241	2785	5	23	0.375755	5461	4.5711	4.6027	39.1389	0.00647	0.0328	39994539	5461	2.632877	1.006808	0.001274	0.537603	0.000167	0.468311	0.000101	2.8e-05	1.68753479517492	2075	Transient	tropics_22	1.0042682	1.02749116600076	0.149136577708006	1.00530794693031	1.1377245508982	1.02232063735424	1972.68316831683	0.05	0.0136525
4.505263	3.810499	0.009083	0.000246	-0.611196	0.000246	0.465199	0.196168	2491	6	47	0.686813	14461	3.9736	4.6575	91.3242	0.00669	0.0216	39985539	14461	1.827397	0.979586	0.000832	0.53609	0.000185	0.457026	8.4e-05	-2.1e-05	1.29279508677469	2157	Est.	tropics_22	0.750877166666667	1.03015393811387	0.295673076923077	1.0123326491617	1.32972972972973	1.01788300884414	2335.33333333333	0.05	0.0361525
6.283912	1.805829	0.03771	0.000117	-0.625482	0.000117	0.485489	0.192572	2799	5	20	0.37709	5561	4.5879	3.2247	30.4414	0.00621	0.034	39994439	5561	2.671233	1.012479	0.001162	0.537708	0.000164	0.470883	0.000102	1.4e-05	1.76431429982482	2391	Transient	tropics_22	1.2567824	1.02563119283994	0.100688468158348	0.994970308564302	0.713414634146341	1.03101832089925	1887.96078431373	0.05	0.0139025
3.321168	3.400501	0.034971	0.000219	-0.601685	0.000219	0.47277	0.191554	2757	5	27	0.372134	5146	4.5352	4.5671	39.1389	0.00678	0.0306	39994854	5146	2.556164	1.004664	0.001342	0.537496	0.000174	0.467427	0.000129	1.7e-05	1.65197848578597	2559	Est.	tropics_22	0.6642336	1.03078210850945	0.163189269746647	1.01933347810897	1.25862068965517	1.01143066190015	1484.91472868217	0.05	0.012865
4.322122	4.523663	0.032474	0.000292	-0.609725	0.000292	0.475702	0.189512	3135	5	68	0.612874	30760	3.9005	3.7233	91.3242	0.00602	0.0158	39969240	30760	3.591781	1.002832	0.000622	0.540415	0.000144	0.464085	2.6e-05	1e-06	1.28093715974794	2733	Transient	tropics_22	0.8644244	1.03008982024099	0.469453376205788	1.00570915150548	2.02777777777778	1.025032052318	7288.92307692308	0.05	0.0769
4.402273	6.363177	-0.010716	0.000411	-0.610368	0.000411	0.455626	0.180194	3443	5	44	0.585485	7785	4.9322	5.2	30.4414	0.00647	0.024	39992215	7785	4.435616	0.974136	0.000803	0.539554	0.000145	0.451523	7e-05	1e-06	1.84843501670204	2974	Transient	tropics_22	0.8804546	1.0156089209157	0.511830635118306	1.00666652965513	2.83448275862069	1.00908702325241	2574.2	0.05	0.0194625
3.95189	3.605933	0.016187	0.000233	-0.606751	0.000233	0.466337	0.182922	3499	5	37	0.520744	5809	5.1161	5.2767	30.4414	0.00658	0.0261	39994191	5809	4.589041	0.980482	0.000945	0.53871	0.000157	0.45517	8.5e-05	5e-06	1.94875443308994	3165	Est.	tropics_22	0.790378	1.03655010417109	0.246560846560847	1.01189710041143	1.48407643312102	1.02453369070897	2152.02352941176	0.05	0.0145225
3.456432	3.152666	0.018765	0.000203	-0.602771	0.000203	0.465666	0.18014	3583	5	28	0.446021	4298	5.5741	3.6726	30.4414	0.00613	0.0351	39995702	4298	4.819178	0.988779	0.000916	0.537454	0.000157	0.460089	7.2e-05	8e-06	2.01232117056047	3240	Est.	tropics_22	0.6912864	1.03050547095957	0.221615720524017	1.01830665343354	1.29299363057325	1.01212156778362	2501.94444444444	0.05	0.010745
6.610294	4.083423	0.012247	0.000263	-0.628104	0.000263	0.474516	0.179953	3555	5	32	0.459414	4780	5.3764	5.3548	30.4414	0.00656	0.0323	39995220	4780	4.742466	0.989871	0.000851	0.537845	0.00016	0.460266	5.8e-05	6e-06	2.04759387239739	3347	Transient	tropics_22	1.3220588	1.0226810378289	0.309048178613396	0.99211213816557	1.64375	1.0309603577062	3102.63793103448	0.05	0.01195
5.235294	2.870127	0.005988	0.000185	-0.617059	0.000185	0.466373	0.17571	3569	5	30	0.45373	4571	5.3396	5.3726	39.1389	0.00641	0.0327	39995429	4571	4.780822	0.99275	0.000928	0.537952	0.000159	0.461517	7.9e-05	4e-06	2.02179330755839	3585	Transient	tropics_22	1.0470588	1.01335277150347	0.199353448275862	1.00293122980885	1.16352201257862	1.01052182259808	2224.17721518987	0.05	0.0114275
7.430575	3.787957	0.03972	0.000244	-0.634692	0.000244	0.491073	0.174525	4059	6	29	0.406762	14227	7.3762	4.9616	136.9863	0.00601	0.0577	39985773	14227	6.123288	1.024126	0.00064	0.532568	0.000153	0.480937	3e-05	-7e-06	1.75169415913515	3763	Est.	tropics_22	1.23842916666667	1.01600719830528	0.38125	0.995363472056998	1.59477124183007	1.02107552548463	5817.5	0.05	0.0355675
4.659453	8.069677	0.023673	0.000521	-0.612434	0.000521	0.472643	0.174408	4423	6	53	0.435713	16302	8.2175	5.9589	45.6621	0.00655	0.0598	39983698	16302	7.120548	0.990432	0.000737	0.533282	0.000192	0.464514	4.9e-05	-1.9e-05	1.96268633419242	3851	Est.	tropics_22	0.7765755	1.03384728049364	0.706919945725916	1.01640400624082	2.71354166666667	1.01750001076394	3559.34693877551	0.05	0.040755
8.572581	4.07699	0.019182	0.000263	-0.643865	0.000263	0.485501	0.162851	4521	6	46	0.362628	12346	8.6531	6.6781	54.7945	0.00662	0.0641	39987654	12346	7.389041	0.992751	0.000865	0.534045	0.000188	0.464942	8.7e-05	-2.2e-05	2.10085513262514	4126	Transient	tropics_22	1.4287635	1.02681050591555	0.304046242774566	0.983547027238297	1.39893617021277	1.04421841864146	1871.85057471264	0.05	0.030865
9.302083	3.385829	0.029454	0.000218	-0.649725	0.000218	0.493353	0.157369	4843	6	34	0.281605	8899	10.3497	7.4247	45.6621	0.00648	0.0881	39991101	8899	8.271233	1.002473	0.000852	0.533481	0.000197	0.470069	0.000149	-6.3e-05	2.13289783936	4449	Transient	tropics_22	1.55034716666667	1.02735141928762	0.255868544600939	0.978834033623111	1.10659898477157	1.0495331536434	1056.1677852349	0.05	0.0222475
5.76507	2.708332	0.052951	0.000175	-0.621315	0.000175	0.490965	0.162831	4941	6	33	0.38247	11329	10.1774	7.3781	54.7945	0.00652	0.0886	39988671	11329	8.539726	1.007123	0.000921	0.532316	0.000206	0.473254	0.000128	-4.9e-05	2.0331919142759	4637	Est.	tropics_22	0.960845	1.04692076273957	0.190010857763301	1.0092454586541	0.849514563106796	1.03742387808661	1272.1171875	0.05	0.0283225
10.428372	5.333619	0.06386	0.000344	-0.658771	0.000344	0.515468	0.138587	5263	8	58	0.447247	24776	9.8336	8.2603	91.3242	0.00609	0.0974	39975224	24776	9.421918	1.003587	0.000987	0.527282	0.00023	0.476254	0.000276	-0.000132	1.62705678148239	4985	Est.	tropics_22	1.3035465	1.06213328418253	0.348530901722391	0.981423479804867	1.49565217391304	1.0823384160553	502.126811594203	0.05	0.06194
11.514777	5.337067	0.10193	0.000344	-0.667497	0.000344	0.540221	0.124791	5389	9	74	0.380116	29049	7.2672	8.6055	273.9726	0.00616	0.0904	39970951	29049	9.767123	1.014191	0.001444	0.521268	0.000233	0.486933	0.000474	-0.000183	1.79815082149503	5294	Est.	tropics_22	1.27941966666667	1.09181205275726	0.238227146814404	0.984121389811727	1.47639484978541	1.10943600043538	263.272151898734	0.05	0.0726225
14.708087	8.971986	-0.027936	0.000579	-0.693147	0.000579	0.486523	0.131474	5879	12	45	0.695352	9982	3.4221	3.2479	136.9863	0.00644	0.0153	39990018	9982	11.109589	0.972924	0.000688	0.508487	0.000153	0.478536	5e-05	-1e-05	1.33853086910268	5620	Transient	tropics_22	1.22567391666667	0.999513427203169	0.84156976744186	0.983309485355537	3.7843137254902	1.01669048932578	2629.48	0.05	0.024955
12.864154	7.803632	0.002483	0.000503	-0.678336	0.000503	0.494304	0.124939	5795	12	67	0.763241	20278	3.166	9.711	Inf	0.00646	0.0135	39979722	20278	10.879452	0.960056	0.000721	0.508068	0.000145	0.472598	6.9e-05	-1.1e-05	1.11776332044543	5800	Est.	tropics_22	1.07201283333333	1.04419542734745	0.697642163661581	0.998804697038516	3.46896551724138	1.04592909830342	1810.71014492754	0.05	0.050695
10.414815	4.390892	-0.000867	0.000283	-0.658662	0.000283	0.482865	0.130566	6005	12	21	0.483566	4655	4.0009	5.1959	136.9863	0.0064	0.0234	39995345	4655	11.454795	0.990377	0.000585	0.508324	0.000143	0.487287	3.9e-05	-1.5e-05	1.69797612138944	6067	Transient	tropics_22	0.86790125	1.00884145707736	0.483760683760684	1.01813674827208	1.97902097902098	0.990925265808445	3347.84615384615	0.05	0.0116375
13.898026	2.834996	-0.006826	0.000183	-0.68664	0.000183	0.493626	0.127614	5963	12	27	0.561328	5601	3.755	5.1384	39.1389	0.00625	0.0197	39994399	5601	11.339726	0.984914	0.000624	0.508751	0.000149	0.484184	3.7e-05	-1.1e-05	1.59800288800629	6246	Transient	tropics_22	1.15816883333333	1.00841011927902	0.293269230769231	0.989215154620688	1.22818791946309	1.01950085091618	3449.02702702703	0.05	0.0140025
12.066372	9.469046	0.02133	0.000611	-0.671928	0.000611	0.500288	0.125332	6061	12	21	0.430983	4028	4.2378	5.2658	27.3973	0.00655	0.0256	39995972	4028	11.608219	0.996521	0.00055	0.50779	0.00014	0.49083	3.6e-05	-1.7e-05	1.85095461387424	6820	Est.	tropics_22	1.005531	1.02512552221802	1.11090909090909	1.00577591936651	4.36428571428571	1.01926940081087	3481.44444444444	0.05	0.01007
10.024096	3.05966	0.026665	0.000197	-0.655524	0.000197	0.494769	0.128798	6229	13	17	0.411572	3059	4.7976	5.5027	16.116	0.00618	0.036	39996941	3059	12.068493	1.011973	0.000942	0.506417	0.000153	0.499776	9.8e-05	-1e-05	1.8075047995748	6941	Est.	tropics_22	0.771084307692308	1.01487262228469	0.209129511677282	1.02518269775098	1.28758169934641	0.989981511717249	1314.26530612245	0.05	0.0076475
11.74124	5.015253	0.045772	0.000324	-0.669316	0.000324	0.511622	0.127883	6607	12	47	0.614294	26935	4.7894	3.7781	91.3242	0.00629	0.0291	39973065	26935	13.10411	1.016725	0.000804	0.508585	0.00016	0.499956	3.4e-05	4e-06	1.38924193021296	7216	Transient	tropics_22	0.978436666666667	1.02961538784305	0.402985074626866	1.00683013888339	2.025	1.0233340533967	3761.26470588235	0.05	0.0673375
11.430976	6.25197	-0.00843	0.000403	-0.666824	0.000403	0.483234	0.134086	6971	11	54	0.542513	11279	6.1349	6.2397	136.9863	0.00628	0.033	39988721	11279	14.10137	0.968823	0.000638	0.512546	0.000181	0.472773	4.4e-05	-2.4e-05	1.61050928308518	7369	Est.	tropics_22	1.03917963636364	1.02351557798885	0.63166144200627	1.00154200356658	2.22651933701657	1.02212689810966	3047.40909090909	0.05	0.0281975
11.405594	2.059269	0.043989	0.000133	-0.66662	0.000133	0.509027	0.13083	7237	10	17	0.348315	2670	7.9609	6.9671	16.116	0.00636	0.047	39997330	2670	14.830137	0.993473	0.000698	0.515787	0.000174	0.481771	7.4e-05	-3.3e-05	1.82230814238426	8310	Transient	tropics_22	1.1405594	1.05183619499046	0.19054441260745	0.995451764114275	0.764367816091954	1.05657459664446	1767.97297297297	0.05	0.006675
15.085106	1.694885	0.002358	0.000109	-0.696175	0.000109	0.502916	0.137875	7377	11	13	0.270457	2603	8.4596	5.8877	19.5695	0.00612	0.0508	39997397	2603	15.213699	1.008264	0.000761	0.513788	0.000148	0.490844	0.000107	-3.2e-05	1.80971524892338	8337	Transient	tropics_22	1.37137327272727	0.994145166611555	0.14323258869908	0.970221920113329	0.736486486486487	1.02459437214268	1288.55140186916	0.05	0.0065075
11.525	2.379375	0.005261	0.000154	-0.667579	0.000154	0.490165	0.139778	7517	12	14	0.335961	3045	8.2234	6.2712	15.2207	0.00618	0.051	39996955	3045	15.59726	1.012031	0.000853	0.511168	0.000135	0.495157	9.3e-05	-8e-06	1.88832909718214	8413	Transient	tropics_22	0.960416666666667	0.993324180150166	0.180539273153576	1.00348403086254	1.14074074074074	0.98991834912967	1502.98924731183	0.05	0.0076125
10.203822	2.111323	0.06146	0.000136	-0.656968	0.000136	0.513024	0.132484	7489	12	14	0.33995	2821	7.8649	6.1945	19.5695	0.00605	0.0472	39997179	2821	15.520548	1.009343	0.000749	0.510898	0.000136	0.494127	9.1e-05	-2.1e-05	1.89037597859257	8425	Est.	tropics_22	0.8503185	1.05354469210137	0.181575433911883	1.01472467274116	1	1.0382432046822	1455.86813186813	0.05	0.0070525
11.873305	6.562555	0.018769	0.000423	-0.670377	0.000423	0.49891	0.133057	8007	12	103	0.498668	58189	7.438	7.6137	Inf	0.0065	0.0728	39941811	58189	16.939726	0.994268	0.001869	0.50767	0.000145	0.489937	0.000461	-6.9e-05	1.79392547576242	8486	Transient	tropics_22	0.989442083333333	1.02482051604473	0.226324237560193	1.00757519651045	2.91724137931034	1.0183145996322	288.626898047722	0.05	0.1454725
14.484242	3.29364	0.098949	0.000212	-0.691349	0.000212	0.55201	0.113878	7965	12	84	0.523751	57682	7.4748	7.4986	273.9726	0.00624	0.0598	39942318	57682	16.824658	1.009583	0.001195	0.508705	0.000143	0.496404	0.000226	-3.5e-05	1.69349472165419	8546	Est.	tropics_22	1.20702016666667	1.09353068902053	0.177405857740586	0.984656921257015	1.48251748251748	1.11201763080072	503.884955752212	0.05	0.144205
15.36819	2.97705	0.075696	0.000192	-0.698449	0.000192	0.543089	0.108103	8077	13	97	0.357224	52141	6.5333	7.8055	Inf	0.00639	0.0856	39947859	52141	17.131507	0.995636	0.002458	0.504303	0.000151	0.494034	0.000749	-0.000143	1.88221356591711	8677	Est.	tropics_22	1.18216846153846	1.08336241295653	0.0781122864117168	0.986224760113587	1.27152317880795	1.09929478537914	144.329773030708	0.05	0.1303525
18.050769	9.183576	0.001403	0.000592	-0.719996	0.000592	0.514667	0.114291	8483	17	41	0.544962	11821	3.4685	8.5986	136.9863	0.00646	0.0241	39988179	11821	18.243836	0.971793	0.00088	0.489784	0.000135	0.496283	0.000161	-3.5e-05	1.59581627014453	9341	Transient	tropics_22	1.06180994117647	1.03047046507326	0.672727272727273	0.99381401387732	4.38518518518519	1.03704338049057	709.88198757764	0.05	0.0295525
17.734406	6.806724	0.008026	0.000439	-0.717454	0.000439	0.516871	0.110555	8399	17	64	0.54373	19506	3.112	8.3699	Inf	0.00607	0.0222	39980494	19506	18.013699	0.975045	0.000911	0.490987	0.000122	0.496705	0.000164	-2.6e-05	1.47137504301389	9541	Est.	tropics_22	1.04320035294118	1.03385822672719	0.481888035126235	0.993902295041705	3.59836065573771	1.04059955104136	674.115853658537	0.05	0.048765
18.073593	4.92532	0.021956	0.000318	-0.720179	0.000318	0.525406	0.111423	8539	17	32	0.513453	8474	3.671	8.7521	54.7945	0.0064	0.0279	39991526	8474	18.39726	0.981962	0.000803	0.488491	0.000154	0.502825	0.000141	-4.6e-05	1.77819092248142	10225	Est.	tropics_22	1.06315252941176	1.04097593056904	0.396014943960149	0.996262234316915	2.06493506493506	1.04490826828419	790.234042553191	0.05	0.021185
17.880597	3.470818	-0.001526	0.000224	-0.718629	0.000224	0.512371	0.117652	8665	17	22	0.418629	4842	4.1691	9.0973	30.4414	0.00636	0.0299	39995158	4842	18.742466	0.99091	0.000914	0.489863	0.000177	0.505985	0.000144	-4.6e-05	1.96368299245454	10552	Transient	tropics_22	1.05179982352941	1.00763456191376	0.24507658643326	0.995012995412538	1.26553672316384	1.01262092749785	817.027777777778	0.05	0.012105
11.777409	2.133177	0.060806	0.000138	-0.669607	0.000138	0.51925	0.116973	8819	16	25	0.288656	5924	4.6892	9.5205	34.2466	0.00613	0.0333	39994076	5924	19.164384	1.012308	0.001031	0.491943	0.000188	0.514696	0.000125	-3.2e-05	2.03966759048151	10642	Est.	tropics_22	0.7360880625	1.04977213634406	0.133850630455868	1.04058746395259	0.734042553191489	1.00884794130904	935.784	0.05	0.01481
15.350056	6.617706	0.044186	0.000427	-0.698303	0.000427	0.525923	0.117147	9113	16	61	0.276349	33664	5.3355	10.3247	273.9726	0.00594	0.0412	39966336	33664	19.969863	1.02219	0.000836	0.494904	0.000159	0.51658	7.6e-05	-1.7e-05	2.10134776821136	10822	Transient	tropics_22	0.9593785	1.022487736804	0.510765550239234	1.00510144288993	2.68553459119497	1.01808625963065	1541.40789473684	0.05	0.08416
11.353814	4.781172	0.039722	0.000308	-0.666204	0.000308	0.507134	0.118334	9253	15	96	0.226843	40927	5.7106	4.0164	Inf	0.0063	0.0498	39959073	40927	20.353425	0.991887	0.001066	0.496203	0.00018	0.499971	0.000141	-2.5e-05	2.39801679406355	10885	Est.	tropics_22	0.756920933333333	1.04903226780112	0.288930581613508	1.03517051484834	1.71111111111111	1.0143268309562	839.248226950354	0.05	0.1023175
13.778243	5.486389	0.0377	0.000354	-0.685678	0.000354	0.515837	0.117999	9463	15	86	0.308072	23488	6.2235	11.2849	Inf	0.00616	0.0847	39976512	23488	20.928767	0.991667	0.00133	0.497993	0.000282	0.498395	0.000447	-0.00019	2.68023216677016	11051	Transient	tropics_22	0.918549533333333	1.0471455238975	0.266165413533835	1.01155753641939	1.25531914893617	1.03499633824577	263.979865771812	0.05	0.05872
18.230929	4.556242	0.027248	0.000294	-0.721443	0.000294	0.529086	0.110434	9421	15	86	0.262469	25443	6.0058	11.1699	68.4932	0.00609	0.073	39974557	25443	20.813699	0.990031	0.001372	0.498113	0.000267	0.49735	0.000369	-0.000138	2.67902690569311	11241	Transient	tropics_22	1.21539526666667	1.03797014595988	0.214285714285714	0.975783364378469	1.10112359550562	1.06381019402835	299.279132791328	0.05	0.0636075
22.779474	4.346619	0.045965	0.00028	-0.757977	0.00028	0.559099	0.099948	9491	15	88	0.310114	22366	6.3578	4.3151	273.9726	0.00615	0.0897	39977634	22366	21.005479	0.994492	0.00128	0.497881	0.000297	0.49998	0.000471	-0.000217	2.69284444861148	11317	Est.	tropics_22	1.5186316	1.05283678902784	0.21875	0.94121582025946	0.942760942760943	1.11824272970919	212.203821656051	0.05	0.055915
13.560222	4.60612	0.041495	0.000297	-0.683927	0.000297	0.516854	0.116011	9729	17	72	0.335997	20521	7.7363	12.0137	68.4932	0.00616	0.1385	39979479	20521	21.657534	1.008746	0.001137	0.487387	0.000408	0.518412	0.000659	-0.000389	2.45526506437817	11880	Transient	tropics_22	0.797660117647059	1.03333044195337	0.261213720316623	1.03538134722885	0.727941176470588	0.996994668333295	176.040971168437	0.05	0.0513025
20.119313	3.648425	0.015038	0.000235	-0.73661	0.000235	0.530615	0.107753	9771	18	69	0.362944	22571	7.9156	5.0822	136.9863	0.00621	0.1442	39977429	22571	21.772603	1.008247	0.001035	0.485355	0.000401	0.520186	0.000496	-0.000321	2.394951995312	12036	Transient	tropics_22	1.11773961111111	1.0068481628461	0.227053140096618	0.986358595905287	0.586034912718205	1.02004859800148	217.243951612903	0.05	0.0564275
13.857143	10.295701	0.061377	0.000664	-0.686312	0.000664	0.528554	0.111684	9813	18	73	0.388922	25275	8.0194	12.237	68.4932	0.00615	0.1498	39974725	25275	21.887671	1.015798	0.001225	0.484221	0.000396	0.525363	0.000611	-0.00035	2.34307034888194	12158	Est.	tropics_22	0.769841277777778	1.04676294166923	0.542040816326531	1.03966845068738	1.67676767676768	1.00607389557316	182.788870703764	0.05	0.0631875
11.74552	6.897605	0.025741	0.000445	-0.669351	0.000445	0.501411	0.110033	10345	13	71	0.5257	20350	8.6353	6.6548	91.3242	0.00658	0.1363	39979650	20350	23.345205	0.985318	0.000909	0.503953	0.000316	0.489246	0.000194	-0.000138	1.80438304412183	12685	Est.	tropics_22	0.903501538461539	1.04136447379303	0.48954895489549	1.01604868795885	1.40822784810127	1.02486479194516	567.180412371134	0.05	0.050875
12.507859	9.581962	-0.000405	0.000618	-0.675474	0.000618	0.491471	0.114986	10345	13	71	0.5257	20350	8.6353	6.6548	91.3242	0.00658	0.1363	39979650	20350	23.345205	0.985318	0.000909	0.503953	0.000316	0.489246	0.000194	-0.000138	1.80438304412183	13009	Transient	tropics_22	0.962143	1.0144898215616	0.67986798679868	1.00984642943441	1.95569620253165	1.00454781439194	592.711340206186	0.05	0.050875
10.909732	7.596929	0.026453	0.00049	-0.662637	0.00049	0.498325	0.114364	10471	12	39	0.410996	13460	9.0883	14.0425	91.3242	0.00621	0.1385	39986540	13460	23.690411	0.993513	0.000946	0.507774	0.000256	0.489498	0.000156	-8.5e-05	1.97220888342227	13196	Transient	tropics_22	0.909144333333333	1.03351036800344	0.517970401691332	1.01519611673006	1.9140625	1.01803276009299	733.102564102564	0.05	0.03365
10.472699	8.829598	0.013661	0.00057	-0.659127	0.00057	0.490253	0.113406	10541	12	40	0.299435	12380	9.2993	7.1918	39.1389	0.00649	0.1414	39987620	12380	23.882192	0.998698	0.001052	0.509827	0.000217	0.489971	0.00012	-3.5e-05	2.08698013693187	13556	Transient	tropics_22	0.872724916666667	1.0150763672551	0.541825095057034	1.0146632930734	2.62672811059908	1.00057554426691	945.05	0.05	0.03095
8.195008	4.695201	0.008328	0.000303	-0.640832	0.000303	0.478936	0.207631	1903	9	54	0.279492	23210	4.5806	4.0603	136.9863	0.00639	0.0405	39976790	23210	0.216438	1.012452	0.001168	0.520945	0.000148	0.48605	0.000141	0	2.12844195095741	1304	Transient	tropics_23	0.910556444444444	0.995961067051386	0.259417808219178	1.01134265459478	2.0472972972973	0.985363645715461	1472.56028368794	0.05	0.058025
8.243534	5.573593	0.040587	0.00036	-0.641222	0.00036	0.494843	0.198236	1931	9	52	0.323211	24303	4.4121	4.137	136.9863	0.00632	0.0435	39975697	24303	0.293151	1.00483	0.000883	0.520898	0.000149	0.482463	0.000103	-1.5e-05	2.10951008549471	1473	Est.	tropics_23	0.915948222222222	1.03641602009046	0.407701019252548	1.01103952451194	2.41610738255034	1.02565999879784	1924.6213592233	0.05	0.0607575
9.37284	3.759756	0.014109	0.000243	-0.650293	0.000243	0.486102	0.191291	2407	9	35	0.394098	7658	4.4644	5.2918	30.4414	0.00636	0.0538	39992342	7658	1.59726	0.986106	0.001056	0.52278	0.000161	0.471733	0.000104	4e-06	1.76731591173776	2014	Transient	tropics_23	1.04142666666667	1.02849896633322	0.230113636363636	0.998302995054881	1.50931677018634	1.03046002717639	1839.33653846154	0.05	0.019145
8.030691	11.881411	0.024644	0.000767	-0.639513	0.000767	0.485981	0.194312	2589	9	36	0.418111	7498	4.9065	5.4575	39.1389	0.00644	0.0585	39992502	7498	2.09589	1.012996	0.00115	0.522787	0.000151	0.484609	0.000145	-6e-06	1.99924105015194	2057	Transient	tropics_23	0.892299	1.01180080997949	0.66695652173913	1.00910940400664	5.0794701986755	1.00283114841037	1340.08275862069	0.05	0.018745
8.366667	1.973889	0.055042	0.000127	-0.642211	0.000127	0.502326	0.175824	2519	9	29	0.467672	6898	4.6705	5.2658	34.2466	0.00968	0.0537	39993102	6898	1.90411	1.007675	0.001249	0.522786	0.000166	0.482051	0.000144	1e-06	1.89501063982209	2296	Est.	tropics_23	0.929629666666667	1.04853746526727	0.101681345076061	1.00639242134293	0.765060240963855	1.04205986503503	1221	0.05	0.017245
7.827411	1.878843	0.054276	0.000121	-0.63788	0.000121	0.499782	0.186811	2617	9	34	0.384083	7652	4.8899	4.9397	30.4414	0.00613	0.0618	39992348	7652	2.172603	1.008107	0.001196	0.522727	0.000144	0.482315	0.000154	-1e-06	2.02032902424677	2422	Transient	tropics_23	0.869712333333333	1.04728561165657	0.101170568561873	1.01087464345892	0.840277777777778	1.03621492178348	1213.05844155844	0.05	0.01913
12.2	10.081739	-0.019924	0.00065	-0.673001	0.00065	0.48067	0.171705	3177	10	41	0.770886	11156	4.9334	4.6027	136.9863	0.00667	0.0224	39988844	11156	3.706849	0.972529	7e-04	0.517071	0.000176	0.470407	4.3e-05	-1.3e-05	1.08791983121764	2601	Transient	tropics_23	1.22	1.00796292062942	0.928571428571428	0.986663808771567	3.69318181818182	1.02181727737895	3993.13953488372	0.05	0.02789
7.424658	2.841584	0.03431	0.000183	-0.634645	0.000183	0.488292	0.169379	3303	10	22	0.747987	5341	5.3923	4.9479	54.7945	0.01294	0.0231	39994659	5341	4.052055	0.97734	0.000797	0.518857	0.000163	0.471084	5.3e-05	-1e-06	1.08184527721495	2632	Est.	tropics_23	0.7424658	1.05890005287119	0.22961104140527	1.02171436216999	1.12269938650307	1.03652851720712	3195.83018867925	0.05	0.0133525
10.55122	3.866889	-0.005571	0.000249	-0.659758	0.000249	0.481118	0.177748	3597	9	12	0.567669	3990	4.9905	5.7521	34.2466	0.00604	0.0192	39996010	3990	4.857534	1.016191	0.000677	0.520177	0.000121	0.488565	5.1e-05	0	1.09881789115991	3558	Transient	tropics_23	1.17235777777778	0.978599977015764	0.367799113737075	0.993847147509997	2.05785123966942	0.984757401778678	3485.25490196078	0.05	0.009975
12.812317	5.771227	-0.007116	0.000372	-0.677919	0.000372	0.489213	0.169507	4367	9	25	0.630117	6767	5.2844	7.8603	19.5695	0.00596	0.0125	39993233	6767	6.967123	0.993951	0.000669	0.522759	0.000164	0.475519	2.4e-05	-3e-06	1.46432770147632	3642	Transient	tropics_23	1.42359077777778	0.998951918936311	0.556053811659193	0.971140353501179	2.26829268292683	1.02879800807118	7062.79166666667	0.05	0.0169175
10.159011	4.416412	-0.002267	0.000285	-0.656608	0.000285	0.481406	0.168785	4101	10	55	0.828615	21828	4.7724	7.1329	68.4932	0.00619	0.008	39978172	21828	6.238356	0.987247	0.000783	0.517603	0.000169	0.477015	4.5e-05	-3e-06	0.847399508814635	3689	Transient	tropics_23	1.0159011	1.01062405629372	0.363984674329502	1.00194062040197	1.68639053254438	1.00920516126327	3750.77777777778	0.05	0.05457
7.607143	7.952806	0.033865	0.000513	-0.636111	0.000513	0.488797	0.17328	4535	8	21	0.374426	5881	5.3744	3.8384	54.7945	0.00617	0.0171	39994119	5881	7.427397	0.997059	0.000857	0.52365	0.000143	0.476192	8.3e-05	-3e-06	1.73607195794655	4084	Transient	tropics_23	0.950892875	1.03749622362713	0.598599766627771	1.01087951288879	3.58741258741259	1.02647041529467	2087.71084337349	0.05	0.0147025
6.433333	3.673333	0.020679	0.000237	-0.626682	0.000237	0.477881	0.171709	4353	9	29	0.653228	6970	5.3059	5.2027	68.4932	0.00644	0.0124	39993030	6970	6.928767	0.979264	0.000967	0.522226	0.000169	0.468966	8.8e-05	-1e-06	1.41159500291203	4156	Est.	tropics_23	0.714814777777778	1.0425118170046	0.245087900723888	1.02323874248383	1.40236686390533	1.01900990690157	1951.23863636364	0.05	0.017425
10.480114	2.493923	0.009909	0.000161	-0.659187	0.000161	0.488379	0.171685	4619	9	25	0.387698	6812	5.4198	4.0685	24.9066	0.00621	0.0184	39993188	6812	7.657534	1.004223	0.000806	0.523297	0.00015	0.479924	5e-05	4e-06	1.7072621149586	4366	Transient	tropics_23	1.16445711111111	1.0057111385628	0.199751861042184	0.988485898991003	1.07333333333333	1.01761737275069	3433.7	0.05	0.01703
8.418663	2.498113	0.04827	0.000161	-0.642629	0.000161	0.499242	0.166171	4913	9	47	0.560425	14671	6.3152	4.874	68.4932	0.00616	0.0243	39985329	14671	8.463014	1.014123	0.000734	0.521602	0.000157	0.486244	3.7e-05	-3e-06	1.7588158217774	4590	Est.	tropics_23	0.935407	1.03483893930728	0.219346049046322	1.00825532281774	1.02547770700637	1.0267314352465	4491.10810810811	0.05	0.0366775
13.193717	6.661426	-0.007714	0.00043	-0.680983	0.00043	0.490514	0.158975	5291	9	59	0.419711	14398	7.6809	5.9096	91.3242	0.00617	0.0459	39985602	14398	9.49863	0.999635	0.001083	0.519511	0.000162	0.481275	0.000163	-2.8e-05	1.95746665735486	4718	Transient	tropics_23	1.46596855555556	0.992678004012158	0.397045244690674	0.974222360163932	2.65432098765432	1.01919692483507	975.306748466258	0.05	0.035995
8.6	2.991163	0.061977	0.000193	-0.644085	0.000193	0.506876	0.155224	5249	9	52	0.491063	15161	7.6366	5.7945	54.7945	0.00633	0.0402	39984839	15161	9.383562	0.997354	0.001051	0.519872	0.000158	0.47986	0.000176	-3.7e-05	1.84770783109579	4845	Est.	tropics_23	0.955555555555555	1.06676052221731	0.183634633682207	1.01013870343069	1.22151898734177	1.05629975409494	881.954545454545	0.05	0.0379025
9.324131	5.918457	0.069513	0.000382	-0.649902	0.000382	0.51369	0.14663	5361	9	52	0.305727	15226	7.7054	6.1014	39.1389	0.00603	0.0538	39984774	15226	9.690411	1.008347	0.001505	0.519463	0.000165	0.485506	0.000248	-2.4e-05	2.06869240802052	5019	Est.	tropics_23	1.03601455555556	1.06311219940373	0.253820598006645	1.00507050502939	2.31515151515152	1.05805077589154	591.25	0.05	0.038065
9.916733	5.670409	0.011604	0.000366	-0.654662	0.000366	0.487511	0.150455	5641	10	93	0.430164	48893	3.4622	6.2822	Inf	0.0062	0.0229	39951107	48893	10.457534	1.000471	0.000907	0.519387	0.000151	0.481754	9.5e-05	-8e-06	1.52611884203767	5368	Transient	tropics_23	0.9916733	1.0111953145906	0.403528114663727	1.00044410753276	2.42384105960265	1.0119500824072	1583.73684210526	0.05	0.1222325
7.862864	5.804767	0.049023	0.000374	-0.638165	0.000374	0.497818	0.150543	5641	10	93	0.430164	48893	3.4622	6.2822	Inf	0.0062	0.0229	39951107	48893	10.457534	1.000471	0.000907	0.519387	0.000151	0.481754	9.5e-05	-8e-06	1.52611884203767	5405	Est.	tropics_23	0.7862864	1.04975007380112	0.412348401323043	1.01708532162057	2.47682119205298	1.03334481914006	1584.66315789474	0.05	0.1222325
6.653061	3.165348	0.066267	0.000204	-0.628447	0.000204	0.501074	0.134067	5907	9	36	0.421004	8589	4.0633	2.3808	54.7945	0.00643	0.031	39991411	8589	11.186301	0.977242	0.001024	0.520661	0.000167	0.469404	1e-04	-1e-06	1.72275283204689	6368	Est.	tropics_23	0.739229	1.09339546578972	0.19921875	1.02450454069215	1.22155688622754	1.06746853456724	1340.67	0.05	0.0214725
9.88361	5.870064	-0.022046	0.000379	-0.654396	0.000379	0.470761	0.133791	6649	7	30	0.773526	7056	4.1209	2.4493	45.6621	0.00656	0.0139	39992944	7056	13.219178	0.98194	0.000813	0.528283	0.000203	0.464889	5.8e-05	-1.8e-05	1.06864139312761	7006	Transient	tropics_23	1.41194428571429	0.996186362746563	0.466174661746617	0.983858841496542	1.86699507389163	1.01263097212453	2306.74137931034	0.05	0.01764
6.465201	2.68835	-0.002452	0.000173	-0.626938	0.000173	0.467045	0.141115	6719	7	21	0.640389	4630	4.3718	2.6411	24.9066	0.00657	0.0197	39995370	4630	13.410959	0.988489	0.001071	0.529169	0.000187	0.467184	0.000107	-7e-06	1.33286384563021	7067	Transient	tropics_23	0.923600142857143	1.00916753114752	0.161531279178338	1.00955478571251	0.925133689839572	0.999702472687421	1318.83177570093	0.05	0.011575
4.874704	2.842457	0.040031	0.000183	-0.614163	0.000183	0.481158	0.134189	6649	7	30	0.773526	7056	4.1209	2.4493	45.6621	0.00656	0.0139	39992944	7056	13.219178	0.98194	0.000813	0.528283	0.000203	0.464889	5.8e-05	-1.8e-05	1.06864139312761	7438	Est.	tropics_23	0.696386285714286	1.05998639410402	0.225092250922509	1.02424950484809	0.901477832512315	1.0349954505269	2313.60344827586	0.05	0.01764
4.145161	2.024089	0.102697	0.000131	-0.608303	0.000131	0.509321	0.126467	6971	7	22	0.799603	10085	3.3108	3.5712	39.1389	0.0061	0.016	39989915	10085	14.10137	1.032061	0.001173	0.531441	0.000153	0.485634	8.7e-05	2.3e-05	0.851664271647111	7891	Est.	tropics_23	0.592165857142857	1.07373070686584	0.111679454390452	1.02414702349919	0.856209150326797	1.0487754152304	1453.64367816092	0.05	0.0252125
4.838174	4.670908	-0.039828	0.000301	-0.61387	0.000301	0.444119	0.13562	7461	6	46	0.737968	8976	3.6841	3.8521	Inf	0.00617	0.018	39991024	8976	15.443836	0.955109	0.000746	0.533693	0.00016	0.447575	5.8e-05	-4e-06	1.29574991095166	7956	Transient	tropics_23	0.806362333333333	1.0061204628463	0.403485254691689	1.01416388227548	1.88125	0.992278389096799	2338.27586206897	0.05	0.02244
6.899225	7.113875	-0.00484	0.000459	-0.630424	0.000459	0.467533	0.132227	7601	6	21	0.639082	2441	4.1238	3.4904	27.3973	0.00643	0.0209	39997559	2441	15.827397	0.975622	0.000859	0.534989	0.000151	0.456072	7.9e-05	0	1.54228201026071	8110	Transient	tropics_23	1.14987083333333	1.02003818479513	0.534342258440047	0.995097151436976	3.03973509933775	1.02512980406602	1673.75949367089	0.05	0.0061025
5.685185	8.931756	0.003407	0.000576	-0.620673	0.000576	0.466837	0.132432	7573	6	27	0.639776	3037	4.1068	3.4507	18.2648	0.00641	0.0217	39996963	3037	15.750685	0.975945	0.000704	0.535376	0.000162	0.455896	3.8e-05	-1e-06	1.53551448356701	8174	Transient	tropics_23	0.947530833333333	1.02814483441314	0.818181818181818	1.00412144508937	3.55555555555556	1.02399889448471	3485.05263157895	0.05	0.0075925
6.026786	1.686783	0.011784	0.000109	-0.623417	0.000109	0.472044	0.134826	7657	6	20	0.634108	1894	4.1663	3.4959	16.116	0.00644	0.0171	39998106	1894	15.980822	0.979653	0.000762	0.534967	0.000161	0.457998	7.1e-05	-1.1e-05	1.47512419364249	8275	Transient	tropics_23	1.00446433333333	1.03286950058807	0.143044619422572	1.00213549315606	0.677018633540373	1.03066825619326	1898.95774647887	0.05	0.004735
6.728571	0.712041	0.017401	4.6e-05	-0.629054	4.6e-05	0.477377	0.13717	7853	7	13	0.401905	1050	4.6865	4.7863	8.8378	0.00647	0.0219	39998950	1050	16.517808	0.995871	0.000569	0.531243	0.000118	0.468849	6.3e-05	-1.4e-05	1.57563766156841	9148	Transient	tropics_23	0.961224428571429	1.02177217670704	0.0808435852372584	1.00348780358193	0.389830508474576	1.01818922510233	2177.30158730159	0.05	0.002625
5.84	1.961067	0.023805	0.000127	-0.621917	0.000127	0.477046	0.127065	7587	6	26	0.648176	2686	4.0671	4.4219	27.3973	0.00681	0.0196	39997314	2686	15.789041	0.956062	0.001118	0.535074	0.000159	0.44686	0.000136	-1e-06	1.51831797217434	9194	Est.	tropics_23	0.973333333333333	1.07115500956181	0.113595706618962	1.00343912415767	0.79874213836478	1.06755135836727	934.301470588235	0.05	0.006715
10.247059	1.291903	-0.023429	8.3e-05	-0.657315	8.3e-05	0.471415	0.138055	7797	6	14	0.545136	1141	4.4731	4.7082	13.6986	0.00627	0.0192	39998859	1141	16.364384	0.986658	0.000921	0.533417	0.000139	0.462643	0.00015	-2.7e-05	1.32326976339797	9314	Transient	tropics_23	1.70784316666667	0.990052610005759	0.0901194353963084	0.971549360148137	0.597122302158273	1.0189606240665	920.366666666667	0.05	0.0028525
7.710843	0.591087	0.082669	3.8e-05	-0.636943	3.8e-05	0.513616	0.127851	8105	9	14	0.498663	1496	5.1791	5.1315	8.058	0.00634	0.0279	39998504	1496	17.208219	1.015684	0.000783	0.521854	0.00013	0.48679	0.000106	-2e-05	1.6563947901477	9396	Est.	tropics_23	0.856760333333333	1.06940960251845	0.0485312899106003	1.01351493585451	0.292307692307692	1.05510795209433	1206.14150943396	0.05	0.00374
10.057786	4.215074	-0.024536	0.000272	-0.655795	0.000272	0.47038	0.131229	8693	9	73	0.825202	18284	3.1898	5.937	136.9863	0.00652	0.0111	39981716	18284	18.819178	0.930428	0.000827	0.522894	0.000159	0.445027	9.2e-05	-1e-05	0.96924475499876	9442	Transient	tropics_23	1.11753177777778	1.04872441589668	0.328899637243047	0.992608961384114	1.71069182389937	1.05696957712678	1426.40217391304	0.05	0.04571
9.284091	2.271565	-0.000764	0.000147	-0.64958	0.000147	0.478533	0.12708	8805	9	33	0.762143	3397	3.6202	4.9562	39.1389	0.00679	0.015	39996603	3397	19.126027	0.952874	0.00082	0.523195	0.000146	0.455496	9.2e-05	-8e-06	1.21506268012155	9749	Est.	tropics_23	1.03156566666667	1.04865521755625	0.179268292682927	0.998222616879252	1.00684931506849	1.05057563622952	1381.30434782609	0.05	0.0084925
11.184615	0.519763	-0.051279	3.4e-05	-0.664845	3.4e-05	0.461933	0.137295	8889	9	22	0.552832	1183	3.9609	6.2041	14.4196	0.00638	0.0266	39998817	1183	19.356164	0.971704	0.000972	0.521713	0.00014	0.465815	0.000126	-7e-06	1.76146111968456	10109	Transient	tropics_23	1.242735	0.977677955185149	0.0349794238683128	0.985893098852159	0.242857142857143	0.991666219421873	1089.64285714286	0.05	0.0029575
5.661538	0.593136	0.041092	3.8e-05	-0.620483	3.8e-05	0.484649	0.12841	8903	9	23	0.548028	989	4.0091	6.2247	12.4533	0.00656	0.0298	39999011	989	19.394521	0.965453	0.001242	0.521295	0.000149	0.463193	0.000187	-9e-06	1.77398702678806	10798	Est.	tropics_23	0.629059777777778	1.07923219498872	0.0305958132045089	1.0314403038001	0.25503355704698	1.04632194355269	686.68449197861	0.05	0.0024725
10.97619	0.64229	0.01337	4.1e-05	-0.663171	4.1e-05	0.491952	0.125775	8945	9	14	0.42236	644	4.1126	6.2822	7.6104	0.00596	0.039	39999356	644	19.509589	0.976854	0.00143	0.520252	0.000178	0.46959	0.000195	-3e-06	1.7885878925548	10919	Transient	tropics_23	1.21957666666667	1.03747313120993	0.0286713286713287	0.990318143318849	0.230337078651685	1.04762026448604	645	0.05	0.00161
8.5125	1.599844	0.057856	0.000103	-0.643383	0.000103	0.504262	0.128307	9253	10	10	0.821429	1260	2.7321	6.7041	5.1693	0.0062	0.0207	39998740	1260	20.353425	1.030939	0.000452	0.518394	8.5e-05	0.497366	3.5e-05	-3e-06	0.689372651703873	10958	Est.	tropics_23	0.85125	1.02776440481687	0.22787610619469	1.01373011208024	1.21176470588235	1.01386504103618	3665.91428571429	0.05	0.00315
10.983333	3.416389	0.054118	0.00022	-0.663229	0.00022	0.512457	0.12872	9309	10	8	0.790659	1820	2.3928	6.7795	6.8493	0.00602	0.0144	39998180	1820	20.506849	1.035352	0.000536	0.516473	8.9e-05	0.501337	3.4e-05	5e-06	0.792829400330625	10960	Transient	tropics_23	1.0983333	1.01956547791158	0.41044776119403	0.997506380962414	2.47191011235955	1.02218068883805	3785.88235294118	0.05	0.00455
11.868347	14.741771	-0.037485	0.000951	-0.670337	0.000951	0.470993	0.141078	10037	11	40	0.31074	6639	4.8872	3.389	34.2466	0.00627	0.0353	39993361	6639	22.50137	0.973944	0.001243	0.512391	0.000193	0.475362	0.000124	4e-06	2.28713163629302	10970	Transient	tropics_23	1.07894063636364	0.988977667859186	0.765084473049075	0.99833166673435	4.92746113989637	0.990809109689037	1137.72580645161	0.05	0.0165975
11.692957	4.168904	0.035661	0.000269	-0.668928	0.000269	0.506525	0.129825	9701	12	92	0.405839	46378	3.671	4.2877	Inf	0.00664	0.02	39953622	46378	21.580822	1.007597	0.000791	0.510903	0.000141	0.493241	7.2e-05	-7e-06	1.59343566430921	10986	Transient	tropics_23	0.974413083333333	1.02849103333872	0.34007585335019	1.00265103847634	1.90780141843972	1.02693206769105	1803.125	0.05	0.115945
10.951735	5.457701	0.011057	0.000352	-0.662975	0.000352	0.490871	0.134032	9939	12	54	0.409856	13007	4.5085	4.9397	273.9726	0.00644	0.0301	39986993	13007	22.232877	0.97308	0.000908	0.510799	0.000169	0.476448	9.1e-05	-1.1e-05	2.05917443280483	11054	Transient	tropics_23	0.912644583333333	1.03909067553377	0.387665198237885	1.00884298272662	2.08284023668639	1.03027192894083	1472.87912087912	0.05	0.0325175
12.728947	2.834425	0.007987	0.000183	-0.67725	0.000183	0.496318	0.129001	10051	11	37	0.280861	6181	4.9136	5.0438	91.3242	0.00618	0.0382	39993819	6181	22.539726	0.985472	0.000943	0.512621	0.000186	0.480787	6.9e-05	-4e-06	2.36116432716333	11398	Transient	tropics_23	1.157177	1.02287937269891	0.19406150583245	0.991009159783375	0.983870967741935	1.03230328607055	1869.57971014493	0.05	0.0154525
6.879004	3.4302	0.036588	0.000221	-0.630262	0.000221	0.487263	0.137291	10107	11	32	0.256603	5187	5.0111	5.1959	30.4414	0.00621	0.044	39994813	5187	22.693151	0.989701	0.001118	0.513719	0.000185	0.481824	0.000116	-7e-06	2.4416533132139	11639	Est.	tropics_23	0.625364	1.04805954462263	0.197674418604651	1.03646600618831	1.19459459459459	1.01128835425384	1183.54310344828	0.05	0.0129675
8.05163	3.266356	0.025121	0.000211	-0.639681	0.000211	0.486284	0.136499	10037	11	40	0.31074	6639	4.8872	3.389	34.2466	0.00627	0.0353	39993361	6639	22.50137	0.973944	0.001243	0.512391	0.000193	0.475362	0.000124	4e-06	2.28713163629302	11701	Est.	tropics_23	0.731966363636364	1.05287284603646	0.169750603378922	1.02941046419253	1.09326424870466	1.02297617394743	1100.79838709677	0.05	0.0165975
13.074733	5.271995	0.018739	0.00034	-0.680027	0.00034	0.503071	0.130391	10233	10	33	0.264732	5583	5.3089	5.5425	34.2466	0.00602	0.055	39994417	5583	23.038356	1.012684	0.000976	0.516741	0.000195	0.490152	8.8e-05	-1.8e-05	2.37820097691821	11803	Transient	tropics_23	1.3074733	1.00615362434672	0.348360655737705	0.980381494581339	1.74358974358974	1.02635713003313	1481.71590909091	0.05	0.0139575
10.643917	2.834629	0.036044	0.000183	-0.660502	0.000183	0.501967	0.133676	10261	10	28	0.278324	6514	5.3271	5.6178	24.9066	0.00621	0.0535	39993486	6514	23.115068	1.01852	0.000851	0.517287	0.000192	0.492464	6.8e-05	-2.2e-05	2.29001778184496	11898	Transient	tropics_23	1.0643917	1.01785086238038	0.215041128084606	0.998656336299173	0.953125	1.01929684200266	1965.82352941176	0.05	0.016285
13.495098	4.012721	0.072325	0.000259	-0.683404	0.000259	0.53273	0.121945	10457	10	54	0.336029	18424	5.9078	6.1548	91.3242	0.00615	0.059	39981576	18424	23.652055	1.023794	0.000824	0.516171	0.000196	0.496138	0.000112	-5.1e-05	2.11963114041903	12159	Est.	tropics_23	1.3495098	1.05002047659199	0.314320388349515	0.978155301123588	1.32142857142857	1.07375367337313	1088.79464285714	0.05	0.04606
7.273641	4.868974	0.044803	0.000314	-0.633432	0.000314	0.493188	0.135404	10681	11	93	0.276097	33213	6.9263	4.3945	273.9726	0.0064	0.0821	39966787	33213	24.265753	1.002535	0.000948	0.511982	0.000285	0.490046	0.000295	-0.00017	2.2140266994117	12290	Transient	tropics_23	0.661240090909091	1.04317735811381	0.331223628691983	1.03669089725798	1.10175438596491	1.00641164298862	458.996610169491	0.05	0.0830325
17.287509	4.316501	0.055371	0.000278	-0.713865	0.000278	0.540095	0.112294	10821	12	82	0.35213	27328	7.1114	4.7781	Inf	0.00614	0.094	39972672	27328	24.649315	0.989877	0.001139	0.510601	0.000365	0.485293	0.00039	-0.000232	2.26606933947731	12557	Transient	tropics_23	1.44062575	1.06774141026025	0.244073748902546	0.959159226200535	0.761643835616438	1.1129255934044	287.933333333333	0.05	0.06832
8.1363	7.010629	0.010556	0.000452	-0.640361	0.000452	0.479661	0.22706	1861	9	46	0.401567	13532	4.9669	4.7671	273.9726	0.00656	0.0444	39986468	13532	0.10137	0.994708	0.000701	0.519596	0.000233	0.4789	8.9e-05	-6.7e-05	1.97490638945877	1063	Est.	tropics_24	0.904033333333333	1.01598852238792	0.644793152639087	1.01444604237229	1.93991416309013	1.00158905825851	2551.23595505618	0.05	0.03383
8.333333	6.393651	0.03141	0.000412	-0.641943	0.000412	0.490451	0.225016	2169	9	25	0.489264	5868	5.4631	5.611	27.3973	0.00593	0.0304	39994132	5868	0.945205	1.000324	0.000848	0.522645	0.000222	0.478719	6.1e-05	-2.8e-05	1.80983680886899	1402	Transient	tropics_24	0.925925888888889	1.03157426958798	0.485849056603774	1.00693374957936	1.85585585585586	1.02450706990949	3688.7868852459	0.05	0.01467
11.257485	5.101366	0.041984	0.000329	-0.665431	0.000329	0.507446	0.205606	2267	8	27	0.517706	6015	5.434	5.8795	39.1389	0.00119	0.0248	39993985	6015	1.213699	0.998143	0.000822	0.523935	0.000211	0.476512	7.8e-05	-3.5e-05	1.55315669896917	1520	Est.	tropics_24	1.407185625	1.04481801963506	0.400243309002433	0.981136827231071	1.55924170616114	1.06491756765832	2635.97435897436	0.05	0.0150375
7.646522	3.275282	0.041054	0.000211	-0.636427	0.000211	0.492597	0.211281	2757	11	39	0.438632	15407	5.684	3.7836	Inf	0.00642	0.0437	39984593	15407	2.556164	0.999026	0.001039	0.513708	0.000291	0.486751	0.000372	-0.000201	1.68331170425182	1842	Est.	tropics_24	0.695138363636364	1.0429241752249	0.203079884504331	1.03011790682777	0.725085910652921	1.0120102475393	567.959677419355	0.05	0.0385175
22.010909	5.647154	0.041946	0.000364	-0.751804	0.000364	0.553333	0.160543	2869	12	49	0.395338	15402	5.9098	4.0904	91.3242	0.00636	0.062	39984598	15402	2.863014	1.001603	0.001073	0.510587	0.000388	0.491131	0.000442	-0.000273	1.99301805914841	1978	Est.	tropics_24	1.83424241666667	1.04116916979025	0.33923578751165	0.923476648752326	0.938144329896907	1.12665052704879	363.219457013575	0.05	0.038505
9.247368	4.40723	0.033738	0.000284	-0.649285	0.000284	0.49537	0.195653	3205	13	50	0.331747	18279	6.2028	5.011	Inf	0.00636	0.0974	39981721	18279	3.783562	0.995154	0.001203	0.504654	0.000862	0.494663	0.000951	-0.000754	1.95242752364743	2276	Transient	tropics_24	0.711336	1.03935027248754	0.236076475477972	1.03520267938951	0.329466357308585	1.00142925587723	205.73396424816	0.05	0.0456975
6.331497	4.322617	0.037698	0.000279	-0.625864	0.000279	0.485824	0.198984	3149	13	48	0.380509	18357	5.9165	4.8575	68.4932	0.00605	0.0939	39981643	18357	3.630137	0.993674	0.001291	0.504878	0.000815	0.493806	0.001129	-0.000803	1.92480836888209	2318	Est.	tropics_24	0.487038230769231	1.04502843327854	0.216111541440744	1.05926414375846	0.342331288343558	0.983835757362203	176.248007085917	0.05	0.0458925
8.312121	3.042984	0.012813	0.000196	-0.641773	0.000196	0.481473	0.190276	3415	11	55	0.430629	17565	5.9043	5.5808	39.1389	0.00624	0.079	39982435	17565	4.358904	1.001299	0.001206	0.513791	0.000767	0.488323	0.000491	-0.00048	1.85245631587981	2564	Est.	tropics_24	0.755647363636364	1.01158139397102	0.162520729684909	1.02446006813109	0.255541069100391	0.98597239941596	387.52749490835	0.05	0.0439125
8.325373	1.718013	0.017897	0.000111	-0.641879	0.000111	0.48384	0.189226	4031	8	22	0.579409	6158	5.6358	6.2137	39.1389	0.00663	0.0172	39993842	6158	6.046575	0.996433	0.000596	0.527034	0.000171	0.472891	5.1e-05	-3e-05	1.31977721149527	2833	Transient	tropics_24	1.040671625	1.02170252390666	0.186241610738255	0.998612180306498	0.649122807017544	1.02315332708806	3710.3137254902	0.05	0.015395
5.659763	5.283647	0.013381	0.000341	-0.620469	0.000341	0.471464	0.191379	3961	8	24	0.620036	6698	5.3854	6.0219	54.7945	0.00617	0.0165	39993302	6698	5.854795	0.99655	0.000658	0.527184	0.000182	0.472807	5.2e-05	-2.8e-05	1.22462406446353	3250	Est.	tropics_24	0.707470375	1.01697950552789	0.518237082066869	1.0199327005516	1.87362637362637	0.997159517519834	3680.36538461538	0.05	0.016745
4.463478	3.754753	0.044158	0.000242	-0.61086	0.000242	0.481744	0.179211	4745	6	60	0.74508	22764	4.7993	5.6452	136.9863	0.00636	0.0135	39977236	22764	8.00274	0.985264	0.000929	0.533727	0.000182	0.461683	7.9e-05	-7e-06	1.26446813923222	3892	Est.	tropics_24	0.743913	1.06077911620101	0.260495156081808	1.01715631437169	1.32967032967033	1.04345189231572	2268.49367088608	0.05	0.05691
4.225309	3.248619	0.046797	0.00021	-0.608947	0.00021	0.481945	0.17816	5053	5	35	0.458612	10462	4.6887	6.163	54.7945	0.0064	0.0318	39989538	10462	8.846575	1.010111	0.001433	0.537521	0.000177	0.46997	0.000172	1e-06	1.65510781803616	4357	Transient	tropics_24	0.8450618	1.03741990920442	0.146545708304257	1.01191082558926	1.1864406779661	1.02548034980956	1035.81395348837	0.05	0.026155
5.538182	3.729754	0.045381	0.000241	-0.619492	0.000241	0.486434	0.174683	5249	5	54	0.611865	16149	4.6906	6.3822	91.3242	0.00615	0.0361	39983851	16149	9.383562	1.01295	0.000766	0.537905	0.000149	0.470972	6.6e-05	-9e-06	1.51551662161878	4405	Transient	tropics_24	1.1076364	1.03304849445107	0.314621409921671	1.000581483334	1.61744966442953	1.03282997715363	2646.71212121212	0.05	0.0403725
3.655411	3.444895	0.053538	0.000222	-0.60437	0.000222	0.483108	0.169377	5347	5	57	0.587923	20353	5.1845	6.0836	273.9726	0.00641	0.0438	39979647	20353	9.652055	0.998576	0.001092	0.537436	0.000151	0.464673	0.000117	3e-06	1.57717747397062	4733	Est.	tropics_24	0.7310822	1.05650153908663	0.203296703296703	1.01671373320679	1.47019867549669	1.03967306041022	1447.66666666667	0.05	0.0508825
5.426072	5.761595	0.040725	0.000372	-0.618592	0.000372	0.483781	0.154394	5697	5	57	0.503434	19659	5.3771	7.0877	136.9863	0.0064	0.0502	39980341	19659	10.610959	0.998476	0.001135	0.537517	0.00016	0.46456	0.000124	1e-06	1.96267585467924	5131	Est.	tropics_24	1.0852144	1.04315540444425	0.327753303964758	1.00220531972179	2.325	1.04137463406234	1245.11290322581	0.05	0.0491475
3.773821	3.82661	0.042658	0.000247	-0.605321	0.000247	0.478324	0.16247	5725	5	64	0.53248	19381	5.0457	4.4329	136.9863	0.00627	0.0452	39980619	19381	10.687671	1.007026	0.001083	0.537658	0.000154	0.468405	0.000107	6e-06	1.90438020255159	5169	Transient	tropics_24	0.7547642	1.0362998861352	0.228070175438596	1.01532789408839	1.6038961038961	1.02117611895689	1518.41121495327	0.05	0.0484525
2.178313	3.341698	0.050262	0.000216	-0.592505	0.000216	0.475803	0.151712	6089	6	56	0.454042	16439	4.5642	7.5932	68.4932	0.00643	0.0411	39983561	16439	11.684932	0.99772	0.000955	0.533279	0.000187	0.46798	0.000139	-4.3e-05	1.95852431204336	5976	Est.	tropics_24	0.363052166666667	1.05394957050891	0.226178010471204	1.03686894223043	1.15508021390374	1.01671652634728	1091.45323741007	0.05	0.0410975
7.440576	7.021979	0.079585	0.000453	-0.634773	0.000453	0.5111	0.137755	6313	5	46	0.50173	15321	4.1432	7.4096	136.9863	0.006	0.0347	39984679	15321	12.29863	1.004642	0.001231	0.536948	0.000175	0.46793	0.00014	-2e-06	1.75207736104055	6200	Est.	tropics_24	1.4881152	1.07783429003917	0.367993501218521	0.987164115199186	2.58857142857143	1.09225738892569	983.964285714286	0.05	0.0383025
7.842444	4.768102	0.006675	0.000308	-0.638001	0.000308	0.476856	0.14343	6607	7	70	0.415154	28546	4.4778	8.3096	Inf	0.00629	0.0485	39971454	28546	13.10411	0.991599	0.000743	0.530927	0.000178	0.467244	0.000173	-8.3e-05	1.49618396788789	6335	Transient	tropics_24	1.12034914285714	1.01522624313201	0.414535666218035	0.99514158411908	1.73033707865169	1.02057169273442	829.075144508671	0.05	0.071365
7.529915	12.838849	0.028884	0.000828	-0.63549	0.000828	0.486178	0.137203	6817	8	48	0.569008	15049	4.7049	8.5178	68.4932	0.00696	0.0454	39984951	15049	13.679452	0.98804	0.000949	0.52601	0.000215	0.469857	0.00013	-5e-05	1.6788724289612	6630	Est.	tropics_24	0.941239375	1.04176469388676	0.872497365648051	1.00696922784103	3.85116279069767	1.03473610055825	1055.40769230769	0.05	0.0376225
3.275348	4.788001	0.105946	0.000309	-0.601317	0.000309	0.507507	0.128175	7181	6	36	0.409801	16896	4.8304	8.9781	91.3242	0.00612	0.0262	39983104	16896	14.676712	1.016483	0.00121	0.535512	0.000205	0.474714	0.000104	-2e-06	1.42247081577102	7518	Est.	tropics_24	0.545891333333333	1.09373382510697	0.255371900826446	1.02348654542622	1.50731707317073	1.06907948786006	1232.45192307692	0.05	0.04224
3.96632	5.849453	0.003956	0.000377	-0.606867	0.000377	0.461631	0.127694	7461	4	128	0.817517	84627	2.4045	3.6137	Inf	0.00599	0.0118	39915373	84627	15.443836	0.987673	0.001033	0.542054	0.000141	0.455667	0.000102	1.2e-05	0.894640354923497	7694	Transient	tropics_24	0.99158	1.01649415879217	0.364956437560503	1.00553792946085	2.67375886524823	1.01308850542172	1251.90196078431	0.05	0.2115675
3.24173	4.554798	-0.017333	0.000294	-0.601047	0.000294	0.448409	0.129303	7671	5	53	0.544924	6678	3.0744	9.6986	54.7945	0.00636	0.0284	39993322	6678	16.019178	0.952406	0.001191	0.539137	0.00014	0.441822	0.000187	-1.4e-05	1.78446683319521	7707	Transient	tropics_24	0.648346	1.03193003014658	0.246851385390428	1.0168794406843	2.1	1.01490871889584	691.459893048128	0.05	0.016695
7.114625	9.050102	-0.028236	0.000584	-0.632155	0.000584	0.45754	0.126191	7699	5	36	0.502272	4842	3.1067	9.5438	39.1389	0.00647	0.0317	39995158	4842	16.09589	0.955267	0.001217	0.538503	0.00015	0.443686	2e-04	-2.2e-05	1.82337751691266	7819	Transient	tropics_24	1.422925	1.01768292029728	0.47986852917009	0.98689385476529	3.89333333333333	1.03122478509577	630.955	0.05	0.012105
5.307305	4.633523	0.001251	0.000299	-0.617638	0.000299	0.464547	0.122186	7615	5	62	0.700702	13956	2.7852	4.0356	136.9863	0.00628	0.0162	39986044	13956	15.865753	0.943847	0.000992	0.539862	0.000138	0.43725	0.000134	-7e-06	1.34185875638105	7937	Est.	tropics_24	1.061461	1.06082000877992	0.301411290322581	0.998804442887799	2.16666666666667	1.06242881646655	911.835820895522	0.05	0.03489
8.198582	1.62014	-0.000727	0.000105	-0.640861	0.000105	0.474388	0.119143	7783	5	28	0.330973	2683	3.3589	9.8507	16.116	0.00651	0.0459	39997317	2683	16.326027	0.974112	0.00141	0.536486	0.00016	0.454123	0.000218	-1.4e-05	2.03928064476705	8391	Transient	tropics_24	1.6397164	1.02582994994464	0.074468085106383	0.982017463002464	0.65625	1.04462447398612	546.52752293578	0.05	0.0067075
7.625616	7.56427	0.005706	0.000488	-0.636259	0.000488	0.475269	0.119275	7727	5	32	0.38521	3624	3.2	9.5932	91.3242	0.00614	0.038	39996376	3624	16.172603	0.967958	0.001333	0.537717	0.000151	0.450214	0.000203	-1e-05	2.00152752860977	8466	Est.	tropics_24	1.5251232	1.03901440994887	0.36609152288072	0.984288611587342	3.2317880794702	1.05565131248695	587.56157635468	0.05	0.00906
3.437759	9.602973	0.011695	0.00062	-0.602621	0.00062	0.462367	0.116846	8553	6	45	0.704008	8757	4.1666	3.7753	273.9726	0.00633	0.0245	39991243	8757	18.435616	0.95976	0.000716	0.536004	0.000148	0.447806	5e-05	1e-06	1.37512543491312	9341	Est.	tropics_24	0.572959833333333	1.05418401880387	0.865921787709497	1.02121455104708	4.18918918918919	1.03251631286763	2336.92	0.05	0.0218925
6.92126	4.324509	-0.031563	0.000279	-0.630601	0.000279	0.455344	0.127205	8567	6	44	0.659658	7610	4.3325	3.8137	273.9726	0.00665	0.0299	39992390	7610	18.473973	0.963314	0.000845	0.535837	0.000153	0.449598	6.7e-05	5e-06	1.50055752201881	9359	Transient	tropics_24	1.15354333333333	1.00582978337946	0.330177514792899	0.993346501830913	1.82352941176471	1.01278030596222	1898.58208955224	0.05	0.019025
6.08	7.166014	-0.021455	0.000462	-0.623844	0.000462	0.456942	0.124863	8511	6	56	0.76194	13694	3.9244	10.8507	273.9726	0.00657	0.0201	39986306	13694	18.320548	0.953268	0.000717	0.536318	0.000149	0.444531	6.4e-05	-6e-06	1.19741136113026	9371	Transient	tropics_24	1.01333333333333	1.02675587692717	0.644351464435146	0.999184343081471	3.1006711409396	1.02791931271385	1950.984375	0.05	0.034235
5.972789	2.693137	0.002629	0.000174	-0.622983	0.000174	0.467548	0.123441	8693	5	22	0.362646	2570	5.8317	11.1	17.1233	0.00652	0.0765	39997430	2570	18.819178	0.994443	0.00159	0.538568	0.00019	0.461684	0.000113	5.3e-05	1.73391441349883	9787	Transient	tropics_24	1.1945578	1.00823522197948	0.109433962264151	0.995867077791122	0.91578947368421	1.01270132818118	1092.3982300885	0.05	0.006425
3.765152	3.058483	0.081272	0.000197	-0.605251	0.000197	0.49697	0.11515	8959	5	17	0.878302	7231	3.6552	11.2904	22.8311	0.00577	0.0182	39992769	7231	19.547945	1.032482	0.000743	0.54012	0.000133	0.478049	3.7e-05	1.1e-05	0.572137685532532	10585	Est.	tropics_24	0.7530304	1.05054217465032	0.26514131897712	1.01077053091684	1.4812030075188	1.03957962468283	3112.16216216216	0.05	0.0180775
5.267654	7.830032	0.053388	0.000505	-0.617319	0.000505	0.489674	0.116385	9253	5	90	0.458278	48296	4.4062	5.6932	136.9863	0.0064	0.0273	39951704	48296	20.353425	1.004156	0.001072	0.537617	0.00015	0.467121	0.000121	-2e-06	1.45803260388437	10655	Est.	tropics_24	1.0535308	1.05047307709256	0.471082089552239	1.00329528580529	3.36666666666667	1.04828085228453	961.859504132231	0.05	0.12074
3.25478	4.586767	0.03103	0.000296	-0.601152	0.000296	0.471007	0.120059	9379	5	100	0.43125	34618	4.0891	11.863	Inf	0.00618	0.0292	39965382	34618	20.69863	0.984634	0.001439	0.537222	0.00017	0.458352	0.000168	1.1e-05	1.98629168329599	10749	Transient	tropics_24	0.650956	1.04761408697629	0.205698401667825	1.02039709675796	1.74117647058824	1.02760978461968	714.636904761905	0.05	0.086545
6.513404	3.843646	0.026915	0.000248	-0.627325	0.000248	0.481376	0.115674	9463	5	84	0.326708	23345	3.8028	6.2685	136.9863	0.00637	0.029	39976655	23345	20.928767	0.986111	0.001325	0.537998	0.000168	0.458387	0.000155	6e-06	2.31871007050767	10813	Transient	tropics_24	1.3026808	1.04174933674963	0.187169811320755	0.992602930286755	1.47619047619048	1.05015194584489	746.283870967742	0.05	0.0583625
2.762437	5.352701	0.025854	0.000345	-0.597197	0.000345	0.466546	0.118392	9505	5	74	0.263122	19242	3.9421	12.2123	68.4932	0.00612	0.0357	39980758	19242	21.043836	0.982959	0.001126	0.537895	0.000174	0.457041	0.000139	-1.1e-05	2.43525983925163	11022	Est.	tropics_24	0.5524874	1.04398160414949	0.30639431616341	1.0231590051588	1.98275862068966	1.02079682129174	851.741007194245	0.05	0.048105
2.03125	3.027148	0.035875	0.000195	-0.591324	0.000195	0.468397	0.119751	9743	5	45	0.231607	11662	4.4819	3.674	68.4932	0.00636	0.0443	39988338	11662	21.69589	0.998489	0.000945	0.537735	0.000183	0.464466	0.00015	-4.6e-05	2.41990371825116	11852	Est.	tropics_24	0.40625	1.03809483390268	0.206349206349206	1.02949192642542	1.0655737704918	1.0084634827953	798.34	0.05	0.029155
4.443636	4.942581	0.04832	0.000319	-0.610701	0.000319	0.483593	0.119599	9939	5	55	0.282836	15882	5.0377	12.8055	68.4932	0.00626	0.056	39984118	15882	22.232877	1.014617	0.00095	0.537876	0.000201	0.471799	9.1e-05	-2.3e-05	2.22070888616842	12118	Transient	tropics_24	0.8887272	1.03438681163182	0.335789473684211	1.00947079547269	1.58706467661692	1.024997933442	1314.27472527473	0.05	0.039705
4.210151	3.474982	0.08133	0.000224	-0.608825	0.000224	0.49893	0.114519	9995	5	59	0.363627	19465	5.1137	6.7123	136.9863	0.00611	0.059	39980535	19465	22.386301	1.020628	0.001315	0.538402	0.000191	0.474102	0.000148	-8e-06	2.21000301561139	12151	Est.	tropics_24	0.8420302	1.06280525128952	0.170342205323194	1.01037827046428	1.17277486910995	1.05236847766936	773.777027027027	0.05	0.0486625
4.886712	5.474389	0.017561	0.000353	-0.61426	0.000353	0.470973	0.117388	10247	6	96	0.439389	46221	5.511	3.8712	Inf	0.00631	0.0775	39953779	46221	23.076712	1.000087	0.001311	0.53593	0.000136	0.466746	0.000236	-3e-05	2.00685097987383	12376	Transient	tropics_24	0.814452	1.01762756734114	0.269260106788711	1.00953691272338	2.59558823529412	1.00905631756887	497.406779661017	0.05	0.1155525
8.293236	4.879338	0.018184	0.000315	-0.641621	0.000315	0.484291	0.109585	10303	6	118	0.477079	42188	5.34	4.0247	Inf	0.00625	0.0773	39957812	42188	23.230137	0.993023	0.001366	0.534487	0.00015	0.464715	0.000253	-3.8e-05	2.10072123476324	12577	Transient	tropics_24	1.382206	1.02550528599435	0.230600292825769	0.984941402535697	2.1	1.04212474312213	433.142292490119	0.05	0.10547
5.501982	3.725715	0.100378	0.00024	-0.619202	0.00024	0.514017	0.098967	10373	6	101	0.455519	34093	5.0177	4.2164	136.9863	0.00645	0.0778	39965907	34093	23.421918	0.990888	0.002016	0.533309	0.000158	0.464738	0.000387	-3.7e-05	2.1949383443594	12966	Est.	tropics_24	0.916997	1.11575551590922	0.119047619047619	1.00949709940022	1.51898734177215	1.10603608915131	255.728682170543	0.05	0.0852325
8.529822	7.735151	-0.046738	0.000499	-0.643522	0.000499	0.45455	0.106477	10765	6	118	0.737893	27939	2.9904	5.2904	273.9726	0.0066	0.0206	39972061	27939	24.49589	0.944932	0.000862	0.532248	0.000172	0.444018	8.6e-05	-9e-06	1.44296387041724	13484	Transient	tropics_24	1.421637	1.00995352177468	0.578886310904872	0.987206277308176	2.90116279069767	1.02371975910886	1238.10465116279	0.05	0.0698475
4.749071	9.485362	0.026542	0.000612	-0.613154	0.000612	0.474258	0.105345	10849	6	57	0.592085	9274	3.3932	5.5178	68.4932	0.00633	0.0285	39990726	9274	24.726027	0.954048	0.001324	0.533308	0.000185	0.447393	0.000158	0	1.91636943189402	13956	Transient	tropics_24	0.791511833333333	1.07635818747669	0.462235649546828	1.01562294236063	3.30810810810811	1.06004787736956	666.740506329114	0.05	0.023185
7.024876	2.103859	0.014482	0.000136	-0.631434	0.000136	0.477153	0.103448	10933	6	38	0.429376	3908	3.7729	2.9014	34.2466	0.00624	0.0437	39996092	3908	24.956164	0.972595	0.001789	0.535311	0.000214	0.454379	0.000227	4e-06	2.26889597814758	14255	Transient	tropics_24	1.17081266666667	1.04317559951916	0.0760201229737283	0.993494644611763	0.635514018691589	1.05012115436673	455.718061674009	0.05	0.00977
10.404959	3.216174	0.040544	0.000207	-0.658583	0.000207	0.503211	0.212238	2309	11	13	0.821459	2330	5.6591	3.9151	13.0463	0.00652	0.0095	39997670	2330	1.328767	1.017238	0.000754	0.513587	0.000194	0.495373	2.8e-05	-1.5e-05	0.81751046040481	1702	Est.	tropics_25	0.945905363636364	1.02373007033572	0.274535809018568	1.00778296952202	1.06701030927835	1.01582242068098	7579.92857142857	0.05	0.005825
12.683453	1.007712	0.021438	6.5e-05	-0.676884	6.5e-05	0.502809	0.216568	2337	11	15	0.746693	2495	5.7324	3.9918	27.3973	0.00704	0.0125	39997505	2495	1.405479	1.003585	0.000741	0.513559	0.000183	0.488768	5.6e-05	-2.4e-05	0.982639687657665	1704	Transient	tropics_25	1.15304118181818	1.01801984372834	0.087719298245614	0.989561224626729	0.355191256830601	1.02872733075815	3867.28571428571	0.05	0.0062375
11.478049	3.86903	0.033767	0.00025	-0.667202	0.00025	0.504161	0.217629	2463	11	14	0.651076	4041	5.6805	4.337	27.3973	0.00602	0.0154	39995959	4041	1.750685	1.028377	0.000537	0.514715	0.000137	0.499699	2.7e-05	-1.5e-05	1.06312081741633	1749	Transient	tropics_25	1.043459	1.00580193508397	0.465549348230912	0.996944606801316	1.82481751824818	1.00892937548404	8060.33333333333	0.05	0.0101025
13.983454	5.468185	0.001268	0.000353	-0.687326	0.000353	0.49814	0.203205	2967	12	57	0.608855	18520	6.4959	4.9781	273.9726	0.00625	0.0192	39981480	18520	3.131507	0.985567	0.000777	0.509313	0.000165	0.483999	8.8e-05	-2.6e-05	1.20892310062175	1857	Transient	tropics_25	1.16528783333333	1.01593174715864	0.454311454311454	0.987445987590762	2.13939393939394	1.02921700251447	2309.14772727273	0.05	0.0463
14.271186	3.028153	0.009618	0.000195	-0.689637	0.000195	0.503306	0.200622	3485	13	23	0.354983	4696	5.707	6.3973	45.6621	0.00651	0.0357	39995304	4696	4.550685	1.012437	0.000871	0.505952	0.000143	0.500481	0.00011	-1.8e-05	1.8226002230233	2146	Transient	tropics_25	1.09778353846154	0.997261460818045	0.223880597014925	0.991711020470744	1.36363636363636	1.00564456992373	1823.83636363636	0.05	0.01174
12.082609	4.780132	0.030205	0.000308	-0.672058	0.000308	0.504867	0.199603	3135	12	25	0.587593	8237	6.1678	5.4384	39.1389	0.00606	0.0205	39991763	8237	3.591781	0.98233	0.001024	0.510269	0.000156	0.481498	0.000146	-2.2e-05	1.46712545469599	2300	Est.	tropics_25	1.00688408333333	1.04920525565429	0.30078125	1.00075952963341	1.97435897435897	1.04853395029678	1367.14383561644	0.05	0.0205925
9.662953	2.847402	0.017784	0.000184	-0.652623	0.000184	0.489016	0.206084	3191	12	17	0.570059	6573	6.197	5.5918	68.4932	0.00651	0.0245	39993427	6573	3.745205	0.996551	0.000822	0.510446	0.000148	0.488292	9.7e-05	-1.8e-05	1.4903393630582	2381	Est.	tropics_25	0.805246083333333	1.02146611356257	0.223844282238443	1.0200456953146	1.24324324324324	1.00148271935645	2124.57731958763	0.05	0.0164325
11.631148	8.855751	0.007891	0.000571	-0.668432	0.000571	0.491897	0.208885	3331	12	15	0.40848	4835	5.5341	5.9753	27.3973	0.00647	0.0292	39995165	4835	4.128767	0.995166	0.000695	0.507748	0.000151	0.490232	9.1e-05	-3.3e-05	1.76342853170517	2385	Transient	tropics_25	0.969262333333333	1.01281817907259	0.82158273381295	1.00938175278863	3.78145695364238	1.00339635111539	2295.43956043956	0.05	0.0120875
15.15	1.848929	0.024133	0.000119	-0.696696	0.000119	0.514283	0.193059	3499	13	20	0.363503	4773	5.4909	6.4356	24.9066	0.00595	0.036	39995227	4773	4.589041	1.011215	0.000542	0.505754	0.000147	0.500123	7.6e-05	-4.4e-05	1.79313874834921	2648	Transient	tropics_25	1.16538461538462	1.01306503321513	0.219557195571956	0.9851207011484	0.80952380952381	1.02831303499339	2540.25	0.05	0.0119325
19.734127	3.814232	0.020914	0.000246	-0.733517	0.000246	0.531925	0.181542	3737	13	27	0.455319	9870	5.4199	7.0877	45.6621	0.0062	0.039	39990130	9870	5.241096	1.031517	0.000787	0.504097	0.000228	0.511886	9.6e-05	-6.7e-05	1.60929464008896	2694	Transient	tropics_25	1.51800976923077	0.989934465760098	0.312579415501906	0.952628349537581	1.07894736842105	1.03914738828567	1891.0625	0.05	0.024675
13.760198	4.916537	0.048655	0.000317	-0.685533	0.000317	0.521331	0.194749	3835	13	47	0.564135	14867	5.0707	7.3562	54.7945	0.00622	0.0365	39985133	14867	5.509589	1.026481	0.001041	0.505561	0.000259	0.507845	6e-05	-3.3e-05	1.48677180198068	2728	Est.	tropics_25	1.05847676923077	1.02277400868898	0.304514889529299	0.99655950730572	1.22393822393822	1.02655534661166	3245.81666666667	0.05	0.0371675
9.965131	5.602769	0.027896	0.000361	-0.65505	0.000361	0.495299	0.196294	4185	11	44	0.618895	15560	4.6711	6.4658	Inf	0.00663	0.0209	39984440	15560	6.468493	0.992114	0.000898	0.512459	0.000176	0.484198	8e-05	-1.3e-05	1.42703385119632	2858	Transient	tropics_25	0.905921	1.03646227835875	0.402004454342984	1.01357589803908	2.05113636363636	1.0229265713613	2453.675	0.05	0.0389
10.796696	4.952314	0.009184	0.00032	-0.66173	0.00032	0.489374	0.194897	4185	11	44	0.618895	15560	4.6711	6.4658	Inf	0.00663	0.0209	39984440	15560	6.468493	0.992114	0.000898	0.512459	0.000176	0.484198	8e-05	-1.3e-05	1.42703385119632	2891	Transient	tropics_25	0.981517818181818	1.0172483226024	0.356347438752784	1.00682777486469	1.81818181818182	1.01068984175895	2436.2125	0.05	0.0389
11.535771	4.592123	0.034218	0.000296	-0.667666	0.000296	0.504699	0.186405	4367	11	30	0.320265	10126	5.2136	4.8329	91.3242	0.00605	0.0349	39989874	10126	6.967123	1.001124	0.000809	0.513824	0.000162	0.487306	8e-05	-1.8e-05	1.74727716807721	3334	Transient	tropics_25	1.04870645454545	1.03364835001256	0.365883807169345	0.99821008842066	1.82716049382716	1.03569215236422	2330.0625	0.05	0.025315
9.944262	5.413287	0.053051	0.000349	-0.654883	0.000349	0.507767	0.183627	4619	10	31	0.310574	10516	6.149	7.6507	136.9863	0.00624	0.0542	39989484	10516	7.657534	1.001956	0.0014	0.51571	0.000185	0.485912	0.00018	-9e-06	2.01096438866437	3576	Transient	tropics_25	0.9944262	1.05242487933858	0.249285714285714	1.0073546001897	1.88648648648649	1.04497727983668	1020.15	0.05	0.02629
9	3.89698	0.079732	0.000251	-0.647298	0.000251	0.51755	0.173182	4591	11	33	0.319264	9998	5.9801	4.6932	30.4414	0.00633	0.049	39990002	9998	7.580822	1.003017	0.001438	0.515233	0.00019	0.486867	0.000177	-4e-06	1.95756736809857	3614	Est.	tropics_25	0.818181818181818	1.07973921243643	0.174547983310153	1.01596414019349	1.32105263157895	1.06302131793693	978.429378531074	0.05	0.024995
8.722852	11.455182	0.067609	0.000739	-0.645072	0.000739	0.510735	0.167406	4857	10	97	0.556205	53723	4.0883	8.3041	273.9726	0.00608	0.0444	39946277	53723	8.309589	1.02659	0.001116	0.5181	0.000137	0.49554	0.000132	2e-06	1.74820361353862	3726	Est.	tropics_25	0.8722852	1.04223387861927	0.662186379928315	1.01259364555772	5.39416058394161	1.03066351858579	1268.22727272727	0.05	0.1343075
7.486904	4.029061	0.063871	0.00026	-0.635145	0.00026	0.503575	0.178016	4801	10	72	0.471239	35691	4.8569	4.3096	91.3242	0.00621	0.0576	39964309	35691	8.156164	1.034359	0.001193	0.518113	0.000133	0.499277	0.000151	2e-06	1.93324657252883	3734	Transient	tropics_25	0.7486904	1.03054634001551	0.217937971500419	1.02267006086016	1.95488721804511	1.00860844781554	1178.91390728477	0.05	0.0892275
11.659864	2.292471	0.004986	0.000148	-0.668663	0.000148	0.490555	0.163253	5403	8	20	0.632233	2575	4.4421	6.0123	12.4533	0.00612	0.0267	39997425	2575	9.805479	1.010105	0.001047	0.524793	0.000178	0.481352	7.6e-05	8e-06	1.38782547115103	4538	Transient	tropics_25	1.457483	0.994944536243856	0.141356255969436	0.976371997561201	0.831460674157303	1.01911906463461	2148.06578947368	0.05	0.0064375
6.074074	2.537723	0.016609	0.000164	-0.623797	0.000164	0.474522	0.16592	5319	8	23	0.620343	3087	4.0817	5.8959	54.7945	0.00624	0.0269	39996913	3087	9.575342	0.982535	0.000944	0.52407	0.000177	0.468862	6.3e-05	7e-06	1.46466077603975	4739	Transient	tropics_25	0.75925925	1.03482084225516	0.173728813559322	1.0225842644884	0.926553672316384	1.01207178231548	2633.65079365079	0.05	0.0077175
9.712963	1.602795	0.002893	0.000103	-0.653025	0.000103	0.481949	0.160525	5277	9	31	0.577322	3854	4.0217	5.8397	27.3973	0.00636	0.0305	39996146	3854	9.460274	0.983551	0.001012	0.523354	0.000189	0.470002	8e-05	0	1.64257631802976	5030	Est.	tropics_25	1.07921811111111	1.01966973625454	0.101778656126482	0.994487429927497	0.544973544973545	1.02541904077004	2006.5625	0.05	0.009635
6.044118	2.316681	0.064727	0.000149	-0.623556	0.000149	0.497851	0.163306	5739	8	23	0.607803	7741	5.276	3.4466	54.7945	0.00615	0.0191	39992259	7741	10.726027	1.027996	0.00069	0.525187	0.000201	0.489607	6.3e-05	-4.3e-05	1.20517322920144	5181	Est.	tropics_25	0.75551475	1.03781311380012	0.215942028985507	1.0206553177	0.741293532338308	1.01683799455482	2592.15873015873	0.05	0.0193525
9.829268	5.43833	0.016074	0.000351	-0.653959	0.000351	0.488992	0.150238	6201	7	57	0.607271	19502	5.8361	7.0986	91.3242	0.00627	0.024	39980498	19502	11.991781	0.977246	0.000763	0.530639	0.000191	0.46063	7.6e-05	-2.8e-05	1.32445560040936	5421	Est.	tropics_25	1.40418114285714	1.03986496922069	0.46002621231979	0.979918708060731	1.83769633507853	1.06157219460304	1976.81578947368	0.05	0.048755
13.011628	2.228547	0.011331	0.000144	-0.67952	0.000144	0.499092	0.146927	6509	8	30	0.628211	4594	6.3242	5.1479	18.2648	0.00632	0.0427	39995406	4594	12.835616	1.00788	0.000689	0.526903	0.000208	0.478523	0.00012	-7.4e-05	1.26141787147112	6169	Transient	tropics_25	1.6264535	1.00348795385996	0.20899854862119	0.961961171019223	0.692307692307692	1.04298434975957	1224.39166666667	0.05	0.011485
9.261803	2.116009	0.032989	0.000137	-0.649401	0.000137	0.494886	0.153683	6565	8	26	0.537253	4456	6.5992	7.5986	18.2648	0.00711	0.0522	39995544	4456	12.989041	0.996634	0.000837	0.524849	0.000219	0.475151	0.000255	-0.000133	1.34695232294557	6285	Est.	tropics_25	1.157725375	1.03702981259711	0.163679808841099	0.995254970201471	0.625570776255708	1.04153416492862	602.678431372549	0.05	0.01114
9.837472	5.693675	0.003954	0.000367	-0.654025	0.000367	0.482998	0.164175	6859	9	26	0.429156	8314	7.1402	7.5781	54.7945	0.00628	0.0611	39991686	8314	13.794521	1.030771	0.000986	0.5204	0.00021	0.495462	0.000135	-5.2e-05	1.60397260572233	6297	Transient	tropics_25	1.09305244444444	0.973991145822957	0.372210953346856	0.999132908485083	1.74761904761905	0.974843681251034	1216.11111111111	0.05	0.020785
12.977273	3.079029	0.039956	0.000199	-0.679244	0.000199	0.513465	0.144495	6803	9	21	0.345267	6285	7.4502	7.7616	68.4932	0.00615	0.0638	39993715	6285	13.641096	1.012664	0.000876	0.519856	0.000209	0.487319	0.000164	-7.7e-05	1.64379782899775	6317	Transient	tropics_25	1.44191922222222	1.02774955910925	0.227168949771689	0.975270343370535	0.952153110047847	1.05365274081249	881.067073170732	0.05	0.0157125
10.726636	4.876206	0.055078	0.000315	-0.661167	0.000315	0.512193	0.147412	7055	9	59	0.647075	25232	6.468	6.4	136.9863	0.0063	0.0508	39974768	25232	14.331507	1.019212	0.000904	0.519828	0.000207	0.490443	0.000119	-5e-05	1.35122226609478	6399	Transient	tropics_25	1.19184844444444	1.03670583554503	0.348451327433628	0.993114108502338	1.52173913043478	1.0443476611961	1238.75630252101	0.05	0.06308
8.233453	9.425822	-0.010341	0.000608	-0.641141	0.000608	0.470196	0.155259	7321	9	55	0.66339	20959	5.722	8.4329	91.3242	0.00643	0.0365	39979041	20959	15.060274	0.968954	0.000849	0.523045	0.00024	0.463407	0.000105	-5.6e-05	1.34523461653985	6502	Transient	tropics_25	0.914828111111111	1.02142339503352	0.716136631330978	1.0069709613756	2.53333333333333	1.014650188711	1478.65714285714	0.05	0.0523975
7.574751	8.038432	-0.004652	0.000519	-0.63585	0.000519	0.470202	0.159196	7559	8	31	0.630882	5589	5.229	8.6603	68.4932	0.00635	0.0238	39994411	5589	15.712329	0.989041	0.000834	0.527301	0.000223	0.469149	7e-05	-3.2e-05	1.43470368656531	6638	Est.	tropics_25	0.946843875	1.00638780777786	0.622302158273381	1.00414229166541	2.32735426008969	1.00224448949055	2274.22857142857	0.05	0.0139725
9.399225	3.58093	0.039203	0.000231	-0.650505	0.000231	0.498515	0.146106	7657	7	29	0.574484	4021	5.127	8.0493	19.5695	0.00634	0.0244	39995979	4021	15.980822	1.004833	0.000708	0.52909	0.000193	0.475019	5.4e-05	-2.8e-05	1.47368760901225	7381	Est.	tropics_25	1.34274642857143	1.03497952245173	0.326271186440678	0.986188002419078	1.19689119170984	1.04946328462651	2705.66666666667	0.05	0.0100525
7.081633	3.825536	0.058865	0.000247	-0.63189	0.000247	0.499089	0.150505	7965	9	33	0.299081	8165	5.2945	9.3521	34.2466	0.00624	0.0389	39991835	8165	16.824658	1.016719	0.001063	0.522848	0.000176	0.486437	0.000202	-6e-05	1.86168337803023	7525	Transient	tropics_25	0.786848111111111	1.0431909364815	0.23236124176858	1.01671260699015	1.40340909090909	1.02600953463655	745.074257425743	0.05	0.0204125
8.78757	7.268679	0.042937	0.000469	-0.645592	0.000469	0.498313	0.146331	8273	9	83	0.446993	34967	6.0134	9.7753	136.9863	0.00637	0.055	39965033	34967	17.668493	1.003755	0.000928	0.521824	0.000172	0.481084	8.7e-05	-1.1e-05	1.79818705337809	7618	Est.	tropics_25	0.976396666666667	1.03996705255255	0.505387931034483	1.00484461006238	2.72674418604651	1.03581287259605	1681.96551724138	0.05	0.0874175
9.017857	4.404093	0.05404	0.000284	-0.647442	0.000284	0.504825	0.141104	8329	9	80	0.432937	36227	6.2501	9.8507	136.9863	0.00622	0.0601	39963773	36227	17.821918	1.004744	0.00098	0.52205	0.000163	0.481347	0.000104	-1e-05	1.89015835516993	7728	Est.	tropics_25	1.00198411111111	1.05054304617252	0.289795918367347	1.00255316403218	1.74233128834356	1.04877562340681	1356.76923076923	0.05	0.0905675
9.398327	8.700409	0.015032	0.000561	-0.650498	0.000561	0.4869	0.144633	8441	9	82	0.350544	28199	6.905	9.8712	136.9863	0.00642	0.0723	39971801	28199	18.128767	0.984504	0.001078	0.52129	0.000162	0.472347	0.000141	-1.4e-05	2.09930661180132	7752	Est.	tropics_25	1.04425855555556	1.03112384383764	0.520408163265306	1.00095122232954	3.46296296296296	1.03080997656384	1025.76595744681	0.05	0.0704975
11.246533	4.598698	0.000756	0.000297	-0.665343	0.000297	0.486979	0.136557	8623	9	49	0.226754	11916	7.6869	10.4233	136.9863	0.00651	0.0826	39988084	11916	18.627397	0.979213	0.000939	0.519442	0.000168	0.471543	0.000166	-4.7e-05	2.1558449267922	7865	Transient	tropics_25	1.24961477777778	1.02200061257359	0.31629392971246	0.989710424137927	1.76785714285714	1.03273508460522	822.632530120482	0.05	0.02979
11.628571	3.990612	0.042229	0.000257	-0.668411	0.000257	0.509079	0.131716	8819	10	28	0.249088	5484	7.8455	8.9863	54.7945	0.00677	0.0903	39994516	5484	19.164384	0.994337	0.000888	0.515565	0.000193	0.48243	0.000133	-4.9e-05	2.14366441679727	8706	Transient	tropics_25	1.1628571	1.04907423633406	0.289414414414414	0.994098375705913	1.33160621761658	1.05523910204589	990.345864661654	0.05	0.01371
10.175197	6.738991	0.059273	0.000435	-0.656738	0.000435	0.511878	0.137491	9155	10	45	0.428057	9994	6.2897	6.989	30.4414	0.00644	0.0634	39990006	9994	20.084932	1.021013	0.000707	0.518841	0.000203	0.492254	8.8e-05	-5.6e-05	1.86776259743388	8932	Est.	tropics_25	1.0175197	1.03922758271808	0.615275813295615	0.999419969417881	2.14285714285714	1.03986559784176	1562.39772727273	0.05	0.024985
8.373737	2.54286	0.036135	0.000164	-0.642268	0.000164	0.493007	0.1448	9183	10	45	0.404426	11839	6.6665	7.0658	91.3242	0.00606	0.0686	39988161	11839	20.161644	1.024691	0.000762	0.51874	0.000205	0.494102	7.7e-05	-4.4e-05	1.92974228853986	8962	Transient	tropics_25	0.8373737	1.01181312656904	0.215223097112861	1.01418413839373	0.8	0.997783858393611	1880.51948051948	0.05	0.0295975
6.050795	5.459195	0.037935	0.000352	-0.62361	0.000352	0.485046	0.139413	9519	9	94	0.332503	34914	5.4917	7.9863	91.3242	0.0063	0.0504	39965086	34914	21.082192	0.992229	0.001033	0.520416	2e-04	0.476867	0.00011	-2.2e-05	2.28343453818708	9175	Transient	tropics_25	0.672310555555556	1.04679838781434	0.340755082284608	1.02995672545349	1.76	1.01715153281733	1267.39090909091	0.05	0.087285
6.351931	9.185157	-0.000835	0.000593	-0.626028	0.000593	0.467429	0.14546	9827	9	52	0.481745	9148	5.8936	8.5589	68.4932	0.00614	0.0439	39990852	9148	21.926027	0.990348	0.000835	0.523089	0.000188	0.473529	7.5e-05	-2.1e-05	2.22018272940251	9325	Transient	tropics_25	0.705770111111111	1.00890328300304	0.710179640718563	1.02221890061049	3.15425531914894	0.987118001220622	1939.46666666667	0.05	0.02287
9.164502	4.076835	0.013576	0.000263	-0.64862	0.000263	0.485041	0.137871	9855	9	56	0.488561	8480	5.7916	11.9014	45.6621	0.00624	0.0421	39991520	8480	22.00274	0.992642	0.000974	0.52331	0.000186	0.47441	9.1e-05	-1.2e-05	2.1803902598791	9598	Transient	tropics_25	1.018278	1.02118243267392	0.270020533880903	0.998961795596637	1.41397849462366	1.02240888682785	1515.06593406593	0.05	0.0212
7.933504	2.220642	0.02295	0.000143	-0.638732	0.000143	0.484779	0.138637	9967	9	46	0.351777	7428	6.3448	5.5466	34.2466	0.00623	0.0503	39992572	7428	22.309589	1.004897	0.001586	0.523073	0.00017	0.48045	0.000205	5e-06	2.46038037524787	10086	Transient	tropics_25	0.881500444444444	1.01822910954984	0.0901639344262295	1.00934564566067	0.841176470588235	1.00901030284109	676.278048780488	0.05	0.01857
7.037702	3.052439	0.10081	0.000197	-0.631537	0.000197	0.520275	0.122665	9967	9	46	0.351777	7428	6.3448	5.5466	34.2466	0.00623	0.0503	39992572	7428	22.309589	1.004897	0.001586	0.523073	0.00017	0.48045	0.000205	5e-06	2.46038037524787	10304	Est.	tropics_25	0.781966888888889	1.10067645656074	0.12421185372005	1.01663407626804	1.15882352941176	1.08289103965033	598.365853658537	0.05	0.01857
8.775836	3.885826	0.001632	0.000251	-0.645498	0.000251	0.478748	0.123087	10303	8	178	0.855219	88644	2.7609	5.6548	Inf	0.0065	0.0129	39911356	88644	23.230137	0.965065	0.000751	0.524303	0.000129	0.46033	6.9e-05	2e-06	0.867264163142202	10440	Transient	tropics_25	1.0969795	1.03789209269505	0.33422103861518	1.00018753508759	1.94573643410853	1.04001042730215	1783.86956521739	0.05	0.22161
5.75705	5.689348	0.00861	0.000367	-0.62125	0.000367	0.469671	0.120747	10429	8	84	0.691541	13843	3.1346	12.5945	273.9726	0.00664	0.0205	39986157	13843	23.575342	0.939128	0.00121	0.524341	0.000158	0.44788	0.000114	2.6e-05	1.37884310701368	10844	Est.	tropics_25	0.71963125	1.07402523687819	0.303305785123967	1.02466224678542	2.32278481012658	1.04865365722962	1059.18421052632	0.05	0.0346075
9.834437	4.489145	0.008422	0.00029	-0.654001	0.00029	0.485189	0.201066	2085	7	36	0.332157	11615	5.502	3.9397	54.7945	0.0065	0.036	39988385	11615	0.715068	1.018801	0.000842	0.531134	0.000204	0.479794	9.6e-05	-4.2e-05	1.87165881996038	1791	Transient	tropics_27	1.40491957142857	0.989847443037626	0.344418052256532	0.978964337616792	1.42156862745098	1.01124440905889	2094.4375	0.05	0.0290375
2.729211	2.832857	0.071305	0.000183	-0.59693	0.000183	0.48808	0.209058	2197	7	38	0.270641	16775	5.96	4.2466	136.9863	0.00596	0.0438	39983225	16775	1.021918	1.016522	0.000762	0.530824	0.000218	0.479029	9.4e-05	-5.7e-05	2.04305149827218	1858	Est.	tropics_27	0.389887285714286	1.05645398533654	0.240157480314961	1.03706516041636	0.839449541284404	1.0188944719422	2224.02127659574	0.05	0.0419375
3.90459	4.268125	0.050251	0.000275	-0.606371	0.000275	0.482486	0.197476	2491	5	47	0.426139	20200	5.4134	4.8603	68.4932	0.00637	0.0415	39979800	20200	1.827397	0.997881	0.001068	0.536916	0.000206	0.46483	0.000101	-1.4e-05	1.95909109105701	2143	Est.	tropics_27	0.780918	1.05376793278913	0.25749063670412	1.01566403604711	1.33495145631068	1.03798377901598	1955.20792079208	0.05	0.0505
2.387897	2.727512	0.051047	0.000176	-0.594189	0.000176	0.477018	0.198813	2519	5	50	0.444664	19707	5.5661	5.1041	273.9726	0.00608	0.0445	39980293	19707	1.90411	0.99873	0.001123	0.537611	0.000194	0.464597	9.5e-05	1e-06	1.98524968546138	2174	Est.	tropics_27	0.4775794	1.05371056604037	0.156723063223508	1.02678342620396	0.907216494845361	1.02673499828884	2092.76842105263	0.05	0.0492675
4.350503	3.544233	0.025927	0.000229	-0.609953	0.000229	0.472527	0.19208	2855	5	45	0.341127	15610	4.0929	5.8575	45.6621	0.00623	0.0302	39984390	15610	2.824658	0.991517	0.000829	0.539736	0.000143	0.459415	6.4e-05	7e-06	1.79134987349464	2441	Transient	tropics_27	0.8701006	1.03504632630487	0.276236429433052	1.00674479220487	1.6013986013986	1.02854064407997	3001.25	0.05	0.039025
8.041775	3.319404	-0.006432	0.000214	-0.639602	0.000214	0.471151	0.188023	3275	6	34	0.322699	7366	5.33	3.3781	30.4414	0.00635	0.0543	39992634	7366	3.975342	1.001552	0.001184	0.53276	0.000157	0.470299	0.000276	-7.7e-05	2.15324077681095	2697	Transient	tropics_27	1.34029583333333	0.992048981015377	0.180743243243243	0.990131256468153	1.36305732484076	1.00181161346292	681.242753623188	0.05	0.018415
6.091286	2.97092	0.042737	0.000192	-0.623935	0.000192	0.487227	0.178419	3051	5	37	0.408779	9340	4.78	5.9096	91.3242	0.00629	0.0337	39990660	9340	3.361644	0.987483	0.000761	0.537647	0.00014	0.459349	7.6e-05	-7e-06	1.80933254329577	2822	Est.	tropics_27	1.2182572	1.05689249869129	0.252299605781866	0.996623780290042	1.37142857142857	1.06069023770597	2347.61842105263	0.05	0.02335
4.101176	1.563881	-0.00224	0.000101	-0.60795	0.000101	0.458391	0.19582	3289	6	34	0.363347	7552	5.2651	3.4164	30.4414	0.00632	0.0543	39992448	7552	4.013699	1.0075	0.000894	0.532208	0.000156	0.473586	0.000217	-8e-05	2.10080858796515	2984	Transient	tropics_27	0.683529333333333	0.990334994469291	0.112975391498881	1.02303212438124	0.647435897435897	0.967915014379648	902.396313364055	0.05	0.01888
6.896985	2.896423	0.053882	0.000187	-0.630406	0.000187	0.495864	0.173122	3289	6	34	0.363347	7552	5.2651	3.4164	30.4414	0.00632	0.0543	39992448	7552	4.013699	1.0075	0.000894	0.532208	0.000156	0.473586	0.000217	-8e-05	2.10080858796515	3206	Transient	tropics_27	1.1494975	1.04750378394047	0.20917225950783	1.00031493819127	1.19871794871795	1.0470410865186	797.797235023041	0.05	0.01888
6.604494	3.881778	0.033574	0.00025	-0.628057	0.00025	0.484859	0.18283	3555	9	36	0.624012	16075	5.2638	4.1452	136.9863	0.00633	0.0439	39983925	16075	4.742466	1.006107	0.000593	0.523263	0.000161	0.480962	9.5e-05	-5.1e-05	1.49580845768909	3232	Transient	tropics_27	0.733832666666667	1.0278667850919	0.421585160202361	1.01980769299764	1.5527950310559	1.0081025112171	1924.52631578947	0.05	0.0401875
4.627212	6.300189	0.017518	0.000406	-0.612175	0.000406	0.469626	0.184754	3779	9	52	0.572694	16714	6.272	4.7589	273.9726	0.00135	0.0537	39983286	16714	5.356164	1.000324	0.000753	0.521578	0.00022	0.479748	8.6e-05	-5.4e-05	1.64367864503588	3272	Transient	tropics_27	0.514134666666667	1.0173427210464	0.539176626826029	1.03948089297786	1.84545454545455	0.978901423247205	2148.3023255814	0.05	0.041785
10.6049	7.491676	0.020973	0.000483	-0.660189	0.000483	0.494371	0.164308	3961	9	41	0.514092	11957	7.119	5.2575	91.3242	0.00615	0.0631	39988043	11957	5.854795	0.99415	0.000875	0.523677	0.000223	0.474856	9.5e-05	-4.3e-05	1.77476206665653	3283	Transient	tropics_27	1.17832222222222	1.02720362019249	0.552	0.986779367472931	2.16591928251121	1.04109666930606	1729.55789473684	0.05	0.0298925
9.982699	8.771327	0.003615	0.000566	-0.655191	0.000566	0.483499	0.171696	3779	9	52	0.572694	16714	6.272	4.7589	273.9726	0.00135	0.0537	39983286	16714	5.356164	1.000324	0.000753	0.521578	0.00022	0.479748	8.6e-05	-5.4e-05	1.64367864503588	3415	Transient	tropics_27	1.10918877777778	1.00329647393567	0.751660026560425	0.995714655578598	2.57272727272727	1.00781868814461	1996.46511627907	0.05	0.041785
9.325286	6.196603	0.039124	4e-04	-0.649911	4e-04	0.498298	0.166345	4157	9	34	0.269008	13494	7.3137	5.7945	273.9726	0.00612	0.0782	39986506	13494	6.391781	1.011248	0.001278	0.523604	0.000168	0.483115	0.000256	-5.7e-05	2.04580320160281	3781	Transient	tropics_27	1.03614288888889	1.02833273656335	0.312989045383412	0.99711278161124	2.38095238095238	1.03142729991824	649.78515625	0.05	0.033735
7.91511	2.159177	0.053858	0.000139	-0.638584	0.000139	0.499974	0.160053	4003	8	40	0.440788	11577	7.3759	5.3726	39.1389	0.00631	0.0716	39988423	11577	5.969863	0.999684	0.001142	0.524453	0.00021	0.476794	0.000167	-4.4e-05	1.89213345900553	3936	Est.	tropics_27	0.98938875	1.05566832517322	0.121716287215412	1.0068387424431	0.661904761904762	1.04861638359543	958.40119760479	0.05	0.0289425
10.626404	2.955932	0.032777	0.000191	-0.660362	0.000191	0.500341	0.163755	4143	8	32	0.282918	13078	7.2485	5.7562	54.7945	0.00617	0.0791	39986922	13078	6.353425	1.008909	0.001558	0.524034	0.000166	0.48163	0.000348	-7.1e-05	2.03119312806393	3978	Transient	tropics_27	1.3283005	1.02419552523356	0.122593068035944	0.985936538792636	1.15060240963855	1.03884932417001	470.560344827586	0.05	0.032695
9.513993	5.878473	0.034074	0.000379	-0.651427	0.000379	0.496725	0.1568	4437	9	65	0.645528	28400	5.4032	6.5616	136.9863	0.00627	0.0531	39971600	28400	7.158904	1.007862	0.001036	0.519669	0.000193	0.485071	0.000106	-1.9e-05	1.51044529272936	4178	Transient	tropics_27	1.05711033333333	1.02659011731941	0.365830115830116	1.00314113159206	1.96373056994819	1.02402534886645	1479.24528301887	0.05	0.071
9.266284	4.103423	0.020584	0.000265	-0.649437	0.000265	0.488866	0.150759	4801	8	39	0.740702	9680	4.1636	7.5589	68.4932	0.00616	0.0136	39990320	9680	8.156164	0.982802	0.000821	0.526861	0.000179	0.46656	8.7e-05	-2.2e-05	1.21568753803449	4806	Transient	tropics_27	1.1582855	1.03866018955608	0.322777101096224	0.991418554960465	1.4804469273743	1.04780949931413	1732.86206896552	0.05	0.0242
5.025532	3.55254	0.043394	0.000229	-0.615375	0.000229	0.483383	0.158879	4871	8	35	0.661863	8674	4.3303	5.0986	54.7945	0.00625	0.0176	39991326	8674	8.347945	1.003634	0.000761	0.526867	0.000172	0.47641	4.2e-05	-5e-06	1.49359514856558	4950	Transient	tropics_27	0.6281915	1.04056786380314	0.300919842312746	1.02575829000988	1.33139534883721	1.01463655254927	3782.83333333333	0.05	0.021685
5.429268	8.103534	0.025409	0.000523	-0.618617	0.000523	0.476303	0.156104	4983	7	30	0.542402	8160	4.6649	3.0164	30.4414	0.00615	0.0214	39991840	8160	8.654795	1.009651	0.000909	0.528272	0.000181	0.478005	7.8e-05	-1.2e-05	1.71148247290845	5113	Est.	tropics_27	0.775609714285714	1.01592982147127	0.575357535753575	1.0197188748397	2.88950276243094	0.99643936778904	2001.33333333333	0.05	0.0204
6.141593	4.568447	-0.022158	0.000295	-0.624339	0.000295	0.456791	0.157197	5781	6	41	0.737868	8820	4.6822	4.4822	54.7945	0.0065	0.0117	39991180	8820	10.841096	0.972516	0.000743	0.536346	0.000155	0.453484	6.3e-05	-7e-06	1.19988599407132	5514	Transient	tropics_27	1.02359883333333	1.0057270886071	0.397039030955586	0.998637732513134	1.90322580645161	1.00729242928086	2495.19047619048	0.05	0.02205
5.502833	5.014864	0.008057	0.000324	-0.619208	0.000324	0.468436	0.156031	5725	5	44	0.774509	12373	4.5473	4.3315	273.9726	0.0065	0.0101	39987627	12373	10.687671	0.975161	0.000597	0.536587	0.000163	0.454517	2.9e-05	-9e-06	1.10225258387346	5618	Transient	tropics_27	1.1005666	1.03376729070454	0.542713567839196	1.00332408043875	1.98773006134969	1.03062371704469	5380.37931034483	0.05	0.0309325
8.203463	2.846049	-0.014947	0.000184	-0.6409	0.000184	0.467729	0.157754	6117	7	24	0.316173	4390	5.6212	6.5315	27.3973	0.00633	0.0446	39995610	4390	11.761644	1.009029	0.000862	0.531111	0.000197	0.475303	0.000199	-8.9e-05	1.94973801553135	5885	Transient	tropics_27	1.17192328571429	0.976348699511586	0.213457076566125	0.991917083906735	0.934010152284264	0.984064901757405	792.733668341708	0.05	0.010975
3.696517	3.604416	0.016596	0.000233	-0.6047	0.000233	0.465549	0.158238	5949	6	27	0.639437	3905	5.1877	6.3055	19.5695	0.00664	0.0198	39996095	3905	11.30137	0.985572	0.001138	0.535648	0.000152	0.46021	0.000189	-2.8e-05	1.45385020392907	5920	Transient	tropics_27	0.616086166666667	1.03161867282252	0.204745166959578	1.01977095694095	1.53289473684211	1.01160122552748	837.238095238095	0.05	0.0097625
5.939698	1.875761	0.038039	0.000121	-0.622717	0.000121	0.484287	0.150655	5949	6	27	0.639437	3905	5.1877	6.3055	19.5695	0.00664	0.0198	39996095	3905	11.30137	0.985572	0.001138	0.535648	0.000152	0.46021	0.000189	-2.8e-05	1.45385020392907	6201	Transient	tropics_27	0.989949666666667	1.05397854665772	0.106326889279438	1.00156226913484	0.796052631578947	1.05231742030812	797.116402116402	0.05	0.0097625
9.065421	2.220019	0.046449	0.000143	-0.647824	0.000143	0.500797	0.140615	5935	6	28	0.649076	4112	5.1212	4.8	39.1389	0.00661	0.0173	39995888	4112	11.263014	0.994057	0.000762	0.535624	0.000151	0.464187	0.000101	-2.5e-05	1.44799732744846	6301	Est.	tropics_27	1.5109035	1.05380743048827	0.187664041994751	0.976772857835561	0.947019867549669	1.07886907647134	1392.22772277228	0.05	0.01028
4.786008	4.480956	0.028728	0.000289	-0.613451	0.000289	0.47538	0.158976	6117	7	24	0.316173	4390	5.6212	6.5315	27.3973	0.00633	0.0446	39995610	4390	11.761644	1.009029	0.000862	0.531111	0.000197	0.475303	0.000199	-8.9e-05	1.94973801553135	6335	Transient	tropics_27	0.683715428571429	1.01993563025687	0.335266821345708	1.01952133734442	1.46700507614213	1.00016200192298	798.874371859297	0.05	0.010975
4.207729	3.976172	0.047681	0.000257	-0.608806	0.000257	0.482274	0.157086	6243	8	32	0.430334	8024	5.8373	4.2274	39.1389	0.00633	0.0539	39991976	8024	12.106849	1.025894	0.000725	0.526538	0.000217	0.487505	0.000209	-0.000124	1.92822321675845	6431	Transient	tropics_27	0.525966125	1.02236295685721	0.35448275862069	1.033163831436	1.18433179723502	0.989269853642527	751.607655502392	0.05	0.02006
9.043108	4.412209	0.037029	0.000285	-0.647644	0.000285	0.496389	0.140787	6509	9	75	0.581405	34439	5.5905	4.6301	136.9863	0.00638	0.0492	39965561	34439	12.835616	1.002141	0.00095	0.521893	0.000256	0.480318	9e-05	-4.8e-05	1.66722235699845	6481	Est.	tropics_27	1.00478977777778	1.03550609582096	0.3	1.00265220384011	1.11328125	1.03345908335728	1564.3	0.05	0.0860975
8.986301	1.547758	0.009458	1e-04	-0.647188	1e-04	0.48228	0.154653	7209	10	15	0.270968	2170	7.5461	6.1123	13.6986	0.00104	0.0593	39997830	2170	14.753425	1.01768	0.001297	0.519284	0.000186	0.490163	0.000179	-2.1e-05	1.92161462373317	6779	Transient	tropics_27	0.8986301	0.991964928292781	0.0771010023130301	1.00814936608687	0.537634408602151	0.983917594759294	863.983240223464	0.05	0.005425
5.901235	8.200122	0.01809	0.000529	-0.622408	0.000529	0.474568	0.150199	7013	10	26	0.448372	3225	6.9238	6.011	24.9066	0.00631	0.0501	39996775	3225	14.216438	0.981078	0.00085	0.5193	0.000217	0.47259	0.000127	-5.7e-05	1.89411931240503	6802	Transient	tropics_27	0.5901235	1.03789363861115	0.622352941176471	1.03341156511375	2.43778801843318	1.0041854461584	1182.66929133858	0.05	0.0080625
7.292517	2.723958	-0.007049	0.000176	-0.633583	0.000176	0.467979	0.15331	7055	9	25	0.402213	2531	7.0987	6.1233	18.2648	0.00624	0.0524	39997469	2531	14.331507	0.986125	0.00075	0.519984	0.000191	0.474404	0.000132	-6.2e-05	1.83315408067319	7354	Transient	tropics_27	0.810279666666667	1.0069471780227	0.234666666666667	1.02058320867895	0.921465968586387	0.986456690921662	1161.43939393939	0.05	0.0063275
12.294118	10.005932	0.037305	0.000646	-0.673757	0.000646	0.50925	0.134084	7111	10	19	0.353083	2076	6.9696	5.8438	18.2648	0.00644	0.0483	39997924	2076	14.484932	0.999736	0.000859	0.518889	0.000185	0.481925	0.00012	-4.1e-05	1.80631521741289	7558	Est.	tropics_27	1.2294118	1.03828367236962	0.752037252619325	0.982463870957365	3.49189189189189	1.05669969393578	1117.36666666667	0.05	0.00519
9.763377	5.529027	-0.033997	0.000357	-0.65343	0.000357	0.464832	0.138653	7783	9	70	0.707173	16771	3.091	4.7534	136.9863	0.00671	0.0154	39983229	16771	16.326027	0.947573	0.000775	0.52278	0.000189	0.453346	7.4e-05	-2.1e-05	1.41499991471761	7697	Transient	tropics_27	1.08481966666667	1.02005270766091	0.460645161290323	0.995176225461652	1.88888888888889	1.02533605678665	1873.68918918919	0.05	0.0419275
10.060651	6.414961	-0.024466	0.000414	-0.655818	0.000414	0.470367	0.136074	7797	9	65	0.689826	13515	3.1454	7.7219	Inf	0.00669	0.0167	39986485	13515	16.364384	0.942719	0.001086	0.522693	0.000191	0.451119	0.000164	-3.1e-05	1.46698923900464	7714	Transient	tropics_27	1.11785011111111	1.03512379256581	0.38121546961326	0.9929678276121	2.16753926701571	1.04266723414443	829.719512195122	0.05	0.0337875
13.032258	1.257024	-0.015346	8.1e-05	-0.679686	8.1e-05	0.485986	0.135377	8119	9	13	0.299509	611	3.8775	6.1219	3.8588	0.00609	0.0397	39999389	611	17.246575	0.993575	0.001891	0.521672	0.000219	0.476237	0.000172	4.5e-05	1.90324610050727	7807	Transient	tropics_27	1.44802866666667	0.991139219316096	0.0428344791115812	0.971445841599724	0.36986301369863	1.02047089999307	787.075581395349	0.05	0.0015275
8.75179	4.153189	-0.002437	0.000268	-0.645305	0.000268	0.475747	0.134599	7839	9	39	0.628516	7715	3.2788	7.837	136.9863	0.00655	0.0199	39992285	7715	16.479452	0.95791	0.000816	0.522934	0.000196	0.458182	1e-04	-3.5e-05	1.60075280841698	7887	Est.	tropics_27	0.972421111111111	1.04139842686031	0.32843137254902	1.00299950745627	1.36734693877551	1.03833629431099	1345.99	0.05	0.0192875
7.364706	0.725813	-0.018935	4.7e-05	-0.634163	4.7e-05	0.462704	0.14545	8021	9	17	0.278652	1335	3.9673	16.4014	11.9119	0.02223	0.0404	39998665	1335	16.978082	0.975021	0.000834	0.521416	0.00019	0.467785	0.000164	-6.7e-05	2.06472708639826	8436	Transient	tropics_27	0.818300666666667	1.00638154560172	0.0563549160671463	1.01719017061479	0.247368421052632	0.989138172451019	886.890243902439	0.05	0.0033375
13.87619	2.908481	0.005016	0.000188	-0.686465	0.000188	0.499372	0.129542	7979	9	19	0.365141	1813	3.8866	16.3507	19.5695	0.0219	0.0396	39998187	1813	16.863014	0.977962	0.000862	0.52243	0.000198	0.468346	0.000222	-9.9e-05	2.10302313022583	8882	Transient	tropics_27	1.54179888888889	1.02767653670427	0.218097447795824	0.963482721264016	0.94949494949495	1.06624589512881	583.522522522522	0.05	0.0045325
4.592593	0.241427	0.07052	1.6e-05	-0.611897	1.6e-05	0.494853	0.130387	8091	9	14	0.291275	745	4.1819	16.5041	8.058	0.0172	0.0392	39999255	745	17.169863	0.991185	0.001568	0.520624	0.000193	0.476143	0.000208	-5e-06	1.89869784032964	9116	Est.	tropics_27	0.510288111111111	1.08260923090716	0.0102040816326531	1.04167520035884	0.0829015544041451	1.0392949177033	626.860576923077	0.05	0.0018625
8.313223	6.023058	0.004297	0.000389	-0.641782	0.000389	0.477642	0.136102	8651	8	100	0.881635	38322	2.9292	2.063	Inf	0.00652	0.0051	39961678	38322	18.70411	0.952743	0.000637	0.524601	0.000156	0.454199	2.9e-05	-1e-06	0.682264832023326	9160	Est.	tropics_27	1.039152875	1.05412083357439	0.610675039246468	1.00334087365673	2.49358974358974	1.05161394014518	4693.1724137931	0.05	0.095805
6.547945	3.352724	0.012232	0.000216	-0.627603	0.000216	0.474261	0.130205	8819	8	26	0.660373	3919	3.7761	17.5	54.7945	0.02736	0.0156	39996081	3919	19.164384	0.964964	0.000921	0.526617	0.000173	0.458234	5.2e-05	1.5e-05	1.24970088203784	9611	Transient	tropics_27	0.818493125	1.04906205503634	0.234527687296417	1.01377273200307	1.2485549132948	1.0349755801621	2503.94230769231	0.05	0.0097975
8.314286	0.844082	0.036804	5.4e-05	-0.64179	5.4e-05	0.492981	0.126872	8889	7	19	0.500479	2088	3.9269	17.5973	19.5695	0.00645	0.0236	39997912	2088	19.356164	0.979742	0.001048	0.528181	0.000184	0.463876	7.2e-05	1.4e-05	1.47273490417534	10470	Transient	tropics_27	1.18775514285714	1.05894169376915	0.0515267175572519	0.996532277475016	0.293478260869565	1.06274306064552	1762.11111111111	0.05	0.00522
9.691358	8.460296	0.022215	0.000546	-0.652851	0.000546	0.491259	0.13143	9127	5	14	0.587597	3225	3.1687	2.8192	9.7847	0.00618	0.027	39996775	3225	20.008219	1.034513	0.001929	0.537337	0.000262	0.48148	0.000197	5e-06	1.41441919771502	10495	Transient	tropics_27	1.9382716	0.988352577988292	0.283048211508554	0.968776659495136	2.08396946564885	1.02031029326244	667.157360406091	0.05	0.0080625
1.904	1.238784	0.083533	8e-05	-0.590302	8e-05	0.49064	0.13007	9071	6	16	0.529554	2064	3.6969	17.8466	10.5374	0.00637	0.0325	39997936	2064	19.854795	1.031569	0.001237	0.534359	0.000278	0.482827	7.9e-05	-1.7e-05	1.66942793925581	10506	Est.	tropics_27	0.317333333333333	1.05385203480999	0.0646725949878739	1.03705543121835	0.287769784172662	1.0161817793951	1646.45569620253	0.05	0.00516
2.884129	2.587353	0.12705	0.000167	-0.598174	0.000167	0.516737	0.123952	9267	4	34	0.480291	19407	2.3984	3.2027	30.4414	0.00565	0.0213	39980593	19407	20.391781	1.061511	0.0018	0.541641	0.000155	0.490077	0.000205	2.9e-05	1.22105926572411	10528	Est.	tropics_27	0.72103225	1.06967689458863	0.0927777777777778	1.01509058886498	1.07741935483871	1.05439961475442	604.643902439024	0.05	0.0485175
4.590909	5.332645	-0.016711	0.000344	-0.611884	0.000344	0.453569	0.129704	9673	5	37	0.570927	5978	2.9975	18.6712	54.7945	0.02733	0.0256	39994022	5978	21.50411	0.956535	0.001024	0.538529	0.000139	0.444201	0.000119	5e-06	1.70913442663589	10604	Transient	tropics_27	0.9181818	1.02811486691056	0.3359375	1.00705469850624	2.47482014388489	1.021089551802	1089.94957983193	0.05	0.014945
5.138739	7.26904	-0.007509	0.000469	-0.616284	0.000469	0.459824	0.121656	9631	5	44	0.58429	9752	2.7716	4.0603	273.9726	0.00642	0.0222	39990248	9752	21.389041	0.94942	0.000979	0.539352	0.000138	0.440226	0.000112	4e-06	1.6120306136103	10640	Transient	tropics_27	1.0277478	1.04539521192606	0.47906026557712	1.00110346837406	3.39855072463768	1.04451804300518	1086.21428571429	0.05	0.02438
5.187713	3.831658	-0.002911	0.000247	-0.616677	0.000247	0.462069	0.126328	9687	5	33	0.536167	4894	3.0048	4.0123	27.3973	0.00651	0.0278	39995106	4894	21.542466	0.958322	0.001206	0.538357	0.000143	0.445174	0.000155	5e-06	1.80770218217669	10642	Transient	tropics_27	1.0375426	1.04045741708134	0.204809286898839	1.00255964041171	1.72727272727273	1.03795145269041	815.01935483871	0.05	0.012235
4.408451	2.34021	0.030264	0.000151	-0.610418	0.000151	0.474644	0.12384	9785	6	24	0.41908	2348	3.3392	4.6384	19.5695	0.00626	0.0395	39997652	2348	21.810959	0.973516	0.001196	0.535647	0.000131	0.454559	0.000197	-1.6e-05	1.81983815296329	11206	Est.	tropics_27	0.734741833333333	1.05876699495737	0.126254180602007	1.0139584388092	1.15267175572519	1.04418568326664	628.629441624366	0.05	0.00587
5.532967	1.985177	0.023719	0.000128	-0.61945	0.000128	0.475833	0.122325	9743	5	26	0.479138	2924	3.2123	18.7616	27.3973	0.02681	0.0359	39997076	2924	21.69589	0.96499	0.001388	0.537017	0.000131	0.449401	0.000215	-1e-06	1.82193198488044	11810	Transient	tropics_27	1.1065934	1.06115351739085	0.0922190201729107	1.00227811859656	0.977099236641221	1.05881606850007	568.953488372093	0.05	0.00731
4.323276	3.296355	0.059221	0.000213	-0.609734	0.000213	0.488264	0.121444	10037	6	19	0.574111	3036	3.7176	4.9822	13.0463	0.0086	0.0638	39996964	3036	22.50137	1.035649	0.000739	0.533646	0.000112	0.485326	4.8e-05	1.4e-05	1.43294069871783	12178	Est.	tropics_27	0.720546	1.0244877347199	0.288227334235453	1.01845684148302	1.90178571428571	1.00605366289875	2530.08333333333	0.05	0.00759
5.470238	1.641971	0.048042	0.000106	-0.618947	0.000106	0.487308	0.123739	10051	6	19	0.542525	3351	3.7737	8.7671	14.4196	0.0061	0.0658	39996649	3351	22.539726	1.032763	0.000877	0.533739	0.000113	0.48388	7e-05	1.9e-05	1.48645048353152	12194	Transient	tropics_27	0.911706333333333	1.01592981295551	0.120866590649943	1.00894105814075	0.938053097345133	1.00708440109118	1767.7	0.05	0.0083775
7.38835	8.222432	0.045716	0.00053	-0.634353	0.00053	0.494331	0.12015	10387	7	87	0.39496	52423	5.1757	3.7397	Inf	0.00619	0.0829	39947577	52423	23.460274	1.021185	0.001036	0.531319	0.000188	0.48069	9.6e-05	-1.1e-05	1.69772648260145	12247	Est.	tropics_27	1.05547857142857	1.02506116330209	0.511583011583012	0.998041604987432	2.81914893617021	1.02837795668726	1251.5625	0.05	0.1310575
3.952174	8.515104	0.013329	0.000549	-0.606753	0.000549	0.464986	0.130059	10933	7	24	0.640692	3991	6.3763	5.8466	27.3973	0.0063	0.0828	39996009	3991	24.956164	0.997625	0.000881	0.530866	0.000178	0.470048	0.000121	-3.5e-05	1.36263851544564	12322	Transient	tropics_27	0.564596285714286	1.01583082532599	0.623155505107832	1.02684669337565	3.08426966292135	0.989230887058343	1074.86776859504	0.05	0.0099775
10.13615	1.62935	0.054129	0.000105	-0.656424	0.000105	0.509016	0.115173	10947	7	23	0.635516	4077	6.6408	5.274	18.2648	0.00633	0.0885	39995923	4077	24.994521	1.008387	0.000685	0.5309	0.00017	0.475085	8e-05	-3.4e-05	1.36738183566659	13603	Transient	tropics_27	1.44802142857143	1.04684091370803	0.153284671532847	0.977025623462236	0.617647058823529	1.07142090362777	1439.6625	0.05	0.0101925
10.459103	3.272074	0.038614	0.000211	-0.659018	0.000211	0.502587	0.17815	2085	12	45	0.54907	12472	5.3222	4.9534	45.6621	0.00628	0.0613	39987528	12472	0.715068	0.988575	9e-04	0.510436	0.000179	0.484398	9.4e-05	-2.1e-05	1.78807116861385	1822	Est.	tropics_28	0.871591916666667	1.0513812403655	0.234444444444444	1.01356317303215	1.17877094972067	1.03754970086582	1895.21276595745	0.05	0.03118
12.64381	4.328366	0.035517	0.000279	-0.676566	0.000279	0.509869	0.172505	2169	12	36	0.523341	9854	5.1759	5.1822	54.7945	0.00617	0.05	39990146	9854	0.945205	0.997297	0.000952	0.510376	0.000161	0.488711	0.000104	-1.2e-05	1.82290700673467	1945	Transient	tropics_28	1.05365083333333	1.03896358117773	0.293067226890756	0.996049394257398	1.73291925465838	1.04329348019586	1658.70192307692	0.05	0.024635
11.332155	3.932076	0.039547	0.000254	-0.66603	0.000254	0.50658	0.180054	2407	12	26	0.386095	11233	5.0132	5.6603	273.9726	0.00635	0.0435	39988767	11233	1.59726	1.013013	0.001036	0.509677	0.000132	0.497083	0.000136	-6e-06	1.75328255359755	2320	Transient	tropics_28	0.94434625	1.026975363285	0.245173745173745	1.00797975713217	1.92424242424242	1.019105461261	1323.92647058824	0.05	0.0280825
12.185276	6.077329	0.013799	0.000392	-0.672883	0.000392	0.497152	0.181297	2533	12	38	0.41335	15551	5.4528	6.0055	136.9863	0.00622	0.0467	39984449	15551	1.942466	1.006092	0.000654	0.508306	0.000138	0.495024	4.5e-05	-9e-06	1.85463421087647	2339	Transient	tropics_28	1.01543966666667	1.00775539973697	0.599388379204893	1.00379583655493	2.84057971014493	1.00429878147322	4028.82222222222	0.05	0.0388775
12.187879	5.310156	0.057145	0.000343	-0.672904	0.000343	0.519138	0.167291	2435	12	31	0.416702	11855	4.9206	5.737	45.6621	0.00598	0.0395	39988145	11855	1.673973	1.015882	0.000634	0.509317	0.000137	0.498839	3e-05	-4e-06	1.71364965799752	2383	Est.	tropics_28	1.01565658333333	1.04225621343588	0.541009463722397	1.00178225282883	2.5036496350365	1.04069248795704	5576.36666666667	0.05	0.0296375
13.461105	3.869682	0.039041	0.00025	-0.683131	0.00025	0.515123	0.162653	2813	13	42	0.364064	16368	6.8038	6.7726	273.9726	0.0065	0.0631	39983632	16368	2.709589	0.989901	0.000721	0.505492	0.000145	0.489818	0.000105	-3.3e-05	1.93714986654762	2691	Est.	tropics_28	1.03546961538462	1.05042132002486	0.346740638002774	0.999092478608629	1.72413793103448	1.05166204590276	1549.07619047619	0.05	0.04092
14.454984	3.939292	-0.016768	0.000254	-0.691114	0.000254	0.491013	0.170291	3065	13	33	0.479087	12002	6.9135	7.463	Inf	0.00637	0.0606	39987998	12002	3.4	0.997127	0.00082	0.50508	0.000173	0.493795	1e-04	-3.4e-05	1.71564450440719	2713	Transient	tropics_28	1.11192184615385	0.986205167877466	0.309756097560976	0.991956966097503	1.46820809248555	0.994366083091161	1702.91	0.05	0.030005
13.047794	5.453598	0.04684	0.000352	-0.679811	0.000352	0.517362	0.159057	3611	13	29	0.440638	10655	8.6082	5.9671	54.7945	0.00628	0.0667	39989345	10655	4.89589	1.013468	0.000932	0.505229	0.00015	0.501675	8.4e-05	-2e-06	1.39339476178276	3404	Est.	tropics_28	1.00367646153846	1.03402803341936	0.377682403433476	1.00293679109107	2.34666666666667	1.03126924801914	1893.53571428571	0.05	0.0266375
16.680272	2.544033	0.024146	0.000164	-0.708987	0.000164	0.520771	0.156178	3737	13	32	0.559326	14058	8.8779	6.3123	54.7945	0.00614	0.0722	39985942	14058	5.241096	1.017921	0.000595	0.505519	0.000145	0.503615	3.1e-05	-1.4e-05	1.30520946086911	3520	Transient	tropics_28	1.28309784615385	1.00640410718951	0.27563025210084	0.973539046748411	1.13103448275862	1.03406570495319	5038	0.05	0.035145
12.062903	5.091204	0.045516	0.000328	-0.6719	0.000328	0.512618	0.149441	4451	13	37	0.527245	11617	9.0793	8.2685	136.9863	0.00636	0.0793	39988383	11617	7.19726	1.011457	0.001058	0.505138	0.00016	0.500867	0.000206	-5.1e-05	1.70565345501325	4204	Est.	tropics_28	0.927915615384615	1.03471304223905	0.310018903591682	1.01108460368858	2.05	1.02346131807446	725.441747572816	0.05	0.0290425
14.733002	4.431199	0.026272	0.000286	-0.693347	0.000286	0.513746	0.151064	4437	13	37	0.533257	11381	9.2817	8.2301	91.3242	0.00641	0.082	39988619	11381	7.158904	1.003509	0.000979	0.505041	0.000161	0.497011	0.000171	-4.2e-05	1.67336823609914	4424	Transient	tropics_28	1.13330784615385	1.02303033772619	0.292134831460674	0.989820826945258	1.77639751552795	1.03367128695341	883.415204678363	0.05	0.0284525
16.347751	2.811595	0.065571	0.000181	-0.706317	0.000181	0.541312	0.134363	4437	13	37	0.533257	11381	9.2817	8.2301	91.3242	0.00641	0.082	39988619	11381	7.158904	1.003509	0.000979	0.505041	0.000161	0.497011	0.000171	-4.2e-05	1.67336823609914	4471	Est.	tropics_28	1.25751930769231	1.06403484790772	0.18488253319714	0.97706574632304	1.12422360248447	1.08913484812207	785.748538011696	0.05	0.0284525
13.261905	7.21712	-0.006578	0.000466	-0.681531	0.000466	0.491241	0.141143	5193	14	32	0.728923	6334	6.5144	10.3014	54.7945	0.00636	0.0543	39993666	6334	9.230137	0.989676	0.000786	0.499753	0.000188	0.495337	8.5e-05	-3.7e-05	1.27170124114276	4754	Est.	tropics_28	0.947278928571429	1.00380689001398	0.592875318066158	1.01218392924629	2.47872340425532	0.991730882207467	1660.50588235294	0.05	0.015835
16.066667	7.050458	0.020034	0.000455	-0.704059	0.000455	0.515966	0.137733	5291	14	25	0.742157	4941	6.4378	10.5699	39.1389	0.00673	0.0445	39995059	4941	9.49863	0.993009	0.000733	0.500662	0.000182	0.496098	7.3e-05	-3.5e-05	1.18728205592323	5744	Transient	tropics_28	1.14761907142857	1.02741871167532	0.620736698499318	0.987839598881138	2.5	1.04004853879677	1886.75342465753	0.05	0.0123525
14.567686	5.127515	0.045637	0.000331	-0.692019	0.000331	0.523065	0.141496	5557	12	22	0.614797	9029	10.0769	11.2986	68.4932	0.00609	0.1021	39990971	9029	10.227397	1.025011	0.000962	0.508028	0.000211	0.504635	6.9e-05	-2.3e-05	1.32377286574692	6026	Transient	tropics_28	1.21397383333333	1.02115430168397	0.344074844074844	0.985308700696638	1.56872037914692	1.03652144619378	2050.66666666667	0.05	0.0225725
11.254011	1.980933	0.090828	0.000128	-0.665403	0.000128	0.532847	0.133424	5515	12	23	0.66034	7166	9.9744	11.1836	39.1389	0.00635	0.0963	39992834	7166	10.112329	1.020137	0.00106	0.507525	0.000223	0.502736	8.6e-05	-2.4e-05	1.25426699683508	6034	Est.	tropics_28	0.93783425	1.07346428488512	0.120754716981132	1.01288866012646	0.573991031390135	1.05989425861685	1551.44186046512	0.05	0.017915
15.187404	4.324327	0.038445	0.000279	-0.696996	0.000279	0.521937	0.119679	6173	11	52	0.42729	11264	13.3569	12.9863	91.3242	0.00644	0.156	39988736	11264	11.915068	0.976384	0.001211	0.512563	0.000237	0.476575	0.000261	-9e-05	1.75905525539242	7002	Est.	tropics_28	1.38067309090909	1.06432875911502	0.230388109000826	0.971742573861423	1.17721518987342	1.09518333945339	458.540229885057	0.05	0.02816
13.808371	3.509421	0.101185	0.000226	-0.68592	0.000226	0.549916	0.110187	6607	14	69	0.729025	33420	4.9508	14.1753	Inf	0.00612	0.0445	39966580	33420	13.10411	1.02538	0.001293	0.502544	0.000204	0.51051	0.000336	-0.000115	1.10237804585461	7636	Est.	tropics_28	0.986312214285714	1.0790939182298	0.174787316318639	1.00215439808095	1.1078431372549	1.07718947718948	327.9375	0.05	0.08355
15.842827	4.041752	-0.005266	0.000261	-0.702261	0.000261	0.502333	0.118229	7027	14	60	0.676022	17708	3.0544	4.389	91.3242	0.00653	0.0178	39982292	17708	14.254795	0.976801	0.001036	0.49984	0.000183	0.488747	9.8e-05	-6e-06	1.50754950017822	8077	Transient	tropics_28	1.1316305	1.01837307811074	0.251930501930502	0.99124478386189	1.42622950819672	1.02779761307998	1206.41836734694	0.05	0.04427
13.160298	8.151378	0.023401	0.000526	-0.680714	0.000526	0.505922	0.116927	7027	14	60	0.676022	17708	3.0544	4.389	91.3242	0.00653	0.0178	39982292	17708	14.254795	0.976801	0.001036	0.49984	0.000183	0.488747	9.8e-05	-6e-06	1.50754950017822	8135	Est.	tropics_28	0.940021285714286	1.04798925442512	0.507722007722008	1.01283490104427	2.87431693989071	1.03514088066014	1193.13265306122	0.05	0.04427
11.980989	5.946407	0.011122	0.000384	-0.671242	0.000384	0.494935	0.121638	7139	14	40	0.470434	9521	3.614	14.5575	68.4932	0.00622	0.0323	39990479	9521	14.561644	0.979108	0.001304	0.500713	0.000192	0.489105	0.00021	-3.5e-05	1.8081986234842	8289	Transient	tropics_28	0.855784928571429	1.03276051199406	0.294478527607362	1.02069135461073	2	1.01191973093712	579.228571428571	0.05	0.0238025
16.912519	5.811352	0.003026	0.000375	-0.710853	0.000375	0.510809	0.113466	7097	14	49	0.542931	11670	3.429	2.5178	273.9726	0.00649	0.0289	39988330	11670	14.446575	0.984438	0.001096	0.500519	0.000187	0.49193	0.000137	-2.1e-05	1.71776428271969	8533	Transient	tropics_28	1.20803707142857	1.0188864945883	0.342153284671533	0.981431281873529	2.00534759358289	1.03837741142032	828.21897810219	0.05	0.029175
16.609694	3.018579	0.01374	0.000195	-0.708421	0.000195	0.515007	0.115254	7279	14	30	0.429923	7820	3.9075	14.9356	91.3242	0.00608	0.0319	39992180	7820	14.945205	0.999179	0.001049	0.502314	0.00019	0.497556	0.000162	-4.4e-05	1.69467033107072	9292	Transient	tropics_28	1.18640671428571	1.01466786993394	0.185891325071497	0.980305380429781	1.02631578947368	1.03507343896968	711.444444444444	0.05	0.01955
12.580989	4.270817	0.037022	0.000276	-0.676061	0.000276	0.51058	0.123644	7811	12	61	0.761289	25533	5.2481	16.4	273.9726	0.00613	0.018	39974467	25533	16.40274	1.001837	0.000823	0.509668	0.000205	0.491645	5.6e-05	-2.5e-05	1.17075268752941	9600	Transient	tropics_28	1.04841575	1.03581306174132	0.335358444714459	0.997936876806065	1.34634146341463	1.03851356161458	2207.92857142857	0.05	0.0638325
9.443636	5.95349	0.020951	0.000384	-0.650862	0.000384	0.489825	0.129967	8077	12	59	0.50329	16414	5.9261	4.4219	91.3242	0.00588	0.0263	39983586	16414	17.131507	0.991538	0.000864	0.510864	0.000186	0.485494	0.00013	-4.7e-05	1.91774701215374	9737	Transient	tropics_28	0.786969666666667	1.02988691606671	0.444444444444444	1.02100748378673	2.06451612903226	1.00892081055585	999.746153846154	0.05	0.041035
11.398094	4.909703	0.015029	0.000317	-0.66656	0.000317	0.494712	0.127925	7951	11	56	0.639954	22511	5.4899	4.0767	91.3242	0.00636	0.0209	39977489	22511	16.786301	0.992952	0.000772	0.511265	0.000186	0.485793	9.6e-05	-4.1e-05	1.56188518085919	9869	Transient	tropics_28	1.03619036363636	1.02234801211081	0.410621761658031	1.00431652165935	1.70430107526882	1.01835967171203	1332.55208333333	0.05	0.0562775
11.812298	6.404897	0.021498	0.000413	-0.669887	0.000413	0.499526	0.125826	8049	12	61	0.53189	17968	5.9487	17.0466	54.7945	0.00624	0.0257	39982032	17968	17.054795	0.985958	0.000827	0.510965	0.000185	0.482676	0.000131	-5.1e-05	1.86437280778565	9955	Transient	tropics_28	0.984358166666667	1.03628222183282	0.499395405078597	1.00156841294993	2.23243243243243	1.03490954594801	960.503816793893	0.05	0.04492
11.885057	5.876954	0.011086	0.000379	-0.670471	0.000379	0.494582	0.126701	8147	12	53	0.385553	13207	6.0873	4.6137	Inf	0.00629	0.0316	39986793	13207	17.323288	0.995151	0.000754	0.510755	0.000187	0.487353	8.7e-05	-4e-05	2.13316092987535	10000	Transient	tropics_28	0.990421416666667	1.01607462325402	0.502652519893899	1.00139522823363	2.02673796791444	1.01483319072623	1456.33333333333	0.05	0.0330175
13.26626	2.528699	0.037659	0.000163	-0.681566	0.000163	0.513521	0.124562	8385	12	38	0.174528	9689	6.7361	4.4904	27.3973	0.00616	0.0465	39990311	9689	17.975342	1.00563	0.001084	0.509151	0.000179	0.494059	0.000192	-5.1e-05	2.45325706038716	10446	Transient	tropics_28	1.10552166666667	1.03256375198987	0.150369003690037	0.993466085766334	0.910614525139665	1.03939205641431	648.760416666667	0.05	0.0242225
11.691849	5.254944	0.037698	0.000339	-0.66892	0.000339	0.507088	0.124924	8329	12	33	0.207882	9693	6.7288	4.337	91.3242	0.00613	0.0428	39990307	9693	17.821918	0.997225	0.00093	0.509238	0.000191	0.489875	0.000174	-6.6e-05	2.31381556667529	10550	Transient	tropics_28	0.97432075	1.04130721091992	0.364516129032258	1.00593734479057	1.77486910994764	1.03513753508548	717.954022988506	0.05	0.0242325
11.978324	2.376698	0.052467	0.000153	-0.671221	0.000153	0.515823	0.121103	8399	12	39	0.176359	10025	6.6919	4.5288	45.6621	0.00646	0.0494	39989975	10025	18.013699	1.003756	0.001238	0.508805	0.000177	0.493482	0.000241	-5.6e-05	2.46735411157933	10687	Est.	tropics_28	0.998193666666667	1.04992426831604	0.123586429725364	1.00447944280408	0.864406779661017	1.04527216798181	502.502074688797	0.05	0.0250625
12.915309	3.738756	0.059048	0.000241	-0.678747	0.000241	0.523174	0.119495	8469	12	39	0.147084	11796	6.4831	4.7205	54.7945	0.00609	0.059	39988204	11796	18.205479	1.013602	0.001297	0.507785	0.000168	0.49933	0.000269	-6e-05	2.50509420634094	10842	Est.	tropics_28	1.07627575	1.04659043606243	0.185813415574402	0.998950700236909	1.43452380952381	1.04775198766347	444.219330855019	0.05	0.02949
11.601868	4.410084	0.008438	0.000285	-0.668197	0.000285	0.492357	0.123367	8931	13	78	0.473817	29790	6.1464	8.9123	273.9726	0.00629	0.072	39970210	29790	19.471233	0.978416	0.000897	0.506098	0.000201	0.483574	0.000119	-4.3e-05	1.7033407875196	11037	Transient	tropics_28	0.892451384615385	1.03072077752643	0.317725752508361	1.01291058369291	1.41791044776119	1.0181626803757	1036.6974789916	0.05	0.074475
18.63	5.044009	-0.010068	0.000325	-0.724648	0.000325	0.511298	0.118447	8987	13	72	0.44224	21875	6.4758	6.1397	136.9863	0.00654	0.0777	39978125	21875	19.624658	0.976616	0.00084	0.506276	0.000208	0.482532	0.000116	-5.1e-05	1.82257526705044	11112	Transient	tropics_28	1.43307692307692	1.01368655914855	0.386904761904762	0.956978172404047	1.5625	1.05961469912876	1021.09482758621	0.05	0.0546875
13.103495	7.59816	0.024075	0.00049	-0.680258	0.00049	0.505976	0.120159	9071	13	57	0.387592	13233	6.834	6.3699	68.4932	0.00626	0.0814	39986767	13233	19.854795	0.97869	0.001054	0.507083	2e-04	0.482784	0.000171	-5e-05	1.92058858664601	11319	Est.	tropics_28	1.00796115384615	1.04667171683102	0.464895635673624	0.99882327358901	2.45	1.04803804599987	702.684210526316	0.05	0.0330825
16.304029	4.964081	0.014342	0.00032	-0.705965	0.00032	0.51442	0.118609	9687	12	85	0.607165	36285	5.5648	6.8877	91.3242	0.00602	0.0447	39963715	36285	21.542466	1.017529	0.000912	0.509894	0.000225	0.499175	0.000106	-5.2e-05	1.77166654960357	12361	Transient	tropics_28	1.35866908333333	0.996969462221437	0.350877192982456	0.968107076119992	1.42222222222222	1.03054039164622	1118.95283018868	0.05	0.0907125
9.242798	3.299074	0.016859	0.000213	-0.649248	0.000213	0.487191	0.132258	9645	12	66	0.623059	28917	5.7961	6.7726	136.9863	0.0061	0.0476	39971083	28917	21.427397	1.018858	0.000987	0.509324	0.000212	0.50039	0.000141	-5.4e-05	1.71227055982914	12388	Transient	tropics_28	0.770233166666667	0.998178269145701	0.21580547112462	1.02574884127124	1.00471698113208	0.973622574391974	938	0.05	0.0722925
12.870462	8.619257	0.025705	0.000556	-0.678386	0.000556	0.506236	0.121409	9757	12	95	0.605908	43429	5.7789	7.0795	136.9863	0.00644	0.0463	39956571	43429	21.734247	1.005444	0.000898	0.511061	0.00023	0.492146	0.000127	-6.4e-05	1.77650910153218	12488	Transient	tropics_28	1.0725385	1.02048271464936	0.619153674832962	0.99290560699024	2.41739130434783	1.02862971557221	955.976377952756	0.05	0.1085725
9.440786	4.262955	0.019709	0.000275	-0.650839	0.000275	0.489537	0.131444	9771	11	89	0.602292	43454	5.4112	7.1178	273.9726	0.00623	0.0407	39956546	43454	21.772603	0.999218	0.000924	0.511337	0.000235	0.488829	0.000124	-6.1e-05	1.78887565831751	12497	Transient	tropics_28	0.858253272727273	1.02070269413527	0.297619047619048	1.02008648707688	1.17021276595745	1.00144835924219	1060.03225806452	0.05	0.108635
7.555278	3.738216	0.081854	0.000241	-0.635694	0.000241	0.512821	0.11979	9939	11	72	0.56383	22129	5.3229	7.5781	273.9726	0.00623	0.0404	39977871	22129	22.232877	0.974778	0.00121	0.514083	0.000273	0.474362	0.000197	-7.8e-05	1.92355599010786	13053	Est.	tropics_28	0.686843454545455	1.11337898972847	0.199173553719008	1.03012128523441	0.882783882783883	1.08107521260135	608.071065989848	0.05	0.0553225
10.582689	10.429664	0.060336	0.000673	-0.660011	0.000673	0.514434	0.116818	10205	9	68	0.788034	35836	3.2322	8.3068	68.4932	0.00639	0.0272	39964164	35836	22.961644	1.015426	0.001109	0.521257	0.000157	0.48723	0.000162	-2.3e-05	1.02782565737587	13574	Est.	tropics_28	1.17585433333333	1.04605690968151	0.606853020739405	0.991537090453057	4.28662420382166	1.05583400036944	721.098765432099	0.05	0.08959
9.1105	3.349771	0.061364	0.000216	-0.648186	0.000216	0.509055	0.119935	10345	9	111	0.719438	47216	3.1686	8.6904	273.9726	0.00671	0.0202	39952784	47216	23.345205	0.985036	0.001308	0.52062	0.000162	0.473203	0.000187	-1.1e-05	1.17870027178975	13694	Transient	tropics_28	1.01227777777778	1.07943859901103	0.165137614678899	1.00455923176315	1.33333333333333	1.07576452389355	641.363636363636	0.05	0.11804
10.797657	5.484084	-0.005597	0.000354	-0.661737	0.000354	0.482231	0.123363	10541	9	56	0.416252	18287	3.6721	2.0959	91.3242	0.00647	0.0353	39981713	18287	23.882192	0.989961	0.001324	0.523447	0.000235	0.473019	0.000149	-2e-05	1.58837558725836	13738	Transient	tropics_28	1.19973966666667	1.00450283801385	0.267371601208459	0.985685929972549	1.5063829787234	1.01947490481355	827.939597315436	0.05	0.0457175
5.048835	5.074197	0.0473	0.000327	-0.615562	0.000327	0.485454	0.127869	10905	6	34	0.777785	15863	4.1271	4.7726	136.9863	0.00621	0.0168	39984137	15863	24.879452	1.012125	0.000703	0.53438	0.000186	0.47369	2.2e-05	-7e-06	0.982589329877385	14971	Transient	tropics_28	0.8414725	1.03587649040641	0.465149359886202	1.01114776093651	1.75806451612903	1.02483480757457	5812.22727272727	0.05	0.0396575
3.587629	1.025826	0.051913	6.6e-05	-0.603825	6.6e-05	0.481834	0.216691	2029	5	5	0.931217	1512	5.2811	3.2397	9.1324	0.00622	0.0027	39998488	1512	0.561644	1.008786	0.000683	0.536979	0.000139	0.469803	1.8e-05	1.4e-05	0.271868046031896	1867	Est.	tropics_29	0.7175258	1.04411054753947	0.0966325036603221	1.01813374675863	0.474820143884892	1.02560860616045	12038.3888888889	0.05	0.00378
4.7125	1.329844	0.031885	8.6e-05	-0.61286	8.6e-05	0.476602	0.208698	3023	6	20	0.83788	4472	5.8431	5.8932	39.1389	0.00596	0.0106	39995528	4472	3.284932	0.985919	0.000656	0.534238	0.000155	0.461547	4e-05	-6e-06	0.752117093018384	2457	Transient	tropics_29	0.785416666666667	1.04714360167445	0.13109756097561	1.01415306598997	0.554838709677419	1.03261856322325	5217.45	0.05	0.01118
8.994819	5.310854	0.050686	0.000343	-0.647257	0.000343	0.502721	0.204784	3863	7	24	0.871649	10744	6.8896	8.1329	54.7945	0.00659	0.007	39989256	10744	5.586301	1.015399	0.000618	0.527922	0.000141	0.48104	3.9e-05	-9e-06	0.595864871959435	2707	Transient	tropics_29	1.28497414285714	1.03603855801187	0.555016181229773	0.9915853366077	2.43262411347518	1.04507109595876	5250.87179487179	0.05	0.02686
9.574275	5.425643	-0.02082	0.00035	-0.651911	0.00035	0.470208	0.213742	4311	8	26	0.650203	10366	8.1295	7.7808	91.3242	0.00721	0.018	39989634	10366	6.813699	0.995286	0.000598	0.526836	0.000202	0.472513	1.8e-05	-2.5e-05	1.27759121768603	2907	Transient	tropics_29	1.196784375	0.984033976010294	0.585284280936455	0.989015746664375	1.73267326732673	0.995121827335967	11874.5555555556	0.05	0.025915
11.269737	4.039084	0.001924	0.000261	-0.665529	0.000261	0.487558	0.204692	4535	8	23	0.623558	5289	8.3399	6.7918	39.1389	0.00585	0.0183	39994711	5289	7.427397	0.988205	0.000497	0.525957	0.000228	0.470043	7.6e-05	-8.1e-05	1.32842509128463	3180	Est.	tropics_29	1.408717125	1.01388462118245	0.525150905432596	0.977269147392653	1.14473684210526	1.03726254832005	2693.31578947368	0.05	0.0132225
9.681416	8.134492	0.000661	0.000525	-0.652771	0.000525	0.480771	0.211733	4521	8	25	0.644486	5305	8.286	6.7534	68.4932	0.00615	0.0189	39994695	5305	7.389041	0.991066	0.000552	0.526061	0.000221	0.471332	0.000115	-9.3e-05	1.2697022189737	3233	Transient	tropics_29	1.210177	1.00968171495001	0.951086956521739	0.989621337283097	2.37556561085973	1.02002622355367	1841.15652173913	0.05	0.0132625
12.782946	3.007151	0.024502	0.000194	-0.677683	0.000194	0.504788	0.203911	5123	10	20	0.526676	5117	10.161	6.9233	30.4414	0.00613	0.0266	39994883	5117	9.038356	1.007134	0.000819	0.518165	0.000199	0.486229	0.000152	-7.2e-05	1.64886430246178	3642	Transient	tropics_29	1.2782946	1.01754547132202	0.236874236874237	0.979981636875645	0.974874371859296	1.03816925769545	1341.51973684211	0.05	0.0127925
6.292453	3.678622	0.025898	0.000237	-0.625551	0.000237	0.479804	0.217648	4955	9	20	0.558323	4175	9.3939	7.937	24.9066	0.0065	0.0244	39995825	4175	8.578082	1.000071	0.000687	0.52115	0.000161	0.48002	0.000121	-5.4e-05	1.54032548724664	3694	Transient	tropics_29	0.699161444444445	1.02616340943347	0.344978165938865	1.02651171583979	1.47204968944099	0.999550018749219	1798.74380165289	0.05	0.0104375
8.442543	5.99731	0.037963	0.000387	-0.642821	0.000387	0.494135	0.214021	5291	10	18	0.43151	7972	11.2634	7.3836	39.1389	0.00627	0.0313	39992028	7972	9.49863	1.015649	0.000756	0.517966	0.000213	0.49054	0.000134	-7.8e-05	1.7950995837743	3712	Transient	tropics_29	0.8442543	1.02268874437319	0.511904761904762	1.01513811379638	1.8169014084507	1.0073286582134	1597.17164179104	0.05	0.01993
8.557078	4.484185	0.045237	0.000289	-0.643741	0.000289	0.498304	0.205333	5459	10	25	0.306087	16296	11.6811	7.8438	39.1389	0.00596	0.0397	39983704	16296	9.958904	1.023607	0.001018	0.519017	0.000201	0.493308	0.00013	-4e-05	1.96893875181594	3837	Est.	tropics_29	0.8557078	1.02214599733199	0.283889980353635	1.01215087027588	1.43781094527363	1.01012754709026	1579.48461538462	0.05	0.04074
8.237251	4.704244	0.008236	0.000303	-0.641172	0.000303	0.478873	0.198737	5963	8	33	0.752297	8163	6.9863	9.2233	68.4932	0.00652	0.0246	39991837	8163	11.339726	0.990526	0.000631	0.524589	0.000161	0.472222	1.5e-05	-1e-06	0.968071380892598	4090	Transient	tropics_29	1.029656375	1.01791372376933	0.480190174326466	1.00397606377727	1.88198757763975	1.01408447721622	13249.1333333333	0.05	0.0204075
9.6	2.116923	0.023278	0.000137	-0.652118	0.000137	0.491429	0.19488	6187	8	12	0.646162	3869	7.1469	8.4301	39.1389	0.00628	0.0284	39996131	3869	11.953425	1.003288	0.00065	0.525264	0.000176	0.4777	1.2e-05	-5e-06	1.2229484110691	4678	Transient	tropics_29	1.2	1.02019664063553	0.210769230769231	0.991770336266026	0.778409090909091	1.02873979485032	16240	0.05	0.0096725
1.883436	2.152057	0.102939	0.000139	-0.590137	0.000139	0.500499	0.189078	6691	6	50	0.655984	28144	9.9173	9.811	91.3242	0.0063	0.0427	39971856	28144	13.334247	1.013947	0.00096	0.535514	0.000187	0.473511	4.8e-05	7e-06	1.22694343800577	5064	Est.	tropics_29	0.313906	1.09317725005583	0.144791666666667	1.03498946264401	0.74331550802139	1.0569955080241	3939.125	0.05	0.07036
3.027847	3.285592	0.091229	0.000212	-0.599329	0.000212	0.499371	0.176414	6803	5	69	0.546106	38639	6.9901	10.1178	Inf	0.00601	0.0421	39961361	38639	13.641096	1.015614	0.001875	0.539307	0.000178	0.470868	0.000171	5.3e-05	1.52124050670566	5106	Est.	tropics_29	0.6055694	1.07867738193976	0.113066666666667	1.01830684986146	1.19101123595506	1.06053288819797	1031.66081871345	0.05	0.0965975
7.363422	5.344376	0.024591	0.000345	-0.634153	0.000345	0.483816	0.169481	6929	4	98	0.347446	45420	3.3912	10.463	136.9863	0.00605	0.036	39954580	45420	13.986301	1.001802	0.001852	0.541936	0.000132	0.46225	0.000247	3.1e-05	1.65482252125125	5230	Transient	tropics_29	1.8408555	1.02305231211987	0.186285097192225	0.978684814849167	2.61363636363636	1.04665440778799	686.157894736842	0.05	0.11355
2.962963	4.719761	0.064687	0.000304	-0.598808	0.000304	0.485935	0.159016	7069	4	84	0.574554	30213	2.7494	10.8466	Inf	0.00664	0.0315	39969787	30213	14.369863	0.983044	0.001311	0.541241	0.000132	0.454202	0.000156	1.8e-05	1.59190343359677	5648	Est.	tropics_29	0.74074075	1.085226150486	0.231884057971014	1.01519694482229	2.3030303030303	1.0698653902889	1019.33333333333	0.05	0.0755325
5.35883	8.419047	0.032722	0.000543	-0.618052	0.000543	0.479634	0.151908	7195	4	77	0.426801	17029	3.0639	11.1904	273.9726	0.00637	0.0432	39982971	17029	14.715068	0.987218	0.001419	0.5416	0.00014	0.455822	0.000169	2.1e-05	1.85267872035406	5791	Est.	tropics_29	1.3397075	1.04664142279229	0.382663847780127	0.995187176314884	3.87857142857143	1.05223969005445	898.863905325444	0.05	0.0425725
4.36194	5.429944	0.020492	0.00035	-0.610045	0.00035	0.470004	0.15788	7321	4	53	0.489042	15195	2.9698	2.137	Inf	0.00637	0.0393	39984805	15195	15.060274	1.000992	0.000857	0.54147	0.000118	0.462319	8.6e-05	7e-06	1.64885007156122	5939	Transient	tropics_29	1.090485	1.01969186825001	0.408401400233372	1.00342847957509	2.96610169491525	1.01662272154075	1835.81395348837	0.05	0.0379875
5.698574	6.287961	0.025906	0.000406	-0.620781	0.000406	0.477592	0.153692	7895	6	36	0.760196	9783	4.6219	2.9945	54.7945	0.00618	0.0199	39990217	9783	16.632877	0.992436	0.000691	0.535727	0.000159	0.463289	2.7e-05	3e-06	1.13321077357767	6882	Est.	tropics_29	0.949762333333333	1.0340661533424	0.587554269175109	1.00335519211982	2.55345911949686	1.03087273818286	5692.2962962963	0.05	0.0244575
8.407407	4.469347	0.006848	0.000288	-0.642538	0.000288	0.478847	0.15009	8049	6	26	0.723873	6765	5.265	3.4164	54.7945	0.00632	0.0201	39993235	6765	17.054795	0.988331	0.000624	0.535384	0.000153	0.461703	5.2e-05	-1.6e-05	1.16173983531656	7177	Transient	tropics_29	1.4012345	1.01875940465968	0.461538461538462	0.982389934509285	1.88235294117647	1.0371320957412	2886.34615384615	0.05	0.0169125
4.874405	4.201162	0.037959	0.000271	-0.614161	0.000271	0.480326	0.156084	8609	5	50	0.5956	20816	6.4441	4.9479	91.3242	0.00629	0.0318	39979184	20816	18.589041	1.010081	0.000756	0.538472	0.000158	0.469119	3.5e-05	5e-06	1.44225857132992	7495	Transient	tropics_29	0.974881	1.02832213037468	0.358465608465608	1.0048706030359	1.71518987341772	1.02388946088306	4459.54285714286	0.05	0.05204
4.275386	6.485495	0.006323	0.000418	-0.609349	0.000418	0.46316	0.159555	8805	5	61	0.387491	22976	6.9318	5.3452	68.4932	0.00655	0.0461	39977024	22976	19.126027	0.995631	0.001068	0.536607	0.000152	0.46403	0.000125	-4e-06	2.19099752800294	7618	Transient	tropics_29	0.8550772	1.01075903860345	0.391385767790262	1.01322700906171	2.75	0.998125121220611	1276.44	0.05	0.05744
3.181818	2.845303	0.038661	0.000184	-0.600566	0.000184	0.474224	0.154706	8735	5	62	0.484421	25098	6.9014	5.1534	273.9726	0.00631	0.0398	39974902	25098	18.934247	0.999127	0.000819	0.537448	0.000149	0.464955	9.4e-05	-1.6e-05	1.87234110647408	7633	Transient	tropics_29	0.6363636	1.04032626602542	0.224664224664225	1.02056589027955	1.23489932885906	1.01993526255229	1645.8085106383	0.05	0.062745
7.857143	4.529804	0.01643	0.000292	-0.638119	0.000292	0.481545	0.149123	8749	5	60	0.464097	25012	6.9885	11.5096	Inf	0.00636	0.0426	39974988	25012	18.972603	0.988172	0.001122	0.537194	0.000148	0.460049	0.00014	-3e-06	1.94324677442998	7643	Transient	tropics_29	1.5714286	1.02873357542552	0.260249554367201	0.983416036851815	1.97297297297297	1.04672545750561	1065.16428571429	0.05	0.06253
7.270351	4.385461	0.024194	0.000283	-0.633405	0.000283	0.48302	0.147041	8721	5	60	0.515203	25324	6.8373	5.1151	68.4932	0.00653	0.0385	39974676	25324	18.89589	1.001947	0.000783	0.537532	0.000146	0.466168	6.4e-05	-2e-06	1.76447264897105	7692	Transient	tropics_29	1.4540702	1.02249824540483	0.361430395913155	0.987441510206893	1.93835616438356	1.03615005749	2297.515625	0.05	0.06331
4.032258	3.541422	0.057928	0.000228	-0.607396	0.000228	0.486742	0.143885	8791	5	60	0.405934	23356	7.0121	5.3068	273.9726	0.00631	0.0446	39976644	23356	19.087671	0.994425	0.001129	0.53677	0.000149	0.463331	0.000144	-6e-06	2.14774125269809	7814	Est.	tropics_29	0.8064516	1.06557930359485	0.201948627103632	1.01489948864273	1.53020134228188	1.050527592585	999.201388888889	0.05	0.05839
8.514834	4.211386	-0.003833	0.000272	-0.643401	0.000272	0.474334	0.140102	9169	6	62	0.716252	20705	4.7326	6.3425	273.9726	0.00648	0.0266	39979295	20705	20.123288	1.006366	0.000912	0.535913	0.000162	0.469636	7.6e-05	-1e-06	1.4177897645234	8067	Transient	tropics_29	1.419139	0.989872806283021	0.298245614035088	0.980573616609261	1.67901234567901	1.0100034920662	1843.44736842105	0.05	0.0517625
5.658654	3.904316	0.025958	0.000252	-0.62046	0.000252	0.477486	0.143919	9393	5	48	0.786658	11662	4.4907	6.9562	136.9863	0.00638	0.0121	39988338	11662	20.736986	0.978565	0.000672	0.536437	0.000164	0.456242	5.4e-05	-1.5e-05	1.05848103450897	8629	Est.	tropics_29	1.1317308	1.04877840823944	0.375	1.00234890594641	1.53658536585366	1.04656300822809	2665.16666666667	0.05	0.029155
7.812865	6.473753	0.016748	0.000418	-0.637763	0.000418	0.481305	0.14648	9715	6	26	0.572296	6584	5.5448	5.1699	45.6621	0.00643	0.0152	39993416	6584	21.619178	1.004392	0.000625	0.535016	0.000156	0.469557	7.3e-05	-3.1e-05	1.23426253567148	8891	Transient	tropics_29	1.30214416666667	1.01244238703385	0.6688	0.987771015278356	2.67948717948718	1.02501932672711	2006.57534246575	0.05	0.01646
9.467078	4.775665	0.012644	0.000308	-0.65105	0.000308	0.485781	0.143962	10023	7	25	0.514764	9550	6.3031	3.9671	54.7945	0.00576	0.0163	39990450	9550	22.463014	1.011516	0.000521	0.531568	0.000155	0.475949	4.3e-05	-2.8e-05	1.29234954346937	9184	Transient	tropics_29	1.35243971428571	1.00119451727563	0.591170825335893	0.981055888188258	1.98709677419355	1.02065767550725	3347.95348837209	0.05	0.023875
3.444709	5.704731	0.060787	0.000368	-0.602677	0.000368	0.48575	0.146902	10261	7	35	0.564363	16174	7.3252	4.6192	91.3242	0.00626	0.0232	39983826	16174	23.115068	1.002944	0.001081	0.531403	0.000194	0.472016	9.3e-05	-4e-06	1.53311003254099	9434	Est.	tropics_29	0.492101285714286	1.05955321615972	0.340425531914894	1.02999876190573	1.89690721649485	1.02909647130606	1579.59139784946	0.05	0.040435
8.641753	5.635404	0.025607	0.000364	-0.644421	0.000364	0.489032	0.143959	10373	6	48	0.491661	23024	7.4684	4.926	45.6621	0.00604	0.0332	39976976	23024	23.421918	1.011638	0.001243	0.533935	0.000218	0.473861	0.000117	-9e-06	1.86212649928731	9456	Transient	tropics_29	1.44029216666667	1.01413517061338	0.292839903459372	0.983202842442705	1.6697247706422	1.03201571768936	1230.4188034188	0.05	0.05756
3.214286	2.935672	0.092573	0.000189	-0.600826	0.000189	0.50063	0.139134	10401	6	63	0.460005	25728	7.8136	5.0027	136.9863	0.00608	0.0376	39974272	25728	23.49863	1.016889	0.001314	0.53495	0.000215	0.475382	0.000101	9e-06	1.9151174573264	9607	Est.	tropics_29	0.535714333333333	1.07877380829415	0.143835616438356	1.02506496841121	0.87906976744186	1.05311097180794	1377.56435643564	0.05	0.06432
3.825959	5.323692	0.006614	0.000343	-0.605739	0.000343	0.461437	0.139418	10947	6	43	0.635046	6694	4.6841	6.4986	91.3242	0.00635	0.0377	39993306	6694	24.994521	0.978439	0.000889	0.534947	0.000174	0.457528	0.000163	-5.5e-05	1.68441864124853	10579	Transient	tropics_29	0.637659833333333	1.02881827155235	0.385826771653543	1.02004689569818	1.97126436781609	1.00854373939956	855.325153374233	0.05	0.016735
6.186667	2.338489	0.026159	0.000151	-0.624701	0.000151	0.479525	0.228636	2337	6	17	0.526697	4420	3.97	5.9781	21.0748	0.00593	0.0265	39995580	4420	1.405479	1.013411	0.000642	0.532508	0.000156	0.475955	2.6e-05	-5e-06	1.59704850436	1346	Transient	tropics_32	1.03111116666667	1.01291988113253	0.235202492211838	1.00547127107002	0.967948717948718	1.00750070910065	8793.69230769231	0.05	0.01105
6.385281	3.275801	0.022742	0.000211	-0.626296	0.000211	0.478654	0.221617	2309	6	12	0.526443	4557	3.7044	5.9	19.5695	0.00605	0.0252	39995443	4557	1.328767	1.002739	0.000843	0.532965	0.000159	0.470537	6.8e-05	-4e-06	1.52569844315624	1494	Est.	tropics_32	1.0642135	1.02020822051745	0.250296559905101	1.00300803810819	1.32704402515723	1.01725050314853	3259.07352941176	0.05	0.0113925
8.519774	10.797632	0.004115	0.000697	-0.643441	0.000697	0.477967	0.20724	3233	7	31	0.84637	6392	4.9554	5.9014	68.4932	0.00601	0.0103	39993608	6392	3.860274	0.98023	0.000752	0.528589	0.000199	0.463799	3.7e-05	-1.2e-05	0.817280388002786	2036	Est.	tropics_32	1.21711057142857	1.02437537949035	0.92686170212766	0.994120439381771	3.50251256281407	1.03054771571306	5601.08108108108	0.05	0.01598
8.445087	4.83658	-0.00145	0.000312	-0.642841	0.000312	0.474992	0.218093	3513	7	16	0.78539	3299	5.3006	4.6247	24.9066	0.00611	0.0116	39996701	3299	4.627397	1.019226	0.000617	0.530459	0.000173	0.480535	5e-06	-5e-06	0.877318572187728	2477	Transient	tropics_32	1.206441	0.979715049206045	0.505672609400324	0.991210465305055	1.80346820809249	0.988464940118826	43618.6	0.05	0.0082475
9.174359	2.694385	0.048863	0.000174	-0.648699	0.000174	0.502501	0.187986	4353	7	40	0.555701	8411	8.4631	7.7205	45.6621	0.00654	0.0263	39991589	8411	6.928767	0.993426	0.000836	0.528752	0.000239	0.470037	0.000154	-8.6e-05	1.56527253823509	3004	Est.	tropics_32	1.31062271428571	1.05702536515787	0.208133971291866	0.988602218650414	0.728033472803347	1.06906690324379	1220.68831168831	0.05	0.0210275
6.302799	5.076252	0.007106	0.000327	-0.625634	0.000327	0.470948	0.216106	4437	8	29	0.473433	7321	8.7482	7.8356	45.6621	0.00652	0.0381	39992679	7321	7.158904	1.000546	0.001015	0.527351	0.000245	0.474697	0.000223	-0.000104	1.78756766118593	3133	Transient	tropics_32	0.787849875	1.00658171391179	0.322167487684729	1.01435700382923	1.33469387755102	0.99210233053927	969.085201793722	0.05	0.0183025
13.443447	3.548418	0.092584	0.000229	-0.682989	0.000229	0.543405	0.164871	4675	9	41	0.689485	18289	5.7873	5.9041	136.9863	0.00616	0.0428	39981711	18289	7.810959	1.038716	0.001494	0.519849	0.000202	0.499934	0.000379	-0.000116	1.27321666217129	3346	Est.	tropics_32	1.49371633333333	1.05611667302151	0.153279785809906	0.971637869864244	1.13366336633663	1.08695347785908	435.015831134565	0.05	0.0457225
10.795812	6.943647	0.031103	0.000448	-0.661722	0.000448	0.500226	0.189728	4661	9	40	0.676039	16431	5.9347	5.8658	54.7945	0.00608	0.0426	39983569	16431	7.772603	1.036389	0.001074	0.520075	0.000207	0.498572	0.000255	-0.000103	1.31870097953123	3348	Transient	tropics_32	1.19953466666667	0.995371190127573	0.417132216014898	0.992091683621652	2.16425120772947	1.00331747470777	744.03137254902	0.05	0.0410775
10.840256	5.274801	0.040106	0.00034	-0.662079	0.00034	0.504842	0.156239	5375	10	31	0.834895	9394	3.8608	3.3616	91.3242	0.00612	0.0124	39990606	9394	9.728767	0.996488	0.00089	0.51596	0.000177	0.483049	9.4e-05	-2.1e-05	0.825554075817073	4672	Est.	tropics_32	1.0840256	1.04458970502599	0.382022471910112	0.999647098169707	1.92090395480226	1.04511550588036	1662.1170212766	0.05	0.023485
8.7875	5.899162	0.032589	0.000381	-0.645591	0.000381	0.492952	0.167262	5851	11	49	0.38343	16282	5.4388	4.6658	54.7945	0.00641	0.0286	39983718	16282	11.032877	0.996624	0.000742	0.513288	0.000175	0.485723	0.00015	-6.9e-05	1.75907582129736	4883	Transient	tropics_32	0.798863636363636	1.0366254848889	0.513477088948787	1.02155623773299	2.17714285714286	1.01488296827616	1115.08	0.05	0.040705
9.822581	4.640565	0.037858	0.000299	-0.653905	0.000299	0.499578	0.161747	6285	11	39	0.481444	7006	6.8775	5.8521	19.5695	0.00644	0.0319	39992994	7006	12.221918	0.999744	0.000868	0.511359	0.000185	0.489046	0.000134	-5.1e-05	1.91534745271946	5360	Transient	tropics_32	0.892961909090909	1.03884968903581	0.344470046082949	1.01691993916463	1.61621621621622	1.02153580644766	1207.0671641791	0.05	0.017515
13.951654	6.280105	0.012466	0.000405	-0.687071	0.000405	0.503477	0.154831	6369	11	33	0.47518	7071	6.9275	4.6466	39.1389	0.00631	0.0377	39992929	7071	12.452055	1.010437	0.000856	0.511708	0.000175	0.493912	0.000114	-3.8e-05	2.02330954196289	5505	Transient	tropics_32	1.26833218181818	1.00208526059373	0.473130841121495	0.983074993932714	2.31428571428571	1.01936579795591	1358.16666666667	0.05	0.0176775
11.268765	1.746167	0.058767	0.000113	-0.665521	0.000113	0.5161	0.149011	6411	11	35	0.425874	7521	6.8417	6.2	39.1389	0.00629	0.0434	39992479	7521	12.567123	1.004447	0.001262	0.511855	0.000173	0.490829	2e-04	-3e-05	2.15663908331381	5609	Est.	tropics_32	1.02443318181818	1.05583282034895	0.089540412044374	1.00420169966892	0.653179190751445	1.05148636286772	745.055	0.05	0.0188025
11.46472	2.180629	0.076099	0.000141	-0.667095	0.000141	0.525947	0.147682	6397	11	37	0.453718	7249	6.9561	6.1603	68.4932	0.00613	0.0401	39992751	7249	12.528767	1.009257	0.001014	0.511732	0.000172	0.493306	0.000148	-3.4e-05	2.09728048624215	5638	Est.	tropics_32	1.04224727272727	1.06917207087962	0.13905325443787	1.0028633199762	0.819767441860465	1.06616785524603	997.851351351351	0.05	0.0181225
11.987548	5.838925	0.045014	0.000377	-0.671295	0.000377	0.51241	0.143967	6775	13	77	0.415252	39653	6.7103	5.7589	136.9863	0.00607	0.0666	39960347	39653	13.564384	1.005468	0.000936	0.506939	0.000162	0.496133	0.00017	-5.1e-05	1.93009496354162	5758	Est.	tropics_32	0.922119076923077	1.04035384955192	0.402777777777778	1.00810224517583	2.32716049382716	1.03280773502267	846.864705882353	0.05	0.0991325
9.146983	3.713827	0.050068	0.00024	-0.648479	0.00024	0.503326	0.144691	6859	13	81	0.430118	34630	6.6548	7.4205	273.9726	0.00624	0.0669	39965370	34630	13.794521	0.995048	0.001034	0.506867	0.000171	0.490987	0.000113	-1.3e-05	1.92668898171647	6039	Est.	tropics_32	0.703614076923077	1.05657474337034	0.2321083172147	1.03151401167327	1.40350877192982	1.02513101161538	1280.45132743363	0.05	0.086575
11.856148	4.482787	0.027825	0.000289	-0.670239	0.000289	0.502864	0.133961	7167	11	57	0.582771	17204	5.4262	8.2699	136.9863	0.00604	0.0556	39982796	17204	14.638356	0.99437	0.000851	0.514704	0.000184	0.483219	1e-04	-3.2e-05	1.60751396174045	6732	Transient	tropics_32	1.07783163636364	1.03403736126697	0.339600470035253	0.993942720573261	1.57065217391304	1.04065444446514	1339.61	0.05	0.04301
13.644172	6.812037	0.022135	0.000439	-0.684601	0.000439	0.50725	0.13236	7447	10	55	0.473964	17706	5.6771	5.6959	273.9726	0.00615	0.0597	39982294	17706	15.405479	1.007034	0.000716	0.51533	0.000205	0.488854	0.00012	-7.1e-05	2.054525765961	6861	Transient	tropics_32	1.3644172	1.01524059435626	0.613128491620112	0.978579554280941	2.14146341463415	1.03763086729371	1103	0.05	0.044265
10.538922	4.633715	-0.001295	0.000299	-0.659659	0.000299	0.483293	0.143352	7461	11	52	0.46168	17406	5.33	5.7342	136.9863	0.00618	0.0539	39982594	17406	15.443836	0.99731	0.000756	0.515249	0.000209	0.48423	0.000149	-8.1e-05	2.10843039902062	7059	Transient	tropics_32	0.958083818181818	1.00139960308295	0.395502645502645	1.00345194430299	1.43062200956938	0.998064969126242	962.093959731544	0.05	0.043515
10.158537	4.563558	0.018485	0.000294	-0.656604	0.000294	0.491445	0.138483	7461	11	52	0.46168	17406	5.33	5.7342	136.9863	0.00618	0.0539	39982594	17406	15.443836	0.99731	0.000756	0.515249	0.000209	0.48423	0.000149	-8.1e-05	2.10843039902062	7151	Transient	tropics_32	0.923503363636364	1.02140448326137	0.388888888888889	1.00652217738599	1.4066985645933	1.01489994424137	929.41610738255	0.05	0.043515
9.074341	5.059222	0.006078	0.000326	-0.647895	0.000326	0.481163	0.143225	7545	11	57	0.366677	16325	5.6974	9.3055	Inf	0.00621	0.0585	39983675	16325	15.673973	0.995259	0.000692	0.514441	0.000221	0.484024	0.000151	-9.7e-05	2.30518350385601	7157	Transient	tropics_32	0.824940090909091	1.01088913390511	0.471098265895954	1.01692096961948	1.47511312217195	0.994089136075897	948.509933774834	0.05	0.0408125
14.674141	5.394563	0.036968	0.000348	-0.692874	0.000348	0.519045	0.12737	7685	11	54	0.258169	12976	6.3509	6.3479	136.9863	0.00639	0.0668	39987024	12976	16.057534	0.994559	0.00081	0.511953	0.000245	0.486137	0.000259	-0.00015	2.57378170096883	7242	Est.	tropics_32	1.33401281818182	1.04333660968609	0.42962962962963	0.976918992443791	1.42040816326531	1.06769285201497	491.776061776062	0.05	0.03244
20.679061	2.969405	0.021183	0.000192	-0.741106	0.000192	0.536117	0.116454	7923	13	40	0.175303	9572	7.5417	7	136.9863	0.00641	0.0905	39990428	9572	16.709589	0.994246	0.000815	0.504689	0.000289	0.493133	0.00037	-0.000227	2.58022813903763	7733	Transient	tropics_32	1.590697	1.02732015253154	0.23558282208589	0.944317231472006	0.664359861591696	1.08716512583826	314.740540540541	0.05	0.02393
9.300582	3.617802	0.014128	0.000233	-0.649713	0.000233	0.486054	0.133624	8539	12	81	0.856246	26121	3.8856	8.6822	68.4932	0.00641	0.0134	39973879	26121	18.39726	0.967206	0.000802	0.510052	0.000169	0.474266	6.6e-05	-1.1e-05	0.794289703236345	8369	Est.	tropics_32	0.7750485	1.04861660478645	0.290523690773067	1.02380860265463	1.37869822485207	1.02485525000738	2024.60606060606	0.05	0.0653025
13.724014	6.120965	-0.007856	0.000395	-0.685242	0.000395	0.49242	0.13046	8749	11	21	0.647192	4844	4.3942	8.937	54.7945	0.00639	0.0194	39995156	4844	18.972603	0.982726	0.000833	0.511156	0.000154	0.480864	0.000113	-2.5e-05	1.22331602615686	8497	Transient	tropics_32	1.24763763636364	1.00961486489487	0.474189675870348	0.985938254659728	2.56493506493507	1.02403174286285	1154.51327433628	0.05	0.01211
9.44382	7.044597	0.038115	0.000454	-0.650863	0.000454	0.498144	0.134482	8903	12	15	0.309287	3424	4.6609	6.0233	17.1233	0.00601	0.0349	39996576	3424	19.394521	1.005559	0.001402	0.51035	0.000185	0.492951	0.000353	-9.6e-05	1.59461479551933	9052	Transient	tropics_32	0.786985	1.03310764842158	0.323823109843081	1.02203477143434	2.45405405405405	1.01053451560094	380.968838526912	0.05	0.00856
12.921429	2.765255	0.039229	0.000178	-0.678796	0.000178	0.512851	0.124046	8735	11	22	0.676129	5425	4.313	5.5671	136.9863	0.00637	0.0154	39994575	5425	18.934247	0.970483	0.000925	0.511413	0.000155	0.47463	0.000132	-2.3e-05	1.13729943066988	9128	Est.	tropics_32	1.17467536363636	1.07164022281307	0.192432432432432	0.991815473153519	1.14838709677419	1.08052799022396	939.742424242424	0.05	0.0135625
11.263889	3.58314	0.044815	0.000231	-0.665482	0.000231	0.508887	0.13352	8987	12	16	0.389383	4163	4.6454	9.2671	13.0463	0.00609	0.0431	39995837	4163	19.624658	1.013684	0.00074	0.508821	0.00019	0.498385	0.000144	-7.5e-05	1.68354386999666	9143	Transient	tropics_32	0.938657416666667	1.03171635603766	0.312162162162162	1.01022895595056	1.21578947368421	1.02107206276272	927.222222222222	0.05	0.0104075
11.273458	9.040502	0.025304	0.000583	-0.665559	0.000583	0.499132	0.137944	9085	13	22	0.484343	7313	4.8678	9.1877	68.4932	0.00616	0.0461	39992687	7313	19.893151	1.032538	0.001033	0.506857	0.000193	0.50965	0.000237	-9.1e-05	1.65656170873398	9363	Transient	tropics_32	0.867189076923077	0.99330665186524	0.564375605033882	1.01406536585275	3.02072538860104	0.979362307465908	582.042194092827	0.05	0.0182825
12.586716	6.096724	0.00793	0.000393	-0.676107	0.000393	0.495904	0.131212	9547	13	62	0.554364	20786	6.1126	7.7904	Inf	0.00647	0.0488	39979214	20786	21.158904	0.975375	0.00084	0.50474	0.000174	0.48334	0.000101	-2.9e-05	1.86386260267885	9526	Transient	tropics_32	0.968208923076923	1.03340922796659	0.467857142857143	1.00763382396375	2.25862068965517	1.02599412421898	1299.12871287129	0.05	0.051965
12.517241	5.496829	0.02131	0.000355	-0.675549	0.000355	0.502207	0.128986	9631	13	48	0.436705	13121	6.3994	8.0219	45.6621	0.00622	0.055	39986879	13121	21.389041	0.979153	0.001296	0.506199	0.000172	0.483792	0.000191	-1.8e-05	2.22208116377915	9698	Transient	tropics_32	0.962864692307692	1.04328810670889	0.27391975308642	1.00529035112421	2.06395348837209	1.03806387869167	675.319371727749	0.05	0.0328025
12.409567	4.612524	0.049527	0.000298	-0.674684	0.000298	0.516126	0.119455	9645	13	48	0.422217	12567	6.4021	8.0603	136.9863	0.00633	0.0582	39987433	12567	21.427397	0.983367	0.001418	0.506502	0.00017	0.485609	0.000245	-3e-05	2.26126631510865	9968	Est.	tropics_32	0.954582076923077	1.06854710675548	0.21015514809591	1.00555839751926	1.75294117647059	1.06284273973505	487.571428571429	0.05	0.0314175
11.34104	3.874057	0.039612	0.00025	-0.666102	0.00025	0.506637	0.126087	9701	13	49	0.299804	10230	6.6238	8.2137	91.3242	0.00603	0.0665	39989770	10230	21.580822	0.989735	0.001698	0.506175	0.000154	0.489067	0.000326	-3e-05	2.51117937085461	10158	Transient	tropics_32	0.872387692307692	1.0511975609085	0.147232037691402	1.01488044734003	1.62337662337662	1.0359255480333	386.769938650307	0.05	0.025575
14.658764	5.027955	0.054267	0.000324	-0.69275	0.000324	0.528228	0.117112	9967	14	61	0.691372	27444	4.4266	8.9397	54.7945	0.00599	0.046	39972556	27444	22.309589	1.029721	0.000963	0.501674	0.000133	0.513401	0.000173	-3.6e-05	1.44724903201956	10555	Transient	tropics_32	1.04705457142857	1.0252937001085	0.336448598130841	0.997059105561169	2.43609022556391	1.02887995933004	676.947976878613	0.05	0.06861
18.131697	5.037871	0.030395	0.000325	-0.720646	0.000325	0.53061	0.115309	10121	14	109	0.722374	46433	4.1376	9.363	273.9726	0.00611	0.0309	39953567	46433	22.731507	0.984953	0.000729	0.499291	0.000154	0.493463	0.000142	-5.4e-05	1.29047642631951	10601	Transient	tropics_32	1.29512121428571	1.04660998432752	0.445816186556927	0.974257327982093	2.11038961038961	1.07527818701706	812.035211267606	0.05	0.1160825
11.230508	2.875679	0.006926	0.000186	-0.665214	0.000186	0.489852	0.130085	10457	16	31	0.309754	5485	5.3843	10.2849	27.3973	0.00642	0.0575	39994515	5485	23.652055	0.985235	0.001408	0.493653	0.000204	0.499314	0.000335	-8.9e-05	2.50924692735632	10761	Transient	tropics_32	0.70190675	1.02204046771255	0.132102272727273	1.04154838509378	0.911764705882353	0.981050000600824	388.313432835821	0.05	0.0137125
18.407018	11.041354	0.018531	0.000712	-0.722857	0.000712	0.524969	0.1186	10499	16	29	0.234861	5020	5.4556	10.4	34.2466	0.00625	0.0647	39994980	5020	23.767123	0.995316	0.001627	0.492867	0.000173	0.505302	0.000498	-0.000127	2.67067393501966	10795	Transient	tropics_32	1.150438625	1.02349782832467	0.437615242778119	0.984775993157228	4.11560693641618	1.03892127876003	238.152610441767	0.05	0.01255
16.917808	2.020642	0.023289	0.00013	-0.710895	0.00013	0.521211	0.115584	10443	16	28	0.347334	5833	5.3972	10.2466	39.1389	0.0063	0.0561	39994167	5833	23.613699	0.979153	0.001615	0.493859	0.000215	0.496048	0.000401	-0.000101	2.40002956908975	11448	Transient	tropics_32	1.057363	1.04535481820858	0.0804953560371517	0.994624726399949	0.604651162790698	1.05072694577944	288.239401496259	0.05	0.0145825
15.164596	5.373529	0.013219	0.000347	-0.696813	0.000347	0.508779	0.119732	10429	16	29	0.366337	6262	5.2346	10.2082	273.9726	0.00628	0.0522	39993738	6262	23.575342	0.979537	0.001375	0.494098	0.000217	0.495996	0.000331	-9.7e-05	2.33753451077747	11631	Transient	tropics_32	0.94778725	1.03447522374532	0.252363636363636	1.00824218219178	1.59907834101382	1.02577238526117	361.728096676737	0.05	0.015655
16.646429	2.414273	0.061382	0.000156	-0.708716	0.000156	0.540261	0.110639	10471	16	29	0.295306	5198	5.3909	10.3233	39.1389	0.00648	0.0606	39994802	5198	23.690411	0.985806	0.001624	0.493547	0.000197	0.499804	0.000491	-0.000136	2.5629376215295	11761	Est.	tropics_32	1.0404018125	1.0786148787221	0.0960591133004926	0.997424508831169	0.791878172588833	1.08094573072644	225.334012219959	0.05	0.012995
18.738676	1.872476	0.077713	0.000121	-0.725521	0.000121	0.558465	0.105669	10583	17	29	0.228907	5286	5.4035	10.6301	17.1233	0.00626	0.0842	39994714	5286	23.99726	1.0218	0.001359	0.490504	0.000147	0.521184	4e-04	-1e-04	2.62995931916117	11815	Est.	tropics_32	1.10227505882353	1.0577533969351	0.0890360559234731	0.986887571918466	0.82312925170068	1.07153135936637	264.1725	0.05	0.013215
4.289583	1.564058	0.057964	0.000101	-0.609463	0.000101	0.487574	0.209594	1973	6	18	0.326118	7623	4.2229	4.0342	39.1389	0.00655	0.0228	39992377	7623	0.408219	0.999399	0.001119	0.534561	0.000163	0.467506	6.8e-05	3e-05	1.45229547178172	1680	Est.	tropics_33	0.7149305	1.06031409542848	0.0902591599642538	1.0169891309841	0.619631901840491	1.04292565229109	3082.26470588235	0.05	0.0190575
5.215938	4.277278	0.008599	0.000276	-0.616904	0.000276	0.467555	0.202336	2813	5	32	0.724573	7610	4.8634	4.8767	68.4932	0.00772	0.0166	39992390	7610	2.709589	0.998626	0.001292	0.538329	0.000183	0.46387	8.5e-05	3.2e-05	1.12194302505519	2318	Transient	tropics_33	1.0431876	1.01002385037147	0.213622291021672	1.0023842193027	1.50819672131148	1.00794403604458	2380.42352941176	0.05	0.019025
2.934394	4.132873	0.039276	0.000267	-0.598578	0.000267	0.473381	0.195646	2757	5	33	0.814698	8899	4.8311	4.7233	39.1389	0.00128	0.0154	39991101	8899	2.556164	0.997775	0.000771	0.536783	0.000181	0.464867	2.9e-05	2e-06	0.914863896890232	2426	Est.	tropics_33	0.5868788	1.04237678826395	0.346303501945525	1.02386364951064	1.47513812154696	1.01831491587917	6746.41379310345	0.05	0.0222475
7.554356	3.885634	0.016906	0.000251	-0.635687	0.000251	0.480629	0.185678	3191	5	68	0.777048	27118	3.9582	3.789	68.4932	0.00639	0.0156	39972882	27118	3.745205	1.009742	0.000679	0.539911	0.000135	0.467731	5.6e-05	-6e-06	1.07695227951247	2734	Transient	tropics_33	1.5108712	1.00723721025623	0.369661266568483	0.980849709794804	1.85925925925926	1.02757567918312	3315.67857142857	0.05	0.067795
4.736383	4.202837	0.019707	0.000271	-0.613052	0.000271	0.471186	0.193944	3261	5	63	0.803422	26707	4.2291	5.1603	273.9726	0.0061	0.0161	39973293	26707	3.936986	0.986091	0.000498	0.538759	0.000144	0.457767	2.6e-05	-1.3e-05	1.004211710587	2745	Transient	tropics_33	0.9472766	1.03428838192569	0.544176706827309	1.00544972840521	1.88194444444444	1.02931403967521	7459.38461538462	0.05	0.0667675
7.578947	0.717452	0.010571	4.6e-05	-0.635884	4.6e-05	0.477379	0.189216	3835	6	15	0.680454	1233	6.943	5.5151	13.6986	-0.00188	0.0248	39998767	1233	5.509589	0.993758	0.000876	0.534359	0.00016	0.465064	4.5e-05	1.9e-05	1.2087118425409	2956	Transient	tropics_33	1.26315783333333	1.016975028548	0.0525114155251142	0.990845540817182	0.2875	1.02648022637744	4204.8	0.05	0.0030825
9.410256	0.626561	0.001382	4e-05	-0.650593	4e-05	0.480025	0.191649	4003	7	11	0.454242	1497	6.7264	5.9753	10.5374	0.00296	0.032	39998503	1497	5.969863	1.007764	0.001242	0.531399	0.00015	0.474213	9.4e-05	3.6e-05	1.60135876028281	3309	Transient	tropics_33	1.34432228571429	0.993668116148296	0.0322061191626409	0.981816479492234	0.266666666666667	1.0122560958894	2038.81914893617	0.05	0.0037425
5.141176	1.980069	0.020478	0.000128	-0.616303	0.000128	0.472786	0.190383	3793	6	13	0.795794	1474	6.4658	5.4	9.4473	0.00114	0.0168	39998526	1474	5.394521	0.974419	0.000793	0.535617	0.000159	0.454979	6.5e-05	-1e-06	0.856866856852145	3403	Transient	tropics_33	0.856862666666667	1.04748482206905	0.16141235813367	1.0080652760759	0.805031446540881	1.03913807010873	2928.96923076923	0.05	0.003685
5.637931	1.16201	0.039093	7.5e-05	-0.620293	7.5e-05	0.483591	0.184568	3877	6	15	0.62511	1139	7.3807	5.6301	17.1233	-0.00744	0.0317	39998861	1139	5.624658	0.994058	0.000953	0.533839	0.000151	0.465664	7.3e-05	1.6e-05	1.30287265157723	3571	Transient	tropics_33	0.939655166666667	1.04608301205942	0.0786988457502623	1.0073951939877	0.496688741721854	1.03849771509071	2528.32876712329	0.05	0.0028475
4.71134	2.906366	0.053535	0.000188	-0.612851	0.000188	0.486992	0.184599	3947	6	12	0.580623	1476	6.6185	5.8219	6.8493	0.00241	0.0271	39998524	1476	5.816438	1.021373	0.000868	0.532121	0.000124	0.480014	7.9e-05	1e-05	1.37329832864392	3632	Est.	tropics_33	0.785223333333333	1.03291737289753	0.216589861751152	1.0181969549825	1.51612903225806	1.01453707600195	2336.69620253165	0.05	0.00369
7.298429	4.502563	0.027478	0.00029	-0.633631	0.00029	0.484457	0.191182	4143	6	21	0.601167	3771	5.0101	5.5904	12.4533	0.00096	0.0256	39996229	3771	6.353425	1.041408	0.00082	0.534816	0.000138	0.486943	2.8e-05	2.2e-05	1.32621625198356	3642	Transient	tropics_33	1.21640483333333	0.986989731172092	0.353658536585366	0.992231845756254	2.10144927536232	0.994894679664766	6827.92857142857	0.05	0.0094275
6.399061	4.634178	-0.018711	0.000299	-0.626407	0.000299	0.459262	0.173914	4703	6	23	0.317576	3977	5.1981	5.7425	39.1389	0.00627	0.0459	39996023	3977	7.887671	0.966578	0.001083	0.532267	0.00016	0.454133	0.000104	1.2e-05	1.98263172706678	3669	Transient	tropics_33	1.06651016666667	1.01539965119937	0.276084949215143	1.00421188098369	1.86875	1.01129404821935	1672.25	0.05	0.0099425
6.692089	3.936494	-0.028304	0.000254	-0.628761	0.000254	0.456283	0.179959	4507	7	79	0.701249	33302	3.7462	5.8	Inf	0.00635	0.0176	39966698	33302	7.350685	0.954339	0.000781	0.532052	0.000158	0.448599	7.2e-05	-6e-06	1.27514320219879	3673	Transient	tropics_33	0.956012714285714	1.01860324859962	0.325224071702945	1.00225559008078	1.60759493670886	1.01712888347945	2499.43055555556	0.05	0.083255
6.710387	4.046526	0.046929	0.000261	-0.628908	0.000261	0.492198	0.176749	4353	6	67	0.823848	48793	3.0681	5.663	91.3242	0.00115	0.0124	39951207	48793	6.928767	1.034567	0.000686	0.5331	0.000129	0.485335	3.7e-05	4e-06	0.893951829725511	3674	Est.	tropics_33	1.11839783333333	1.01303018079906	0.380466472303207	1.00013826471111	2.02325581395349	1.01414074814304	4777	0.05	0.1219825
5.375671	6.767637	0.006917	0.000437	-0.618187	0.000437	0.467382	0.175003	4619	6	40	0.516819	8740	4.5471	5.5123	54.7945	0.00781	0.0311	39991260	8740	7.657534	0.946452	0.000966	0.532342	0.000179	0.444674	0.000122	-2e-05	1.71916994801514	3706	Transient	tropics_33	0.895945166666667	1.06391129998901	0.452380952380952	1.01235787425736	2.44134078212291	1.05106662408866	1434.45081967213	0.05	0.02185
4.253623	5.384951	-0.014319	0.000347	-0.609174	0.000347	0.453416	0.180907	4675	6	34	0.375337	5190	4.9656	5.6658	30.4414	0.00141	0.0407	39994810	5190	7.810959	0.962983	0.00097	0.532286	0.000161	0.452448	9.7e-05	1e-06	1.95257989007232	3803	Transient	tropics_33	0.708937166666667	1.02367646086592	0.357731958762887	1.02163096963104	2.15527950310559	1.00213947238136	1865.0206185567	0.05	0.012975
6.911439	4.870386	-0.033182	0.000314	-0.630523	0.000314	0.454544	0.18002	4675	6	34	0.375337	5190	4.9656	5.6658	30.4414	0.00141	0.0407	39994810	5190	7.810959	0.962983	0.00097	0.532286	0.000161	0.452448	9.7e-05	1e-06	1.95257989007232	3889	Transient	tropics_33	1.1519065	1.00454783064144	0.323711340206186	1.00005134142533	1.95031055900621	1.00463257656128	1855.87628865979	0.05	0.012975
6.07907	2.88212	0.03986	0.000186	-0.623837	0.000186	0.485715	0.160134	4703	6	23	0.317576	3977	5.1981	5.7425	39.1389	0.00627	0.0459	39996023	3977	7.887671	0.966578	0.001083	0.532267	0.00016	0.454133	0.000104	1.2e-05	1.98263172706678	4225	Est.	tropics_33	1.01317833333333	1.07664882801333	0.171745152354571	1.00679602472018	1.1625	1.06954350377533	1539.75	0.05	0.0099425
8.641975	0.773053	0.056561	5e-05	-0.644422	5e-05	0.504135	0.157366	4927	8	14	0.368457	1471	6.7972	4.9945	7.4047	0.0065	0.0845	39998529	1471	8.50137	1.00373	0.001257	0.525056	0.00014	0.478148	0.000231	-3e-05	1.8601957824665	4888	Transient	tropics_33	1.080246875	1.05425877725326	0.0397772474144789	0.999828370142421	0.357142857142857	1.05434928097576	681.238095238095	0.05	0.0036775
4.42418	1.727858	0.11328	0.000111	-0.610544	0.000111	0.515986	0.156153	5249	6	26	0.857209	17172	2.6535	5.8767	68.4932	0.00591	0.0104	39982828	17172	9.383562	1.064151	0.001071	0.532682	0.000204	0.499589	3.4e-05	1.2e-05	0.685920438387987	4918	Est.	tropics_33	0.737363333333333	1.05243097434808	0.103641456582633	1.0194738447811	0.544117647058823	1.03282097884461	4592.73529411765	0.05	0.04293
8.381356	5.015585	-0.052576	0.000324	-0.642329	0.000324	0.451075	0.157998	5711	6	25	0.470009	2234	3.7056	3.6822	30.4414	0.00145	0.0267	39997766	2234	10.649315	0.963138	0.0012	0.53506	0.000206	0.450181	0.000123	-2e-06	1.72580628774679	5136	Transient	tropics_33	1.39689266666667	0.985094774443146	0.27	0.983190275779299	1.57281553398058	1.00198586790646	1284.53658536585	0.05	0.005585
3.454545	6.793388	0.009844	0.000438	-0.602756	0.000438	0.4615	0.150723	5711	6	25	0.470009	2234	3.7056	3.6822	30.4414	0.00145	0.0267	39997766	2234	10.649315	0.963138	0.0012	0.53506	0.000206	0.450181	0.000123	-2e-06	1.72580628774679	5217	Transient	tropics_33	0.5757575	1.04854404202488	0.365	1.02287816987029	2.12621359223301	1.02514322017144	1225.39024390244	0.05	0.005585
9	6.120301	-0.029503	0.000395	-0.647298	0.000395	0.463903	0.150647	5711	6	25	0.470009	2234	3.7056	3.6822	30.4414	0.00145	0.0267	39997766	2234	10.649315	0.963138	0.0012	0.53506	0.000206	0.450181	0.000123	-2e-06	1.72580628774679	5584	Transient	tropics_33	1.5	1.00808810871644	0.329166666666667	0.978316921175778	1.91747572815534	1.03048107316835	1224.77235772358	0.05	0.005585
8.711538	4.243713	0.004977	0.000274	-0.644981	0.000274	0.479047	0.152393	5907	5	11	0.626943	579	3.7095	3.9507	2.9459	-0.008	0.0186	39999421	579	11.186301	0.986928	0.001444	0.539128	3e-04	0.457869	0.000168	-2.8e-05	1.29723094315683	6237	Transient	tropics_33	1.7423076	1.01830063169476	0.189750692520776	0.973187277955504	0.913333333333333	1.04625340435801	907.10119047619	0.05	0.0014475
1.530612	2.249063	0.03757	0.000145	-0.587303	0.000145	0.467181	0.156767	5851	5	15	0.478029	751	3.9555	3.874	7.6104	-0.01345	0.0256	39999249	751	11.032877	0.984089	0.001567	0.537317	0.000248	0.458014	0.000155	1.3e-05	1.6237947436176	6256	Transient	tropics_33	0.3061224	1.05507192384561	0.0925335035098915	1.034443956306	0.584677419354839	1.02001467204059	1011.4	0.05	0.0018775
10.153846	0.232742	0.000531	1.5e-05	-0.656566	1.5e-05	0.48248	0.147516	5879	5	11	0.493724	717	3.939	3.911	5.5913	-0.01384	0.0246	39999283	717	11.109589	0.993275	0.001306	0.537915	0.000272	0.461861	0.000157	-3.3e-05	1.50687472419471	6262	Transient	tropics_33	2.0307692	1.00730526893907	0.0114854517611026	0.96414722198325	0.0551470588235294	1.04464330177261	939.592356687898	0.05	0.0017925
7.493103	1.718918	0.046805	0.000111	-0.635195	0.000111	0.494708	0.162722	6467	6	16	0.858819	5709	3.1543	4.7164	34.2466	0.0068	0.004	39994291	5709	12.720548	1.051492	0.000625	0.534165	0.000138	0.492283	7e-06	8e-06	0.544347194231573	6288	Transient	tropics_33	1.2488505	0.996600682852565	0.1776	0.991888575575132	0.804347826086957	1.00492602832111	23246	0.05	0.0142725
6.408971	4.919814	0.032368	0.000317	-0.626487	0.000317	0.483672	0.163507	6705	6	61	0.849725	29060	3.9137	2.9178	Inf	0.00595	0.0046	39970940	29060	13.372603	1.012214	0.000601	0.534195	0.000171	0.473919	3.2e-05	-1.9e-05	0.696870467313106	6315	Transient	tropics_33	1.06816183333333	1.02043396126656	0.527454242928453	1.00050746685818	1.85380116959064	1.0205794661113	5109.59375	0.05	0.07265
6.497382	2.48036	0.010819	0.00016	-0.627197	0.00016	0.47339	0.160829	7167	6	22	0.72322	3118	5.7722	5.0521	54.7945	-0.0039	0.0143	39996882	3118	14.638356	0.984984	0.000713	0.534151	0.000168	0.461201	6e-05	-1.5e-05	1.24386316112626	6836	Est.	tropics_33	1.082897	1.02628848490396	0.224403927068724	0.999879715693434	0.952380952380953	1.02642882387506	2680.48333333333	0.05	0.007795
6.284722	1.134211	0.001062	7.3e-05	-0.625489	7.3e-05	0.467985	0.166296	7209	6	23	0.648874	2398	6.2062	5.7342	13.6986	0.00133	0.0185	39997602	2398	14.753425	0.977614	0.001049	0.533634	0.000173	0.458201	0.000139	-1.9e-05	1.4569424101958	6937	Transient	tropics_33	1.04745366666667	1.02398550360539	0.0695900857959962	1.00255933779733	0.421965317919075	1.02135307430582	1196.37410071942	0.05	0.005995
6.029851	1.163288	0.048142	7.5e-05	-0.623441	7.5e-05	0.489535	0.157107	7265	6	18	0.475591	1905	6.4526	5.1863	13.0463	0.00629	0.0275	39998095	1905	14.906849	0.989097	0.00142	0.533464	0.000162	0.463741	0.000234	-2.5e-05	1.69635862255012	7172	Est.	tropics_33	1.00497516666667	1.06088649357522	0.0528169014084507	1.00493482577189	0.462962962962963	1.05562156462336	671.397435897436	0.05	0.0047625
8.699153	2.659491	0.077852	0.000172	-0.644882	0.000172	0.515263	0.149509	7517	8	22	0.508277	4712	6.0834	5.2973	24.9066	0.0013	0.0441	39995288	4712	15.59726	1.023935	0.000643	0.525981	0.000124	0.48689	7.4e-05	-1.8e-05	1.43968637573976	7244	Est.	tropics_33	1.087394125	1.05569461377575	0.267496111975117	0.997611046671659	1.38709677419355	1.05827394277968	2020.39189189189	0.05	0.01178
8.01707	3.531714	0.048221	0.000228	-0.639403	0.000228	0.497757	0.157023	7727	9	57	0.329949	26495	6.1327	5.2658	68.4932	0.00618	0.0492	39973505	26495	16.172603	1.037359	0.000886	0.521998	0.000162	0.497031	8.4e-05	-1.5e-05	1.64371328999419	7264	Transient	tropics_33	0.890785555555556	1.01160981652683	0.257336343115124	1.01074584884384	1.40740740740741	1.00146067347912	1869.32142857143	0.05	0.0662375
7.680107	3.343465	0.072754	0.000216	-0.636697	0.000216	0.509045	0.143251	7881	9	113	0.397239	50423	5.8678	5.6877	Inf	0.00643	0.0505	39949577	50423	16.594521	0.988296	0.001003	0.522171	0.000164	0.473352	0.000107	-7e-06	1.77354174771771	7397	Est.	tropics_33	0.853345222222222	1.08820225898861	0.215353938185444	1.01314885433878	1.31707317073171	1.07540477276952	1338.79439252336	0.05	0.1260575
12.353362	3.576137	0.008518	0.000231	-0.674233	0.000231	0.495178	0.137169	8175	9	57	0.598306	13697	4.2065	6.0904	68.4932	0.00622	0.0393	39986303	13697	17.4	0.993704	0.000906	0.521429	0.000137	0.476633	0.00012	-1.4e-05	1.68768568062181	7458	Transient	tropics_33	1.37259577777778	1.01494447178186	0.254966887417219	0.977212800565395	1.68613138686131	1.03890834247734	1143.075	0.05	0.0342425
11.462585	7.563793	0.00794	0.000488	-0.667078	0.000488	0.491302	0.141542	8413	10	39	0.612795	8675	4.0997	6.7425	91.3242	0.00622	0.0286	39991325	8675	18.052055	1.005697	0.000707	0.518399	0.000171	0.485243	8e-05	-3.4e-05	1.65857453334817	7748	Transient	tropics_33	1.1462585	1.0022617203726	0.69024045261669	0.989982574977013	2.85380116959064	1.01248652736876	1769.275	0.05	0.0216875
12.776908	3.523615	0.022545	0.000227	-0.677635	0.000227	0.503834	0.140319	8623	10	32	0.503054	9661	4.9324	6.8123	39.1389	0.00636	0.0334	39990339	9661	18.627397	1.005473	0.00095	0.51792	2e-04	0.485604	0.000131	-4.4e-05	1.70133625464745	8482	Transient	tropics_33	1.2776908	1.01723373892341	0.238947368421053	0.98049227579844	1.135	1.03754087692853	1071.13740458015	0.05	0.0241525
10.472279	7.781059	0.002737	0.000502	-0.659124	0.000502	0.484885	0.143965	8385	10	41	0.631585	9017	4.0731	6.6658	68.4932	0.00635	0.0293	39990983	9017	17.975342	0.993329	0.000703	0.519112	0.000163	0.478635	0.000105	-4.2e-05	1.61746148445804	8487	Transient	tropics_33	1.0472279	1.00947495643846	0.714082503556188	0.996517696813574	3.07975460122699	1.01305796692678	1371.09523809524	0.05	0.0225425
9.690428	3.40722	0.015657	0.00022	-0.652844	0.00022	0.488125	0.136293	8301	9	42	0.646495	9799	3.8823	6.4356	45.6621	0.00147	0.0309	39990201	9799	17.745205	0.99235	0.000748	0.520331	0.000146	0.477016	0.000105	-2.9e-05	1.63484257168547	8609	Est.	tropics_33	1.07671422222222	1.02361083592828	0.294117647058824	1.00044623098124	1.50684931506849	1.02328852700958	1298.02857142857	0.05	0.0244975
12.577265	2.61348	0.03823	0.000169	-0.676031	0.000169	0.510988	0.132619	8679	10	36	0.476653	10408	5.1434	3.5397	39.1389	0.00633	0.0374	39989592	10408	18.780822	1.00302	0.000937	0.517848	0.000198	0.484545	0.000189	-7.4e-05	1.72392135184437	8880	Transient	tropics_33	1.2577265	1.03584192592232	0.180362860192102	0.982202790880021	0.853535353535353	1.05457284669123	701.687830687831	0.05	0.02602
11.009242	3.340025	0.056574	0.000215	-0.663437	0.000215	0.514059	0.129792	8987	11	43	0.408953	20083	5.5461	4.3836	273.9726	0.00643	0.0404	39979917	20083	19.624658	1.011473	0.000987	0.514681	0.000207	0.491689	0.000242	-0.000103	1.79627804137144	9052	Est.	tropics_33	1.00084018181818	1.04620184529586	0.217831813576494	1.00077128499981	1.03864734299517	1.04549623847595	536.330578512397	0.05	0.0502075
11.916392	5.33929	0.05149	0.000344	-0.670723	0.000344	0.515271	0.127964	9113	11	54	0.365179	26168	5.0717	4.7288	273.9726	0.00616	0.0463	39973832	26168	19.969863	1.001771	0.001326	0.512145	0.000208	0.489388	0.000325	-0.000104	1.86987295401028	9257	Est.	tropics_33	1.08330836363636	1.05097737691839	0.259426847662142	0.998425731374969	1.65384615384615	1.05288850564378	393.735384615385	0.05	0.06542
9.99564	4.422946	0.038432	0.000285	-0.655295	0.000285	0.500599	0.128091	9813	11	51	0.49762	10086	5.2296	6.6466	91.3242	0.00604	0.0377	39989914	10086	21.887671	1.000274	0.001273	0.51329	0.000165	0.487381	0.00017	-8e-06	1.97251263316736	10137	Transient	tropics_33	0.908694545454545	1.03889540437035	0.223880597014925	1.01168705756704	1.72727272727273	1.02712046632922	753.476470588235	0.05	0.025215
8.317647	4.337009	0.021178	0.00028	-0.641817	0.00028	0.485494	0.137475	9981	11	46	0.240673	13857	5.8464	7.1068	39.1389	0.00587	0.0559	39986143	13857	22.347945	1.018912	0.001632	0.514068	0.000162	0.495703	0.000243	-4e-06	2.20526587563035	10269	Transient	tropics_33	0.756149727272727	1.00244559426317	0.17156862745098	1.02386299790433	1.72839506172839	0.979405006626952	565.740740740741	0.05	0.0346425
10.180867	3.251293	0.028286	0.00021	-0.656783	0.00021	0.496316	0.126299	9687	11	56	0.630117	12777	4.8102	6.3014	54.7945	0.00633	0.0275	39987223	12777	21.542466	0.985298	0.001021	0.51265	0.000164	0.480672	0.000102	-2e-06	1.52972086186672	10325	Est.	tropics_33	0.925533363636364	1.04403931363964	0.205680705190989	1.01144391412313	1.28048780487805	1.03254610212369	1238.22549019608	0.05	0.0319425
8.438854	3.667314	0.06881	0.000237	-0.642791	0.000237	0.509788	0.127428	10065	10	65	0.241708	22792	5.9079	7.337	45.6621	0.00593	0.0702	39977208	22792	22.578082	1.032396	0.00124	0.515583	0.000165	0.500758	0.000115	1.1e-05	2.24071845729079	10728	Transient	tropics_33	0.8438854	1.03761798341606	0.191129032258065	1.01986062903184	1.43636363636364	1.01803266248367	1108.06956521739	0.05	0.05698
8.761905	4.497318	0.078987	0.00029	-0.645386	0.00029	0.516226	0.123098	9981	11	46	0.240673	13857	5.8464	7.1068	39.1389	0.00587	0.0559	39986143	13857	22.347945	1.018912	0.001632	0.514068	0.000162	0.495703	0.000243	-4e-06	2.20526587563035	10745	Est.	tropics_33	0.796536818181818	1.0621037474341	0.177696078431373	1.02021534397516	1.79012345679012	1.04140180713048	506.576131687243	0.05	0.0346425
7.5	6.513158	-0.000721	0.00042	-0.63525	0.00042	0.471719	0.130309	10695	8	16	0.669521	1168	4.4342	9.6507	8.058	0.00142	0.0166	39998832	1168	24.30411	0.977696	0.000983	0.523558	0.000215	0.467078	0.000109	-3e-05	1.17170162897975	11709	Est.	tropics_33	0.9375	1.022075634817	0.427263479145473	1.0119280404551	1.95348837209302	1.00993624191249	1195.49541284404	0.05	0.00292
9.796053	3.030774	0.001444	0.000196	-0.653692	0.000196	0.481546	0.127271	10653	9	18	0.720828	1594	4.8135	5.1315	16.116	0.00655	0.0213	39998406	1594	24.189041	0.970648	0.000924	0.523681	0.000223	0.463596	8.3e-05	-2.6e-05	1.18636632151115	11780	Transient	tropics_33	1.08845033333333	1.03172833310325	0.212121212121212	0.993203758291925	0.878923766816143	1.03871905711007	1533.38554216867	0.05	0.003985
12.72093	1.038399	-0.011423	6.7e-05	-0.677185	6.7e-05	0.486679	0.128119	10779	9	13	0.528736	696	4.5672	4.8877	6.5232	0.00641	0.0182	39999304	696	24.534247	0.996623	0.000668	0.521965	0.000201	0.477588	5.8e-05	-3.8e-05	1.44580390867776	12314	Transient	tropics_33	1.41343666666667	0.991991951571211	0.100299401197605	0.973331791130506	0.333333333333333	1.01903523539117	2208.94827586207	0.05	0.00174
13	0.363636	-0.022575	2.3e-05	-0.679427	2.3e-05	0.482361	0.131892	10779	9	13	0.528736	696	4.5672	4.8877	6.5232	0.00641	0.0182	39999304	696	24.534247	0.996623	0.000668	0.521965	0.000201	0.477588	5.8e-05	-3.8e-05	1.44580390867776	12369	Transient	tropics_33	1.44444444444444	0.9809907142424	0.0344311377245509	0.971152025684917	0.114427860696517	1.00999396969773	2274	0.05	0.00174
10.858521	1.542685	0.073278	1e-04	-0.662226	1e-04	0.521894	0.186594	1875	10	9	0.679346	5442	6.6831	4.1753	21.0748	0.00122	0.0163	39994558	5442	0.139726	1.035144	0.000676	0.515274	0.000146	0.502458	6.9e-05	-2.4e-05	0.99733397330125	1746	Est.	tropics_35	1.0858521	1.03949753036891	0.14792899408284	1.00083082591073	0.684931506849315	1.0386818400742	2704.26086956522	0.05	0.013605
17.4118	6.007422	0.019366	0.000388	-0.714863	0.000388	0.521557	0.167097	2295	13	54	0.636634	30589	5.4161	5.1918	Inf	0.00635	0.0296	39969411	30589	1.290411	0.986595	0.000887	0.505882	0.000206	0.487908	0.00019	-8.6e-05	1.27615815731407	1847	Transient	tropics_35	1.33936923076923	1.03340756579131	0.437429537767757	0.967140826727736	1.88349514563107	1.06896587061495	879.457894736842	0.05	0.0764725
13.9956	3.883369	0.047502	0.000251	-0.687424	0.000251	0.521954	0.176051	2267	13	71	0.606186	33173	5.7412	5.2466	91.3242	0.00626	0.0312	39966827	33173	1.213699	0.990184	0.00101	0.506612	0.000199	0.488997	0.000247	-9.6e-05	1.3453518176135	1895	Transient	tropics_35	1.07658461538462	1.05904387307388	0.248514851485148	0.992613271345884	1.26130653266332	1.06739714149576	712.757085020243	0.05	0.0829325
12.012048	1.578168	0.024977	0.000102	-0.671491	0.000102	0.501935	0.180308	3247	11	16	0.782338	7066	6.2373	3.9699	136.9863	0.00617	0.017	39992934	7066	3.89863	1.019464	0.000664	0.512279	0.000259	0.497843	5.9e-05	-7.6e-05	0.887866648090437	3013	Transient	tropics_35	1.09200436363636	1.00571627693361	0.153614457831325	0.997398270862734	0.393822393822394	1.00821945874503	3056.06779661017	0.05	0.017665
17.402985	4.108392	0.011924	0.000265	-0.714792	0.000265	0.517379	0.179083	3317	11	28	0.750241	9345	6.0364	4.1616	91.3242	0.00654	0.016	39990655	9345	4.090411	1.018257	0.000666	0.512223	0.000241	0.497325	9.5e-05	-8.5e-05	0.976573291184058	3025	Transient	tropics_35	1.58208954545455	0.993850643103769	0.397897897897898	0.955236048241728	1.09958506224066	1.04032373196602	1885.08421052632	0.05	0.0233625
9.400818	4.340367	0.015126	0.00028	-0.650518	0.00028	0.48685	0.180418	3891	6	46	0.728075	19498	3.8631	5.7329	136.9863	0.0061	0.0133	39980502	19498	5.663014	0.9837	0.001034	0.536126	0.000172	0.458913	0.000135	-2.1e-05	1.13355813412935	3286	Transient	tropics_35	1.566803	1.03206361382552	0.270793036750484	0.973232835332119	1.62790697674419	1.06087646242316	1336.42962962963	0.05	0.048745
4.31187	6.016003	0.031541	0.000388	-0.609642	0.000388	0.47515	0.187436	3807	6	53	0.814807	24893	4.1341	5.5027	Inf	0.00638	0.0095	39975107	24893	5.432877	0.989515	0.000787	0.534797	0.000226	0.462791	5.5e-05	-3e-05	0.93648083595122	3373	Est.	tropics_35	0.718645	1.04297932676054	0.493011435832274	1.01635840049363	1.71681415929204	1.02670535943871	3407.92727272727	0.05	0.0622325
7.300319	6.797987	0.016047	0.000439	-0.633646	0.000439	0.478982	0.184205	4269	6	23	0.346227	5817	4.6372	5.6219	39.1389	0.0066	0.0295	39994183	5817	6.69863	0.999234	0.001109	0.53484	0.000156	0.467242	0.000123	0	1.77065275301671	3472	Transient	tropics_35	1.21671983333333	1.01695543243789	0.39585211902615	0.992172438407138	2.81410256410256	1.02512616588406	1497.60162601626	0.05	0.0145425
6.057878	8.196007	0.005595	0.000529	-0.623667	0.000529	0.469349	0.178313	4017	6	39	0.566657	10419	4.1363	4.3849	273.9726	0.00621	0.0211	39989581	10419	6.008219	0.984407	0.000712	0.535152	0.000177	0.460095	7.6e-05	-3e-05	1.49440359807104	3627	Est.	tropics_35	1.00964633333333	1.0215395474071	0.742977528089888	1.00153864278682	2.98870056497175	1.02011323748356	2346.22368421053	0.05	0.0260475
6.908333	4.066597	0.029595	0.000262	-0.630498	0.000262	0.484001	0.175695	4199	6	22	0.374761	6791	4.5128	4.8808	34.2466	0.00607	0.0265	39993209	6791	6.506849	0.990077	0.000868	0.535038	0.000168	0.462821	9.4e-05	-1.7e-05	1.57777831680275	3870	Transient	tropics_35	1.15138883333333	1.04036078442991	0.30184331797235	0.994932390449805	1.55952380952381	1.04576283271502	1869.09574468085	0.05	0.0169775
4.195565	5.421432	0.012557	0.00035	-0.608708	0.00035	0.465713	0.173147	4815	5	71	0.690861	19137	4.237	3.9562	136.9863	0.00636	0.016	39980863	19137	8.194521	0.974623	0.000681	0.538092	0.00016	0.453008	6.1e-05	-1.6e-05	1.46770438190021	4401	Transient	tropics_35	0.839113	1.03900294796792	0.513950073421439	1.01107864842952	2.1875	1.02804586232473	2838.47540983607	0.05	0.0478425
4.823949	12.731893	-0.000735	0.000821	-0.613755	0.000821	0.46191	0.17161	4801	5	72	0.713993	20982	4.1452	3.9178	273.9726	0.00618	0.0143	39979018	20982	8.156164	0.976392	0.000734	0.538321	0.000159	0.453623	5.9e-05	-8e-06	1.38022562287407	4425	Est.	tropics_35	0.9647898	1.02342631857526	1.11852861035422	1.00556064578824	5.16352201257862	1.01826847404122	2908.64406779661	0.05	0.052455
8.025826	5.394994	-0.005387	0.000348	-0.639473	0.000348	0.471722	0.165774	4815	5	71	0.690861	19137	4.237	3.9562	136.9863	0.00636	0.016	39980863	19137	8.194521	0.974623	0.000681	0.538092	0.00016	0.453008	6.1e-05	-1.6e-05	1.46770438190021	4428	Transient	tropics_35	1.6051652	1.02052535581926	0.511013215859031	0.980446429951723	2.175	1.04131052873238	2717.60655737705	0.05	0.0478425
6.933333	1.721481	-0.011602	0.000111	-0.630698	0.000111	0.464511	0.176055	5193	6	26	0.430648	2545	5.3873	6.8877	19.5695	0.00617	0.0336	39997455	2545	9.230137	0.99501	0.000706	0.535057	0.000212	0.465204	0.000113	-6.8e-05	1.84921086977017	4522	Transient	tropics_35	1.1555555	0.993422220551842	0.157223796033994	0.994698100651036	0.523584905660377	0.998510330951582	1558.00884955752	0.05	0.0063625
10.395604	2.26108	0.013241	0.000146	-0.658508	0.000146	0.489635	0.160915	5109	5	26	0.297835	3418	5.5379	6.7712	30.4414	0.00623	0.0351	39996582	3418	9	0.987784	0.000652	0.53664	2e-04	0.460452	0.000101	-6.1e-05	1.99175551973642	5285	Transient	tropics_35	2.0791208	1.02586096781857	0.223926380368098	0.964562932768791	0.73	1.06337902756422	1593.21782178218	0.05	0.008545
6.283262	1.885428	0.03965	0.000122	-0.625477	0.000122	0.48641	0.171943	5431	5	17	0.748823	4037	4.3662	6.4014	21.0748	0.00602	0.0139	39995963	4037	9.882192	1.010127	0.000702	0.53671	0.000165	0.470728	6.3e-05	-2.1e-05	1.0318153991721	5407	Transient	tropics_35	1.2566524	1.03001558632097	0.173789173789174	0.996825417267527	0.739393939393939	1.03331435563638	2729.25396825397	0.05	0.0100925
5.334204	3.742094	0.050791	0.000241	-0.617854	0.000241	0.48815	0.171038	5515	5	18	0.754717	6095	3.9492	7.2671	34.2466	0.00632	0.0096	39993905	6095	10.112329	1.015318	0.000652	0.536844	0.000152	0.473006	3.9e-05	-9e-06	0.954627413285511	5438	Est.	tropics_35	1.0668408	1.03623000949472	0.369631901840491	1.00420253545979	1.58552631578947	1.03201650719018	4385.58974358974	0.05	0.0152375
5.858173	2.088058	0.037498	0.000135	-0.622063	0.000135	0.483754	0.167758	6397	6	30	0.288692	7676	6.7337	8.5356	24.9066	0.00597	0.0344	39992324	7676	12.528767	1.005795	0.000734	0.534694	0.000175	0.470535	0.000118	-5.2e-05	2.09663235172143	5497	Transient	tropics_35	0.976362166666667	1.03222815848151	0.183923705722071	1.00400565963065	0.771428571428571	1.02809355308319	1421.67796610169	0.05	0.01919
5.876827	5.206123	0.024908	0.000336	-0.622212	0.000336	0.47778	0.173855	6425	6	33	0.251425	8245	6.9682	8.5151	68.4932	0.00602	0.0371	39991755	8245	12.605479	1.009346	0.000703	0.535159	0.000167	0.471708	4.3e-05	-1e-05	2.13567676767966	5965	Transient	tropics_35	0.979471166666667	1.01572780381786	0.477951635846373	1.00298382274217	2.01197604790419	1.01287237019512	4043.13953488372	0.05	0.0206125
8.541026	10.304727	0.010528	0.000665	-0.643612	0.000665	0.48113	0.165201	6341	6	31	0.319652	6895	6.5747	7.6274	136.9863	0.00608	0.0314	39993105	6895	12.375342	1.005128	0.001179	0.534839	0.000174	0.470019	0.000144	-1.1e-05	2.0515798396995	6075	Est.	tropics_35	1.42350433333333	1.0054277807305	0.564037319762511	0.982335393158843	3.82183908045977	1.02363946989377	1147.22916666667	0.05	0.0172375
3.543716	3.362843	0.021795	0.000217	-0.603472	0.000217	0.467441	0.177249	6257	6	35	0.374236	7196	6.1439	7.5192	45.6621	0.00619	0.0235	39992804	7196	12.145205	0.983802	0.001446	0.534503	0.000184	0.460366	0.000226	-2.7e-05	1.91847451416642	6098	Transient	tropics_35	0.590619333333333	1.0388617282472	0.150069156293223	1.02321121896668	1.17934782608696	1.01536820703527	784.287610619469	0.05	0.01799
2.616368	1.658453	0.033828	0.000107	-0.596024	0.000107	0.469589	0.173304	6243	6	42	0.378114	7265	5.9949	8.2658	54.7945	0.00632	0.0219	39992735	7265	12.106849	0.995951	0.000817	0.534358	0.000188	0.466166	7.3e-05	-2.1e-05	1.92369545997854	6134	Transient	tropics_35	0.436061333333333	1.03861201352121	0.130966952264382	1.03114027464609	0.569148936170213	1.00734287785896	2374.02739726027	0.05	0.0181625
8.802817	5.547973	-0.020613	0.000358	-0.645714	0.000358	0.467329	0.167293	7489	6	19	0.519802	4242	9.4412	10.0329	17.1233	0.00639	0.0626	39995758	4242	15.520548	1.015634	0.000806	0.536262	0.000165	0.473631	2.9e-05	1.1e-05	1.33442357654169	6512	Transient	tropics_35	1.46713616666667	0.964518710132322	0.444168734491315	0.977671486615009	2.16969696969697	0.986694283102246	5768.72413793103	0.05	0.010605
5.21608	2.893008	0.00179	0.000187	-0.616905	0.000187	0.464339	0.16466	7391	6	25	0.430003	3793	9.4465	9.8986	22.8311	0.00644	0.0639	39996207	3793	15.252055	0.997297	0.000727	0.536281	0.000146	0.465086	5.3e-05	-2e-06	1.59143014196298	6693	Transient	tropics_35	0.869346666666667	1.00450678484576	0.257221458046768	1.00621121162371	1.28082191780822	0.998393845439338	3106.79245283019	0.05	0.0094825
7.188679	4.643645	-0.024904	3e-04	-0.632749	3e-04	0.45934	0.162208	7293	5	34	0.55171	4854	8.3668	8.9438	30.4414	0.00643	0.053	39995146	4854	14.983562	0.983741	0.000859	0.537073	0.000147	0.458082	7.7e-05	2e-06	1.64471264060862	6738	Transient	tropics_35	1.4377358	0.991524747137976	0.349243306169965	0.988933937661276	2.04081632653061	1.00274623320716	2106.5974025974	0.05	0.012135
3.48019	1.945329	0.039793	0.000126	-0.602962	0.000126	0.475726	0.159111	7125	5	47	0.683182	10435	7.2868	9.4712	91.3242	0.00633	0.0412	39989565	10435	14.523288	0.976878	0.000697	0.537395	0.000149	0.454614	4.1e-05	2e-06	1.54438426459492	7066	Est.	tropics_35	0.696038	1.06522549249696	0.18077474892396	1.01822395284058	0.845637583892618	1.04643939693894	3880.75609756098	0.05	0.0260875
6.751266	3.682645	0.016773	0.000238	-0.629236	0.000238	0.477544	0.156964	7965	5	75	0.788992	32866	6.1607	8.9397	273.9726	0.00587	0.0265	39967134	32866	16.824658	1.004973	0.000671	0.537991	0.000157	0.467178	3.2e-05	-3e-06	1.1077666243216	7634	Est.	tropics_35	1.3502532	1.01188236553751	0.354694485842027	0.990720767853571	1.51592356687898	1.0221885448373	4905.125	0.05	0.082165
7.725664	4.771347	-0.011385	0.000308	-0.637063	0.000308	0.467627	0.157195	8259	6	34	0.608503	6774	6.4826	11.0274	68.4932	0.00664	0.0321	39993226	6774	17.630137	0.965685	6e-04	0.535292	0.000175	0.451253	8e-05	-4.3e-05	1.55654711501935	7719	Transient	tropics_35	1.28761066666667	1.02381166100785	0.513333333333333	0.987953039321709	1.76	1.03628563134206	1964.9375	0.05	0.016935
7.043478	2.585066	-0.006726	0.000167	-0.631583	0.000167	0.467222	0.157048	8315	6	27	0.533949	4875	5.9591	10.3425	34.2466	0.0063	0.0286	39995125	4875	17.783562	0.971952	0.000676	0.534319	0.000174	0.455011	9.9e-05	-4.4e-05	1.66759850985745	7875	Est.	tropics_35	1.173913	1.02196051750514	0.247041420118343	0.995190841317442	0.959770114942529	1.02683671383769	1586.34343434343	0.05	0.0121875
8.203252	5.007469	0.003407	0.000323	-0.640899	0.000323	0.476368	0.157129	8455	7	20	0.29184	2402	7.7073	11.3562	24.9066	0.00649	0.0533	39997598	2402	18.167123	0.998359	0.00065	0.531111	0.000171	0.470153	5.3e-05	-2.3e-05	1.98263481980681	7878	Transient	tropics_35	1.17189314285714	1.00506211735591	0.496923076923077	0.991918075824315	1.88888888888889	1.01321910101605	2964.69811320755	0.05	0.006005
7.797619	5.732851	0.024669	0.00037	-0.63764	0.00037	0.485027	0.149887	8427	6	25	0.285714	2800	7.5004	11.2493	18.2648	0.00644	0.0507	39997200	2800	18.090411	0.994266	0.000658	0.532256	0.000172	0.467248	8.3e-05	-3.8e-05	2.03733999095708	7929	Est.	tropics_35	1.29960316666667	1.03088690288174	0.562310030395137	0.99301521020629	2.15116279069767	1.03805045714481	1805.86746987952	0.05	0.007
5.051402	3.216984	0.003577	0.000208	-0.615582	0.000208	0.464559	0.160726	8343	6	26	0.474815	4189	6.3492	11.2027	45.6621	0.00621	0.0345	39995811	4189	17.860274	0.976257	0.000735	0.533793	0.000174	0.457478	0.000113	-4.5e-05	1.80320395057804	8345	Transient	tropics_35	0.841900333333333	1.02799099530066	0.282993197278912	1.01223945209943	1.19540229885057	1.01547833994203	1422.35398230089	0.05	0.0104725
9.573529	2.729888	0.016648	0.000176	-0.651905	0.000176	0.488058	0.150395	8497	7	16	0.266254	2261	8.3571	11.4137	17.1233	0.00647	0.0596	39997739	2261	18.282192	0.999983	0.000987	0.529443	0.00018	0.472448	0.000163	-4.8e-05	1.99574010771007	8614	Transient	tropics_35	1.367647	1.01680463585739	0.178318135764944	0.98415169567574	0.977777777777778	1.03304067325928	922.668711656442	0.05	0.0056525
9.006818	7.117378	0.059225	0.000459	-0.647353	0.000459	0.507278	0.145595	9015	9	47	0.643567	26277	10.4094	11.8164	91.3242	0.00615	0.0785	39973723	26277	19.70137	1.028441	0.000836	0.522498	0.000135	0.492264	7.8e-05	-3e-06	1.37975399631497	8705	Transient	tropics_35	1.00075755555556	1.03167215428227	0.549043062200957	1.00178271004325	3.4	1.03049989436562	1866.60256410256	0.05	0.0656925
9.432086	5.843249	0.071635	0.000377	-0.650769	0.000377	0.515266	0.145421	8973	9	38	0.634262	18207	11.2898	11.7014	68.4932	0.00602	0.0872	39981793	18207	19.586301	1.038227	0.001068	0.522887	0.000127	0.496565	0.000123	4e-06	1.37223461241641	8710	Est.	tropics_35	1.04800955555556	1.03470933277597	0.352996254681648	0.997623727263985	2.96850393700787	1.03766072920967	1182.28455284553	0.05	0.0455175
9.148211	7.669686	-0.034147	0.000495	-0.648489	0.000495	0.462543	0.150617	9309	9	72	0.316792	22952	8.2897	12.6219	68.4932	0.00624	0.0646	39977048	22952	20.506849	0.968825	0.00086	0.521241	0.000169	0.464928	0.000147	-4.6e-05	2.11971545197516	8742	Transient	tropics_35	1.01646788888889	0.997527344018925	0.575581395348837	1.00305843971754	2.92899408284024	0.994870173446211	1024.60544217687	0.05	0.05738
12.117573	7.623345	0.008923	0.000492	-0.672339	0.000492	0.494459	0.136346	9365	9	48	0.269576	15146	8.7894	12.7753	273.9726	0.00658	0.0685	39984854	15146	20.660274	0.968668	0.000753	0.520882	0.000192	0.465183	0.000113	-5e-05	2.15308285102833	8951	Est.	tropics_35	1.346397	1.04159828613851	0.653386454183267	0.980093553033114	2.5625	1.06293437206433	1206.6017699115	0.05	0.037865
12.417021	4.098434	0.043258	0.000264	-0.674744	0.000264	0.512828	0.133027	9743	10	26	0.593524	4571	5.2608	13.811	39.1389	0.00604	0.0344	39995429	4571	21.69589	1.014665	0.001114	0.51569	0.000175	0.492237	0.00026	-8.3e-05	1.50829557757993	9956	Transient	tropics_35	1.2417021	1.02911528984918	0.236983842010772	0.987583201800861	1.50857142857143	1.04183147548843	511.642307692308	0.05	0.0114275
7.473815	4.770511	0.084881	0.000308	-0.63504	0.000308	0.513912	0.136864	9953	11	26	0.717058	12211	4.0084	4.5452	91.3242	0.00611	0.0124	39987789	12211	22.271233	1.031234	0.000992	0.512101	0.000194	0.503654	8.6e-05	-1.9e-05	1.22028468184141	10023	Est.	tropics_35	0.679437727272727	1.05561639460667	0.310483870967742	1.03478472278316	1.58762886597938	1.02036715681797	1591.44186046512	0.05	0.0305275
13.993777	6.0597	0.017465	0.000391	-0.687409	0.000391	0.506486	0.1337	10079	11	53	0.601842	31917	4.3286	4.889	273.9726	0.00571	0.0153	39968083	31917	22.616438	1.021086	0.00082	0.515146	0.000219	0.495782	6e-05	-3.6e-05	1.37811941515033	10057	Transient	tropics_35	1.27216154545455	0.996604012672089	0.476829268292683	0.976184106499077	1.78538812785388	1.02159013437358	2228.33333333333	0.05	0.0797925
7.258359	3.468205	0.036058	0.000224	-0.633309	0.000224	0.488508	0.135005	10541	7	34	0.800581	6539	3.9572	4.0904	45.6621	0.00604	0.0113	39993461	6539	23.882192	0.989363	0.000943	0.528788	0.000233	0.467956	6.2e-05	-1.9e-05	0.987616229429087	10929	Transient	tropics_35	1.03690842857143	1.04786208325327	0.237539766702015	1.00386613789609	0.96137339055794	1.04391865901922	2177.5	0.05	0.0163475
8.813609	3.861708	0.014422	0.000249	-0.645801	0.000249	0.484055	0.143475	10695	7	23	0.669561	5989	4.3376	4.1055	22.8311	0.00602	0.0201	39994011	5989	24.30411	1.009016	0.001203	0.531283	0.000178	0.474992	0.000139	-9e-06	1.36714127634731	11090	Transient	tropics_35	1.259087	1.00546126007737	0.206982543640898	0.986748033867903	1.39887640449438	1.01908032135278	1032.19424460432	0.05	0.0149725
4.997368	2.581572	0.081856	0.000167	-0.615148	0.000167	0.50219	0.132363	10695	7	23	0.669561	5989	4.3376	4.1055	22.8311	0.00602	0.0201	39994011	5989	24.30411	1.009016	0.001203	0.531283	0.000178	0.474992	0.000139	-9e-06	1.36714127634731	11324	Est.	tropics_35	0.713909714285714	1.07560188881683	0.13881961762261	1.01746317193966	0.938202247191011	1.05725991174588	952.251798561151	0.05	0.0149725
8.771845	8.40911	0.074693	0.000543	-0.645466	0.000543	0.513964	0.128178	10737	7	25	0.598675	6790	4.5634	14.4192	45.6621	0.00593	0.0293	39993210	6790	24.419178	1.016767	0.001619	0.531206	0.00016	0.478722	0.000256	-1.5e-05	1.42153409439419	11343	Transient	tropics_35	1.25312071428571	1.0597838946778	0.335392217418159	0.987221730025513	3.39375	1.07361683816495	500.6953125	0.05	0.016975
6.912587	3.394457	-0.01378	0.000219	-0.630532	0.000219	0.463456	0.218018	2463	6	21	0.682678	5392	6.1547	5.8055	27.3973	0.00645	0.03	39994608	5392	1.750685	0.991007	0.000605	0.532466	0.000182	0.465511	4.2e-05	-2.7e-05	1.32949806538531	1493	Transient	tropics_36	1.15209783333333	0.995264927077115	0.36198347107438	0.999704276936986	1.2032967032967	0.995585496368507	5190.90476190476	0.05	0.01348
7.760085	6.199341	0.002701	4e-04	-0.637339	4e-04	0.474418	0.216049	2351	6	44	0.687472	8956	5.7944	5.4986	68.4932	0.00621	0.0282	39991044	8956	1.443836	0.989504	0.000577	0.533877	0.000164	0.463554	2.9e-05	-1.5e-05	1.44127715915403	1559	Transient	tropics_36	1.2933475	1.01334067470861	0.693240901213172	0.990298172984473	2.4390243902439	1.02343632025611	7449.96551724138	0.05	0.02239
5.774545	2.596443	0.008179	0.000168	-0.621391	0.000168	0.469429	0.219062	2477	6	17	0.665184	4946	6.1415	5.8438	91.3242	0.00627	0.0299	39995054	4946	1.789041	0.979693	0.000706	0.532163	0.000183	0.460469	7.5e-05	-3.2e-05	1.35669760471693	1834	Transient	tropics_36	0.962424166666667	1.02911069018327	0.237960339943343	1.00945890088186	0.918032786885246	1.01945842173957	2920.82666666667	0.05	0.012365
12.086207	5.302913	-0.00154	0.000342	-0.672087	0.000342	0.489054	0.20474	2533	6	15	0.62001	4058	6.435	5.9973	45.6621	0.00598	0.0352	39995942	4058	1.942466	0.986944	0.000948	0.532533	0.000197	0.463554	0.000115	-3.2e-05	1.39982668869467	1860	Transient	tropics_36	2.01436783333333	1.01166954274156	0.360759493670886	0.958892229403381	1.73604060913706	1.05500977232426	1780.34782608696	0.05	0.010145
2.484716	2.363304	0.056719	0.000152	-0.594966	0.000152	0.479916	0.211054	2533	6	15	0.62001	4058	6.435	5.9973	45.6621	0.00598	0.0352	39995942	4058	1.942466	0.986944	0.000948	0.532533	0.000197	0.463554	0.000115	-3.2e-05	1.39982668869467	1956	Est.	tropics_36	0.414119333333333	1.0723590901866	0.160337552742616	1.03576927498179	0.771573604060914	1.03529685861841	1835.25217391304	0.05	0.010145
7.177472	7.087692	0.059564	0.000457	-0.632659	0.000457	0.500094	0.199287	2967	5	47	0.802791	29877	3.6422	7.1863	273.9726	0.00602	0.0155	39970123	29877	3.131507	1.048883	0.000782	0.538469	0.000155	0.487139	3.1e-05	7e-06	0.93404109321718	2185	Transient	tropics_36	1.4354944	1.01190856055617	0.584398976982097	0.986458868620473	2.94838709677419	1.02659405221097	6428.61290322581	0.05	0.0746925
4.900463	5.962315	0.019019	0.000385	-0.61437	0.000385	0.471749	0.198607	3079	5	87	0.770894	49309	3.8403	7.4932	273.9726	0.00645	0.0151	39950691	49309	3.438356	0.987184	0.000752	0.538151	0.00015	0.45878	6.6e-05	-7e-06	1.10605424286475	2226	Est.	tropics_36	0.9800926	1.03243267035598	0.511968085106383	1.0052598738757	2.56666666666667	1.02826845110946	3009.19696969697	0.05	0.1232725
8.095238	2.195011	-0.017685	0.000142	-0.640031	0.000142	0.466027	0.197654	3443	5	24	0.24446	2933	4.9666	5.3233	15.2207	0.00699	0.0485	39997067	2933	4.435616	0.988487	0.001007	0.536672	0.000175	0.460657	0.000112	-1e-05	2.24333939593338	2229	Transient	tropics_36	1.6190476	0.99391338663642	0.141012909632572	0.982492245228491	0.811428571428571	1.01165726343027	1764.76785714286	0.05	0.0073325
8.30102	1.822652	-0.005072	0.000118	-0.641684	0.000118	0.472729	0.18352	3415	5	25	0.254805	3434	4.899	5.989	30.4414	0.00663	0.0453	39996566	3434	4.358904	0.984571	0.000861	0.536822	0.000175	0.458721	9.6e-05	-1.9e-05	2.24124966752134	2310	Transient	tropics_36	1.660204	1.01053234441517	0.137049941927991	0.980595450343207	0.674285714285714	1.03053708027319	1911.66666666667	0.05	0.008585
4.993103	5.234435	0.004257	0.000338	-0.615114	0.000338	0.464707	0.193519	3289	5	49	0.431675	8423	4.6686	4.9014	136.9863	0.00612	0.0343	39991577	8423	4.013699	0.962895	0.000942	0.537119	0.000169	0.448371	0.000118	-1.7e-05	2.05802827741209	2421	Est.	tropics_36	0.9986206	1.0429653014044	0.358811040339703	1.00644227026078	2	1.03643411371387	1639.99152542373	0.05	0.0210575
5.493088	8.766081	0.004643	0.000566	-0.61913	0.000566	0.466706	0.190818	3387	6	32	0.305172	4060	4.8656	5.1699	54.7945	0.00622	0.0433	39995940	4060	4.282192	0.978004	0.000835	0.536383	0.000173	0.456069	0.000124	-3.7e-05	2.26354110295654	2497	Transient	tropics_36	0.915514666666667	1.0272491681279	0.677844311377245	1.00378396201876	3.27167630057803	1.02332322521373	1538.85483870968	0.05	0.01015
6.516667	6.916389	0.001949	0.000446	-0.627352	0.000446	0.46927	0.195604	3597	5	13	0.364795	2119	5.2295	6.2397	21.0748	0.00623	0.0463	39997881	2119	4.857534	1.006261	0.000792	0.537751	0.000167	0.468001	6.8e-05	-1.1e-05	1.67589579083415	2895	Transient	tropics_36	1.3033334	0.995716718162598	0.563131313131313	0.99303204082651	2.67065868263473	1.00271153266767	2876.52941176471	0.05	0.0052975
7.876766	4.29957	0.024418	0.000277	-0.638276	0.000277	0.485481	0.188049	4171	6	51	0.818204	24863	4.9189	4.8959	136.9863	0.00638	0.014	39975137	24863	6.430137	1.000174	0.000643	0.533905	0.000155	0.468523	4.5e-05	-1.3e-05	0.894593933051772	3347	Transient	tropics_36	1.31279433333333	1.02454029072943	0.430793157076205	0.98931881184021	1.78709677419355	1.0361945945023	4178.86666666667	0.05	0.0621575
5.792505	3.950547	0.017842	0.000255	-0.621535	0.000255	0.47423	0.189641	4311	6	61	0.759788	19591	5.1774	5.2795	136.9863	0.00642	0.0117	39980409	19591	6.813699	0.990387	0.000591	0.533266	0.000173	0.464489	1.6e-05	-9e-06	1.1154541523995	3395	Transient	tropics_36	0.9654175	1.02788316016624	0.431472081218274	1.0072258991158	1.47398843930636	1.02097143312328	11852.5625	0.05	0.0489775
5.627968	8.682173	0.01475	0.00056	-0.620213	0.00056	0.471988	0.185621	4507	6	34	0.647832	6619	6.2298	7.4849	136.9863	0.0062	0.0198	39993381	6619	7.350685	0.980935	0.000756	0.532891	0.000174	0.460388	6.1e-05	-1.3e-05	1.31580163576583	3640	Est.	tropics_36	0.937994666666667	1.03458365546056	0.740740740740741	1.00926806350943	3.2183908045977	1.02519613890892	3042.96721311475	0.05	0.0165475
11.526596	2.781208	0.002901	0.000179	-0.667592	0.000179	0.489021	0.178069	4689	6	18	0.433305	3471	6.0167	6.3151	19.5695	0.00622	0.0262	39996529	3471	7.849315	0.990853	0.00102	0.533591	0.000218	0.464472	0.00012	-3.5e-05	1.52101556862298	3820	Transient	tropics_36	1.92109933333333	1.01216347124396	0.175490196078431	0.961302302316304	0.821100917431193	1.05285356275513	1483.90833333333	0.05	0.0086775
2.897458	3.720841	0.087586	0.00024	-0.598282	0.00024	0.496831	0.180461	5095	5	37	0.762863	22312	4.7776	8.2918	136.9863	0.00628	0.0172	39977688	22312	8.961644	1.023276	0.000776	0.537706	0.000168	0.475919	2.3e-05	7e-06	0.913546365285789	4198	Est.	tropics_36	0.5794916	1.06670744990986	0.309278350515464	1.02240872310185	1.42857142857143	1.04394025033672	7846.13043478261	0.05	0.05578
9.19	4.720567	-0.031828	0.000305	-0.648824	0.000305	0.463575	0.172905	5557	6	24	0.542112	5901	4.6441	5.3205	39.1389	0.00616	0.033	39994099	5901	10.227397	0.98071	0.00078	0.534965	0.000159	0.458532	0.000111	-3.2e-05	1.56042109820574	4452	Transient	tropics_36	1.53166666666667	0.987726422222967	0.391025641025641	0.97699861434753	1.91823899371069	1.01099814189631	1557.7027027027	0.05	0.0147525
9.343826	3.939895	0.020289	0.000254	-0.65006	0.000254	0.488996	0.160991	5529	6	27	0.550167	7196	4.5204	5.2438	45.6621	0.00648	0.0276	39992804	7196	10.150685	0.975516	0.001014	0.535876	0.000156	0.455322	0.000159	-2.8e-05	1.44846810484917	4517	Transient	tropics_36	1.55730433333333	1.04610915743283	0.250493096646943	0.974132924322183	1.62820512820513	1.07395645279604	1012.52201257862	0.05	0.01799
5.259669	5.065169	0.029485	0.000327	-0.617255	0.000327	0.477586	0.167473	5529	6	27	0.550167	7196	4.5204	5.2438	45.6621	0.00648	0.0276	39992804	7196	10.150685	0.975516	0.001014	0.535876	0.000156	0.455322	0.000159	-2.8e-05	1.44846810484917	4860	Est.	tropics_36	0.8766115	1.0557735459964	0.322485207100592	1.00661929932294	2.09615384615385	1.04889726391433	1053.2893081761	0.05	0.01799
2.734783	2.360095	0.001942	0.000152	-0.596975	0.000152	0.455253	0.176357	5627	6	23	0.53158	4449	4.7497	9.0205	21.0748	0.00634	0.035	39995551	4449	10.419178	0.991394	0.001212	0.533887	0.000163	0.464476	0.000215	-3.9e-05	1.59594971177444	4899	Transient	tropics_36	0.455797166666667	1.01064146737146	0.125412541254125	1.03106894307555	0.932515337423313	0.980143215149975	820.26511627907	0.05	0.0111225
5.711806	1.517638	0.05597	9.8e-05	-0.620887	9.8e-05	0.49217	0.164074	5865	7	25	0.470671	5711	4.4459	7.1438	24.9066	0.00616	0.0362	39994289	5711	11.071233	1.017977	0.000665	0.531896	0.000152	0.478687	7.2e-05	-2.5e-05	1.62706676278917	5182	Est.	tropics_36	0.815972285714286	1.03888983374085	0.147368421052632	1.01047477784187	0.644736842105263	1.02816663080468	2278.80555555556	0.05	0.0142775
5.702439	2.891945	0.023517	0.000187	-0.620812	0.000187	0.476399	0.170435	5753	6	20	0.35646	4079	4.4271	9.1904	21.0748	0.00665	0.0368	39995921	4079	10.764384	1.00473	0.001104	0.532945	0.000177	0.47154	0.000163	-3.1e-05	1.66186900300529	5214	Transient	tropics_36	0.9504065	1.01897594888744	0.169384057971014	1.00856149135197	1.05649717514124	1.01030453407982	1045.61349693252	0.05	0.0101975
5.77592	2.64544	0.065265	0.000171	-0.621402	0.000171	0.497093	0.165436	5991	7	30	0.482112	11460	4.3784	4.411	136.9863	0.00598	0.0334	39988540	11460	11.416438	1.029194	0.000838	0.529071	0.000151	0.486564	0.000125	-3.5e-05	1.69941923102023	5301	Est.	tropics_36	0.825131428571429	1.03716292457941	0.204057279236277	1.01534721793303	1.13245033112583	1.02163949655133	1323.488	0.05	0.02865
10.635042	6.223454	0.01793	0.000402	-0.660431	0.000402	0.493153	0.157754	6313	8	69	0.309282	25362	4.7016	5.2932	Inf	0.0061	0.0271	39974638	25362	12.29863	0.989545	0.000758	0.526333	0.000181	0.470228	6.3e-05	-2e-05	1.89839194781133	5314	Transient	tropics_36	1.32938025	1.02884831662621	0.530343007915567	0.981562280087032	2.22099447513812	1.04875294537969	2504.03174603175	0.05	0.063405
10.784343	5.318337	-0.0131	0.000343	-0.66163	0.000343	0.478516	0.161413	6467	7	49	0.341773	13389	4.8923	5.7137	273.9726	0.00618	0.0284	39986611	13389	12.720548	0.985534	0.000985	0.52828	0.000206	0.466561	6.4e-05	-2e-06	1.97745999916753	5403	Transient	tropics_36	1.54062042857143	1.00147273614309	0.348223350253807	0.976772834585308	1.66504854368932	1.02562365907138	2522.078125	0.05	0.0334725
5.185501	12.385632	0.025897	0.000799	-0.616659	0.000799	0.475617	0.1625	6579	7	37	0.312189	9254	4.9912	4.5466	68.4932	0.00638	0.0289	39990746	9254	13.027397	0.990611	0.001032	0.530074	0.000234	0.467412	8.4e-05	-2e-05	2.04622135894085	5474	Est.	tropics_36	0.740785857142857	1.03596188695642	0.77422480620155	1.01824408601548	3.41452991452991	1.01755410644143	1934.52380952381	0.05	0.023135
3.050847	3.001181	0.054676	0.000194	-0.599514	0.000194	0.481189	0.163168	6565	7	34	0.334525	9787	5.0151	4.6315	136.9863	0.00597	0.0286	39990213	9787	12.989041	0.988916	0.000981	0.529756	0.000229	0.46689	7.4e-05	-1.9e-05	2.01468114295446	5645	Est.	tropics_36	0.435835285714286	1.06803646716815	0.197757390417941	1.0364741944843	0.847161572052402	1.03062605752961	2204.97297297297	0.05	0.0244675
4.760504	2.451045	0.017168	0.000158	-0.613246	0.000158	0.469877	0.160802	6579	7	37	0.312189	9254	4.9912	4.5466	68.4932	0.00638	0.0289	39990746	9254	13.027397	0.990611	0.001032	0.530074	0.000234	0.467412	8.4e-05	-2e-05	2.04622135894085	5945	Transient	tropics_36	0.680072	1.02695832884366	0.153100775193798	1.02172529037704	0.675213675213675	1.00527371997296	1914.30952380952	0.05	0.023135
4.149502	3.323164	0.012444	0.000214	-0.608338	0.000214	0.465447	0.162305	7223	6	48	0.419363	15669	7.1589	4.6575	136.9863	0.00649	0.0352	39984331	15669	14.791781	0.988249	0.000686	0.536341	0.000166	0.460828	4.2e-05	-9e-06	1.5836867120683	6363	Transient	tropics_36	0.691583666666667	1.0245613693867	0.311953352769679	1.01475492097127	1.28915662650602	1.01002326247537	3864.40476190476	0.05	0.0391725
5.664444	3.480736	0.032905	0.000225	-0.620506	0.000225	0.480804	0.15688	7363	5	32	0.399125	8912	7.891	5.0411	273.9726	0.00616	0.0387	39991088	8912	15.175342	0.987657	0.000654	0.536779	0.000162	0.460169	3.2e-05	-5e-06	1.7461745533376	6794	Est.	tropics_36	1.1328888	1.04636767278906	0.344036697247706	1.00166419804837	1.38888888888889	1.04484222101011	4902.5	0.05	0.02228
3.422287	2.654518	0.041765	0.000171	-0.602497	0.000171	0.476395	0.165172	7825	7	31	0.327197	6464	9.7321	6.3068	39.1389	0.00781	0.0514	39993536	6464	16.441096	1.01213	0.001119	0.530243	0.000183	0.477457	0.000182	-4.4e-05	1.8023990026698	6861	Est.	tropics_36	0.488898142857143	1.03015366340581	0.152815013404826	1.03243788779536	0.934426229508197	0.997775715928345	907.538461538462	0.05	0.01616
4.162887	1.707489	0.077817	0.00011	-0.608446	0.00011	0.496858	0.153677	7951	7	23	0.31118	8667	9.9654	6.6521	54.7945	0.00626	0.058	39991333	8667	16.786301	1.015493	0.000907	0.530376	0.000216	0.478911	9.3e-05	-3.7e-05	1.80354918807633	7298	Est.	tropics_36	0.594698142857143	1.06443356214696	0.121278941565601	1.02605678375035	0.509259259259259	1.0374746038408	1652.44086021505	0.05	0.0216675
6.930672	6.83553	-0.007683	0.000441	-0.630677	0.000441	0.466505	0.146693	8427	6	63	0.772558	18009	3.6013	7.9562	Inf	0.00661	0.0159	39981991	18009	18.090411	0.963414	0.000709	0.536	0.000155	0.449535	6.2e-05	-9e-06	1.10446287597432	7478	Est.	tropics_36	1.155112	1.03003115877855	0.622002820874471	0.992968952203752	2.84516129032258	1.037750119568	2366.01612903226	0.05	0.0450225
7.39726	5.155296	0.00651	0.000333	-0.634425	0.000333	0.474857	0.140617	8483	6	43	0.754355	10161	3.6509	8.1082	273.9726	0.00628	0.0158	39989839	10161	18.243836	0.959362	0.000832	0.536066	0.000162	0.447623	0.000116	-2.7e-05	1.12418497147902	7631	Transient	tropics_36	1.23287666666667	1.04916729671109	0.400240384615385	0.989132474070553	2.05555555555556	1.0608413776772	1212.21551724138	0.05	0.0254025
8	0.716981	0.048953	4.6e-05	-0.639266	4.6e-05	0.497736	0.141787	8819	6	10	0.437915	1055	4.9742	8.5986	7.6104	0.00644	0.0318	39998945	1055	19.164384	0.999871	0.00102	0.534447	0.000204	0.467948	0.000136	-3.5e-05	1.454179983598	7880	Est.	tropics_36	1.33333333333333	1.05030648107955	0.0450980392156863	0.987337563421694	0.225490196078431	1.0636566456102	1042.55147058824	0.05	0.0026375
3.865079	4.29132	0.014338	0.000277	-0.606054	0.000277	0.465108	0.149721	8679	6	22	0.566524	2097	4.7014	8.6466	19.5695	0.00647	0.0292	39997903	2097	18.780822	0.979828	0.00088	0.534435	0.000195	0.458615	0.000146	-5.4e-05	1.54065961819663	8380	Est.	tropics_36	0.644179833333333	1.03532587571642	0.314772727272727	1.02070255018646	1.42051282051282	1.01415784481537	1025.48630136986	0.05	0.0052425
8.290938	2.835864	0.0904	0.000183	-0.641603	0.000183	0.520138	0.14102	9323	9	24	0.33976	10684	6.4321	7.8164	91.3242	0.00627	0.0525	39989316	10684	20.545205	1.041495	0.000917	0.51994	0.00019	0.501099	0.000177	-7.3e-05	1.5875967494866	8747	Est.	tropics_36	0.921215333333333	1.05100076425168	0.199563794983642	1.01251654304946	0.963157894736842	1.03799448811512	796.723163841808	0.05	0.02671
9.059119	7.72858	-0.016056	0.000499	-0.647773	0.000499	0.470563	0.140054	9771	10	74	0.651396	15542	4.7846	5.4027	136.9863	0.00647	0.0406	39984458	15542	21.772603	0.958908	0.000932	0.516375	0.000166	0.46447	0.000133	-2.6e-05	1.73076048859175	9021	Transient	tropics_36	0.9059119	1.02624257016152	0.535407725321888	1.01323586195685	3.00602409638554	1.01311817770793	1053.03759398496	0.05	0.038855
13.640884	4.578218	0.00707	0.000295	-0.684575	0.000295	0.499514	0.127914	9869	10	40	0.616647	6644	4.3	5.6712	54.7945	0.00673	0.0301	39993356	6644	22.041096	0.974303	0.000762	0.515994	0.000182	0.472294	9.5e-05	-3.7e-05	1.7081440746771	9036	Est.	tropics_36	1.3640884	1.03365693367784	0.387139107611549	0.977345692884983	1.62087912087912	1.0576335926351	1346.46315789474	0.05	0.01661
10.518018	1.727153	-0.010674	0.000111	-0.659491	0.000111	0.478544	0.138302	9925	11	26	0.493908	4268	4.606	5.8247	68.4932	0.00633	0.0361	39995732	4268	22.194521	0.970753	0.000923	0.514727	0.000185	0.471823	0.00022	-8.3e-05	1.94837204681656	9242	Transient	tropics_36	0.956183454545455	1.01919104549628	0.120260021668472	1.00463833990736	0.6	1.01424474856037	628.645454545455	0.05	0.01067
9.864035	4.71397	-0.008987	0.000304	-0.654238	0.000304	0.476841	0.137749	9925	11	26	0.493908	4268	4.606	5.8247	68.4932	0.00633	0.0361	39995732	4268	22.194521	0.970753	0.000923	0.514727	0.000185	0.471823	0.00022	-8.3e-05	1.94837204681656	9384	Transient	tropics_36	0.896730454545455	1.02091187189898	0.329360780065005	1.00992959040911	1.64324324324324	1.01063534418627	626.131818181818	0.05	0.01067
8.819444	6.009066	0.016257	0.000388	-0.645848	0.000388	0.484928	0.137555	10023	11	25	0.345319	2809	4.6454	6.0877	22.8311	0.00646	0.0421	39997191	2809	22.463014	0.983579	0.000761	0.511639	0.000211	0.481031	0.000243	-0.00013	1.97573332567473	9560	Transient	tropics_36	0.801767636363636	1.03335864637031	0.509855453350854	1.02458533626452	1.83886255924171	1.00810134897751	566.069958847737	0.05	0.0070225
17.121019	6.609558	0.069342	0.000426	-0.712528	0.000426	0.546673	0.126109	10625	17	10	0.934814	6259	3.3121	4.6329	39.1389	0.00639	0.0041	39993741	6259	24.112329	1.016172	0.00064	0.4903	0.000105	0.518348	7.1e-05	-1e-05	0.297241603435723	10248	Transient	tropics_36	1.00711876470588	1.05474536102033	0.665625	1.00020985234087	4.05714285714286	1.05464475603263	1776.18309859155	0.05	0.0156475
9.229426	5.608211	-0.016056	0.000362	-0.649141	0.000362	0.471102	0.164357	2211	8	38	0.44524	6565	3.684	4.1671	54.7945	0.00649	0.0313	39993435	6565	1.060274	0.964737	0.001441	0.527264	0.000209	0.457646	0.00022	-2.8e-05	1.73866265379626	2102	Transient	tropics_38	1.15367825	1.0200419497422	0.251214434420541	0.990954069957829	1.73205741626794	1.02940263872076	747.077272727273	0.05	0.0164125
8.806283	6.190222	0.030724	0.000399	-0.645742	0.000399	0.492074	0.153432	2141	8	61	0.573231	13553	3.4692	3.9753	273.9726	0.00661	0.0254	39986447	13553	0.868493	0.956077	0.00116	0.526102	0.000211	0.454544	0.00016	-3e-05	1.47975230250456	2200	Est.	tropics_38	1.100785375	1.07857510762319	0.343965517241379	0.996524223239577	1.89099526066351	1.08256626421205	958.95	0.05	0.0338825
4.727273	2.657222	0.017251	0.000171	-0.612979	0.000171	0.469727	0.169644	2309	7	22	0.353017	3895	3.7257	4.4329	21.0748	0.0067	0.0413	39996105	3895	1.328767	0.99331	0.001699	0.527842	0.000172	0.470718	0.000331	-4.7e-05	1.78183023688785	2901	Transient	tropics_38	0.675324714285714	1.02425290981105	0.100647439670394	1.0263196854567	0.994186046511628	0.997894705534949	512.519637462236	0.05	0.0097375
8.033069	11.13515	0.011136	0.000718	-0.639532	0.000718	0.479739	0.15766	2785	10	78	0.814557	30020	4.3104	3.5945	91.3242	0.00636	0.0199	39969980	30020	2.632877	1.011919	0.000772	0.518999	0.000185	0.487641	4e-05	-1.3e-05	0.991574351502563	3250	Transient	tropics_38	0.8033069	0.999287725651644	0.930051813471503	1.01645524297996	3.88108108108108	0.983795456083471	3941.5	0.05	0.07505
9.831352	5.612717	0.019379	0.000362	-0.653976	0.000362	0.490693	0.147916	2897	9	68	0.731215	25552	4.8226	4.9178	136.9863	0.00663	0.029	39974448	25552	2.939726	0.997424	0.000876	0.521613	0.00021	0.478284	8.5e-05	-3.2e-05	1.27506116737031	3400	Transient	tropics_38	1.09237244444444	1.02220118191423	0.41324200913242	0.996858290896429	1.72380952380952	1.02594483612247	1740.18823529412	0.05	0.06388
14.347938	3.7243	0.0136	0.00024	-0.690254	0.00024	0.505751	0.138516	3023	9	49	0.658372	14627	5.3614	3.5233	Inf	0.00148	0.0337	39985373	14627	3.284932	0.977652	0.000817	0.523091	0.000232	0.467565	0.000144	-7.7e-05	1.47703480727222	3459	Transient	tropics_38	1.59421533333333	1.03686475419881	0.2937576499388	0.958626099326855	1.03448275862069	1.08166992824527	961.916666666667	0.05	0.0365675
9.261364	4.030715	0.005651	0.00026	-0.649398	0.00026	0.481604	0.152801	3121	9	38	0.590438	9935	5.6999	3.7918	91.3242	0.00616	0.0347	39990065	9935	3.553425	0.993355	0.00067	0.523052	0.000228	0.47511	0.00011	-7.8e-05	1.60508589595676	3573	Transient	tropics_38	1.02904044444444	1.01239435752511	0.388059701492537	0.998677269054224	1.14035087719298	1.01366841363053	1389.1	0.05	0.0248375
5.136709	5.277513	0.027585	0.00034	-0.616268	0.00034	0.476211	0.158677	3191	9	25	0.537303	7372	5.9635	3.9836	91.3242	0.00635	0.0383	39992628	7372	3.745205	0.990664	0.000673	0.522178	0.000255	0.474648	0.000117	-9.5e-05	1.65078138780094	4029	Transient	tropics_38	0.570745444444444	1.03765655031157	0.505200594353641	1.03404547318754	1.33333333333333	1.00329296657734	1356.21367521368	0.05	0.01843
6.2875	8.388177	0.034424	0.000541	-0.625511	0.000541	0.483898	0.154664	3401	9	18	0.379112	4529	7.0567	4.5589	27.3973	0.00111	0.0507	39995471	4529	4.320548	0.998823	0.000965	0.519912	0.000323	0.480668	0.000147	-0.000108	1.96197146996545	4189	Transient	tropics_38	0.698611111111111	1.03624302164774	0.560621761658031	1.02899717606271	1.6749226006192	1.00671981492423	1052.13605442177	0.05	0.0113225
5.693548	1.527055	0.067758	9.9e-05	-0.62074	9.9e-05	0.497919	0.14556	3443	9	19	0.334433	4548	7.1942	5.6671	39.1389	0.00112	0.0527	39995452	4548	4.435616	1.012092	0.000969	0.520677	0.000318	0.486294	0.000108	-8.7e-05	2.08804173333471	4324	Est.	tropics_38	0.632616444444444	1.0573211836612	0.102167182662539	1.03239917638712	0.311320754716981	1.02390529186048	1347.77777777778	0.05	0.01137
7.557872	3.795177	0.072913	0.000245	-0.635715	0.000245	0.508337	0.141121	3709	8	48	0.554291	27675	4.7275	5.4027	136.9863	0.00631	0.0341	39972325	27675	5.164384	1.048142	0.001442	0.526054	0.000167	0.498334	0.000212	-2e-05	1.4910084279993	4432	Transient	tropics_38	0.944734	1.026232087283	0.169902912621359	1.00665847967942	1.46706586826347	1.02007288284564	665.665094339623	0.05	0.0691875
4.686221	4.228765	0.05649	0.000273	-0.612649	0.000273	0.489048	0.139548	3863	8	101	0.654701	59812	3.4923	5.8205	Inf	0.00641	0.0176	39940188	59812	5.586301	0.995308	0.001045	0.525375	0.000156	0.473796	0.000114	-3e-06	1.27384498453896	4550	Est.	tropics_38	0.585777625	1.06310411810915	0.261244019138756	1.03147930019741	1.75	1.03219106957425	1224.10526315789	0.05	0.14953
2.741144	3.528816	0.092742	0.000228	-0.597026	0.000228	0.49876	0.127132	4031	7	58	0.392399	21287	3.1489	2.5658	136.9863	0.00643	0.0262	39978713	21287	6.046575	0.981009	0.001795	0.530976	0.00019	0.461935	0.000137	6.5e-05	1.68320683739235	5199	Est.	tropics_38	0.391592	1.11841851263644	0.127019498607242	1.03666875967673	1.2	1.07971900808555	927.970802919708	0.05	0.0532175
5.102184	5.0231	0.036405	0.000324	-0.61599	0.000324	0.480487	0.117598	4479	5	87	0.874661	23217	3.02	2.2041	136.9863	0.0066	0.0095	39976783	23217	7.273973	0.950887	0.000961	0.540557	0.000133	0.439937	0.000122	-2e-06	0.700244794760676	6145	Est.	tropics_38	1.0204368	1.0906403990579	0.337148803329865	0.999165537911122	2.43609022556391	1.09217228830492	963.918032786885	0.05	0.0580425
5.406728	5.721423	0.000573	0.000369	-0.618436	0.000369	0.464515	0.127259	4619	5	34	0.433339	6383	3.3351	6.226	136.9863	0.00667	0.0378	39993617	6383	7.657534	0.996479	0.002892	0.538123	0.000139	0.463101	0.000516	5e-06	1.31840251591517	6178	Transient	tropics_38	1.0813456	1.0041086306845	0.127593360995851	1.00123287978785	2.65467625899281	1.00305332961924	246.625968992248	0.05	0.0159575
7.387479	3.025833	0.052856	0.000195	-0.634346	0.000195	0.497339	0.115549	4745	5	31	0.831149	9766	2.7413	3.1685	34.2466	0.00608	0.0171	39990234	9766	8.00274	1.029302	0.001032	0.536722	0.00015	0.479618	0.000112	-2e-06	0.763695776307882	7063	Transient	tropics_38	1.4774958	1.02426481069915	0.188953488372093	0.98800157154464	1.3	1.03694815457301	1031.6875	0.05	0.024415
6.14242	7.65353	-0.022809	0.000494	-0.624346	0.000494	0.456536	0.126849	5221	6	60	0.588961	12247	4.7217	6.6151	91.3242	0.00648	0.022	39987753	12247	9.306849	0.969163	0.000992	0.534795	0.000165	0.453243	0.000122	-1.3e-05	1.67664403458061	7167	Transient	tropics_38	1.02373666666667	1.0085498092009	0.497983870967742	1.00152694768676	2.99393939393939	1.00726541832968	1039.74590163934	0.05	0.0306175
5.551495	4.57293	0.017328	0.000295	-0.619599	0.000295	0.473098	0.120929	5137	6	66	0.70984	22043	4.3071	3.3973	54.7945	0.00662	0.0149	39977957	22043	9.076712	0.983151	0.000688	0.53485	0.000185	0.459751	5e-05	-2e-05	1.28453662155053	7298	Est.	tropics_38	0.925249166666667	1.03491630554333	0.428779069767442	1.006189018549	1.59459459459459	1.029030931961	2418.58	0.05	0.0551075
5.843854	10.596881	-0.004277	0.000684	-0.621947	0.000684	0.463884	0.129226	5487	7	33	0.324252	5579	5.5418	7.4151	34.2466	0.00113	0.0501	39994421	5579	10.035616	1.002244	0.000894	0.530659	0.00016	0.472385	0.000116	-2.3e-05	2.41042473468757	7335	Transient	tropics_38	0.834836285714286	0.99350271325023	0.76510067114094	1.01175722777824	4.275	0.982004085650476	1114.01724137931	0.05	0.0139475
4.155709	8.297554	0.026536	0.000535	-0.608388	0.000535	0.471959	0.125912	5515	7	34	0.308426	5768	5.6974	7.4548	34.2466	0.00623	0.0525	39994232	5768	10.112329	1.009685	0.000889	0.530335	0.000163	0.476196	0.000123	-3e-05	2.40230683007984	7347	Transient	tropics_38	0.593672714285714	1.01704117093944	0.601799775028121	1.02619562543582	3.28220858895705	0.991102403212123	1023.67479674797	0.05	0.01442
4.29653	4.631313	0.036223	0.000299	-0.609519	0.000299	0.477093	0.125015	5515	7	34	0.308426	5768	5.6974	7.4548	34.2466	0.00623	0.0525	39994232	5768	10.112329	1.009685	0.000889	0.530335	0.000163	0.476196	0.000123	-3e-05	2.40230683007984	8081	Transient	tropics_38	0.61379	1.02694112175831	0.336332958380202	1.0250356542708	1.83435582822086	1.00188367814933	1016.38211382114	0.05	0.01442
10.320359	3.966232	0.008169	0.000256	-0.657904	0.000256	0.486897	0.122695	5543	7	36	0.296183	6236	5.7739	7.4932	27.3973	0.00642	0.054	39993764	6236	10.189041	1.010474	0.000954	0.529723	0.000165	0.477097	0.000114	-1.9e-05	2.4404502164987	8163	Transient	tropics_38	1.474337	0.997752002844939	0.268343815513627	0.977748353388839	1.55151515151515	1.02054089629572	1076.27192982456	0.05	0.01559
5.544484	5.764035	0.030683	0.000372	-0.619543	0.000372	0.479233	0.122633	5417	7	39	0.326051	5447	5.277	7.3205	30.4414	0.00618	0.0442	39994553	5447	9.843836	0.99363	0.000928	0.531115	0.000136	0.467911	0.000131	-1.6e-05	2.46221358906707	8191	Est.	tropics_38	0.792069142857143	1.03776916437989	0.400862068965517	1.01332166176024	2.73529411764706	1.02419690924129	936.129770992366	0.05	0.0136175
8.570423	6.83659	0.01546	0.000441	-0.643848	0.000441	0.483605	0.121393	5473	7	37	0.343155	5464	5.4423	3.3068	27.3973	-0.00382	0.0492	39994536	5464	9.99726	1.009139	0.001065	0.53076	0.000154	0.47553	0.000144	-1.6e-05	2.4138010625729	8248	Transient	tropics_38	1.22434614285714	1.00638279170746	0.414084507042254	0.989651257874941	2.86363636363636	1.01698105272012	843.006944444444	0.05	0.01366
7.004219	4.745612	0.072601	0.000306	-0.631268	0.000306	0.505929	0.118293	5893	7	59	0.285251	28084	6.9039	4.4575	273.9726	0.00124	0.0574	39971916	28084	11.147945	1.013337	0.000893	0.529961	2e-04	0.478248	8.4e-05	-2.6e-05	2.07952867654664	8406	Est.	tropics_38	1.00060271428571	1.06114886365323	0.342665173572228	1.00369065380141	1.53	1.05788001204396	1408.25	0.05	0.07021
10.543396	4.242079	0.011824	0.000274	-0.659695	0.000274	0.489776	0.119902	6229	8	71	0.455969	24199	6.0638	5.3781	136.9863	0.00629	0.058	39975801	24199	12.068493	0.997763	0.001065	0.527494	0.000171	0.473137	0.000184	-4.6e-05	2.10643406505299	8583	Transient	tropics_38	1.3179245	1.0141628621399	0.257276995305164	0.980122993230655	1.60233918128655	1.03516740394431	651.641304347826	0.05	0.0604975
6.979716	3.73184	0.041046	0.000241	-0.631071	0.000241	0.490103	0.116942	6145	7	74	0.394804	26983	6.4238	5.1479	91.3242	0.00608	0.0601	39973017	26983	11.838356	0.9965	0.001417	0.528863	0.000174	0.471306	0.000252	-4.1e-05	2.15989456454954	8771	Transient	tropics_38	0.997102285714286	1.04555949005984	0.170077628793225	1.00597262529486	1.38505747126437	1.0398827937688	464.055555555556	0.05	0.0674575
12.092851	5.94124	-0.000302	0.000383	-0.672141	0.000383	0.489868	0.117871	6369	8	65	0.450971	18897	5.458	5.7616	68.4932	0.00646	0.0549	39981103	18897	12.452055	0.993647	0.000999	0.525328	0.000184	0.473145	0.000175	-5.4e-05	2.18195469243504	8809	Transient	tropics_38	1.511606375	1.00608973367545	0.383383383383383	0.971991178255434	2.08152173913043	1.03534434475689	673.548571428571	0.05	0.0472425
8.63388	4.995282	0.032031	0.000322	-0.644357	0.000322	0.492139	0.117707	6285	8	61	0.480631	21917	5.4718	5.5315	136.9863	0.00621	0.0511	39978083	21917	12.221918	0.995676	0.000943	0.526642	0.000182	0.472917	0.000153	-4.8e-05	2.08028227148315	8999	Transient	tropics_38	1.079235	1.03703364733499	0.341463414634146	0.996882148793715	1.76923076923077	1.04064561011763	769.326797385621	0.05	0.0547925
4.37013	3.488545	0.065009	0.000225	-0.61011	0.000225	0.491458	0.118014	6439	8	60	0.32867	17297	5.4005	5.9534	273.9726	0.00611	0.0632	39982703	17297	12.643836	1.006106	0.001527	0.524273	0.000206	0.480036	0.000271	-5.2e-05	2.43319518037059	9413	Est.	tropics_38	0.54626625	1.06069204324259	0.147347740667976	1.03627519205844	1.09223300970874	1.02379404877967	435.476014760148	0.05	0.0432425
11.115075	5.846367	0.072117	0.000377	-0.664287	0.000377	0.522519	0.107174	6439	8	60	0.32867	17297	5.4005	5.9534	273.9726	0.00611	0.0632	39982703	17297	12.643836	1.006106	0.001527	0.524273	0.000206	0.480036	0.000271	-5.2e-05	2.43319518037059	9469	Transient	tropics_38	1.389384375	1.06825830090948	0.246889325474787	0.981626624837289	1.83009708737864	1.08849961252906	395.476014760148	0.05	0.0432425
10.093501	3.04713	0.020236	0.000197	-0.656081	0.000197	0.492049	0.115182	6481	9	66	0.283325	17457	5.4113	6.0685	136.9863	0.0063	0.0669	39982543	17457	12.758904	1.003107	0.001636	0.523553	0.000215	0.479292	0.000318	-6.7e-05	2.53825660055301	9508	Transient	tropics_38	1.12150011111111	1.01728144251391	0.12041564792176	0.991076068913611	0.916279069767442	1.02661634243843	362.207547169811	0.05	0.0436425
12.077727	2.918191	0.076423	0.000188	-0.672019	0.000188	0.528914	0.103619	6565	9	72	0.217718	22327	5.01	6.2986	273.9726	0.00619	0.0701	39977673	22327	12.989041	1.021506	0.001609	0.523111	0.000237	0.48856	0.000356	-0.000102	2.52284866368763	9733	Est.	tropics_38	1.34196966666667	1.05669381468989	0.116842759477937	0.976229672900937	0.793248945147679	1.08259783854593	291.064606741573	0.05	0.0558175
8.897574	8.814307	-0.045723	0.000569	-0.646475	0.000569	0.456197	0.123251	6971	12	67	0.533237	13900	4.2437	4.8356	45.6621	0.00624	0.045	39986100	13900	14.10137	0.966389	0.00074	0.508315	0.000313	0.47588	3e-04	-0.000212	1.81820369967071	9929	Transient	tropics_38	0.7414645	0.988532097796366	0.768918918918919	1.0306389449671	1.81789137380192	0.95863873245356	410.836666666667	0.05	0.03475
8.25	4.203125	0.007871	0.000271	-0.641274	0.000271	0.47868	0.122895	7265	12	23	0.2628	2500	5.6767	4.9479	10.9589	0.0012	0.0815	39997500	2500	14.906849	1.003097	0.000844	0.509337	0.000507	0.493125	0.000317	-0.000301	2.35992016430542	10014	Transient	tropics_38	0.6875	1.00479022243334	0.321090047393365	1.0339344701661	0.534516765285996	0.970707224334601	387.681388012618	0.05	0.00625
15.636364	2.985614	0.015167	0.000193	-0.700603	0.000193	0.511686	0.106056	7097	13	43	0.438873	4687	4.8431	4.7219	30.4414	0.00147	0.0562	39995313	4687	14.446575	0.979122	0.000722	0.507119	0.000338	0.483251	0.000244	-0.000196	2.28027023490885	10643	Transient	tropics_38	1.20279723076923	1.03693166189049	0.267313019390582	0.978638057569372	0.571005917159763	1.0588410577526	434.655737704918	0.05	0.0117175
3.660465	1.935879	0.034749	0.000125	-0.60441	0.000125	0.47394	0.122755	7125	13	39	0.465122	3885	5.0463	4.7603	34.2466	0.00147	0.06	39996115	3885	14.523288	0.979575	0.00089	0.506764	0.000366	0.483802	0.00025	-0.000191	2.19842313474247	10971	Transient	tropics_38	0.281574230769231	1.05694796301715	0.140449438202247	1.07820742123429	0.341530054644809	0.979615627880827	491.02	0.05	0.0097125
3.810458	3.277799	0.039208	0.000211	-0.605615	0.000211	0.476619	0.121161	7195	12	32	0.432121	2777	5.2853	4.8562	19.5695	0.00105	0.062	39997223	2777	14.715068	0.988182	0.000912	0.508332	0.000408	0.486564	0.000236	-2e-04	2.21158860394119	11126	Est.	tropics_38	0.317538166666667	1.05242432912625	0.231359649122807	1.07358713225935	0.517156862745098	0.979560756652773	513.39406779661	0.05	0.0069425
6.401448	2.659435	0.044843	0.000172	-0.626426	0.000172	0.489946	0.117827	7853	7	98	0.85318	48059	3.9893	5.0192	136.9863	0.00647	0.0163	39951941	48059	16.517808	0.98834	0.000779	0.531774	0.000185	0.464854	7e-05	-2.2e-05	0.773618048950566	11389	Est.	tropics_38	0.914492571428571	1.05820228506972	0.220795892169448	1.00512377379105	0.92972972972973	1.05397823832859	1683.24285714286	0.05	0.1201475
6.48675	5.786784	0.040264	0.000373	-0.627111	0.000373	0.487604	0.119149	8147	7	42	0.643123	12105	3.8345	5.5959	45.6621	0.00602	0.0377	39987895	12105	17.323288	1.003941	0.001448	0.529006	0.00014	0.474688	0.000274	-3.6e-05	1.47351678728804	12071	Transient	tropics_38	0.926678571428571	1.03699877234832	0.257596685082873	1.00969116314933	2.66428571428571	1.02720945126062	434.850364963504	0.05	0.0302625
7.723135	5.818415	0.05623	0.000375	-0.637042	0.000375	0.500427	0.115952	8217	8	40	0.615675	14558	4.1462	5.6877	91.3242	0.00613	0.0462	39985442	14558	17.515068	1.00592	0.001168	0.527684	0.00015	0.476808	0.000198	-3.2e-05	1.58607945271553	12088	Est.	tropics_38	0.965391875	1.05161539603495	0.321061643835616	1.00221811567478	2.5	1.04953566215332	585.616161616162	0.05	0.036395
8.718487	4.756885	0.029485	0.000307	-0.645037	0.000307	0.491123	0.11915	8203	7	49	0.629456	13858	4.0046	6.2356	45.6621	0.00124	0.0449	39986142	13858	17.476712	1.009977	0.000904	0.52788	0.000149	0.478543	0.00013	-2.7e-05	1.55286979090778	12271	Transient	tropics_38	1.24549814285714	1.01974994133156	0.339601769911504	0.993868170704823	2.06040268456376	1.0262881287575	916.538461538462	0.05	0.034645
7.003715	9.43528	0.011692	0.000609	-0.631264	0.000609	0.476061	0.125053	8483	8	71	0.354447	30580	4.9463	3.5863	273.9726	0.00601	0.0605	39969420	30580	18.243836	1.006267	0.001017	0.526119	0.00018	0.478368	0.000117	-2e-05	1.89943527943919	12547	Transient	tropics_38	0.875464375	1.00545940451271	0.59882005899705	1.0110241794178	3.38333333333333	0.995177353000201	1068.82905982906	0.05	0.07645
6.430562	5.290475	0.069534	0.000341	-0.62666	0.000341	0.502147	0.116475	8567	8	91	0.448052	34900	5.0432	6.7274	91.3242	0.00144	0.0623	39965100	34900	18.473973	1.003514	0.001221	0.526925	0.000182	0.476301	0.000134	-5e-06	1.95340018517939	12778	Est.	tropics_38	0.80382025	1.06825466199222	0.279279279279279	1.01413603762004	1.87362637362637	1.05426400532436	869.216417910448	0.05	0.08725
6.047047	2.156946	0.044832	0.000139	-0.62358	0.000139	0.488193	0.11604	8987	7	49	0.76705	18974	3.7261	4.9671	136.9863	0.00618	0.02	39981026	18974	19.624658	0.977692	0.000943	0.530711	0.000165	0.460725	8.5e-05	0	1.05000579102155	13863	Est.	tropics_38	0.863863857142857	1.06971535206279	0.147401908801697	1.01000740450751	0.842424242424242	1.05961907862608	1365.17647058824	0.05	0.047435
6.491228	6.865308	0.081294	0.000443	-0.627147	0.000443	0.508068	0.113542	9155	7	38	0.576884	13956	3.7449	4.089	91.3242	0.00648	0.024	39986044	13956	20.084932	1.00229	0.001904	0.53125	0.000153	0.471871	0.000335	-1.8e-05	1.36584424944133	14120	Est.	tropics_38	0.927318285714286	1.08221148418051	0.232668067226891	1.0053900329835	2.89542483660131	1.07670952442511	338.931343283582	0.05	0.03489
9.770346	3.857009	0.077517	0.000249	-0.653486	0.000249	0.520054	0.108651	9365	7	86	0.479126	44193	3.0547	7.8247	136.9863	0.00088	0.0314	39955807	44193	20.660274	1.035149	0.001893	0.530801	0.00017	0.487774	0.000333	-2.9e-05	1.60805285639752	14394	Transient	tropics_38	1.39576371428571	1.04390827070562	0.131537242472266	0.98008310742043	1.46470588235294	1.06617818907937	326.279279279279	0.05	0.1104825
8.061955	2.355673	0.115257	0.000152	-0.639764	0.000152	0.532696	0.105638	9365	7	86	0.479126	44193	3.0547	7.8247	136.9863	0.00088	0.0314	39955807	44193	20.660274	1.035149	0.001893	0.530801	0.00017	0.487774	0.000333	-2.9e-05	1.60805285639752	14472	Est.	tropics_38	1.15170785714286	1.08405823325712	0.0802958267300581	0.993624502855717	0.894117647058823	1.09209592967235	317.231231231231	0.05	0.1104825
10.912649	4.323623	-0.005161	0.000279	-0.662661	0.000279	0.483079	0.111407	9617	9	105	0.489243	34257	2.8379	3.5247	273.9726	0.00662	0.0366	39965743	34257	21.350685	0.958812	0.001113	0.522334	0.000188	0.459252	0.000269	-9.3e-05	1.56116115665488	14553	Transient	tropics_38	1.21251655555556	1.03758848979643	0.250673854447439	0.986873956817508	1.48404255319149	1.05188219104108	414.152416356877	0.05	0.0856425
9.97561	2.53599	-0.006161	0.000164	-0.655134	0.000164	0.478606	0.117638	9911	9	22	0.506357	3146	4.1511	7.9452	27.3973	0.00638	0.0477	39996854	3146	22.156164	0.981311	0.000923	0.521978	2e-04	0.470237	0.000119	-3.7e-05	1.80840868304178	14783	Transient	tropics_38	1.10840111111111	1.01278589564776	0.177681473456121	0.995008337542969	0.82	1.0177974085408	988.55462184874	0.05	0.007865
7.428571	2.911565	-0.018139	0.000188	-0.634676	0.000188	0.463336	0.122562	9883	9	24	0.574643	3644	3.926	8.5384	39.1389	0.00367	0.0402	39996356	3644	22.079452	0.977193	0.000868	0.521648	0.000214	0.468565	9.9e-05	-3.9e-05	1.68737946069843	15102	Transient	tropics_38	0.825396777777778	1.00494428578851	0.216589861751152	1.01621632831726	0.878504672897196	0.98884039567616	1238	0.05	0.00911
4.134483	5.847432	0.004385	0.000377	-0.608218	0.000377	0.461536	0.115749	9827	9	26	0.603972	5338	3.6152	7.789	54.7945	0.00645	0.0355	39994662	5338	21.926027	0.981229	0.000969	0.521845	0.00024	0.470319	9.5e-05	-3.7e-05	1.59459657778979	15207	Transient	tropics_38	0.459387	1.02360878875425	0.3890608875129	1.0430683125214	1.57083333333333	0.981325440817828	1218.41052631579	0.05	0.013345
9.569149	2.340963	0.011603	0.000151	-0.65187	0.000151	0.485601	0.115686	9883	9	24	0.574643	3644	3.926	8.5384	39.1389	0.00367	0.0402	39996356	3644	22.079452	0.977193	0.000868	0.521648	0.000214	0.468565	9.9e-05	-3.9e-05	1.68737946069843	15405	Transient	tropics_38	1.06323877777778	1.03528225837956	0.173963133640553	0.998892861394497	0.705607476635514	1.03635781588467	1168.54545454545	0.05	0.00911
7.892405	1.589689	0.025351	0.000103	-0.638402	0.000103	0.485727	0.117181	9953	9	20	0.468062	2771	4.2601	8.6342	19.5695	0.00605	0.0465	39997229	2771	22.271233	0.988556	0.000935	0.521614	0.000188	0.474009	1e-04	-2.1e-05	1.81383077929348	16042	Est.	tropics_38	0.876933888888889	1.03754877750886	0.110160427807487	1.01250294459783	0.547872340425532	1.02472104960032	1171.81	0.05	0.0069275
7.509479	3.854965	0.075731	0.000249	-0.635326	0.000249	0.509497	0.120649	10835	9	63	0.450776	21656	7.2054	5.0493	91.3242	0.00632	0.0328	39978344	21656	24.687671	0.98905	0.000971	0.521861	0.000252	0.474138	0.000161	-8.2e-05	1.6662577381857	16639	Transient	tropics_38	0.834386555555556	1.09061460215231	0.25643666323378	1.0151414984163	0.988095238095238	1.07457533460722	749.372670807453	0.05	0.05414
6.178808	3.299154	0.035477	0.000213	-0.624638	0.000213	0.484063	0.201088	2071	7	39	0.489623	10986	7.8039	5.6411	Inf	0.00635	0.0731	39989014	10986	0.676712	0.989245	0.000941	0.529597	0.000167	0.467126	5.8e-05	1.3e-05	1.58824202195772	1805	Transient	tropics_39	0.882686857142857	1.04737837162302	0.226354941551541	1.01106167185944	1.27544910179641	1.036257883312	3467.03448275862	0.05	0.027465
6.96	4.162036	0.023564	0.000269	-0.630913	0.000269	0.481326	0.198381	2113	7	41	0.432283	9776	8.0164	5.7562	39.1389	0.00643	0.0807	39990224	9776	0.791781	0.990555	0.000813	0.529118	0.000155	0.468185	5.4e-05	4e-06	1.77426230498175	1915	Est.	tropics_39	0.994285714285714	1.03360623554938	0.330873308733087	1.00564669242219	1.73548387096774	1.02806796458665	3673.72222222222	0.05	0.02444
5.871739	2.498767	0.054251	0.000161	-0.622171	0.000161	0.491989	0.196669	2323	7	28	0.267464	8360	8.6139	6.3315	34.2466	0.00645	0.0986	39991640	8360	1.367123	1.001545	9e-04	0.529898	0.000149	0.472688	8.1e-05	1e-06	2.01491485398983	2149	Transient	tropics_39	0.838819857142857	1.05412094518099	0.178888888888889	1.01298330439939	1.08053691275168	1.04083243069424	2428.01234567901	0.05	0.0209
11.196755	5.1479	0.06491	0.000332	-0.664943	0.000332	0.519126	0.177592	2561	8	47	0.521674	18709	7.5867	6.9836	136.9863	0.00608	0.0831	39981291	18709	2.019178	1.015582	0.000693	0.527223	0.000153	0.481785	6.7e-05	-2e-05	1.69202143482511	2361	Est.	tropics_39	1.399594375	1.05069111543318	0.479076479076479	0.975493941146658	2.16993464052288	1.07750552632398	2650.62686567164	0.05	0.0467725
6.005021	4.969012	0.057532	0.000321	-0.623242	0.000321	0.494302	0.177612	2785	8	62	0.502214	21905	7.071	7.5973	54.7945	0.00619	0.0741	39978095	21905	2.632877	1.005169	0.001069	0.525943	0.000205	0.478041	0.000143	-3.8e-05	1.66586422720297	2566	Est.	tropics_39	0.750627625	1.05377221653841	0.300280636108513	1.01950828459565	1.56585365853659	1.03401591076916	1242.04195804196	0.05	0.0547625
6.832031	4.616318	0.01102	0.000298	-0.629885	0.000298	0.4749	0.170457	3415	6	55	0.837903	14954	4.4779	9.1753	54.7945	0.00639	0.0141	39985046	14954	4.358904	0.985884	0.000654	0.534206	0.000172	0.461565	3.4e-05	-1e-05	0.882739994745795	3234	Transient	tropics_39	1.13867183333333	1.02555771658875	0.45565749235474	0.997092980209715	1.73255813953488	1.02889083877677	5013.44117647059	0.05	0.037385
5.517606	3.207437	-0.006848	0.000207	-0.619327	0.000207	0.461472	0.176548	3807	6	18	0.585614	4713	5.4785	10.2493	18.2648	0.00608	0.0211	39995287	4713	5.432877	0.998418	0.000735	0.534312	0.000146	0.467327	5.6e-05	-3e-06	1.41118989290633	3624	Transient	tropics_39	0.919601	0.994749087176474	0.281632653061224	1.00747614886776	1.41780821917808	0.987471299539723	3152.64285714286	0.05	0.0117825
4.623418	1.911983	0.010897	0.000123	-0.612145	0.000123	0.46638	0.172597	3723	6	26	0.661737	5342	5.4724	10.0192	45.6621	0.00635	0.0224	39994658	5342	5.20274	0.991998	0.000653	0.534297	0.000149	0.464368	6.8e-05	-2.1e-05	1.40215235074638	3729	Est.	tropics_39	0.770569666666667	1.01911151892776	0.188361408882083	1.01476637628985	0.825503355704698	1.00433277056128	2538.19117647059	0.05	0.013355
7.515464	5.170723	0.01787	0.000334	-0.635374	0.000334	0.480686	0.172072	3681	6	23	0.684618	5812	5.4602	9.9041	39.1389	0.00597	0.023	39994188	5812	5.087671	0.988356	0.000658	0.53416	0.000159	0.462753	3.5e-05	-5e-06	1.31549140896861	3768	Transient	tropics_39	1.25257733333333	1.03002422589226	0.507598784194529	0.991720326312239	2.10062893081761	1.03875285519489	4916.34285714286	0.05	0.01453
7.442857	3.439592	0.03319	0.000222	-0.634791	0.000222	0.487816	0.173322	3947	6	21	0.322575	5298	6.0462	5.5918	24.9066	0.00633	0.0317	39994702	5298	5.816438	1.010811	0.000572	0.533084	0.000123	0.474217	3.5e-05	-3e-06	1.84980663154614	3910	Transient	tropics_39	1.24047616666667	1.02269062416271	0.388111888111888	0.994301566750248	1.80487804878049	1.02867674503445	4952.05714285714	0.05	0.013245
3.351254	1.525366	0.037491	9.8e-05	-0.601927	9.8e-05	0.474078	0.175995	3933	6	19	0.354971	5130	6.1047	5.5534	39.1389	0.00584	0.0321	39994870	5130	5.778082	1.018567	0.000906	0.533268	0.000122	0.477673	9.3e-05	6e-06	1.77729910851133	4095	Transient	tropics_39	0.558542333333333	1.0192777237196	0.108167770419426	1.02716662986746	0.80327868852459	0.992473930910895	1892.41935483871	0.05	0.012825
9.908213	3.43602	-0.010412	0.000222	-0.654593	0.000222	0.476329	0.172084	4857	6	19	0.547925	4121	6.2128	5.4329	45.6621	0.00635	0.0214	39995879	4121	8.309589	1.005362	0.000679	0.535489	0.000174	0.469548	2.8e-05	-6e-06	1.48087036194664	4180	Transient	tropics_39	1.65136883333333	0.984363858225827	0.326951399116348	0.970427998586129	1.27586206896552	1.01444154804195	6145.85714285714	0.05	0.0103025
6.039301	9.007189	0.00148	0.000581	-0.623517	0.000581	0.467279	0.17242	4871	6	18	0.54873	4135	6.3836	5.7945	24.9066	0.00616	0.0229	39995865	4135	8.347945	0.999487	0.00096	0.53558	0.000171	0.466743	0.00011	-1.5e-05	1.50124589060651	4494	Transient	tropics_39	1.00655016666667	1.00199511923667	0.605208333333333	1.00088840155689	3.39766081871345	1.00114838358583	1567.45454545455	0.05	0.0103375
3.345277	1.926386	0.038404	0.000124	-0.601878	0.000124	0.474494	0.17004	4745	6	29	0.75567	5644	5.9097	7.7781	54.7945	0.00621	0.014	39994356	5644	8.00274	0.979148	0.000689	0.534555	0.000165	0.458121	5.6e-05	-1.5e-05	1.1707015145138	4792	Est.	tropics_39	0.557546166666667	1.06128079215479	0.179970972423803	1.02474382436489	0.751515151515152	1.03573946621089	3036.42857142857	0.05	0.01411
8.712871	4.204686	0.032572	0.000271	-0.644992	0.000271	0.49251	0.164156	5025	6	23	0.485022	5074	5.8688	6.0041	45.6621	0.00614	0.024	39994926	5074	8.769863	1.02197	0.001059	0.535633	0.000183	0.477193	0.000114	-1.5e-05	1.48785642536229	5096	Est.	tropics_39	1.45214516666667	1.01089882703207	0.25590179414542	0.979526540418008	1.48087431693989	1.03209812381992	1439.9649122807	0.05	0.012685
5.067278	3.671315	-0.001134	0.000237	-0.61571	0.000237	0.462533	0.164994	5655	6	57	0.411514	12663	7.7469	5.7918	136.9863	0.00642	0.0448	39987337	12663	10.49589	0.98613	0.001666	0.535636	0.000164	0.460437	0.000246	-4e-06	1.67840730504709	5411	Transient	tropics_39	0.844546333333333	1.01291578466837	0.142256902761104	1.00862745691092	1.44512195121951	1.00455219715184	670.707317073171	0.05	0.0316575
3.930506	2.161248	0.066955	0.000139	-0.606579	0.000139	0.490613	0.1463	5669	6	46	0.427883	11835	7.8536	5.8301	54.7945	0.00639	0.0446	39988165	11835	10.534247	0.997117	0.001455	0.53574	0.000164	0.465451	0.000174	1e-05	1.63087185218973	5651	Est.	tropics_39	0.655084333333333	1.07233891404993	0.09553264604811	1.01768181489055	0.847560975609756	1.05405939615556	840.80459770115	0.05	0.0295875
5.226433	4.491974	-0.036392	0.00029	-0.616988	0.00029	0.447132	0.141576	6145	5	61	0.853387	17270	3.2714	7.1342	136.9863	0.00655	0.0077	39982730	17270	11.838356	0.948222	0.000628	0.536899	0.000148	0.441687	3.5e-05	1e-06	0.790409604154578	6146	Transient	tropics_39	1.0452866	1.01691611098839	0.461783439490446	1.00496959176153	1.95945945945946	1.01232773434582	4045.02857142857	0.05	0.043175
3.210191	4.50996	-0.020583	0.000291	-0.600793	0.000291	0.446826	0.147763	6229	5	35	0.769344	5415	3.6405	7.6493	45.6621	0.00643	0.012	39994585	5415	12.068493	0.946605	0.000861	0.53641	0.000157	0.441316	6.4e-05	1.1e-05	1.00991289513116	6210	Est.	tropics_39	0.6420382	1.03488507247186	0.337979094076655	1.02230868362041	1.85350318471338	1.01248538462236	2308.796875	0.05	0.0135375
5.155172	1.372473	-0.012497	8.9e-05	-0.616416	8.9e-05	0.457497	0.147105	6383	6	15	0.405726	1013	4.2729	7.5233	9.4473	0.00618	0.0244	39998987	1013	12.490411	0.963993	0.001546	0.533955	0.000164	0.451493	0.000219	9e-06	1.64093680107633	6480	Est.	tropics_39	0.859195333333333	1.0244688117359	0.0575679172056921	1.01108874259714	0.542682926829268	1.01329810207467	671.712328767123	0.05	0.0025325
8.5	1.544118	-0.029849	1e-04	-0.643282	1e-04	0.461865	0.151424	6495	7	11	0.368607	567	4.5011	8.0205	5.0736	0.00696	0.0338	39999433	567	12.79726	0.986546	0.001445	0.532343	0.000187	0.463401	0.000132	3.8e-05	1.66130645315007	6911	Transient	tropics_39	1.21428571428571	0.98382851067076	0.0692041522491349	0.987267019712042	0.53475935828877	0.996685376164488	1147.15151515152	0.05	0.0014175
4.212121	0.288338	0.04383	1.9e-05	-0.608841	1.9e-05	0.480349	0.139759	6481	6	12	0.369632	652	4.5491	8.0014	5.8292	0.00618	0.0317	39999348	652	12.758904	0.975763	0.001405	0.533302	0.000172	0.457486	0.00011	5.1e-05	1.62052143842028	7377	Est.	tropics_39	0.702020166666667	1.07075665196083	0.0135231316725979	1.02002425981758	0.11046511627907	1.04997529979059	1270.53636363636	0.05	0.00163
8.035714	0.320153	-0.00765	2.1e-05	-0.639553	2.1e-05	0.470473	0.14682	6579	7	12	0.449438	445	4.4878	8.1356	6.0883	0.00615	0.0395	39999555	445	13.027397	0.99278	0.001619	0.530465	0.000203	0.467908	9.1e-05	7.7e-05	1.64967336931114	7379	Est.	tropics_39	1.14795914285714	0.999596271859121	0.012970969734404	0.994463680814628	0.103448275862069	1.00548184685878	1613.40659340659	0.05	0.0011125
5.839623	3.096921	0.080962	2e-04	-0.621914	2e-04	0.505095	0.142599	6943	8	11	0.679235	1830	4.166	8.6329	5.5913	0.00591	0.0292	39998170	1830	14.024658	1.033592	0.000743	0.524905	0.000103	0.492413	4.2e-05	2.2e-05	0.961585805454364	7387	Est.	tropics_39	0.729952875	1.04908870352673	0.269179004037685	1.02288184845737	1.94174757281553	1.02575480338659	3395.21428571429	0.05	0.004575
12.57546	6.867619	-0.048304	0.000443	-0.676017	0.000443	0.468687	0.140466	7475	9	57	0.520096	15874	4.0122	5.3699	273.9726	0.00599	0.0179	39984126	15874	15.482192	0.955776	0.000725	0.521767	0.00017	0.45813	4.8e-05	-6e-06	1.74313162045123	7416	Transient	tropics_39	1.39727333333333	0.996932417683826	0.611034482758621	0.974839098191329	2.60588235294118	1.02304367755877	2926.375	0.05	0.039685
7.331316	4.875101	-0.012515	0.000315	-0.633895	0.000315	0.465676	0.143977	7503	9	48	0.504905	11418	4.0918	9.0575	91.3242	0.00648	0.0201	39988582	11418	15.558904	0.957673	0.000789	0.521712	0.000173	0.459087	5.8e-05	-6e-06	1.81359390098184	7418	Transient	tropics_39	0.814590666666667	1.03121105736298	0.399239543726236	1.01688554352516	1.82080924855491	1.01435239943627	2482.36206896552	0.05	0.028545
9.281145	5.841833	-0.011136	0.000377	-0.649556	0.000377	0.473679	0.143343	7503	9	48	0.504905	11418	4.0918	9.0575	91.3242	0.00648	0.0201	39988582	11418	15.558904	0.957673	0.000789	0.521712	0.000173	0.459087	5.8e-05	-6e-06	1.81359390098184	7470	Transient	tropics_39	1.03123833333333	1.03263407835855	0.477820025348542	1.00108415476455	2.17919075144509	1.03178482509851	2471.43103448276	0.05	0.028545
6.792961	5.704547	-0.012759	0.000368	-0.629571	0.000368	0.463636	0.142658	7461	9	61	0.534049	18547	3.9174	5.3315	136.9863	0.00645	0.017	39981453	18547	15.443836	0.961427	0.000773	0.521706	0.000168	0.460891	5.7e-05	-5e-06	1.71150468677276	7509	Transient	tropics_39	0.754773444444444	1.02693397518953	0.476067270375162	1.02130382227903	2.19047619047619	1.00595585507202	2502.77192982456	0.05	0.0463675
7.597315	6.938516	0.003144	0.000448	-0.636032	0.000448	0.473928	0.145572	7713	9	15	0.253933	2225	5.1249	5.663	18.2648	0.0062	0.0448	39997775	2225	16.134247	0.984479	0.000686	0.521663	0.000164	0.472071	0.00012	-5.3e-05	2.10287227429906	7554	Est.	tropics_39	0.844146111111111	1.01896429233298	0.653061224489796	1.01481009194361	2.73170731707317	1.00393373030752	1213.1	0.05	0.0055625
10.694444	4.473302	0.012106	0.000289	-0.660908	0.000289	0.490287	0.133386	7559	9	32	0.422449	6067	4.3433	9.1329	68.4932	0.00662	0.0277	39993933	6067	15.712329	0.966787	0.000891	0.522016	0.000174	0.463239	0.000129	-3.4e-05	2.05922509025416	8100	Est.	tropics_39	1.18827155555556	1.04695199068122	0.324354657687991	0.989207699530604	1.66091954022988	1.0583888662224	1034	0.05	0.0151675
11.032	1.806976	-0.008057	0.000117	-0.66362	0.000117	0.481749	0.144669	7825	9	13	0.333107	1474	5.3705	6.3041	12.4533	0.00613	0.0544	39998526	1474	16.441096	1.003117	0.000868	0.521445	0.000162	0.481236	0.00019	-6.8e-05	1.7859650799409	8250	Transient	tropics_39	1.22577777777778	0.988892991175945	0.134792626728111	0.987608885100933	0.722222222222222	1.00106600503703	761.415789473684	0.05	0.003685
13.089796	2.559284	0.058905	0.000165	-0.680148	0.000165	0.523805	0.133917	8175	11	16	0.625738	9659	5.2001	4.4301	27.3973	0.00609	0.0438	39990341	9659	17.4	1.040037	0.000565	0.514118	0.000131	0.50604	0.000127	-6.1e-05	0.994779070801711	8719	Transient	tropics_39	1.18998145454545	1.01984301700698	0.292035398230089	0.985264119519089	1.25954198473282	1.03510592048059	1054.46456692913	0.05	0.0241475
9.217712	7.033782	0.00156	0.000454	-0.649047	0.000454	0.479412	0.146361	8847	10	27	0.496718	5180	8.183	6.274	39.1389	0.00665	0.0604	39994820	5180	19.241096	0.994612	0.000735	0.516042	0.000208	0.482115	8.2e-05	-4.8e-05	1.8661714145291	8877	Transient	tropics_39	0.9217712	1.00698686264894	0.617687074829932	1.01259882630664	2.18269230769231	0.994393453844	1784.89024390244	0.05	0.01295
10.220408	8.253461	0.012817	0.000532	-0.657101	0.000532	0.488814	0.139781	8707	11	35	0.594473	9553	7.4589	5.889	45.6621	0.00653	0.0492	39990447	9553	18.857534	0.975381	0.000701	0.513629	0.000194	0.474982	5.7e-05	-3e-05	1.51530081573249	8949	Est.	tropics_39	0.929128	1.0384654712278	0.758915834522111	1.00919508141461	2.74226804123711	1.02912110353656	2452.29824561403	0.05	0.0238825
14.525896	3.827019	0.030636	0.000247	-0.691683	0.000247	0.515044	0.133084	8931	10	27	0.36568	4359	8.5494	6.5041	54.7945	0.00625	0.071	39995641	4359	19.471233	1.00126	0.000857	0.516781	0.000191	0.484685	0.000167	-7e-05	2.05406327409701	9517	Transient	tropics_39	1.4525896	1.02981254767859	0.288214702450408	0.968945503990714	1.29319371727749	1.06263655776432	796.910179640719	0.05	0.0108975
7.775148	1.251217	0.069645	8.1e-05	-0.63746	8.1e-05	0.507281	0.140483	9057	10	25	0.347794	5417	8.8602	6.8466	30.4414	0.00601	0.0831	39994583	5417	19.816438	1.015876	0.000705	0.517429	0.000179	0.491109	0.000104	-5.2e-05	2.04673656421271	9676	Est.	tropics_39	0.7775148	1.05537241594771	0.114893617021277	1.02165408042662	0.452513966480447	1.03292955331708	1350.79807692308	0.05	0.0135425
13.783133	3.796342	0.030689	0.000245	-0.685717	0.000245	0.512078	0.138948	9169	10	33	0.348816	9839	9.0626	7.6575	30.4414	0.00611	0.086	39990161	9839	20.123288	1.021017	0.000743	0.516735	0.000169	0.494239	0.000102	-4.3e-05	1.99224612513449	9681	Transient	tropics_39	1.3783133	1.00993887640734	0.329744279946164	0.974830283264882	1.44970414201183	1.03609387361175	1362.23529411765	0.05	0.0245975
7.610942	1.447418	0.046039	9.3e-05	-0.636141	9.3e-05	0.494788	0.144658	9029	10	25	0.293988	4990	9.3316	6.7726	22.8311	0.00585	0.0875	39995010	4990	19.739726	1.019698	0.000812	0.517877	0.00019	0.492523	0.000112	-4.9e-05	2.05562863390903	9714	Transient	tropics_39	0.7610942	1.02688761540699	0.114532019704433	1.02211756218312	0.489473684210526	1.00459877000668	1291.58928571429	0.05	0.012475
9.231586	5.061807	0.062032	0.000327	-0.649158	0.000327	0.509638	0.13785	9351	10	53	0.307487	27406	9.9705	7.6548	68.4932	0.00625	0.0968	39972594	27406	20.621918	1.018418	0.000911	0.515562	0.000172	0.494072	0.000108	-2.8e-05	2.12498307231916	9768	Transient	tropics_39	0.9231586	1.04475411085411	0.358946212952799	1.01342908207515	1.90116279069767	1.03150552955844	1276.38888888889	0.05	0.068515
8.509541	4.047743	0.063807	0.000261	-0.643359	0.000261	0.50769	0.132914	9421	10	66	0.352189	35180	9.9966	7.8452	91.3242	0.00597	0.0991	39964820	35180	20.813699	1.015282	0.001079	0.515471	0.000176	0.492609	0.000115	-1.3e-05	2.15150307170588	9857	Est.	tropics_39	0.8509541	1.04984296262783	0.241890639481001	1.01950297912329	1.48295454545455	1.03061454419225	1155.77391304348	0.05	0.08795
4.991722	3.538011	0.04169	0.000228	-0.615103	0.000228	0.482463	0.129878	9911	9	49	0.770393	11450	5.4648	8.8685	136.9863	0.0062	0.0397	39988550	11450	22.156164	0.99802	0.00111	0.523466	0.000206	0.476777	4.8e-05	1.9e-05	1.11490296395395	11090	Est.	tropics_39	0.554635777777778	1.04463961801192	0.205405405405405	1.032703579917	1.10679611650485	1.0119259108556	2705.79166666667	0.05	0.028625
6.58187	6.101654	0.02441	0.000394	-0.627875	0.000394	0.480549	0.133002	10443	6	65	0.69949	32761	4.1992	4.1178	91.3242	0.00635	0.0121	39967239	32761	23.613699	0.996008	0.000914	0.5355	0.000167	0.46516	7.5e-05	-1e-06	1.11763078901243	11512	Est.	tropics_39	1.09697833333333	1.02881740209348	0.431072210065646	0.996684896225361	2.35928143712575	1.03308324017542	1773.36	0.05	0.0819025
5.264085	3.349273	0.020632	0.000216	-0.617291	0.000216	0.473376	0.139354	10919	6	34	0.380978	5667	5.9777	4.2685	30.4414	0.00642	0.0308	39994333	5667	24.917808	0.991252	0.000778	0.533212	0.000183	0.465001	0.000104	-4.1e-05	2.07933283213194	11876	Transient	tropics_39	0.8773475	1.0298554868621	0.277634961439589	1.01161208817707	1.18032786885246	1.01801071395545	1339.94230769231	0.05	0.0141675
4.979651	3.944353	0.008262	0.000254	-0.615006	0.000254	0.466499	0.140262	10863	6	34	0.437529	6523	5.7003	9.7904	68.4932	0.00648	0.0291	39993477	6523	24.764384	0.987167	0.000986	0.533606	0.000173	0.462782	0.000194	-6.2e-05	1.92419520461166	12002	Transient	tropics_39	0.829941833333333	1.02140390076996	0.257606490872211	1.01317760946031	1.46820809248555	1.00803185949324	723	0.05	0.0163075
9.022173	6.389752	-0.000215	0.000412	-0.647476	0.000412	0.477836	0.13109	10821	6	39	0.459597	7289	5.4469	9.7836	Inf	0.00604	0.0248	39992711	7289	24.649315	0.996039	0.000668	0.534275	0.000174	0.466299	7e-05	-3.2e-05	1.91532916557176	12068	Transient	tropics_39	1.5036955	1.00376092011542	0.616766467065868	0.979579962692653	2.36781609195402	1.02474163573158	1872.71428571429	0.05	0.0182225
9.260341	3.443172	0.065136	0.000222	-0.649389	0.000222	0.511092	0.197117	2113	9	23	0.801401	7996	4.2223	3.7918	54.7945	0.00607	0.015	39992004	7996	0.791781	1.024947	0.000851	0.523605	0.000181	0.489565	5.2e-05	-9e-06	0.880759118127337	1604	Est.	tropics_41	1.02892677777778	1.04132620309249	0.260869565217391	0.997631505038707	1.22651933701657	1.04397168915262	3790.71153846154	0.05	0.01999
6.971345	5.326879	0.026586	0.000344	-0.631004	0.000344	0.483014	0.202166	2449	8	56	0.591364	25267	4.9534	4.7123	273.9726	0.00666	0.0199	39974733	25267	1.712329	0.995995	0.000649	0.523825	0.000199	0.475624	8.4e-05	-5.5e-05	1.22251300629497	1803	Transient	tropics_41	0.871418125	1.03107200389998	0.530046224961479	1.01571583482919	1.7286432160804	1.01553748339024	2406.7380952381	0.05	0.0631675
12.869388	2.38294	-0.006048	0.000154	-0.678378	0.000154	0.490048	0.188651	2589	8	45	0.49745	13921	5.5449	5.0959	91.3242	0.00637	0.0243	39986079	13921	2.09589	0.975058	0.000703	0.524075	0.000224	0.465392	6.8e-05	-4.7e-05	1.54040205685885	1846	Transient	tropics_41	1.6086735	1.01939602806884	0.219061166429588	0.968257199662141	0.6875	1.05297899405233	2774.27941176471	0.05	0.0348025
9.975169	5.319925	0.049122	0.000343	-0.655131	0.000343	0.505859	0.177111	2757	8	30	0.341079	7230	6.2526	5.5562	91.3242	0.00636	0.0342	39992770	7230	2.556164	0.992039	0.000967	0.52567	0.000208	0.472111	0.000188	-7.5e-05	1.78577316231088	2311	Est.	tropics_41	1.246896125	1.05877741241914	0.354705274043433	0.988022942404412	1.64903846153846	1.07148318933471	942.079787234043	0.05	0.018075
9.151286	4.863648	0.011209	0.000314	-0.648513	0.000314	0.483896	0.192192	3079	9	34	0.461664	12912	5.9038	4.8466	54.7945	0.00108	0.0457	39987088	12912	3.438356	1.029126	0.000907	0.522929	0.000193	0.492349	0.000203	-8.8e-05	1.62057233336367	2555	Transient	tropics_41	1.01680955555556	0.982651352914338	0.34619625137817	0.999796600079489	1.62694300518135	0.982831284312551	946.758620689655	0.05	0.03228
4.17094	2.56907	0.047755	0.000166	-0.60851	0.000166	0.482156	0.190728	2967	8	22	0.356203	7142	6.3318	4.6877	30.4414	0.00608	0.045	39992858	7142	3.131507	1.020339	0.001596	0.524669	0.000172	0.486521	0.000378	-8.5e-05	1.70660535940263	2591	Est.	tropics_41	0.5213675	1.02800504538156	0.104010025062657	1.03715116638438	0.965116279069767	0.991028136503871	504.571428571429	0.05	0.017855
8.674658	10.277714	0.002194	0.000663	-0.644685	0.000663	0.477837	0.174803	3429	8	65	0.490663	22651	5.8709	5.8055	68.4932	0.0064	0.0357	39977349	22651	4.39726	0.975205	0.000811	0.525325	0.000262	0.464384	8.9e-05	-6.2e-05	1.39576102119077	2725	Est.	tropics_41	1.08433225	1.0276776765697	0.81750924784217	0.999053608413668	2.53053435114504	1.02896955967475	1964.07865168539	0.05	0.0566275
8.246429	7.092844	-0.00677	0.000458	-0.641245	0.000458	0.471733	0.176241	3709	7	25	0.50703	4481	6.4805	5.0219	30.4414	0.00602	0.0367	39995519	4481	5.164384	0.99106	0.000734	0.529093	0.000195	0.468568	0.000119	-6.1e-05	1.71581490052375	2895	Transient	tropics_41	1.17806128571429	1.00221264587676	0.623978201634877	0.995356871974859	2.34871794871795	1.0067546225948	1481.01680672269	0.05	0.0112025
8.961864	2.680749	0.012372	0.000173	-0.646992	0.000173	0.483612	0.17148	3933	8	21	0.399633	3816	6.4055	5.5863	24.9066	0.00638	0.0311	39996184	3816	5.778082	1.003685	0.000724	0.526644	0.000138	0.476679	0.000101	-2.7e-05	1.79089106217128	3614	Transient	tropics_41	1.120233	1.0087316735764	0.238950276243094	0.994255046253531	1.2536231884058	1.01454437892166	1697.82178217822	0.05	0.00954
7.950166	2.479244	0.036952	0.00016	-0.638866	0.00016	0.491645	0.168752	3989	8	18	0.370419	4557	6.3215	5.7397	17.1233	0.00617	0.0295	39995443	4557	5.931507	1.015708	0.000566	0.525545	0.000122	0.483376	5.6e-05	-1.6e-05	1.76066094430752	3719	Est.	tropics_41	0.99377075	1.02159598306655	0.282685512367491	1.00446339098942	1.31147540983607	1.01710676574758	3013.42857142857	0.05	0.0113925
6.850218	3.535676	0.063766	0.000228	-0.630031	0.000228	0.500882	0.159943	4381	9	60	0.662333	29923	5.504	6.8137	136.9863	0.00624	0.0307	39970077	29923	7.005479	1.009517	0.000967	0.521826	0.00015	0.483792	6.1e-05	1.6e-05	1.44705324176457	3921	Est.	tropics_41	0.761135333333333	1.05579496167513	0.235780765253361	1.02059937779446	1.52	1.03532509838939	2622.01639344262	0.05	0.0748075
7.218593	2.760425	0.086362	0.000178	-0.63299	0.000178	0.513745	0.136645	4703	8	73	0.65276	22028	3.3184	7.6945	68.4932	0.00621	0.0219	39977972	22028	7.887671	0.986208	0.001322	0.526889	0.000163	0.468083	0.000143	1.4e-05	1.25775012398779	4595	Est.	tropics_41	0.902324125	1.10544723791622	0.13464447806354	1.00780568556729	1.0920245398773	1.09755107534348	955.55944055944	0.05	0.05507
7.377049	2.169309	0.014842	0.00014	-0.634262	0.00014	0.478645	0.140737	5543	7	8	0.891566	1162	4.5002	8.5411	9.7847	0.00643	0.0061	39998838	1162	10.189041	0.994755	0.000959	0.531448	0.000185	0.468071	3e-05	2.4e-05	0.469186869505688	5332	Transient	tropics_41	1.05386414285714	1.02030418487113	0.145985401459854	0.997890151165394	0.756756756756757	1.02259058988914	4691.23333333333	0.05	0.002905
8.239264	13.666679	0.006326	0.000882	-0.641188	0.000882	0.477907	0.14086	5361	7	19	0.849586	3138	3.939	8.2904	22.8311	0.00634	0.0057	39996862	3138	9.690411	0.975603	0.000693	0.528738	0.000197	0.461474	2.2e-05	-9e-06	0.719295379621412	5387	Transient	tropics_41	1.17703771428571	1.03151184590188	1.27272727272727	0.996081939621285	4.47715736040609	1.03560980683635	6402.72727272727	0.05	0.007845
10.808989	6.941043	-0.022868	0.000448	-0.661828	0.000448	0.473821	0.142497	5445	7	16	0.849858	1765	4.2385	7.3986	13.0463	0.00645	0.0071	39998235	1765	9.920548	0.994718	0.000802	0.530554	0.00021	0.468889	2.1e-05	-1e-06	0.661107920104796	6014	Transient	tropics_41	1.54414128571429	0.982581486346302	0.55860349127182	0.972393749321225	2.13333333333333	1.01051848091979	6785.57142857143	0.05	0.0044125
4.12069	0.31302	0.064152	2e-05	-0.608107	2e-05	0.489853	0.141402	5655	7	7	0.853286	852	5.0767	8.6945	7.6104	0.00631	0.0096	39999148	852	10.49589	0.997901	0.000864	0.531351	0.000164	0.469642	3.2e-05	2.2e-05	0.54697476479953	6354	Est.	tropics_41	0.58867	1.06849723281392	0.0231481481481482	1.0245212795672	0.121951219512195	1.04303490744014	4418.8125	0.05	0.00213
6.006088	2.447452	0.1076	0.000158	-0.623251	0.000158	0.519555	0.136739	6047	7	22	0.764401	11944	2.4852	3.8438	22.8311	0.00591	0.011	39988056	11944	11.569863	1.067156	0.000692	0.529585	0.000107	0.503935	4e-05	1e-05	0.721185220474259	6389	Est.	tropics_41	0.858012571428571	1.04352336059606	0.228323699421965	1.012487929072	1.47663551401869	1.03099606099993	3418.475	0.05	0.02986
3.324272	4.122032	0.023868	0.000266	-0.60171	0.000266	0.46762	0.138631	6453	7	49	0.635887	10104	3.3428	2.7671	273.9726	0.00651	0.0147	39989896	10104	12.682192	0.958734	0.001071	0.530648	0.000184	0.45182	8.2e-05	1.3e-05	1.16592891517985	6766	Est.	tropics_41	0.474896	1.06823698804036	0.248366013071895	1.03246214087152	1.44565217391304	1.03496967819043	1690.62195121951	0.05	0.02526
6.067542	5.248721	0.067613	0.000339	-0.623744	0.000339	0.499508	0.134966	7013	5	35	0.865496	17650	3.5252	2.8027	54.7945	0.00595	0.008	39982350	17650	14.216438	1.02467	0.000676	0.537595	0.00014	0.476696	5.2e-05	-8e-06	0.650919143143665	7783	Est.	tropics_41	1.2135084	1.0441909661138	0.501479289940828	0.996910572544596	2.42142857142857	1.04785439777133	2595.5	0.05	0.044125
4.319336	5.107985	0.032603	0.00033	-0.609702	0.00033	0.475592	0.134555	7433	5	50	0.683932	17183	4.0901	11.1288	Inf	0.00645	0.0184	39982817	17183	15.367123	0.972102	0.000931	0.537255	0.000164	0.452512	8.7e-05	-1e-06	1.2330429563974	8266	Est.	tropics_41	0.8638672	1.06279001700941	0.354457572502685	1.01164774969381	2.01219512195122	1.05100417226504	1546.6091954023	0.05	0.0429575
6.068944	8.91555	0.05374	0.000575	-0.623755	0.000575	0.492766	0.127434	7937	5	65	0.49367	28594	4.2674	3.0904	136.9863	0.00594	0.0405	39971406	28594	16.747945	1.013995	0.001349	0.539404	0.000143	0.47009	0.00014	2.3e-05	1.62092356889506	8964	Transient	tropics_41	1.2137888	1.04064636593948	0.426241660489251	0.993556302889864	4.02097902097902	1.04823757152886	910.242857142857	0.05	0.071485
2.264151	2.517825	0.064829	0.000162	-0.593195	0.000162	0.483073	0.13157	7741	5	42	0.499058	12740	3.8626	10.5411	34.2466	0.00615	0.0242	39987260	12740	16.210959	1.011481	0.001213	0.538934	0.000156	0.469346	0.000116	1.6e-05	1.5277022296869	8975	Est.	tropics_41	0.4528302	1.05486564334133	0.133553173948887	1.025281454394	1.03846153846154	1.02924707997938	1134.22413793103	0.05	0.03185
4.027642	3.407908	0.130346	0.00022	-0.607359	0.00022	0.523446	0.115851	8007	5	83	0.360147	36088	4.3663	3.2822	136.9863	0.00623	0.0485	39963912	36088	16.939726	1.015909	0.002223	0.539615	0.000142	0.470762	0.000299	3.9e-05	1.74893667345858	9250	Est.	tropics_41	0.8055284	1.12138241330779	0.0989653621232569	1.00958601093891	1.54929577464789	1.11191217642885	387.461538461538	0.05	0.09022
5.592685	3.724369	-0.008828	0.00024	-0.61993	0.00024	0.46104	0.108422	8371	5	92	0.836715	22323	3.2809	3.6	273.9726	0.00656	0.0326	39977677	22323	17.936986	0.947201	0.000822	0.53654	0.000145	0.441509	8.3e-05	-1e-06	0.954556703271749	9771	Est.	tropics_41	1.118537	1.04646305523151	0.291970802919708	1.00268776796381	1.6551724137931	1.04423692382262	1306.28915662651	0.05	0.0558075
6.151515	1.461892	-0.00675	9.4e-05	-0.624419	9.4e-05	0.463826	0.12597	8735	8	15	0.369028	607	5.9911	12.9137	6.2267	0.00671	0.126	39999393	607	18.934247	0.997675	0.001362	0.526272	0.000167	0.474169	0.000252	-3.2e-05	1.79149279701756	10408	Transient	tropics_41	0.768939375	0.995587470948524	0.0690161527165932	1.01767243130577	0.562874251497006	0.978187102066985	499.880952380952	0.05	0.0015175
7.623762	1.561416	-0.001667	0.000101	-0.636244	0.000101	0.47175	0.11633	8567	6	29	0.498368	1838	5.4431	7.1137	21.0748	0.00615	0.1019	39998162	1838	18.473973	0.960851	0.001131	0.532673	0.00015	0.451123	0.000152	-1e-06	1.80060462410895	10711	Est.	tropics_41	1.270627	1.03901061524914	0.0893015030946065	0.993623965260572	0.673333333333333	1.04572367181456	765.328947368421	0.05	0.004595
5.666667	5.315556	-0.033342	0.000343	-0.620524	0.000343	0.449907	0.12394	8595	6	23	0.437879	1320	5.6826	12.7178	13.0463	0.00638	0.1086	39998680	1320	18.550685	0.970386	0.001762	0.532449	0.000152	0.455798	0.000298	-5e-06	1.82614082272381	11028	Transient	tropics_41	0.9444445	0.996724723953965	0.19466515323496	1.0097917895419	2.25657894736842	0.987075414986463	415.906040268456	0.05	0.0033
9.153846	1.514793	0.010808	9.8e-05	-0.648534	9.8e-05	0.483564	0.108517	8679	7	15	0.274457	736	6.0879	12.837	7.8278	0.00628	0.1311	39999264	736	18.780822	0.986109	0.001469	0.528435	0.000156	0.466684	0.000218	5e-06	1.85059686289608	11122	Transient	tropics_41	1.30769228571429	1.02510637000645	0.066712049012934	0.989358496547137	0.628205128205128	1.03617008511112	497.784403669725	0.05	0.00184
7.487805	0.591315	-0.033809	3.8e-05	-0.635152	3.8e-05	0.456317	0.124077	8693	7	15	0.401055	758	6.0297	12.8562	4.2808	0.00653	0.1356	39999242	758	18.819178	0.989018	0.001308	0.5282	0.000163	0.46826	0.000166	1e-05	1.75244314293661	11202	Transient	tropics_41	1.06968642857143	0.977490942962375	0.0290519877675841	1.00313317729051	0.233128834355828	0.974494938709264	747.451807228916	0.05	0.001895
10.325	0.269375	0.048415	1.7e-05	-0.657941	1.7e-05	0.50684	0.111846	8833	8	13	0.494881	586	5.5122	13.0479	3.8052	0.00637	0.1075	39999414	586	19.20274	1.005706	0.001412	0.524394	0.000151	0.479595	0.000181	2.1e-05	1.53376414255961	11509	Est.	tropics_41	1.290625	1.04365107845199	0.0120396600566572	0.987647890197927	0.112582781456954	1.05680834871089	617.933701657459	0.05	0.001465
5.472222	0.804784	0.014339	5.2e-05	-0.618962	5.2e-05	0.471134	0.126268	8889	9	12	0.465465	666	5.0198	13.1247	3.2232	0.00705	0.094	39999334	666	19.356164	1.012547	0.001237	0.521675	0.000136	0.485422	0.000197	-4e-06	1.54264663274825	11510	Transient	tropics_41	0.608024666666667	1.00187181098089	0.042037186742118	1.03225784985613	0.382352941176471	0.970565816959264	640.954314720812	0.05	0.001665
10.136	1.957504	0.052761	0.000126	-0.656423	0.000126	0.508299	0.119961	9127	11	16	0.531889	2446	3.4313	13.4479	11.4155	0.00624	0.0377	39997554	2446	20.008219	1.032437	0.000567	0.511649	0.000107	0.504718	0.000106	-3.5e-05	1.20032698103019	11520	Transient	tropics_41	0.921454545454545	1.02105762051032	0.222222222222222	1.01378762041803	1.17757009345794	1.00709505109784	1131.70754716981	0.05	0.006115
11.410714	8.438457	-0.005043	0.000544	-0.666661	0.000544	0.484757	0.127394	9785	13	40	0.716734	8169	5.1348	5.2795	68.4932	0.00633	0.0154	39991831	8169	21.810959	0.957747	0.000859	0.505458	0.00017	0.473895	8e-05	-1e-05	1.3207004571419	11641	Transient	tropics_41	0.877747230769231	1.03886485113078	0.633294528521537	1.01575210681107	3.2	1.0229206891822	1592.425	0.05	0.0204225
13.62963	4.781344	0.011656	0.000308	-0.684484	0.000308	0.501713	0.126195	9967	13	17	0.469788	2499	5.9965	5.7781	22.8311	0.00638	0.0314	39997501	2499	22.309589	0.993673	0.000563	0.50535	0.000145	0.491822	6.6e-05	-3.3e-05	1.78519009498526	11685	Transient	tropics_41	1.04843307692308	1.01816613299761	0.547069271758437	0.9980219793279	2.12413793103448	1.02011093444376	1912.04545454545	0.05	0.0062475
12.423158	4.27778	-0.002462	0.000276	-0.674794	0.000276	0.489989	0.126591	9771	13	43	0.741723	9091	5.066	5.2411	91.3242	0.00639	0.014	39990909	9091	21.772603	0.960811	0.000891	0.505469	0.000167	0.475389	7.8e-05	-5e-06	1.2684399560851	11780	Transient	tropics_41	0.955627538461538	1.03822815125588	0.30976430976431	1.00750257213443	1.65269461077844	1.03071169084686	1622.96153846154	0.05	0.0227275
13.244444	1.310617	0.005545	8.5e-05	-0.68139	8.5e-05	0.497116	0.125189	9967	13	17	0.469788	2499	5.9965	5.7781	22.8311	0.00638	0.0314	39997501	2499	22.309589	0.993673	0.000563	0.50535	0.000145	0.491822	6.6e-05	-3.3e-05	1.78519009498526	12168	Est.	tropics_41	1.01880338461538	1.01196309245326	0.150976909413854	1.00111464121275	0.586206896551724	1.0107640569149	1896.80303030303	0.05	0.0062475
14.013889	1.860918	0.021315	0.00012	-0.687571	0.00012	0.508153	0.125001	9939	13	18	0.505936	2864	5.8494	5.7	45.6621	0.00641	0.0295	39997136	2864	22.232877	0.987636	0.000735	0.505938	0.00016	0.488228	5.9e-05	-1.4e-05	1.70885186108591	12511	Transient	tropics_41	1.07799146153846	1.03433227145881	0.163265306122449	0.993789512146275	0.75	1.04081085066813	2118.66101694915	0.05	0.00716
17.267442	5.870335	-0.02396	0.000379	-0.713704	0.000379	0.498504	0.132889	10135	14	15	0.408501	1694	6.941	6.2384	14.4196	0.00659	0.0416	39998306	1694	22.769863	1.001297	0.000545	0.501732	0.000189	0.499248	9.6e-05	-7.3e-05	1.86602185650562	12595	Transient	tropics_41	1.23338871428571	0.975060109005958	0.695412844036697	0.976271228022537	2.00529100529101	0.99850975867705	1384.26041666667	0.05	0.004235
16.75	1.059295	0.008293	6.8e-05	-0.709548	6.8e-05	0.512716	0.121487	10009	13	15	0.422775	2292	6.2312	5.8918	21.0748	0.00665	0.035	39997708	2292	22.424658	0.995013	0.000527	0.504279	0.000137	0.493557	9.3e-05	-4.7e-05	1.90534541380737	12597	Transient	tropics_41	1.28846153846154	1.01338121429451	0.129032258064516	0.975385591841467	0.496350364963504	1.03881821147304	1306.31182795699	0.05	0.00573
13.444444	0.358025	0.010164	2.3e-05	-0.682997	2.3e-05	0.500202	0.132728	10387	15	14	0.355949	1017	8.0081	6.9288	10.1471	0.0066	0.0434	39998983	1017	23.460274	1.015467	0.000668	0.497826	0.000324	0.510516	0.000218	-0.000189	1.92849206795097	12785	Transient	tropics_41	0.896296266666667	0.994828811665438	0.0344311377245509	1.01461340747052	0.0709876543209877	0.979796911360271	608.844036697248	0.05	0.0025425
12.986667	0.839822	0.052104	5.4e-05	-0.67932	5.4e-05	0.519713	0.132515	10443	15	12	0.290793	1097	7.8946	7.0822	8.5616	0.00658	0.0443	39998903	1097	23.613699	1.018967	0.000557	0.496844	0.00025	0.513206	0.000185	-0.000149	1.97907817096685	12793	Transient	tropics_41	0.8657778	1.03387577741717	0.0969479353680431	1.02036375416992	0.216	1.01267911910617	716.297297297297	0.05	0.0027425
11.225549	6.388915	0.02059	0.000412	-0.665174	0.000412	0.496872	0.20242	2057	8	56	0.797242	29735	3.1169	5.189	136.9863	0.00635	0.0195	39970265	29735	0.638356	1.005009	0.00097	0.527455	0.000172	0.476554	0.000108	-1.7e-05	0.966740417267167	1304	Transient	tropics_42	1.403193625	1.01571571639492	0.424742268041237	0.974839658165023	2.3953488372093	1.04263525224843	1874.25925925926	0.05	0.0743375
8.833874	3.754362	0.057729	0.000242	-0.645964	0.000242	0.505862	0.187731	2099	7	57	0.788245	29860	3.2247	5.3178	Inf	0.0066	0.0212	39970140	29860	0.753425	0.983617	0.000997	0.528117	0.000172	0.465844	0.000139	-2.6e-05	1.00158310564068	1515	Est.	tropics_42	1.261982	1.07707354778964	0.242728184553661	0.992501682621628	1.40697674418605	1.08590429414139	1350.58273381295	0.05	0.07465
15.047859	3.31509	0.028483	0.000214	-0.695876	0.000214	0.516136	0.173366	2561	10	26	0.752648	7459	3.7239	2.9479	17.1233	0.00642	0.0256	39992541	7459	2.019178	1.008813	0.000759	0.515259	0.000148	0.489742	0.000138	-4.9e-05	1.14268632509885	1884	Transient	tropics_42	1.5047859	1.01990410463883	0.281949934123847	0.9677413692952	1.44594594594595	1.05389368279625	1256.27536231884	0.05	0.0186475
7.795349	4.079048	0.047653	0.000263	-0.637622	0.000263	0.496384	0.185185	2687	11	27	0.706905	10007	4.3103	3.2932	45.6621	0.00612	0.0329	39989993	10007	2.364384	1.015784	0.000983	0.514669	0.000169	0.493586	6.7e-05	5e-06	1.19219921786065	2290	Transient	tropics_42	0.708668090909091	1.03250952590764	0.267548321464903	1.02696649205344	1.55621301775148	1.00566871831859	2763.9552238806	0.05	0.0250175
10.112381	4.358799	0.056417	0.000281	-0.656233	0.000281	0.510138	0.178381	2631	11	25	0.736274	8251	4.0118	3.1397	54.7945	0.00605	0.0252	39991749	8251	2.210959	1.010401	0.00089	0.514796	0.000166	0.490906	0.000104	-2.4e-05	1.17314051195741	2311	Est.	tropics_42	0.919307363636364	1.04714741368607	0.315730337078652	1.00778169452108	1.69277108433735	1.03917654296342	1715.20192307692	0.05	0.0206275
7.658716	4.703708	0.049482	0.000303	-0.636525	0.000303	0.496873	0.177398	2841	10	32	0.435929	20095	5.2328	3.6301	Inf	0.00599	0.0619	39979905	20095	2.786301	1.023218	0.000909	0.516761	0.000171	0.495175	3.7e-05	1e-05	1.53284739812652	2388	Est.	tropics_42	0.7658716	1.02688447521876	0.333333333333333	1.02393166783169	1.7719298245614	1.0034290907255	4794.54054054054	0.05	0.0502375
5.816514	1.788963	0.040757	0.000115	-0.621728	0.000115	0.485151	0.167783	3555	7	21	0.60938	6034	5.9374	5.5863	34.2466	0.00649	0.0556	39993966	6034	4.742466	1.00368	0.000752	0.531864	0.000168	0.471935	2.5e-05	6e-06	1.29324659819933	3353	Transient	tropics_42	0.830930571428571	1.03777993607674	0.152925531914894	1.00968607067002	0.68452380952381	1.02800385646328	6711.32	0.05	0.015085
6.089027	6.039693	0.030545	0.00039	-0.623917	0.00039	0.481281	0.167272	3471	7	25	0.64525	6568	6.2646	5.3562	136.9863	0.00622	0.0677	39993432	6568	4.512329	0.996982	0.000823	0.531416	0.000177	0.469171	2.5e-05	1.2e-05	1.12762768715859	3411	Est.	tropics_42	0.869861	1.03413731114273	0.473876063183475	1.00832762028344	2.20338983050847	1.02581148451204	6690.88	0.05	0.01642
9.239804	4.798938	0.028504	0.00031	-0.649224	0.00031	0.492676	0.163129	3821	7	20	0.461983	11929	5.3917	6.3151	68.4932	0.00626	0.0305	39988071	11929	5.471233	1.021974	0.000699	0.530901	0.00016	0.481467	7e-05	-2.5e-05	1.48026545368088	3627	Transient	tropics_42	1.319972	1.0067909031764	0.443490701001431	0.984083739729567	1.9375	1.023280930988	2330.41428571429	0.05	0.0298225
7.829889	4.389186	0.046861	0.000283	-0.6379	0.000283	0.496141	0.157206	3793	7	22	0.490864	11001	5.5406	6.2384	54.7945	0.00605	0.0341	39988999	11001	5.394521	1.006666	0.000734	0.531113	0.000157	0.4741	0.000115	-4.3e-05	1.46061041679369	3722	Est.	tropics_42	1.11855557142857	1.04103677907599	0.385558583106267	0.994893556790433	1.80254777070064	1.04649019194263	1367.00869565217	0.05	0.0275025
6.438686	2.838941	0.058147	0.000183	-0.626725	0.000183	0.496334	0.154251	4031	8	51	0.282642	22042	5.681	6.8904	91.3242	0.00615	0.0396	39977958	22042	6.046575	1.01209	0.00103	0.527433	0.000178	0.479957	0.00014	-3e-05	1.88672662240909	3918	Est.	tropics_42	0.80483575	1.04721001616942	0.177669902912621	1.01309341369562	1.02808988764045	1.03412180674519	1101.79285714286	0.05	0.055105
11.410138	4.378638	0.018139	0.000282	-0.666657	0.000282	0.496342	0.148386	4283	8	62	0.379476	25746	4.7041	4.2959	136.9863	0.00635	0.0298	39974254	25746	6.736986	0.993508	0.000873	0.524804	0.000183	0.473542	0.000138	-4.9e-05	1.63211312953773	4082	Transient	tropics_42	1.42626725	1.02495854173286	0.323024054982818	0.978312059528378	1.54098360655738	1.04814778836935	1075.26086956522	0.05	0.064365
9.218868	2.45021	0.02844	0.000158	-0.649056	0.000158	0.492465	0.153721	4745	9	18	0.673707	4119	5.1146	8.1548	91.3242	0.00905	0.021	39995881	4119	8.00274	1.004699	0.000711	0.522446	0.000187	0.480988	5.2e-05	-2.4e-05	1.31874359814156	4625	Est.	tropics_42	1.02431866666667	1.02403633136479	0.222222222222222	1.00017766554703	0.844919786096257	1.02386130215307	2956.17307692308	0.05	0.0102975
14.129555	2.096576	-0.003323	0.000135	-0.6885	0.000135	0.496267	0.146135	4703	9	16	0.693179	4501	4.9939	8.0973	34.2466	0.00894	0.0211	39995499	4501	7.887671	0.998898	0.000744	0.521865	0.000185	0.478747	6.6e-05	-2.6e-05	1.27162735191303	4804	Transient	tropics_42	1.56995055555556	0.997782070896095	0.181451612903226	0.962565026826813	0.72972972972973	1.03659552958034	2214.16666666667	0.05	0.0112525
6.359788	3.881134	0.030273	0.00025	-0.626092	0.00025	0.482163	0.161036	4815	9	17	0.6252	3746	5.2134	5.5288	45.6621	0.00649	0.0213	39996254	3746	8.194521	1.004767	0.00077	0.522469	0.000195	0.481033	9.2e-05	-4.2e-05	1.43270240129363	4964	Transient	tropics_42	0.706643111111111	1.02584568008718	0.324675324675325	1.02336644291413	1.28205128205128	1.00234911118364	1750.39130434783	0.05	0.009365
7.061947	6.907667	0.023389	0.000446	-0.631731	0.000446	0.481564	0.155631	4885	9	19	0.5838	3753	5.6023	8.3438	54.7945	0.00921	0.0242	39996247	3753	8.386301	1.015576	0.000723	0.522518	0.000197	0.486129	4.4e-05	-2.5e-05	1.50884116748339	4978	Est.	tropics_42	0.784660777777778	1.00796461088289	0.616874135546335	1.01751649140854	2.26395939086294	0.990609488427969	3537.06818181818	0.05	0.0093825
7.805243	2.748587	0.038179	0.000177	-0.637702	0.000177	0.491675	0.157931	4983	8	18	0.566446	4530	5.7108	8.4808	45.6621	0.0063	0.0221	39995470	4530	8.654795	1.0219	0.000737	0.523927	0.000185	0.487835	5.1e-05	-2.2e-05	1.53972027582164	5048	Transient	tropics_42	0.975655375	1.01665249281845	0.240162822252374	1.0087388803489	0.956756756756757	1.00787151393401	3096.6862745098	0.05	0.011325
6.1959	4.435427	0.018733	0.000286	-0.624775	0.000286	0.476039	0.158625	5809	7	39	0.502778	6659	7.6364	5.5411	54.7945	0.00631	0.0307	39993341	6659	10.917808	0.992867	0.00077	0.528196	0.000181	0.47013	5.5e-05	-1.4e-05	1.72717361878337	5713	Est.	tropics_42	0.885128571428571	1.02622965960417	0.371428571428571	1.01360456324968	1.58011049723757	1.01256886393125	2884.09090909091	0.05	0.0166475
10.115385	9.906805	-0.000557	0.000639	-0.656257	0.000639	0.481878	0.154598	5809	7	39	0.502778	6659	7.6364	5.5411	54.7945	0.00631	0.0307	39993341	6659	10.917808	0.992867	0.00077	0.528196	0.000181	0.47013	5.5e-05	-1.4e-05	1.72717361878337	5818	Transient	tropics_42	1.445055	1.00662339980652	0.82987012987013	0.98219133449409	3.53038674033149	1.02498883287601	2810.87272727273	0.05	0.0166475
6.623229	7.37929	0.046334	0.000476	-0.628208	0.000476	0.491047	0.151115	6019	7	25	0.372704	6968	8.2031	5.737	68.4932	0.0062	0.0394	39993032	6968	11.493151	1.014981	0.00122	0.530033	0.000141	0.478866	0.000115	2.3e-05	1.656640558547	6100	Transient	tropics_42	0.946175571428571	1.0319643345249	0.39016393442623	1.00662989129314	3.3758865248227	1.02543717866794	1314.04347826087	0.05	0.01742
7.912426	3.907124	0.094545	0.000252	-0.638563	0.000252	0.520759	0.138547	6159	7	23	0.293007	14143	8.314	6.1205	91.3242	0.00639	0.0512	39985857	14143	11.876712	1.03589	0.001311	0.530452	0.000148	0.488386	0.000165	1e-06	1.97063822756466	6132	Est.	tropics_42	1.13034657142857	1.06107658550444	0.192219679633867	0.995473083216813	1.7027027027027	1.06628568386481	839.678787878788	0.05	0.0353575
4.94186	2.492744	0.074487	0.000161	-0.614703	0.000161	0.498331	0.151428	6103	7	20	0.307638	9989	8.2749	5.9671	54.7945	0.00615	0.0464	39990011	9989	11.723288	1.029429	0.001118	0.530403	0.000147	0.48538	0.000121	4e-06	1.83162837961334	6144	Transient	tropics_42	0.70598	1.04653292079767	0.144007155635063	1.01960488440352	1.0952380952381	1.02668218715233	1251.47107438017	0.05	0.0249725
4.329782	4.136728	0.08041	0.000267	-0.609786	0.000267	0.499168	0.148741	6271	7	64	0.22082	36858	8.3396	6.4274	136.9863	0.0058	0.0693	39963142	36858	12.183562	1.033349	0.001423	0.529221	0.000151	0.488366	0.000231	-2.2e-05	2.05066358840104	6247	Est.	tropics_42	0.618540285714286	1.04875633153507	0.187631763879129	1.02691911054742	1.7682119205298	1.02211865690896	643.900432900433	0.05	0.092145
10.212546	4.613168	0.037303	0.000298	-0.657038	0.000298	0.501182	0.125715	6509	8	95	0.369587	32144	6.1215	7.0795	273.9726	0.00642	0.06	39967856	32144	12.835616	0.960031	0.001169	0.526433	0.000209	0.456178	0.000201	-5.2e-05	1.91637639493769	6420	Est.	tropics_42	1.27656825	1.08122288703496	0.25491873396065	0.984711288364913	1.42583732057416	1.09865447259622	625.44776119403	0.05	0.08036
6.407686	3.337552	0.084687	0.000215	-0.626476	0.000215	0.50954	0.123729	6915	10	45	0.826851	20774	3.3205	4.7411	91.3242	0.00605	0.0148	39979226	20774	13.947945	1.016905	0.00112	0.518967	0.00016	0.490035	0.000102	6e-06	0.879714566897253	7693	Est.	tropics_42	0.6407686	1.07028321385107	0.191964285714286	1.02987659218715	1.34375	1.0398032793576	1213.02941176471	0.05	0.051935
11.48504	9.377509	0.042291	0.000605	-0.667258	0.000605	0.508889	0.119989	7041	9	84	0.586531	34196	3.522	4.6438	136.9863	0.0062	0.0225	39965804	34196	14.293151	1.020719	0.000926	0.520749	0.000185	0.490215	6.2e-05	-7e-06	1.52074538375245	7740	Transient	tropics_42	1.27611555555556	1.02202271654102	0.653347732181426	0.985337673472454	3.27027027027027	1.0380934895913	1935.3064516129	0.05	0.08549
6.346078	8.55474	0.010042	0.000552	-0.625981	0.000552	0.472892	0.129211	7195	8	103	0.53912	40759	3.4865	3.3479	Inf	0.00621	0.0305	39959241	40759	14.715068	1.002729	0.001067	0.524427	0.000188	0.478173	7.5e-05	7e-06	1.73201992600656	7790	Transient	tropics_42	0.79325975	1.00734354953538	0.517338331771321	1.01965877906892	2.93617021276596	0.988955879984859	1722.81333333333	0.05	0.1018975
8.412834	5.243472	0.037801	0.000338	-0.642582	0.000338	0.494064	0.119054	7377	8	65	0.586636	18243	3.8199	5.374	136.9863	0.00647	0.0336	39981757	18243	15.213699	0.978321	0.000835	0.525982	0.000192	0.46521	8e-05	-2.3e-05	1.78144631945841	8187	Est.	tropics_42	1.05160425	1.06153761999302	0.404790419161677	0.999906291753174	1.76041666666667	1.06202360224415	1488.175	0.05	0.0456075
9.251485	3.998141	-0.003685	0.000258	-0.649318	0.000258	0.477074	0.124635	7531	8	34	0.453723	8514	4.4219	3.0685	45.6621	0.00625	0.0443	39991486	8514	15.635616	0.986572	0.00119	0.52717	0.000193	0.468111	0.000192	-4.1e-05	1.96752424389152	8511	Transient	tropics_42	1.156435625	1.00988248326556	0.216806722689076	0.990955352953282	1.33678756476684	1.0191471680862	649.140625	0.05	0.021285
7.269231	3.62463	0.037009	0.000234	-0.633396	0.000234	0.489032	0.125779	7657	8	40	0.29581	7924	5.0506	3.4137	22.8311	0.0062	0.0586	39992076	7924	15.980822	1.005015	0.001293	0.52625	0.000189	0.477788	0.000303	-9.1e-05	2.30372089470978	8574	Transient	tropics_42	0.908653875	1.03252425099861	0.180974477958237	1.00861983262464	1.23809523809524	1.023533449982	415.112211221122	0.05	0.01981
[truncated: 1,815 more rows]
