# Supplementary material for: Early prediction of antigenic transitions for influenza A/H3N2
Source: PLoS Comput Biol. 2020 Feb 18;16(2):e1007683. doi: 10.1371/journal.pcbi.1007683 (PMC7048310; doi:10.1371/journal.pcbi.1007683)
Supplement: S1 Source — (GZ) [file pcbi.1007683.s016.tar.gz › S3_source_files/model_fitting/surveillance_threshold_data/freq.07.csv]

individual.meanMut	individual.varMut	individual.meanR	individual.varR	individual.meanBeta	individual.varBeta	individual.meanSigma	individual.varSigma	day	meanLoad	antigenicTypes	dominant.freq	infected	diversity	tmrca	netau	serialInterval	antigenicDiversity	totalS	totalI	simDay	meanR	varR	meanBeta	varBeta	meanSigma	varSigma	covBetaSigma	entropy	antigentype	success	name	ratio.mutation	ratio.meanR	ratio.varR	ratio.meanBeta	ratio.varBeta	ratio.meanSigma	ratio.varSigma	freq	prop.I
5.401345	5.065379	0.020782	0.000327	-0.618393	0.000327	0.473972	0.229319	2057	6	28	0.415002	5906	3.3333	4.074	27.3973	0.00628	0.0285	39994094	5906	0.638356	0.999813	0.000863	0.534766	0.00017	0.467604	8.5e-05	-1.5e-05	2.03175056061183	1334	Est.	tropics_10	0.900224166666667	1.02119041210185	0.378910776361529	1.00756145544996	1.92352941176471	1.01361836083524	2697.87058823529	0.07	0.014765
3.839138	2.801652	0.029687	0.000181	-0.605845	0.000181	0.472264	0.228288	1973	6	41	0.458798	7269	2.8071	3.5356	68.4932	0.00647	0.026	39992731	7269	0.408219	0.98011	0.000904	0.535114	0.000164	0.45808	9.2e-05	-8e-06	2.06135935025288	1490	Est.	tropics_10	0.639856333333333	1.05103718169943	0.200221238938053	1.01962047087106	1.10365853658537	1.03096402375131	2481.39130434783	0.07	0.0181725
8.123644	5.995558	0.047398	0.000387	-0.640259	0.000387	0.497516	0.207873	2239	6	25	0.332705	5840	4.4349	3.2315	34.2466	0.00636	0.0319	39994160	5840	1.136986	1.006066	0.000968	0.534404	0.000181	0.470898	0.000147	-4.2e-05	1.93410976495053	1560	Est.	tropics_10	1.35394066666667	1.04221715539899	0.399793388429752	0.986436989598405	2.13812154696133	1.05652604173303	1414.10204081633	0.07	0.0146
6.816915	8.398321	0.064574	0.000542	-0.629763	0.000542	0.500943	0.189029	2897	8	38	0.714998	13228	5.4426	4.7479	136.9863	0.0061	0.0328	39986772	13228	2.939726	0.98842	0.001455	0.523752	0.000187	0.472012	0.000214	-2.2e-05	1.14635794307997	2187	Est.	tropics_10	0.852114375	1.079201666759	0.372508591065292	1.01711886584202	2.89839572192513	1.06129293323051	883.31308411215	0.07	0.03307
5.65732	3.305367	0.073383	0.000213	-0.620449	0.000213	0.500953	0.17935	3177	7	62	0.817693	34228	2.7044	5.5137	136.9863	0.00595	0.0117	39965772	34228	3.706849	1.014188	0.000904	0.531916	0.000155	0.476814	5e-05	1.4e-05	0.746374313453884	2592	Est.	tropics_10	0.808188571428571	1.06108790541727	0.235619469026549	1.01087945231794	1.3741935483871	1.05062561082519	3587	0.07	0.08557
7.989247	5.795583	-0.031382	0.000374	-0.63918	0.000374	0.459302	0.176946	3639	7	20	0.425317	3468	4.012	4.0137	19.5695	0.0063	0.0349	39996532	3468	4.972603	0.985887	0.001298	0.531137	0.000155	0.464211	0.000169	2e-06	1.877964467736	2727	Transient	tropics_10	1.141321	0.982978073686925	0.288135593220339	0.993576009871167	2.41290322580645	0.98942506748009	1047.01775147929	0.07	0.00867
7.537415	8.643158	0.004736	0.000558	-0.63555	0.000558	0.474494	0.168279	3569	7	28	0.48852	5488	3.8297	3.8219	45.6621	0.0064	0.0249	39994512	5488	4.780822	0.968415	0.001076	0.53142	0.000169	0.455763	0.000132	-1e-05	1.61911472045357	3028	Est.	tropics_10	1.07677357142857	1.03751721377043	0.518587360594796	0.996658206196688	3.30177514792899	1.04109811459026	1274.84090909091	0.07	0.01372
8.463918	1.527049	0.001451	9.9e-05	-0.642992	9.9e-05	0.476435	0.172121	3695	7	17	0.39388	2549	4.1154	3.2945	15.2207	0.00663	0.0362	39997451	2549	5.126027	0.989942	0.00143	0.531288	0.000138	0.465952	0.000177	2.1e-05	1.84633136085503	3341	Transient	tropics_10	1.20913114285714	1.01162699755121	0.0692307692307692	0.989514393202841	0.717391304347826	1.0224980255477	972.435028248588	0.07	0.0063725
6.091743	0.973235	0.03895	6.3e-05	-0.623939	6.3e-05	0.485311	0.175377	3849	6	20	0.478702	3052	4.1878	3.011	24.9066	0.00634	0.0375	39996948	3052	5.547945	1.01793	0.00117	0.532067	0.000134	0.478423	0.000115	2.2e-05	1.74203787830896	3645	Transient	tropics_10	1.0152905	1.0214047099758	0.0538461538461538	1.00707174524777	0.470149253731343	1.0143973011331	1525.01739130435	0.07	0.00763
7.858781	4.908373	0.016965	0.000317	-0.638132	0.000317	0.481744	0.165354	4395	7	61	0.78825	19608	4.8021	4.5068	273.9726	0.00617	0.0168	39980392	19608	7.043836	0.984647	0.000608	0.530651	0.000172	0.464072	1.9e-05	-9e-06	1.02686597564517	3892	Est.	tropics_10	1.122683	1.03296889429608	0.521381578947368	0.995528750228842	1.84302325581395	1.03808029788481	8702.84210526316	0.07	0.04902
4.52322	3.921287	-0.000499	0.000253	-0.61134	0.000253	0.460709	0.17101	4633	7	21	0.544107	4047	5.7649	4.8781	22.8311	0.0064	0.0233	39995953	4047	7.69589	0.980359	0.000993	0.530418	0.00018	0.462309	0.000154	-3.8e-05	1.44373176478065	4285	Transient	tropics_10	0.646174285714286	1.01952562732611	0.254783484390735	1.02301065671325	1.40555555555556	0.99653911128704	1110.45454545455	0.07	0.0101175
9.961326	4.346571	0.011583	0.00028	-0.65502	0.00028	0.487105	0.164229	4843	7	16	0.388031	2072	5.5129	4.6507	13.0463	0.00634	0.0235	39997928	2072	8.271233	1.004488	0.000639	0.52885	0.000193	0.475101	7.2e-05	-4.4e-05	1.41140524228085	4774	Transient	tropics_10	1.42304657142857	1.00713034172983	0.438184663536776	0.982190930981723	1.45077720207254	1.02526620655397	2280.95833333333	0.07	0.00518
2.511364	1.630553	0.079345	0.000105	-0.59518	0.000105	0.491005	0.171846	5095	7	21	0.474922	4167	6.3461	4.3781	39.1389	0.00615	0.0208	39995833	4167	8.961644	1.019609	0.000784	0.528181	0.000231	0.482867	6.9e-05	-4.6e-05	1.56097390310399	4798	Est.	tropics_10	0.358766285714286	1.06175773946044	0.133928571428571	1.0440801421118	0.454545454545455	1.01685350210306	2490.52173913043	0.07	0.0104175
5.417374	5.344632	0.061801	0.000345	-0.618522	0.000345	0.494275	0.165322	5361	5	61	0.669805	37808	4.2809	5.3726	136.9863	0.00627	0.019	39962192	37808	9.690411	1.035258	0.000814	0.538083	0.000181	0.481171	3.4e-05	-1e-06	1.26178747179832	4871	Est.	tropics_10	1.0834748	1.02752225753099	0.423832923832924	1.00122120068564	1.9060773480663	1.02723356145736	4862.41176470588	0.07	0.09452
7.658009	4.842226	-0.011893	0.000312	-0.636519	0.000312	0.467322	0.157047	5585	5	75	0.567797	22737	3.987	5.2767	91.3242	0.00641	0.0263	39977263	22737	10.30411	0.961089	0.000856	0.537962	0.000159	0.446853	0.000126	-3e-05	1.60187884063316	4886	Transient	tropics_10	1.5316018	1.02818515474803	0.364485981308411	0.983584579166578	1.9622641509434	1.04580701035911	1246.40476190476	0.07	0.0568425
5.447761	3.680107	-0.015718	0.000237	-0.618766	0.000237	0.457108	0.169173	5935	7	19	0.238369	1913	4.6471	5.6808	9.4473	0.00632	0.065	39998087	1913	11.263014	1.003295	0.001477	0.531094	0.000131	0.472537	0.000314	-4.7e-05	2.20937120297225	4949	Transient	tropics_10	0.778251571428571	0.981171921612377	0.160460392687881	1.01414941757627	1.80916030534351	0.967348588576133	538.767515923567	0.07	0.0047825
6.462617	1.248602	0.023628	8.1e-05	-0.626918	8.1e-05	0.479356	0.150027	5809	6	29	0.308142	2911	4.5407	4.1315	22.8311	0.00648	0.0454	39997089	2911	10.917808	0.979069	0.001215	0.533883	0.000154	0.458697	0.000215	-3.4e-05	2.12283995209275	5644	Transient	tropics_10	1.07710283333333	1.04579897101867	0.0666666666666667	1.0006607833729	0.525974025974026	1.0450384458586	697.8	0.07	0.0072775
7.362069	4.966607	0.002716	0.00032	-0.634142	0.00032	0.47283	0.158643	5963	7	23	0.20366	2131	4.7125	5.6822	10.1471	0.00653	0.0733	39997869	2131	11.339726	1.012216	0.001504	0.528992	0.000124	0.478601	0.000297	-3e-05	2.28502190882374	5769	Transient	tropics_10	1.05172414285714	0.990618298534537	0.212765957446809	1.00264345790118	2.58064516129032	0.987941939110031	534.151515151515	0.07	0.0053275
3.886486	3.019547	0.025262	0.000195	-0.606226	0.000195	0.470301	0.161858	5837	6	24	0.304688	2432	4.6129	5.5548	22.8311	0.00598	0.0473	39997568	2432	10.994521	0.970258	0.00205	0.533734	0.00014	0.454656	0.000373	-1.2e-05	2.0966020538108	5896	Transient	tropics_10	0.647747666666667	1.05702172852988	0.0951219512195122	1.02186735269004	1.39285714285714	1.03441063133446	433.935656836461	0.07	0.00608
7.570093	2.114246	0.047504	0.000136	-0.635813	0.000136	0.495314	0.140671	5893	6	20	0.315158	1999	4.6789	5.5808	19.5695	0.00635	0.0596	39998001	1999	11.147945	0.990977	0.001794	0.532507	0.000138	0.465473	0.000355	-3.3e-05	2.14429604280107	5936	Est.	tropics_10	1.26168216666667	1.05819852096918	0.0758082497212932	0.994362188391099	0.985507246376812	1.06410898161655	396.256338028169	0.07	0.0049975
7.948052	3.244055	0.04902	0.000209	-0.638849	0.000209	0.497575	0.144741	5963	7	23	0.20366	2131	4.7125	5.6822	10.1471	0.00653	0.0733	39997869	2131	11.339726	1.012216	0.001504	0.528992	0.000124	0.478601	0.000297	-3e-05	2.28502190882374	6007	Transient	tropics_10	1.135436	1.03756644368108	0.138962765957447	0.997935104946639	1.68548387096774	1.03964471449078	487.343434343434	0.07	0.0053275
10.898438	3.47406	0.038299	0.000224	-0.662547	0.000224	0.504093	0.145631	6075	9	20	0.341173	3614	4.8726	5.8795	17.1233	0.00567	0.0887	39996386	3614	11.646575	1.028349	0.001133	0.523293	0.000122	0.491579	0.000265	-5.9e-05	2.06835947727601	6049	Transient	tropics_10	1.21093755555556	1.01039808465177	0.197705207413945	0.985177690474846	1.83606557377049	1.02545674245645	549.550943396226	0.07	0.009035
13.478903	8.240513	0.020621	0.000532	-0.683274	0.000532	0.506143	0.127315	6495	10	79	0.680014	43930	4.8647	4.0493	136.9863	0.00647	0.0712	39956070	43930	12.79726	0.982177	0.000877	0.517487	0.000174	0.474727	0.000118	-3.1e-05	1.39817571214645	6101	Est.	tropics_10	1.3478903	1.0393595877478	0.606613454960091	0.975794639488154	3.05747126436782	1.06617698171791	1078.9406779661	0.07	0.109825
7.85077	3.858509	0.015318	0.000249	-0.638067	0.000249	0.481045	0.142147	6551	10	78	0.585011	29996	5.3401	4.2027	Inf	0.00652	0.0861	39970004	29996	12.950685	0.970928	0.001272	0.51756	0.000188	0.46927	0.000246	-5.5e-05	1.64452789477734	6148	Transient	tropics_10	0.785077	1.04584059981982	0.195754716981132	1.02077568986193	1.32446808510638	1.0250921644256	577.833333333333	0.07	0.07499
6.806211	5.61462	0.020493	0.000362	-0.629677	0.000362	0.479269	0.137038	6719	10	44	0.320907	10623	6.5166	4.663	136.9863	0.00658	0.1298	39989377	10623	13.410959	0.987994	0.001221	0.516461	0.000248	0.478606	0.000246	-9.3e-05	2.18999752620877	6732	Transient	tropics_10	0.6806211	1.03310791693798	0.296478296478296	1.031566480226	1.45967741935484	1.00138527306386	557.065040650406	0.07	0.0265575
5.690527	4.678337	0.083255	0.000302	-0.620716	0.000302	0.506023	0.1248	7083	9	69	0.554259	31442	7.1385	5.6603	68.4932	0.00647	0.1293	39968558	31442	14.408219	1.016592	0.001128	0.52215	0.000199	0.486892	6.5e-05	1e-05	1.61469069181432	7451	Est.	tropics_10	0.632280777777778	1.06908072465513	0.267730496453901	1.02951145692746	1.51758793969849	1.03929208120076	1920	0.07	0.078605
6.276658	4.028075	0.037433	0.00026	-0.625424	0.00026	0.485937	0.119305	7307	7	107	0.586517	55908	5.0909	6.274	136.9863	0.00633	0.0762	39944092	55908	15.021918	0.990252	0.001211	0.530802	0.000173	0.466533	0.000108	1.6e-05	1.61269757028421	7765	Est.	tropics_10	0.896665428571429	1.04836187072405	0.214698596201486	1.00797383163605	1.5028901734104	1.04159191311226	1104.67592592593	0.07	0.13977
9.578406	3.040768	0.013787	0.000196	-0.651944	0.000196	0.486718	0.118557	7699	7	34	0.399496	5159	4.3117	7.3479	45.6621	0.00671	0.0515	39994841	5159	16.09589	1.000752	0.000982	0.528302	0.000208	0.47383	0.000137	-4.7e-05	2.04653548578597	8294	Transient	tropics_10	1.36834371428571	1.013120612269	0.19959266802444	0.986238752783604	0.942307692307692	1.02719962855877	865.379562043796	0.07	0.0128975
10.652352	3.99366	-0.001904	0.000258	-0.66057	0.000258	0.483313	0.116096	7643	7	32	0.389353	6950	4.1541	7.1945	136.9863	0.00666	0.0462	39993050	6950	15.942466	0.978748	0.001027	0.528482	0.000163	0.463266	0.000199	-5.2e-05	1.87714993441513	8423	Transient	tropics_10	1.52176457142857	1.01976996270556	0.251217137293087	0.977435017990372	1.58282208588957	1.04327319509742	583.396984924623	0.07	0.017375
4.119565	3.023748	0.054975	0.000195	-0.608098	0.000195	0.485422	0.117913	7727	8	34	0.39382	4822	4.1832	7.4247	45.6621	0.00634	0.0494	39995178	4822	16.172603	0.999726	0.001382	0.527412	0.000207	0.47414	0.000226	-4.5e-05	2.13283426726445	8838	Est.	tropics_10	0.514945625	1.0568037657221	0.1410998552822	1.03218225194918	0.942028985507246	1.02379465980512	521.738938053097	0.07	0.012055
4.527638	4.038181	0.041327	0.000261	-0.611375	0.000261	0.480417	0.1218	7811	7	25	0.307023	5055	4.5802	7.6548	39.1389	0.00613	0.0654	39994945	5055	16.40274	1.015702	0.001331	0.52868	0.000228	0.48053	0.000164	-2.9e-05	2.16190805947446	9120	Est.	tropics_10	0.646805428571429	1.02608131803636	0.196093163035312	1.0263378131016	1.14473684210526	0.99976484298587	742.682926829268	0.07	0.0126375
11.261792	4.947974	0.003803	0.000319	-0.665465	0.000319	0.488444	0.112995	8469	6	30	0.515817	5279	6.1374	4.137	136.9863	0.00641	0.0605	39994721	5279	18.205479	0.975341	0.000979	0.53372	0.000199	0.457167	0.000202	-7.6e-05	1.73199134032493	9461	Transient	tropics_10	1.87696533333333	1.02918901243794	0.325842696629213	0.963116327113521	1.60301507537688	1.06841482434209	559.381188118812	0.07	0.0131975
7.009247	8.899518	0.006329	0.000574	-0.631308	0.000574	0.473299	0.116156	8385	6	43	0.584229	10602	5.6533	6.5384	136.9863	0.00638	0.0495	39989398	10602	17.975342	0.974823	0.00082	0.535113	0.000184	0.455688	0.000134	-5e-05	1.52106622505733	9472	Est.	tropics_10	1.16820783333333	1.03234030222932	0.7	0.99398748736935	3.1195652173913	1.03864705675813	866.835820895522	0.07	0.026505
3.760925	2.747471	0.005226	0.000177	-0.605217	0.000177	0.460535	0.126189	8483	6	30	0.49359	4836	6.2647	4.1616	30.4414	0.00632	0.0631	39995164	4836	18.243836	0.973896	0.000787	0.533374	0.000201	0.456816	0.000185	-9.1e-05	1.76093180637194	9572	Est.	tropics_10	0.626820833333333	1.03218380541357	0.224904701397713	1.02358934133506	0.880597014925373	1.00814113341039	682.102702702703	0.07	0.01209
11.380282	5.207499	0.026514	0.000336	-0.666417	0.000336	0.500095	0.112832	8735	7	10	0.314627	1675	7.2016	4.8356	14.4196	0.00636	0.0836	39998325	1675	18.934247	1.007062	0.000659	0.528074	0.000248	0.477218	0.000219	-0.000149	1.52718758922708	10560	Est.	tropics_10	1.62575457142857	1.01966772981383	0.509863429438543	0.972487413082581	1.35483870967742	1.04793825882511	515.214611872146	0.07	0.0041875
11.413959	4.478457	0.055364	0.000289	-0.666688	0.000289	0.515136	0.120316	9365	12	40	0.353834	22211	8.9385	7.8795	136.9863	0.00629	0.0897	39977789	22211	20.660274	1.009796	0.000729	0.507272	0.000228	0.498061	0.000176	-0.000111	1.52343906271629	10623	Est.	tropics_10	0.95116325	1.04667206590384	0.396433470507545	1.01209245976692	1.26754385964912	1.0342829492773	683.613636363636	0.07	0.0555275
15.864865	5.8436	0.04507	0.000377	-0.702438	0.000377	0.528366	0.110468	9785	14	46	0.589701	18255	9.932	7.7123	136.9863	0.0064	0.1203	39981745	18255	21.810959	0.994693	0.00099	0.502462	0.000183	0.49524	0.000217	-7.6e-05	1.67067033459094	10952	Est.	tropics_10	1.13320464285714	1.0516823627207	0.380808080808081	0.985897646856761	2.06010928961749	1.066888781197	509.069124423963	0.07	0.0456375
13.412057	4.763543	0.064001	0.000307	-0.682737	0.000307	0.528169	0.110428	10303	15	77	0.7407	34138	5.36	9.1315	136.9863	0.00625	0.0467	39965862	34138	23.230137	0.986585	0.001131	0.496641	0.000158	0.496812	0.00013	-1e-06	1.29284427179921	12059	Est.	tropics_10	0.894137133333333	1.08058957398951	0.271441202475685	1.01729876813272	1.94303797468354	1.06311643035998	849.446153846154	0.07	0.085345
15.316748	5.50864	0.002305	0.000355	-0.698035	0.000355	0.504049	0.115867	10793	14	56	0.578287	20310	5.3197	10.474	273.9726	0.00634	0.06	39979690	20310	24.572603	0.99993	0.002148	0.502384	0.000173	0.497684	0.000267	4.5e-05	1.73484669828953	12672	Transient	tropics_10	1.09405342857143	1.00237782500251	0.165270018621974	0.990401870392808	2.05202312138728	1.01278923975856	433.958801498127	0.07	0.050775
10.975643	4.23892	0.083759	0.000273	-0.663167	0.000273	0.528086	0.109304	10793	14	56	0.578287	20310	5.3197	10.474	273.9726	0.00634	0.06	39979690	20310	24.572603	0.99993	0.002148	0.502384	0.000173	0.497684	0.000267	4.5e-05	1.73484669828953	13069	Transient	tropics_10	0.7839745	1.08744292783312	0.127094972067039	1.02554431582618	1.57803468208093	1.06108695477452	409.378277153558	0.07	0.050775
11.858808	4.415298	0.062606	0.000285	-0.670261	0.000285	0.52071	0.110514	10779	14	53	0.613539	20090	5.1443	10.4356	68.4932	0.00618	0.0531	39979910	20090	24.534247	0.999048	0.002146	0.502117	0.000169	0.497518	0.000278	4e-05	1.66638804162397	13122	Transient	tropics_10	0.847057714285714	1.06562177323917	0.132805219012116	1.01883632554818	1.68639053254438	1.04661539883984	397.532374100719	0.07	0.050225
13.283395	4.750392	0.05926	0.000306	-0.681703	0.000306	0.525071	0.110452	10877	13	68	0.307994	29822	4.6284	10.7041	39.1389	0.00608	0.0647	39970178	29822	24.80274	1.026381	0.002647	0.506229	0.000161	0.506922	0.000346	7e-05	1.88919499951846	13248	Transient	tropics_10	1.02179961538462	1.03377895553412	0.115602568945977	0.999063581616845	1.90062111801242	1.03580235223565	319.225433526012	0.07	0.074555
10.828125	1.548584	0.037997	1e-04	-0.661982	1e-04	0.50362	0.210506	2575	11	7	0.882119	755	5.4101	4.7014	6.3715	0.00625	0.0045	39999245	755	2.057534	1.033402	0.000527	0.513811	0.00011	0.502982	8e-06	7e-06	0.463018090984176	1970	Est.	tropics_11	0.984375	1.00515396398446	0.189753320683112	1.00392546998045	0.909090909090909	1.00126843505334	26313.25	0.07	0.0018875
4.306228	4.354321	-0.021787	0.000281	-0.609597	0.000281	0.450264	0.202594	3289	4	34	0.788401	8001	3.1176	6.6575	136.9863	0.00669	0.01	39991999	8001	4.013699	0.944081	0.000629	0.540723	0.000143	0.436646	3.9e-05	2e-06	0.991663400073878	2159	Transient	tropics_11	1.076557	1.0364032560911	0.446740858505564	1.00526495747952	1.96503496503496	1.03118773560275	5194.71794871795	0.07	0.0200025
2.147826	3.960756	-0.004641	0.000256	-0.59226	0.000256	0.450119	0.198983	3359	4	22	0.682499	2737	3.6194	6.8493	34.2466	0.00632	0.0174	39997263	2737	4.205479	0.947855	0.001186	0.54137	0.000164	0.437845	0.00012	1.4e-05	1.24643271996533	2422	Est.	tropics_11	0.5369565	1.05012871462353	0.215851602023609	1.02162277120302	1.5609756097561	1.0280327513161	1658.19166666667	0.07	0.0068425
8	0.666667	0.00367	4.3e-05	-0.639266	4.3e-05	0.475693	0.192763	3527	4	7	0.544662	459	4.2664	7.3096	4.2808	0.00665	0.0322	39999541	459	4.665753	0.997322	0.001678	0.541105	0.000263	0.460842	7.4e-05	5.7e-05	1.22408366807377	3285	Transient	tropics_11	2	1.00637180639356	0.0256257449344458	0.975188916676124	0.163498098859316	1.03222579539191	2604.90540540541	0.07	0.0011475
12.119318	8.144854	0.048098	0.000525	-0.672353	0.000525	0.514427	0.179366	4479	8	47	0.830723	31097	4.1137	8.1096	136.9863	0.00616	0.011	39968903	31097	7.273973	1.018561	0.000572	0.524521	0.000162	0.485707	4.9e-05	-3.1e-05	0.742684650793152	3341	Est.	tropics_11	1.51491475	1.03015281272989	0.917832167832168	0.973280274684452	3.24074074074074	1.05913029871919	3660.5306122449	0.07	0.0777425
12.488636	6.954416	0.029901	0.000449	-0.67532	0.000449	0.506316	0.171701	4899	10	29	0.407598	4659	5.6528	3.7123	54.7945	0.00632	0.0428	39995341	4659	8.424658	0.993717	0.000885	0.515763	0.00021	0.482102	0.000271	-0.000131	1.71571917211278	3941	Est.	tropics_11	1.2488636	1.03686716037285	0.507344632768362	0.986874817734081	2.13809523809524	1.0502258858084	633.583025830258	0.07	0.0116475
15.316129	2.500062	0.022224	0.000161	-0.69803	0.000161	0.51398	0.173275	5039	12	19	0.418884	4247	5.0775	10.963	34.2466	0.01032	0.0385	39995753	4247	8.808219	1.019835	0.001275	0.510098	0.000254	0.500226	0.00028	-0.000113	1.6032375644608	4019	Transient	tropics_11	1.27634408333333	1.00258648970287	0.126274509803922	0.975429311763438	0.633858267716536	1.02749557200146	618.839285714286	0.07	0.0106175
14.927632	1.751342	0.044028	0.000113	-0.69491	0.000113	0.523675	0.161487	4927	11	23	0.423211	4317	5.651	8.5932	39.1389	0.00612	0.0406	39995683	4317	8.50137	0.990044	0.001724	0.514484	0.000218	0.481641	0.000581	-0.000196	1.68768423215053	4172	Transient	tropics_11	1.35705745454545	1.05552037566413	0.0655452436194896	0.970135838445446	0.518348623853211	1.08727247057456	277.946643717728	0.07	0.0107925
13.664399	3.338619	0.02778	0.000215	-0.684763	0.000215	0.510053	0.152072	5683	10	30	0.595665	5859	5.2147	4.0603	68.4932	0.00665	0.0226	39994141	5859	10.572603	0.978379	0.000926	0.517337	0.000205	0.473083	0.000157	-5.9e-05	1.48552036697929	5021	Est.	tropics_11	1.3664399	1.05089077162961	0.232181425485961	0.974625269635606	1.04878048780488	1.07814696364063	968.611464968153	0.07	0.0146475
11.375	2.93892	0.011346	0.00019	-0.666375	0.00019	0.492554	0.169464	5949	12	15	0.411714	2322	5.21	4.7849	16.116	0.00609	0.0451	39997678	2322	11.30137	1.007164	0.000782	0.509833	0.000234	0.494418	0.000335	-0.000188	1.65129793728683	5223	Transient	tropics_11	0.947916666666667	1.00421640366588	0.242966751918159	1.00732374627081	0.811965811965812	0.996229910723315	505.862686567164	0.07	0.005805
7.186813	2.470595	0.021761	0.000159	-0.632734	0.000159	0.481246	0.174483	5977	12	17	0.443348	2330	5.4005	4.6301	24.9066	0.00642	0.0454	39997670	2330	11.378082	1.017508	0.001428	0.508436	0.000225	0.500967	0.000604	-0.00024	1.65517936046002	5368	Transient	tropics_11	0.598901083333333	1.00441421335205	0.111344537815126	1.04465003207298	0.706666666666667	0.960634133585645	288.879139072848	0.07	0.005825
9.346939	1.459225	0.038924	9.4e-05	-0.650085	9.4e-05	0.498156	0.16613	6089	13	12	0.60277	3177	4.9966	4.937	17.1233	0.00641	0.0446	39996823	3177	11.684932	1.022875	0.000548	0.503209	0.000218	0.508614	0.00017	-0.000128	1.33370011024078	5393	Est.	tropics_11	0.718995307692308	1.01644039017102	0.171532846715328	1.03734512847709	0.431192660550459	0.979438238035131	977.235294117647	0.07	0.0079425
17.731849	4.046802	0.015779	0.000261	-0.717434	0.000261	0.520979	0.150055	6551	14	54	0.346634	26916	6.6309	4.6712	Inf	0.00626	0.0619	39973084	26916	12.950685	1.008888	0.000815	0.499035	0.000209	0.505872	0.000262	-0.000134	1.90478723872559	5450	Transient	tropics_11	1.26656064285714	1.00695433564396	0.320245398773006	0.977893065807736	1.2488038277512	1.02986328557422	572.729007633588	0.07	0.06729
12.338357	7.445067	0.041783	0.00048	-0.674112	0.00048	0.512035	0.156429	6551	14	54	0.346634	26916	6.6309	4.6712	Inf	0.00626	0.0619	39973084	26916	12.950685	1.008888	0.000815	0.499035	0.000209	0.505872	0.000262	-0.000134	1.90478723872559	5467	Est.	tropics_11	0.881311214285714	1.03348260183641	0.588957055214724	1.0211883982378	2.29665071770335	1.01218292374356	597.057251908397	0.07	0.06729
11.939933	3.32231	0.066418	0.000214	-0.670912	0.000214	0.52294	0.140642	6915	14	48	0.537097	12454	5.4239	5.6685	136.9863	0.00627	0.0533	39987546	12454	13.947945	0.990598	0.001408	0.502643	0.000208	0.49295	0.000222	-3.8e-05	1.90401798650991	6005	Est.	tropics_11	0.852852357142857	1.07881636069243	0.151988636363636	1.01710779281556	1.02884615384615	1.06083781316564	633.522522522522	0.07	0.031135
11.308099	8.01423	0.020173	0.000517	-0.665837	0.000517	0.497026	0.143043	7363	13	94	0.782418	32328	3.6532	2.8137	273.9726	0.00599	0.0145	39967672	32328	15.175342	0.992748	0.000835	0.504369	0.000159	0.49226	6.1e-05	-4e-06	1.07854211724456	6504	Est.	tropics_11	0.869853769230769	1.02783168550958	0.619161676646707	1.01878438376613	3.25157232704403	1.00968187543168	2344.96721311475	0.07	0.08082
13.31511	5.05864	0.040892	0.000326	-0.681958	0.000326	0.515475	0.131977	7489	13	66	0.682532	16556	4.0042	7.2342	136.9863	0.00667	0.017	39983444	16556	15.520548	0.970431	0.001257	0.506103	0.00017	0.479533	0.00015	3e-06	1.23373017757594	6805	Est.	tropics_11	1.02423923076923	1.07348136198652	0.259347653142403	0.999057517513274	1.91764705882353	1.07495208880306	879.846666666667	0.07	0.04139
15.952652	3.30647	0.085047	0.000213	-0.703143	0.000213	0.550216	0.114661	7713	13	29	0.450064	11805	3.7205	7.8534	54.7945	0.00597	0.0346	39988195	11805	16.134247	1.010395	0.001128	0.504146	0.00016	0.501462	0.000363	-0.00012	1.45204490706787	7514	Est.	tropics_11	1.22712707692308	1.07756692937222	0.188829787234043	0.981911958758473	1.33125	1.09722371784901	315.870523415978	0.07	0.0295125
13.475741	2.996042	0.043747	0.000193	-0.683248	0.000193	0.517522	0.119519	8273	17	39	0.801742	9301	3.9374	9.3863	136.9863	0.0065	0.0183	39990699	9301	17.668493	0.969245	0.001265	0.489983	0.000184	0.494719	0.00015	-4e-06	0.992806019536106	8594	Est.	tropics_11	0.792690647058824	1.07786783299782	0.152569169960474	1.03059528547427	1.04891304347826	1.04609283249683	796.793333333333	0.07	0.0232525
23.30622	2.332067	0.04091	0.00015	-0.762208	0.00015	0.558402	0.104797	8441	16	19	0.464188	5459	3.9051	9.8479	34.2466	0.00622	0.0385	39994541	5459	18.128767	1.019373	0.001567	0.49487	0.000208	0.515351	0.000377	-9.6e-05	1.31087194156392	9197	Transient	tropics_11	1.45663875	1.02195991366787	0.0957243139757498	0.942944528258216	0.721153846153846	1.08353723966772	277.976127320955	0.07	0.0136475
15.811609	5.00015	0.058028	0.000323	-0.70201	0.000323	0.534957	0.119016	8595	15	30	0.754264	12900	3.4011	10.2712	39.1389	0.00613	0.027	39987100	12900	18.550685	1.043451	0.000822	0.495873	0.000207	0.526409	0.00013	-7.4e-05	0.99434060228609	9313	Transient	tropics_11	1.05410726666667	1.01561517325258	0.39294403892944	0.999425598462054	1.56038647342995	1.01623832419279	915.507692307692	0.07	0.03225
14.984443	6.66286	-0.024902	0.00043	-0.695366	0.00043	0.489323	0.129615	8917	15	83	0.651896	29359	4.264	11.1493	273.9726	0.00637	0.0177	39970641	29359	19.432877	0.978873	0.000693	0.497657	0.000198	0.492026	8.6e-05	-5.3e-05	1.35295111181222	9370	Transient	tropics_11	0.998962866666667	0.996457658024384	0.62049062049062	1.0024812675399	2.17171717171717	0.994506387873812	1507.1511627907	0.07	0.0733975
14.303766	7.130321	0.00608	0.00046	-0.689899	0.00046	0.501796	0.127861	9001	15	60	0.595792	15591	4.6184	11.3822	273.9726	0.00645	0.0203	39984409	15591	19.663014	0.96762	0.000665	0.497913	0.000207	0.486136	8.9e-05	-6e-05	1.55289865909533	9443	Transient	tropics_11	0.9535844	1.03976614860823	0.691729323308271	1.00745859378527	2.22222222222222	1.03221320782662	1436.6404494382	0.07	0.0389775
14.333333	4.268734	0.016444	0.000275	-0.690136	0.000275	0.506967	0.128944	9323	14	18	0.576826	1588	5.9679	12.2658	11.9119	0.00633	0.022	39998412	1588	20.545205	0.991994	0.000681	0.500078	0.000201	0.49628	0.000145	-9e-05	1.57603595099985	10412	Est.	tropics_11	1.0238095	1.02478437038431	0.403817914831131	1.00285927267152	1.3681592039801	1.0215342145563	889.268965517241	0.07	0.00397
17.27551	2.852666	-0.006899	0.000184	-0.713769	0.000184	0.50711	0.129662	9407	14	16	0.488611	1361	6.2765	12.4959	9.7847	0.00637	0.0288	39998639	1361	20.775342	0.999037	0.000779	0.499284	0.000196	0.500603	0.000177	-9.3e-05	1.57981717210349	10433	Transient	tropics_11	1.233965	0.994082044475893	0.23620025673941	0.980994139787003	0.938775510204082	1.01299832402123	732.553672316384	0.07	0.0034025
10.890756	2.618318	0.050496	0.000169	-0.662485	0.000169	0.510217	0.132237	9561	14	14	0.466723	1187	5.7244	12.9178	8.5616	0.00666	0.035	39998813	1187	21.19726	1.026796	0.001116	0.499179	0.000208	0.514522	0.000146	-4.6e-05	1.59955228802794	10517	Transient	tropics_11	0.777911142857143	1.02434432562648	0.151433691756272	1.03283301869883	0.8125	0.991633010833356	905.732876712329	0.07	0.0029675
15.666667	1.990741	0.028471	0.000128	-0.700846	0.000128	0.51864	0.132968	9701	14	14	0.539216	2754	5.3439	13.3014	17.1233	0.00604	0.0311	39997246	2754	21.580822	1.029633	0.001015	0.499542	0.000143	0.515496	0.000121	-1e-05	1.39828289132726	10529	Transient	tropics_11	1.11904764285714	0.999268839360104	0.126108374384236	0.993240548905443	0.895104895104895	1.00609898039946	1098.90909090909	0.07	0.006885
12.34109	5.466769	0.085386	0.000353	-0.674134	0.000353	0.534769	0.129951	9897	14	41	0.574944	19628	5.1488	4.8795	91.3242	0.00627	0.0312	39980372	19628	22.117808	1.049581	0.000877	0.500236	0.000167	0.524732	3.2e-05	1e-06	1.43749531914974	10543	Est.	tropics_11	0.881506428571429	1.03768779408528	0.402508551881414	1.01871424896524	2.11377245508982	1.01912785955497	4060.96875	0.07	0.04907
11.890196	4.921276	-0.005224	0.000317	-0.670513	0.000317	0.486484	0.138644	10429	12	24	0.582802	3605	6.4537	15.2959	68.4932	0.00655	0.0383	39996395	3605	23.575342	0.973311	0.000976	0.50939	0.000196	0.477876	7.8e-05	-9e-06	1.43765441111118	11383	Transient	tropics_11	0.990849666666667	1.02206758308326	0.324795081967213	1.00403647226593	1.61734693877551	1.01801304103994	1777.48717948718	0.07	0.0090125
9.334728	3.251974	0.026539	0.00021	-0.649987	0.00021	0.491975	0.135791	10457	12	21	0.611467	3122	6.5728	15.3644	19.5695	0.00894	0.038	39996878	3122	23.652055	0.977483	0.000941	0.510077	0.00019	0.479259	5.5e-05	1e-06	1.3269623855648	11719	Est.	tropics_11	0.777894	1.05054951887476	0.223166843783209	1.02347795215277	1.10526315789474	1.02653262640869	2468.92727272727	0.07	0.007805
12.766636	5.701239	-0.006838	0.000368	-0.677552	0.000368	0.489267	0.19963	2295	8	47	0.531602	14746	4.2638	5.537	136.9863	0.00639	0.076	39985254	14746	1.290411	0.996186	0.000819	0.526937	0.000214	0.472963	0.000164	-8.4e-05	1.71851966838328	1652	Transient	tropics_13	1.5958295	0.996987837536525	0.449328449328449	0.963793982971755	1.7196261682243	1.03447204115332	1217.25609756098	0.07	0.036865
7.72665	5.861012	0.045374	0.000378	-0.63707	0.000378	0.495041	0.199447	2267	8	45	0.556252	14844	4.3999	5.4603	273.9726	0.00613	0.067	39985156	14844	1.213699	1.00507	0.000769	0.527463	0.000208	0.476659	0.000115	-6.1e-05	1.64747274045856	1823	Est.	tropics_13	0.96583125	1.04114056483085	0.491547464239272	1.00260995829858	1.81730769230769	1.0385642566279	1734.32173913043	0.07	0.03711
7.682004	4.007263	0.051104	0.000259	-0.636712	0.000259	0.497858	0.182444	2659	7	65	0.540997	26941	3.8316	6.5342	68.4932	0.00601	0.0682	39973059	26941	2.287671	1.014412	0.001302	0.529562	0.000155	0.479102	0.000198	-1.9e-05	1.85775678976576	2177	Transient	tropics_13	1.09742914285714	1.03748017625508	0.198924731182796	0.998993536024479	1.67096774193548	1.03914823983202	921.434343434343	0.07	0.0673525
7.513319	3.710422	0.066665	0.000239	-0.635357	0.000239	0.504934	0.179767	2631	7	54	0.559406	23230	3.9068	6.4575	68.4932	0.00604	0.0698	39976770	23230	2.210959	1.021682	0.001092	0.529563	0.000165	0.482514	0.000122	-8e-06	1.83008897164159	2281	Est.	tropics_13	1.07333128571429	1.0462524779565	0.218864468864469	1.00034620076194	1.44848484848485	1.04646497303705	1473.5	0.07	0.058075
4.636656	7.437113	0.009727	0.00048	-0.612251	0.00048	0.466224	0.187003	2827	8	66	0.27754	34514	3.9665	6.9932	68.4932	0.00626	0.0617	39965486	34514	2.747945	0.994178	0.000989	0.527575	0.00017	0.471323	0.000128	-2.3e-05	2.22834252526046	2320	Transient	tropics_13	0.579582	1.01568779536878	0.485338725985844	1.02758690577757	2.82352941176471	0.989181516709348	1460.9609375	0.07	0.086285
10.019547	6.546139	0.001563	0.000422	-0.655487	0.000422	0.482664	0.171033	2995	7	50	0.256272	17817	4.3228	3.2055	136.9863	0.008	0.059	39982183	17817	3.208219	0.980725	0.000936	0.527958	0.000199	0.464657	0.000142	-4.9e-05	2.55803508526998	2540	Transient	tropics_13	1.43136385714286	1.02124879259848	0.450854700854701	0.983391019532515	2.12060301507538	1.03875331696283	1204.45774647887	0.07	0.0445425
4.855556	7.703827	0.011337	0.000497	-0.614009	0.000497	0.467525	0.17977	3079	7	44	0.228365	11232	4.6601	3.4356	136.9863	0.0063	0.0612	39988768	11232	3.438356	0.977787	0.000866	0.52783	0.000205	0.463344	9.2e-05	-3.1e-05	2.62789152044673	2740	Transient	tropics_13	0.693650857142857	1.03437814915438	0.573903002309469	1.02528642934441	2.42439024390244	1.00902353327118	1954.02173913043	0.07	0.02808
7.732394	11.991768	0.008184	0.000774	-0.637117	0.000774	0.476948	0.171281	3079	7	44	0.228365	11232	4.6601	3.4356	136.9863	0.0063	0.0612	39988768	11232	3.438356	0.977787	0.000866	0.52783	0.000205	0.463344	9.2e-05	-3.1e-05	2.62789152044673	2776	Est.	tropics_13	1.10462771428571	1.03112189103866	0.893764434180139	1.0018657551755	3.77560975609756	1.02936047515453	1861.75	0.07	0.02808
7.752119	4.906775	0.049696	0.000317	-0.637275	0.000317	0.497181	0.165777	3373	7	35	0.371247	6295	5.3372	3.7397	22.8311	0.00646	0.0637	39993705	6295	4.243836	1.016679	0.001012	0.531874	0.000185	0.478086	0.00011	-1.9e-05	2.27909516726346	3459	Transient	tropics_13	1.10744557142857	1.03371030436838	0.313241106719368	0.994091185912377	1.71351351351351	1.03994051279477	1507.06363636364	0.07	0.0157375
6.631367	3.633547	0.03235	0.000234	-0.628273	0.000234	0.484431	0.171175	3597	6	54	0.414289	21065	5.347	4.3534	91.3242	0.00848	0.0584	39978935	21065	4.857534	1.029341	0.001071	0.532628	0.000199	0.483314	6.7e-05	2e-06	2.01094731099286	3566	Transient	tropics_13	1.10522783333333	1.00343710168064	0.218487394957983	1.00166041165672	1.17587939698492	1.00231112692784	2554.85074626866	0.07	0.0526625
2.59522	3.101277	0.098952	2e-04	-0.595854	2e-04	0.501233	0.161978	3569	7	48	0.426779	17618	5.2924	4.2767	273.9726	0.00613	0.0547	39982382	17618	4.780822	1.028365	0.001113	0.532037	0.000184	0.483413	0.000109	-9e-06	2.02413968027736	3643	Est.	tropics_13	0.370745714285714	1.07356172725479	0.179694519317161	1.03581467550384	1.08695652173913	1.03686288949615	1486.03669724771	0.07	0.044045
7.705314	3.212677	-0.013373	0.000207	-0.636899	0.000207	0.466571	0.153316	4283	6	21	0.290038	2379	5.5592	5.6192	13.0463	0.00854	0.0715	39997621	2379	6.736986	1.000855	0.001055	0.534866	0.000184	0.46811	0.000226	-7.1e-05	1.96194898222363	3725	Transient	tropics_13	1.284219	0.985873099795078	0.196208530805687	0.988902072196842	1.125	0.996712311208904	678.389380530974	0.07	0.0059475
4.683761	3.541018	-0.004781	0.000228	-0.612629	0.000228	0.459322	0.158047	4171	5	28	0.543708	3123	4.869	5.3123	21.0748	0.00631	0.0445	39996877	3123	6.430137	0.979581	0.000924	0.538311	0.000173	0.455126	0.000107	-1.5e-05	1.71678839255691	3947	Transient	tropics_13	0.9367522	1.01597561690995	0.246753246753247	1.00671224574334	1.31791907514451	1.00921942495045	1477.07476635514	0.07	0.0078075
3.008982	6.158602	0.002746	0.000397	-0.599177	0.000397	0.456627	0.155162	4101	5	38	0.69713	4738	4.2416	5.1205	27.3973	0.00641	0.0276	39995262	4738	6.238356	0.974313	0.000939	0.539064	0.000163	0.452015	8.9e-05	2e-06	1.37808736904154	4080	Transient	tropics_13	0.6017964	1.02918648700306	0.422790202342918	1.01892074778607	2.43558282208589	1.0102032012212	1743.39325842697	0.07	0.011845
10.035294	3.728166	-0.015471	0.000241	-0.655614	0.000241	0.474389	0.15116	4269	6	20	0.326427	2365	5.1222	5.5808	14.4196	0.00276	0.0606	39997635	2365	6.69863	0.997892	0.000907	0.53573	0.00019	0.465963	0.000178	-6.6e-05	1.90170675792915	4198	Transient	tropics_13	1.672549	0.986728083932395	0.265711135611907	0.969001592321455	1.26842105263158	1.01808298083753	849.213483146067	0.07	0.0059125
7.214559	3.80837	0.048885	0.000246	-0.632957	0.000246	0.494596	0.142225	4199	5	24	0.459469	2936	4.7	5.389	22.8311	0.00622	0.0438	39997064	2936	6.506849	0.975814	0.00115	0.537694	0.000187	0.453913	0.000165	-2.4e-05	1.8433936097154	4552	Est.	tropics_13	1.4429118	1.07612678476022	0.213913043478261	0.987586346898202	1.31550802139037	1.08962730743557	861.969696969697	0.07	0.00734
3.271552	5.818501	-0.008888	0.000375	-0.601286	0.000375	0.452278	0.157263	4185	5	26	0.524	3000	4.7565	5.3507	24.9066	0.00107	0.0414	39997000	3000	6.468493	0.977047	0.001192	0.537937	0.000179	0.454266	0.000165	-1.6e-05	1.76471663683772	4665	Transient	tropics_13	0.6543104	1.01443572470039	0.314597315436242	1.01890429166758	2.09497206703911	0.995623709456574	953.109090909091	0.07	0.0075
5.335025	1.512123	0.027488	9.8e-05	-0.61786	9.8e-05	0.476862	0.156216	4423	7	18	0.399345	2136	6.1859	6.0027	9.7847	0.00331	0.0913	39997864	2136	7.120548	1.015576	0.001517	0.530057	0.000157	0.479247	0.000292	-4.2e-05	1.86934865227482	5056	Transient	tropics_13	0.762146428571429	1.01210473721502	0.0646011865524061	1.01705452688191	0.624203821656051	0.995023443026247	534.986301369863	0.07	0.00534
6.115336	7.868827	0.023619	0.000508	-0.624128	0.000508	0.478109	0.146485	5095	8	60	0.662621	10629	4.849	7.8438	136.9863	0.00662	0.0338	39989371	10629	8.961644	0.963818	0.00124	0.524117	0.000192	0.459979	0.00021	-4.1e-05	1.65039470964778	5272	Transient	tropics_13	0.764417	1.06233763803287	0.409677419354839	1.02215417558663	2.64583333333333	1.03941484285152	697.547619047619	0.07	0.0265725
6.467836	2.412708	0.032337	0.000156	-0.626959	0.000156	0.483585	0.142527	5375	10	25	0.431658	4258	5.0111	5.3151	34.2466	0.00649	0.0579	39995742	4258	9.728767	1.012763	0.00107	0.518444	0.000197	0.488736	0.000264	-1e-04	1.88728691895204	5311	Transient	tropics_13	0.6467836	1.01984918716618	0.145794392523364	1.03041770719976	0.791878172588833	0.989460567668434	539.875	0.07	0.010645
11.005666	5.008466	0.027169	0.000323	-0.663408	0.000323	0.499016	0.132472	5109	8	59	0.63883	9436	4.6472	7.8822	91.3242	0.00631	0.0315	39990564	9436	9	0.981556	0.000834	0.523843	0.000194	0.468672	9.5e-05	-3.2e-05	1.69105233904066	5526	Est.	tropics_13	1.37570825	1.0468495354257	0.387290167865707	0.983296337285384	1.66494845360825	1.06474464017479	1394.44210526316	0.07	0.02359
6.704615	3.832748	0.007524	0.000247	-0.628861	0.000247	0.472636	0.149178	5403	10	23	0.439974	4623	5.1745	5.3918	39.1389	0.0063	0.0613	39995377	4623	9.805479	1.014485	0.000792	0.518177	2e-04	0.48977	0.000148	-7.4e-05	1.87980246030753	5548	Transient	tropics_13	0.6704615	0.993166361662711	0.311868686868687	1.02898964768932	1.235	0.965016232108949	1007.95945945946	0.07	0.0115575
11.352941	4.123594	0.07184	0.000266	-0.666197	0.000266	0.52334	0.131278	5641	11	44	0.559647	14745	5.1465	6.0438	54.7945	0.00796	0.0514	39985255	14745	10.457534	1.015623	0.000796	0.511566	0.000152	0.496554	9e-05	-2.2e-05	1.63490749547854	6318	Est.	tropics_13	1.03208554545455	1.05795498227553	0.334170854271357	1.00409001101496	1.75	1.05394378053545	1458.64444444444	0.07	0.0368625
12.004161	4.1731	0.034551	0.000269	-0.671428	0.000269	0.507055	0.123993	5963	12	94	0.435126	32648	4.9113	6.926	Inf	0.00628	0.0449	39967352	32648	11.339726	0.990555	0.00105	0.509748	0.000154	0.486051	0.000178	-3.5e-05	1.96895783326621	6454	Est.	tropics_13	1.00034675	1.04502508182356	0.256190476190476	1.00241370132532	1.74675324675325	1.0432135722383	696.58988764045	0.07	0.08162
11.141522	3.387181	0.07886	0.000219	-0.664499	0.000219	0.526162	0.113672	6159	12	64	0.329686	17001	4.1878	5.0219	273.9726	0.00636	0.0451	39982999	17001	11.876712	0.998724	0.001841	0.508683	0.000147	0.491006	0.000295	6e-06	2.09864506947268	7086	Est.	tropics_13	0.928460166666667	1.08343528749718	0.118957088538838	1.01149683259786	1.48979591836735	1.0715999397156	385.328813559322	0.07	0.0425025
14.160808	5.055241	0.070177	0.000326	-0.688751	0.000326	0.534737	0.111668	6327	12	87	0.658331	40867	2.5486	5.4781	54.7945	0.00608	0.0301	39959133	40867	12.336986	1.042329	0.001652	0.507872	0.000107	0.513277	0.000295	-2e-06	1.33091572565458	7388	Transient	tropics_13	1.18006733333333	1.02913574505132	0.197336561743341	0.988837598782442	3.04672897196262	1.04180978302164	378.535593220339	0.07	0.1021675
10.173785	3.325195	0.056124	0.000215	-0.656726	0.000215	0.510652	0.112739	6537	13	97	0.637433	40467	2.8716	2.9753	Inf	0.00637	0.0177	39959533	40467	12.912329	0.96981	0.001162	0.506719	0.000159	0.478621	0.00011	1.5e-05	1.45055902060916	7839	Est.	tropics_13	0.782598846153846	1.09065573048385	0.185025817555938	1.02334090269114	1.35220125786164	1.0669235156836	1024.9	0.07	0.1011675
10.735816	5.800774	0.061092	0.000374	-0.661241	0.000374	0.515192	0.110548	6733	11	55	0.612697	15311	2.9107	6.5932	273.9726	0.0063	0.0334	39984689	15311	13.449315	1.002769	0.001545	0.51121	0.000141	0.490526	0.000199	2.1e-05	1.67156668949862	8902	Est.	tropics_13	0.975983272727273	1.06006139538181	0.242071197411003	1.00978134194845	2.65248226950355	1.05028479632068	555.517587939698	0.07	0.0382775
10.137586	6.430101	0.060057	0.000415	-0.656435	0.000415	0.512257	0.109041	6831	11	45	0.640041	20394	2.796	6.863	68.4932	0.00629	0.0211	39979606	20394	13.717808	1.021053	0.001217	0.512489	0.000156	0.498227	0.000103	2e-05	1.3198694008979	8998	Est.	tropics_13	0.921598727272727	1.04000191268573	0.341002465078061	1.0121138166781	2.66025641025641	1.02815985484528	1058.65048543689	0.07	0.050985
5.553299	3.485738	0.027132	0.000225	-0.619614	0.000225	0.477536	0.122703	7517	9	28	0.389531	2770	5.24	14.226	39.1389	0.0599	0.0412	39997230	2770	15.59726	0.988871	0.00119	0.522487	0.000174	0.473332	0.000137	-2e-06	1.86520093925056	9989	Transient	tropics_13	0.617033222222222	1.03906720316834	0.189075630252101	1.02998184496175	1.29310344827586	1.00888171515976	895.642335766423	0.07	0.006925
8.790393	4.803226	0.040745	0.00031	-0.645615	0.00031	0.496836	0.116031	7503	9	28	0.39094	2980	5.1399	3.2247	22.8311	0.00676	0.0382	39997020	2980	15.558904	0.98207	0.001246	0.52216	0.000182	0.470387	0.000159	-1.1e-05	1.81848536769549	10294	Est.	tropics_13	0.976710333333333	1.06060308035975	0.248796147672552	1.00417491543417	1.7032967032967	1.05622816957101	729.754716981132	0.07	0.00745
3.695817	1.816218	0.089489	0.000117	-0.604694	0.000117	0.500736	0.11777	7629	8	21	0.291971	2877	5.274	3.5699	13.0463	0.00607	0.0452	39997123	2877	15.90411	1.017157	0.00184	0.525951	0.000175	0.483603	0.00021	3e-05	1.84093008690605	10604	Est.	tropics_13	0.461977125	1.07516863520366	0.0635869565217391	1.03857878582412	0.668571428571429	1.03542781992668	560.809523809524	0.07	0.0071925
9.039726	6.664632	-0.048902	0.00043	-0.647617	0.00043	0.455448	0.124265	8091	7	108	0.591	29643	4.8659	4.8356	Inf	0.00676	0.0398	39970357	29643	17.169863	0.93542	0.000938	0.531625	0.000173	0.440127	0.000163	-4.3e-05	1.64650559107861	10655	Transient	tropics_13	1.29138942857143	1.01801805394554	0.458422174840085	0.984324091780784	2.48554913294798	1.03481040699616	762.361963190184	0.07	0.0741075
8.175926	4.490655	-0.014893	0.00029	-0.640679	0.00029	0.467638	0.119514	8273	8	36	0.318004	3327	6.1742	15.2616	45.6621	0.02433	0.0757	39996673	3327	17.668493	0.966609	0.001408	0.527915	0.000194	0.458113	0.000358	-0.000104	2.39343196467578	10714	Transient	tropics_13	1.02199075	1.01925116796975	0.205965909090909	0.998142719966908	1.49484536082474	1.02079181337356	333.837988826816	0.07	0.0083175
8.853933	7.218365	-0.007602	0.000466	-0.646125	0.000466	0.473637	0.118136	8259	7	37	0.356353	3707	5.9682	5.2945	30.4414	0.0083	0.0691	39996293	3707	17.630137	0.963879	0.001416	0.52934	0.00019	0.455579	0.000353	-9.9e-05	2.38039710884483	10817	Transient	tropics_13	1.26484757142857	1.02961764092848	0.32909604519774	0.99004917186547	2.45263157894737	1.03963747231545	334.662889518414	0.07	0.0092675
10.318182	6.430579	0.006892	0.000415	-0.657886	0.000415	0.486264	0.112985	8217	7	52	0.421815	5941	5.5896	5.1753	273.9726	0.00633	0.0581	39994059	5941	17.515068	0.958249	0.001413	0.530154	0.000194	0.452201	0.00033	-8.7e-05	2.34011656079045	10859	Est.	tropics_13	1.474026	1.05078722178413	0.293701344656759	0.976971057334925	2.13917525773196	1.07532712223104	342.378787878788	0.07	0.0148525
3.090164	2.213182	0.010853	0.000143	-0.599829	0.000143	0.460607	0.127388	8413	9	20	0.271484	1536	6.6349	5.0356	14.4196	0.00992	0.1072	39998464	1536	18.052055	1.001695	0.00119	0.522347	0.000204	0.479766	0.000272	-9e-05	2.07936395257865	10976	Transient	tropics_13	0.343351555555556	1.00920151088105	0.120168067226891	1.05084453611901	0.700980392156863	0.960065948816715	468.338235294118	0.07	0.00384
9.157143	1.475306	0.039322	9.5e-05	-0.64856	9.5e-05	0.497577	0.112408	8371	8	22	0.236385	1726	6.4788	5.6027	11.4155	0.00693	0.0957	39998274	1726	17.936986	0.991176	0.001425	0.525061	0.000208	0.472365	0.000404	-0.000136	2.19407778983947	12264	Est.	tropics_13	1.144642875	1.04936493988501	0.0666666666666667	0.99569014685248	0.456730769230769	1.05337397986726	278.237623762376	0.07	0.004315
10.291421	6.586885	-0.000739	0.000425	-0.657671	0.000425	0.482741	0.12059	9169	11	84	0.587168	28944	6.8837	6.7315	Inf	0.00647	0.0827	39971056	28944	20.123288	0.967143	0.0011	0.513745	0.000179	0.470867	0.000171	-3.2e-05	1.6664683591732	12451	Transient	tropics_13	0.935583727272727	1.0332094354126	0.386363636363636	1.00839226484287	2.37430167597765	1.02521731189487	705.204678362573	0.07	0.07236
13.043084	4.965264	0.024518	0.00032	-0.679773	0.00032	0.506056	0.1092	9211	11	74	0.519192	21233	7.5327	6.8466	136.9863	0.00618	0.1	39978767	21233	20.238356	0.974362	0.001112	0.514	0.000178	0.474159	0.000187	-3.9e-05	1.92373696085663	12486	Est.	tropics_13	1.18573490909091	1.05178674632206	0.287769784172662	0.98585993672486	1.79775280898876	1.06727068346272	583.957219251337	0.07	0.0530825
13.128874	4.091059	0.044637	0.000264	-0.680462	0.000264	0.516645	0.110314	9589	13	38	0.455815	17257	6.9614	7.8822	273.9726	0.00646	0.1023	39982743	17257	21.273973	1.020056	0.001102	0.504422	0.000165	0.505894	0.00026	-7.7e-05	1.91381143372069	13611	Transient	tropics_13	1.00991338461538	1.02508903501793	0.23956442831216	1.00388759684147	1.6	1.02125148746575	424.284615384615	0.07	0.0431425
13.97971	2.144516	0.055325	0.000138	-0.687296	0.000138	0.525673	0.103906	9421	12	40	0.321093	9368	9.2964	7.4219	34.2466	0.00638	0.1521	39990632	9368	20.813699	0.998493	0.001119	0.508649	0.000184	0.49115	0.00031	-0.000109	2.25095452256129	13672	Est.	tropics_13	1.16497583333333	1.05847917429552	0.123324396782842	0.988764680706102	0.75	1.07029013539652	335.18064516129	0.07	0.02342
11.077419	6.223548	0.030053	0.000402	-0.663984	0.000402	0.501095	0.11411	9729	14	78	0.377962	37345	6.9984	8.2658	91.3242	0.00607	0.0994	39962655	37345	21.657534	1.01917	0.000912	0.503003	0.000172	0.506812	0.000137	-4.3e-05	1.93593190394464	13801	Transient	tropics_13	0.791244214285714	1.01112586662786	0.440789473684211	1.02344577493905	2.33720930232558	0.988719683038286	832.919708029197	0.07	0.0933625
14.062018	5.130247	0.037866	0.000331	-0.687957	0.000331	0.517305	0.108771	9743	14	81	0.3575	39379	6.8228	8.3041	273.9726	0.00614	0.0942	39960621	39379	21.69589	1.018787	0.000829	0.502981	0.000174	0.506631	0.000101	-3.6e-05	1.98650928512625	13823	Transient	tropics_13	1.00442985714286	1.01943983601931	0.399276236429433	0.999246167230465	1.90229885057471	1.02106858838089	1076.94059405941	0.07	0.0984475
8.658849	3.907068	0.077722	0.000252	-0.644558	0.000252	0.515525	0.107052	9897	13	104	0.182035	43261	9.5784	8.726	Inf	0.0063	0.162	39956739	43261	22.117808	0.997837	0.001807	0.504737	0.000208	0.494351	0.000173	3.3e-05	2.42475367922685	14068	Est.	tropics_13	0.666065307692308	1.08316503431306	0.139457664637521	1.03993662879449	1.21153846153846	1.04283191497539	618.797687861272	0.07	0.1081525
11.383252	3.941138	0.070236	0.000254	-0.666441	0.000254	0.522995	0.101972	9911	13	103	0.167988	42759	10.0366	8.7644	136.9863	0.00634	0.177	39957241	42759	22.156164	0.997249	0.002205	0.505387	0.000216	0.493406	0.000243	4.2e-05	2.45776695182456	14193	Est.	tropics_13	0.875634769230769	1.07572063050908	0.115192743764172	1.01611832761119	1.17592592592593	1.05996886945031	419.637860082304	0.07	0.1068975
11.353585	5.537994	0.043292	0.000357	-0.666203	0.000357	0.509384	0.100807	10107	11	136	0.374308	75275	5.0214	9.3014	273.9726	0.00608	0.0929	39924725	75275	22.693151	1.009582	0.001371	0.513902	0.00017	0.491367	0.000224	-2.8e-05	1.76072659332687	14451	Est.	tropics_13	1.03214409090909	1.0343318018996	0.260393873085339	0.999519808512635	2.1	1.03666709404579	450.03125	0.07	0.1881875
12.964382	5.948617	0.027965	0.000384	-0.679141	0.000384	0.508023	0.099701	10177	11	137	0.386363	63826	3.8014	9.4932	Inf	0.00645	0.0652	39936174	63826	22.884932	0.986304	0.001097	0.513356	0.000175	0.480574	0.000182	-4e-05	1.75748164940297	14841	Est.	tropics_13	1.17858018181818	1.04263968431879	0.350045578851413	0.987720730501033	2.19428571428571	1.0571171141177	547.807692307692	0.07	0.159565
10.158996	4.221582	0.03432	0.000272	-0.656607	0.000272	0.499154	0.107722	10597	11	39	0.418497	6509	4.194	10.289	45.6621	0.00657	0.045	39993491	6509	24.035616	1.000147	0.000877	0.513002	0.000204	0.487719	0.000163	-7.3e-05	1.83152518122238	16102	Transient	tropics_13	0.923545090909091	1.03476361652702	0.310148232611174	1.01092781226906	1.33333333333333	1.02344587764676	660.871165644172	0.07	0.0162725
15.221088	4.07697	0.023737	0.000263	-0.697267	0.000263	0.514398	0.106378	10639	11	34	0.44579	6687	4.1827	3.1671	34.2466	0.0064	0.0386	39993313	6687	24.150685	1.002973	0.000694	0.512724	0.000207	0.489359	0.000115	-7.2e-05	1.6964697322023	16236	Transient	tropics_13	1.38373527272727	1.02098557484447	0.378962536023055	0.971174213976551	1.27053140096618	1.05116693470438	925.026086956522	0.07	0.0167175
11.597716	5.715071	0.04954	0.000369	-0.668163	0.000369	0.512753	0.110301	10905	12	33	0.413494	10612	5.4068	10.3753	68.4932	0.00608	0.0429	39989388	10612	24.879452	1.006083	0.00084	0.50886	0.000197	0.494557	0.000109	-4.8e-05	1.86883250853734	16581	Transient	tropics_13	0.966476333333333	1.04443432885669	0.439285714285714	1.00744694094804	1.87309644670051	1.03679252340984	1011.93577981651	0.07	0.02653
8.729045	3.671223	-0.000364	0.000237	-0.645122	0.000237	0.476641	0.233417	2407	6	17	0.680536	7234	6.2403	6.3397	68.4932	0.00627	0.0152	39992766	7234	1.59726	1.014729	0.000783	0.532747	0.000173	0.476345	2.9e-05	3e-06	1.17670322575779	1488	Transient	tropics_15	1.45484083333333	0.985126143275656	0.302681992337165	0.984704817072336	1.36994219653179	1.00062139835623	8048.86206896552	0.07	0.018085
7.554913	6.948333	0.011576	0.000448	-0.635691	0.000448	0.477834	0.230299	2351	6	17	0.659534	6823	6.2716	6.1863	68.4932	0.00604	0.0168	39993177	6823	1.443836	1.004266	0.000685	0.533124	0.000153	0.471116	4.1e-05	-5e-06	1.22645927600445	1520	Transient	tropics_15	1.25915216666667	1.00734592346639	0.654014598540146	0.993332563124279	2.9281045751634	1.01425975768176	5617.0487804878	0.07	0.0170575
4.568733	3.24258	0.05641	0.000209	-0.611706	0.000209	0.487945	0.221317	2603	6	31	0.682618	10511	6.1358	6.8767	54.7945	0.00644	0.0195	39989489	10511	2.134247	1.011992	0.000923	0.535595	0.000191	0.472537	4.9e-05	2e-06	1.32411931980449	1781	Est.	tropics_15	0.7614555	1.045493825732	0.226435536294691	1.01275161780146	1.09424083769634	1.03260697045946	4516.67346938776	0.07	0.0262775
7.446174	8.280825	-0.010986	0.000534	-0.634818	0.000534	0.466812	0.211689	3163	6	36	0.643656	10821	4.2816	7.0137	136.9863	0.00646	0.0241	39989179	10821	3.668493	0.99142	0.000857	0.534606	0.000167	0.463794	6.6e-05	-2e-06	1.58044151925394	1974	Transient	tropics_15	1.241029	0.997633823925481	0.623103850641774	0.991444064140257	3.19760479041916	1.00650719931694	3207.40909090909	0.07	0.0270525
4.392857	4.626913	-0.00094	0.000299	-0.610293	0.000299	0.460041	0.218521	3317	6	22	0.643272	5514	4.8848	4.9397	34.2466	0.00606	0.0312	39994486	5514	4.090411	0.983954	0.000688	0.533875	0.000151	0.46096	7e-05	-1.7e-05	1.49434054637206	2188	Transient	tropics_15	0.732142833333333	1.0153527925712	0.434593023255814	1.01745107111336	1.98013245033113	0.99800633460604	3121.72857142857	0.07	0.013785
10.75	3.922794	-0.007295	0.000253	-0.661354	0.000253	0.481055	0.201434	3485	6	17	0.648292	3864	5.3694	5.4	30.4414	0.00615	0.0257	39996136	3864	4.550685	0.988886	0.000588	0.53232	0.000182	0.464692	8.7e-05	-5.3e-05	1.29142410974774	2595	Transient	tropics_15	1.79166666666667	1.00388876364646	0.430272108843537	0.969627275599169	1.39010989010989	1.03521257090718	2315.33333333333	0.07	0.00966
6.738474	4.307128	0.040276	0.000278	-0.629133	0.000278	0.48864	0.208988	4087	6	35	0.596723	15684	7.8407	7.0493	91.3242	0.00627	0.0247	39984316	15684	6.2	1.012082	0.00076	0.533412	0.000172	0.474567	8e-05	-2.7e-05	1.34566618247261	2869	Transient	tropics_15	1.123079	1.02866969041255	0.36578947368421	0.999328395926472	1.61627906976744	1.02965440074847	2612.35	0.07	0.03921
6.951239	3.512411	0.066537	0.000227	-0.630842	0.000227	0.50251	0.20363	4101	6	36	0.579287	16434	7.7893	7.0877	273.9726	0.00607	0.0243	39983566	16434	6.238356	1.012533	0.000886	0.5335	0.000175	0.47471	0.000116	-3.3e-05	1.37584207124379	2920	Est.	tropics_15	1.15853983333333	1.05557103715377	0.256207674943567	0.997457446020017	1.29714285714286	1.05856206947399	1755.43103448276	0.07	0.041085
7.316397	4.269408	0.023891	0.000275	-0.633775	0.000275	0.482886	0.196491	4521	7	39	0.467746	11611	7.4567	5.6247	91.3242	0.00627	0.0466	39988389	11611	7.389041	0.993614	0.00081	0.529657	0.000169	0.469224	0.000109	-3.4e-05	1.82428858369824	3120	Est.	tropics_15	1.04519957142857	1.03076111682258	0.339506172839506	1.00175218503747	1.62721893491124	1.02911615774129	1802.66972477064	0.07	0.0290275
11.725753	8.102046	0.013495	0.000523	-0.669192	0.000523	0.495081	0.183367	4731	8	36	0.474764	8381	6.9805	6.2	68.4932	0.00632	0.059	39991619	8381	7.964384	0.988428	0.000909	0.527282	0.000189	0.468937	0.000173	-6.5e-05	1.75166447213723	3177	Transient	tropics_15	1.465719125	1.02545301074554	0.575357535753575	0.971249171032667	2.76719576719577	1.05575162548487	1059.92485549133	0.07	0.0209525
6.508152	5.630368	0.049177	0.000363	-0.627283	0.000363	0.492012	0.184768	4885	7	30	0.349817	8736	5.9756	6.6219	39.1389	0.00624	0.067	39991264	8736	8.386301	1.022437	0.001139	0.528923	0.000202	0.483485	0.000131	-2.4e-05	1.72281215147656	3684	Est.	tropics_15	0.929736	1.0273554812612	0.318700614574188	1.00967592736912	1.7970297029703	1.01763653474255	1410.4427480916	0.07	0.02184
6.006993	7.205079	0.047358	0.000465	-0.623258	0.000465	0.489183	0.190718	4955	7	34	0.351697	11871	6.1024	6.8137	39.1389	0.00617	0.0709	39988129	11871	8.578082	1.020468	0.001339	0.530042	0.000201	0.481545	0.000185	-2.9e-05	1.86268590100077	3793	Transient	tropics_15	0.858141857142857	1.02746710718286	0.347274085138163	1.01160788492571	2.3134328358209	1.01586144597078	1030.90810810811	0.07	0.0296775
3.946863	5.113658	0.065784	0.00033	-0.606711	0.00033	0.490463	0.175141	5221	6	94	0.414167	41167	6.0674	7.5425	Inf	0.00608	0.0832	39958833	41167	9.306849	1.001	0.001199	0.535077	0.000194	0.467852	0.000106	4e-06	1.97212824712122	4052	Est.	tropics_15	0.6578105	1.06692907603685	0.275229357798165	1.01880830639743	1.70103092783505	1.04832938621615	1652.27358490566	0.07	0.1029175
8.192753	7.144019	-0.005592	0.000461	-0.640814	0.000461	0.472468	0.170815	5319	6	77	0.404975	36943	5.6474	7.674	91.3242	0.00653	0.0794	39963057	36943	9.575342	0.992011	0.001109	0.536181	0.000185	0.462692	9.3e-05	6e-06	1.93062578714688	4062	Transient	tropics_15	1.36545883333333	1.00243203566153	0.415689810640216	0.982622253778879	2.49189189189189	1.02112852610376	1836.72043010753	0.07	0.0923575
6.736054	5.941217	-0.000686	0.000383	-0.629114	0.000383	0.468954	0.165205	5571	5	37	0.498113	10068	4.1085	5.3096	68.4932	0.00638	0.0424	39989932	10068	10.265753	0.988424	0.00099	0.537575	0.000167	0.45982	7.9e-05	8e-06	1.83258656238172	4260	Transient	tropics_15	1.3472108	1.01101777703112	0.386868686868687	0.991608401517103	2.29341317365269	1.01986429472402	2091.20253164557	0.07	0.02517
5.571056	5.835564	0.031574	0.000376	-0.619756	0.000376	0.479805	0.160238	5599	5	35	0.504343	8980	3.9631	5.3863	68.4932	0.00666	0.0369	39991020	8980	10.342466	0.984556	0.000947	0.537431	0.000169	0.458189	0.000112	-1.7e-05	1.87441625233877	4654	Est.	tropics_15	1.1142112	1.04826718492714	0.397043294614572	1.00119961828082	2.22485207100592	1.04717703829642	1430.69642857143	0.07	0.02245
8.549389	4.153487	0.028652	0.000268	-0.643679	0.000268	0.490052	0.15401	5893	6	37	0.639983	14216	3.5991	6.1849	91.3242	0.00608	0.0274	39985784	14216	11.147945	1.024282	0.00112	0.535477	0.000151	0.478423	0.000162	-2.1e-05	1.28928162793912	5194	Transient	tropics_15	1.42489816666667	1.00467099591982	0.239285714285714	0.981099242927672	1.77483443708609	1.02430694176492	950.679012345679	0.07	0.03554
4.185222	10.336136	0.007674	0.000667	-0.608625	0.000667	0.463344	0.158745	6299	7	58	0.565447	13805	4.7704	5.0315	273.9726	0.00602	0.0278	39986195	13805	12.260274	0.986314	0.001017	0.531817	0.000211	0.46392	0.000157	-5.2e-05	1.69240467452549	5344	Transient	tropics_15	0.597888857142857	1.02168631957306	0.655850540806293	1.02309345205464	3.16113744075829	0.998758406621831	1011.11464968153	0.07	0.0345125
9.463569	10.700626	0.020695	0.00069	-0.651022	0.00069	0.489892	0.144551	6173	7	53	0.680188	25737	4.3056	3.7671	Inf	0.00642	0.0227	39974263	25737	11.915068	0.982476	0.000745	0.53172	0.000185	0.46219	0.000109	-4.8e-05	1.34618169358543	5352	Est.	tropics_15	1.35193842857143	1.03912016823469	0.926174496644295	0.980802900997787	3.72972972972973	1.0599363897964	1326.15596330275	0.07	0.0643425
4.051205	5.654005	0.050575	0.000365	-0.607549	0.000365	0.483069	0.149859	6481	7	38	0.368827	8424	5.2022	4.0849	45.6621	0.00626	0.042	39991576	8424	12.758904	1.001611	0.001276	0.531561	0.000224	0.471351	0.00021	-5.8e-05	1.92892801786345	6132	Est.	tropics_15	0.578743571428571	1.05018390480736	0.286050156739812	1.02468814576707	1.62946428571429	1.02486045431112	713.614285714286	0.07	0.02106
8.832188	6.061143	0.009836	0.000391	-0.64595	0.000391	0.482013	0.135631	7097	5	46	0.524829	14439	6.4668	4.8904	91.3242	0.00635	0.0559	39985561	14439	14.446575	0.973747	0.000824	0.536379	0.000166	0.454081	0.000119	-3.4e-05	1.68819858883924	6533	Transient	tropics_15	1.7664376	1.03711182929362	0.474514563106796	0.977227574850263	2.35542168674699	1.06151325424319	1139.75630252101	0.07	0.0360975
5.326284	3.120125	0.038909	0.000201	-0.61779	0.000201	0.482373	0.138909	7265	6	38	0.184163	7716	7.1371	5.2959	45.6621	0.00614	0.096	39992284	7716	14.906849	1.008296	0.002141	0.535265	0.000166	0.471137	0.000369	-1.8e-05	2.39917235286203	6653	Transient	tropics_15	0.887714	1.03112168335606	0.0938813638486688	1.00722933398832	1.21084337349398	1.02384868944702	376.447154471545	0.07	0.01929
4.453292	2.900192	0.077888	0.000187	-0.610778	0.000187	0.498042	0.130982	7209	6	41	0.305017	7734	7.1986	6.2767	54.7945	0.00625	0.0847	39992266	7734	14.753425	0.995895	0.001699	0.535076	0.000183	0.465537	0.000291	-3.3e-05	2.30111722073307	7079	Est.	tropics_15	0.742215333333333	1.08545738226707	0.110064743967039	1.01467512371423	1.02185792349727	1.06982259197443	450.109965635739	0.07	0.019335
3.907143	5.44852	0.020083	0.000352	-0.606391	0.000352	0.467954	0.131341	7951	5	26	0.507287	2882	4.6997	7.289	27.3973	0.00622	0.0328	39997118	2882	16.786301	0.986642	0.001377	0.538465	0.000169	0.458206	0.00014	2.3e-05	1.83658945172972	7649	Est.	tropics_15	0.7814286	1.03409952166253	0.255628177196805	1.0127220249448	2.08284023668639	1.02127427401649	938.15	0.07	0.007205
2.913043	2.359588	0.042397	0.000152	-0.598407	0.000152	0.474705	0.132479	8119	5	21	0.234956	2609	4.9025	7.6356	18.2648	0.0065	0.0454	39997391	2609	17.246575	1.019918	0.000872	0.537767	0.000142	0.474331	9.7e-05	-7e-06	2.03082549365798	7829	Est.	tropics_15	0.5826086	1.02293379473103	0.174311926605505	1.02216497060229	1.07042253521127	1.00078847893138	1365.76288659794	0.07	0.0065225
3.014545	3.97797	0.008768	0.000257	-0.599222	0.000257	0.459391	0.135394	7923	5	28	0.624891	3455	5.0597	7.2534	34.2466	0.0067	0.0367	39996545	3455	16.709589	0.977651	0.001128	0.537681	0.000173	0.454709	0.000101	1.4e-05	1.59071331525251	8201	Transient	tropics_15	0.602909	1.03186776416412	0.227836879432624	1.02149560368218	1.48554913294798	1.01029669524905	1340.53465346535	0.07	0.0086375
4.8	3.95	0.016484	0.000255	-0.613563	0.000255	0.469625	0.132174	7993	5	24	0.390156	2499	4.46	7.3562	19.5695	0.0063	0.0329	39997501	2499	16.90137	0.9851	0.001543	0.538984	0.000164	0.45703	0.000164	3.3e-05	1.90780730611406	8254	Transient	tropics_15	0.96	1.03199737156244	0.165262475696695	1.00451656217382	1.55487804878049	1.0275583659716	805.939024390244	0.07	0.0062475
8.197605	2.134605	0.007636	0.000138	-0.640853	0.000138	0.478365	0.128117	8021	5	22	0.320034	2356	4.8181	7.3671	17.1233	0.00593	0.0422	39997644	2356	16.978082	0.995551	0.001016	0.538618	0.000143	0.462234	0.000102	1.1e-05	2.00757450748405	8508	Transient	tropics_15	1.639521	1.01216836565596	0.135826771653543	0.978138189555797	0.965034965034965	1.03489790885136	1256.04901960784	0.07	0.00589
5.253706	4.304568	0.079934	0.000278	-0.617207	0.000278	0.502657	0.125729	8525	5	64	0.429246	37673	5.8602	4.2493	273.9726	0.00662	0.042	39962327	37673	18.358904	1.022325	0.001061	0.538404	0.000159	0.474903	0.000133	-1.6e-05	1.69262314087856	8828	Est.	tropics_15	1.0507412	1.05956087651954	0.262016965127238	1.00194095247312	1.74842767295597	1.0584414080349	945.330827067669	0.07	0.0941825
5.041284	4.440192	-0.004209	0.000286	-0.615501	0.000286	0.460969	0.129277	8987	7	43	0.680522	8589	4.8608	7.4781	136.9863	0.00625	0.0379	39991411	8589	19.624658	0.981175	0.000679	0.530732	0.000152	0.462388	7.3e-05	-2.1e-05	1.43702562372446	9159	Est.	tropics_15	0.720183428571429	1.01490544034042	0.42120765832106	1.01816001684492	1.88157894736842	0.996931148732234	1770.91780821918	0.07	0.0214725
9.172702	2.822542	0.033228	0.000182	-0.648685	0.000182	0.494658	0.125301	9225	7	23	0.538552	5110	5.4982	6.1671	34.2466	0.0064	0.0446	39994890	5110	20.276712	1.011596	0.000817	0.530331	0.000201	0.477111	8.7e-05	-3.6e-05	1.57598394774424	9831	Transient	tropics_15	1.310386	1.02193584754224	0.222766217870257	0.985672567741044	0.90547263681592	1.03677760521137	1440.24137931034	0.07	0.012775
5.545802	4.495994	0.048489	0.00029	-0.619553	0.00029	0.48787	0.127621	9407	6	26	0.485793	7215	6.1413	9.289	39.1389	0.00613	0.0459	39992785	7215	20.775342	1.012029	0.000884	0.532193	0.000222	0.475705	0.000141	-6.7e-05	1.55066782145445	10118	Est.	tropics_15	0.924300333333333	1.03720725911485	0.328054298642534	1.01125898407036	1.30630630630631	1.02557257123638	905.113475177305	0.07	0.0180375
4.969841	5.88163	0.006712	0.000379	-0.614927	0.000379	0.465861	0.132048	9967	6	63	0.396821	16922	7.452	8.8151	273.9726	0.00627	0.0613	39983078	16922	22.309589	0.985099	0.000868	0.534107	0.000162	0.46129	9.3e-05	-1.4e-05	2.24679791697939	10352	Transient	tropics_15	0.828306833333333	1.02196284429653	0.436635944700461	1.01230720349152	2.33950617283951	1.00990916776865	1419.87096774194	0.07	0.042305
5.714451	8.294184	0.005452	0.000535	-0.620908	0.000535	0.468002	0.13023	10065	6	46	0.331998	11482	7.8524	5.6685	68.4932	0.00623	0.0705	39988518	11482	22.578082	0.984588	0.000873	0.534245	0.000164	0.460939	1e-04	-1.8e-05	2.38280503398702	10518	Transient	tropics_15	0.9524085	1.02120571162592	0.61282932416953	1.00601073615316	3.26219512195122	1.01532306877917	1302.3	0.07	0.028705
6.349936	6.605514	0.015747	0.000426	-0.626012	0.000426	0.475254	0.127674	10093	6	41	0.291096	10591	8.0528	5.7452	54.7945	0.00641	0.0745	39989409	10591	22.654795	0.995445	0.000868	0.534106	0.000158	0.466131	9e-05	-1.1e-05	2.42430640579525	10594	Transient	tropics_15	1.05832266666667	1.02052010645152	0.490783410138249	1.0011496181531	2.69620253164557	1.0195717512888	1418.6	0.07	0.0264775
7.055734	2.946519	0.028916	0.00019	-0.631682	0.00019	0.484283	0.125932	10121	6	41	0.252332	9864	8.2734	11.1178	45.6621	0.00647	0.0809	39990136	9864	22.731507	0.994495	0.000915	0.533927	0.000155	0.465838	1e-04	-9e-06	2.38575147740691	10814	Est.	tropics_15	1.17595566666667	1.0350359996188	0.207650273224044	0.995822901931363	1.2258064516129	1.03959530995754	1259.32	0.07	0.02466
5.556728	3.633589	0.108147	0.000234	-0.619641	0.000234	0.51813	0.117071	10457	6	48	0.592464	24523	5.9186	6.7425	136.9863	0.00633	0.0543	39975477	24523	23.652055	1.029544	0.00149	0.532196	0.000188	0.483796	0.000162	6e-06	1.49689074886434	11501	Est.	tropics_15	0.926121333333333	1.08223788632866	0.157046979865772	1.01116429720879	1.24468085106383	1.07096792863108	722.66049382716	0.07	0.0613075
8.073542	4.894845	-0.015594	0.000316	-0.639857	0.000316	0.467073	0.118435	10849	6	60	0.80605	15968	3.1094	4.6904	68.4932	0.0067	0.0118	39984032	15968	24.726027	0.962764	0.000701	0.532914	0.000166	0.451848	6.4e-05	-1.7e-05	0.968650344867578	11792	Transient	tropics_15	1.34559033333333	1.022604664142	0.450784593437946	0.989592752772952	1.90361445783133	1.03369495936687	1850.546875	0.07	0.03992
4.965563	5.731264	-0.007875	0.00037	-0.614893	0.00037	0.459026	0.211404	2547	6	38	0.404438	10590	6.2354	3.9068	136.9863	0.00604	0.038	39989410	10590	1.980822	0.982972	0.000807	0.534298	0.000172	0.460186	0.000126	-4.4e-05	1.74610246712283	1538	Transient	tropics_18	0.827593833333333	1.00934301951326	0.458488228004957	1.01197973224703	2.15116279069767	0.99747928011717	1677.80952380952	0.07	0.026475
7.590996	5.117199	0.027028	0.00033	-0.635981	0.00033	0.485501	0.205797	2085	6	37	0.473972	13889	4.2319	3.389	91.3242	0.00641	0.0196	39986111	13889	0.715068	1.007415	0.000747	0.534576	0.000183	0.471325	4.6e-05	-1.4e-05	1.52621190362439	1547	Est.	tropics_18	1.265166	1.01983449667188	0.441767068273092	0.990347259350942	1.80327868852459	1.03007691083647	4473.84782608696	0.07	0.0347225
2.727548	3.895497	0.030363	0.000251	-0.596917	0.000251	0.468457	0.217696	1973	6	40	0.599042	13565	3.761	3.7068	91.3242	0.00624	0.0158	39986435	13565	0.408219	1.002009	0.001031	0.532726	0.000179	0.470398	8.7e-05	0	1.40623934045129	1626	Est.	tropics_18	0.454591333333333	1.02876187424318	0.243452958292919	1.03337594419527	1.40223463687151	0.995873706946033	2502.25287356322	0.07	0.0339125
3.682303	2.907597	0.048172	0.000188	-0.604586	0.000188	0.480451	0.200647	2743	6	23	0.267241	5684	7.2298	4.4425	39.1389	0.00604	0.0466	39994316	5684	2.517808	0.992207	0.000751	0.533151	0.000191	0.46544	3.3e-05	-8e-06	1.76393008916686	2444	Est.	tropics_18	0.613717166666667	1.0575929500572	0.250332889480692	1.0246638349291	0.984293193717277	1.0322512031626	6080.21212121212	0.07	0.01421
4.899767	7.299977	0.048056	0.000471	-0.614364	0.000471	0.48519	0.185354	3485	5	43	0.691617	11810	5.069	6.3151	Inf	0.00647	0.0192	39988190	11810	4.550685	0.981008	0.001279	0.537697	0.000163	0.456241	0.000122	2.2e-05	1.37183403979115	2904	Est.	tropics_18	0.9799534	1.06954215513665	0.368256450351837	1.00611469337835	2.88957055214724	1.06345111465212	1519.29508196721	0.07	0.029525
4.839068	4.261559	0.025569	0.000275	-0.613877	0.000275	0.47417	0.18672	3485	5	43	0.691617	11810	5.069	6.3151	Inf	0.00647	0.0192	39988190	11810	4.550685	0.981008	0.001279	0.537697	0.000163	0.456241	0.000122	2.2e-05	1.37183403979115	3020	Est.	tropics_18	0.9678136	1.04575976020381	0.215011727912432	1.006604790563	1.68711656441718	1.03929721353408	1530.49180327869	0.07	0.029525
3.714085	3.945013	0.011078	0.000255	-0.604841	0.000255	0.463108	0.194514	3597	5	29	0.43854	8656	5.4916	6.6205	54.7945	0.00625	0.0345	39991344	8656	4.857534	0.996685	0.001334	0.539426	0.000158	0.462048	0.000135	2.1e-05	1.87614938634496	3047	Transient	tropics_18	0.742817	1.01450266458991	0.191154422788606	1.01248597467783	1.61392405063291	1.00229413394279	1440.84444444444	0.07	0.02164
8.447522	5.025672	0.020809	0.000324	-0.642861	0.000324	0.485768	0.168751	4255	5	36	0.515366	9469	7.1849	6.6082	91.3242	0.00644	0.0433	39990531	9469	6.660274	0.974453	0.000704	0.536751	0.000162	0.454097	1e-04	-3.5e-05	1.36268395636279	3858	Transient	tropics_18	1.6895044	1.04779503665347	0.460227272727273	0.979571526443674	2	1.06974501042729	1687.51	0.07	0.0236725
4.177778	4.462222	0.024741	0.000288	-0.608565	0.000288	0.471189	0.17864	4437	6	21	0.416975	5137	7.4595	5.3205	30.4414	0.00638	0.0502	39994863	5137	7.158904	0.993714	0.001065	0.533214	0.000179	0.466183	2e-04	-5.6e-05	1.72139342393374	3948	Transient	tropics_18	0.696296333333333	1.03153381988663	0.270422535211268	1.02047421350558	1.60893854748603	1.01073827230937	893.2	0.07	0.0128425
8.826531	3.808684	0.014967	0.000246	-0.645905	0.000246	0.484368	0.170871	4381	6	28	0.493654	5909	7.3421	5.6685	34.2466	0.00628	0.0477	39994091	5909	7.005479	0.99525	0.000686	0.535031	0.000169	0.46529	9.8e-05	-4.1e-05	1.57672026829319	4063	Transient	tropics_18	1.4710885	1.01992420641779	0.358600583090379	0.979733767383676	1.45562130177515	1.04100238560898	1743.58163265306	0.07	0.0147725
5.880631	2.375391	0.0732	0.000153	-0.622243	0.000153	0.501409	0.164411	4605	7	19	0.244997	6196	8.3369	6.8452	30.4414	0.00633	0.0666	39993804	6196	7.619178	1.008562	0.001018	0.530213	0.00018	0.475859	0.000216	-7.4e-05	1.93804740177075	4307	Est.	tropics_18	0.840090142857143	1.06681166307885	0.150294695481336	1.01230860130245	0.85	1.05369237526242	761.162037037037	0.07	0.01549
7.350993	3.592035	0.001215	0.000232	-0.634053	0.000232	0.472074	0.161039	5501	7	16	0.700176	1701	6.364	6.4932	19.5695	0.0063	0.0362	39998299	1701	10.073973	1.001392	0.000853	0.531003	0.000156	0.471652	9e-05	-9e-06	1.14962504238887	5101	Transient	tropics_18	1.05014185714286	0.999823983426597	0.271981242672919	0.998935175367166	1.48717948717949	1.00089472746856	1789.32222222222	0.07	0.0042525
6.835821	3.987971	0.034589	0.000257	-0.629915	0.000257	0.486079	0.154897	5501	7	16	0.700176	1701	6.364	6.4932	19.5695	0.0063	0.0362	39998299	1701	10.073973	1.001392	0.000853	0.531003	0.000156	0.471652	9e-05	-9e-06	1.14962504238887	5316	Est.	tropics_18	0.976545857142857	1.03375516936053	0.301289566236811	1.00307733333715	1.6474358974359	1.03058823030539	1721.07777777778	0.07	0.0042525
10.024691	2.752477	0.039152	0.000178	-0.655529	0.000178	0.500976	0.147631	5445	7	14	0.808206	2096	5.2763	8.0795	21.0748	0.00126	0.0191	39997904	2096	9.920548	0.979727	0.000934	0.531954	0.000155	0.460671	0.00016	-3.5e-05	0.797274270518025	5491	Est.	tropics_18	1.43209871428571	1.06144726109999	0.190578158458244	0.975962865969085	1.14838709677419	1.0874919411033	922.69375	0.07	0.00524
9.630021	3.569247	0.070761	0.00023	-0.652359	0.00023	0.515483	0.149518	5907	9	18	0.64596	6423	4.6676	7.7521	24.9066	0.00607	0.0252	39993577	6423	11.186301	1.04258	0.001036	0.521944	0.000128	0.499623	0.000187	-3.5e-05	1.2929496116975	5585	Transient	tropics_18	1.07000233333333	1.02948902781077	0.222007722007722	0.997838316358508	1.796875	1.03174393492694	799.561497326203	0.07	0.0160575
7.920498	4.473565	0.070363	0.000289	-0.638627	0.000289	0.508355	0.150934	5991	9	32	0.645234	14604	4.2095	7.8356	54.7945	0.00641	0.0252	39985396	14604	11.416438	1.043437	0.000747	0.519906	0.000123	0.501951	8.4e-05	-1.3e-05	1.32787477935125	5590	Est.	tropics_18	0.880055333333333	1.02823416497041	0.386880856760375	1.01560069277123	2.34959349593496	1.01275821743557	1796.83333333333	0.07	0.03651
5.707692	7.068402	0.044139	0.000456	-0.620854	0.000456	0.486386	0.142489	6509	8	42	0.445741	7372	6.8999	5.8301	68.4932	0.00647	0.0681	39992628	7372	12.835616	0.987823	0.001265	0.526516	0.000212	0.469206	0.000113	1e-06	1.88428271273821	5979	Est.	tropics_18	0.7134615	1.05801101769375	0.360474308300395	1.02083361028892	2.15094339622642	1.03661504754841	1260.96460176991	0.07	0.01843
5.175803	4.420889	0.059168	0.000285	-0.616582	0.000285	0.491639	0.142058	6551	7	35	0.482172	6759	6.2342	5.9452	54.7945	0.00658	0.0591	39993241	6759	12.950685	0.997239	0.001356	0.528302	0.000198	0.472053	0.000122	1.4e-05	1.75855851121146	6488	Est.	tropics_18	0.739400428571429	1.06389086863942	0.210176991150442	1.0217380922158	1.43939393939394	1.04149110375318	1164.40983606557	0.07	0.0168975
7.521577	6.085844	0.00959	0.000393	-0.635423	0.000393	0.4769	0.140475	7139	7	55	0.392371	18745	5.3368	7.5548	68.4932	0.00654	0.0415	39981255	18745	14.561644	0.969289	0.000888	0.530589	0.000176	0.456915	0.00011	-2.4e-05	1.62477082044846	6982	Est.	tropics_18	1.074511	1.0416254918799	0.442567567567568	0.998345938211571	2.23295454545455	1.04373898865216	1277.04545454545	0.07	0.0468625
4.889744	3.780151	0.029069	0.000244	-0.614284	0.000244	0.47595	0.146033	7349	7	38	0.284689	5434	6.1875	5.0658	45.6621	0.00625	0.0512	39994566	5434	15.136986	0.984913	0.000866	0.530008	0.000198	0.464811	0.000105	-3.6e-05	2.28758371243537	7290	Transient	tropics_18	0.698534857142857	1.04526554855378	0.28175519630485	1.02079238955797	1.23232323232323	1.02396457915153	1390.79047619048	0.07	0.013585
9.436709	3.271311	-0.014034	0.000211	-0.650806	0.000211	0.472815	0.142425	7433	7	28	0.258132	4273	6.5509	5.1959	24.9066	0.0061	0.0561	39995727	4273	15.367123	0.988639	0.00107	0.529354	0.000186	0.467144	0.000159	-3.5e-05	2.35791489084786	7366	Transient	tropics_18	1.34810128571429	0.99739542696203	0.197196261682243	0.985399519771766	1.13440860215054	1.01213972565205	895.754716981132	0.07	0.0106825
8.505017	5.066028	-0.004966	0.000327	-0.643322	0.000327	0.473564	0.144811	7489	7	28	0.175248	4234	6.6542	7.3384	19.5695	0.00124	0.0617	39995766	4234	15.520548	1.000005	0.000825	0.528422	0.000187	0.473325	7.8e-05	-2.3e-05	2.49407496464857	7635	Transient	tropics_18	1.21500242857143	0.995041334985424	0.396363636363636	0.994552961283843	1.74866310160428	1.00050493846723	1856.55128205128	0.07	0.010585
5.694524	3.843284	0.024929	0.000248	-0.620748	0.000248	0.477045	0.14306	7419	7	30	0.244865	4382	6.4323	7.2397	54.7945	0.00641	0.0555	39995618	4382	15.328767	0.994618	0.000712	0.529735	0.00018	0.469611	6.2e-05	-2.4e-05	2.3624833533525	7755	Est.	tropics_18	0.813503428571429	1.03079003771812	0.348314606741573	1.01473794559331	1.37777777777778	1.01583012322965	2307.41935483871	0.07	0.010955
8.155882	3.47276	0.008532	0.000224	-0.640518	0.000224	0.478656	0.139417	7475	7	26	0.164521	4273	6.6839	7.3219	39.1389	0.00124	0.0614	39995727	4273	15.482192	1.001044	0.000915	0.52877	0.000178	0.473492	9.3e-05	-1.6e-05	2.47057132819982	7808	Transient	tropics_18	1.165126	1.00751665386107	0.244808743169399	0.996689217046707	1.25842696629213	1.01090620327271	1499.10752688172	0.07	0.0106825
8.112583	5.576729	0.002828	0.00036	-0.64017	0.00036	0.475766	0.14476	8539	7	23	0.40044	4088	8.109	5.5836	39.1389	0.00671	0.0413	39995912	4088	18.39726	1.002729	0.000699	0.531835	0.000206	0.471608	7.5e-05	-4.5e-05	1.84710364133087	8621	Est.	tropics_18	1.15894042857143	1.00010272223521	0.515021459227468	0.991290140644946	1.74757281553398	1.00881664433173	1930.13333333333	0.07	0.01022
11.030641	2.921067	0.011732	0.000188	-0.663609	0.000188	0.491411	0.142292	8721	7	26	0.341253	4630	8.0429	8.8562	24.9066	0.00124	0.0447	39995370	4630	18.89589	1.014477	0.000631	0.52922	0.000207	0.479594	0.000153	-9.9e-05	1.94554872498364	8664	Transient	tropics_18	1.57580585714286	0.997362276162944	0.297939778129952	0.973110199810057	0.908212560386473	1.02463959098738	930.013071895425	0.07	0.011575
13.44686	4.401766	0.030548	0.000284	-0.683016	0.000284	0.510574	0.137928	8819	8	32	0.325795	5881	8.1035	6.3507	54.7945	0.00637	0.0447	39994119	5881	19.164384	1.019565	0.000644	0.526242	0.000231	0.484743	0.000151	-0.000108	2.12430606749441	8889	Transient	tropics_18	1.6808575	1.01123457336335	0.440993788819876	0.959808106082071	1.22943722943723	1.05328803097724	913.430463576159	0.07	0.0147025
5.118439	3.751787	0.061029	0.000242	-0.616121	0.000242	0.492365	0.151916	9015	8	34	0.285468	9847	8.4947	6.8877	91.3242	0.00641	0.0427	39990153	9847	19.70137	1.015441	0.000885	0.525195	0.000245	0.483747	0.000192	-0.000109	2.22331751156901	9104	Transient	tropics_18	0.639804875	1.04676661539436	0.273446327683616	1.02825650745825	0.987755102040816	1.01781509756133	791.229166666667	0.07	0.0246175
5.715406	4.031051	0.060199	0.00026	-0.620916	0.00026	0.494475	0.142794	9239	8	51	0.189541	22259	8.7511	9.3945	91.3242	0.00622	0.0527	39977741	22259	20.315068	1.016426	0.001278	0.524816	0.000222	0.484487	0.000228	-6.8e-05	2.44163109303648	9202	Est.	tropics_18	0.71442575	1.04488459862736	0.203442879499217	1.02407683093446	1.17117117117117	1.02061562023336	626.289473684211	0.07	0.0556475
11.293381	6.604446	0.064013	0.000426	-0.665719	0.000426	0.519127	0.130061	9253	8	54	0.201404	23639	8.5234	7.5397	136.9863	0.0059	0.0511	39976361	23639	20.353425	1.015695	0.000981	0.524439	0.000228	0.484535	0.000203	-9.3e-05	2.45497436228563	9235	Est.	tropics_18	1.411672625	1.04963227942716	0.434250764525994	0.979911673117439	1.86842105263158	1.07139215949312	640.694581280788	0.07	0.0590975
12.287077	6.823918	-0.011135	0.00044	-0.673701	0.00044	0.485316	0.128775	9715	9	54	0.593561	16369	6.655	6.2603	136.9863	0.00677	0.0539	39983631	16369	21.619178	0.981377	0.001215	0.520941	0.000276	0.471317	0.000221	-9.4e-05	1.428561313164	9588	Transient	tropics_18	1.36523077777778	1.00769303198479	0.362139917695473	0.978648723290184	1.59420289855072	1.02970187792929	582.692307692308	0.07	0.0409225
7.763618	3.378861	0.060801	0.000218	-0.637367	0.000218	0.502866	0.123684	9757	9	50	0.587082	13206	6.2155	6.3753	91.3242	0.00639	0.0499	39986794	13206	21.734247	0.982043	0.001385	0.521407	0.000263	0.471168	0.000228	-7e-05	1.47278603564058	10391	Est.	tropics_18	0.862624222222222	1.0821190297653	0.157400722021661	1.01395381032089	0.828897338403042	1.06727536674817	542.473684210526	0.07	0.033015
10.329799	5.434181	0.005185	0.000351	-0.657979	0.000351	0.485858	0.12361	10191	9	89	0.728623	37096	3.5334	7.5603	273.9726	0.00653	0.0175	39962904	37096	22.923288	0.978973	0.00087	0.520106	0.000172	0.47079	0.000112	-2.8e-05	1.33842292612279	10773	Transient	tropics_18	1.14775544444444	1.02678875247335	0.403448275862069	0.995752687480107	2.0406976744186	1.03200577752289	1103.66071428571	0.07	0.09274
6.468484	7.168939	0.010755	0.000463	-0.626965	0.000463	0.473306	0.130719	10513	9	44	0.31265	7897	4.7218	3.9068	39.1389	0.00653	0.0426	39992103	7897	23.805479	0.993534	0.001598	0.522284	0.000242	0.475941	0.000359	-0.000102	2.43137942802277	11067	Transient	tropics_18	0.718720444444444	1.01739149632494	0.28973717146433	1.02283560767288	1.91322314049587	0.994463599479767	364.119777158774	0.07	0.0197425
9.331723	5.084807	0.014137	0.000328	-0.649963	0.000328	0.48596	0.124722	10471	9	44	0.380376	8092	4.5339	3.7918	27.3973	0.00658	0.0357	39991908	8092	23.690411	0.994519	0.00131	0.52153	0.000235	0.477022	0.00022	-6.1e-05	2.28638301637191	11245	Transient	tropics_18	1.03685811111111	1.01982707212694	0.250381679389313	1.00102600581386	1.39574468085106	1.01873708130862	566.918181818182	0.07	0.02023
8.069884	5.196447	0.028339	0.000335	-0.639827	0.000335	0.487946	0.126466	10583	9	42	0.213307	8537	4.964	4.0986	54.7945	0.00631	0.0521	39991463	8537	23.99726	1.012405	0.001276	0.52135	0.000243	0.48593	0.000362	-0.000147	2.45967997713999	11575	Transient	tropics_18	0.896653777777778	1.01613916333607	0.262539184952978	1.01157313421604	1.37860082304527	1.00414874570411	349.353591160221	0.07	0.0213425
12.15311	6.407179	0.046609	0.000413	-0.672625	0.000413	0.513503	0.112712	10527	9	44	0.278639	7935	4.7565	3.9452	39.1389	0.00611	0.0453	39992065	7935	23.843836	1.001703	0.001292	0.521964	0.000236	0.480158	0.000302	-0.000108	2.44703604685925	11787	Est.	tropics_18	1.35034555555556	1.04593105289955	0.319659442724458	0.977782192304838	1.75	1.06944589072764	373.218543046358	0.07	0.0198375
9.734694	2.676551	0.07254	0.000173	-0.653199	0.000173	0.516796	0.192311	2519	11	18	0.828226	3394	6.5495	6.5425	18.2648	0.00642	0.016	39996606	3394	1.90411	1.01455	0.000972	0.515161	0.000149	0.492508	7.5e-05	9e-06	0.780333695653508	1971	Est.	tropics_19	0.884972181818182	1.05981549914993	0.17798353909465	1.01012774778978	1.16107382550336	1.04931493498583	2564.14666666667	0.07	0.008485
8.908085	2.835807	-0.011428	0.000183	-0.64656	0.000183	0.472169	0.183658	3079	10	55	0.753279	15171	3.4386	5.1616	91.3242	0.00635	0.0118	39984829	15171	3.438356	0.947592	0.000935	0.517423	0.000195	0.458012	6.8e-05	-2e-06	1.09858001332463	2153	Transient	tropics_19	0.8908085	1.04331510982906	0.19572192513369	1.01241094156704	0.938461538461538	1.03090967048898	2700.85294117647	0.07	0.0379275
8.452381	3.253023	0.014984	0.00021	-0.6429	0.00021	0.482913	0.175639	3177	9	28	0.619525	5091	3.6908	5.4274	45.6621	0.00637	0.0202	39994909	5091	3.706849	0.966212	0.000959	0.519964	0.00017	0.464723	8.4e-05	2e-06	1.42138851344499	2580	Est.	tropics_19	0.939153444444444	1.050594303255	0.218978102189781	1.01115748616474	1.23529411764706	1.03914159617665	2090.94047619048	0.07	0.0127275
10.505882	1.497024	0.019109	9.7e-05	-0.659394	9.7e-05	0.49294	0.174043	3289	9	21	0.366695	2378	3.8234	3.5027	11.4155	0.00644	0.0327	39997622	2378	4.013699	0.994085	0.00133	0.520695	0.000142	0.477434	0.000162	1.4e-05	1.6803488446757	3091	Transient	tropics_19	1.16732022222222	1.02535773648307	0.0729323308270677	0.993219910547985	0.683098591549296	1.03247778750571	1074.33950617284	0.07	0.005945
6.103139	4.271874	0.006252	0.000276	-0.62403	0.000276	0.469743	0.175254	4241	7	16	0.558288	3131	5.2381	4.8055	21.0748	0.00611	0.0188	39996869	3131	6.621918	0.990477	0.001115	0.531182	0.000176	0.466379	0.000152	-2.3e-05	1.18898379155757	3579	Transient	tropics_19	0.871877	1.01594644251701	0.247533632286995	1.00865783102558	1.56818181818182	1.00721301773879	1152.98684210526	0.07	0.0078275
6.365297	7.085736	0.018083	0.000457	-0.626136	0.000457	0.476372	0.170584	4101	7	30	0.806712	6198	4.7525	3.7014	68.4932	0.00627	0.0101	39993802	6198	6.238356	0.968738	0.000835	0.528759	0.00018	0.45818	4.1e-05	6e-06	0.917875839212851	3778	Est.	tropics_19	0.909328142857143	1.05110720073332	0.547305389221557	1.0111482107762	2.53888888888889	1.03970491946397	4160.58536585366	0.07	0.015495
5.582222	12.047684	0.05928	0.000777	-0.619846	0.000777	0.493257	0.167956	4367	7	18	0.428482	3188	5.3436	4.9795	39.1389	0.00611	0.0258	39996812	3188	6.967123	1.013837	0.000986	0.531406	0.000179	0.477117	6e-05	9e-06	1.33487675546461	4346	Est.	tropics_19	0.797460285714286	1.04659062491686	0.788032454361055	1.01245994101936	4.34078212290503	1.03382818050918	2799.26666666667	0.07	0.00797
6.677155	5.945018	-0.011013	0.000384	-0.628641	0.000384	0.463919	0.16398	5137	7	56	0.189884	10301	6.8026	6.0247	91.3242	0.00634	0.0725	39989699	10301	9.076712	0.988466	0.001082	0.531816	0.000179	0.464959	0.000221	-6.6e-05	2.52896869221331	4539	Transient	tropics_19	0.953879285714286	1.00058820543683	0.354898336414048	1.00282068479356	2.14525139664805	0.997763243640837	741.990950226244	0.07	0.0257525
5.450558	3.930827	-0.008883	0.000254	-0.618788	0.000254	0.460448	0.160461	4997	6	65	0.297271	18801	6.6891	5.189	91.3242	0.0064	0.0627	39981199	18801	8.693151	0.980549	0.000905	0.534047	0.000173	0.459255	0.000138	-3.7e-05	2.27855905690233	4576	Transient	tropics_19	0.908426333333333	1.01081775340206	0.280662983425414	1.00851951516971	1.46820809248555	1.00259768538176	1162.76086956522	0.07	0.0470025
8.24451	4.493168	0.033839	0.00029	-0.64123	0.00029	0.491557	0.15061	4927	6	100	0.39916	27385	6.7229	5.7438	136.9863	0.0064	0.0523	39972615	27385	8.50137	0.976567	0.001107	0.534608	0.000178	0.456863	0.000135	-1.2e-05	1.90433481657714	4585	Est.	tropics_19	1.374085	1.05923920428854	0.26196928635953	0.985103576954223	1.62921348314607	1.07593961428262	1115.62962962963	0.07	0.0684625
4.553965	4.194224	-0.013864	0.000271	-0.611587	0.000271	0.4548	0.164378	5081	6	60	0.204784	12374	6.5578	5.4192	91.3242	0.0065	0.0676	39987626	12374	8.923288	0.986891	0.000982	0.533148	0.000184	0.463047	0.000184	-6e-05	2.40430228571452	4600	Transient	tropics_19	0.758994166666667	0.999331904585942	0.275967413441955	1.01752094187128	1.47282608695652	0.98218971292331	893.358695652174	0.07	0.030935
4.326746	4.973606	0.006842	0.000321	-0.609762	0.000321	0.463449	0.16081	5123	6	59	0.181159	10753	7.011	5.826	91.3242	0.00626	0.076	39989247	10753	9.038356	0.986805	0.001009	0.532232	0.000178	0.463806	0.000198	-6.2e-05	2.51917154054815	4607	Transient	tropics_19	0.721124333333333	1.02032869711424	0.318136769078295	1.0211340204485	1.80337078651685	0.99923028162637	812.171717171717	0.07	0.0268825
8.348285	4.250729	0.035492	0.000274	-0.642064	0.000274	0.492576	0.147072	5123	6	59	0.181159	10753	7.011	5.826	91.3242	0.00626	0.076	39989247	10753	9.038356	0.986805	0.001009	0.532232	0.000178	0.463806	0.000198	-6.2e-05	2.51917154054815	5037	Est.	tropics_19	1.39138083333333	1.04998389657535	0.271555996035679	0.988676394628024	1.53932584269663	1.06203024540433	742.787878787879	0.07	0.0268825
8.908441	3.307783	0.053318	0.000213	-0.646563	0.000213	0.503678	0.140556	5361	8	36	0.308407	9254	6.158	6.1863	273.9726	0.00608	0.0695	39990746	9254	9.690411	1.014771	0.001111	0.524399	0.000192	0.484075	0.000208	-6.4e-05	2.28073418205509	5647	Est.	tropics_19	1.113555125	1.03941185456248	0.191719171917192	0.998939996236991	1.109375	1.04049579094149	675.75	0.07	0.023135
8.280597	9.863554	0.010713	0.000636	-0.64152	0.000636	0.480463	0.147089	5823	9	76	0.560397	27675	4.925	7.4521	91.3242	0.00653	0.0316	39972325	27675	10.956164	0.991452	0.000731	0.521634	0.000196	0.475384	4.8e-05	-2.3e-05	1.70063650866181	5772	Transient	tropics_19	0.920066333333333	1.01948514870455	0.870041039671683	1.00931217746198	3.24489795918367	1.01068399441294	3064.35416666667	0.07	0.0691875
4.698556	3.374835	0.053611	0.000218	-0.612748	0.000218	0.487108	0.143224	6047	8	43	0.699611	12081	4.8773	8.0644	68.4932	0.00626	0.019	39987919	12081	11.569863	0.985972	0.00076	0.525619	0.000182	0.469127	2.7e-05	1e-06	1.25246224209442	6433	Est.	tropics_19	0.5873195	1.0700852544423	0.286842105263158	1.03089840847929	1.1978021978022	1.03832864021896	5304.59259259259	0.07	0.0302025
5.909091	6.155372	0.038032	0.000397	-0.622471	0.000397	0.484181	0.147748	7293	5	16	0.873921	5211	5.8628	11.0904	39.1389	0.00624	0.0066	39994789	5211	14.983562	1.003312	0.00069	0.537013	0.000167	0.467279	5.2e-05	-1.5e-05	0.567465083667777	7837	Est.	tropics_19	1.1818182	1.03533544182646	0.57536231884058	0.999262248472766	2.37724550898204	1.03617110976526	2841.30769230769	0.07	0.0130275
5.752699	9.438585	0.001906	0.000609	-0.621215	0.000609	0.466673	0.150696	7923	6	72	0.557379	27240	4.7476	5.7753	273.9726	0.00638	0.0247	39972760	27240	16.709589	1.002154	0.000968	0.532594	0.000206	0.470651	0.000117	-3.6e-05	1.75591683397344	7969	Transient	tropics_19	0.958783166666667	0.999754346709768	0.629132231404959	1.00881953609269	2.95631067961165	0.991547877301865	1288	0.07	0.0681
8.923547	7.484675	-0.006003	0.000483	-0.646684	0.000483	0.474893	0.142643	8007	6	61	0.480833	23347	4.9034	6.0055	136.9863	0.00628	0.0297	39976653	23347	16.939726	0.993267	0.000882	0.532442	0.000198	0.466623	0.000118	-4.3e-05	1.96260153685315	8106	Transient	tropics_19	1.48725783333333	1.00075305230569	0.547619047619048	0.983731099165684	2.43939393939394	1.01772308694599	1208.83898305085	0.07	0.0583675
8.168345	8.465185	0.009209	0.000546	-0.640618	0.000546	0.479204	0.144466	8077	7	62	0.404857	19024	5.1123	4.3699	136.9863	0.0063	0.0346	39980976	19024	17.131507	0.985476	0.001038	0.531909	0.000196	0.463442	0.00017	-5e-05	2.13080295121619	8148	Transient	tropics_19	1.16690642857143	1.02412593843311	0.526011560693642	0.990708294082383	2.78571428571429	1.03401072841909	849.8	0.07	0.04756
9.567395	7.329247	0.006468	0.000473	-0.651856	0.000473	0.483248	0.140558	8147	7	56	0.303208	15214	5.2524	12.2616	91.3242	0.00638	0.0391	39984786	15214	17.323288	0.990876	0.000788	0.531278	0.000188	0.466514	1e-04	-3.9e-05	2.22955581420755	8182	Transient	tropics_19	1.36677071428571	1.01575672706088	0.600253807106599	0.980800557143847	2.51595744680851	1.03587030614301	1405.58	0.07	0.038035
6.286341	3.975058	0.033111	0.000256	-0.625502	0.000256	0.483501	0.146295	7979	6	57	0.500873	24631	4.763	5.9247	273.9726	0.00621	0.0275	39975369	24631	16.863014	0.995554	0.000909	0.532383	0.000211	0.467763	0.000127	-5e-05	1.93455054216009	8249	Est.	tropics_19	1.0477235	1.03828146913034	0.281628162816282	1.00490210001935	1.21327014218009	1.03364524342455	1151.92913385827	0.07	0.0615775
6.092723	4.163938	-0.003665	0.000269	-0.623946	0.000269	0.465173	0.148294	8273	7	53	0.283677	12063	5.5147	4.9068	91.3242	0.00621	0.0461	39987937	12063	17.668493	0.992244	0.000768	0.529549	0.000187	0.468751	0.000158	-7.5e-05	2.34856933001795	8583	Transient	tropics_19	0.870389	1.00412973816436	0.350260416666667	1.01185327794855	1.43850267379679	0.992366949617174	938.569620253165	0.07	0.0301575
8.115144	5.413525	0.009744	0.000349	-0.640191	0.000349	0.479163	0.146133	8553	7	43	0.406239	11252	6.2811	12.8164	68.4932	0.00733	0.0577	39988748	11252	18.435616	1.021486	0.00094	0.530929	0.000186	0.481188	7.9e-05	-1.2e-05	2.02097580277088	8973	Transient	tropics_19	1.15930628571429	0.988551607497209	0.371276595744681	0.992960868228184	1.87634408602151	0.995791665627572	1849.78481012658	0.07	0.02813
3.97318	3.405411	0.046092	0.00022	-0.606922	0.00022	0.480618	0.144485	8385	7	45	0.334822	9402	6.0216	10.4822	136.9863	0.0061	0.0515	39990598	9402	17.975342	0.992646	0.001103	0.528331	0.000211	0.469936	0.000134	-3e-05	2.35789436219442	9073	Est.	tropics_19	0.567597142857143	1.05492869183385	0.199456029011786	1.03159928069379	1.04265402843602	1.02273075482619	1078.24626865672	0.07	0.023505
4.36762	4.955543	0.044124	0.00032	-0.61009	0.00032	0.48134	0.139024	8959	6	60	0.789971	21397	5.0242	7.2767	273.9726	0.00618	0.0264	39978603	21397	19.547945	0.998404	0.000894	0.534092	0.000183	0.467492	4.1e-05	8e-06	0.946892127513548	9684	Est.	tropics_19	0.727936666666667	1.04678260577342	0.357941834451902	1.0172441633591	1.74863387978142	1.02962189727311	3390.82926829268	0.07	0.0534925
4.711069	5.982811	0.023472	0.000386	-0.612849	0.000386	0.472812	0.140748	9253	5	49	0.695233	22112	3.9926	5.9808	273.9726	0.00625	0.0203	39977888	22112	20.353425	1.005632	0.000934	0.538904	0.00015	0.466665	7e-05	1.2e-05	1.12403745634061	9990	Transient	tropics_19	0.9422138	1.01801616829568	0.413276231263383	1.00538326954577	2.57333333333333	1.01317218990068	2010.68571428571	0.07	0.05528
6.244444	5.024457	-0.013463	0.000324	-0.625165	0.000324	0.461191	0.143487	9645	6	48	0.423138	11410	5.3151	6.0082	68.4932	0.00645	0.0401	39988590	11410	21.427397	0.991312	0.000981	0.535987	0.000163	0.462614	0.000158	-3.7e-05	2.29524645740909	10192	Transient	tropics_19	1.04074066666667	0.995274162775762	0.330275229357798	0.998481525986881	1.98773006134969	0.996924001435322	908.145569620253	0.07	0.028525
5.542876	4.716499	-0.008387	0.000304	-0.61953	0.000304	0.461042	0.139572	9463	5	63	0.696086	20848	4.3839	14.0603	91.3242	0.00639	0.022	39979152	20848	20.928767	0.991194	0.000648	0.537922	0.00015	0.460831	3.5e-05	-3e-06	1.32778071630549	10218	Transient	tropics_19	1.1085752	1.0004581068532	0.469135802469136	1.00051184169009	2.02666666666667	1.00045786850277	3987.77142857143	0.07	0.05212
6.138593	3.663095	0.080564	0.000236	-0.624315	0.000236	0.506215	0.127467	9701	6	50	0.343632	10357	5.439	6.1616	45.6621	0.00609	0.0462	39989643	10357	21.580822	0.997963	0.00147	0.535291	0.000162	0.46634	0.000281	-4.6e-05	2.45330890503299	10935	Est.	tropics_19	1.02309883333333	1.08611062124364	0.160544217687075	1.00062995306334	1.45679012345679	1.08550628296951	453.619217081851	0.07	0.0258925
8.301348	3.483965	0.067499	0.000225	-0.641687	0.000225	0.508801	0.119408	9953	7	83	0.708764	41863	3.5886	4.8411	Inf	0.00615	0.0393	39958137	41863	22.271233	1.032734	0.001194	0.529123	0.000135	0.488194	0.00022	-3.7e-05	1.44446340874982	11213	Est.	tropics_19	1.18590685714286	1.03591940399772	0.188442211055276	0.994860612052164	1.66666666666667	1.04221067854173	542.763636363636	0.07	0.1046575
8.40553	4.259509	-0.044428	0.000275	-0.642523	0.000275	0.454934	0.130094	10303	8	49	0.471839	9268	3.9179	13.111	91.3242	0.00654	0.0389	39990732	9268	23.230137	0.967627	0.000872	0.52548	0.000178	0.460552	9e-05	-1.6e-05	1.80604604089562	11322	Transient	tropics_19	1.05069125	0.988546690838589	0.315366972477064	1.00092057184723	1.54494382022472	0.987801594608209	1445.48888888889	0.07	0.02317
8.409938	4.117665	-0.011193	0.000266	-0.642559	0.000266	0.470257	0.128085	10527	8	23	0.649804	3578	4.3123	11.8589	39.1389	0.00613	0.0325	39996422	3578	23.843836	0.993268	0.000687	0.524902	0.000171	0.473301	7.3e-05	-2.9e-05	1.37859637530389	11682	Transient	tropics_19	1.05124225	0.995571596549102	0.387190684133916	1.00198667130319	1.55555555555556	0.993568574754754	1754.58904109589	0.07	0.008945
8.928412	3.62351	0.013443	0.000234	-0.646723	0.000234	0.48403	0.120868	10359	8	40	0.48479	6246	4.0929	13.1822	68.4932	0.00658	0.0413	39993754	6246	23.383562	0.979724	0.001215	0.524924	0.000162	0.466851	0.000222	-4.1e-05	1.8974670747636	11829	Transient	tropics_19	1.1160515	1.0345094775459	0.192592592592593	0.997781253838465	1.44444444444444	1.03679760780206	544.45045045045	0.07	0.015615
8.825581	2.345547	0.056333	0.000151	-0.645897	0.000151	0.504791	0.125963	10765	9	18	0.613434	3588	5.0401	13.7411	18.2648	0.00631	0.0354	39996412	3588	24.49589	1.014474	0.000873	0.520253	0.000189	0.487721	8.9e-05	-2.8e-05	1.44546352997623	12676	Transient	tropics_19	0.980620111111111	1.04285563002086	0.172966781214204	1.00757156771288	0.798941798941799	1.03499951816715	1415.31460674157	0.07	0.00897
5.440895	1.626698	0.071722	0.000105	-0.618711	0.000105	0.498877	0.126237	10821	9	21	0.606573	4077	5.164	12.2575	17.1233	0.00628	0.0355	39995923	4077	24.649315	1.025048	0.001066	0.521158	0.000199	0.491907	8e-05	-6e-06	1.50472379411581	12716	Transient	tropics_19	0.604543888888889	1.04810372919234	0.098499061913696	1.03354125825528	0.527638190954774	1.01416934501847	1577.9625	0.07	0.0101925
8.562414	5.914143	0.008968	0.000382	-0.643783	0.000382	0.480485	0.227802	1903	7	28	0.427596	8791	3.0998	5.1479	91.3242	0.00632	0.0256	39991209	8791	0.216438	0.988991	0.000651	0.530739	0.000195	0.466138	1e-04	-6e-05	1.74944145647974	1043	Transient	tropics_21	1.223202	1.02024015687766	0.58678955453149	0.989754747840201	1.95897435897436	1.03077843900304	2278.02	0.07	0.0219775
11.287594	4.325184	0.025251	0.000279	-0.665673	0.000279	0.499164	0.219516	2001	7	29	0.338552	7473	3.8283	5.4164	39.1389	0.00636	0.0313	39992527	7473	0.484932	1.007	0.000641	0.529279	0.000208	0.475899	5e-05	-4.1e-05	1.96130488901754	1371	Transient	tropics_21	1.61251342857143	1.01844340309863	0.435257410296412	0.970995520436405	1.34134615384615	1.04888642337975	4390.32	0.07	0.0186825
10.804444	5.432869	0.026593	0.000351	-0.661792	0.000351	0.497883	0.216061	2183	8	27	0.189569	6193	4.3169	5.9151	45.6621	0.0059	0.0452	39993807	6193	0.983562	0.999469	0.000851	0.524904	0.000241	0.476468	0.000253	-0.000142	2.24971392315677	1423	Est.	tropics_21	1.3505555	1.02749534917786	0.412455934195065	0.982895855771423	1.45643153526971	1.04494530587574	853.99604743083	0.07	0.0154825
2.863965	2.783231	0.044877	0.00018	-0.598013	0.00018	0.475775	0.236465	2449	8	26	0.208691	9205	5.5298	6.6438	54.7945	0.00626	0.0545	39990795	9205	1.712329	1.006403	0.001132	0.524484	0.000282	0.480066	0.000195	-9.5e-05	2.26059578371042	1636	Transient	tropics_21	0.357995625	1.03924492116409	0.159010600706714	1.04846517516915	0.638297872340426	0.991061645690384	1212.64102564103	0.07	0.0230125
7.912669	2.935793	0.056187	0.000189	-0.638565	0.000189	0.501123	0.207515	2505	8	33	0.238121	11028	5.7967	6.7973	91.3242	0.0061	0.0568	39988972	11028	1.865753	1.0134	0.00106	0.525337	0.000285	0.482592	0.000148	-8.1e-05	2.16238615925358	1713	Est.	tropics_21	0.989083625	1.04380843990151	0.178301886792453	1.00516360324554	0.663157894736842	1.03839889596181	1402.12837837838	0.07	0.02757
9.383746	5.448541	0.039598	0.000352	-0.650381	0.000352	0.498927	0.193663	2855	9	70	0.497386	26203	5.7612	7.3068	273.9726	0.00622	0.0473	39973797	26203	2.824658	0.992579	0.000951	0.523521	0.000195	0.474287	0.000173	-6.4e-05	1.73788376881641	1868	Est.	tropics_21	1.04263844444444	1.0481709288122	0.370136698212408	0.996802258563844	1.80512820512821	1.05195166639609	1119.43930635838	0.07	0.0655075
3.651685	4.085918	0.075995	0.000264	-0.60434	0.000264	0.494096	0.185214	3527	7	41	0.852757	22799	4.3599	9.1479	136.9863	0.01132	0.0097	39977201	22799	4.665753	1.011955	0.001037	0.532051	0.000236	0.47568	4.8e-05	-5e-06	0.70910708833919	2913	Est.	tropics_21	0.521669285714286	1.06621063126117	0.254580520732883	1.02703491718364	1.11864406779661	1.03871510258998	3858.625	0.07	0.0569975
6.147672	7.831747	-0.002237	0.000505	-0.624388	0.000505	0.466157	0.179529	3807	5	50	0.584629	21872	3.5556	3.4822	136.9863	0.00622	0.015	39978128	21872	5.432877	0.994468	0.000996	0.538413	0.000151	0.461907	8.6e-05	1.1e-05	1.14763526972116	3117	Est.	tropics_21	1.2295344	1.00331584346588	0.507028112449799	0.99475515779369	3.34437086092715	1.00920098634574	2087.54651162791	0.07	0.05468
9.146907	7.156253	-0.017263	0.000462	-0.648478	0.000462	0.470205	0.179	5291	6	20	0.657393	5140	6.5799	5.3507	45.6621	0.00636	0.0155	39994860	5140	9.49863	0.980271	0.000939	0.534825	0.000182	0.458454	0.000132	-3.6e-05	1.35327066708738	4039	Transient	tropics_21	1.5244845	1.00266676444004	0.492012779552716	0.977592549704052	2.53846153846154	1.02563179730137	1356.06060606061	0.07	0.01285
6.795824	6.041839	0.022247	0.00039	-0.629594	0.00039	0.480016	0.179081	5207	6	24	0.710865	6139	6.1458	5.1205	91.3242	0.0062	0.0132	39993861	6139	9.268493	0.988314	0.000694	0.535483	0.000181	0.461628	6.2e-05	-2.5e-05	1.23227807453062	4308	Transient	tropics_21	1.13263733333333	1.03458648756448	0.561959654178674	0.995004654077157	2.15469613259669	1.03983293907649	2888.40322580645	0.07	0.0153475
3.387179	5.719323	0.02215	0.000369	-0.602215	0.000369	0.466997	0.183484	5277	6	24	0.648831	5345	6.4273	5.3123	54.7945	0.00636	0.0167	39994655	5345	9.460274	0.992941	0.000685	0.535288	0.000179	0.463972	7.3e-05	-3.3e-05	1.39896838758836	4448	Est.	tropics_21	0.564529833333333	1.02966554159706	0.538686131386861	1.02299577726999	2.06145251396648	1.00651978998733	2513.47945205479	0.07	0.0133625
7.441558	4.880351	-0.001137	0.000315	-0.634781	0.000315	0.471347	0.178581	5305	6	21	0.634684	5034	6.6561	5.389	54.7945	0.00622	0.0167	39994966	5034	9.536986	0.996615	0.000664	0.535148	0.000188	0.465797	4.8e-05	-2.6e-05	1.39788983185569	4635	Transient	tropics_21	1.24025966666667	1.00225628365978	0.474397590361446	0.990476572646363	1.67553191489362	1.01191506171143	3720.4375	0.07	0.012585
7.184064	8.299985	0.009935	0.000535	-0.632712	0.000535	0.475746	0.182723	6033	6	32	0.763738	16524	6.0756	6.0548	91.3242	0.00633	0.0108	39983476	16524	11.531507	0.993945	0.000572	0.534361	0.000164	0.465196	1.1e-05	-6e-06	0.95756121048064	4924	Est.	tropics_21	1.197344	1.01613722686566	0.935314685314685	0.993989772578155	3.26219512195122	1.02267861288575	16611.1818181818	0.07	0.04131
5.509978	5.566974	0.052493	0.000359	-0.619266	0.000359	0.48966	0.178318	6649	6	17	0.445492	5091	9.1611	6.9425	136.9863	0.00648	0.0231	39994909	5091	13.219178	1.000775	0.000685	0.533356	0.000145	0.469286	5.8e-05	-1.2e-05	1.52795593078522	5682	Est.	tropics_21	0.918329666666667	1.05307904852382	0.524087591240876	1.00934354119524	2.47586206896552	1.04341488985395	3074.44827586207	0.07	0.0127275
10.092014	5.324867	0.00209	0.000344	-0.656069	0.000344	0.48317	0.171758	7419	6	37	0.422462	15386	8.7627	9.0507	136.9863	0.0061	0.0417	39984614	15386	15.328767	1.003098	0.000924	0.534341	0.000189	0.469508	7.7e-05	-1.2e-05	1.68775345167087	5932	Transient	tropics_21	1.68200233333333	0.998997291961852	0.372294372294372	0.971078535458587	1.82010582010582	1.02909854571168	2230.62337662338	0.07	0.038465
3.51221	3.735809	0.056969	0.000241	-0.603219	0.000241	0.484229	0.179077	7167	7	50	0.427239	21770	6.9715	8.3616	91.3242	0.00614	0.0254	39978230	21770	14.638356	1.002246	0.000914	0.53042	0.000214	0.472609	8.4e-05	-2.9e-05	1.79473515553785	5973	Est.	tropics_21	0.501744285714286	1.05625065360606	0.263676148796499	1.03134846305066	1.12616822429907	1.0245869206892	2131.86904761905	0.07	0.054425
7.810619	5.739356	-0.005711	0.00037	-0.637745	0.00037	0.470615	0.175174	7685	6	31	0.593321	7217	9.1582	7.2384	68.4932	0.00647	0.0403	39992783	7217	16.057534	0.995459	0.000767	0.533883	0.000196	0.466342	4.9e-05	-1.7e-05	1.61673984744763	6211	Transient	tropics_21	1.30176983333333	0.998841013803917	0.482398956975228	0.98988506866698	1.88775510204082	1.00916280326456	3574.97959183673	0.07	0.0180425
4.619565	4.2444	0.024644	0.000274	-0.612114	0.000274	0.472832	0.175606	7825	6	31	0.648619	6335	9.4094	9.2178	45.6621	0.01137	0.0398	39993665	6335	16.441096	1.004563	0.000643	0.535521	0.000168	0.469151	2.7e-05	-8e-06	1.4677225011129	6829	Est.	tropics_21	0.7699275	1.02029456918678	0.426127527216174	1.01247838758632	1.63095238095238	1.00784608793331	6503.92592592593	0.07	0.0158375
3.650746	3.057126	0.027832	0.000197	-0.604332	0.000197	0.470696	0.176862	8063	5	38	0.511508	8950	10.648	8.274	68.4932	0.00621	0.0484	39991050	8950	17.093151	1.017358	0.000776	0.536437	0.000171	0.474299	3.4e-05	1e-06	1.57423972351473	7054	Transient	tropics_21	0.7301492	1.01067955278117	0.253865979381443	1.01864585444254	1.15204678362573	0.992403526045807	5201.82352941176	0.07	0.022375
5.687336	4.429304	0.050412	0.000286	-0.62069	0.000286	0.489568	0.164877	8343	5	56	0.37202	23867	11.2754	9.9274	91.3242	0.0062	0.0574	39976133	23867	17.860274	1.007571	0.001131	0.538373	0.00016	0.468044	0.00012	2e-06	1.80661043825508	7120	Est.	tropics_21	1.1374672	1.04380168673321	0.252873563218391	0.998514754567854	1.7875	1.04598712941518	1373.975	0.07	0.0596675
7.836429	6.483959	0.018721	0.000418	-0.637952	0.000418	0.482506	0.158352	8595	6	57	0.352733	19811	8.6577	9.7315	273.9726	0.00615	0.0558	39980189	19811	18.550685	0.996082	0.001182	0.536014	0.000166	0.464837	0.000216	-4.8e-05	2.20008947020178	7326	Transient	tropics_21	1.3060715	1.02290507869916	0.353637901861252	0.985745569136512	2.51807228915663	1.03801117380931	733.111111111111	0.07	0.0495275
7.005486	9.044641	0.022687	0.000584	-0.631278	0.000584	0.481156	0.156654	8749	6	61	0.391166	16075	6.4392	10.1534	91.3242	0.00635	0.0509	39983925	16075	18.972603	1.001441	0.001064	0.532973	0.000207	0.470089	0.00024	-9.3e-05	2.37298183905695	7583	Est.	tropics_21	1.167581	1.02147436268268	0.548872180451128	0.998008498435793	2.82125603864734	1.02354235049108	652.725	0.07	0.0401875
11.624799	6.849562	0.006867	0.000442	-0.668381	0.000442	0.491505	0.146237	8819	7	57	0.358891	15938	5.4238	10.3452	68.4932	0.00616	0.0478	39984062	15938	19.164384	1.000456	0.00105	0.531911	0.00022	0.470551	0.000214	-8.6e-05	2.38267725102649	7604	Transient	tropics_21	1.66068557142857	1.0064316990522	0.420952380952381	0.963577938736609	2.00909090909091	1.04453077349745	683.35046728972	0.07	0.039845
6.818623	6.035119	0.034753	0.000389	-0.629777	0.000389	0.486267	0.147562	8903	7	58	0.274453	16174	4.829	10.5753	273.9726	0.00623	0.0508	39983826	16174	19.394521	1.00497	0.001276	0.531677	0.000228	0.47285	0.000225	-7e-05	2.46009689359017	7876	Transient	tropics_21	0.974089	1.0302436314716	0.304858934169279	1.00194400401397	1.70614035087719	1.02837474886328	655.831111111111	0.07	0.040435
6.419424	5.852141	0.077295	0.000378	-0.626571	0.000378	0.505797	0.141139	8959	7	61	0.244044	17796	4.4563	10.7247	45.6621	0.00613	0.0507	39982204	17796	19.547945	1.010731	0.001473	0.532153	0.000224	0.475121	0.000257	-6.2e-05	2.44144266799429	8054	Est.	tropics_21	0.917060571428571	1.06889047214846	0.256619144602851	1.00426229485243	1.6875	1.06456460564782	549.178988326848	0.07	0.04449
6.929618	2.648868	0.061688	0.000171	-0.630669	0.000171	0.500294	0.136872	9183	6	79	0.475172	40579	3.4286	3.9096	273.9726	0.00618	0.0339	39959421	40579	20.161644	1.013235	0.001366	0.53275	0.000139	0.475702	0.000241	-2.9e-05	1.7036013155868	8454	Est.	tropics_21	1.15493633333333	1.04973716882685	0.125183016105417	0.999034474423481	1.23021582733813	1.05169622999273	567.933609958506	0.07	0.1014475
2.541237	2.361702	0.033074	0.000152	-0.59542	0.000152	0.46893	0.143171	9603	7	34	0.445067	5352	4.4168	11.6534	39.1389	0.00609	0.0271	39994648	5352	21.312329	0.984099	0.001059	0.528248	0.000207	0.46596	0.000125	-2.8e-05	1.58142611776609	8649	Est.	tropics_21	0.363033857142857	1.05032829503042	0.143531633616619	1.0436971994805	0.734299516908213	1.00637393767705	1145.368	0.07	0.01338
7.167894	8.248689	0.029261	0.000532	-0.632582	0.000532	0.484876	0.142329	9967	6	25	0.350607	8973	4.8903	3.4384	68.4932	0.00614	0.0316	39991027	8973	22.309589	1.026981	0.000749	0.535822	0.000139	0.479322	4e-05	7e-06	1.51536137080805	9625	Transient	tropics_21	1.194649	1.00264105115874	0.710280373831776	0.991408383326915	3.8273381294964	1.01158720025369	3558.225	0.07	0.0224325
4.01476	1.483177	0.060358	9.6e-05	-0.607256	9.6e-05	0.487616	0.13689	9785	6	23	0.340252	3565	4.8368	4.3945	21.0748	0.00615	0.0309	39996435	3565	21.810959	1.004104	0.001366	0.534872	0.000209	0.469433	8.7e-05	3.1e-05	1.72585546400374	9672	Est.	tropics_21	0.669126666666667	1.0578752321291	0.0702781844802343	1.01864347231024	0.45933014354067	1.03873396203505	1573.44827586207	0.07	0.0089125
2.20522	2.479379	0.09462	0.00016	-0.592721	0.00016	0.497629	0.136164	10121	6	52	0.306697	27506	5.228	3.8603	45.6621	0.00621	0.0358	39972494	27506	22.731507	1.027232	0.000928	0.535131	0.000155	0.48004	4.4e-05	1.7e-05	1.68805391926631	9791	Est.	tropics_21	0.367536666666667	1.07010009827037	0.172413793103448	1.03305734560008	1.03225806451613	1.03664069660862	3094.63636363636	0.07	0.068765
3.846919	3.927381	0.074772	0.000253	-0.605908	0.000253	0.494604	0.13133	10247	5	103	0.344631	50129	5.6471	4.2055	Inf	0.00612	0.0499	39949871	50129	23.076712	1.012069	0.001373	0.538628	0.000178	0.469843	9.2e-05	3.9e-05	1.87636351536993	9918	Est.	tropics_21	0.7693838	1.06478750096334	0.184268026219956	1.01290466908805	1.42134831460674	1.05270058296069	1427.5	0.07	0.1253225
9.182353	4.290277	0.015956	0.000277	-0.648763	0.000277	0.486215	0.121494	10681	6	34	0.365893	4310	3.586	5.3945	34.2466	0.00611	0.0304	39995690	4310	24.265753	0.978658	0.001022	0.53511	0.000151	0.457476	0.000195	-4.6e-05	1.92613738754061	10383	Transient	tropics_21	1.53039216666667	1.03824214048987	0.271037181996086	0.976793457346606	1.83443708609272	1.06282078185522	623.046153846154	0.07	0.010775
6.240803	3.674456	0.010194	0.000237	-0.625136	0.000237	0.472121	0.129485	10723	6	28	0.31747	3257	3.7318	13.1877	34.2466	0.0064	0.0367	39996743	3257	24.380822	0.985541	0.001006	0.533997	0.00016	0.461658	0.000189	-4.9e-05	1.98464168446578	10524	Est.	tropics_21	1.04013383333333	1.025067588081	0.23558648111332	1.00223154421202	1.48125	1.02266396336682	685.10582010582	0.07	0.0081425
8.678571	7.13648	0.018794	0.00046	-0.644716	0.00046	0.485607	0.127189	10821	7	21	0.320392	2550	4.0515	5.8123	18.2648	0.00636	0.0413	39997450	2550	24.649315	0.994676	0.000899	0.530548	0.000155	0.46899	0.00019	-6.2e-05	1.95574803812953	10828	Transient	tropics_21	1.23979585714286	1.02442576157593	0.511679644048943	0.989187721806783	2.96774193548387	1.03543145909294	669.415789473684	0.07	0.006375
6.380863	6.575394	0.050736	0.000424	-0.626261	0.000424	0.492352	0.216328	1875	9	55	0.414361	14888	3.8396	5.0425	91.3242	0.00632	0.0435	39985112	14888	0.139726	0.996399	0.001271	0.52122	0.000225	0.478066	8e-05	1.3e-05	2.00572075918283	1219	Transient	tropics_22	0.708984777777778	1.05584722255592	0.333595594020456	1.02564538821232	1.88444444444444	1.02988290319747	2704.1	0.07	0.03722
4.968498	4.213063	0.076565	0.000272	-0.614916	0.000272	0.499533	0.210601	1959	8	46	0.394395	14701	4.2365	5.274	273.9726	0.00608	0.0483	39985299	14701	0.369863	1.010948	0.001054	0.524561	0.000223	0.481972	4.2e-05	5e-06	2.00430620725493	1377	Est.	tropics_22	0.62106225	1.0678811969162	0.258064516129032	1.03074058317709	1.21973094170404	1.03643572655673	5014.30952380952	0.07	0.0367525
6.552182	6.917106	-0.010377	0.000446	-0.627637	0.000446	0.463797	0.199563	2491	6	47	0.686813	14461	3.9736	4.6575	91.3242	0.00669	0.0216	39985539	14461	1.827397	0.979586	0.000832	0.53609	0.000185	0.457026	8.4e-05	-2.1e-05	1.29279508677469	1639	Transient	tropics_22	1.09203033333333	1.01030093867246	0.536057692307692	0.995824961367255	2.41081081081081	1.01481534967376	2375.75	0.07	0.0361525
9.010824	6.253838	0.002943	0.000403	-0.647385	0.000403	0.479417	0.195342	2449	6	44	0.700591	16743	3.8025	4.5425	91.3242	0.00647	0.0189	39983257	16743	1.712329	0.97932	0.000869	0.53631	0.00018	0.456711	9.4e-05	-2e-05	1.30282042215236	1857	Transient	tropics_22	1.501804	1.02412626605805	0.463751438434983	0.975951805779067	2.23888888888889	1.04971634140627	2078.10638297872	0.07	0.0418575
5.463134	4.138042	0.014577	0.000267	-0.618889	0.000267	0.471273	0.198147	2827	5	19	0.426008	5852	4.5372	3.3014	24.9066	0.00621	0.0355	39994148	5852	2.747945	1.012334	0.000956	0.537592	0.000167	0.470932	6.7e-05	6e-06	1.76419524489813	2075	Transient	tropics_22	1.0926268	1.00232113372974	0.27928870292887	1.0017679317882	1.59880239520958	1.00072409604784	2957.41791044776	0.07	0.01463
4.512088	4.71359	0.028538	0.000304	-0.611251	0.000304	0.474344	0.195132	2519	6	51	0.668335	12784	3.9987	4.7342	136.9863	0.00626	0.0206	39987216	12784	1.90411	0.989856	0.000717	0.536343	0.000185	0.461591	5e-05	-1.7e-05	1.32692327472224	2157	Est.	tropics_22	0.752014666666667	1.03949373460162	0.423988842398884	1.01179946812464	1.64324324324324	1.02762835497226	3902.64	0.07	0.03196
6.799054	2.524633	0.022761	0.000163	-0.62962	0.000163	0.480269	0.192482	2813	5	24	0.395589	5622	4.5535	4.1315	34.2466	0.00635	0.0367	39994378	5622	2.709589	1.004829	0.00099	0.537861	0.000161	0.467216	9e-05	2e-06	1.80810544479521	2391	Transient	tropics_22	1.3598108	1.01810557623928	0.164646464646465	0.990579767540831	1.01242236024845	1.02793782747166	2138.68888888889	0.07	0.014055
3.643373	5.752336	0.042034	0.000371	-0.604273	0.000371	0.47736	0.190693	2799	5	20	0.37709	5561	4.5879	3.2247	30.4414	0.00621	0.034	39994439	5561	2.671233	1.012479	0.001162	0.537708	0.000164	0.470883	0.000102	1.4e-05	1.76431429982482	2559	Est.	tropics_22	0.7286746	1.03007562405328	0.319277108433735	1.01629800391837	2.26219512195122	1.01375500920611	1869.53921568627	0.07	0.0139025
5.125723	6.455774	-0.012095	0.000416	-0.616179	0.000416	0.457881	0.189504	3247	5	79	0.68058	28007	4.118	4.9301	68.4932	0.00647	0.013	39971993	28007	3.89863	0.98715	0.000586	0.539828	0.000142	0.457321	2e-05	3e-06	1.23643915773149	2733	Transient	tropics_22	1.0251446	1.00083862686293	0.709897610921502	1.00032576172896	2.92957746478873	1.00122452281876	9475.2	0.07	0.0700175
4.635659	6.037798	0.026209	0.00039	-0.612243	0.00039	0.473638	0.183359	3471	5	39	0.521241	6638	4.9868	4.6438	24.9066	0.00636	0.0259	39993362	6638	4.512329	0.984169	0.000993	0.539264	0.000147	0.456423	0.000112	-1e-06	2.00911392536762	2974	Transient	tropics_22	0.9271318	1.04306829025201	0.392749244712991	1.00532113930513	2.6530612244898	1.03771720531174	1637.13392857143	0.07	0.016595
3.537234	4.567763	0.009269	0.000295	-0.60342	0.000295	0.461571	0.183742	3541	5	33	0.488229	4885	5.332	5.3301	24.9066	0.00659	0.0315	39995115	4885	4.70411	0.982711	0.00115	0.538151	0.000163	0.456676	0.00012	7e-06	2.02343003571543	3165	Est.	tropics_22	0.7074468	1.0270690876687	0.256521739130435	1.01632795665719	1.80981595092025	1.01071875903266	1531.18333333333	0.07	0.0122125
4.072243	2.994781	0.027021	0.000193	-0.607718	0.000193	0.471845	0.18017	3695	6	22	0.320344	3490	5.7548	5.8507	17.1233	0.00682	0.043	39996510	3490	5.126027	1.004163	0.000856	0.53602	0.000165	0.46851	5.9e-05	2e-06	2.04647236194062	3240	Est.	tropics_22	0.678707166666667	1.02313008716103	0.225467289719626	1.01599233534354	1.16969696969697	1.00711831124202	3053.72881355932	0.07	0.008725
6.600592	3.807929	-0.011711	0.000246	-0.628026	0.000246	0.463241	0.179934	3583	5	28	0.446021	4298	5.5741	3.6726	30.4414	0.00613	0.0351	39995702	4298	4.819178	0.988779	0.000916	0.537454	0.000157	0.460089	7.2e-05	8e-06	2.01232117056047	3347	Transient	tropics_22	1.3201184	0.999573521336205	0.268558951965066	0.992911347899639	1.56687898089172	1.00685084842281	2499.08333333333	0.07	0.010745
6.411371	3.854185	0.022598	0.000249	-0.626506	0.000249	0.478673	0.178954	3639	5	26	0.39481	3584	5.583	5.7753	19.5695	0.00652	0.039	39996416	3584	4.972603	0.985486	0.001512	0.536942	0.000159	0.459003	0.000207	4e-06	1.96636448027564	3585	Transient	tropics_22	1.2822742	1.03791963464648	0.16468253968254	0.995369949639138	1.56603773584906	1.04285375041122	864.512077294686	0.07	0.00896
7.113622	9.251131	0.00534	0.000597	-0.632146	0.000597	0.473349	0.176172	4339	6	58	0.479224	20817	8.1334	5.7288	91.3242	0.00644	0.0575	39979183	20817	6.890411	0.985771	0.000785	0.532383	0.000182	0.463097	5.9e-05	-1.3e-05	1.75602075450565	3763	Est.	tropics_22	1.18560366666667	1.01986595589929	0.760509554140127	0.998247660992011	3.28021978021978	1.02213791063211	2985.96610169492	0.07	0.0520425
4.492901	6.288489	0.010426	0.000406	-0.611096	0.000406	0.465766	0.175187	4479	6	49	0.390728	13439	8.4276	6.1123	136.9863	0.00616	0.0617	39986561	13439	7.273973	0.980856	0.001334	0.533674	0.000196	0.459702	0.000195	-2.7e-05	2.07794456279758	3851	Est.	tropics_22	0.748816833333333	1.03020274139965	0.304347826086957	1.01701728535338	2.07142857142857	1.01319115426951	898.394871794872	0.07	0.0335975
9.779104	4.727325	0.008216	0.000305	-0.653556	0.000305	0.484848	0.163388	4633	6	41	0.243093	9519	9.2953	6.5342	91.3242	0.00644	0.0726	39990481	9519	7.69589	0.993145	0.000743	0.534172	0.000191	0.465034	7.5e-05	-3.1e-05	2.20215377572724	4126	Transient	tropics_22	1.62985066666667	1.01520910234841	0.41049798115747	0.973829925080046	1.59685863874346	1.04260763729104	2178.50666666667	0.07	0.0237975
9.791922	4.088894	0.039116	0.000264	-0.653659	0.000264	0.500123	0.156429	4899	6	34	0.340546	10213	10.505	7.263	34.2466	0.0061	0.0926	39989787	10213	8.424658	1.009504	0.001222	0.53237	0.00021	0.474311	0.000178	-4.1e-05	2.0821562629826	4449	Transient	tropics_22	1.631987	1.03010102389105	0.216039279869067	0.977025568032036	1.25714285714286	1.05441999025956	878.814606741573	0.07	0.0255325
5.91201	2.536847	0.046865	0.000164	-0.622495	0.000164	0.488565	0.163127	4955	7	36	0.369	11542	10.3799	7.4164	273.9726	0.00617	0.0915	39988458	11542	8.578082	1.008779	0.000921	0.532071	0.000205	0.474272	0.000149	-6e-05	2.06189327941137	4637	Est.	tropics_22	0.844572857142857	1.03886036699714	0.178067318132465	1.00851942539628	0.8	1.03013671479657	1094.81208053691	0.07	0.028855
10.565543	5.646453	0.07531	0.000364	-0.659873	0.000364	0.521979	0.137655	5277	8	68	0.454168	24797	9.8207	8.2986	91.3242	0.00636	0.0966	39975203	24797	9.460274	1.0045	0.001413	0.526818	0.000232	0.477119	0.000381	-0.000138	1.6527711774706	4985	Est.	tropics_22	1.320692875	1.07338810031766	0.257607926397735	0.98120599292261	1.56896551724138	1.09402266520512	361.299212598425	0.07	0.0619925
11.793195	5.62037	0.094277	0.000363	-0.669734	0.000363	0.53734	0.125307	5417	10	73	0.372471	31828	6.459	8.6822	273.9726	0.00645	0.0853	39968172	31828	9.843836	1.021808	0.002194	0.519027	0.000223	0.492774	0.000723	-0.000218	1.81748767764633	5294	Est.	tropics_22	1.1793195	1.07541151480159	0.165451230628988	0.986162011558291	1.62780269058296	1.09043902478621	173.315352697095	0.07	0.07957
13.313763	8.259589	-0.014844	0.000533	-0.681947	0.000533	0.487494	0.12542	5837	12	51	0.755258	14027	3.2947	3.1342	136.9863	0.00647	0.014	39985973	14027	10.994521	0.95275	0.000868	0.50798	0.000153	0.469091	0.000106	-1.5e-05	1.16330815656832	5800	Est.	tropics_22	1.10948025	1.03412818583375	0.614055299539171	0.995376921734489	3.48366013071895	1.03923119394744	1183.20754716981	0.07	0.0350675
10.48366	4.197445	0.023287	0.000271	-0.659215	0.000271	0.494939	0.130282	6047	12	22	0.435999	4289	4.1123	3.7041	30.4414	0.00621	0.0257	39995711	4289	11.569863	0.98777	0.000843	0.507918	0.000145	0.486398	0.000105	-1.8e-05	1.86572473794151	6067	Transient	tropics_22	0.873638333333333	1.03623339359448	0.3214709371293	1.01838726345455	1.86896551724138	1.01755969391322	1240.78095238095	0.07	0.0107225
10.942387	5.198327	0.037181	0.000335	-0.6629	0.000335	0.503703	0.128102	6131	12	20	0.385807	3227	4.5953	5.3685	54.7945	0.0065	0.0305	39996773	3227	11.8	0.99265	0.000878	0.507416	0.000149	0.489292	0.000115	-2.2e-05	1.84846299504114	6820	Est.	tropics_22	0.911865583333333	1.04556576867364	0.381548974943052	1.01564522380481	2.24832214765101	1.0294527603149	1113.93043478261	0.07	0.0080675
10.515385	4.165148	0.038408	0.000269	-0.65947	0.000269	0.502597	0.131272	6271	12	17	0.341706	3424	4.8652	4.3205	24.9066	0.00636	0.038	39996576	3424	12.183562	1.012546	0.000933	0.507199	0.000153	0.499255	6.5e-05	6e-06	1.7281392907068	6941	Est.	tropics_22	0.876282083333333	1.02627942008457	0.288317256162915	1.01957089486292	1.75816993464052	1.00669397402129	2019.56923076923	0.07	0.00856
12.856347	6.144546	0.028761	0.000396	-0.678273	0.000396	0.507655	0.130007	6691	12	82	0.633873	37700	4.9018	5.4726	273.9726	0.00639	0.0283	39962300	37700	13.334247	1.00235	0.000671	0.509604	0.000169	0.491947	4.1e-05	-1.9e-05	1.36176238949492	7216	Transient	tropics_22	1.07136225	1.02676569201934	0.590163934426229	0.995856931747876	2.34319526627219	1.03193026891108	3170.90243902439	0.07	0.09425
11.927757	9.325579	-0.010491	0.000602	-0.670814	0.000602	0.484119	0.134235	7041	11	39	0.497312	7255	6.6509	6.4315	91.3242	0.00613	0.0369	39992745	7255	14.293151	0.9789	0.000625	0.512583	0.000185	0.477656	3.4e-05	-2.4e-05	1.71156224501777	7369	Est.	tropics_22	1.08434154545455	1.01089369557909	0.9632	0.997481805846591	3.25405405405405	1.0135306580468	3948.08823529412	0.07	0.0181375
12.746544	3.083225	0.017579	0.000199	-0.677391	0.000199	0.501128	0.132383	7307	10	13	0.27066	2638	8.085	7.1616	27.3973	0.00586	0.05	39997362	2638	15.021918	1.007695	0.000639	0.515449	0.000172	0.488988	5.9e-05	-3.3e-05	1.82459156873138	8310	Transient	tropics_22	1.2746544	1.00996275658228	0.311424100156495	0.985433053202071	1.15697674418605	1.02482678511538	2243.77966101695	0.07	0.006595
15.370732	1.472314	-0.008385	9.5e-05	-0.698469	9.5e-05	0.498686	0.139161	7405	11	13	0.310345	2668	8.4452	5.9644	15.2207	0.00598	0.0507	39997332	2668	15.290411	1.007984	0.000471	0.513438	0.000142	0.491054	5.6e-05	-3.8e-05	1.79404293175403	8337	Transient	tropics_22	1.39733927272727	0.983795433322731	0.201698513800425	0.968658646568677	0.669014084507042	1.01554207887524	2485.01785714286	0.07	0.00667
11.471774	2.289526	0.027531	0.000148	-0.667152	0.000148	0.50099	0.140813	7531	11	13	0.325442	3168	8.3711	6.3096	17.1233	0.00616	0.0515	39996832	3168	15.635616	1.013724	0.000825	0.511326	0.000134	0.495838	9.3e-05	-1.1e-05	1.89982263801213	8413	Transient	tropics_22	1.04288854545455	1.01399737988962	0.179393939393939	1.0036024005201	1.1044776119403	1.01039049044244	1514.11827956989	0.07	0.00792
11.515504	2.683868	0.053316	0.000173	-0.667503	0.000173	0.514258	0.131079	7545	12	13	0.328847	3269	8.7564	6.3479	16.116	0.00626	0.0541	39996731	3269	15.673973	1.019628	0.000983	0.510837	0.000138	0.499214	0.000137	-1.7e-05	1.89326626772663	8425	Est.	tropics_22	0.959625333333333	1.03445854521288	0.175991861648016	1.0042105616619	1.2536231884058	1.03013537280605	956.78102189781	0.07	0.0081725
14.615064	3.544292	0.081746	0.000229	-0.692399	0.000229	0.543175	0.11327	7979	12	96	0.515005	58382	7.7096	7.537	273.9726	0.00619	0.0667	39941618	58382	16.863014	1.001135	0.001316	0.50834	0.000142	0.492609	0.000264	-3.8e-05	1.74228316088498	8546	Est.	tropics_22	1.217922	1.08394985597899	0.174012158054711	0.984329838805559	1.61267605633803	1.10264936288212	429.05303030303	0.07	0.145955
15.593187	3.403875	0.066673	0.00022	-0.700256	0.00022	0.539171	0.108599	8091	13	108	0.352329	51134	6.7072	7.8438	Inf	0.00627	0.0946	39948866	51134	17.169863	0.996029	0.002758	0.503282	0.000151	0.495274	0.000865	-0.000165	1.88305088918885	8677	Est.	tropics_22	1.19947592307692	1.07320758302856	0.0797679477882524	0.986441387183244	1.45695364238411	1.08863174727525	125.547976878613	0.07	0.127835
18.271805	8.778049	-0.002814	0.000566	-0.721771	0.000566	0.513345	0.116666	8581	17	27	0.465556	6605	3.8537	8.8685	45.6621	0.00652	0.0317	39993395	6605	18.512329	0.975648	0.001005	0.488357	0.000156	0.49972	0.000184	-4.1e-05	1.90465981384715	9341	Transient	tropics_22	1.07481205882353	1.02207963895461	0.56318407960199	0.994950375645501	3.62820512820513	1.02726526855039	634.054347826087	0.07	0.0165125
18.024793	6.926658	0.010394	0.000447	-0.719787	0.000447	0.51925	0.113344	8441	17	58	0.543177	15205	3.2623	8.4849	91.3242	0.00633	0.0236	39984795	15205	18.128767	0.975405	0.000885	0.490671	0.000131	0.497228	0.000168	-3.6e-05	1.54471076452069	9541	Est.	tropics_22	1.06028194117647	1.03592682553234	0.505084745762712	0.992224821179582	3.41221374045802	1.0442895412165	674.666666666667	0.07	0.0380125
18.413534	4.125982	0.011616	0.000266	-0.722909	0.000266	0.521407	0.108525	8567	17	30	0.477036	7207	3.8242	8.8301	45.6621	0.00648	0.0298	39992793	7207	18.473973	0.976635	0.000891	0.488191	0.00016	0.500413	0.000169	-5e-05	1.8850963177439	10225	Est.	tropics_22	1.08314905882353	1.03588723291267	0.298540965207632	0.994156695164339	1.6625	1.04195334653576	642.159763313609	0.07	0.0180175
12.415541	3.543542	0.061099	0.000229	-0.674732	0.000229	0.522087	0.11896	8861	16	24	0.281547	7164	4.7143	9.6342	39.1389	0.00619	0.0345	39992836	7164	19.279452	1.023377	0.00111	0.492233	0.00018	0.519981	0.000114	-1.4e-05	2.06427285835033	10642	Est.	tropics_22	0.7759713125	1.03872194351506	0.206306306306306	1.03465816557348	1.27222222222222	1.00405014798618	1043.50877192982	0.07	0.01791
15.582973	12.233804	0.033	0.000789	-0.700174	0.000789	0.521158	0.119161	9197	15	91	0.242114	42195	5.5937	10.5562	273.9726	0.00639	0.0455	39957805	42195	20.2	1.007269	0.000884	0.495403	0.000167	0.508525	8.3e-05	-1.6e-05	2.23096870229453	10822	Transient	tropics_22	1.03886486666667	1.0260918773846	0.892533936651584	1.00221214943273	4.72455089820359	1.02484243645838	1435.67469879518	0.07	0.1054875
11.500504	5.231537	0.036145	0.000338	-0.667383	0.000338	0.505907	0.121414	9267	15	96	0.223288	40020	5.6168	4.0548	273.9726	0.00635	0.0484	39959980	40020	20.391781	0.988923	0.001258	0.496495	0.000185	0.498182	0.000184	-2.4e-05	2.42087572548399	10885	Est.	tropics_22	0.766700266666667	1.04841951545978	0.268680445151033	1.03334267803427	1.82702702702703	1.01550638120205	659.858695652174	0.07	0.10005
14.523256	7.91871	0.031758	0.000511	-0.691662	0.000511	0.515835	0.11806	9505	15	80	0.328928	21640	6.4336	11.3918	273.9726	0.0062	0.0919	39978360	21640	21.043836	0.993829	0.00112	0.4976	0.000307	0.499934	0.000425	-0.000219	2.64636236567291	11051	Transient	tropics_22	0.968217066666667	1.03867734419158	0.45625	1.00631660368447	1.66449511400651	1.03180619841819	277.788235294118	0.07	0.0541
18.669822	5.444829	0.018317	0.000351	-0.724968	0.000351	0.526217	0.110541	9449	15	86	0.290722	24133	6.3131	11.2438	136.9863	0.00619	0.0843	39975867	24133	20.890411	0.989813	0.001271	0.49811	0.000278	0.497313	4e-04	-0.000173	2.69651157710797	11241	Transient	tropics_22	1.2446548	1.02896788101975	0.276160503540519	0.972355639496388	1.26258992805755	1.05812033870017	276.3525	0.07	0.0603325
23.14775	4.996303	0.047149	0.000322	-0.760935	0.000322	0.561401	0.101433	9519	15	85	0.333222	21019	6.6198	11.4288	91.3242	0.00639	0.0967	39978981	21019	21.082192	0.986284	0.001192	0.497286	0.000318	0.496578	0.000559	-0.00028	2.63639506933514	11317	Est.	tropics_22	1.54318333333333	1.06285632829313	0.270134228187919	0.939558650876556	1.0125786163522	1.13053941173391	181.454382826476	0.07	0.0525475
13.570826	4.921295	0.031767	0.000318	-0.684012	0.000318	0.511911	0.114686	9757	18	74	0.354401	21882	7.7426	5.0438	273.9726	0.00627	0.1382	39978118	21882	21.734247	1.007464	0.001033	0.485867	0.000401	0.519292	0.000558	-0.000349	2.44321713263319	11880	Transient	tropics_22	0.753934777777778	1.02462912496266	0.30784123910939	1.03853218439412	0.793017456359102	0.98578641689069	205.530465949821	0.07	0.054705
14.059535	10.708459	0.056352	0.000691	-0.687937	0.000691	0.526788	0.111592	9841	18	80	0.395855	27404	8.0493	12.3178	273.9726	0.00635	0.1495	39972596	27404	21.964384	1.014021	0.001343	0.484169	0.000392	0.524402	0.000542	-0.000301	2.3112087392216	12158	Est.	tropics_22	0.781085277777778	1.04334133479412	0.51451973194341	1.03809184102451	1.76275510204082	1.00454994450822	205.889298892989	0.07	0.06851
11.588419	7.814952	0.030608	0.000504	-0.668089	0.000504	0.503185	0.107443	10387	13	64	0.507083	17437	8.2781	13.8123	68.4932	0.00624	0.1243	39982563	17437	23.460274	0.98944	0.00083	0.505572	0.000295	0.489668	0.000142	-0.000112	1.83842067127506	12685	Est.	tropics_22	0.891416846153846	1.04208566543675	0.607228915662651	1.01407393572788	1.70847457627119	1.02760441768709	756.640845070422	0.07	0.0435925
11.914048	9.605366	0.005875	0.00062	-0.670704	0.00062	0.492147	0.117307	10429	13	59	0.454533	14879	8.696	13.9274	136.9863	0.00643	0.1324	39985121	14879	23.575342	0.992269	0.00088	0.507067	0.000283	0.489586	0.000134	-9.6e-05	1.94676484410055	13009	Transient	tropics_22	0.916465230769231	1.01372943391232	0.704545454545454	1.00844358186099	2.19081272084806	1.00523095023142	875.425373134328	0.07	0.0371975
9.194501	9.727953	0.032896	0.000628	-0.64886	0.000628	0.494829	0.120472	10933	11	54	0.557029	25268	9.255	8.2658	273.9726	0.00632	0.1169	39974732	25268	24.956164	1.004571	0.000908	0.513931	0.000215	0.48888	5e-05	-1.6e-05	1.72522352338404	13196	Transient	tropics_22	0.835863727272727	1.02874068191743	0.691629955947137	1.01694828352602	2.92093023255814	1.01216863033873	2409.44	0.07	0.06317
10.36071	7.993085	0.010212	0.000516	-0.658228	0.000516	0.488119	0.112355	10583	12	35	0.327202	11797	9.7386	7.3068	91.3242	0.00621	0.1496	39988203	11797	23.99726	1.005267	0.001146	0.510869	0.000207	0.49219	0.000153	-3.6e-05	2.05284393825944	13556	Transient	tropics_22	0.8633925	1.00497113743815	0.450261780104712	1.01350445415241	2.49275362318841	0.991728803917186	734.346405228758	0.07	0.0294925
8.405862	6.061882	0.008206	0.000391	-0.642526	0.000391	0.479712	0.206894	1959	9	54	0.365323	25164	4.343	4.2137	136.9863	0.00624	0.0429	39974836	25164	0.369863	0.998945	0.000872	0.520963	0.000149	0.479549	7.5e-05	-1e-06	2.06841078503674	1304	Transient	tropics_23	0.933984666666667	1.0093045778334	0.448394495412844	1.00959600625269	2.6241610738255	1.00033990270025	2758.58666666667	0.07	0.06291
8.670114	6.843605	0.045694	0.000442	-0.644648	0.000442	0.499101	0.197006	1973	9	57	0.383493	25638	4.2629	4.2521	273.9726	0.00616	0.0427	39974362	25638	0.408219	1.003004	0.000811	0.520921	0.000152	0.481543	6.3e-05	-4e-06	2.05399893548476	1473	Est.	tropics_23	0.963346	1.04361902365705	0.545006165228114	1.00753714254008	2.90789473684211	1.03646195666846	3127.07936507936	0.07	0.064095
7.248521	6.660131	0.023932	0.00043	-0.63323	0.00043	0.482617	0.195254	2673	9	32	0.296687	9478	5.0456	5.0178	27.3973	0.00607	0.0685	39990522	9478	2.326027	1.028393	0.000977	0.521467	0.000129	0.493267	0.000168	-3.1e-05	2.05479458481764	2057	Transient	tropics_23	0.805391222222222	0.995942862813254	0.440122824974411	1.01804007682044	3.33333333333333	0.978409259082809	1162.22619047619	0.07	0.023695
8.484288	2.508533	0.068651	0.000162	-0.643156	0.000162	0.50969	0.177383	2533	9	32	0.460154	6889	4.7846	5.3041	27.3973	0.00633	0.0576	39993111	6889	1.942466	0.997836	0.001011	0.522625	0.000166	0.477482	8.3e-05	6e-06	1.90821247436704	2296	Est.	tropics_23	0.942698666666667	1.07338514861637	0.160237388724036	1.00575156641425	0.975903614457831	1.06745385166352	2137.14457831325	0.07	0.0172225
8.69403	3.600412	0.047186	0.000232	-0.644841	0.000232	0.499735	0.186769	2659	9	36	0.323766	9093	4.9768	4.1342	39.1389	0.00622	0.0647	39990907	9093	2.287671	1.017464	0.001078	0.521899	0.000131	0.487606	0.000176	-2.2e-05	2.05965675577041	2422	Transient	tropics_23	0.966003333333333	1.03032340987483	0.215213358070501	1.00545502114995	1.77099236641221	1.0248745913709	1061.1875	0.07	0.0227325
10.855705	5.15032	0.006806	0.000332	-0.662204	0.000332	0.488297	0.174901	3569	9	12	0.496812	3607	5.2845	5.674	22.8311	0.00607	0.0213	39996393	3607	4.780822	1.015802	0.001012	0.520262	0.000124	0.488281	0.00011	9e-06	1.15451657487527	2601	Transient	tropics_23	1.20618944444444	0.991166795745334	0.328063241106719	0.991257190725812	2.67741935483871	1.00003276801678	1590.00909090909	0.07	0.0090175
7.99435	4.988669	0.024888	0.000322	-0.639221	0.000322	0.485926	0.168696	3317	10	23	0.756483	4936	5.4934	4.9863	39.1389	0.00614	0.0231	39995064	4936	4.090411	0.974623	0.000656	0.519099	0.000158	0.469563	3.3e-05	-5e-06	1.05553660670618	2632	Est.	tropics_23	0.799435	1.05189421105542	0.490853658536585	1.01657553737199	2.0379746835443	1.0348472941863	5112	0.07	0.01234
10.52144	6.419525	0.001301	0.000414	-0.659519	0.000414	0.484485	0.168654	4157	10	46	0.810145	17645	4.8938	4.674	273.9726	0.00638	0.0083	39982355	17645	6.391781	0.989559	0.000674	0.518582	0.000174	0.477226	1.1e-05	-1e-06	0.900132537569439	3689	Transient	tropics_23	1.052144	1.011866747377	0.614243323442137	0.997142206599531	2.37931034482759	1.01521082254529	15332.1818181818	0.07	0.0441125
6.608421	3.505613	0.023863	0.000226	-0.628089	0.000226	0.480075	0.171431	4381	9	25	0.600303	6595	5.3148	5.2781	136.9863	0.00632	0.0129	39993405	6595	7.005479	0.996852	0.00072	0.522641	0.000167	0.477005	2.3e-05	1e-06	1.53468914743261	4156	Est.	tropics_23	0.734269	1.02738420520708	0.313888888888889	1.02098870362254	1.35329341317365	1.00643599123699	7453.52173913043	0.07	0.0164875
9.34846	3.325901	0.038023	0.000215	-0.650097	0.000215	0.497879	0.163921	4983	9	56	0.604836	16459	6.305	5.0658	45.6621	0.00622	0.0248	39983541	16459	8.654795	1.007314	0.000783	0.520942	0.000158	0.483603	6.2e-05	-9e-06	1.69733199388767	4590	Est.	tropics_23	1.03871777777778	1.03121283330878	0.274584929757344	1.00202160850259	1.36075949367089	1.0295200815545	2643.88709677419	0.07	0.0411475
8.587744	3.19309	0.06775	0.000206	-0.643987	0.000206	0.509756	0.155	5263	9	56	0.468782	14783	7.8324	5.8329	54.7945	0.00622	0.0451	39985217	14783	9.421918	0.996063	0.001032	0.519465	0.00016	0.479618	0.000174	-3.9e-05	1.89890014142691	4845	Est.	tropics_23	0.954193777777778	1.07432737748293	0.199612403100775	1.0110292215046	1.2875	1.0628375081836	890.804597701149	0.07	0.0369575
9.186455	5.97276	0.075242	0.000385	-0.648796	0.000385	0.516074	0.146859	5375	9	54	0.284939	15470	7.7013	6.1397	68.4932	0.00607	0.0559	39984530	15470	9.728767	1.001966	0.001125	0.519662	0.000162	0.482235	0.000151	-1.7e-05	2.07669275323526	5019	Est.	tropics_23	1.02071722222222	1.0760295563066	0.342222222222222	1.00579741911299	2.37654320987654	1.07017118210001	972.576158940397	0.07	0.038675
8.103893	6.286081	0.027569	0.000406	-0.640101	0.000406	0.488186	0.149294	5669	10	96	0.453466	48072	3.5504	6.3589	273.9726	0.0062	0.0249	39951928	48072	10.534247	0.993204	0.000956	0.519401	0.000151	0.478232	9.9e-05	-3e-06	1.52308155365726	5405	Est.	tropics_23	0.8103893	1.03498630833708	0.424686192468619	1.01509078765267	2.6887417218543	1.02081416550963	1508.0202020202	0.07	0.12018
6.85623	3.477733	0.05547	0.000224	-0.630079	0.000224	0.496493	0.135067	5921	9	33	0.417126	7801	4.1021	2.4192	68.4932	0.00643	0.0345	39992199	7801	11.224658	0.977781	0.0014	0.520967	0.00017	0.469334	0.000132	2.7e-05	1.74294957349856	6368	Est.	tropics_23	0.761803333333333	1.08105731802683	0.16	1.02223313168881	1.31764705882353	1.05786710530241	1023.23484848485	0.07	0.0195025
10.865517	9.626742	-0.009603	0.000621	-0.662282	0.000621	0.480394	0.134846	6747	7	24	0.53138	4095	4.3884	3.2671	22.8311	0.00666	0.0255	39995905	4095	13.487671	0.995971	0.000702	0.529352	0.000196	0.470587	4.3e-05	-2.3e-05	1.45734582593795	7006	Transient	tropics_23	1.55221671428571	0.994449598998238	0.884615384615385	0.974159395791768	3.16836734693878	1.02083992970482	3135.95348837209	0.07	0.0102375
7.821549	3.015293	-0.000408	0.000195	-0.637833	0.000195	0.473119	0.142051	6761	7	23	0.480289	3881	4.4277	2.7562	34.2466	0.00641	0.0275	39996119	3881	13.526027	0.994091	0.00127	0.529401	0.000196	0.469614	0.000131	-1e-06	1.50563887927821	7067	Transient	tropics_23	1.11736414285714	1.00553378234053	0.153543307086614	0.998177762554413	0.994897959183674	1.00746357646919	1084.35877862595	0.07	0.0097025
5.401942	4.411258	0.031983	0.000285	-0.618398	0.000285	0.47932	0.135513	6663	7	30	0.735191	6533	4.2003	2.4877	68.4932	0.00632	0.0163	39993467	6533	13.257534	0.974754	0.001066	0.528856	0.000195	0.460983	0.000118	-1.6e-05	1.19383182046357	7438	Est.	tropics_23	0.771706	1.05924156521207	0.267354596622889	1.01881592577912	1.46153846153846	1.03977803953725	1148.41525423729	0.07	0.0163325
4.569277	2.829538	0.095511	0.000183	-0.61171	0.000183	0.507437	0.127485	6999	7	34	0.806788	13053	3.2618	3.1863	91.3242	0.0059	0.0149	39986947	13053	14.178082	1.038062	0.001095	0.53161	0.000152	0.488305	7.2e-05	2.2e-05	0.820138944480817	7891	Est.	tropics_23	0.652753857142857	1.05987978020344	0.167123287671233	1.02033922056	1.20394736842105	1.03918043026387	1770.625	0.07	0.0326325
4.73617	3.972947	-0.032479	0.000256	-0.61305	0.000256	0.446961	0.140784	7573	6	27	0.639776	3037	4.1068	3.4507	18.2648	0.00641	0.0217	39996963	3037	15.750685	0.975945	0.000704	0.535376	0.000162	0.455896	3.8e-05	-1e-06	1.53551448356701	7956	Transient	tropics_23	0.789361666666667	0.991903005308909	0.363636363636364	1.01180511195333	1.58024691358025	0.980401231859898	3704.84210526316	0.07	0.0075925
7.346939	2.757185	0.008961	0.000178	-0.634021	0.000178	0.475724	0.13508	7755	6	16	0.554517	1284	4.3675	4.6521	8.5616	0.00658	0.018	39998716	1284	16.249315	0.997087	0.000665	0.534498	0.000128	0.466539	5.5e-05	-2e-06	1.51004162845121	8174	Transient	tropics_23	1.22448983333333	1.01194907762009	0.267669172932331	0.992435049709214	1.390625	1.01968752880252	2456	0.07	0.00321
8.329412	1.985606	0.007938	0.000128	-0.641912	0.000128	0.479	0.137911	7923	7	15	0.38806	1072	4.9025	4.8822	6.5232	0.00642	0.0263	39998928	1072	16.709589	1.007983	0.000445	0.528178	0.000132	0.477367	8e-05	-4.7e-05	1.76523316343931	8275	Transient	tropics_23	1.189916	0.999986695660909	0.287640449438202	0.99641636746959	0.96969696969697	1.00342084811057	1723.8875	0.07	0.00268
5.994152	2.192948	0.006082	0.000141	-0.623155	0.000141	0.469239	0.13138	7629	6	21	0.641528	2042	4.192	4.4767	24.9066	0.00626	0.0195	39997958	2042	15.90411	0.979924	0.000791	0.534774	0.000147	0.458264	6.3e-05	3e-06	1.47387057100463	9194	Est.	tropics_23	0.999025333333333	1.02671281947921	0.178255372945638	1.00275985264203	0.959183673469388	1.02394907738771	2085.39682539683	0.07	0.005105
10.247059	1.291903	-0.023429	8.3e-05	-0.657315	8.3e-05	0.471415	0.138055	7797	6	14	0.545136	1141	4.4731	4.7082	13.6986	0.00627	0.0192	39998859	1141	16.364384	0.986658	0.000921	0.533417	0.000139	0.462643	0.00015	-2.7e-05	1.32326976339797	9314	Transient	tropics_23	1.70784316666667	0.990052610005759	0.0901194353963084	0.971549360148137	0.597122302158273	1.0189606240665	920.366666666667	0.07	0.0028525
8.169355	1.0439	0.080285	6.7e-05	-0.640626	6.7e-05	0.514284	0.128044	8119	9	14	0.51761	1590	4.9091	5.1507	7.2098	0.00588	0.0277	39998410	1590	17.246575	1.014449	0.000714	0.520875	0.000131	0.487085	6.3e-05	-6e-06	1.64526329290537	9396	Est.	tropics_23	0.907706111111111	1.06816197609581	0.0938375350140056	1.01168695422254	0.511450381679389	1.05584035640597	2032.44444444444	0.07	0.003975
12.267442	3.405219	-0.029268	0.00022	-0.673543	0.00022	0.476339	0.133954	8889	9	22	0.552832	1183	3.9609	6.2041	14.4196	0.00638	0.0266	39998817	1183	19.356164	0.971704	0.000972	0.521713	0.00014	0.465815	0.000126	-7e-06	1.76146111968456	9442	Transient	tropics_23	1.36304911111111	0.999436206639594	0.226337448559671	0.977354986757161	1.57142857142857	1.02259266017625	1063.12698412698	0.07	0.0029575
9.682927	4.228733	-0.003602	0.000273	-0.652784	0.000273	0.47869	0.125568	8847	9	29	0.66367	1891	3.7781	6.1411	24.9066	0.00671	0.0208	39998109	1891	19.241096	0.955522	0.001046	0.522956	0.000143	0.456989	0.000164	-1.8e-05	1.55598865867929	9749	Est.	tropics_23	1.07588077777778	1.04278549255804	0.260994263862333	0.995484175611332	1.90909090909091	1.04748691981645	765.658536585366	0.07	0.0047275
5.804878	0.839976	0.041594	5.4e-05	-0.621634	5.4e-05	0.485449	0.129463	8917	9	19	0.522512	844	4.0063	6.2438	10.5374	0.00635	0.0314	39999156	844	19.432877	0.965318	0.00157	0.520605	0.000147	0.463728	0.000251	-2e-06	1.77947000609884	10798	Est.	tropics_23	0.644986444444445	1.07992511227806	0.0343949044585987	1.03161927783376	0.36734693877551	1.04683995790636	515.788844621514	0.07	0.00211
11.081633	0.646397	0.012263	4.2e-05	-0.664018	4.2e-05	0.491824	0.12653	8959	9	13	0.370052	581	4.0982	6.3014	5.7078	0.00627	0.0417	39999419	581	19.547945	0.990347	0.001421	0.520689	0.000166	0.475622	0.000146	2.5e-05	1.77835762164873	10919	Transient	tropics_23	1.23129255555556	1.02220585197222	0.0295566502463054	0.988649255803712	0.253012048192771	1.03406486663779	866.643835616438	0.07	0.0014525
8.785124	0.962093	0.073125	6.2e-05	-0.645572	6.2e-05	0.513144	0.129027	9267	10	10	0.788055	1373	2.7807	6.7233	6.0883	0.00602	0.0225	39998627	1373	20.391781	1.033112	0.000491	0.517946	8.5e-05	0.498828	2.6e-05	6e-06	0.795723508845583	10958	Est.	tropics_23	0.8785124	1.04138274614593	0.126272912423625	1.01238839752936	0.729411764705882	1.02869927109144	4962.57692307692	0.07	0.0034325
11.141791	3.763477	0.055427	0.000243	-0.664501	0.000243	0.513783	0.128475	9323	10	9	0.748945	1896	2.5129	6.8	6.2267	0.00655	0.0156	39998104	1896	20.545205	1.031286	0.000601	0.516242	8.8e-05	0.499594	5.2e-05	4e-06	0.87566410874942	10960	Transient	tropics_23	1.1141791	1.02492601843782	0.40432612312812	0.996684140838832	2.76136363636364	1.02840106166207	2470.67307692308	0.07	0.00474
12.219197	4.884588	0.000407	0.000315	-0.673155	0.000315	0.490975	0.134281	9799	12	91	0.43348	40221	4.0626	4.5562	Inf	0.00641	0.022	39959779	40221	21.849315	0.984756	0.000747	0.510582	0.000146	0.482372	7.1e-05	-1.2e-05	1.68976931226934	10986	Transient	tropics_23	1.01826641666667	1.01589336123439	0.421686746987952	0.999049479471195	2.15753424657534	1.01783478311345	1891.28169014085	0.07	0.1005525
11.299611	6.78572	-0.017349	0.000438	-0.665769	0.000438	0.478383	0.137359	10037	11	40	0.31074	6639	4.8872	3.389	34.2466	0.00627	0.0353	39993361	6639	22.50137	0.973944	0.001243	0.512391	0.000193	0.475362	0.000124	4e-06	2.28713163629302	11054	Transient	tropics_23	1.02723736363636	1.00909356940024	0.352373290426388	1.00290247757183	2.26943005181347	1.00635515670163	1107.73387096774	0.07	0.0165975
13.313364	3.090743	0.003181	0.000199	-0.681944	0.000199	0.496255	0.129118	10079	11	38	0.257984	5636	5.0262	5.1178	136.9863	0.00639	0.0418	39994364	5636	22.616438	0.987301	0.0011	0.513095	0.000181	0.481244	0.000121	-9e-06	2.43833689859045	11398	Transient	tropics_23	1.21030581818182	1.01608938383472	0.180909090909091	0.985457051032786	1.09944751381215	1.03119207719992	1067.09090909091	0.07	0.01409
7.46747	4.489906	0.051022	0.00029	-0.634989	0.00029	0.496688	0.137108	10135	11	36	0.208309	5055	5.0424	5.274	68.4932	0.00614	0.0465	39994945	5055	22.769863	0.999971	0.000848	0.514901	0.00019	0.485736	7.3e-05	-2.2e-05	2.45984437499771	11639	Est.	tropics_23	0.678860909090909	1.05237656356186	0.341981132075472	1.02921011542025	1.52631578947368	1.02254722730043	1878.19178082192	0.07	0.0126375
7.743304	2.855982	0.020916	0.000184	-0.637204	0.000184	0.483033	0.136206	10079	11	38	0.257984	5636	5.0262	5.1178	136.9863	0.00639	0.0418	39994364	5636	22.616438	0.987301	0.0011	0.513095	0.000181	0.481244	0.000121	-9e-06	2.43833689859045	11701	Est.	tropics_23	0.703936727272727	1.03427047332876	0.167272727272727	1.03054755292449	1.01657458563536	1.00371744894482	1125.6694214876	0.07	0.01409
11.217014	2.277558	0.040166	0.000147	-0.665106	0.000147	0.506383	0.133336	10303	10	30	0.265902	7845	5.6337	5.7329	45.6621	0.00605	0.0551	39992155	7845	23.230137	1.015977	0.000601	0.517233	0.000185	0.491344	7.4e-05	-5.3e-05	2.2368201269777	11898	Transient	tropics_23	1.1217014	1.02461331616955	0.24459234608985	0.994172872963986	0.794594594594595	1.03060788368231	1801.83783783784	0.07	0.0196125
13.71932	3.814293	0.055038	0.000246	-0.685205	0.000246	0.52458	0.121752	10485	10	60	0.350856	21191	5.9206	4.6164	54.7945	0.00631	0.0573	39978809	21191	23.728767	1.02302	0.000992	0.515583	0.000198	0.496361	0.000183	-6.7e-05	2.08746735698905	12159	Est.	tropics_23	1.371932	1.03280557954066	0.247983870967742	0.977508765163388	1.24242424242424	1.0568517671614	665.311475409836	0.07	0.0529775
7.36148	5.477294	0.028005	0.000353	-0.634137	0.000353	0.485298	0.135745	10723	12	79	0.325882	31852	6.8764	4.5096	91.3242	0.0064	0.0822	39968148	31852	24.380822	0.992144	0.000951	0.511182	0.00031	0.485721	0.000264	-0.000166	2.18250244022486	12290	Transient	tropics_23	0.613456666666667	1.03654391541218	0.371188222923239	1.03758156594037	1.13870967741935	0.99912912968556	514.185606060606	0.07	0.07963
17.372452	4.753842	0.045538	0.000307	-0.714547	0.000307	0.535155	0.11213	10849	12	84	0.345331	25839	7.2931	4.8548	273.9726	0.00633	0.0989	39974161	25839	24.726027	0.991016	0.001334	0.509731	0.000376	0.486628	0.000376	-0.000206	2.26757095851789	12557	Transient	tropics_23	1.44770433333333	1.05607858430918	0.230134932533733	0.96014126279129	0.816489361702128	1.09972093673196	298.218085106383	0.07	0.0645975
8.222222	8.530511	0.023008	0.00055	-0.641051	0.00055	0.485987	0.227265	1903	9	43	0.433769	11928	5.135	4.8822	39.1389	0.00628	0.0445	39988072	11928	0.216438	0.989486	0.000758	0.52004	0.000226	0.475949	8.1e-05	-5.1e-05	1.98678607014627	1063	Est.	tropics_24	0.913580222222222	1.03414775521056	0.725593667546174	1.01288079922169	2.43362831858407	1.02109049499001	2805.74074074074	0.07	0.02982
8.27027	6.16396	0.026514	0.000398	-0.641437	0.000398	0.487813	0.224838	2281	8	26	0.5216	6250	5.2774	5.9178	34.2466	0.00122	0.0261	39993750	6250	1.252055	1.003244	0.000876	0.524039	0.000202	0.478856	9.9e-05	-3.7e-05	1.54488413941267	1402	Transient	tropics_24	1.03378375	1.0235482328544	0.454337899543379	1.00476347941712	1.97029702970297	1.0187049969093	2271.09090909091	0.07	0.015625
11.540434	4.634953	0.042015	0.000299	-0.667703	0.000299	0.508625	0.206095	2337	9	21	0.476539	6692	5.425	6.0712	34.2466	0.00621	0.0265	39993308	6692	1.405479	1.010791	0.000748	0.523452	0.000184	0.482991	7.6e-05	-3.3e-05	1.54080594155013	1520	Est.	tropics_24	1.28227044444444	1.03177622504085	0.399732620320856	0.979813475475532	1.625	1.05307345271444	2711.77631578947	0.07	0.01673
8.031452	3.882452	0.033518	0.00025	-0.639519	0.00025	0.490411	0.211129	2785	11	28	0.458037	15311	5.7861	3.8603	273.9726	0.00635	0.0456	39984689	15311	2.632877	0.99487	0.000892	0.51262	0.000303	0.485763	0.000339	-0.000204	1.68959259245076	1842	Est.	tropics_24	0.730132	1.03941827284749	0.280269058295964	1.02911730464329	0.825082508250825	1.00956845210524	622.799410029499	0.07	0.0382775
22.128849	5.64061	0.044598	0.000364	-0.752751	0.000364	0.555335	0.160188	2911	12	49	0.384166	15902	5.9348	4.2055	68.4932	0.00612	0.0655	39984098	15902	2.978082	1.002251	0.000848	0.509688	0.000456	0.492501	0.000507	-0.000368	1.99076174818504	1978	Est.	tropics_24	1.84407075	1.04325906506339	0.429245283018868	0.924229838944108	0.798245614035088	1.12758146683966	315.952662721893	0.07	0.039755
9.837191	8.140932	0.002631	0.000525	-0.654023	0.000525	0.48247	0.195577	3415	11	55	0.430629	17565	5.9043	5.5808	39.1389	0.00624	0.079	39982435	17565	4.358904	1.001299	0.001206	0.513791	0.000767	0.488323	0.000491	-0.00048	1.85245631587981	2276	Transient	tropics_24	0.894290090909091	1.00133373160052	0.435323383084577	1.01198698590323	0.684485006518905	0.988014080844032	398.32382892057	0.07	0.0439125
6.62509	4.218582	0.047942	0.000272	-0.628223	0.000272	0.491987	0.198805	3163	13	57	0.376513	18504	5.8421	4.8959	91.3242	0.00615	0.0891	39981496	18504	3.668493	0.998517	0.000928	0.504597	0.000838	0.496259	0.000783	-0.00069	1.9124966640002	2318	Est.	tropics_24	0.509622307692308	1.05066794575469	0.293103448275862	1.05735677783634	0.324582338902148	0.991391591890525	253.901660280971	0.07	0.04626
8.659493	2.925561	0.012299	0.000189	-0.644563	0.000189	0.482572	0.190272	3457	10	53	0.474314	17714	5.8998	5.7014	68.4932	0.00627	0.0757	39982286	17714	4.473973	1.007161	0.000894	0.516182	0.000683	0.488816	0.000411	-0.000436	1.81461461365475	2564	Est.	tropics_24	0.8659493	1.00517687214367	0.211409395973154	1.01687364096759	0.276720351390922	0.987226277372263	462.948905109489	0.07	0.044285
9.517699	3.205439	0.011157	0.000207	-0.651456	0.000207	0.485216	0.190121	4087	8	22	0.542926	6255	5.9757	6.3671	54.7945	0.00648	0.0222	39993745	6255	6.2	1.008874	0.000531	0.526667	0.000163	0.479117	2.9e-05	-2.5e-05	1.37784883832297	2833	Transient	tropics_24	1.189712375	1.00232484080233	0.389830508474576	0.989783356833459	1.26993865030675	1.01272966728377	6555.89655172414	0.07	0.0156375
6.411894	6.35237	0.038792	0.00041	-0.62651	0.00041	0.486521	0.190843	4045	8	22	0.577537	6081	5.7707	6.2521	91.3242	0.00614	0.0195	39993919	6081	6.084932	0.996417	0.000592	0.526932	0.000167	0.472962	4.1e-05	-2.4e-05	1.28970740334695	3250	Est.	tropics_24	0.80148675	1.0432923503717	0.692567567567568	1.01427469517829	2.45508982035928	1.02866826510375	4654.70731707317	0.07	0.0152025
5.132675	5.391007	0.031283	0.000348	-0.616235	0.000348	0.478108	0.179648	4787	6	58	0.724447	19724	4.9518	5.4932	68.4932	0.00636	0.0149	39980276	19724	8.117808	0.998095	0.000997	0.534183	0.000184	0.467283	7.7e-05	0	1.31920095775308	3892	Est.	tropics_24	0.855445833333333	1.03374674313902	0.349047141424273	1.01084013518483	1.89130434782609	1.02316583312468	2333.09090909091	0.07	0.04931
4.308354	3.085508	0.03833	0.000199	-0.609614	0.000199	0.478208	0.178828	5081	5	37	0.506531	11101	4.6464	5.9027	54.7945	0.00628	0.034	39988899	11101	8.923288	1.010734	0.001234	0.537895	0.000174	0.46994	0.000139	-3e-06	1.60744816567816	4357	Transient	tropics_24	0.8616708	1.02803909906116	0.161264181523501	1.01053299062777	1.14367816091954	1.01759373537047	1286.53237410072	0.07	0.0277525
5.853864	3.999302	0.028423	0.000258	-0.622028	0.000258	0.479499	0.175471	5305	5	55	0.602512	18627	4.9132	6.4452	136.9863	0.00602	0.039	39981373	18627	9.536986	1.014336	0.000801	0.537676	0.000153	0.471806	5.9e-05	-3e-06	1.52508753152229	4405	Transient	tropics_24	1.1707728	1.0142899274144	0.322097378277154	0.998472298842503	1.68627450980392	1.01630543062191	2974.08474576271	0.07	0.0465675
3.760972	3.752454	0.061055	0.000242	-0.605217	0.000242	0.48717	0.168261	5361	5	56	0.58165	20600	5.1871	3.9068	273.9726	0.00599	0.0404	39979400	20600	9.690411	1.003894	0.000881	0.537481	0.000153	0.467114	7.5e-05	0	1.58209398304888	4733	Est.	tropics_24	0.7521944	1.05883427456996	0.274687854710556	1.01576789011193	1.58169934640523	1.04293598564804	2243.48	0.07	0.0515
5.47759	6.39204	0.060361	0.000412	-0.619006	0.000412	0.493576	0.155435	5725	5	64	0.53248	19381	5.0457	4.4329	136.9863	0.00627	0.0452	39980619	19381	10.687671	1.007026	0.001083	0.537658	0.000154	0.468405	0.000107	6e-06	1.90438020255159	5131	Est.	tropics_24	1.095518	1.05480885174443	0.380424746075716	1.00152777454805	2.67532467532468	1.05373768426896	1452.66355140187	0.07	0.0484525
3.791123	4.665248	0.043147	0.000301	-0.60546	0.000301	0.478618	0.162177	5753	5	57	0.528427	18873	4.9887	7.1384	68.4932	0.00648	0.0457	39981127	18873	10.764384	1.001596	0.001053	0.537544	0.000154	0.465986	0.000109	2e-06	1.87420882612225	5169	Transient	tropics_24	0.7582246	1.04242765047078	0.285849952516619	1.01540206972689	1.95454545454545	1.02710811054409	1487.8623853211	0.07	0.0471825
2.737426	3.798658	0.038468	0.000245	-0.596996	0.000245	0.472327	0.15107	6131	6	47	0.426968	15329	4.7852	7.6548	91.3242	0.00616	0.0439	39984671	15329	11.8	0.991909	0.000986	0.533299	2e-04	0.465178	8.2e-05	-1.2e-05	2.03642201849105	5976	Est.	tropics_24	0.456237666666667	1.04769436799824	0.248478701825558	1.03218409367494	1.225	1.01536831062518	1842.31707317073	0.07	0.0383225
7.252113	6.116721	0.067391	0.000395	-0.633259	0.000395	0.504166	0.139494	6355	5	50	0.572449	17219	3.9751	7.8973	68.4932	0.0069	0.0346	39982781	17219	12.413699	1.013242	0.001047	0.53716	0.000164	0.471761	0.000117	-8e-06	1.60226690508318	6200	Est.	tropics_24	1.4504226	1.05573362972982	0.377268385864374	0.988269620983907	2.40853658536585	1.06868944232355	1192.25641025641	0.07	0.0430475
8.517885	4.451857	0.008332	0.000287	-0.643426	0.000287	0.480108	0.143935	6775	8	50	0.559264	17110	4.684	4.2932	45.6621	0.00622	0.0474	39982890	17110	13.564384	0.983896	0.000873	0.526308	0.000196	0.467653	0.000158	-6.6e-05	1.62639604086334	6335	Transient	tropics_24	1.064735625	1.02487133570771	0.328751431844215	0.998443898265696	1.46428571428571	1.02663299497704	910.981012658228	0.07	0.042775
7.378296	12.965411	0.014089	0.000836	-0.634272	0.000836	0.478439	0.135613	6845	8	39	0.582161	13644	4.6519	3.411	273.9726	0.0062	0.0412	39986356	13644	13.756164	0.991129	0.000916	0.526071	0.00023	0.471266	0.000106	-4.7e-05	1.66287650582126	6630	Est.	tropics_24	0.922287	1.02326611139195	0.912663755458515	1.00807955925305	3.63478260869565	1.01522070338195	1279.3679245283	0.07	0.03411
3.589672	5.316627	0.116664	0.000343	-0.603842	0.000343	0.514286	0.126876	7195	6	37	0.424062	17962	4.829	4.3452	91.3242	0.00613	0.0287	39982038	17962	14.715068	1.025861	0.001485	0.535912	2e-04	0.478705	0.000135	1.5e-05	1.42041181174364	7518	Est.	tropics_24	0.598278666666667	1.09541330551541	0.230976430976431	1.02014350695674	1.715	1.07432761303935	939.822222222222	0.07	0.044905
4.375063	7.409706	-0.016471	0.000478	-0.61015	0.000478	0.453452	0.126953	7517	4	114	0.8144	55404	2.4337	3.7671	Inf	0.00644	0.0096	39944596	55404	15.59726	0.957268	0.000759	0.541634	0.000137	0.442002	7.1e-05	0	0.918205121456559	7694	Transient	tropics_24	1.09376575	1.02757420621007	0.629776021080369	1.00301933142404	3.48905109489051	1.025904860159	1788.07042253521	0.07	0.13851
5.560096	4.287254	-0.013462	0.000277	-0.619668	0.000277	0.458665	0.123282	7629	5	57	0.678667	11583	2.8231	4.0726	136.9863	0.00669	0.0181	39988417	11583	15.90411	0.947385	0.000908	0.539603	0.000141	0.439107	0.000121	-1.1e-05	1.40415618935355	7937	Est.	tropics_24	1.1120192	1.0414226607739	0.305066079295154	0.997257362910197	1.9645390070922	1.04454039675979	1018.85950413223	0.07	0.0289575
8.544872	3.209525	0.003704	0.000207	-0.643643	0.000207	0.477816	0.122728	7839	6	22	0.433272	2158	3.4753	9.4986	19.5695	0.00645	0.05	39997842	2158	16.479452	0.995692	0.00144	0.535611	0.000183	0.464908	0.000172	4e-06	1.79525140541279	8391	Transient	tropics_24	1.42414533333333	1.00805356303498	0.14375	0.98088910135242	1.13114754098361	1.02776463300266	713.53488372093	0.07	0.005395
7.369231	14.186746	0.006967	0.000915	-0.6342	0.000915	0.474883	0.118362	7755	5	27	0.320755	3074	3.3308	9.8027	27.3973	0.0064	0.0438	39996926	3074	16.249315	0.969264	0.001807	0.537749	0.000147	0.450814	0.000324	-2e-05	2.06649524583111	8466	Est.	tropics_24	1.4738462	1.0389236843675	0.506364139457665	0.986258656608955	6.22448979591837	1.05339008992622	365.314814814815	0.07	0.007685
3.61039	9.959521	0.011455	0.000643	-0.604008	0.000643	0.462885	0.121265	8567	6	44	0.659658	7610	4.3325	3.8137	273.9726	0.00665	0.0299	39992390	7610	18.473973	0.963314	0.000845	0.535837	0.000153	0.449598	6.7e-05	5e-06	1.50055752201881	9341	Est.	tropics_24	0.601731666666667	1.05004272723819	0.76094674556213	1.02011694087175	4.20261437908497	1.02955306740688	1809.92537313433	0.07	0.019025
7.908654	6.967617	-0.027252	0.00045	-0.638532	0.00045	0.460897	0.128618	8679	5	26	0.362692	2793	5.6992	11.0767	18.2648	0.00644	0.0738	39997207	2793	18.780822	0.984658	0.00128	0.538078	0.000187	0.45759	8.2e-05	3.5e-05	1.78201904462235	9359	Transient	tropics_24	1.5817308	0.988278148753215	0.3515625	0.981394998055267	2.40641711229947	1.00722699359689	1568.51219512195	0.07	0.0069825
6.290553	6.551943	-0.028621	0.000423	-0.625535	0.000423	0.454378	0.125342	8567	6	44	0.659658	7610	4.3325	3.8137	273.9726	0.00665	0.0299	39992390	7610	18.473973	0.963314	0.000845	0.535837	0.000153	0.449598	6.7e-05	5e-06	1.50055752201881	9371	Transient	tropics_24	1.0484255	1.00879329178551	0.500591715976331	0.9983915635607	2.76470588235294	1.01063171989199	1870.77611940299	0.07	0.019025
5.804469	2.358416	0.005241	0.000152	-0.621631	0.000152	0.468136	0.125134	8707	5	19	0.401027	2531	5.9197	11.1192	30.4414	0.00628	0.0791	39997469	2531	18.857534	0.987591	0.001672	0.539206	0.000194	0.457974	0.000146	4.5e-05	1.64112565984032	9787	Transient	tropics_24	1.1608938	1.01788570173821	0.0909090909090909	0.996034475390712	0.783505154639175	1.02218903256517	857.082191780822	0.07	0.0063275
4.048529	3.666763	0.083013	0.000237	-0.607527	0.000237	0.498992	0.117546	8987	5	21	0.85616	9010	3.9169	5.5808	34.2466	0.00617	0.0201	39990990	9010	19.624658	1.043176	0.00065	0.540144	0.000133	0.482983	1.8e-05	9e-06	0.643159966757775	10585	Est.	tropics_24	0.8097058	1.04158448208506	0.364615384615385	1.00842782413121	1.78195488721804	1.03314609416895	6530.33333333333	0.07	0.022525
4.927978	8.130239	0.038611	0.000525	-0.614591	0.000525	0.48115	0.118608	9295	5	114	0.415146	46044	4.2177	5.8082	273.9726	0.00621	0.0264	39953956	46044	20.468493	1.000809	0.001018	0.537449	0.000152	0.465703	0.000103	2e-06	1.65827171006662	10655	Est.	tropics_24	0.9855956	1.03852592411876	0.515717092337917	1.00635048657852	3.45394736842105	1.03316920870168	1151.53398058252	0.07	0.11511
3.501382	4.852763	0.014232	0.000313	-0.603132	0.000313	0.464032	0.121917	9407	5	103	0.396084	30544	4.1001	6.1151	Inf	0.00638	0.0312	39969456	30544	20.775342	0.983644	0.001363	0.537571	0.00017	0.457598	0.000157	9e-06	2.15726335422049	10749	Transient	tropics_24	0.7002764	1.03120006534325	0.229640498899486	1.01771756103807	1.84117647058824	1.01406037613801	776.541401273885	0.07	0.07636
7.008463	4.547178	0.013221	0.000293	-0.631302	0.000293	0.476672	0.11798	9505	5	74	0.263122	19242	3.9421	12.2123	68.4932	0.00612	0.0357	39980758	19242	21.043836	0.982959	0.001126	0.537895	0.000174	0.457041	0.000139	-1.1e-05	2.43525983925163	10813	Transient	tropics_24	1.4016926	1.03087594076392	0.260213143872114	0.988852504135578	1.68390804597701	1.0429523828278	848.776978417266	0.07	0.048105
3.324304	7.618679	0.029541	0.000492	-0.60171	0.000492	0.470357	0.11953	9547	5	63	0.21837	16614	3.9577	6.4986	136.9863	0.00634	0.0367	39983386	16614	21.158904	0.986477	0.001121	0.538143	0.00018	0.458467	0.000132	-1.1e-05	2.4418919373657	11022	Est.	tropics_24	0.6648608	1.04410104224875	0.438893844781445	1.01808249875812	2.73333333333333	1.02593425481005	905.530303030303	0.07	0.041535
2.460542	3.577065	0.046999	0.000231	-0.594772	0.000231	0.475267	0.119924	9785	5	47	0.27112	11257	4.6879	12.5959	136.9863	0.00619	0.0476	39988743	11257	21.810959	1.005178	0.001057	0.53763	0.000191	0.467608	0.000109	-1.4e-05	2.38319027238989	11852	Est.	tropics_24	0.4921084	1.04272174774833	0.218543046357616	1.02614872025399	1.20942408376963	1.01637910386478	1100.22018348624	0.07	0.0281425
4.700125	5.22877	0.038631	0.000337	-0.612761	0.000337	0.479977	0.11668	10009	5	61	0.379602	20806	5.0866	12.9027	45.6621	0.00605	0.0589	39979194	20806	22.424658	1.021928	0.001135	0.538623	0.000187	0.474507	0.000109	-5e-06	2.20047745138062	12118	Transient	tropics_24	0.940025	1.01708425556505	0.296916299559471	1.00599630248799	1.80213903743316	1.01152775406896	1070.45871559633	0.07	0.052015
4.270916	3.388756	0.068545	0.000219	-0.609313	0.000219	0.492849	0.113897	10009	5	61	0.379602	20806	5.0866	12.9027	45.6621	0.00605	0.0589	39979194	20806	22.424658	1.021928	0.001135	0.538623	0.000187	0.474507	0.000109	-5e-06	2.20047745138062	12151	Est.	tropics_24	0.8541832	1.04796895335425	0.19295154185022	1.00947096461403	1.17112299465241	1.03865485651423	1044.92660550459	0.07	0.052015
5.324763	6.727994	-0.002721	0.000434	-0.617778	0.000434	0.463024	0.117485	10359	6	105	0.469917	35834	5.0696	4.1781	Inf	0.00662	0.0769	39964166	35834	23.383562	0.988698	0.001863	0.533468	0.000155	0.463571	0.000354	-3.6e-05	2.16575485271888	12376	Transient	tropics_24	0.8874605	1.00868283193163	0.232957595276436	1.01063433816347	2.8	0.998820029725759	331.878531073446	0.07	0.089585
8.581673	5.053181	0.017891	0.000326	-0.643938	0.000326	0.485209	0.108967	10345	6	110	0.482582	37030	5.0266	4.1397	Inf	0.00627	0.0745	39962970	37030	23.345205	0.985967	0.001546	0.533732	0.000153	0.462059	0.000284	-3.4e-05	2.14073747028161	12577	Transient	tropics_24	1.43027883333333	1.03254165978531	0.210866752910737	0.984051976834489	2.13071895424837	1.05010182682298	383.68661971831	0.07	0.092575
5.788013	3.977629	0.111415	0.000257	-0.621499	0.000257	0.5209	0.099287	10387	6	100	0.435938	32734	4.7618	13.4151	136.9863	0.00637	0.0772	39967266	32734	23.460274	0.992994	0.002164	0.532923	0.000157	0.466052	0.00041	-3.1e-05	2.21607494597944	12966	Est.	tropics_24	0.964668833333333	1.12574569632423	0.118761552680222	1.00791045415884	1.63694267515924	1.11768643842318	242.163414634146	0.07	0.081835
9.125954	7.102456	-0.037312	0.000458	-0.64831	0.000458	0.460775	0.110589	10947	6	36	0.366007	3489	3.8674	14.1877	16.116	0.00655	0.048	39996511	3489	24.994521	0.976607	0.002462	0.535536	0.000218	0.456045	0.000353	1.2e-05	2.35674819202889	13484	Transient	tropics_24	1.52099233333333	0.986451577035585	0.186027619821283	0.976458688213977	2.10091743119266	1.01037178348628	313.28328611898	0.07	0.0087225
4.565217	9.443071	0.021202	0.000609	-0.611677	0.000609	0.471019	0.107227	10863	6	56	0.557673	7820	3.4186	2.7096	45.6621	0.00658	0.0301	39992180	7820	24.764384	0.954101	0.001345	0.533394	0.000189	0.447349	0.000162	-1e-06	2.02335395605829	13956	Transient	tropics_24	0.7608695	1.07056628106284	0.452788104089219	1.01696013318643	3.22222222222222	1.05291170875536	661.895061728395	0.07	0.01955
12.248476	7.906248	-0.00756	0.00051	-0.673391	0.00051	0.486808	0.217756	1903	12	30	0.773405	8588	4.5717	2.8027	68.4932	0.00633	0.0115	39991412	8588	0.216438	0.985719	0.00067	0.50954	0.000194	0.483852	2.9e-05	-2.3e-05	1.03727626220666	932	Transient	tropics_25	1.02070633333333	1.00684729108637	0.761194029850746	1.00085628746443	2.62886597938144	1.00610930615147	7508.8275862069	0.07	0.02147
10.511111	3.405432	0.029077	0.00022	-0.659436	0.00022	0.497899	0.212515	2323	11	14	0.764681	2367	5.7269	3.9534	17.1233	0.00665	0.0112	39997633	2367	1.367123	0.997822	0.000898	0.5137	0.000191	0.485867	0.000126	-4.4e-05	0.977528914329882	1702	Est.	tropics_25	0.955555545454545	1.0317510169356	0.244988864142539	1.00670220140934	1.15183246073298	1.02476397861966	1686.62698412698	0.07	0.0059175
12.727273	1.353427	0.012459	8.7e-05	-0.677236	8.7e-05	0.49849	0.216646	2351	11	11	0.727308	2545	5.8888	4.0301	18.2648	0.0063	0.0128	39997455	2545	1.443836	1.018227	0.00066	0.513316	0.000176	0.496108	1.4e-05	-1.1e-05	0.987898134305192	1704	Transient	tropics_25	1.15702481818182	0.994411792925528	0.131818181818182	0.989681246477005	0.494318181818182	1.00480137389439	15474.7142857143	0.07	0.0063625
13.582618	4.487809	0.003417	0.00029	-0.684107	0.00029	0.497543	0.202121	3037	12	33	0.621195	13305	6.4118	5.1699	91.3242	0.00646	0.0205	39986695	13305	3.323288	0.988002	0.000797	0.509756	0.00017	0.484758	7.2e-05	-1.8e-05	1.28388374294905	1857	Transient	tropics_25	1.13188483333333	1.01560811071192	0.363864491844417	0.989768797626321	1.70588235294118	1.02637398454487	2807.23611111111	0.07	0.0332625
12.060137	5.448274	0.017801	0.000351	-0.671878	0.000351	0.498542	0.199017	3163	12	21	0.578005	7320	6.218	5.5151	45.6621	0.00643	0.0214	39992680	7320	3.668493	0.984926	0.001023	0.510233	0.000149	0.482808	0.000158	-2.4e-05	1.49260300670017	2300	Est.	tropics_25	1.00501141666667	1.03353996352649	0.343108504398827	1.00101030486315	2.35570469798658	1.03258852380242	1259.60126582278	0.07	0.0183
10.302174	2.949995	0.033819	0.00019	-0.657757	0.00019	0.49947	0.205599	3247	12	19	0.514237	5830	5.9027	5.7452	45.6621	0.00608	0.0238	39994170	5830	3.89863	0.99368	0.000663	0.509562	0.000151	0.487745	7.2e-05	-2.6e-05	1.65572945929296	2381	Est.	tropics_25	0.8585145	1.04097633429302	0.28657616892911	1.01658273803734	1.25827814569536	1.0240392008119	2855.54166666667	0.07	0.014575
15.238606	2.776847	0.019293	0.000179	-0.697408	0.000179	0.512167	0.192092	3527	13	18	0.363127	5001	5.7608	6.5123	21.0748	0.00616	0.0363	39994999	5001	4.665753	1.014267	0.000921	0.505072	0.000148	0.502269	0.000125	-2.3e-05	1.74481147972881	2648	Transient	tropics_25	1.17220046153846	1.00513998049092	0.194353963083605	0.985748809053545	1.20945945945946	1.01970657157818	1536.736	0.07	0.0125025
14.467732	12.150618	0.004937	0.000784	-0.691216	0.000784	0.501964	0.194455	4003	12	53	0.722553	22033	4.5383	4.8904	273.9726	0.00636	0.022	39977967	22033	5.969863	1.008451	0.000754	0.509575	0.000218	0.494982	2.5e-05	-2.6e-05	1.19996346333776	2728	Est.	tropics_25	1.20564433333333	0.996527552716981	1.03978779840849	0.983106555943756	3.59633027522936	1.01410556343463	7778.2	0.07	0.0550825
10.452525	5.28815	0.011215	0.000341	-0.658965	0.000341	0.488992	0.19559	4227	11	38	0.544446	13612	4.7971	4.4493	68.4932	0.00599	0.0245	39986388	13612	6.583562	0.989348	0.000715	0.51271	0.00017	0.482603	3.6e-05	-8e-06	1.58443876401476	2858	Transient	tropics_25	0.950229545454545	1.0221662386439	0.476923076923077	1.0091212431013	2.00588235294118	1.01323862470809	5433.05555555556	0.07	0.03403
12.016094	3.490084	0.015275	0.000225	-0.671524	0.000225	0.497169	0.194475	4255	11	42	0.484676	12268	4.8889	6.6548	54.7945	0.00631	0.0291	39987732	12268	6.660274	0.99898	0.00074	0.512832	0.000172	0.487186	3.7e-05	-9e-06	1.71988783375449	2891	Transient	tropics_25	1.09237218181818	1.016429016693	0.304054054054054	0.996289872420729	1.30813953488372	1.02049114711835	5256.08108108108	0.07	0.03067
12.215657	7.374467	0.028072	0.000476	-0.673127	0.000476	0.504345	0.186291	4423	11	28	0.344577	9487	5.2951	7.1151	54.7945	0.0065	0.0371	39990513	9487	7.120548	1.004808	0.000728	0.514089	0.000167	0.488825	3.2e-05	-6e-06	1.75545180566793	3334	Transient	tropics_25	1.11051427272727	1.02354851033866	0.653846153846154	0.992261970659552	2.85029940119761	1.03174960364139	5821.59375	0.07	0.0237175
10.374163	6.329859	0.058649	0.000408	-0.658336	0.000408	0.5124	0.184171	4647	10	31	0.281764	11861	6.1774	7.7315	91.3242	0.00619	0.0586	39988139	11861	7.734247	1.02072	0.00132	0.516352	0.000181	0.494391	0.000155	-7e-06	2.08178714885659	3576	Transient	tropics_25	1.0374163	1.03887743354426	0.309090909090909	1.00263403853021	2.25414364640884	1.03642663397999	1188.2	0.07	0.0296525
9.123001	4.206273	0.088433	0.000271	-0.648286	0.000271	0.522591	0.172672	4605	10	32	0.316791	10196	6.0128	7.6151	45.6621	0.006	0.0543	39989804	10196	7.619178	1.013339	0.001323	0.515521	0.000186	0.491649	0.000193	-2.8e-05	1.9938348632388	3614	Est.	tropics_25	0.9123001	1.07808053895853	0.204837490551776	1.01439384718117	1.45698924731183	1.06293514275428	894.673575129534	0.07	0.02549
8.691763	8.80825	0.044273	0.000568	-0.644822	0.000568	0.49892	0.165525	4899	10	107	0.583819	60935	3.9318	4.5781	273.9726	0.00622	0.041	39939065	60935	8.424658	1.000082	0.000911	0.518149	0.000141	0.482697	8.5e-05	2e-06	1.66302105723683	3726	Est.	tropics_25	0.8691763	1.04518196909415	0.623490669593853	1.01275104333172	4.02836879432624	1.03360907567273	1947.35294117647	0.07	0.1523375
7.605981	4.133814	0.054165	0.000267	-0.636101	0.000267	0.499301	0.178547	4829	10	89	0.514861	44715	4.3037	5.0562	136.9863	0.00622	0.0503	39955285	44715	8.232877	1.035702	0.001363	0.518132	0.000136	0.499901	0.000181	5e-06	1.85440432775609	3734	Transient	tropics_25	0.7605981	1.01926883551737	0.195891415994131	1.02165538978725	1.96323529411765	0.998799762352946	986.447513812155	0.07	0.1117875
6.942708	2.241509	0.024425	0.000145	-0.630774	0.000145	0.481588	0.166201	5361	8	22	0.636295	2645	4.1981	9.6863	21.0748	0.00656	0.0225	39997355	2645	9.690411	0.996639	0.001041	0.524847	0.000176	0.474871	6.7e-05	1.5e-05	1.36220174219563	4739	Transient	tropics_25	0.8678385	1.02818145165406	0.139289145052834	1.01397118482767	0.823863636363636	1.01414489408703	2480.61194029851	0.07	0.0066125
9.343137	3.372453	0.02418	0.000218	-0.650054	0.000218	0.490845	0.160601	5347	8	21	0.64123	2765	4.2311	9.6466	17.1233	0.00624	0.0261	39997235	2765	9.652055	0.99102	0.000804	0.524755	0.000174	0.472312	4.9e-05	-3e-06	1.39051804770411	5030	Est.	tropics_25	1.167892125	1.0337578522556	0.271144278606965	0.994783445703614	1.25287356321839	1.03923889293518	3277.57142857143	0.07	0.0069125
6.464586	3.177918	0.055318	0.000205	-0.626933	0.000205	0.494886	0.163446	5781	8	31	0.616166	10046	5.6069	6.2274	39.1389	0.00615	0.0217	39989954	10046	10.841096	1.032168	0.000815	0.525505	0.000212	0.491236	2e-05	-1.1e-05	1.23769395728889	5181	Est.	tropics_25	0.80807325	1.02393859140899	0.251533742331288	1.01659882880822	0.966981132075472	1.0074302371976	8172.3	0.07	0.025115
9.123992	4.084424	0.013842	0.000264	-0.648294	0.000264	0.485056	0.151224	6271	7	49	0.650622	12133	5.7947	7.2014	136.9863	0.0063	0.0269	39987867	12133	12.183562	0.965947	0.000896	0.53086	0.00019	0.455124	0.000118	-3.3e-05	1.34339941566829	5421	Est.	tropics_25	1.30342742857143	1.04968310273679	0.294642857142857	0.9850754379286	1.38947368421053	1.06576669215423	1281.5593220339	0.07	0.0303325
13.643564	3.602327	0.005924	0.000232	-0.684596	0.000232	0.498923	0.145658	6537	8	26	0.562544	4277	6.7126	7.263	54.7945	0.00616	0.0498	39995723	4277	12.912329	0.989771	0.000819	0.52548	0.000219	0.471277	0.000217	-0.000114	1.37927678021105	6169	Transient	tropics_25	1.7054455	1.01633769992112	0.283272283272283	0.959682429723129	1.05936073059361	1.0586618909898	671.235023041475	0.07	0.0106925
9.505464	3.118823	0.013798	0.000201	-0.651358	0.000201	0.48643	0.153783	6607	8	24	0.541323	4489	6.6242	7.3562	17.1233	0.00629	0.0493	39995511	4489	13.10411	1.003446	0.000626	0.524374	0.000238	0.478789	0.000151	-0.000112	1.3119950328596	6285	Est.	tropics_25	1.188183	1.01041175283775	0.321086261980831	0.994208941990569	0.84453781512605	1.01595901326054	1018.43046357616	0.07	0.0112225
10.868695	5.860261	0.036502	0.000378	-0.662308	0.000378	0.503447	0.149566	7139	9	69	0.68112	33740	6.0149	8.1822	68.4932	0.00618	0.0443	39966260	33740	14.561644	0.999927	0.000814	0.520769	0.000207	0.48029	1e-04	-4.8e-05	1.31267216313321	6399	Transient	tropics_25	1.20763277777778	1.03725209777157	0.464373464373464	0.990189157095802	1.82608695652174	1.04821462033355	1495.66	0.07	0.08435
8.19664	7.881293	0.009671	0.000508	-0.640845	0.000508	0.479469	0.154703	7391	8	48	0.659756	13505	5.7002	8.7356	Inf	0.00634	0.0334	39986495	13505	15.252055	0.975323	0.000813	0.524212	0.000238	0.465379	6.5e-05	-3.8e-05	1.37232465194171	6502	Transient	tropics_25	1.02458	1.03526515342879	0.624846248462485	1.0050266879463	2.13445378151261	1.03027639837638	2380.04615384615	0.07	0.0337625
6.538674	8.723642	0.009652	0.000563	-0.627528	0.000563	0.473018	0.155835	7587	8	30	0.608934	5104	5.4102	9.0027	39.1389	0.00639	0.0269	39994896	5104	15.789041	0.988301	0.000838	0.527384	0.000231	0.468758	9.7e-05	-5e-05	1.50133448717273	6638	Est.	tropics_25	0.81733425	1.02165102613423	0.671837708830549	1.0123742786232	2.43722943722944	1.00908784490078	1606.54639175258	0.07	0.01276
9.668269	3.221685	0.032425	0.000208	-0.652666	0.000208	0.496218	0.14657	7671	7	27	0.535876	3986	4.8387	9.1192	24.9066	0.00621	0.0244	39996014	3986	16.019178	1.005982	0.000719	0.529112	0.000185	0.47555	7.1e-05	-3.2e-05	1.53005772844308	7381	Est.	tropics_25	1.38118128571429	1.02681401705729	0.289290681502086	0.984018234905616	1.12432432432432	1.0434612553885	2064.3661971831	0.07	0.009965
7.293263	3.758118	0.05849	0.000242	-0.633589	0.000242	0.499767	0.149456	7993	9	38	0.313077	9528	5.1275	8.289	34.2466	0.00647	0.04	39990472	9528	16.90137	1.016543	0.000888	0.52263	0.000179	0.486547	0.000152	-5.6e-05	1.84147020589663	7525	Transient	tropics_25	0.810362555555555	1.04298035921525	0.272522522522523	1.015410051221	1.35195530726257	1.0271710646659	983.263157894737	0.07	0.02382
8.748196	7.024004	0.034479	0.000453	-0.645276	0.000453	0.493968	0.146874	8287	9	86	0.44101	35616	6.0762	4.6192	136.9863	0.00612	0.0566	39964384	35616	17.706849	1.017252	0.0011	0.521837	0.00017	0.487552	0.000135	-1.7e-05	1.81866756154356	7618	Est.	tropics_25	0.972021777777778	1.01752593404757	0.411818181818182	1.00513715054026	2.66470588235294	1.01315962194802	1087.95555555556	0.07	0.08904
9.758896	5.086611	0.033113	0.000328	-0.653394	0.000328	0.49729	0.141385	8385	9	82	0.402358	33679	6.4792	8.4014	136.9863	0.00628	0.0663	39966321	33679	17.975342	0.991506	0.001049	0.52171	0.000158	0.475322	0.000135	-1.3e-05	1.99894323336765	7728	Est.	tropics_25	1.08432177777778	1.04252252336465	0.312678741658723	0.997253180464532	2.07594936708861	1.04621709073007	1047.2962962963	0.07	0.0841975
9.791054	8.827268	-0.002229	0.000569	-0.653652	0.000569	0.480006	0.14463	8497	9	81	0.287138	22073	7.1335	5.1863	136.9863	0.00652	0.0769	39977927	22073	18.282192	0.9794	0.000927	0.520962	0.000156	0.470215	0.000133	-2.5e-05	2.18413151391618	7752	Est.	tropics_25	1.08789488888889	1.01875993707959	0.613807982740022	0.998427414359723	3.6474358974359	1.02082238975788	1087.44360902256	0.07	0.0551825
11.323904	4.054917	-0.001411	0.000262	-0.665964	0.000262	0.486202	0.138405	8665	10	44	0.240692	9830	7.6928	10.1712	136.9863	0.00673	0.082	39990170	9830	18.742466	0.981813	0.000728	0.518376	0.000166	0.473753	0.000104	-3.9e-05	2.19480402889545	7865	Transient	tropics_25	1.1323904	1.01708777027037	0.35989010989011	0.991130003907054	1.57831325301205	1.02627740615891	1330.81730769231	0.07	0.024575
11.76611	3.692312	0.045331	0.000238	-0.669516	0.000238	0.51122	0.133375	8847	10	28	0.266667	5070	7.5271	10.5616	45.6621	0.0064	0.0853	39994930	5070	19.241096	0.9977	0.00075	0.515814	2e-04	0.48384	0.000105	-5.5e-05	2.09403711333254	8706	Transient	tropics_25	1.176611	1.04878636106906	0.317333333333333	0.992521150421013	1.19	1.05658895502646	1270.2380952381	0.07	0.012675
9.834915	7.257377	0.041528	0.000468	-0.654004	0.000468	0.501549	0.13643	9211	10	44	0.3908	13782	6.2753	7.1425	54.7945	0.00615	0.0617	39986218	13782	20.238356	1.027292	0.000784	0.518713	0.000201	0.49537	7.2e-05	-3.8e-05	1.95824181117069	8932	Est.	tropics_25	0.9834915	1.01470891305356	0.596938775510204	1.00240341887395	2.32835820895522	1.01247350465309	1894.86111111111	0.07	0.034455
8.43159	2.8087	0.043591	0.000181	-0.642733	0.000181	0.496952	0.145272	9211	10	44	0.3908	13782	6.2753	7.1425	54.7945	0.00615	0.0617	39986218	13782	20.238356	1.027292	0.000784	0.518713	0.000201	0.49537	7.2e-05	-3.8e-05	1.95824181117069	8962	Transient	tropics_25	0.843159	1.01680441831166	0.230867346938776	1.01376541807344	0.900497512437811	1.00319357248118	2017.66666666667	0.07	0.034455
6.420374	5.239086	0.0302	0.000338	-0.626578	0.000338	0.482715	0.141779	9547	9	90	0.356815	32933	5.753	11.6849	273.9726	0.00618	0.0511	39967067	32933	21.158904	0.982815	0.001013	0.520875	0.000199	0.471938	0.000119	-2.7e-05	2.29666906616482	9175	Transient	tropics_25	0.713374888888889	1.04868224993592	0.333662388943731	1.02599942799587	1.69849246231156	1.02283562671368	1191.42016806723	0.07	0.0823325
6.765273	6.169984	0.003626	0.000398	-0.629348	0.000398	0.471063	0.146856	9911	9	50	0.409559	7679	6.4243	12.1822	39.1389	0.00622	0.0485	39992321	7679	22.156164	0.99458	0.001056	0.523411	0.000186	0.475246	0.000111	-1.3e-05	2.30333758322007	9325	Transient	tropics_25	0.751697	1.00910191426623	0.376893939393939	1.01820398136305	2.13978494623656	0.991198242594362	1323.02702702703	0.07	0.0191975
10.174157	5.136336	0.01547	0.000331	-0.656729	0.000331	0.489904	0.139245	9925	9	51	0.394616	7430	6.3157	12	39.1389	0.00633	0.0484	39992570	7430	22.194521	1.000804	0.001029	0.523312	0.000175	0.478316	0.000117	-1.6e-05	2.36781576177102	9598	Transient	tropics_25	1.13046188888889	1.01477440127427	0.321671525753158	0.990890182595184	1.89142857142857	1.02422666187207	1190.12820512821	0.07	0.018575
8.353226	3.496199	0.028227	0.000226	-0.642103	0.000226	0.488996	0.139531	9995	9	48	0.27275	7989	6.2751	12	22.8311	0.00613	0.0576	39992011	7989	22.386301	1.01343	0.001978	0.523363	0.000172	0.484218	0.000247	2.8e-05	2.59282708805162	10086	Transient	tropics_25	0.928136222222222	1.01499773713024	0.114256825075834	1.00539146493439	1.31395348837209	1.00986745639361	564.902834008097	0.07	0.0199725
7.037702	3.052439	0.10081	0.000197	-0.631537	0.000197	0.520275	0.122665	9967	9	46	0.351777	7428	6.3448	5.5466	34.2466	0.00623	0.0503	39992572	7428	22.309589	1.004897	0.001586	0.523073	0.00017	0.48045	0.000205	5e-06	2.46038037524787	10304	Est.	tropics_25	0.781966888888889	1.10067645656074	0.12421185372005	1.01663407626804	1.15882352941176	1.08289103965033	598.365853658537	0.07	0.01857
8.864743	4.573675	-0.028406	0.000295	-0.646212	0.000295	0.4645	0.126286	10345	8	156	0.827686	53182	2.8067	5.7699	273.9726	0.00665	0.0124	39946818	53182	23.345205	0.940343	0.000821	0.523962	0.000136	0.448821	7.7e-05	6e-06	0.951181477643094	10440	Transient	tropics_25	1.108092875	1.03365863015494	0.35931790499391	1.00012412407746	2.16911764705882	1.03493374864367	1640.07792207792	0.07	0.132955
5.598925	5.818709	0.04161	0.000375	-0.61998	0.000375	0.484776	0.117648	10443	8	66	0.647603	10911	3.1925	12.7425	136.9863	0.00683	0.0225	39989089	10911	23.613699	0.929148	0.001619	0.524475	0.000161	0.442995	0.000196	3.1e-05	1.46536807441813	10844	Est.	tropics_25	0.699865625	1.12198253583484	0.231624459542928	1.02570226720247	2.32919254658385	1.09431483425321	600.244897959184	0.07	0.0272775
9.452107	4.31284	0.005316	0.000278	-0.65093	0.000278	0.482144	0.217614	1931	7	16	0.365693	6850	5.0124	3.8986	54.7945	0.00634	0.0313	39993150	6850	0.293151	1.020238	0.000983	0.532004	0.000185	0.479648	0.000106	-2.2e-05	1.66692443791497	1139	Transient	tropics_27	1.350301	0.985387875181618	0.282807731434385	0.980369508269403	1.5027027027027	1.00520381613183	2052.96226415094	0.07	0.017125
10.280911	5.14777	0.020303	0.000332	-0.657587	0.000332	0.492766	0.201396	2113	7	33	0.313363	12819	5.4932	4.0164	68.4932	0.00615	0.0368	39987181	12819	0.791781	1.018492	0.000682	0.530808	0.00021	0.479973	8.5e-05	-5.8e-05	1.91316660199857	1791	Transient	tropics_27	1.46870157142857	1.00198185932668	0.486803519061584	0.976059145065859	1.58095238095238	1.02665358259735	2369.36470588235	0.07	0.0320475
3.164969	3.674754	0.049641	0.000237	-0.60043	0.000237	0.479307	0.208298	2225	7	34	0.287312	17796	5.9496	4.3233	273.9726	0.00625	0.0427	39982204	17796	1.09863	1.009158	0.000732	0.531228	0.00023	0.475201	8.4e-05	-5.9e-05	2.05372961723549	1858	Est.	tropics_27	0.452138428571429	1.04135701028853	0.323770491803279	1.03265584235182	1.0304347826087	1.00864055420759	2479.7380952381	0.07	0.04449
4.054751	4.020287	0.03997	0.000259	-0.607577	0.000259	0.478121	0.197416	2519	5	50	0.444664	19707	5.5661	5.1041	273.9726	0.00608	0.0445	39980293	19707	1.90411	0.99873	0.001123	0.537611	0.000194	0.464597	9.5e-05	1e-06	1.98524968546138	2143	Est.	tropics_27	0.8109502	1.04210302117441	0.230632235084595	1.01312845999515	1.33505154639175	1.02910909885342	2078.06315789474	0.07	0.0492675
2.54146	3.155439	0.054442	0.000204	-0.595422	0.000204	0.47923	0.199188	2547	5	48	0.455077	19678	5.0774	5.1795	Inf	0.00625	0.0394	39980322	19678	1.980822	1.003977	0.001091	0.538072	0.000187	0.46663	8.6e-05	5e-06	1.9646299742879	2174	Est.	tropics_27	0.508292	1.05176834675124	0.18698441796517	1.02463955673285	1.09090909090909	1.02700212159527	2316.13953488372	0.07	0.049195
6.294199	3.149635	0.034251	0.000203	-0.625565	0.000203	0.483894	0.175847	3079	5	43	0.403158	8994	4.9064	5.9479	45.6621	0.00608	0.0374	39991006	8994	3.438356	0.977887	0.001072	0.5376	0.000143	0.454983	0.000197	-3.8e-05	1.89232772060268	2822	Est.	tropics_27	1.2588398	1.05824529833924	0.189365671641791	0.995087595294278	1.41958041958042	1.06354303347598	892.624365482234	0.07	0.022485
8.077176	3.473518	0.070634	0.000224	-0.639886	0.000224	0.509051	0.172906	3345	7	34	0.421595	8150	5.3317	6.1315	45.6621	0.00623	0.0542	39991850	8150	4.167123	1.009703	0.000991	0.530642	0.000156	0.476027	0.000244	-8.2e-05	2.02151493356341	3206	Transient	tropics_27	1.15388228571429	1.06287528811665	0.226034308779011	0.993800978448494	1.43589743589744	1.06937421616841	708.631147540984	0.07	0.020375
7.3801	4.426032	0.025761	0.000286	-0.634287	0.000286	0.484118	0.181537	3709	9	47	0.612678	18189	5.7309	4.5671	273.9726	0.00641	0.045	39981811	18189	5.164384	0.998233	0.000742	0.521503	0.000191	0.47879	8.6e-05	-4.1e-05	1.55584667957735	3232	Transient	tropics_27	0.820011111111111	1.02791200280619	0.38544474393531	1.01689437463283	1.49738219895288	1.01112805196433	2110.89534883721	0.07	0.0454725
5.078412	3.975458	0.017812	0.000256	-0.615799	0.000256	0.471438	0.183325	3891	9	37	0.543326	14091	6.6348	5.0658	45.6621	0.00632	0.0554	39985909	14091	5.663014	0.988382	0.000885	0.523235	0.00023	0.472495	8.8e-05	-4e-05	1.67777670620038	3272	Transient	tropics_27	0.564268	1.0299373923666	0.289265536723164	1.03244067342753	1.11304347826087	0.997762939290363	2083.23863636364	0.07	0.0352275
10.351351	7.010512	0.025249	0.000452	-0.658152	0.000452	0.495474	0.165896	4003	8	40	0.440788	11577	7.3759	5.3726	39.1389	0.00631	0.0716	39988423	11577	5.969863	0.999684	0.001142	0.524453	0.00021	0.476794	0.000167	-4.4e-05	1.89213345900553	3283	Transient	tropics_27	1.293918875	1.02589463848312	0.395796847635727	0.98732843334345	2.15238095238095	1.03917834536508	993.389221556886	0.07	0.0289425
10.274345	10.695334	0.009012	0.00069	-0.657534	0.00069	0.487233	0.171407	3835	9	38	0.541952	14898	6.5407	4.9123	136.9863	0.00619	0.0573	39985102	14898	5.509589	0.989309	0.000801	0.52214	0.000227	0.47394	8.2e-05	-4.6e-05	1.67975400071854	3415	Transient	tropics_27	1.14159388888889	1.01995709160028	0.861423220973783	0.992315207993918	3.03964757709251	1.02804785415875	2090.32926829268	0.07	0.037245
9.184228	4.816502	0.004631	0.000311	-0.648778	0.000311	0.480915	0.165611	4241	9	40	0.374939	18315	6.8629	6.0247	136.9863	0.00611	0.0775	39981685	18315	6.621918	1.016852	0.001314	0.52144	0.000166	0.487854	0.000309	-8.1e-05	2.01807551323416	3781	Transient	tropics_27	1.02046977777778	0.987992096836652	0.236681887366819	1.00238590564656	1.87349397590361	0.985776482308231	535.957928802589	0.07	0.0457875
8.219748	2.326348	0.057394	0.00015	-0.641031	0.00015	0.502976	0.160516	4031	8	32	0.403085	11670	7.6413	5.4493	273.9726	0.00634	0.0768	39988330	11670	6.046575	0.997368	0.001237	0.524803	0.000203	0.475361	0.000184	-3.8e-05	1.93669406343533	3936	Est.	tropics_27	1.0274685	1.0618678391189	0.121261115602264	1.00370818326727	0.738916256157635	1.0580926916596	872.369565217391	0.07	0.029175
9.630679	5.678942	0.017038	0.000366	-0.652364	0.000366	0.488787	0.157143	4493	9	59	0.706385	27955	4.9343	6.7151	136.9863	0.00638	0.0405	39972045	27955	7.312329	0.999517	0.00088	0.520518	0.000207	0.480257	4.9e-05	-1.2e-05	1.311899937185	4178	Transient	tropics_27	1.07007544444444	1.0176755118541	0.415909090909091	1.00056697005929	1.76811594202899	1.01776132362464	3207	0.07	0.0698875
10.056923	3.607529	0.021178	0.000233	-0.655788	0.000233	0.49226	0.151691	4871	8	35	0.661863	8674	4.3303	5.0986	54.7945	0.00625	0.0176	39991326	8674	8.347945	1.003634	0.000761	0.526867	0.000172	0.47641	4.2e-05	-5e-06	1.49359514856558	4806	Transient	tropics_27	1.257115375	1.01770550354201	0.306176084099869	0.985130789120581	1.3546511627907	1.0332696626855	3611.69047619048	0.07	0.021685
5.216617	4.303225	0.027461	0.000278	-0.616909	0.000278	0.476471	0.158597	4899	8	31	0.617626	8476	4.4457	5.1753	91.3242	0.00609	0.0196	39991524	8476	8.424658	0.98644	0.000887	0.527149	0.00017	0.468021	9.6e-05	-1.7e-05	1.59932084611176	4950	Transient	tropics_27	0.652077125	1.0419706505271	0.313416009019166	1.02363809157804	1.63529411764706	1.01805474540672	1652.05208333333	0.07	0.02119
5.37291	6.849233	0.055684	0.000442	-0.618165	0.000442	0.490721	0.156653	5011	7	29	0.518281	8096	4.7871	5.0219	39.1389	0.0065	0.0229	39991904	8096	8.731507	0.992539	0.00108	0.528008	0.000186	0.470165	0.000141	-2.6e-05	1.7468950651315	5113	Est.	tropics_27	0.767558571428571	1.06521107550104	0.409259259259259	1.02068997417061	2.37634408602151	1.04372082141376	1111.01418439716	0.07	0.02024
5.735256	4.983646	-0.00587	0.000322	-0.621075	0.000322	0.4628	0.156095	5753	5	41	0.75521	10556	4.5379	4.4082	91.3242	0.00625	0.0092	39989444	10556	10.764384	0.981638	0.000638	0.536579	0.00016	0.457527	2.5e-05	-1e-06	1.15228451479629	5618	Transient	tropics_27	1.1470512	1.01274318515489	0.504702194357367	1.00146755285602	2.0125	1.011525002896	6243.8	0.07	0.02639
5.484321	9.260207	0.006033	0.000597	-0.61906	0.000597	0.467317	0.160704	6005	6	26	0.481369	3623	5.2489	4.1479	19.5695	0.00111	0.0292	39996377	3623	11.454795	0.997954	0.001146	0.534234	0.000161	0.467263	0.000219	-4.8e-05	1.74124877292829	5920	Transient	tropics_27	0.9140535	1.00811383610571	0.520942408376963	1.00789231517341	3.70807453416149	1.0001155666081	733.808219178082	0.07	0.0090575
9.107639	2.512719	0.035365	0.000162	-0.648163	0.000162	0.495441	0.141722	5963	6	28	0.616543	3784	5.2035	6.326	21.0748	0.00634	0.0222	39996216	3784	11.339726	0.991457	0.001041	0.535199	0.000157	0.463358	0.000175	-3.4e-05	1.50383935181167	6301	Est.	tropics_27	1.51793983333333	1.04492456958491	0.155619596541787	0.977217177596163	1.03184713375796	1.06924019872323	809.84	0.07	0.00946
5.847826	3.737713	0.033585	0.000241	-0.621979	0.000241	0.481823	0.159657	6229	8	28	0.414666	7541	5.4823	4.2055	30.4414	0.00623	0.0474	39992459	7541	12.068493	1.029528	0.000846	0.527301	0.000212	0.48856	0.000275	-0.000143	1.93473021572357	6335	Transient	tropics_27	0.73097825	1.00449462588164	0.284869976359338	1.01816779841484	1.13679245283019	0.986210496151957	580.570909090909	0.07	0.0188525
4.617962	5.785683	0.044221	0.000373	-0.612101	0.000373	0.482217	0.157998	6271	8	32	0.446899	9868	5.5763	4.2342	45.6621	0.00579	0.0503	39990132	9868	12.183562	1.026996	0.00081	0.52547	0.000225	0.489039	0.000237	-0.000133	1.91569302258102	6431	Transient	tropics_27	0.57724525	1.01773845420016	0.460493827160494	1.03185812185116	1.65777777777778	0.98605019231595	666.658227848101	0.07	0.02467
9.954749	5.024504	0.026778	0.000324	-0.654967	0.000324	0.494944	0.144681	6579	9	75	0.595862	34993	5.4961	4.8219	136.9863	0.00627	0.0449	39965007	34993	13.027397	0.996502	0.000826	0.521995	0.000245	0.477567	0.000115	-7.1e-05	1.63243261223143	6481	Est.	tropics_27	1.10608322222222	1.03074529948339	0.39225181598063	0.995142107602473	1.32244897959184	1.03638651749388	1258.09565217391	0.07	0.0874825
5.613527	5.029382	0.021594	0.000324	-0.620097	0.000324	0.475126	0.151793	7055	9	25	0.402213	2531	7.0987	6.1233	18.2648	0.00624	0.0524	39997469	2531	14.331507	0.986125	0.00075	0.519984	0.000191	0.474404	0.000132	-6.2e-05	1.83315408067319	6802	Transient	tropics_27	0.623725222222222	1.03620619874137	0.432	1.03444002029852	1.69633507853403	1.00152190959604	1149.94696969697	0.07	0.0063275
13.100529	12.820582	0.036199	0.000827	-0.680234	0.000827	0.511992	0.136629	7153	10	17	0.379796	2059	7.195	5.9589	18.2648	0.0014	0.0492	39997941	2059	14.6	1.003805	0.00085	0.518712	0.000209	0.484074	0.000118	-5.3e-05	1.83392227991196	7558	Est.	tropics_27	1.3100529	1.03293185582064	0.972941176470588	0.976454097569469	3.95693779904306	1.05767300040903	1157.87288135593	0.07	0.0051475
9.857934	3.369116	-0.041918	0.000217	-0.654189	0.000217	0.461411	0.142208	7839	9	39	0.628516	7715	3.2788	7.837	136.9863	0.00655	0.0199	39992285	7715	16.479452	0.95791	0.000816	0.522934	0.000196	0.458182	1e-04	-3.5e-05	1.60075280841698	7697	Transient	tropics_27	1.095326	1.00108403828992	0.26593137254902	0.99412832397582	1.10714285714286	1.00704741783833	1422.08	0.07	0.0192875
10.084592	7.436953	-0.021755	0.00048	-0.65601	0.00048	0.471631	0.135906	7881	9	31	0.562755	4661	3.4077	5.7973	68.4932	0.00678	0.0231	39995339	4661	16.594521	0.955014	0.001153	0.522853	0.000203	0.456896	0.000199	-4.9e-05	1.75400067500191	7714	Transient	tropics_27	1.12051022222222	1.0245712976675	0.416305290546401	0.9924733930112	2.36453201970443	1.03225022762292	682.94472361809	0.07	0.0116525
8.047859	9.330203	-0.011272	0.000602	-0.63965	0.000602	0.468868	0.137158	7881	9	31	0.562755	4661	3.4077	5.7973	68.4932	0.00678	0.0231	39995339	4661	16.594521	0.955014	0.001153	0.522853	0.000203	0.456896	0.000199	-4.9e-05	1.75400067500191	7887	Est.	tropics_27	0.894206555555556	1.03536837257207	0.522116218560278	1.00884380254468	2.96551724137931	1.02620289956577	689.236180904523	0.07	0.0116525
8.622951	1.74308	-0.034228	0.000112	-0.64427	0.000112	0.460303	0.147064	8091	9	14	0.291275	745	4.1819	16.5041	8.058	0.0172	0.0392	39999255	745	17.169863	0.991185	0.001568	0.520624	0.000193	0.476143	0.000208	-5e-06	1.89869784032964	8436	Transient	tropics_27	0.958105666666667	0.974945294224253	0.0714285714285714	1.00849304986456	0.580310880829015	0.96673268324852	707.038461538462	0.07	0.0018625
4.592593	0.241427	0.07052	1.6e-05	-0.611897	1.6e-05	0.494853	0.130387	8091	9	14	0.291275	745	4.1819	16.5041	8.058	0.0172	0.0392	39999255	745	17.169863	0.991185	0.001568	0.520624	0.000193	0.476143	0.000208	-5e-06	1.89869784032964	9116	Est.	tropics_27	0.510288111111111	1.08260923090716	0.0102040816326531	1.04167520035884	0.0829015544041451	1.0392949177033	626.860576923077	0.07	0.0018625
8.441337	7.047775	-0.024141	0.000455	-0.642811	0.000455	0.46454	0.133201	8693	8	82	0.850489	22092	3.1231	2.1685	273.9726	0.00641	0.0068	39977908	22092	18.819178	0.944465	0.000671	0.52443	0.000165	0.450406	3.8e-05	-4e-06	0.79921732930971	9160	Est.	tropics_27	1.055167125	1.03354604265605	0.678092399403875	1.00263578808846	2.75757575757576	1.0313805766353	3505.28947368421	0.07	0.05523
8.104167	4.426649	0.012949	0.000286	-0.640103	0.000286	0.480549	0.133483	8889	7	19	0.500479	2088	3.9269	17.5973	19.5695	0.00645	0.0236	39997912	2088	19.356164	0.979742	0.001048	0.528181	0.000184	0.463876	7.2e-05	1.4e-05	1.47273490417534	9611	Transient	tropics_27	1.15773814285714	1.03397955926057	0.272900763358779	0.998214846274854	1.55434782608696	1.0359427950573	1853.93055555556	0.07	0.00522
8.84058	0.510817	0.027184	3.3e-05	-0.646018	3.3e-05	0.490326	0.130066	8917	7	20	0.450857	1750	4.0435	17.6274	15.2207	0.02717	0.0271	39998250	1750	19.432877	0.975509	0.002424	0.528192	0.000208	0.461825	0.000327	3.4e-05	1.63566938809314	10470	Transient	tropics_27	1.26294	1.05335456241977	0.0136138613861386	0.992307167482076	0.158653846153846	1.06171385264981	397.755351681957	0.07	0.004375
1.988889	1.522099	0.085754	9.8e-05	-0.590984	9.8e-05	0.492069	0.130623	9085	6	14	0.541667	2232	3.611	17.8658	11.4155	0.02678	0.0321	39997768	2232	19.893151	1.039139	0.00137	0.535529	0.000277	0.485279	8.1e-05	-2e-06	1.58200785210342	10506	Est.	tropics_27	0.3314815	1.04850098872338	0.0715328467153285	1.03408423253211	0.353790613718412	1.01399195102199	1612.62962962963	0.07	0.00558
3.018065	2.951305	0.122133	0.00019	-0.59925	0.00019	0.51482	0.12536	9281	4	42	0.50472	24362	2.4842	3.2411	Inf	0.00619	0.0225	39975638	24362	20.430137	1.06654	0.001287	0.541616	0.00015	0.492444	0.00012	1.7e-05	1.23181962336905	10528	Est.	tropics_27	0.75451625	1.05941115107582	0.147630147630148	1.01404574313345	1.26666666666667	1.04543866916847	1044.66666666667	0.07	0.060905
4.62249	5.054273	0.00177	0.000326	-0.612137	0.000326	0.462115	0.131712	9729	5	30	0.480386	3314	3.144	18.7479	45.6621	0.02693	0.0336	39996686	3314	21.657534	0.967841	0.001092	0.537296	0.000135	0.450504	0.000155	-6e-06	1.8707349884194	10604	Transient	tropics_27	0.924498	1.03505799751676	0.298534798534799	1.00911037503152	2.41481481481481	1.02577335606343	849.754838709677	0.07	0.008285
5.172529	8.132713	-0.005824	0.000525	-0.616555	0.000525	0.460707	0.12487	9645	5	41	0.582702	8186	2.8085	2.4027	68.4932	0.00656	0.0221	39991814	8186	21.427397	0.956497	0.001095	0.539204	0.00014	0.443626	0.000131	6e-06	1.62062158565608	10640	Transient	tropics_27	1.0345058	1.03941039711767	0.479452054794521	1.00110691319063	3.75	1.03850315355728	953.206106870229	0.07	0.020465
6.319703	4.224928	-0.021222	0.000273	-0.62577	0.000273	0.45781	0.125982	9729	5	30	0.480386	3314	3.144	18.7479	45.6621	0.02693	0.0336	39996686	3314	21.657534	0.967841	0.001092	0.537296	0.000135	0.450504	0.000155	-6e-06	1.8707349884194	10642	Transient	tropics_27	1.2639406	1.01153144172178	0.25	0.995446524553619	2.02222222222222	1.01621739207643	812.787096774194	0.07	0.008285
4.15847	1.586909	0.031467	0.000102	-0.60841	0.000102	0.474261	0.122789	9799	6	24	0.402439	2214	3.33	4.2863	14.4196	0.00659	0.0395	39997786	2214	21.849315	0.979895	0.001033	0.535044	0.00013	0.458024	0.000135	0	1.76805531027286	11206	Est.	tropics_27	0.693078333333333	1.05314071417057	0.0987415295256534	1.0171415512428	0.784615384615385	1.03545010741795	909.548148148148	0.07	0.005535
5.565445	2.172419	0.007803	0.00014	-0.619711	0.00014	0.468439	0.121617	9757	5	23	0.4602	2701	3.2863	4.5973	22.8311	0.00678	0.0379	39997299	2701	21.734247	0.974345	0.001351	0.536547	0.00013	0.45415	0.000201	2e-06	1.80738805115662	11810	Transient	tropics_27	1.113089	1.03437029259913	0.103626943005181	1.00289429631352	1.07692307692308	1.03146317296048	605.059701492537	0.07	0.0067525
4.323276	3.296355	0.059221	0.000213	-0.609734	0.000213	0.488264	0.121444	10037	6	19	0.574111	3036	3.7176	4.9822	13.0463	0.0086	0.0638	39996964	3036	22.50137	1.035649	0.000739	0.533646	0.000112	0.485326	4.8e-05	1.4e-05	1.43294069871783	12178	Est.	tropics_27	0.720546	1.0244877347199	0.288227334235453	1.01845684148302	1.90178571428571	1.00605366289875	2530.08333333333	0.07	0.00759
6.958115	2.527041	0.053879	0.000163	-0.630897	0.000163	0.49608	0.124492	10107	6	23	0.584307	5391	3.8733	8.8466	13.6986	0.00619	0.0652	39994609	5391	22.693151	1.031041	0.000765	0.532309	0.000107	0.484373	5e-05	1.8e-05	1.35809981774848	12194	Transient	tropics_27	1.15968583333333	1.02358383056016	0.213071895424837	0.999634198109409	1.52336448598131	1.02416939011877	2489.84	0.07	0.0134775
7.289869	8.840304	0.031504	0.00057	-0.633562	0.00057	0.487036	0.12066	10429	7	101	0.44255	57824	5.2856	3.8548	136.9863	0.00597	0.0823	39942176	57824	23.575342	0.995295	0.001035	0.531772	0.000197	0.468115	0.000105	-1.6e-05	1.69965295827002	12247	Est.	tropics_27	1.04140985714286	1.03688404303187	0.550724637681159	0.997980494882122	2.89340101522843	1.04041955502387	1149.14285714286	0.07	0.14456
10.601449	3.039225	0.024612	0.000196	-0.660161	0.000196	0.496157	0.178303	2099	12	47	0.550191	11785	5.544	4.9932	68.4932	0.00645	0.0637	39988215	11785	0.753425	0.992189	0.001109	0.510462	0.000177	0.486134	0.000134	-1.5e-05	1.78046760856156	1822	Est.	tropics_28	0.883454083333333	1.03298602930007	0.176735798016231	1.01235376604946	1.10734463276836	1.02061777205462	1330.61940298507	0.07	0.0294625
12.537335	5.946996	0.040955	0.000384	-0.675711	0.000384	0.512202	0.17266	2211	12	40	0.517253	9100	4.9755	5.2973	136.9863	0.00634	0.0436	39990900	9100	1.060274	0.991224	0.001019	0.509984	0.000148	0.486099	0.000123	-6e-06	1.804370176715	1945	Transient	tropics_28	1.04477791666667	1.05102905423556	0.376840039254171	0.997667650468708	2.59459459459459	1.05369893787068	1403.73983739837	0.07	0.02275
11.415515	4.087708	0.029927	0.000264	-0.6667	0.000264	0.502091	0.179913	2477	12	35	0.431487	13180	5.0838	5.8521	68.4932	0.00622	0.0417	39986820	13180	1.789041	1.01415	0.000745	0.508938	0.000136	0.49837	6.8e-05	-9e-06	1.72235596613091	2320	Transient	tropics_28	0.951292916666667	1.01600287286705	0.354362416107383	1.00876728680871	1.94117647058824	1.00746634026928	2645.77941176471	0.07	0.03295
13.201226	5.752154	0.017848	0.000371	-0.681043	0.000371	0.503237	0.16882	2491	12	33	0.431879	13821	5.1799	5.8904	91.3242	0.00614	0.0438	39986179	13821	1.827397	1.01107	0.000629	0.508801	0.000139	0.496989	3.7e-05	-9e-06	1.76922763464852	2383	Est.	tropics_28	1.10010216666667	1.00686226213675	0.589825119236884	0.994669559038147	2.66906474820144	1.01257170681846	4562.7027027027	0.07	0.0345525
13.854637	4.374859	0.017079	0.000282	-0.686291	0.000282	0.505514	0.164743	2855	13	45	0.333421	15236	6.8433	6.8877	136.9863	0.00646	0.0638	39984764	15236	2.824658	0.990052	0.000771	0.504984	0.000155	0.490377	0.000101	-2.9e-05	2.00460660652525	2691	Est.	tropics_28	1.06574130769231	1.02744671994985	0.365758754863813	0.996942217944594	1.81935483870968	1.03086808720637	1631.11881188119	0.07	0.03809
13.269072	4.675023	0.043424	0.000302	-0.681588	0.000302	0.516544	0.159811	3709	13	30	0.547453	12918	8.7251	6.2356	136.9863	0.00625	0.0704	39987082	12918	5.164384	1.009961	0.000869	0.505313	0.000143	0.499885	0.000106	-1.6e-05	1.34349762155396	3404	Est.	tropics_28	1.02069784615385	1.03408014603414	0.347525891829689	1.0009897291835	2.11188811188811	1.03332566490293	1507.65094339623	0.07	0.032295
12.290889	4.533386	0.041097	0.000292	-0.673731	0.000292	0.511299	0.150722	4479	13	41	0.474411	12017	9.5823	8.3452	91.3242	0.00632	0.0948	39987983	12017	7.273973	1.003935	0.001163	0.50428	0.000164	0.498024	0.000267	-6.9e-05	1.85886213221395	4204	Est.	tropics_28	0.945453	1.03786915497644	0.251074806534824	1.01095215007851	1.78048780487805	1.02665534191123	564.501872659176	0.07	0.0300425
15.041322	4.193098	0.039985	0.000271	-0.695823	0.000271	0.522139	0.151532	4479	13	41	0.474411	12017	9.5823	8.3452	91.3242	0.00632	0.0948	39987983	12017	7.273973	1.003935	0.001163	0.50428	0.000164	0.498024	0.000267	-6.9e-05	1.85886213221395	4424	Transient	tropics_28	1.15702476923077	1.03671568592376	0.233018056749785	0.988863089329112	1.65243902439024	1.04842136121954	567.535580524345	0.07	0.0300425
16.811099	4.291958	0.054961	0.000277	-0.710038	0.000277	0.537601	0.136459	4465	13	38	0.503514	11668	9.5626	8.3068	68.4932	0.00614	0.0891	39988332	11668	7.235616	1.010243	0.000997	0.504638	0.000161	0.50078	0.00021	-6e-05	1.78354789454728	4471	Est.	tropics_28	1.29316146153846	1.04578740995484	0.277833500501505	0.974214219572098	1.72049689440994	1.07352729741603	649.804761904762	0.07	0.02917
11.822785	10.677456	0.022779	0.000689	-0.669971	0.000689	0.500044	0.143781	5375	14	20	0.782382	4802	7.6558	10.8	68.4932	0.00633	0.0559	39995198	4802	9.728767	1.011289	0.000827	0.50242	0.000196	0.503421	3.7e-05	-1.5e-05	0.930540402456294	4754	Est.	tropics_28	0.844484642857143	1.01162024172004	0.833131801692866	1.01851721179586	3.51530612244898	0.993291896841808	3885.97297297297	0.07	0.012005
11.859624	3.344983	0.072337	0.000216	-0.670267	0.000216	0.52566	0.134067	5557	12	22	0.614797	9029	10.0769	11.2986	68.4932	0.00609	0.1021	39990971	9029	10.227397	1.025011	0.000962	0.508028	0.000211	0.504635	6.9e-05	-2.3e-05	1.32377286574692	6034	Est.	tropics_28	0.988302	1.04878636809301	0.224532224532225	1.00697593407105	1.02369668246445	1.04166377678916	1943	0.07	0.0225725
15.521574	6.064255	0.04595	0.000391	-0.699681	0.000391	0.527265	0.119399	6201	11	45	0.436866	9955	13.7405	13.063	273.9726	0.00622	0.1632	39990045	9955	11.991781	0.98812	0.001325	0.512485	0.000246	0.482384	0.00028	-9.5e-05	1.76359241845105	7002	Est.	tropics_28	1.41105218181818	1.0596102280545	0.295094339622642	0.969284446905791	1.58943089430894	1.09303998474245	426.425	0.07	0.0248875
13.90809	3.876095	0.096842	0.00025	-0.686721	0.00025	0.548014	0.109936	6621	14	77	0.727308	36521	4.7417	14.2137	68.4932	0.00611	0.0407	39963479	36521	13.142466	1.029899	0.001321	0.502299	0.000197	0.513009	0.00035	-0.000115	1.1111474397651	7636	Est.	tropics_28	0.993435	1.06970323637044	0.189250567751703	1.00184041055072	1.26903553299492	1.06823467034691	314.102857142857	0.07	0.0913025
16.826188	4.913011	-0.01209	0.000317	-0.710159	0.000317	0.502797	0.118316	7097	14	49	0.542931	11670	3.429	2.5178	273.9726	0.00649	0.0289	39988330	11670	14.446575	0.984438	0.001096	0.500519	0.000187	0.49193	0.000137	-2.1e-05	1.71776428271969	8077	Transient	tropics_28	1.20187057142857	1.00360082647088	0.289233576642336	0.982112631584151	1.6951871657754	1.02209054133718	863.620437956204	0.07	0.029175
13.1176	7.41257	0.009481	0.000478	-0.680371	0.000478	0.498742	0.114916	7041	14	54	0.653267	16468	3.1407	4.4288	136.9863	0.00621	0.0201	39983532	16468	14.293151	0.971111	0.001164	0.500048	0.000186	0.485721	0.000152	-1.7e-05	1.57108778472408	8135	Est.	tropics_28	0.936971428571429	1.03955787449425	0.410652920962199	1.01276091959721	2.56989247311828	1.02680757060123	756.026315789474	0.07	0.04117
10.483923	5.047169	0.028742	0.000326	-0.659217	0.000326	0.497692	0.122475	7293	14	32	0.429045	7843	4.0268	14.9808	45.6621	0.00617	0.0342	39992157	7843	14.983562	1.000449	0.001119	0.502565	0.000186	0.497941	0.000185	-4.5e-05	1.68435268994812	8289	Transient	tropics_28	0.748851642857143	1.0286971521668	0.291331546023235	1.02923241285386	1.75268817204301	0.999499940756033	662.027027027027	0.07	0.0196075
17.477528	6.682079	-3.5e-05	0.000431	-0.715391	0.000431	0.511536	0.114424	7139	14	40	0.470434	9521	3.614	14.5575	68.4932	0.00622	0.0323	39990479	9521	14.561644	0.979108	0.001304	0.500713	0.000192	0.489105	0.00021	-3.5e-05	1.8081986234842	8533	Transient	tropics_28	1.24839485714286	1.02130204289261	0.330521472392638	0.97660910555515	2.24479166666667	1.04586131812188	544.87619047619	0.07	0.0238025
12.756201	5.479348	0.025992	0.000354	-0.677469	0.000354	0.505687	0.126538	7881	12	59	0.730969	25261	5.3643	16.5904	136.9863	0.00618	0.0177	39974739	25261	16.594521	0.997385	0.000829	0.510924	0.000188	0.488254	7.3e-05	-2.4e-05	1.29186238277856	9600	Transient	tropics_28	1.06301675	1.02902363458313	0.427020506634499	0.994083002613864	1.88297872340426	1.03570477661217	1733.39726027397	0.07	0.0631525
9.409602	5.784218	0.008964	0.000373	-0.650588	0.000373	0.483817	0.133311	8147	12	53	0.385553	13207	6.0873	4.6137	Inf	0.00629	0.0316	39986793	13207	17.323288	0.995151	0.000754	0.510755	0.000187	0.487353	8.7e-05	-4e-05	2.13316092987535	9737	Transient	tropics_28	0.7841335	1.01392079891929	0.494694960212202	1.0215052306364	1.99465240641711	0.992744478847981	1532.31034482759	0.07	0.0330175
11.540401	4.580624	0.008934	0.000296	-0.667703	0.000296	0.492262	0.125051	7965	11	56	0.616075	21960	5.5276	4.1151	136.9863	0.00634	0.0202	39978040	21960	16.824658	0.991763	0.000834	0.511177	0.000184	0.485297	0.000114	-4.1e-05	1.63820281597718	9869	Transient	tropics_28	1.04912736363636	1.01735397195749	0.354916067146283	1.00334194098056	1.60869565217391	1.01435203596973	1096.93859649123	0.07	0.0549
12.267257	6.933884	0.017123	0.000447	-0.673541	0.000447	0.499135	0.124989	8091	12	50	0.490218	15487	6.0059	4.4603	68.4932	0.00631	0.0271	39984513	15487	17.169863	0.987266	0.00083	0.510628	0.000187	0.483642	0.000135	-5.4e-05	1.92960519761065	9955	Transient	tropics_28	1.02227141666667	1.03039144353639	0.53855421686747	0.998573956000577	2.3903743315508	1.03203402516738	925.844444444444	0.07	0.0387175
12.047205	6.822616	0.010817	0.00044	-0.671774	0.00044	0.495069	0.129527	8217	12	34	0.327139	11246	6.3693	4.8055	273.9726	0.00615	0.0352	39988754	11246	17.515068	0.987197	0.000886	0.510043	0.000187	0.484169	0.000155	-5.8e-05	2.17411943559787	10000	Transient	tropics_28	1.00393375	1.02398580552938	0.496613995485327	1.00148734809911	2.35294117647059	1.02251280028255	835.658064516129	0.07	0.028115
14.395503	2.744371	0.021121	0.000177	-0.690636	0.000177	0.509714	0.12306	8441	12	33	0.143418	10696	6.6124	4.6438	39.1389	0.00619	0.0567	39989304	10696	18.128767	1.011082	0.001085	0.508196	0.000177	0.497652	0.000176	-4.2e-05	2.47910543281298	10446	Transient	tropics_28	1.19962525	1.01015113213561	0.163133640552995	0.986346150121968	1	1.02423782080651	699.204545454545	0.07	0.02674
12.300136	6.21824	0.041425	0.000401	-0.673805	0.000401	0.511482	0.128093	8413	12	35	0.158911	10251	6.6802	4.5671	45.6621	0.00624	0.0516	39989749	10251	18.052055	1.010342	0.001065	0.508585	0.000174	0.496913	0.00018	-4.5e-05	2.47618494230707	10550	Transient	tropics_28	1.02501133333333	1.03162591161798	0.376525821596244	1.00232060760557	2.30459770114943	1.02931901560233	711.627777777778	0.07	0.0256275
12.232975	2.747395	0.0715	0.000177	-0.673266	0.000177	0.526814	0.120947	8413	12	35	0.158911	10251	6.6802	4.5671	45.6621	0.00624	0.0516	39989749	10251	18.052055	1.010342	0.001065	0.508585	0.000174	0.496913	0.00018	-4.5e-05	2.47618494230707	10687	Est.	tropics_28	1.01941458333333	1.06312332923041	0.166197183098592	1.00286100403682	1.01724137931034	1.06017351125851	671.927777777778	0.07	0.0256275
13.575858	3.699395	0.047842	0.000239	-0.684052	0.000239	0.52011	0.12075	8497	12	34	0.175228	12829	6.6645	8.3233	273.9726	0.0061	0.0613	39987171	12829	18.282192	1.018194	0.00137	0.507437	0.000163	0.501943	0.000301	-6.3e-05	2.47667826307357	10842	Est.	tropics_28	1.1313215	1.03026034277946	0.174452554744526	0.994346753780293	1.46625766871166	1.03619335263167	401.162790697674	0.07	0.0320725
12.295285	6.703129	-0.013569	0.000432	-0.673766	0.000432	0.484235	0.126556	8987	13	72	0.44224	21875	6.4758	6.1397	136.9863	0.00654	0.0777	39978125	21875	19.624658	0.976616	0.00084	0.506276	0.000208	0.482532	0.000116	-5.1e-05	1.82257526705044	11037	Transient	tropics_28	0.945791153846154	1.01014384764005	0.514285714285714	1.00693121429928	2.07692307692308	1.00352929961122	1091	0.07	0.0546875
13.336646	5.249402	0.018668	0.000339	-0.682131	0.000339	0.504167	0.119034	9099	12	52	0.378672	11337	6.8371	6.4466	136.9863	0.00635	0.0796	39988663	11337	19.931507	0.988509	0.000926	0.507543	0.000202	0.487158	0.000109	-3.6e-05	1.90775311220735	11319	Est.	tropics_28	1.11138716666667	1.03068696033419	0.366090712742981	0.996050661821463	1.67821782178218	1.03491475045057	1092.05504587156	0.07	0.0283425
12.962576	7.706961	0.020144	0.000497	-0.679126	0.000497	0.503787	0.124389	9799	11	87	0.602451	42357	5.2838	7.1945	136.9863	0.00613	0.0371	39957643	42357	21.849315	0.996301	0.000882	0.511881	0.000238	0.48692	0.000148	-7.9e-05	1.77510448616325	12488	Transient	tropics_28	1.178416	1.02413654066158	0.563492063492064	0.990581735148564	2.08823529411765	1.03464018729976	840.466216216216	0.07	0.1058925
7.738413	3.543001	0.069129	0.000229	-0.637165	0.000229	0.507062	0.12075	9953	11	71	0.544846	20604	5.6238	7.6164	273.9726	0.00658	0.0484	39979396	20604	22.271233	0.974105	0.001465	0.514654	0.00027	0.473522	0.000272	-8.5e-05	1.96981046366604	13053	Est.	tropics_28	0.703492090909091	1.10006049998162	0.156313993174061	1.02746586843393	0.848148148148148	1.07083092232251	443.933823529412	0.07	0.05151
10.506936	10.051339	0.059547	0.000648	-0.659402	0.000648	0.513822	0.120277	10247	9	88	0.814079	44094	3.1759	8.4219	91.3242	0.00628	0.0233	39955906	44094	23.076712	1.019857	0.000926	0.52103	0.000153	0.489561	0.000113	-1.9e-05	0.913934327070163	13574	Est.	tropics_28	1.16743733333333	1.0406906492994	0.699784017278618	0.992573372017353	4.23529411764706	1.04955664360519	1064.3982300885	0.07	0.110235
9.653633	3.792899	0.028709	0.000245	-0.652548	0.000245	0.494776	0.120336	10387	9	98	0.643701	40946	3.2604	8.8041	Inf	0.0065	0.0218	39959054	40946	23.460274	0.985803	0.001304	0.520929	0.000168	0.47329	0.000179	-1e-05	1.28633171537503	13694	Transient	tropics_28	1.07262588888889	1.04394597652905	0.187883435582822	0.999593605507417	1.45833333333333	1.04539711382028	672.268156424581	0.07	0.102365
5.634181	6.381713	0.03693	0.000412	-0.620263	0.000412	0.482717	0.125691	10947	6	37	0.766401	16447	4.2439	3.8836	91.3242	0.00613	0.0164	39983553	16447	24.994521	1.001894	0.000716	0.534403	0.000172	0.468884	3.9e-05	-8e-06	0.975526245030552	14971	Transient	tropics_28	0.939030166666667	1.03565884701274	0.575418994413408	1.00636219633965	2.3953488372093	1.02950196637121	3222.84615384615	0.07	0.0411175
4.340278	1.543933	0.055356	1e-04	-0.609871	1e-04	0.486429	0.216744	2057	5	6	0.900444	1577	5.2886	3.2466	17.1233	0.00649	0.0036	39998423	1577	0.638356	1.012575	0.000647	0.536468	0.000135	0.472019	1.5e-05	1.3e-05	0.36152381688878	1867	Est.	tropics_29	0.8680556	1.043791136551	0.154559505409583	1.01296063485195	0.740740740740741	1.0305284321182	14449.6	0.07	0.0039425
6.113553	1.822271	0.03097	0.000118	-0.624114	0.000118	0.481545	0.208993	3079	6	17	0.821015	3626	6.0488	5.9863	30.4414	0.00603	0.012	39996374	3626	3.438356	0.988323	0.000631	0.533714	0.000155	0.463128	3.5e-05	-7e-06	0.824077549687034	2457	Transient	tropics_29	1.0189255	1.04364115758266	0.187004754358162	1.00378832163998	0.761290322580645	1.03976654402239	5971.22857142857	0.07	0.009065
9.176842	3.991885	0.046378	0.000258	-0.648719	0.000258	0.501325	0.205248	3919	8	22	0.844593	13307	6.9552	6.7068	45.6621	0.00606	0.0079	39986693	13307	5.739726	1.023868	0.000608	0.527172	0.000143	0.485742	3.3e-05	-9e-06	0.68232557319651	2707	Transient	tropics_29	1.14710525	1.02305207301996	0.424342105263158	0.991545351256102	1.8041958041958	1.03208081656517	6219.63636363636	0.07	0.0332675
11.664773	5.563759	0.009788	0.000359	-0.668702	0.000359	0.492966	0.20575	4563	8	22	0.61355	4989	8.3899	6.8685	34.2466	0.00623	0.0196	39995011	4989	7.50411	0.995545	0.000535	0.525777	0.000234	0.473678	6.1e-05	-7.2e-05	1.39593124009202	3180	Est.	tropics_29	1.458096625	1.01435501071774	0.671028037383178	0.974506695369722	1.53418803418803	1.0407196449909	3372.95081967213	0.07	0.0124725
9.712366	7.903826	0.014633	0.00051	-0.65302	0.00051	0.487655	0.212736	4549	8	24	0.617541	5245	8.493	6.8301	39.1389	0.00642	0.0209	39994755	5245	7.465753	0.997007	0.000542	0.525749	0.000223	0.474373	4.8e-05	-5.9e-05	1.36964601710156	3233	Transient	tropics_29	1.21404575	1.01778682243447	0.940959409594096	0.989962086002357	2.28699551569507	1.02799906402767	4432	0.07	0.0131125
6.757282	3.141735	0.032365	0.000203	-0.629284	0.000203	0.484725	0.218833	4997	10	20	0.549331	4338	9.6265	6.5781	22.8311	0.0061	0.0246	39995662	4338	8.693151	1.004174	0.000971	0.519229	0.000174	0.483795	0.000199	-6.5e-05	1.50207109306581	3694	Transient	tropics_29	0.6757282	1.02860106214809	0.209062821833162	1.02647054245275	1.16666666666667	1.00192230180138	1099.66331658291	0.07	0.010845
9.086826	9.007431	0.018631	0.000581	-0.647996	0.000581	0.487199	0.213916	5319	10	22	0.420007	8857	11.0399	7.4603	39.1389	0.00617	0.0316	39991143	8857	9.575342	1.02011	0.000688	0.518504	0.000203	0.492154	9.8e-05	-6.4e-05	1.86731348239915	3712	Transient	tropics_29	0.9086826	0.998721353547099	0.844476744186047	1.00885047264889	2.86206896551724	0.989932013150355	2182.81632653061	0.07	0.0221425
9.521845	6.165785	0.040932	0.000398	-0.65149	0.000398	0.500092	0.204192	5529	9	55	0.34569	21823	11.2819	8.0356	91.3242	0.00611	0.0398	39978177	21823	10.150685	1.013771	0.000804	0.519947	0.000203	0.487673	6.3e-05	-3e-05	1.95369118911398	3837	Est.	tropics_29	1.05798277777778	1.02762977241508	0.495024875621891	1.00254162013214	1.96059113300493	1.02546583468841	3241.14285714286	0.07	0.0545575
8.786477	5.53092	0.010913	0.000357	-0.645583	0.000357	0.482263	0.198796	6005	8	22	0.705934	6791	7.2907	7.9315	68.4932	0.00613	0.0276	39993209	6791	11.454795	0.98132	0.000615	0.525417	0.000165	0.467105	2e-05	-6e-06	1.06693037739635	4090	Transient	tropics_29	1.098309625	1.03021722168927	0.580487804878049	0.997982084688415	2.16363636363636	1.03245094785969	9939.8	0.07	0.0169775
10.04644	3.332209	0.043167	0.000215	-0.655703	0.000215	0.503107	0.195608	6355	7	13	0.538391	4350	9.7752	8.8904	30.4414	0.00634	0.0408	39995650	4350	12.413699	1.022444	0.000959	0.529011	0.000218	0.48337	4e-05	-4e-06	1.30819837558133	4678	Transient	tropics_29	1.43520571428571	1.02119260031557	0.224191866527633	0.98122160624911	0.986238532110092	1.04083207480812	4890.2	0.07	0.010875
2.5286	2.696241	0.085741	0.000174	-0.595319	0.000174	0.494558	0.187222	6719	6	57	0.655908	31169	8.7944	9.8877	273.9726	0.00592	0.0393	39968831	31169	13.410959	1.009883	0.001319	0.536271	0.000186	0.470901	8.2e-05	3.2e-05	1.25825802893107	5064	Est.	tropics_29	0.421433333333333	1.07886171468932	0.131918119787718	1.02818658005022	0.935483870967742	1.05023773574488	2283.19512195122	0.07	0.0779225
3.112546	3.403693	0.086646	0.00022	-0.600009	0.00022	0.497439	0.176402	6817	5	72	0.511325	39648	6.6273	10.1562	68.4932	0.0062	0.0431	39960352	39648	13.679452	1.01219	0.001554	0.539888	0.000173	0.468799	0.000132	4.1e-05	1.56252227159214	5106	Est.	tropics_29	0.6225092	1.07737734085399	0.141570141570142	1.01651953147973	1.27167630057803	1.06109228048695	1336.37878787879	0.07	0.09912
7.099775	6.595435	0.012606	0.000426	-0.632035	0.000426	0.477007	0.168468	6985	4	96	0.475825	42564	2.8748	10.6164	273.9726	0.00607	0.0314	39957436	42564	14.139726	0.991745	0.001466	0.54171	0.000127	0.45785	0.000216	4e-06	1.62596385047907	5230	Transient	tropics_29	1.77494375	1.02111509566004	0.290586630286494	0.981169036450147	3.35433070866142	1.04184121437152	779.944444444444	0.07	0.10641
2.867547	4.08942	0.032373	0.000264	-0.598041	0.000264	0.4701	0.158758	7083	4	86	0.583103	28230	2.7562	10.8822	54.7945	0.00632	0.0329	39971770	28230	14.408219	0.980421	0.00143	0.541179	0.000135	0.453037	0.000175	2e-05	1.58997052921025	5648	Est.	tropics_29	0.71688675	1.05352976544779	0.184615384615385	1.01609229452571	1.95555555555556	1.03766359039107	907.188571428572	0.07	0.070575
5.491746	8.321174	0.030132	0.000537	-0.619119	0.000537	0.478889	0.153673	7223	4	71	0.359183	15719	3.0393	11.2671	Inf	0.00661	0.046	39984281	15719	14.791781	0.988481	0.001535	0.541574	0.000132	0.456451	0.000221	8e-06	1.87516502409315	5791	Est.	tropics_29	1.3729365	1.04260027550324	0.349837133550489	0.994173604108142	4.06818181818182	1.04915752183696	695.352941176471	0.07	0.0392975
5.171186	6.699509	0.026567	0.000432	-0.616545	0.000432	0.475971	0.160012	7391	5	38	0.507754	16829	3.0895	5.1452	273.9726	0.00607	0.0335	39983171	16829	15.252055	1.021269	0.001098	0.539949	0.000122	0.473016	0.000133	5e-06	1.50693974411492	5939	Transient	tropics_29	1.0342372	1.00553629729393	0.39344262295082	0.999735623282104	3.54098360655738	1.00624714597392	1203.0977443609	0.07	0.0420725
5.412294	7.435711	0.004452	0.00048	-0.618481	0.00048	0.466369	0.15238	7937	6	31	0.736908	8746	4.8015	9.937	54.7945	0.00622	0.0218	39991254	8746	16.747945	1.006795	0.000717	0.535761	0.00016	0.469962	2.9e-05	3e-06	1.17780083026827	6882	Est.	tropics_29	0.902049	0.997682671124756	0.669456066945607	1.00560174429596	3	0.99235470101838	5254.48275862069	0.07	0.021865
5.530052	5.114382	0.020728	0.00033	-0.619427	0.00033	0.474661	0.155731	8679	5	65	0.549004	24794	6.5697	5.1425	91.3242	0.00607	0.035	39975206	24794	18.780822	1.016516	0.00068	0.537984	0.000148	0.472556	4.4e-05	-6e-06	1.66493078727234	7495	Transient	tropics_29	1.1060104	1.00435636725158	0.485294117647059	1.00049958378997	2.22972972972973	1.00445449851446	3539.34090909091	0.07	0.061985
3.627364	2.763256	0.026487	0.000178	-0.604144	0.000178	0.470161	0.154693	8763	5	60	0.448409	24772	6.8643	5.2301	136.9863	0.00607	0.0422	39975228	24772	19.010959	0.996165	0.000922	0.53703	0.000148	0.463935	0.000117	-1.5e-05	1.99611342665909	7633	Transient	tropics_29	0.7254728	1.03079399320719	0.193058568329718	1.01771235586505	1.2027027027027	1.01341998340285	1322.16239316239	0.07	0.06193
7.923214	5.953033	0.004173	0.000384	-0.638649	0.000384	0.475903	0.148402	8819	5	62	0.357451	22694	7.0182	5.3836	273.9726	0.00636	0.047	39977306	22694	19.164384	0.990899	0.001238	0.536464	0.000157	0.461944	0.000156	-2e-06	2.26246455299721	7692	Transient	tropics_29	1.5846428	1.01340471540342	0.310177705977383	0.98423245088587	2.44585987261147	1.03021794849592	951.294871794872	0.07	0.056735
4.071596	4.31647	0.053608	0.000278	-0.607712	0.000278	0.484792	0.144272	8805	5	61	0.387491	22976	6.9318	5.3452	68.4932	0.00655	0.0461	39977024	22976	19.126027	0.995631	0.001068	0.536607	0.000152	0.46403	0.000125	-4e-06	2.19099752800294	7814	Est.	tropics_29	0.8143192	1.05970076592175	0.260299625468165	1.01488702002381	1.82894736842105	1.04474279680193	1154.176	0.07	0.05744
6.366362	6.146091	0.029762	0.000397	-0.626144	0.000397	0.482026	0.143319	9421	6	38	0.79548	10664	4.5459	7.0329	91.3242	0.00638	0.0105	39989336	10664	20.813699	0.989635	0.000603	0.536169	0.000168	0.461625	2.6e-05	-1e-05	0.967228016441654	8629	Est.	tropics_29	1.06106033333333	1.04099927241524	0.658374792703151	0.997165892786021	2.36309523809524	1.04419388031411	5512.26923076923	0.07	0.02666
8.364444	4.729402	0.018997	0.000305	-0.642193	0.000305	0.484528	0.14553	9841	6	24	0.493647	6375	5.9068	3.4685	54.7945	0.00626	0.0153	39993625	6375	21.964384	1.006587	0.000603	0.533534	0.000163	0.471871	4.3e-05	-2.1e-05	1.18864277648472	8891	Transient	tropics_29	1.394074	1.01250919302261	0.505804311774461	0.986136476346488	1.87116564417178	1.0268230088308	3384.41860465116	0.07	0.0159375
3.643578	6.823871	0.054508	0.00044	-0.604274	0.00044	0.483502	0.146668	10303	7	45	0.518789	17909	7.4666	4.7342	273.9726	0.00616	0.0267	39982091	17909	23.230137	1.00654	0.00101	0.531981	0.000205	0.473224	9.7e-05	-2e-05	1.73431106217054	9434	Est.	tropics_29	0.520511142857143	1.04915942192792	0.435643564356436	1.02723785364448	2.14634146341463	1.02171910131354	1512.0412371134	0.07	0.0447725
3.548356	3.877009	0.08977	0.00025	-0.60351	0.00025	0.500602	0.13997	10429	6	68	0.436569	28275	8.1322	5.0795	Inf	0.00623	0.0421	39971725	28275	23.575342	1.015088	0.00126	0.535784	0.000216	0.473825	0.00011	-3e-06	1.89381755253303	9607	Est.	tropics_29	0.591392666666667	1.07766287509915	0.198412698412698	1.0207260463293	1.15740740740741	1.05651242547354	1272.45454545455	0.07	0.0706875
6.745042	2.841512	-0.000408	0.000183	-0.629186	0.000183	0.469056	0.22845	2365	6	19	0.486737	4750	3.936	6.0548	34.2466	0.00602	0.0298	39995250	4750	1.482192	1.00053	0.000673	0.532137	0.000154	0.470278	8e-05	-2.9e-05	1.70721510844081	1346	Transient	tropics_32	1.12417366666667	0.999062580053253	0.271916790490342	1.00166969638909	1.18831168831169	0.997401536963243	2855.625	0.07	0.011875
7.271233	7.720953	0.033745	0.000498	-0.633412	0.000498	0.487408	0.222657	2365	6	19	0.486737	4750	3.936	6.0548	34.2466	0.00602	0.0298	39995250	4750	1.482192	1.00053	0.000673	0.532137	0.000154	0.470278	8e-05	-2.9e-05	1.70721510844081	1494	Est.	tropics_32	1.21187216666667	1.03377292163901	0.739970282317979	0.997445572113322	3.23376623376623	1.03642526335487	2783.2125	0.07	0.011875
7.910506	12.003664	0.02854	0.000774	-0.638547	0.000774	0.487358	0.208741	3443	7	22	0.803208	3491	5.1196	6.474	27.3973	0.00651	0.0124	39996509	3491	4.435616	0.994118	0.000786	0.529693	0.000184	0.469398	6.1e-05	-1.7e-05	0.900402739023681	2036	Est.	tropics_32	1.13007228571429	1.03503926903858	0.984732824427481	0.99691545256804	4.20652173913043	1.03826177359085	3421.98360655738	0.07	0.0087275
8.793233	4.727924	0.009769	0.000305	-0.645637	0.000305	0.481701	0.217603	3569	7	16	0.751944	3729	5.4014	6.6452	24.9066	0.00632	0.0127	39996271	3729	4.780822	1.010858	0.000557	0.530982	0.000158	0.476137	2.3e-05	-1.4e-05	0.949405936099791	2477	Transient	tropics_32	1.25617614285714	0.998970055578667	0.547576301615799	0.987469327567733	1.93037974683544	1.01168571230549	9461	0.07	0.0093225
9.37224	2.410333	0.04599	0.000156	-0.650288	0.000156	0.501854	0.190114	4367	7	36	0.543139	8206	8.539	5.5644	91.3242	0.00642	0.0282	39991794	8206	6.967123	0.982336	0.000936	0.528452	0.000237	0.465127	0.000247	-0.000124	1.61410219442621	3004	Est.	tropics_32	1.33889142857143	1.06589185397377	0.166666666666667	0.987592911419605	0.658227848101266	1.07896122994365	769.692307692308	0.07	0.020515
13.848344	4.884031	0.073702	0.000315	-0.686241	0.000315	0.535038	0.164894	4703	10	42	0.714793	22808	5.3305	5.9808	54.7945	0.00621	0.0401	39977192	22808	7.887671	1.035037	0.001097	0.518988	0.000198	0.498952	0.000256	-9.7e-05	1.18596668749902	3346	Est.	tropics_32	1.3848344	1.040045877467	0.28714676390155	0.970089947376996	1.59090909090909	1.07232359024515	644.1171875	0.07	0.05702
11.109606	6.008923	0.054464	0.000388	-0.664243	0.000388	0.513254	0.157241	5389	10	32	0.830948	9571	3.8648	3.4	45.6621	0.00618	0.0114	39990429	9571	9.767123	1.007065	0.000837	0.515726	0.00018	0.488395	7.3e-05	-2e-05	0.794896287895643	4672	Est.	tropics_32	1.1109606	1.04856633946057	0.463560334528076	0.997938789505009	2.15555555555556	1.05089937448172	2153.98630136986	0.07	0.0239275
9.046875	6.515164	0.019753	0.00042	-0.647675	0.00042	0.487673	0.167882	5893	11	45	0.421983	15721	5.5773	4.7795	136.9863	0.00629	0.0279	39984279	15721	11.147945	1.002112	0.000759	0.512991	0.000181	0.488674	0.000141	-6.6e-05	1.7516143021916	4883	Transient	tropics_32	0.822443181818182	1.01779978826113	0.553359683794466	1.02001973773027	2.32044198895028	0.997951599634931	1190.6524822695	0.07	0.0393025
10.012632	4.681946	0.018256	0.000302	-0.655432	0.000302	0.490626	0.160373	6313	11	33	0.504081	6739	6.9378	5.9301	39.1389	0.0067	0.0322	39993261	6739	12.29863	1.003376	0.000864	0.511296	0.000183	0.490864	0.000118	-4.1e-05	1.8997004752929	5360	Transient	tropics_32	0.910239272727273	1.01499702950615	0.349537037037037	1.01549339732603	1.65027322404372	0.999515140649956	1359.09322033898	0.07	0.0168475
11.219081	1.909601	0.066659	0.000123	-0.665122	0.000123	0.519988	0.148495	6425	11	37	0.399323	7971	6.9054	6.2356	27.3973	0.00615	0.0454	39992029	7971	12.605479	1.008809	0.001372	0.511716	0.000168	0.493072	0.000209	-1.9e-05	2.19053812286402	5609	Est.	tropics_32	1.01991645454545	1.05959692129913	0.0896501457725948	1.00487534132863	0.732142857142857	1.05458837654541	710.502392344497	0.07	0.0199275
11.945693	2.01765	0.060071	0.00013	-0.670959	0.00013	0.519591	0.148163	6411	11	35	0.425874	7521	6.8417	6.2	39.1389	0.00629	0.0434	39992479	7521	12.567123	1.004447	0.001262	0.511855	0.000173	0.490829	2e-04	-3e-05	2.15663908331381	5638	Est.	tropics_32	1.08597209090909	1.05721052441452	0.103011093502377	0.998755671996117	0.751445086705202	1.05859881954815	740.815	0.07	0.0188025
11.872312	5.560981	0.042347	0.000359	-0.670369	0.000359	0.510557	0.142546	6817	13	86	0.441002	38476	6.5874	5.874	273.9726	0.00625	0.0661	39961524	38476	13.679452	0.993496	0.00102	0.50671	0.000168	0.490393	0.000133	-2.3e-05	1.91696536492598	5758	Est.	tropics_32	0.913254769230769	1.050086186486	0.351960784313725	1.0094921989983	2.13690476190476	1.04111804206014	1071.77443609023	0.07	0.09619
9.351025	4.574073	0.042761	0.000295	-0.650118	0.000295	0.500446	0.145075	6887	12	76	0.42051	31809	6.5783	6.0658	273.9726	0.00654	0.0661	39968191	31809	13.871233	0.985325	0.00122	0.507334	0.000175	0.485711	0.000128	3e-06	1.94638008996521	6039	Est.	tropics_32	0.779252083333333	1.05923266283384	0.241803278688525	1.02887679318496	1.68571428571429	1.03033696992656	1133.3984375	0.07	0.0795225
12.58694	5.619814	0.029747	0.000363	-0.676109	0.000363	0.506796	0.136406	7223	10	64	0.605266	17090	5.1931	5.9493	45.6621	0.00645	0.0518	39982910	17090	14.791781	0.998897	0.000854	0.515492	0.000191	0.484674	9.2e-05	-3e-05	1.61809743015577	6732	Transient	tropics_32	1.258694	1.03133142048963	0.425058548009368	0.986614882718429	1.90052356020942	1.0456430507929	1482.67391304348	0.07	0.042725
14.020322	8.014828	0.009739	0.000517	-0.687622	0.000517	0.502499	0.135668	7545	11	57	0.366677	16325	5.6974	9.3055	Inf	0.00621	0.0585	39983675	16325	15.673973	0.995259	0.000692	0.514441	0.000221	0.484024	0.000151	-9.7e-05	2.30518350385601	6861	Transient	tropics_32	1.27457472727273	1.01459678173257	0.747109826589595	0.977313698286779	2.3393665158371	1.03816959489612	898.46357615894	0.07	0.0408125
10.390304	6.781927	0.015629	0.000438	-0.658465	0.000438	0.490943	0.140823	7545	11	57	0.366677	16325	5.6974	9.3055	Inf	0.00621	0.0585	39983675	16325	15.673973	0.995259	0.000692	0.514441	0.000221	0.484024	0.000151	-9.7e-05	2.30518350385601	7151	Transient	tropics_32	0.944573090909091	1.02059039062761	0.632947976878613	1.00622872304276	1.98190045248869	1.01429474571509	932.602649006623	0.07	0.0408125
11.581114	15.587246	-0.008479	0.001006	-0.66803	0.001006	0.483788	0.144872	7825	12	43	0.172941	10865	6.8946	6.7315	54.7945	0.00633	0.079	39989135	10865	16.441096	1.00236	0.000902	0.509014	0.000277	0.492879	0.000353	-0.000201	2.65576722768093	7157	Transient	tropics_32	0.965092833333333	0.989222280755499	1.11529933481153	1.007276101015	3.63176895306859	0.981555310735495	410.402266288952	0.07	0.0271625
15.64787	9.496305	0.033465	0.000613	-0.700695	0.000613	0.52127	0.126919	7769	12	50	0.208463	11273	6.7294	6.5781	45.6621	0.00649	0.0739	39988727	11273	16.287671	0.992311	0.000735	0.51013	0.000275	0.486834	0.000274	-0.000181	2.63970790806848	7242	Est.	tropics_32	1.30398916666667	1.04204352466022	0.834013605442177	0.972772228469318	2.22909090909091	1.07073458304063	463.20802919708	0.07	0.0281825
10.482204	5.02121	-0.008807	0.000324	-0.659204	0.000324	0.479391	0.134673	8637	12	50	0.821067	11848	4.1764	8.789	136.9863	0.00669	0.011	39988152	11848	18.665753	0.977083	0.000708	0.510997	0.000158	0.478211	4e-05	-5e-06	0.903233293556644	8369	Est.	tropics_32	0.873517	1.01448051805712	0.457627118644068	1.01226213058012	2.05063291139241	1.00246753002336	3366.825	0.07	0.02962
13.680511	5.949045	-0.012804	0.000384	-0.684893	0.000384	0.489813	0.131802	8763	12	22	0.612048	4449	4.4267	5.6411	27.3973	0.00624	0.0191	39995551	4449	19.010959	0.983636	0.000974	0.510926	0.000152	0.481518	0.000141	-2.1e-05	1.29995820396808	8497	Transient	tropics_32	1.14004258333333	1.00370220536042	0.394250513347023	0.986726395045775	2.52631578947368	1.0172267703388	934.765957446808	0.07	0.0111225
9.296	4.888384	0.049197	0.000315	-0.649676	0.000315	0.503099	0.134226	8931	12	17	0.285674	3539	4.5929	9.1918	21.0748	0.00606	0.0346	39996461	3539	19.471233	1.007029	0.001097	0.510047	0.000185	0.493952	0.000267	-9e-05	1.59468207996078	9052	Transient	tropics_32	0.774666666666667	1.04309534733306	0.28714676390155	1.0238565210594	1.7027027027027	1.0185179936512	502.719101123596	0.07	0.0088475
12.974138	2.525193	0.039221	0.000163	-0.679219	0.000163	0.513051	0.124841	8763	12	22	0.612048	4449	4.4267	5.6411	27.3973	0.00624	0.0191	39995551	4449	19.010959	0.983636	0.000974	0.510926	0.000152	0.481518	0.000141	-2.1e-05	1.29995820396808	9128	Est.	tropics_32	1.08117816666667	1.05730198805313	0.16735112936345	0.992340994165813	1.07236842105263	1.0654866484742	885.397163120567	0.07	0.0111225
11.709239	4.352958	0.034262	0.000281	-0.669059	0.000281	0.505362	0.132393	9029	12	20	0.424319	5173	4.8212	9.326	39.1389	0.00592	0.0451	39994827	5173	19.739726	1.021228	0.00096	0.50777	0.00019	0.503167	0.00023	-9.3e-05	1.67779904284991	9143	Transient	tropics_32	0.975769916666667	1.01334442789191	0.292708333333333	1.00870536302545	1.47894736842105	1.0043623687563	575.621739130435	0.07	0.0129325
13.463542	7.521587	-0.007045	0.000485	-0.68315	0.000485	0.491891	0.132192	9631	13	48	0.436705	13121	6.3994	8.0219	45.6621	0.00622	0.055	39986879	13121	21.389041	0.979153	0.001296	0.506199	0.000172	0.483792	0.000191	-1.8e-05	2.22208116377915	9526	Transient	tropics_32	1.03565707692308	1.0141211412708	0.374228395061728	0.997678106152209	2.81976744186047	1.01674066540993	692.104712041885	0.07	0.0328025
13.134591	5.927797	0.022782	0.000382	-0.680508	0.000382	0.505416	0.130617	9687	13	46	0.336987	10674	6.459	8.1753	45.6621	0.00661	0.0623	39989326	10674	21.542466	0.988185	0.001437	0.506285	0.000153	0.488169	0.000239	-1.6e-05	2.45532765090396	9698	Transient	tropics_32	1.01035315384615	1.03527526905862	0.265831593597773	1.00014753803135	2.49673202614379	1.03532997793797	546.514644351464	0.07	0.026685
12.575862	4.317808	0.054449	0.000279	-0.67602	0.000279	0.519355	0.116455	9659	13	45	0.389191	11768	6.3861	8.0973	91.3242	0.00653	0.0589	39988232	11768	21.465753	0.986508	0.00124	0.506481	0.000164	0.487162	0.000192	-2.2e-05	2.35418225873601	9968	Est.	tropics_32	0.967374	1.07040046421392	0.225	1.00425750587222	1.70121951219512	1.06608274044363	606.536458333333	0.07	0.02942
12.433526	6.343847	0.025269	0.000409	-0.674877	0.000409	0.503814	0.128028	9771	13	44	0.247101	9486	6.0674	5.0685	45.6621	0.00653	0.0685	39990514	9486	21.772603	1.007714	0.001306	0.505125	0.000147	0.498983	0.000235	-2.9e-05	2.55571631342238	10158	Transient	tropics_32	0.956425076923077	1.0177401201051	0.313169984686064	1.00810502489276	2.78231292517007	1.00968169256267	544.8	0.07	0.023715
15.227732	7.509414	0.0261	0.000484	-0.69732	0.000484	0.516135	0.121457	10065	14	89	0.741699	44932	3.9327	9.211	136.9863	0.00612	0.0284	39955068	44932	22.578082	1.013092	0.000763	0.499911	0.000144	0.506887	0.000111	-3.3e-05	1.24223363484244	10555	Transient	tropics_32	1.08769514285714	1.01317904760887	0.634338138925295	0.996013165017165	3.36111111111111	1.01824469753614	1094.20720720721	0.07	0.11233
18.819708	5.700342	-0.000713	0.000368	-0.726172	0.000368	0.517066	0.116797	10191	15	101	0.672416	35426	4.3245	9.5562	Inf	0.0065	0.0301	39964574	35426	22.923288	0.979215	0.00062	0.498145	0.000167	0.491725	0.000109	-5.7e-05	1.44683580471421	10601	Transient	tropics_32	1.2546472	1.02049831152923	0.593548387096774	0.971117391644755	2.20359281437126	1.05153490263867	1071.53211009174	0.07	0.088565
17.582474	3.320518	0.020576	0.000214	-0.716234	0.000214	0.522571	0.11989	10569	17	31	0.209353	5068	5.498	10.5918	17.1233	0.00621	0.0826	39994932	5068	23.958904	1.015423	0.00123	0.490844	0.000163	0.517541	0.000318	-8.4e-05	2.67888507533429	10795	Transient	tropics_32	1.03426317647059	1.00528464026349	0.173983739837398	0.99540550773225	1.31288343558282	1.00971903675264	377.012578616352	0.07	0.01267
17.54798	2.591132	0.029881	0.000167	-0.715957	0.000167	0.527312	0.117699	10485	16	31	0.26239	5206	5.3524	10.3616	45.6621	0.00645	0.0601	39994794	5206	23.728767	0.992524	0.001629	0.493357	0.000182	0.503361	0.000465	-0.000115	2.60947623486501	11448	Transient	tropics_32	1.09674875	1.03809269817135	0.102516881522406	0.990609596878027	0.917582417582418	1.04758215276909	253.116129032258	0.07	0.013015
15.730479	5.501666	0.016898	0.000355	-0.701359	0.000355	0.512962	0.12053	10513	16	33	0.185711	4857	5.5258	10.4342	30.4414	0.00628	0.0715	39995143	4857	23.805479	1.000327	0.001526	0.492694	0.000169	0.507991	0.000442	-0.000111	2.76341153020808	11631	Transient	tropics_32	0.9831549375	1.0167091149128	0.232634338138925	1.00652921026617	2.10059171597633	1.00978560643791	272.692307692308	0.07	0.0121425
16.852381	3.792494	0.045976	0.000245	-0.71037	0.000245	0.532878	0.113607	10513	16	33	0.185711	4857	5.5258	10.4342	30.4414	0.00628	0.0715	39995143	4857	23.805479	1.000327	0.001526	0.492694	0.000169	0.507991	0.000442	-0.000111	2.76341153020808	11761	Est.	tropics_32	1.0532738125	1.04670700828092	0.160550458715596	0.997500117226513	1.44970414201183	1.04899102543155	257.029411764706	0.07	0.0121425
19.163188	2.25041	0.074057	0.000145	-0.728931	0.000145	0.558338	0.104545	10611	17	29	0.264812	6076	5.2559	10.7055	27.3973	0.00615	0.0862	39993924	6076	24.073973	1.024762	0.001314	0.489042	0.000143	0.52427	0.000408	-0.000106	2.46861432785051	11815	Est.	tropics_32	1.12724635294118	1.05084710911747	0.110350076103501	0.98646829158263	1.01398601398601	1.06498178419517	256.237745098039	0.07	0.01519
4.354934	2.991842	0.058411	0.000193	-0.609988	0.000193	0.488052	0.209727	2001	6	18	0.353403	7889	4.3187	4.1123	68.4932	0.006	0.0237	39992111	7889	0.484932	1.010456	0.000976	0.534924	0.000158	0.472383	6e-05	1.7e-05	1.44580706604526	1680	Est.	tropics_33	0.725822333333333	1.04918039784993	0.197745901639344	1.01576558412793	1.22151898734177	1.03317011831501	3495.45	0.07	0.0197225
5.705993	5.649515	-0.005783	0.000364	-0.62084	0.000364	0.462695	0.200503	2855	5	35	0.628564	7471	4.8413	4.9918	54.7945	0.00902	0.0187	39992529	7471	2.824658	1.003311	0.001442	0.539574	0.000168	0.464959	0.000116	3.9e-05	1.23065645894259	2318	Transient	tropics_33	1.1411986	0.990952645149394	0.252427184466019	0.996142797838227	2.16666666666667	0.995130753464284	1728.47413793103	0.07	0.0186775
2.906667	4.054622	0.036165	0.000262	-0.598355	0.000262	0.471798	0.194384	2771	5	33	0.805623	8216	4.6968	4.7616	34.2466	0.00765	0.0139	39991784	8216	2.594521	0.998401	0.000825	0.537305	0.000181	0.464702	3.5e-05	4e-06	0.92629909127943	2426	Est.	tropics_33	0.5813334	1.0384874502508	0.317575757575758	1.02309707557483	1.4475138121547	1.01527000098988	5553.82857142857	0.07	0.02054
4.944954	5.436318	0.001773	0.000351	-0.614727	0.000351	0.463429	0.191186	3401	5	51	0.800015	13156	4.9797	4.3644	91.3242	0.00625	0.0172	39986844	13156	4.320548	0.97197	0.000648	0.53883	0.000162	0.451138	3.6e-05	-6e-06	0.98001760234114	2745	Transient	tropics_33	0.9889908	1.03066408705395	0.541666666666667	1.00363474643632	2.16666666666667	1.02724443518391	5310.72222222222	0.07	0.03289
5.373984	2.412982	-0.001119	0.000156	-0.618173	0.000156	0.46355	0.190652	3821	6	15	0.722428	1351	6.761	5.4767	10.5374	0.00131	0.0224	39998649	1351	5.471233	0.98816	0.000852	0.534534	0.000162	0.46231	5.3e-05	1e-05	1.05271922745958	3403	Transient	tropics_33	0.895664	1.01085009092357	0.183098591549296	1.00822054432336	0.962962962962963	1.00268218295083	3597.20754716981	0.07	0.0033775
6.111111	1.34321	0.035314	8.7e-05	-0.624094	8.7e-05	0.483603	0.184733	3905	6	12	0.619385	1269	6.9247	5.7068	8.8378	0.00602	0.0291	39998731	1269	5.70137	0.996634	0.000859	0.532901	0.000135	0.467684	5.7e-05	2e-05	1.32116817199766	3571	Transient	tropics_33	1.0185185	1.03944371198204	0.10128055878929	1.0053398194421	0.644444444444444	1.03403794014762	3240.9298245614	0.07	0.0031725
4.471545	3.468702	0.059332	0.000224	-0.610925	0.000224	0.48888	0.185412	3975	7	12	0.550139	1436	6.9225	5.8986	10.1471	-0.0073	0.0308	39998564	1436	5.893151	1.009697	0.000977	0.531369	0.000129	0.475174	7.5e-05	2.3e-05	1.45521978628896	3632	Est.	tropics_33	0.638792142857143	1.05093654491199	0.229273285568066	1.02160363495282	1.73643410852713	1.02884417076692	2472.16	0.07	0.00359
6.733083	5.27086	-0.020582	0.00034	-0.62909	0.00034	0.459625	0.176125	4745	7	18	0.372599	3124	5.4727	6.1315	21.0748	0.00805	0.0517	39996876	3124	8.00274	0.981922	0.001027	0.531809	0.000166	0.461785	0.000125	-1.1e-05	1.90980328753196	3669	Transient	tropics_33	0.961869	0.99766413590397	0.331061343719572	1.00238371319845	2.04819277108434	0.99532249856535	1409	0.07	0.00781
7.624799	6.221543	-0.045456	0.000401	-0.636252	0.000401	0.451619	0.180975	4619	6	40	0.516819	8740	4.5471	5.5123	54.7945	0.00781	0.0311	39991260	8740	7.657534	0.946452	0.000966	0.532342	0.000179	0.444674	0.000122	-2e-05	1.71916994801514	3673	Transient	tropics_33	1.27079983333333	1.00962504845404	0.415113871635611	0.99423382759751	2.24022346368715	1.01561818320837	1483.40163934426	0.07	0.02185
6.986137	5.104366	0.047267	0.000329	-0.631123	0.000329	0.493584	0.175388	4395	6	94	0.7966	59125	3.1221	4.8986	136.9863	0.00622	0.0119	39940875	59125	7.043836	1.016971	0.000669	0.532753	0.000136	0.477401	4.1e-05	-1e-06	0.988872475803252	3674	Est.	tropics_33	1.16435616666667	1.03090638279675	0.491778774289985	0.998575392578119	2.41911764705882	1.0338981275699	4277.75609756097	0.07	0.1478125
5.701987	1.798605	0.011012	0.000116	-0.620808	0.000116	0.470453	0.177494	4829	7	16	0.277888	2008	6.1494	6.2438	17.1233	0.00136	0.0661	39997992	2008	8.232877	0.992243	0.001099	0.530687	0.000139	0.467656	0.000192	-2.8e-05	1.90144642671687	3706	Transient	tropics_33	0.814569571428571	1.01897706030296	0.105550500454959	1.01285683283007	0.834532374100719	1.00598089193766	924.447916666667	0.07	0.00502
4.91716	1.78012	-0.005377	0.000115	-0.614504	0.000115	0.4599	0.183002	4787	7	15	0.396758	2344	5.6936	4.611	16.116	0.00789	0.0559	39997656	2344	8.117808	0.990237	0.001155	0.531473	0.000147	0.466035	0.000212	-3.6e-05	1.83065335267022	3803	Transient	tropics_33	0.702451428571429	1.00444381515658	0.0995670995670996	1.01775465490729	0.782312925170068	0.98683575267952	863.216981132075	0.07	0.00586
5.890196	3.015394	0.039715	0.000195	-0.62232	0.000195	0.484903	0.160221	4717	6	25	0.3455	3589	5.3933	6.0932	30.4414	0.00172	0.0495	39996411	3589	7.926027	0.973954	0.000955	0.532349	0.000168	0.457562	9.9e-05	-6e-06	1.95125573133509	4225	Est.	tropics_33	0.981699333333333	1.06834017354788	0.204188481675393	1.00816917679306	1.16071428571429	1.05975365087136	1618.39393939394	0.07	0.0089725
9.051546	0.935487	0.058419	6e-05	-0.647712	6e-05	0.506736	0.157521	4969	9	12	0.544923	1369	5.7952	6.4384	9.4473	0.00119	0.0704	39998631	1369	8.616438	1.013196	0.001422	0.521968	0.00014	0.485432	0.000195	1.1e-05	1.53340507963038	4888	Transient	tropics_33	1.00572733333333	1.04635145552173	0.0421940928270042	1.00243996754817	0.428571428571429	1.04388668237776	807.8	0.07	0.0034225
4.913126	2.772043	0.096267	0.000179	-0.614472	0.000179	0.50947	0.157646	5291	6	44	0.857289	32296	2.6394	5.9918	91.3242	0.00587	0.0102	39967704	32296	9.49863	1.068051	0.000959	0.533551	0.000183	0.500609	3.2e-05	1e-05	0.628691691903006	4918	Est.	tropics_33	0.818854333333333	1.03089927906398	0.186652763295099	1.01382328788873	0.978142076502732	1.01770044086303	4926.4375	0.07	0.08074
3.275449	3.564846	0.026747	0.00023	-0.601318	0.00023	0.468686	0.152454	5739	6	22	0.486772	1701	3.759	3.7205	27.3973	-0.01367	0.0297	39998299	1701	10.726027	0.979901	0.001089	0.534991	0.000211	0.458058	7.8e-05	8e-06	1.75965790551241	5217	Transient	tropics_33	0.545908166666667	1.04817518462274	0.211202938475666	1.02448224143067	1.09004739336493	1.0232023018919	1954.53846153846	0.07	0.0042525
8.711538	4.243713	0.004977	0.000274	-0.644981	0.000274	0.479047	0.152393	5907	5	11	0.626943	579	3.7095	3.9507	2.9459	-0.008	0.0186	39999421	579	11.186301	0.986928	0.001444	0.539128	3e-04	0.457869	0.000168	-2.8e-05	1.29723094315683	6237	Transient	tropics_33	1.7423076	1.01830063169476	0.189750692520776	0.973187277955504	0.913333333333333	1.04625340435801	907.10119047619	0.07	0.0014475
2.213115	2.987369	0.030356	0.000193	-0.592785	0.000193	0.466372	0.156527	5865	5	15	0.45283	742	3.9759	3.8932	6.3715	-0.00836	0.0258	39999258	742	11.071233	0.985991	0.001446	0.537914	0.00026	0.458413	0.000138	1e-06	1.62906463401109	6256	Transient	tropics_33	0.442623	1.04546739379284	0.133471645919779	1.02764685618111	0.742307692307692	1.01736207306512	1134.25362318841	0.07	0.001855
8.0681	2.074215	0.04156	0.000134	-0.639813	0.000134	0.49442	0.163878	6509	6	19	0.850351	7551	3.2623	3.6534	27.3973	0.00632	0.0043	39992449	7551	12.835616	1.035458	0.000572	0.533391	0.000148	0.485505	1.4e-05	-5e-06	0.592918655960922	6288	Transient	tropics_33	1.34468333333333	1.00673876305702	0.234265734265734	0.988751285541683	0.905405405405405	1.01836232376598	11705.5714285714	0.07	0.0188775
7.729448	3.744983	-0.016664	0.000242	-0.637093	0.000242	0.465479	0.164315	6803	6	62	0.838387	32485	4.2737	3.1863	Inf	0.00636	0.0052	39967515	32485	13.641096	1.001208	0.000577	0.534168	0.00017	0.46878	2.2e-05	-1.4e-05	0.756786298199963	6315	Transient	tropics_33	1.28824133333333	0.982287473148095	0.419410745233969	0.990002196428509	1.42352941176471	0.992958317334357	7468.86363636364	0.07	0.0812125
6.640693	3.624145	0.009139	0.000234	-0.628348	0.000234	0.473136	0.161596	7181	6	21	0.702385	2809	5.8163	5.0712	19.5695	-0.00872	0.0161	39997191	2809	14.676712	0.9806	0.000818	0.534135	0.000168	0.459157	7.9e-05	-1.2e-05	1.28221279221087	6836	Est.	tropics_33	1.10678216666667	1.02914632691065	0.286063569682152	0.998759433124079	1.39285714285714	1.03044492406737	2045.51898734177	0.07	0.0070225
6.509677	0.920874	0.002062	5.9e-05	-0.627295	5.9e-05	0.469296	0.167231	7237	6	20	0.579462	2045	6.4195	5.7726	10.5374	0.00145	0.0213	39997955	2045	14.830137	0.997146	0.000799	0.533876	0.00017	0.467123	6.2e-05	-8e-06	1.5817172088072	6937	Transient	tropics_33	1.08494616666667	1.00493220389388	0.0738423028785982	1.00029672073752	0.347058823529412	1.00465187969764	2697.27419354839	0.07	0.0051125
6.029851	1.163288	0.048142	7.5e-05	-0.623441	7.5e-05	0.489535	0.157107	7265	6	18	0.475591	1905	6.4526	5.1863	13.0463	0.00629	0.0275	39998095	1905	14.906849	0.989097	0.00142	0.533464	0.000162	0.463741	0.000234	-2.5e-05	1.69635862255012	7172	Est.	tropics_33	1.00497516666667	1.06088649357522	0.0528169014084507	1.00493482577189	0.462962962962963	1.05562156462336	671.397435897436	0.07	0.0047625
9.014025	3.601486	0.070096	0.000232	-0.647411	0.000232	0.512621	0.151582	7587	8	30	0.477705	8208	5.9753	5.6288	21.0748	0.00605	0.0442	39991792	8208	15.789041	1.034018	0.000707	0.524093	0.000124	0.49346	9e-05	-2e-05	1.37289163079624	7244	Est.	tropics_33	1.126753125	1.03732347694324	0.328147100424328	0.998676006746411	1.87096774193548	1.03882989502695	1684.24444444444	0.07	0.02052
8.499166	5.477894	0.031751	0.000353	-0.643275	0.000353	0.491718	0.157776	7797	9	76	0.313178	42123	6.2402	5.4575	136.9863	0.00612	0.0522	39957877	42123	16.364384	1.025315	0.000965	0.522064	0.000164	0.491195	0.000101	-1.3e-05	1.70785344795681	7264	Transient	tropics_33	0.944351777777778	1.0067739577127	0.36580310880829	1.00671252191351	2.15243902439024	1.00106475025194	1562.13861386139	0.07	0.1053075
7.742865	3.461729	0.046716	0.000223	-0.637201	0.000223	0.496182	0.142185	7909	9	112	0.413017	48061	5.7535	5.3616	273.9726	0.00602	0.05	39951939	48061	16.671233	0.987627	0.001095	0.522437	0.000166	0.472785	0.000121	-4e-06	1.80372241968148	7397	Est.	tropics_33	0.860318333333333	1.06095153807433	0.20365296803653	1.01212276882488	1.3433734939759	1.04948761064755	1175.0826446281	0.07	0.1201525
10.224359	11.253509	0.016932	0.000726	-0.657132	0.000726	0.49085	0.146115	8651	10	36	0.497597	9988	4.9963	3.463	136.9863	0.00614	0.0328	39990012	9988	18.70411	1.002038	0.001005	0.517736	0.000197	0.484153	0.000183	-6.3e-05	1.67354533895625	7748	Transient	tropics_33	1.0224359	1.0150075733604	0.722388059701492	1.00115848968064	3.68527918781726	1.01383240421933	798.44262295082	0.07	0.02497
10.789157	4.53687	0.029143	0.000293	-0.661669	0.000293	0.499129	0.136571	8357	9	38	0.624876	9085	3.9377	6.589	54.7945	0.00632	0.0306	39990915	9085	17.89863	0.999921	0.000641	0.519395	0.00015	0.481525	7.8e-05	-3e-05	1.64477815398172	8609	Est.	tropics_33	1.19879522222222	1.02965315531726	0.457098283931357	0.993443196554794	1.95333333333333	1.0365588494886	1750.91025641026	0.07	0.0227125
13.352468	3.91595	0.065205	0.000253	-0.682258	0.000253	0.528252	0.131828	8735	10	34	0.418497	11429	5.416	6.9644	273.9726	0.00587	0.0404	39988571	11429	18.934247	1.010185	0.000867	0.517211	2e-04	0.488603	0.000164	-7.3e-05	1.73267777181033	8880	Transient	tropics_33	1.3352468	1.05661617863006	0.291810841983852	0.977307794565235	1.265	1.081147680223	803.829268292683	0.07	0.0285725
11.155126	3.272207	0.06871	0.000211	-0.664609	0.000211	0.520954	0.128626	9001	11	46	0.415233	20745	5.4271	4.4219	273.9726	0.00615	0.0422	39979255	20745	19.663014	1.009591	0.000992	0.514282	0.000203	0.491126	0.00022	-8.8e-05	1.80077358910909	9052	Est.	tropics_33	1.01410236363636	1.06094996656788	0.212701612903226	1.00037459598511	1.03940886699507	1.06073390535219	584.663636363636	0.07	0.0518625
11.776201	5.406665	0.041255	0.000349	-0.669597	0.000349	0.50946	0.12698	9141	11	53	0.349665	27003	4.9048	4.8055	91.3242	0.00645	0.0434	39972997	27003	20.046575	1.007914	0.001251	0.511755	2e-04	0.492697	0.000247	-7e-05	1.86335721594231	9257	Est.	tropics_33	1.07056372727273	1.03393524815459	0.278976818545164	1.00031233285852	1.745	1.03402293904773	514.089068825911	0.07	0.0675075
10.235065	4.927861	0.05048	0.000318	-0.657218	0.000318	0.507639	0.128658	9827	11	48	0.481029	9910	5.2944	6.6849	91.3242	0.00637	0.0404	39990090	9910	21.926027	0.997828	0.001251	0.513305	0.000168	0.48617	0.000157	-6e-06	1.97985608388846	10137	Transient	tropics_33	0.930460454545455	1.0540652573671	0.254196642685851	1.00971394561119	1.89285714285714	1.04415945039801	819.477707006369	0.07	0.024775
10.631214	4.198101	0.044861	0.000271	-0.6604	0.000271	0.506431	0.126608	9715	11	47	0.604501	12043	4.8672	6.3781	91.3242	0.00649	0.0276	39987957	12043	21.619178	0.989601	0.00092	0.513304	0.000166	0.48217	9e-05	-9e-06	1.63285737935652	10325	Est.	tropics_33	0.966474	1.05687289335891	0.294565217391304	1.00650810299646	1.63253012048193	1.05031627849099	1406.75555555556	0.07	0.0301075
8.885487	4.312809	0.056442	0.000278	-0.646378	0.000278	0.505455	0.128634	10107	10	76	0.357603	32578	5.7162	7.4521	273.9726	0.00599	0.0705	39967422	32578	22.693151	1.035958	0.001557	0.5164	0.000159	0.501665	0.000168	2.4e-05	2.03373714491049	10728	Transient	tropics_33	0.8885487	1.02133990493466	0.178548490687219	1.01460119099824	1.74842767295597	1.00755484237489	765.678571428571	0.07	0.081445
8.723887	4.637122	0.083053	0.000299	-0.64508	0.000299	0.518182	0.122873	9995	11	44	0.231731	14711	5.8423	7.1452	68.4932	0.00616	0.0603	39985289	14711	22.386301	1.022024	0.00154	0.514212	0.000166	0.497059	0.000197	5e-06	2.21111450825896	10745	Est.	tropics_33	0.793080636363636	1.0631838359864	0.194155844155844	1.02024178895494	1.80120481927711	1.04249596124404	623.720812182741	0.07	0.0367775
7.714286	9.918367	0.000546	0.00064	-0.636971	0.00064	0.473129	0.130356	10709	8	16	0.652924	1043	4.4518	9.6699	8.058	-0.00367	0.0156	39998957	1043	24.342466	0.989511	0.000752	0.524005	0.000216	0.472295	2.9e-05	-1.8e-05	1.16133171105594	11709	Est.	tropics_33	0.96428575	1.01115212371073	0.851063829787234	1.00932627389375	2.96296296296296	1.00176584549911	4495.03448275862	0.07	0.0026075
9.796053	3.030774	0.001444	0.000196	-0.653692	0.000196	0.481546	0.127271	10653	9	18	0.720828	1594	4.8135	5.1315	16.116	0.00655	0.0213	39998406	1594	24.189041	0.970648	0.000924	0.523681	0.000223	0.463596	8.3e-05	-2.6e-05	1.18636632151115	11780	Transient	tropics_33	1.08845033333333	1.03172833310325	0.212121212121212	0.993203758291925	0.878923766816143	1.03871905711007	1533.38554216867	0.07	0.003985
11.038462	1.724482	0.071652	0.000111	-0.663671	0.000111	0.521806	0.186547	1889	11	12	0.667958	5939	6.4054	4.2137	18.2648	0.00599	0.0172	39994061	5939	0.178082	1.028455	0.000728	0.515218	0.000143	0.499309	0.000129	-4.6e-05	1.03380360372143	1746	Est.	tropics_35	1.00349654545455	1.04455851648255	0.152472527472527	0.999494294826095	0.776223776223776	1.04505626776205	1446.1007751938	0.07	0.0148475
17.387016	6.657969	0.015006	0.00043	-0.714664	0.00043	0.519139	0.167084	2323	13	57	0.649991	27065	5.247	5.4014	273.9726	0.00644	0.0304	39972935	27065	1.367123	0.988991	0.001131	0.505422	0.000214	0.489565	0.000264	-9.9e-05	1.25997535015331	1847	Transient	tropics_35	1.33746276923077	1.02641900210657	0.380194518125553	0.968213706492603	2.00934579439252	1.06040873019926	632.893939393939	0.07	0.0676625
14.39929	4.547316	0.010268	0.000293	-0.690666	0.000293	0.504433	0.175266	2323	13	57	0.649991	27065	5.247	5.4014	273.9726	0.00644	0.0304	39972935	27065	1.367123	0.988991	0.001131	0.505422	0.000214	0.489565	0.000264	-9.9e-05	1.25997535015331	1895	Transient	tropics_35	1.10763769230769	1.02156733155823	0.259062776304156	0.991729941747498	1.36915887850467	1.03036981810383	663.886363636364	0.07	0.0676625
12.435009	1.871426	0.047678	0.000121	-0.674889	0.000121	0.515218	0.178225	3275	11	24	0.767862	7922	6.2466	4.0466	39.1389	0.00623	0.0176	39992078	7922	3.975342	1.016295	0.000622	0.512263	0.000252	0.496339	8.5e-05	-9e-05	0.938723031857419	3013	Transient	tropics_35	1.13045536363636	1.03201617321617	0.194533762057878	0.994045910219967	0.48015873015873	1.03803650327699	2096.76470588235	0.07	0.019805
4.415943	5.972112	0.029879	0.000385	-0.610478	0.000385	0.474738	0.185949	3835	6	55	0.790968	23207	3.8684	5.5808	136.9863	0.00616	0.011	39976793	23207	5.509589	0.997471	0.000739	0.535581	0.000199	0.465799	3.6e-05	-1.5e-05	0.975213279715991	3373	Est.	tropics_35	0.7359905	1.03294216723899	0.520974289580514	1.01402254639855	1.93467336683417	1.01919068095895	5165.25	0.07	0.0580175
7.704403	5.185159	0.007903	0.000335	-0.636892	0.000335	0.476646	0.18495	4339	6	31	0.346234	6201	4.6564	4.826	39.1389	0.00611	0.0329	39993799	6201	6.890411	1.019378	0.000996	0.535944	0.000177	0.475668	6.7e-05	6e-06	1.75637133555494	3472	Transient	tropics_35	1.28406716666667	0.988773851440892	0.336345381526104	0.986919898853733	1.89265536723164	1.00205605590454	2760.44776119403	0.07	0.0155025
6.890601	10.214534	0.01136	0.000659	-0.630355	0.000659	0.475212	0.179536	4059	6	34	0.525385	8824	4.2091	4.4973	68.4932	0.00627	0.0219	39991176	8824	6.123288	0.980446	0.000684	0.53526	0.000186	0.458157	6.8e-05	-3.2e-05	1.51515655667119	3627	Est.	tropics_35	1.1484335	1.03159660994017	0.963450292397661	0.994661967031928	3.54301075268817	1.03722523065237	2640.23529411765	0.07	0.02206
4.338513	5.200614	0.004301	0.000336	-0.609856	0.000336	0.462339	0.174812	4871	5	52	0.599731	12659	4.5329	4.1096	54.7945	0.00643	0.0194	39987341	12659	8.347945	0.969044	0.000866	0.537767	0.000173	0.450695	9.9e-05	-2e-05	1.71600313695594	4401	Transient	tropics_35	0.8677026	1.03639283930883	0.387990762124711	1.01052894140655	1.94219653179191	1.02583565382354	1765.77777777778	0.07	0.0316475
4.527347	11.643538	0.003813	0.000751	-0.611373	0.000751	0.462846	0.172929	4843	5	63	0.637851	15339	4.3502	6.4068	45.6621	0.00637	0.0172	39984661	15339	8.271233	0.954501	0.001262	0.537809	0.000169	0.443898	0.000191	-2e-05	1.60710451013486	4425	Est.	tropics_35	0.9054694	1.05167022217141	0.595087163232964	1.008918333907	4.44378698224852	1.04268548179987	905.387434554974	0.07	0.0383475
8.176387	7.342999	-0.00681	0.000474	-0.640683	0.000474	0.471504	0.166915	4913	5	44	0.522499	9156	4.6676	6.5027	45.6621	0.00638	0.0234	39990844	9156	8.463014	0.958304	0.001007	0.537144	0.000172	0.446228	0.000142	-2.5e-05	1.82910642044227	4428	Transient	tropics_35	1.6352774	1.03642803901749	0.470705064548163	0.980989094688742	2.75581395348837	1.05664368887654	1175.45774647887	0.07	0.02289
7.660606	1.606024	-0.008428	0.000104	-0.63654	0.000104	0.468715	0.177151	5235	6	21	0.495476	2321	5.384	6.9425	18.2648	0.00637	0.0318	39997679	2321	9.345205	1.000217	0.000564	0.535743	0.000225	0.467052	8.3e-05	-7.5e-05	1.72248539951291	4522	Transient	tropics_35	1.27676766666667	0.991392283901129	0.184397163120567	0.987637758665271	0.462222222222222	1.00356063136439	2134.34939759036	0.07	0.0058025
6.704805	4.125675	0.013289	0.000266	-0.628863	0.000266	0.475374	0.172449	5473	6	18	0.7648	5017	4.0859	6.4411	24.9066	0.00634	0.0107	39994983	5017	9.99726	1.020931	0.000652	0.536235	0.000159	0.476148	1.9e-05	-2e-06	0.956035594309981	5407	Transient	tropics_35	1.1174675	0.99260154819227	0.407975460122699	0.994335883100205	1.67295597484277	0.998374455001386	9076.26315789474	0.07	0.0125425
5.718261	3.464971	0.050071	0.000224	-0.620939	0.000224	0.489331	0.172435	5571	6	26	0.784892	8168	3.975	7.3438	30.4414	0.00619	0.0082	39991832	8168	10.265753	1.03134	0.000669	0.536208	0.000149	0.481009	1.2e-05	8e-06	0.886251072297453	5438	Est.	tropics_35	0.9530435	1.01939781185027	0.334828101644245	1.00229676702327	1.50335570469799	1.01730113157966	14369.5833333333	0.07	0.02042
5.887737	2.317276	0.027156	0.00015	-0.6223	0.00015	0.478898	0.170142	6425	6	33	0.251425	8245	6.9682	8.5151	68.4932	0.00602	0.0371	39991755	8245	12.605479	1.009346	0.000703	0.535159	0.000167	0.471708	4.3e-05	-1e-05	2.13567676767966	5497	Transient	tropics_35	0.9812895	1.01801372833734	0.213371266002845	1.00289556404921	0.898203592814371	1.01524248051761	3956.79069767442	0.07	0.0206125
8.004286	12.487124	0.02035	0.000806	-0.6393	0.000806	0.483824	0.163625	6481	6	39	0.210805	9829	7.0579	4.874	136.9863	0.00599	0.0401	39990171	9829	12.758904	1.009339	0.000804	0.534572	0.000154	0.472242	9.3e-05	-2.1e-05	2.16827655919919	6075	Est.	tropics_35	1.33404766666667	1.0111156638061	1.00248756218905	0.987073131321265	5.23376623376623	1.02452556104709	1759.40860215054	0.07	0.0245725
3.973523	4.339421	0.020164	0.00028	-0.606925	0.00028	0.46829	0.176114	6285	6	34	0.328483	6941	6.3354	4.4137	19.5695	0.00629	0.0272	39993059	6941	12.221918	1.001176	0.000724	0.53431	0.000175	0.468642	5.1e-05	-1.5e-05	2.01894509472652	6098	Transient	tropics_35	0.662253833333333	1.01917012270264	0.386740331491713	1.02005248730707	1.6	0.999248893611755	3453.21568627451	0.07	0.0173525
3.27767	2.099598	0.045985	0.000135	-0.601335	0.000135	0.477861	0.171411	6285	6	34	0.328483	6941	6.3354	4.4137	19.5695	0.00629	0.0272	39993059	6941	12.221918	1.001176	0.000724	0.53431	0.000175	0.468642	5.1e-05	-1.5e-05	2.01894509472652	6134	Transient	tropics_35	0.546278333333333	1.04582881027768	0.18646408839779	1.02577054780033	0.771428571428571	1.01967173236714	3361	0.07	0.0173525
5.757062	2.279964	0.019264	0.000147	-0.62125	0.000147	0.47459	0.16422	7503	6	20	0.518086	4451	9.488	9.1603	16.116	0.00648	0.0637	39995549	4451	15.558904	1.013841	0.000772	0.536175	0.000157	0.472887	4.2e-05	3e-06	1.34483653813108	6693	Transient	tropics_35	0.959510333333333	1.00553316357517	0.190414507772021	1.00204677044196	0.936305732484076	1.00360128318182	3910	0.07	0.0111275
6.653571	7.954987	0.011074	0.000513	-0.628451	0.000513	0.474113	0.162838	7419	6	23	0.390047	3838	9.2858	8.8137	21.0748	0.00586	0.0619	39996162	3838	15.328767	1.011083	0.001057	0.5363	0.000147	0.471501	0.000122	-3e-06	1.48894694017157	6738	Transient	tropics_35	1.1089285	1.00005196774798	0.485335856196783	0.994625069899955	3.48979591836735	1.0055397549528	1334.73770491803	0.07	0.009595
3.807747	3.053426	0.025808	0.000197	-0.605593	0.000197	0.470336	0.158891	7153	5	48	0.682275	8863	6.9825	8.7411	54.7945	0.00616	0.0386	39991137	8863	14.6	0.976345	0.000618	0.53758	0.000149	0.454213	2.9e-05	-1e-06	1.4973234450433	7066	Est.	tropics_35	0.7615494	1.05100544369832	0.318770226537217	1.01519904107109	1.32214765100671	1.03549656218558	5479	0.07	0.0221575
7.021154	6.007245	0.008601	0.000388	-0.631404	0.000388	0.474645	0.156218	8035	5	76	0.763416	29499	6.0393	9.6548	Inf	0.00645	0.0264	39970501	29499	17.016438	0.995233	0.000593	0.537764	0.000155	0.462853	2.7e-05	-7e-06	1.19510537381221	7634	Est.	tropics_35	1.4042308	1.01346930304284	0.654300168634064	0.988992507492959	2.50322580645161	1.02547677124271	5785.85185185185	0.07	0.0737475
8.401361	7.219862	-0.014264	0.000466	-0.64249	0.000466	0.46879	0.159114	8343	6	26	0.474815	4189	6.3492	11.2027	45.6621	0.00621	0.0345	39995811	4189	17.860274	0.976257	0.000735	0.533793	0.000174	0.457478	0.000113	-4.5e-05	1.80320395057804	7719	Transient	tropics_35	1.40022683333333	1.00981324474158	0.634013605442177	0.985365299253005	2.67816091954023	1.02472687211188	1408.08849557522	0.07	0.0104725
6.864943	2.794978	0.007285	0.00018	-0.630149	0.00018	0.473131	0.155741	8329	6	27	0.485827	4551	6.1925	10.3603	39.1389	0.0061	0.0325	39995449	4551	17.821918	0.98562	0.00059	0.534162	0.000172	0.461499	3.7e-05	-2e-05	1.78089474603563	7875	Est.	tropics_35	1.14415716666667	1.0220080763046	0.305084745762712	0.996911893283852	1.04651162790698	1.02520482167892	4209.21621621622	0.07	0.0113775
7.821429	4.182398	0.008704	0.00027	-0.637832	0.00027	0.47743	0.158272	8497	7	16	0.266254	2261	8.3571	11.4137	17.1233	0.00647	0.0596	39997739	2261	18.282192	0.999983	0.000987	0.529443	0.00018	0.472448	0.000163	-4.8e-05	1.99574010771007	7878	Transient	tropics_35	1.117347	1.00875913885487	0.273556231003039	0.998099576556189	1.5	1.0105450758602	970.993865030675	0.07	0.0056525
7.517699	4.267386	0.03196	0.000275	-0.635392	0.000275	0.487473	0.150692	8483	7	18	0.275337	2299	8.7281	10.563	11.9119	0.00607	0.0639	39997701	2299	18.243836	0.994213	0.000888	0.529915	0.000186	0.469273	0.000109	-3.1e-05	2.04448315250634	7929	Est.	tropics_35	1.073957	1.03848592347003	0.309684684684685	0.999646725072572	1.47849462365591	1.03878339474038	1382.49541284404	0.07	0.0057475
5.745174	3.826955	0.018873	0.000247	-0.621155	0.000247	0.474348	0.159473	8371	6	27	0.422769	3496	6.7564	11.2411	24.9066	0.00645	0.0372	39996504	3496	17.936986	0.986038	0.000568	0.533373	0.000157	0.462405	6.9e-05	-3.5e-05	1.80737641762459	8345	Transient	tropics_35	0.957529	1.03348169215271	0.434859154929577	1.0074065812233	1.57324840764331	1.02582800791514	2311.20289855072	0.07	0.00874
9.438596	3.21699	0.014638	0.000208	-0.650821	0.000208	0.486549	0.149866	8511	7	17	0.24633	2180	8.6627	11.4329	18.2648	0.00651	0.0653	39997820	2180	18.320548	0.996014	0.000811	0.528987	0.000177	0.470938	9e-05	-2.6e-05	2.03635546733263	8614	Transient	tropics_35	1.34837085714286	1.01880662339138	0.256473489519112	0.986068377994705	1.17514124293785	1.03314873720108	1665.17777777778	0.07	0.00545
9.222861	6.839054	0.038609	0.000441	-0.649088	0.000441	0.498008	0.14811	9099	9	72	0.617051	43750	8.9343	12.0466	45.6621	0.00628	0.0647	39956250	43750	19.931507	1.017771	0.000913	0.522258	0.000154	0.487394	9.4e-05	-1e-05	1.4313699105883	8705	Transient	tropics_35	1.02476233333333	1.02121598361642	0.48302300109529	1.00050568814582	2.86363636363636	1.02177704280315	1575.63829787234	0.07	0.109375
9.854036	6.518085	0.06146	0.000421	-0.654158	0.000421	0.511923	0.145067	9029	9	50	0.642034	29243	9.8923	12.1425	273.9726	0.00601	0.0734	39970757	29243	19.739726	1.027153	0.000979	0.522376	0.000138	0.491769	0.000115	-7e-06	1.37172382896455	8710	Est.	tropics_35	1.09489288888889	1.03527708156397	0.43003064351379	0.995221099338979	3.05072463768116	1.04098265649116	1261.45217391304	0.07	0.0731075
11.335784	6.019602	0.009045	0.000388	-0.66606	0.000388	0.491376	0.135242	9407	9	42	0.268481	11241	10.0331	12.8904	136.9863	0.00647	0.0825	39988759	11241	20.775342	0.974538	0.000792	0.521184	0.000208	0.467769	0.000143	-7e-05	2.24735381781852	8951	Est.	tropics_35	1.25953155555556	1.0354506747028	0.48989898989899	0.985695429222833	1.86538461538462	1.0504672177934	945.748251748252	0.07	0.0281025
7.744288	5.0673	0.065541	0.000327	-0.637212	0.000327	0.505178	0.136271	9967	11	35	0.707424	13282	4.05	4.5836	45.6621	0.00639	0.0135	39986718	13282	22.309589	1.032565	0.000902	0.512243	0.000199	0.504168	6.5e-05	-2.1e-05	1.23203283271039	10023	Est.	tropics_35	0.704026181818182	1.03406227560796	0.362527716186253	1.03225337688234	1.64321608040201	1.00200330048714	2096.47692307692	0.07	0.033205
8.221176	3.936963	0.022573	0.000254	-0.641043	0.000254	0.485695	0.137775	10597	7	26	0.762934	5644	3.9878	4.2438	45.6621	0.00635	0.0123	39994356	5644	24.035616	0.995677	0.000809	0.530332	0.000222	0.469593	6e-05	-3e-05	1.09867269351304	10929	Transient	tropics_35	1.17445371428571	1.02727058876236	0.313967861557478	0.993232059827339	1.14414414414414	1.03428926751464	2296.25	0.07	0.01411
5.405546	2.871928	0.08078	0.000185	-0.618427	0.000185	0.503299	0.130864	10709	7	21	0.652621	6123	4.4444	3.0712	54.7945	0.00601	0.023	39993877	6123	24.342466	1.015538	0.00097	0.531482	0.000175	0.477889	9.5e-05	-1.2e-05	1.35759374648912	11324	Est.	tropics_35	0.772220857142857	1.06754484934032	0.190721649484536	1.01375265779437	1.05714285714286	1.05317134313617	1377.51578947368	0.07	0.0153075
8.437376	7.092997	0.065135	0.000458	-0.642779	0.000458	0.507713	0.127923	10751	7	27	0.567328	7107	4.5456	4.1863	34.2466	0.00606	0.0294	39992893	7107	24.457534	1.011806	0.001901	0.530897	0.000157	0.476664	0.000324	-1.6e-05	1.45080319372335	11343	Transient	tropics_35	1.20533942857143	1.05484954682756	0.24092582851131	0.990454104298222	2.9171974522293	1.06513812664686	394.824074074074	0.07	0.0177675
7.548851	4.264855	-0.016257	0.000275	-0.635642	0.000275	0.464671	0.218726	2491	6	18	0.653249	4770	6.2904	5.8822	39.1389	0.00618	0.0321	39995230	4770	1.827397	0.982733	0.000911	0.53243	0.000189	0.461662	0.00011	-3e-05	1.37529166173439	1493	Transient	tropics_36	1.25814183333333	1.00116148723159	0.301866081229418	0.994676068066914	1.45502645502646	1.00651775541413	1988.41818181818	0.07	0.011925
7.753788	6.640137	-0.003071	0.000428	-0.637288	0.000428	0.471637	0.216305	2421	6	23	0.680886	6681	5.9589	5.6904	136.9863	0.00616	0.028	39993319	6681	1.635616	0.978764	0.000626	0.53348	0.000174	0.458898	6.6e-05	-3.2e-05	1.3507349556113	1559	Transient	tropics_36	1.292298	1.01856393440817	0.68370607028754	0.991085667605753	2.45977011494253	1.02775998152095	3277.34848484848	0.07	0.0167025
2.770968	2.602383	0.046284	0.000168	-0.597266	0.000168	0.476026	0.209912	2547	6	15	0.595118	3974	6.2483	6.0356	13.0463	0.0065	0.0344	39996026	3974	1.980822	0.988301	0.001231	0.532591	0.000205	0.464092	0.000122	-6e-06	1.43672597258342	1956	Est.	tropics_36	0.461828	1.05977007239704	0.136474411047928	1.03327720538682	0.819512195121951	1.02571472897615	1720.59016393443	0.07	0.009935
6.938947	10.940694	-0.032764	0.000706	-0.630743	0.000706	0.455123	0.197547	3163	5	101	0.696979	30516	4.195	7.7233	91.3242	0.00625	0.0197	39969484	30516	3.668493	0.957089	0.000895	0.538037	0.000154	0.444902	0.000113	-1.5e-05	1.37924664363613	2185	Transient	tropics_36	1.3877894	1.01115666947925	0.788826815642458	0.989144300988096	4.58441558441558	1.02297359868016	1748.20353982301	0.07	0.07629
4.762792	7.134888	-0.002924	0.00046	-0.613264	0.00046	0.460868	0.197414	3135	5	104	0.732008	37837	4.0801	7.6452	Inf	0.00618	0.0183	39962163	37837	3.591781	0.965554	0.000889	0.538235	0.000153	0.448655	9.5e-05	-5e-06	1.26190831307285	2226	Est.	tropics_36	0.9525584	1.0326509658957	0.517435320584927	1.00621524620073	3.00653594771242	1.0272213616253	2078.04210526316	0.07	0.0945925
8.596639	2.215451	0.022449	0.000143	-0.644058	0.000143	0.487072	0.182147	3429	5	27	0.265767	3187	4.8782	5.2849	22.8311	0.00732	0.0482	39996813	3187	4.39726	0.986855	0.000952	0.536555	0.000177	0.46004	0.000138	-3.3e-05	2.18555794544703	2310	Transient	tropics_36	1.7193278	1.03632537200275	0.150210084033613	0.97875708376158	0.807909604519774	1.05876010781671	1319.90579710145	0.07	0.0079675
5.345269	4.63015	0.003816	0.000299	-0.617943	0.000299	0.465784	0.193366	3345	5	41	0.355535	5510	4.8046	5.8945	273.9726	0.00624	0.0403	39994490	5510	4.167123	0.967893	0.001264	0.536917	0.000167	0.450906	0.000221	-3.8e-05	2.22957890698403	2421	Est.	tropics_36	1.0690538	1.03712217176711	0.236550632911392	1.00397664475513	1.79041916167665	1.03299579069695	874.9592760181	0.07	0.013775
5.289796	9.691529	0.007011	0.000625	-0.617497	0.000625	0.467042	0.189722	3415	5	25	0.254805	3434	4.899	5.989	30.4414	0.00663	0.0453	39996566	3434	4.358904	0.984571	0.000861	0.536822	0.000175	0.458721	9.6e-05	-1.9e-05	2.24124966752134	2497	Transient	tropics_36	1.0579592	1.02281667304634	0.725900116144019	1.0046022686145	3.57142857142857	1.01813956631591	1976.27083333333	0.07	0.008585
8.59655	6.449916	0.002709	0.000416	-0.644058	0.000416	0.477802	0.187756	4255	6	60	0.787362	24149	5.1654	7.1384	273.9726	0.00649	0.0144	39975851	24149	6.660274	0.992946	0.000648	0.533407	0.000166	0.465575	4.2e-05	-1.4e-05	1.01576735680784	3347	Transient	tropics_36	1.43275833333333	1.00983605619657	0.641975308641975	0.984533399594858	2.50602409638554	1.02626214895559	4470.38095238095	0.07	0.0603725
6.507538	5.428335	0.010186	0.00035	-0.627278	0.00035	0.473225	0.189516	4423	6	45	0.725697	11305	5.7094	5.5863	54.7945	0.00604	0.0151	39988695	11305	7.120548	0.98515	0.000613	0.533151	0.000167	0.462123	1.8e-05	-5e-06	1.21654653098483	3395	Transient	tropics_36	1.08458966666667	1.02546622736454	0.570962479608483	1.00167399243861	2.09580838323353	1.02402390705505	10528.6666666667	0.07	0.0282625
5.374083	8.307495	0.017903	0.000536	-0.618174	0.000536	0.472504	0.187087	4535	6	29	0.619492	5787	6.1501	5.8932	68.4932	0.00633	0.0182	39994213	5787	7.427397	0.990532	0.000622	0.532894	0.000179	0.464882	1.9e-05	-1e-05	1.33912944817637	3640	Est.	tropics_36	0.8956805	1.02779538608634	0.861736334405145	1.0113223671339	2.99441340782123	1.01639555844279	9846.68421052631	0.07	0.0144675
11.874552	2.059532	0.005785	0.000133	-0.670387	0.000133	0.491807	0.179283	4717	6	15	0.412254	3607	6.2576	6.3918	22.8311	0.00619	0.0293	39996393	3607	7.926027	0.999371	0.000991	0.533557	0.000215	0.468526	0.000145	-5.2e-05	1.52536631546818	3820	Transient	tropics_36	1.979092	1.00643481292357	0.134207870837538	0.95868030010109	0.618604651162791	1.04968987846992	1236.43448275862	0.07	0.0090175
3.091243	3.79136	0.071695	0.000245	-0.599838	0.000245	0.489814	0.180952	5123	5	39	0.76786	26708	4.7674	5.2	91.3242	0.0063	0.016	39973292	26708	9.038356	1.015759	0.000877	0.53815	0.000167	0.47203	4.4e-05	9e-06	0.881865276341256	4198	Est.	tropics_36	0.6182486	1.05765996084081	0.279361459521095	1.0199768666375	1.46706586826347	1.03767557146792	4112.54545454545	0.07	0.06677
9.969626	3.879919	0.024665	0.00025	-0.655086	0.00025	0.493599	0.161296	5557	6	24	0.542112	5901	4.6441	5.3205	39.1389	0.00616	0.033	39994099	5901	10.227397	0.98071	0.00078	0.534965	0.000159	0.458532	0.000111	-3.2e-05	1.56042109820574	4517	Transient	tropics_36	1.66160433333333	1.04513229954382	0.320512820512821	0.970899764452829	1.57232704402516	1.07647666902201	1453.11711711712	0.07	0.0147525
5.580392	4.302361	0.021124	0.000278	-0.619831	0.000278	0.474816	0.165708	5557	6	24	0.542112	5901	4.6441	5.3205	39.1389	0.00616	0.033	39994099	5901	10.227397	0.98071	0.00078	0.534965	0.000159	0.458532	0.000111	-3.2e-05	1.56042109820574	4860	Est.	tropics_36	0.930065333333333	1.04143803063435	0.356410256410256	1.00573936217729	1.74842767295597	1.03551333385674	1492.86486486486	0.07	0.0147525
3.774691	3.236273	0.016648	0.000209	-0.605328	0.000209	0.465865	0.178622	5669	6	20	0.460858	3845	4.6184	9.0781	91.3242	0.00613	0.038	39996155	3845	10.534247	1.004698	0.000946	0.533539	0.000169	0.470991	0.000126	-2.6e-05	1.65648572171396	4899	Transient	tropics_36	0.629115166666667	1.01203281999026	0.22093023255814	1.02315921347642	1.23668639053254	0.98911656486005	1417.63492063492	0.07	0.0096125
6.562604	2.803677	0.06398	0.000181	-0.627721	0.000181	0.499553	0.162893	5921	7	24	0.489362	7473	4.3128	4.2192	27.3973	0.00627	0.0354	39992527	7473	11.224658	1.020844	0.000827	0.530918	0.000148	0.480917	0.000107	-2.4e-05	1.66660458104495	5182	Est.	tropics_36	0.937514857142857	1.04430361262519	0.218863361547763	1.00544144645925	1.22297297297297	1.03875096950201	1522.36448598131	0.07	0.0186825
6.3267	4.986136	0.064658	0.000322	-0.625826	0.000322	0.49905	0.164997	6047	7	36	0.481377	15894	4.4037	7.3877	273.9726	0.00623	0.0311	39984106	15894	11.569863	1.025815	0.000821	0.528142	0.000153	0.485802	0.000101	-2.5e-05	1.71109280358213	5301	Est.	tropics_36	0.903814285714286	1.03994786428385	0.392204628501827	1.01264335183868	2.10457516339869	1.02727036940976	1633.63366336634	0.07	0.039735
10.317375	6.755644	0.011826	0.000436	-0.65788	0.000436	0.488814	0.157006	6397	8	45	0.319652	18054	4.7736	5.5233	136.9863	0.00635	0.0276	39981946	18054	12.528767	0.985425	0.001	0.527242	2e-04	0.467452	9.4e-05	-1.4e-05	2.02083824805236	5314	Transient	tropics_36	1.289671875	1.02686272786633	0.436	0.98237284133348	2.18	1.04569880971736	1670.27659574468	0.07	0.045135
4.146538	12.73054	0.035034	0.000821	-0.608314	0.000821	0.475984	0.163554	6621	7	28	0.29418	8454	5.2054	4.663	45.6621	0.00624	0.0302	39991546	8454	13.142466	0.993121	0.001114	0.531175	0.000248	0.467591	5.8e-05	-2e-06	2.05644990071145	5474	Est.	tropics_36	0.592362571428571	1.04282853798109	0.736983842010772	1.02464862114644	3.31048387096774	1.01794944727337	2819.89655172414	0.07	0.021135
3.253541	3.370561	0.03404	0.000217	-0.601142	0.000217	0.472121	0.164095	6593	7	34	0.309315	9104	5.0153	4.6685	54.7945	0.00631	0.0287	39990896	9104	13.065753	0.99512	0.001001	0.530593	0.000238	0.469048	4.3e-05	-3e-06	2.05554534785718	5645	Est.	tropics_36	0.464791571428571	1.039699725601	0.216783216783217	1.03315582930722	0.911764705882353	1.00655156828299	3816.16279069767	0.07	0.02276
5.820598	4.456187	0.018018	0.000287	-0.621761	0.000287	0.474287	0.164515	6733	6	31	0.265649	8323	5.4479	4.9699	54.7945	0.00616	0.0318	39991677	8323	13.449315	1.007573	0.001033	0.535677	0.000218	0.470391	4.6e-05	7e-06	2.04907931843789	5945	Transient	tropics_36	0.970099666666667	1.01052857062298	0.27783155856728	1.00246594695321	1.31651376146789	1.00828247139082	3576.41304347826	0.07	0.0208075
4.20365	4.486865	0.012611	0.000289	-0.608773	0.000289	0.465713	0.161355	7251	5	43	0.397127	14411	7.2644	4.9767	91.3242	0.00652	0.0361	39985589	14411	14.868493	0.986275	0.00083	0.536405	0.000168	0.459852	7.2e-05	-8e-06	1.63784640261777	6363	Transient	tropics_36	0.84073	1.02678345693339	0.348192771084337	1.01419257794659	1.7202380952381	1.01274540504336	2241.04166666667	0.07	0.0360275
5.648298	3.569985	0.022821	0.00023	-0.620377	0.00023	0.475905	0.157536	7405	5	39	0.406381	7867	8.013	5.1918	54.7945	0.00626	0.0406	39992133	7867	15.290411	0.991877	0.000783	0.537078	0.000154	0.461866	5.4e-05	2e-06	1.80853549810173	6794	Est.	tropics_36	1.1296596	1.0314619567032	0.293742017879949	1.00123570648146	1.49350649350649	1.03039626211932	2917.33333333333	0.07	0.0196675
3.393443	3.367972	0.03807	0.000217	-0.602265	0.000217	0.474532	0.163922	7853	7	26	0.35649	6780	9.812	6.3836	30.4414	0.0065	0.0544	39993220	6780	16.517808	1.012478	0.001046	0.530318	0.000197	0.477544	0.000143	-3.9e-05	1.74519871307734	6861	Est.	tropics_36	0.484777571428571	1.02600149989407	0.207456978967495	1.03253139519986	1.10152284263959	0.993692727790528	1146.30769230769	0.07	0.01695
4.312024	1.797618	0.093842	0.000116	-0.609644	0.000116	0.505498	0.154377	7965	7	23	0.288455	9329	10.3005	6.6904	136.9863	0.00635	0.0608	39990671	9329	16.824658	1.019194	0.000974	0.530563	0.000219	0.480469	8.7e-05	-2.8e-05	1.83091438900129	7298	Est.	tropics_36	0.616003428571429	1.07770079807065	0.119096509240246	1.024467097063	0.529680365296804	1.05209285094356	1774.44827586207	0.07	0.0233225
7.279352	6.830869	-0.00807	0.000441	-0.633478	0.000441	0.467579	0.149245	8455	6	53	0.749052	13449	3.5341	8.0315	273.9726	0.00643	0.0164	39986551	13449	18.167123	0.961381	0.000748	0.535958	0.000159	0.448637	8.3e-05	-1.8e-05	1.16341233858252	7478	Est.	tropics_36	1.21322533333333	1.03180994323108	0.589572192513369	0.990269133469123	2.77358490566038	1.04222121670749	1798.13253012048	0.07	0.0336225
7.975155	6.726091	0.012428	0.000434	-0.639066	0.000434	0.479831	0.144195	8581	5	31	0.633392	4558	4.3748	8.3781	19.5695	0.00631	0.0283	39995442	4558	18.512329	0.968174	0.000917	0.536377	0.000165	0.451512	0.00017	-4.9e-05	1.51984664042219	7631	Transient	tropics_36	1.595031	1.0457888236171	0.473282442748092	0.983981686821174	2.63030303030303	1.06272037066567	848.205882352941	0.07	0.011395
8.022989	0.712115	0.03625	4.6e-05	-0.639451	4.6e-05	0.491545	0.14075	8833	6	11	0.436364	1100	4.9896	8.6178	6.0883	0.00624	0.032	39998900	1100	19.20274	1.000117	0.000993	0.533758	0.000203	0.468654	0.000118	-2.8e-05	1.49398543190092	7880	Est.	tropics_36	1.33716483333333	1.0367937379834	0.0463242698892246	0.988429188998805	0.226600985221675	1.04884413661251	1192.79661016949	0.07	0.00275
3.203252	2.519664	0.028617	0.000163	-0.600738	0.000163	0.469291	0.151694	8707	6	18	0.610855	1732	4.7245	8.7233	21.0748	0.00645	0.0247	39998268	1732	18.857534	0.98195	0.001111	0.533738	0.000203	0.46017	0.000158	-3.4e-05	1.3863721243384	8380	Est.	tropics_36	0.533875333333333	1.04794582244355	0.146714671467147	1.02748307694658	0.802955665024631	1.01982093574114	960.088607594937	0.07	0.00433
8.51766	3.126068	0.085278	0.000202	-0.643424	0.000202	0.518443	0.139436	9337	9	29	0.322189	12114	6.5627	4.2137	136.9863	0.00613	0.0565	39987886	12114	20.583562	1.03664	0.000814	0.520196	0.000187	0.498468	0.000106	-4.7e-05	1.61842038481083	8747	Est.	tropics_36	0.946406666666667	1.05052841113313	0.248157248157248	1.01017705285603	1.08021390374332	1.04007278300713	1315.43396226415	0.07	0.030285
9.536892	7.429173	-0.018039	0.000479	-0.651611	0.000479	0.47136	0.14215	9827	10	53	0.639853	8988	4.622	5.5562	136.9863	0.00647	0.0353	39991012	8988	21.926027	0.961714	0.000905	0.515987	0.000178	0.466187	0.000125	-3e-05	1.74203902344679	9021	Transient	tropics_36	0.9536892	1.02122120383499	0.529281767955801	1.01011350690851	2.69101123595506	1.01109640551967	1137.2	0.07	0.02247
14.138425	4.649096	0.025827	3e-04	-0.688571	3e-04	0.510995	0.128026	9897	11	32	0.558904	5475	4.6004	5.7479	34.2466	0.00643	0.0353	39994525	5475	22.117808	0.964488	0.000985	0.51539	0.000177	0.468106	0.000175	-4.7e-05	1.86634595246701	9036	Est.	tropics_36	1.28531136363636	1.0639462666691	0.304568527918782	0.974588823283778	1.69491525423729	1.09162241030878	731.577142857143	0.07	0.0136875
10.218978	4.192925	-0.019113	0.000271	-0.657089	0.000271	0.473373	0.139715	9967	11	23	0.383308	3355	4.6702	5.9397	45.6621	0.00614	0.0404	39996645	3355	22.309589	0.978111	0.00077	0.513612	0.000189	0.476449	0.000196	-9.3e-05	2.08622435942428	9384	Transient	tropics_36	0.928998	1.00302368058326	0.351948051948052	1.00924059549145	1.43386243386243	0.993543905013968	712.831632653061	0.07	0.0083875
11.211429	6.589584	0.020171	0.000425	-0.665061	0.000425	0.496264	0.138651	10107	12	18	0.370944	2003	5.3512	8.8904	24.9066	0.00648	0.0457	39997997	2003	22.693151	0.984264	0.001105	0.510291	0.000236	0.4827	0.000366	-0.000162	1.85639099646171	9560	Transient	tropics_36	0.93428575	1.0366891498344	0.384615384615385	1.00774295054827	1.80084745762712	1.02810026931842	378.827868852459	0.07	0.0050075
17.313609	7.469696	0.05732	0.000482	-0.714075	0.000482	0.541008	0.126501	10667	17	16	0.893667	8558	3.46	4.7466	91.3242	0.00623	0.0067	39991442	8558	24.227397	1.030426	0.000488	0.489574	0.000105	0.5264	3e-05	-1.1e-05	0.450386632530735	10248	Transient	tropics_36	1.01844758823529	1.02772507144015	0.987704918032787	1.00014466423214	4.59047619047619	1.02775075987842	4216.7	0.07	0.021395
7.14498	3.914322	0.08198	0.000253	-0.632398	0.000253	0.511368	0.171801	1847	9	49	0.71319	35452	3.3556	4.5397	91.3242	0.00615	0.0426	39964548	35452	0.063014	1.037755	0.001304	0.521931	0.000201	0.497292	0.000153	-1.9e-05	1.13290685350336	1932	Est.	tropics_38	0.793886666666667	1.0459444675578	0.194018404907975	1.01798164116291	1.25870646766169	1.02830530151299	1122.88235294118	0.07	0.08863
8.542601	4.723521	0.030511	0.000305	-0.643624	0.000305	0.490869	0.152806	2183	8	46	0.500229	8726	3.6372	4.0904	30.4414	0.00642	0.031	39991274	8726	0.983562	0.955757	0.001404	0.526216	0.000215	0.454301	0.000218	-3.4e-05	1.6607009880017	2200	Est.	tropics_38	1.067825125	1.07870643979583	0.217236467236467	0.99842075247457	1.41860465116279	1.08049288907574	700.94495412844	0.07	0.021815
4.800654	1.930849	0.006079	0.000125	-0.613568	0.000125	0.464783	0.168187	2337	8	18	0.432685	3959	3.814	4.5014	91.3242	0.00098	0.0465	39996041	3959	1.405479	0.995831	0.001087	0.527546	0.000165	0.472146	0.000168	-3e-05	1.74171818992123	2901	Transient	tropics_38	0.60008175	1.01030949490252	0.114995400183993	1.02629087825837	0.757575757575758	0.984405247529366	1001.1130952381	0.07	0.0098975
7.813448	9.347908	0.002925	0.000603	-0.637768	0.000603	0.474946	0.157903	2869	9	60	0.768366	27319	4.6068	3.1575	91.3242	0.0014	0.0239	39972681	27319	2.863014	0.964734	0.001311	0.52107	0.000202	0.463087	0.000198	-2.9e-05	1.14197419955815	3250	Transient	tropics_38	0.868160888888889	1.03959151640392	0.459954233409611	1.01420280413435	2.98514851485149	1.02560857894953	797.489898989899	0.07	0.0682975
11.175767	7.093265	0.02045	0.000458	-0.664774	0.000458	0.496471	0.149153	2967	9	63	0.685704	19068	5.2155	3.3699	136.9863	0.0015	0.0322	39980932	19068	3.131507	0.985239	0.000779	0.522437	0.000218	0.471705	6.9e-05	-3.7e-05	1.41659916538442	3400	Transient	tropics_38	1.24175188888889	1.03595222472989	0.58793324775353	0.984596739240139	2.10091743119266	1.05250315345396	2161.63768115942	0.07	0.04767
14.189977	3.146893	-0.00017	0.000203	-0.688985	0.000203	0.498171	0.139313	3065	9	43	0.631873	12167	5.4728	3.6384	273.9726	0.00619	0.0335	39987833	12167	3.4	0.974246	0.000935	0.523181	0.000225	0.465913	0.000233	-0.000107	1.53353917527643	3459	Transient	tropics_38	1.57666411111111	1.02626032280264	0.217112299465241	0.959678251373229	0.902222222222222	1.06923610201905	597.909871244635	0.07	0.0304175
5.331429	4.975869	-0.000315	0.000321	-0.617832	0.000321	0.463826	0.15682	3219	9	26	0.472193	6743	6.2059	5.3589	45.6621	0.00163	0.0433	39993257	6743	3.821918	0.990333	0.000662	0.522026	0.000272	0.474698	0.000168	-0.000131	1.77714907405833	4029	Transient	tropics_38	0.592381	1.00944333835921	0.484894259818731	1.03273010593183	1.18014705882353	0.977097017472161	933.452380952381	0.07	0.0168575
6.200599	5.36994	0.043206	0.000346	-0.624813	0.000346	0.487825	0.155673	3429	9	20	0.328822	4507	7.193	5.6493	27.3973	0.00616	0.0515	39995493	4507	4.39726	1.004629	0.001112	0.520589	0.000322	0.482882	0.000228	-0.000134	2.0818578882505	4189	Transient	tropics_38	0.688955444444444	1.03934185476305	0.311151079136691	1.02837657300766	1.07453416149068	1.01023645528307	682.776315789474	0.07	0.0112675
6.245238	2.066049	0.075737	0.000133	-0.625171	0.000133	0.504139	0.145022	3471	9	22	0.27765	4765	7.1891	4.7507	27.3973	0.00111	0.0545	39995235	4765	4.512329	1.009717	0.001048	0.521471	0.000307	0.484436	0.000158	-9.8e-05	2.16863442251023	4324	Est.	tropics_38	0.693915333333333	1.06829819079246	0.126908396946565	1.02626973818306	0.433224755700326	1.04067203923738	917.860759493671	0.07	0.0119125
8.179604	4.078824	0.062239	0.000263	-0.640709	0.000263	0.505741	0.142515	3779	8	73	0.652901	50078	3.7487	5.5932	273.9726	0.00621	0.0215	39949922	50078	5.356164	1.029471	0.000832	0.52572	0.00015	0.489749	7.5e-05	-1e-05	1.26851544487017	4432	Transient	tropics_38	1.0224505	1.03375098678655	0.316105769230769	1.00228012290388	1.75333333333333	1.03265346126281	1900.2	0.07	0.125195
4.859444	4.400703	0.035315	0.000284	-0.614041	0.000284	0.479405	0.141813	3891	8	110	0.628255	54567	3.3882	5.3082	Inf	0.00626	0.0181	39945433	54567	5.663014	0.985199	0.001176	0.525937	0.000161	0.468462	0.000122	8e-06	1.31430145650439	4550	Est.	tropics_38	0.6074305	1.05150937058703	0.241496598639456	1.02894380622772	1.7639751552795	1.02335941869351	1162.40163934426	0.07	0.1364175
2.89159	4.442255	0.092964	0.000287	-0.598234	0.000287	0.499457	0.130028	4045	7	54	0.422597	19967	3.2058	2.6068	136.9863	0.00618	0.0296	39980033	19967	6.084932	0.985653	0.002136	0.531941	0.000194	0.463238	0.000171	8.8e-05	1.67896829434513	5199	Est.	tropics_38	0.413084285714286	1.11339612151209	0.13436329588015	1.03353885816691	1.47938144329897	1.07818659091007	760.397660818713	0.07	0.0499175
5.169399	4.297807	0.035108	0.000277	-0.61653	0.000277	0.480084	0.118574	4493	5	72	0.847027	19912	3.1039	2.2863	273.9726	0.00674	0.0126	39980088	19912	7.312329	0.957327	0.000935	0.540265	0.000133	0.443156	0.000117	-3e-06	0.797767216695112	6145	Est.	tropics_38	1.0338798	1.08189945730991	0.296256684491979	0.999165867139326	2.08270676691729	1.08332957243048	1013.45299145299	0.07	0.04978
8.261161	4.880456	0.043383	0.000315	-0.641364	0.000315	0.496207	0.118268	4815	6	40	0.859725	16874	2.8068	2.5151	68.4932	0.00636	0.0093	39983126	16874	8.194521	1.046197	0.00079	0.536382	0.000163	0.487797	4.1e-05	-1e-06	0.632748420789267	7063	Transient	tropics_38	1.37686016666667	0.998222896491979	0.39873417721519	0.981713941680431	1.93251533742331	1.01724077843857	2884.58536585366	0.07	0.042185
6.75174	5.22143	-0.017674	0.000337	-0.62924	0.000337	0.461065	0.128852	5375	6	39	0.286049	5978	5.3103	3.9384	34.2466	0.00627	0.04	39994022	5978	9.728767	0.988733	0.001222	0.532258	0.00015	0.464638	0.000217	-3.5e-05	2.28142249697005	7167	Transient	tropics_38	1.12529	0.993677028126495	0.275777414075286	1.00138790704348	2.24666666666667	0.992310142519553	593.78801843318	0.07	0.014945
5.577192	4.895709	0.031458	0.000316	-0.619806	0.000316	0.479885	0.120121	5165	6	68	0.670991	18270	4.43	6.974	136.9863	0.00649	0.0177	39981730	18270	9.153425	0.970028	0.000755	0.534648	0.000183	0.453779	6.3e-05	-1.7e-05	1.39484768667056	7298	Est.	tropics_38	0.929532	1.06384355136974	0.418543046357616	1.00636083729718	1.72677595628415	1.05753020743578	1906.68253968254	0.07	0.045675
3.82991	6.581587	0.01586	0.000425	-0.605771	0.000425	0.465855	0.128969	5753	7	40	0.309511	16707	6.4905	4.074	91.3242	0.00606	0.056	39983293	16707	10.764384	1.018415	0.000817	0.528941	0.000203	0.4816	9.1e-05	-4.2e-05	2.03213626126557	7347	Transient	tropics_38	0.54713	0.997615350665234	0.520195838433293	1.03159627542501	2.0935960591133	0.967306893687708	1417.24175824176	0.07	0.0417675
5.253608	4.531559	0.039882	0.000292	-0.617207	0.000292	0.482632	0.127599	5711	7	36	0.316187	13628	6.2196	3.9589	68.4932	0.00619	0.0545	39986372	13628	10.649315	1.021708	0.000886	0.529268	0.000191	0.482832	8.9e-05	-2.7e-05	2.04835834392452	8081	Transient	tropics_38	0.750515428571429	1.01857670270456	0.329571106094808	1.01923603273831	1.52879581151832	0.999585777247573	1433.69662921348	0.07	0.03407
5.523196	4.955648	0.035671	0.00032	-0.619372	0.00032	0.481546	0.122935	5431	7	38	0.33626	5353	5.3493	7.3411	45.6621	0.00123	0.0445	39994647	5353	9.882192	0.999981	0.000944	0.531189	0.000142	0.470837	0.00013	-1.7e-05	2.41574472924739	8191	Est.	tropics_38	0.789028	1.03633453317174	0.338983050847458	1.01335376448314	2.25352112676056	1.02274460163496	945.653846153846	0.07	0.0133825
7.221374	4.982482	0.072082	0.000321	-0.633012	0.000321	0.506559	0.11931	5907	7	63	0.288411	28872	7.0463	4.4959	68.4932	0.00628	0.0601	39971128	28872	11.186301	1.008252	0.000906	0.530093	0.000198	0.475725	8.7e-05	-2.4e-05	2.08908141132169	8406	Est.	tropics_38	1.03162485714286	1.06594727252226	0.354304635761589	1.00169224636678	1.62121212121212	1.0648147564244	1371.37931034483	0.07	0.07218
7.330959	4.265261	0.026086	0.000275	-0.633892	0.000275	0.484176	0.118841	6173	7	80	0.430601	25836	6.4268	5.2247	91.3242	0.00612	0.0602	39974164	25836	11.915068	0.998092	0.001256	0.528434	0.000173	0.472432	0.000207	-3.6e-05	2.12220230709516	8771	Transient	tropics_38	1.04727985714286	1.02839138835952	0.218949044585987	1.00395315640205	1.58959537572254	1.02485860398957	574.111111111111	0.07	0.06459
9.259381	6.575249	0.018075	0.000424	-0.649382	0.000424	0.487738	0.121728	6341	8	68	0.474385	19832	5.5778	5.6849	Inf	0.00656	0.0548	39980168	19832	12.375342	0.994053	0.000985	0.525859	0.000183	0.472864	0.000176	-5.6e-05	2.13416614983149	8999	Transient	tropics_38	1.157422625	1.02433103816062	0.430456852791878	0.993362290580744	2.31693989071038	1.03145513297692	691.636363636364	0.07	0.04958
4.796919	3.622624	0.075404	0.000234	-0.613538	0.000234	0.498301	0.117468	6481	9	66	0.283325	17457	5.4113	6.0685	136.9863	0.0063	0.0669	39982543	17457	12.758904	1.003107	0.001636	0.523553	0.000215	0.479292	0.000318	-6.7e-05	2.53825660055301	9413	Est.	tropics_38	0.532991	1.07497974199901	0.143031784841076	1.0341491508496	1.08837209302326	1.03966058269281	369.396226415094	0.07	0.0436425
11.4728	6.24926	0.061068	0.000403	-0.66716	0.000403	0.518265	0.109486	6467	8	58	0.299527	17334	5.4771	6.0301	136.9863	0.00125	0.0678	39982666	17334	12.720548	1.00431	0.001648	0.523852	0.000215	0.479602	0.00033	-7.1e-05	2.5102633840919	9469	Transient	tropics_38	1.4341	1.05840944904545	0.244538834951456	0.979597091775454	1.87441860465116	1.08061475973828	331.775757575758	0.07	0.043335
12.372389	3.012116	0.066729	0.000194	-0.674386	0.000194	0.525074	0.103425	6579	9	77	0.237486	23993	4.7757	6.337	273.9726	0.00092	0.0697	39976007	23993	13.027397	1.021608	0.001494	0.522798	0.000245	0.488966	0.000389	-0.000136	2.48124370473769	9733	Est.	tropics_38	1.37470988888889	1.04639523022679	0.129852744310576	0.974504758328102	0.791836734693878	1.0738456252582	265.874035989717	0.07	0.0599825
9.29867	12.361824	-0.026362	0.000798	-0.649697	0.000798	0.466581	0.121921	6999	12	59	0.536558	10832	4.3997	4.9123	91.3242	0.00622	0.0479	39989168	10832	14.178082	0.966346	0.000719	0.507876	0.000326	0.476224	0.000241	-0.000188	1.81007776042216	9929	Transient	tropics_38	0.774889166666667	1.00790239121287	1.10987482614743	1.02821157250598	2.4478527607362	0.979751125520763	505.896265560166	0.07	0.02708
7.847716	2.64686	0.020087	0.000171	-0.638043	0.000171	0.482997	0.123463	7293	11	20	0.275113	2210	5.8714	4.9863	16.116	0.00175	0.0823	39997790	2210	14.983562	1.001146	0.000809	0.51153	0.000505	0.49004	0.000293	-0.000293	2.25385817079649	10014	Transient	tropics_38	0.713428727272727	1.01912218737767	0.211372064276885	1.03283354974504	0.338613861386139	0.985627703860909	421.37542662116	0.07	0.005525
15.946043	3.518671	0.011414	0.000227	-0.70309	0.000227	0.511029	0.110099	7125	13	39	0.465122	3885	5.0463	4.7603	34.2466	0.00147	0.06	39996115	3885	14.523288	0.979575	0.00089	0.506764	0.000366	0.483802	0.00025	-0.000191	2.19842313474247	10643	Transient	tropics_38	1.22661869230769	1.03256962278708	0.255056179775281	0.976891064649036	0.620218579234973	1.05627715470378	440.396	0.07	0.0097125
5.630952	4.220947	0.020168	0.000272	-0.620237	0.000272	0.474511	0.123255	7307	11	22	0.305946	2203	5.8032	3.5233	16.116	0.00642	0.0743	39997797	2203	15.021918	1.003473	0.001155	0.51291	0.000504	0.489736	0.000257	-0.000231	2.23877334017428	10971	Transient	tropics_38	0.511904727272727	1.01684125855879	0.235497835497835	1.04856009800876	0.53968253968254	0.968911821879543	479.591439688716	0.07	0.0055075
3.870192	2.776419	0.048854	0.000179	-0.606095	0.000179	0.481468	0.120044	7209	12	29	0.402741	2627	5.358	4.8753	14.4196	0.00625	0.0663	39997373	2627	14.753425	0.993952	0.001051	0.509264	0.000446	0.488469	0.000194	-0.000181	2.27913864948331	11126	Est.	tropics_38	0.322516	1.05645647854376	0.170313986679353	1.07110811367291	0.401345291479821	0.985667463032455	618.783505154639	0.07	0.0065675
6.590783	3.031313	0.045485	0.000196	-0.627947	0.000196	0.490929	0.120303	7881	7	105	0.832205	41664	3.9059	5.0959	273.9726	0.00608	0.0163	39958336	41664	16.594521	0.966907	0.001123	0.531923	0.000179	0.454647	0.000156	-2.2e-05	0.837562710715894	11389	Est.	tropics_38	0.941540428571429	1.08235363532027	0.17453250222618	1.003315019522	1.09497206703911	1.07980257210539	771.173076923077	0.07	0.10416
6.951456	4.56075	0.03055	0.000294	-0.630844	0.000294	0.484706	0.121804	8175	7	38	0.643683	12966	3.9809	4.8753	91.3242	0.00631	0.0423	39987034	12966	17.4	1.001943	0.001125	0.528383	0.000142	0.474302	0.000201	-3.6e-05	1.50128217270714	12071	Transient	tropics_38	0.993065142857143	1.02902204998889	0.261333333333333	1.00711507214586	2.07042253521127	1.02193539137512	605.990049751244	0.07	0.032415
7.874786	4.701302	0.063552	0.000303	-0.63826	0.000303	0.504733	0.116074	8245	8	47	0.585539	15642	4.2571	6.2918	54.7945	0.00587	0.0498	39984358	15642	17.591781	1.018844	0.000938	0.52762	0.000158	0.482987	0.000131	-3e-05	1.65028862782475	12088	Est.	tropics_38	0.98434825	1.04590584656276	0.323027718550107	1.00111957761139	1.91772151898734	1.04502398615284	886.06106870229	0.07	0.039105
9.557296	7.641606	0.006935	0.000493	-0.651774	0.000493	0.483459	0.12077	8287	8	47	0.541146	17280	4.4659	3.0493	Inf	0.0063	0.0528	39982720	17280	17.706849	1.016598	0.001102	0.52703	0.000164	0.482462	0.000165	-3e-05	1.6902175312959	12271	Transient	tropics_38	1.194662	0.990518477114769	0.447368421052632	0.988787144045631	3.00609756097561	1.00206648399252	731.939393939394	0.07	0.0432
6.545519	6.177953	0.054332	0.000399	-0.627583	0.000399	0.495026	0.116648	8595	8	84	0.462953	34753	5.0578	3.8932	Inf	0.00601	0.062	39965247	34753	18.550685	0.999924	0.001192	0.527283	0.00018	0.474263	0.000118	2e-06	1.98511015284097	12778	Est.	tropics_38	0.818189875	1.05591533078444	0.334731543624161	1.01251250716434	2.21666666666667	1.04377950630768	988.542372881356	0.07	0.0868825
6.819697	2.770521	0.036607	0.000179	-0.629786	0.000179	0.487185	0.116416	9029	7	54	0.758378	17039	3.6653	6.6959	136.9863	0.00619	0.0167	39982961	17039	19.739726	0.991367	0.00089	0.531264	0.000169	0.466693	7.7e-05	-5e-06	1.08015734732872	13863	Est.	tropics_38	0.974242428571429	1.04631815221386	0.201123595505618	1.00271388207834	1.05917159763314	1.04390895085206	1511.8961038961	0.07	0.0425975
6.488778	7.091104	0.080335	0.000457	-0.627128	0.000457	0.507575	0.114116	9183	7	40	0.491533	14290	3.7907	2.8027	45.6621	0.00655	0.0268	39985710	14290	20.161644	1.009583	0.001566	0.530986	0.000154	0.475543	0.000258	-1.9e-05	1.51479640030102	14120	Est.	tropics_38	0.926968285714286	1.0733639825902	0.291826309067688	1.00590901318403	2.96753246753247	1.0673587877437	442.31007751938	0.07	0.035725
10.193444	5.251127	0.054795	0.000339	-0.656884	0.000339	0.510332	0.11143	9407	7	100	0.533852	62285	2.8974	7.211	136.9863	0.00608	0.031	39937715	62285	20.775342	1.030431	0.001752	0.530186	0.000166	0.486155	0.00035	-5.1e-05	1.54120796322249	14394	Transient	tropics_38	1.45620628571429	1.02512836477991	0.193493150684932	0.977891447587915	2.0421686746988	1.04973105285351	318.371428571429	0.07	0.1557125
8.4912	2.892973	0.085545	0.000187	-0.643211	0.000187	0.519036	0.106631	9393	7	98	0.524597	55637	3.0233	3.0425	91.3242	0.0061	0.031	39944363	55637	20.736986	1.0402	0.001957	0.530535	0.000167	0.490423	0.000374	-4.2e-05	1.55907454375926	14472	Est.	tropics_38	1.21302857142857	1.04721263143359	0.0955544200306592	0.990701845292143	1.11976047904192	1.0583435116216	285.109625668449	0.07	0.1390925
11.615082	5.881689	-0.025282	0.000379	-0.668303	0.000379	0.475928	0.113141	9687	9	55	0.585106	16785	3.0174	3.5356	273.9726	0.00664	0.0337	39983215	16785	21.542466	0.965972	0.001213	0.520935	0.000206	0.463874	0.000232	-6.7e-05	1.48422014284172	14553	Transient	tropics_38	1.29056466666667	1.00938216988667	0.31244847485573	0.983957085762133	1.83980582524272	1.02598550468446	487.676724137931	0.07	0.0419625
7.350181	3.584955	-0.032166	0.000231	-0.634047	0.000231	0.456589	0.120271	9911	9	22	0.506357	3146	4.1511	7.9452	27.3973	0.00638	0.0477	39996854	3146	22.156164	0.981311	0.000923	0.521978	2e-04	0.470237	0.000119	-3.7e-05	1.80840868304178	15102	Transient	tropics_38	0.816686777777778	0.986787902438593	0.250270855904659	1.01621286253537	1.155	0.970976337463875	1010.68067226891	0.07	0.007865
5.325088	5.696438	0.009156	0.000368	-0.617781	0.000368	0.46818	0.119513	9883	9	24	0.574643	3644	3.926	8.5384	39.1389	0.00367	0.0402	39996356	3644	22.079452	0.977193	0.000868	0.521648	0.000214	0.468565	9.9e-05	-3.9e-05	1.68737946069843	15207	Transient	tropics_38	0.591676444444444	1.03275201970287	0.423963133640553	1.03353115834926	1.7196261682243	0.999178342385795	1207.20202020202	0.07	0.00911
10.336245	2.843271	0.02182	0.000183	-0.658031	0.000183	0.493614	0.115462	9911	9	22	0.506357	3146	4.1511	7.9452	27.3973	0.00638	0.0477	39996854	3146	22.156164	0.981311	0.000923	0.521978	2e-04	0.470237	0.000119	-3.7e-05	1.80840868304178	15405	Transient	tropics_38	1.14847166666667	1.0415248551668	0.198266522210184	0.992129969717986	0.915	1.04971322971183	970.268907563025	0.07	0.007865
7.715517	1.375966	0.028618	8.9e-05	-0.636981	8.9e-05	0.486625	0.11817	9967	9	20	0.459363	2793	4.2883	7.9822	19.5695	0.00846	0.0437	39997207	2793	22.309589	0.995971	0.00089	0.521279	0.000187	0.477895	0.000111	-3.3e-05	1.8306851322518	16042	Est.	tropics_38	0.857279666666667	1.03319416868499	0.1	1.01459434440674	0.475935828877005	1.01826761108612	1064.59459459459	0.07	0.0069825
7.562539	4.222676	0.064137	0.000272	-0.635752	0.000272	0.503823	0.121182	10849	9	59	0.439869	20422	7.3471	5.0877	Inf	0.00619	0.0334	39979578	20422	24.726027	0.98072	0.001378	0.521922	0.000245	0.470033	0.000207	-5.1e-05	1.680098483381	16639	Transient	tropics_38	0.840282111111111	1.08719967312315	0.197387518142235	1.01459054539399	1.11020408163265	1.07188856952597	585.420289855072	0.07	0.051055
6.232365	3.705343	0.032918	0.000239	-0.625068	0.000239	0.483024	0.201445	2085	7	41	0.478316	10261	7.8355	5.6795	91.3242	0.00622	0.0757	39989739	10261	0.715068	0.99696	0.000812	0.529577	0.00016	0.470801	4.5e-05	5e-06	1.61883043947644	1805	Transient	tropics_39	0.890337857142857	1.03661710757883	0.294334975369458	1.01066517612991	1.49375	1.02596213686887	4476.55555555556	0.07	0.0256525
7.029333	4.281806	0.023678	0.000276	-0.631469	0.000276	0.481643	0.196852	2141	7	36	0.379322	9227	8.3106	5.8329	54.7945	0.00681	0.0872	39990773	9227	0.868493	0.98667	0.000988	0.529269	0.000155	0.46621	8.9e-05	7e-06	1.88982744775377	1915	Est.	tropics_39	1.00419042857143	1.03779434816486	0.279352226720648	1.00480095759642	1.78064516129032	1.03310310804144	2211.8202247191	0.07	0.0230675
6.461235	3.057959	0.018022	0.000197	-0.626906	0.000197	0.476746	0.196807	2351	7	28	0.322246	9260	8.3414	6.4082	39.1389	0.00612	0.0926	39990740	9260	1.443836	1.006754	0.001023	0.529861	0.000147	0.475186	0.000115	-2e-06	1.97245800058805	2149	Transient	tropics_39	0.923033571428571	1.01135468666792	0.192570869990225	1.00826856831756	1.34013605442177	1.003282925002	1711.3652173913	0.07	0.02315
11.474955	6.210749	0.030323	0.000401	-0.667177	0.000401	0.502627	0.176721	2603	8	46	0.539471	20876	7.0277	7.0986	91.3242	0.00864	0.0733	39979124	20876	2.134247	1.011619	0.000685	0.526851	0.000158	0.480255	7.2e-05	-2.6e-05	1.63267857852322	2361	Est.	tropics_39	1.434369375	1.01894826464006	0.585401459854015	0.974004361780997	2.5379746835443	1.04658358580338	2454.45833333333	0.07	0.05219
6.108359	5.637175	0.040768	0.000364	-0.624072	0.000364	0.486476	0.179188	2813	8	59	0.460241	20863	6.9547	7.526	136.9863	0.0065	0.0757	39979137	20863	2.709589	0.997723	0.000969	0.526024	0.000212	0.474465	0.000154	-5.8e-05	1.72665454549336	2566	Est.	tropics_39	0.763544875	1.04398758362105	0.375644994840041	1.01850558467913	1.71698113207547	1.02531482828027	1163.55844155844	0.07	0.0521575
7.49325	4.268646	-0.015803	0.000275	-0.635196	0.000275	0.464776	0.171758	3443	6	51	0.793729	13555	4.8238	9.2521	91.3242	0.00629	0.019	39986445	13555	4.435616	0.980826	0.000681	0.533803	0.000172	0.459549	4.5e-05	-1.3e-05	1.07242737023069	3234	Transient	tropics_39	1.248875	1.00356353954227	0.403817914831131	0.99256023503089	1.59883720930233	1.0113741951348	3816.84444444444	0.07	0.0338875
5.122093	2.735093	0.005159	0.000176	-0.61615	0.000176	0.465565	0.177355	3821	6	16	0.548574	4663	5.6207	10.2863	45.6621	0.00644	0.0237	39995337	4663	5.471233	1.001947	0.001075	0.534421	0.00014	0.468854	0.000107	1.2e-05	1.47386594534569	3624	Transient	tropics_39	0.853682166666667	1.00321906303901	0.163720930232558	1.01047585263585	1.25714285714286	0.992985023056218	1657.52336448598	0.07	0.0116575
4.859079	2.343285	0.019468	0.000151	-0.614038	0.000151	0.471283	0.173344	3751	6	21	0.655319	5170	5.5404	10.0959	30.4414	0.00678	0.0215	39994830	5170	5.279452	1.011089	0.000587	0.53494	0.000142	0.47269	1.3e-05	3e-06	1.36352648627998	3729	Est.	tropics_39	0.8098465	1.00847574967089	0.257240204429302	1.01162979417744	1.06338028169014	0.997023419154203	13334.1538461538	0.07	0.012925
3.817568	2.33834	0.033575	0.000151	-0.605672	0.000151	0.474001	0.17772	3961	6	18	0.30646	5495	5.9549	5.6301	39.1389	0.00614	0.0307	39994505	5495	5.854795	1.014263	0.000666	0.532841	0.000124	0.476052	5.3e-05	-2e-06	1.82058480137066	4095	Transient	tropics_39	0.636261333333333	1.01960241248369	0.226726726726727	1.02414714313769	1.21774193548387	0.995691647130986	3353.20754716981	0.07	0.0137375
3.498708	2.337854	0.0354	0.000151	-0.603111	0.000151	0.473647	0.171885	4773	6	25	0.732752	5044	5.9134	7.8521	19.5695	0.00641	0.014	39994956	5044	8.079452	0.98089	0.00071	0.534482	0.000181	0.458994	4.5e-05	-1.2e-05	1.19484796889168	4792	Est.	tropics_39	0.583118	1.05621837264501	0.212676056338028	1.0236208817693	0.834254143646409	1.03192416458603	3819.66666666667	0.07	0.01261
8.849899	7.734062	0.044632	0.000499	-0.646093	0.000499	0.499057	0.164106	5095	6	19	0.593129	6840	5.6129	5.8219	22.8311	0.00607	0.0214	39993160	6840	8.961644	1.023907	0.000696	0.535841	0.000194	0.477936	4.9e-05	-2.8e-05	1.28428466682839	5096	Est.	tropics_39	1.47498316666667	1.02122848313003	0.716954022988506	0.978068866002625	2.57216494845361	1.04419210940377	3349.10204081633	0.07	0.0171
3.930506	2.161248	0.066955	0.000139	-0.606579	0.000139	0.490613	0.1463	5669	6	46	0.427883	11835	7.8536	5.8301	54.7945	0.00639	0.0446	39988165	11835	10.534247	0.997117	0.001455	0.53574	0.000164	0.465451	0.000174	1e-05	1.63087185218973	5651	Est.	tropics_39	0.655084333333333	1.07233891404993	0.09553264604811	1.01768181489055	0.847560975609756	1.05405939615556	840.80459770115	0.07	0.0295875
5.228196	4.823673	-0.034459	0.000311	-0.617002	0.000311	0.447941	0.142789	6173	5	47	0.832314	11778	3.3536	3.0863	136.9863	0.00654	0.0072	39988222	11778	11.915068	0.948335	0.000681	0.536668	0.000153	0.441919	3.4e-05	6e-06	0.847024088636213	6146	Transient	tropics_39	1.0456392	1.01876230458691	0.456681350954479	1.00538808902279	2.03267973856209	1.01362693163227	4199.67647058824	0.07	0.029445
3.431973	5.558297	-0.025609	0.000359	-0.602575	0.000359	0.445361	0.148004	6257	6	31	0.70977	3828	3.7597	7.6945	34.2466	0.00661	0.0142	39996172	3828	12.145205	0.954865	0.000927	0.536378	0.000164	0.445183	6.3e-05	1.7e-05	1.20740584327791	6210	Est.	tropics_39	0.5719955	1.02078946146016	0.387270765911543	1.02054943351973	2.1890243902439	1.00039983557324	2349.26984126984	0.07	0.00957
4.7625	1.431094	0.001809	9.2e-05	-0.613262	9.2e-05	0.462626	0.145307	6397	6	17	0.348485	924	4.2499	7.8863	7.2098	0.0067	0.0257	39999076	924	12.528767	0.968135	0.000991	0.533707	0.000167	0.453643	9.3e-05	9e-06	1.72883732445768	6480	Est.	tropics_39	0.79375	1.03478403035486	0.0928355196770939	1.01475406206113	0.550898203592814	1.01980191472149	1562.44086021505	0.07	0.00231
4.3	0.31	0.047565	2e-05	-0.609547	2e-05	0.482486	0.143789	6495	7	11	0.368607	567	4.5011	8.0205	5.0736	0.00696	0.0338	39999433	567	12.79726	0.986546	0.001445	0.532343	0.000187	0.463401	0.000132	3.8e-05	1.66130645315007	7377	Est.	tropics_39	0.614285714285714	1.06301618509392	0.013840830449827	1.02114062320131	0.106951871657754	1.04118463274788	1089.31060606061	0.07	0.0014175
7.970588	0.263841	-0.008999	1.7e-05	-0.63903	1.7e-05	0.469593	0.146633	6593	7	12	0.534091	440	4.2812	8.1548	4.5662	0.00635	0.0375	39999560	440	13.065753	1.000342	0.001564	0.530346	2e-04	0.471581	8.4e-05	7.5e-05	1.51247959066646	7379	Est.	tropics_39	1.13865542857143	0.990702549541815	0.0108695652173913	0.995207177652548	0.085	0.995784393349181	1745.63095238095	0.07	0.0011
5.6	1.633103	0.091466	0.000105	-0.619989	0.000105	0.509449	0.140615	6957	8	11	0.700343	2039	3.9203	8.3082	5.372	0.00621	0.026	39997961	2039	14.063014	1.045628	0.000815	0.525362	0.000102	0.497706	4.8e-05	2.6e-05	0.88437719300217	7387	Est.	tropics_39	0.7	1.04796306100784	0.128834355828221	1.02396129719324	1.02941176470588	1.02359425042093	2929.47916666667	0.07	0.0050975
13.08802	4.803988	-0.039744	0.00031	-0.680134	0.00031	0.474539	0.141133	7573	9	34	0.386521	5208	4.397	5.4726	91.3242	0.0065	0.029	39994792	5208	15.750685	0.964566	0.000782	0.521501	0.000183	0.462627	9.3e-05	-3.1e-05	2.10518541860699	7416	Transient	tropics_39	1.45422444444444	0.996339734901066	0.396419437340153	0.971329125422227	1.69398907103825	1.02574860524786	1517.55913978495	0.07	0.01302
7.340176	5.925336	-0.021553	0.000382	-0.633966	0.000382	0.461499	0.143825	7517	9	48	0.478896	9714	4.2518	5.4849	91.3242	0.00656	0.0236	39990286	9714	15.59726	0.958898	0.000915	0.521529	0.000173	0.459816	6.8e-05	4e-06	1.91637415768234	7418	Transient	tropics_39	0.815575111111111	1.02062743501545	0.417486338797814	1.01717013819367	2.20809248554913	1.00366015971606	2115.07352941176	0.07	0.024285
9.055921	4.802794	-0.027175	0.00031	-0.647747	0.00031	0.465214	0.144646	7601	9	26	0.365605	4018	4.5614	9.1877	54.7945	0.00645	0.0326	39995982	4018	15.827397	0.968982	0.000934	0.521252	0.000189	0.464975	0.00013	-3.5e-05	2.10603245687742	7470	Transient	tropics_39	1.00621344444444	1.00434364953198	0.331905781584582	1.00378180198098	1.64021164021164	1.00051400612936	1112.66153846154	0.07	0.010045
6.688757	5.438039	-0.032381	0.000351	-0.628734	0.000351	0.454166	0.144773	7503	9	48	0.504905	11418	4.0918	9.0575	91.3242	0.00648	0.0201	39988582	11418	15.558904	0.957673	0.000789	0.521712	0.000173	0.459087	5.8e-05	-6e-06	1.81359390098184	7509	Transient	tropics_39	0.743195222222222	1.01092716549093	0.444866920152091	1.02214725598509	2.02890173410405	0.989280898827455	2496.08620689655	0.07	0.028545
6.902439	2.600238	0.0064	0.000168	-0.63045	0.000168	0.472826	0.144798	7727	9	16	0.237662	2087	5.1503	9.3603	21.0748	0.00617	0.047	39997913	2087	16.172603	0.988959	0.000777	0.521602	0.000169	0.474292	0.000155	-6.2e-05	2.11664662771515	7554	Est.	tropics_39	0.766937666666667	1.01765646883305	0.216216216216216	1.02060994515603	0.994082840236686	0.996909077108617	934.18064516129	0.07	0.0052175
11.038012	5.697386	-0.012876	0.000368	-0.663668	0.000368	0.479487	0.133943	7601	9	26	0.365605	4018	4.5614	9.1877	54.7945	0.00645	0.0326	39995982	4018	15.827397	0.968982	0.000934	0.521252	0.000189	0.464975	0.00013	-3.5e-05	2.10603245687742	8100	Est.	tropics_39	1.22644577777778	1.01880792526801	0.394004282655246	0.987927137864954	1.94708994708995	1.03121028012259	1030.33076923077	0.07	0.010045
11.032	1.806976	-0.008057	0.000117	-0.66362	0.000117	0.481749	0.144669	7825	9	13	0.333107	1474	5.3705	6.3041	12.4533	0.00613	0.0544	39998526	1474	16.441096	1.003117	0.000868	0.521445	0.000162	0.481236	0.00019	-6.8e-05	1.7859650799409	8250	Transient	tropics_39	1.22577777777778	0.988892991175945	0.134792626728111	0.987608885100933	0.722222222222222	1.00106600503703	761.415789473684	0.07	0.003685
13.890173	4.25466	0.019907	0.000274	-0.686577	0.000274	0.507117	0.134921	8245	11	29	0.630632	17289	5.4358	4.6233	45.6621	0.00608	0.0438	39982711	17289	17.591781	1.039226	0.000549	0.512387	0.00014	0.507355	0.000114	-6.1e-05	0.993215220545045	8719	Transient	tropics_39	1.262743	0.981602140163792	0.499089253187614	0.982257367520495	1.95714285714286	0.999530900454317	1183.51754385965	0.07	0.0432225
9.25	9.224537	-0.008749	0.000595	-0.649306	0.000595	0.474611	0.146043	8903	10	29	0.4238	4521	8.5468	6.4274	30.4414	0.0062	0.0672	39995479	4521	19.394521	1.010858	0.000789	0.516526	0.000192	0.489504	8.1e-05	-3.5e-05	2.00035795139275	8877	Transient	tropics_39	0.925	0.98064135727158	0.754119138149556	1.01138800811033	3.09895833333333	0.969575325227169	1803	0.07	0.0113025
9.482255	4.558662	0.009649	0.000294	-0.651172	0.000294	0.484348	0.141597	8791	11	31	0.5646	6339	7.8528	7.1411	273.9726	0.00621	0.0541	39993661	6339	19.087671	0.985866	0.000775	0.514706	0.000193	0.479087	7.7e-05	-3.3e-05	1.6959459589687	8949	Est.	tropics_39	0.862023181818182	1.0241713393989	0.379354838709677	1.01307211788378	1.52331606217617	1.01098130402203	1838.92207792208	0.07	0.0158475
8.45657	2.159027	0.052166	0.000139	-0.642933	0.000139	0.501235	0.141489	9085	10	27	0.336358	6062	9.0813	7.5411	27.3973	0.00615	0.0869	39993938	6062	19.893151	1.022523	0.000727	0.51684	0.000178	0.494875	9.7e-05	-4.7e-05	2.07792830376467	9676	Est.	tropics_39	0.845657	1.03034417553526	0.191196698762036	1.01723578121127	0.780898876404494	1.01285173023491	1458.64948453608	0.07	0.015155
8.394572	2.142852	0.050129	0.000138	-0.642435	0.000138	0.499966	0.147619	9085	10	27	0.336358	6062	9.0813	7.5411	27.3973	0.00615	0.0869	39993938	6062	19.893151	1.022523	0.000727	0.51684	0.000178	0.494875	9.7e-05	-4.7e-05	2.07792830376467	9714	Transient	tropics_39	0.8394572	1.02824750063806	0.189821182943604	1.01774249079053	0.775280898876405	1.01028744632483	1521.84536082474	0.07	0.015155
9.951651	5.495697	0.031052	0.000355	-0.654942	0.000355	0.497031	0.13851	9407	10	63	0.342081	33381	9.8028	7.8027	91.3242	0.00609	0.0957	39966619	33381	20.775342	1.011479	0.001133	0.515631	0.000176	0.490617	0.000136	-1.6e-05	2.15890592113569	9768	Transient	tropics_39	0.9951651	1.0198324854271	0.313327449249779	1.00744949605512	2.01704545454545	1.0130733341894	1018.45588235294	0.07	0.0834525
8.656103	4.310351	0.063162	0.000278	-0.644536	0.000278	0.507985	0.132139	9449	10	65	0.362997	37138	10.1562	7.6027	68.4932	0.00604	0.1044	39962862	37138	20.890411	1.011918	0.001054	0.51592	0.000173	0.490537	0.000103	-6e-06	2.15440779219315	9857	Est.	tropics_39	0.8656103	1.05265385886534	0.263757115749526	1.01741751049337	1.60693641618497	1.03556918234506	1282.90291262136	0.07	0.092845
5.457286	3.640135	0.045253	0.000235	-0.618843	0.000235	0.485988	0.131316	9939	8	42	0.758457	10524	4.989	8.9452	68.4932	0.00622	0.0323	39989476	10524	22.232877	0.993041	0.000904	0.524365	0.000201	0.473616	3.6e-05	3e-06	1.13116136378925	11090	Est.	tropics_39	0.68216075	1.05362471281417	0.259955752212389	1.02708456801515	1.16915422885572	1.02612242829634	3647.66666666667	0.07	0.02631
6.772403	5.872334	-0.001854	0.000379	-0.629406	0.000379	0.468752	0.134057	10513	6	82	0.721135	27906	4.3192	3.4575	Inf	0.00639	0.0123	39972094	27906	23.805479	0.99397	0.000815	0.535556	0.000157	0.464164	6.6e-05	-3e-06	1.19932259154718	11512	Est.	tropics_39	1.12873383333333	1.00420306206059	0.465030674846626	0.995056080996352	2.4140127388535	1.00988443739713	2031.16666666667	0.07	0.069765
5.224891	3.231084	0.003523	0.000208	-0.616976	0.000208	0.465202	0.141592	10891	6	32	0.411248	5921	5.7793	9.8767	22.8311	0.00616	0.0286	39994079	5921	24.841096	0.997958	0.000598	0.533258	0.000179	0.468129	8.8e-05	-5.3e-05	1.99836484160177	12002	Transient	tropics_39	0.870815166666667	1.0055826127538	0.347826086956522	1.01184350481764	1.16201117318436	0.993747449955034	1609	0.07	0.0148025
8.911647	7.534362	0.015967	0.000486	-0.646589	0.000486	0.485191	0.131944	10863	6	34	0.437529	6523	5.7003	9.7904	68.4932	0.00648	0.0291	39993477	6523	24.764384	0.987167	0.000986	0.533606	0.000173	0.462782	0.000194	-6.2e-05	1.92419520461166	12068	Transient	tropics_39	1.4852745	1.0293042147	0.49290060851927	0.981678458154944	2.80924855491329	1.04842236733494	680.123711340206	0.07	0.0163075
9.4475	3.932244	0.057774	0.000254	-0.650893	0.000254	0.508129	0.19696	2155	8	20	0.777469	9720	4.1012	3.9068	39.1389	0.00642	0.0146	39990280	9720	0.906849	1.03458	0.000754	0.524463	0.00017	0.49336	3.9e-05	-1e-05	0.929156656455797	1604	Est.	tropics_41	1.1809375	1.0240634143152	0.336870026525199	0.99450256352281	1.49411764705882	1.02993554402465	5050.25641025641	0.07	0.0243
7.758511	8.455539	0.009493	0.000546	-0.637326	0.000546	0.477729	0.202276	2561	9	55	0.505935	15923	5.3166	5.0192	54.7945	0.00127	0.0226	39984077	15923	2.019178	0.974903	0.000812	0.523692	0.000218	0.465696	0.000132	-6.7e-05	1.49561237550358	1803	Transient	tropics_41	0.862056777777778	1.03552681799493	0.672413793103448	1.00957106621743	2.5045871559633	1.02583874458874	1532.39393939394	0.07	0.0398075
9.679032	3.927625	0.051466	0.000253	-0.652752	0.000253	0.505835	0.177996	2813	8	28	0.375824	6676	6.2578	4.8014	27.3973	0.00121	0.0358	39993324	6676	2.709589	1.009397	0.001198	0.5259	0.00019	0.480115	0.000208	-5.1e-05	1.76381205776257	2311	Est.	tropics_41	1.209879	1.04301220434412	0.21118530884808	0.98994311053255	1.33157894736842	1.05357049873468	855.75	0.07	0.01669
4.341837	3.000495	0.072416	0.000194	-0.609883	0.000194	0.494875	0.191445	2981	8	24	0.342181	7271	6.3209	4.726	54.7945	0.0063	0.0448	39992729	7271	3.169863	1.016279	0.001167	0.52451	0.000176	0.484654	0.000196	-4.3e-05	1.70136970441935	2591	Est.	tropics_41	0.542729625	1.05788124490186	0.166238217652099	1.03604210567061	1.10227272727273	1.0210892719342	976.760204081633	0.07	0.0181775
9.153446	11.263841	-0.009579	0.000727	-0.648531	0.000727	0.473919	0.175271	3541	8	42	0.470667	10398	6.378	6.111	91.3242	0.00626	0.0384	39989602	10398	4.70411	0.975958	0.000775	0.52696	0.000232	0.463277	8.4e-05	-5e-05	1.49303860338107	2725	Est.	tropics_41	1.14418075	1.01486614432199	0.938064516129032	0.992130760513532	3.13362068965517	1.02297113821752	2086.55952380952	0.07	0.025995
7.479167	4.103733	0.002028	0.000265	-0.635083	0.000265	0.472967	0.177651	3863	8	24	0.46049	3594	6.614	6.2397	30.4414	0.00614	0.0321	39996406	3594	5.586301	0.998353	0.000706	0.527439	0.000171	0.473446	8.4e-05	-3.5e-05	1.71814698407624	2895	Transient	tropics_41	0.934895875	1.00368312388787	0.375354107648725	1.00464983722734	1.54970760233918	0.998988268989494	2114.89285714286	0.07	0.008985
9.551948	2.805743	0.043063	0.000181	-0.651732	0.000181	0.501059	0.172222	3961	8	18	0.391856	4175	6.6353	6.374	21.0748	0.00618	0.032	39995825	4175	5.854795	1.000611	0.000596	0.526183	0.000137	0.475637	7.5e-05	-2.8e-05	1.71671537837773	3614	Transient	tropics_41	1.1939935	1.04336616828091	0.303691275167785	0.990420397554694	1.32116788321168	1.05344832298581	2296.29333333333	0.07	0.0104375
7.632054	2.94588	0.054498	0.00019	-0.636311	0.00019	0.499074	0.170196	4003	8	18	0.34682	4795	6.3215	5.7781	21.0748	0.00627	0.0299	39995205	4795	5.969863	1.012585	0.000651	0.525476	0.000123	0.481964	8.5e-05	-2.2e-05	1.78599306202842	3719	Est.	tropics_41	0.95400675	1.04288564850446	0.291858678955453	1.00716530935583	1.54471544715447	1.03550057680657	2002.30588235294	0.07	0.0119875
7.098418	3.924409	0.073757	0.000253	-0.632024	0.000253	0.506944	0.159961	4395	9	69	0.666593	31763	5.1731	6.8521	273.9726	0.0061	0.0292	39968237	31763	7.043836	1.019411	0.000923	0.521958	0.00015	0.488416	5.6e-05	1.3e-05	1.43654043528451	3921	Est.	tropics_41	0.788713111111111	1.05604625929296	0.274106175514626	1.01830975934353	1.68666666666667	1.03793487518836	2856.44642857143	0.07	0.0794075
7.33118	2.784037	0.104254	0.00018	-0.633894	0.00018	0.523487	0.137376	4717	8	71	0.648469	21560	3.4272	7.7342	Inf	0.00605	0.0277	39978440	21560	7.926027	0.986664	0.001743	0.526994	0.000164	0.468202	0.000235	1.6e-05	1.2824693705654	4595	Est.	tropics_41	0.9163975	1.12488377930851	0.103270223752151	1.00669442385541	1.09756097560976	1.11807937599583	584.578723404255	0.07	0.0539
8.173333	1.129956	-0.004194	7.3e-05	-0.640658	7.3e-05	0.472631	0.142279	5557	7	8	0.86915	1047	4.5502	8.5603	10.1471	0.00622	0.0064	39998953	1047	10.227397	0.987468	0.000929	0.531003	0.000176	0.465042	4.4e-05	1.8e-05	0.532445448047022	5332	Transient	tropics_41	1.167619	1.00845271192153	0.0785791173304629	0.992358950424601	0.414772727272727	1.0163189561373	3233.61363636364	0.07	0.0026175
8.815217	13.639768	-0.007126	0.00088	-0.645814	0.00088	0.473702	0.141914	5389	7	21	0.850267	2618	3.997	8.3288	17.1233	0.00626	0.0064	39997382	2618	9.767123	0.97908	0.000766	0.529324	0.000215	0.462604	2.4e-05	-8e-06	0.673850367071962	5387	Transient	tropics_41	1.25931671428571	1.01411460732088	1.14882506527415	0.990387060797953	4.09302325581395	1.02399028110436	5913.08333333333	0.07	0.006545
4.571429	0.816327	0.056553	5.3e-05	-0.611727	5.3e-05	0.487908	0.140551	5669	6	7	0.873388	853	4.85	8.711	5.4795	0.00676	0.0066	39999147	853	10.534247	1.000966	0.000929	0.532301	0.000166	0.470249	4.8e-05	1.9e-05	0.487164299626656	6354	Est.	tropics_41	0.761904833333333	1.05716147900825	0.0570505920344456	1.01899735664074	0.319277108433735	1.03755244561924	2928.14583333333	0.07	0.0021325
6.124558	2.801187	0.094068	0.000181	-0.624202	0.000181	0.513141	0.136631	6075	7	24	0.770654	18217	2.4695	3.9205	45.6621	0.00597	0.0108	39981783	18217	11.646575	1.05803	0.00078	0.529129	0.000113	0.500062	6.2e-05	6e-06	0.740951363120024	6389	Est.	tropics_41	0.874936857142857	1.03837740944947	0.232051282051282	1.01239723699249	1.60176991150442	1.02615475681016	2203.72580645161	0.07	0.0455425
3.815254	3.808242	0.025875	0.000246	-0.605653	0.000246	0.470379	0.139118	6481	7	41	0.617898	7375	3.4217	4.2534	273.9726	0.00695	0.0164	39992625	7375	12.758904	0.956526	0.001111	0.531483	0.000188	0.450062	8e-05	1.8e-05	1.24004351271929	6766	Est.	tropics_41	0.545036285714286	1.07285391497235	0.221422142214221	1.0267834652083	1.30851063829787	1.04514266923224	1738.975	0.07	0.0184375
6.188666	6.889082	0.077749	0.000444	-0.624717	0.000444	0.505113	0.134545	7027	5	32	0.850475	19689	3.5629	2.8411	54.7945	0.00604	0.009	39980311	19689	14.254795	1.026854	0.000698	0.537533	0.000139	0.47778	7.1e-05	-1.6e-05	0.698152914479995	7783	Est.	tropics_41	1.2377332	1.05258520776645	0.636103151862464	0.996055923895946	3.19424460431655	1.05720833856587	1895	0.07	0.0492225
4.317749	6.079988	0.030151	0.000392	-0.60969	0.000392	0.474396	0.134324	7461	5	53	0.690535	15097	4.0549	11.1658	273.9726	0.00612	0.0185	39984903	15097	15.443836	0.98731	0.001014	0.537459	0.000158	0.459421	0.000109	-2e-06	1.23453164923159	8266	Est.	tropics_41	0.8635498	1.04385668567768	0.386587771203156	1.01127590003074	2.48101265822785	1.03259537548349	1232.33027522936	0.07	0.0377425
6.198206	10.144571	0.033152	0.000654	-0.624794	0.000654	0.483264	0.132008	7965	5	80	0.426151	31693	4.3135	3.1671	Inf	0.00612	0.0422	39968307	31693	16.824658	1.019263	0.000999	0.539456	0.000143	0.472522	9.7e-05	4e-06	1.66938894122008	8964	Transient	tropics_41	1.2396412	1.01417166213573	0.654654654654655	0.992428861169812	4.57342657342657	1.02273333305116	1360.90721649485	0.07	0.0792325
2.374872	2.973873	0.061334	0.000192	-0.594084	0.000192	0.481821	0.131916	7755	5	40	0.518916	13137	3.8329	3.8082	68.4932	0.00608	0.026	39986863	13137	16.249315	1.012984	0.0012	0.539101	0.000155	0.469892	0.000108	1.9e-05	1.52540987123525	8975	Est.	tropics_41	0.4749744	1.04962564237689	0.16	1.0240530598993	1.23870967741935	1.02538668459987	1221.44444444444	0.07	0.0328425
4.256248	3.8064	0.111303	0.000246	-0.609196	0.000246	0.514539	0.114393	8021	5	82	0.365726	37930	4.3781	3.3205	273.9726	0.0063	0.0529	39962070	37930	16.978082	1.008782	0.001838	0.539854	0.000141	0.46728	0.000246	2.4e-05	1.79118034502933	9250	Est.	tropics_41	0.8512496	1.10800304605938	0.133841131664853	1.00728696802405	1.74468085106383	1.10113636363636	465.012195121951	0.07	0.094825
5.992982	3.436208	-0.005162	0.000222	-0.623145	0.000222	0.464104	0.108863	8413	6	63	0.802212	12028	3.6344	6.9014	273.9726	0.0063	0.04	39987972	12028	18.052055	0.944527	0.000867	0.536227	0.00014	0.440525	0.000102	-4e-06	1.06920319134628	9771	Est.	tropics_41	0.998830333333333	1.0532798958917	0.256055363321799	1.0000527014913	1.58571428571429	1.05352477157937	1067.28431372549	0.07	0.03007
8.2	1.26	-0.006519	8.1e-05	-0.640872	8.1e-05	0.471629	0.123314	8791	8	14	0.391544	544	5.8602	12.9904	4.0891	0.00665	0.1152	39999456	544	19.087671	0.997732	0.001447	0.525375	0.000172	0.474917	0.000185	1.4e-05	1.7602320337426	10408	Transient	tropics_41	1.025	0.995760587594936	0.0559778852798894	1.00277482838617	0.47093023255814	0.993076684978638	666.562162162162	0.07	0.00136
7.844828	1.510404	-0.001998	9.7e-05	-0.63802	9.7e-05	0.472428	0.115274	8581	7	24	0.452238	1497	5.6752	12.6986	27.3973	0.00705	0.1091	39998503	1497	18.512329	0.957732	0.001323	0.531992	0.000156	0.450235	0.000193	-1e-06	1.88543371095607	10711	Est.	tropics_41	1.12068971428571	1.0420493360077	0.073318216175359	0.993130530766959	0.621794871794872	1.049292036381	597.274611398964	0.07	0.0037425
5.9375	6.158594	-0.016972	0.000397	-0.6227	0.000397	0.458326	0.125085	8609	7	21	0.365572	1127	5.7778	12.7356	15.2207	0.00709	0.1138	39998873	1127	18.589041	0.966261	0.00121	0.531105	0.000158	0.455026	0.000187	-1.3e-05	1.9092986373266	11028	Transient	tropics_41	0.848214285714286	1.01750066808396	0.328099173553719	1.01014666903363	2.5126582278481	1.00725233283373	668.903743315508	0.07	0.0028175
9.571429	2.122449	0.012347	0.000137	-0.651888	0.000137	0.485936	0.109731	8749	8	14	0.315372	631	6.1719	12.9329	4.9813	0.00627	0.1321	39999369	631	18.972603	0.99377	0.001425	0.525469	0.000161	0.473038	0.000273	-3.4e-05	1.84236203925022	11122	Transient	tropics_41	1.196428625	1.01877047897267	0.096140350877193	0.991611463619717	0.850931677018633	1.02726630841497	401.945054945055	0.07	0.0015775
8.090909	1.13719	-0.038934	7.3e-05	-0.639996	7.3e-05	0.456187	0.126003	8749	8	14	0.315372	631	6.1719	12.9329	4.9813	0.00627	0.1321	39999369	631	18.972603	0.99377	0.001425	0.525469	0.000161	0.473038	0.000273	-3.4e-05	1.84236203925022	11202	Transient	tropics_41	1.011363625	0.967843853998319	0.0512280701754386	1.0034741025959	0.453416149068323	0.964377069072675	461.549450549451	0.07	0.0015775
10.513889	0.527585	0.04804	3.4e-05	-0.659458	3.4e-05	0.507419	0.112196	8847	9	13	0.449664	596	5.5842	13.0671	2.6599	0.00655	0.1165	39999404	596	19.241096	1.008551	0.001499	0.52342	0.000149	0.481857	0.000209	1.6e-05	1.57944737220571	11509	Est.	tropics_41	1.16820988888889	1.04031687340554	0.0226817878585724	0.987985831349335	0.228187919463087	1.05304893360478	536.822966507177	0.07	0.00149
6.666667	0.698413	-0.001607	4.5e-05	-0.628556	4.5e-05	0.468152	0.125889	8917	9	14	0.409214	738	5.3094	13.1616	6.0883	0.00605	0.1069	39999262	738	19.432877	1.020539	0.001257	0.521131	0.000132	0.489806	0.000244	-2.6e-05	1.59017575627636	11510	Transient	tropics_41	0.740740777777778	0.978300966972464	0.035799522673031	1.0234689916702	0.340909090909091	0.955790659975582	515.938524590164	0.07	0.001845
10.917526	2.725157	0.05616	0.000176	-0.6627	0.000176	0.513275	0.12106	9225	12	22	0.568898	5080	3.2599	13.5849	22.8311	0.00618	0.0223	39994920	5080	20.276712	1.049426	0.000659	0.508541	0.000118	0.516162	0.000116	-3.8e-05	1.2327243451895	11520	Transient	tropics_41	0.909793833333333	1.00794807152099	0.267071320182094	1.0136011022067	1.49152542372881	0.994406794765984	1043.62068965517	0.07	0.0127
11.065347	6.837314	0.007869	0.000441	-0.663887	0.000441	0.489678	0.126341	9813	13	32	0.672741	6695	5.2146	5.3534	45.6621	0.00641	0.0193	39993305	6695	21.887671	0.964377	0.000861	0.505578	0.000174	0.477069	8.3e-05	-1.4e-05	1.42636868308358	11641	Transient	tropics_41	0.851180538461538	1.04513073409062	0.51219512195122	1.01833195430622	2.53448275862069	1.02643013903649	1522.18072289157	0.07	0.0167375
18.09589	2.716832	-0.00449	0.000175	-0.720358	0.000175	0.51169	0.132569	10387	15	14	0.355949	1017	8.0081	6.9288	10.1471	0.0066	0.0434	39998983	1017	23.460274	1.015467	0.000668	0.497826	0.000324	0.510516	0.000218	-0.000189	1.92849206795097	11685	Transient	tropics_41	1.20639266666667	0.980356885039538	0.261976047904192	0.977405820187524	0.540123456790123	1.0022996340957	608.114678899082	0.07	0.0025425
13.119328	5.328618	-0.004396	0.000344	-0.680385	0.000344	0.491763	0.125607	9799	13	36	0.684774	7290	5.2486	5.3178	273.9726	0.00654	0.0172	39992710	7290	21.849315	0.972157	0.000686	0.505625	0.000169	0.480878	4.7e-05	-1.7e-05	1.40142816953863	11780	Transient	tropics_41	1.00917907692308	1.02412845689009	0.501457725947522	1.00157623211938	2.03550295857988	1.022635678904	2672.48936170213	0.07	0.018225
13.481707	1.152104	0.025975	7.4e-05	-0.683296	7.4e-05	0.508342	0.125539	10009	13	15	0.422775	2292	6.2312	5.8918	21.0748	0.00665	0.035	39997708	2292	22.424658	0.995013	0.000527	0.504279	0.000137	0.493557	9.3e-05	-4.7e-05	1.90534541380737	12168	Est.	tropics_41	1.03705438461538	1.03145917718709	0.140417457305503	1.00133047694652	0.54014598540146	1.02995601318591	1349.88172043011	0.07	0.00573
16.685279	1.078616	0.018759	7e-05	-0.709028	7e-05	0.517839	0.12066	10023	13	15	0.401681	2141	6.1075	5.9301	16.116	0.00651	0.0353	39997859	2141	22.463014	0.989246	0.000759	0.503486	0.000136	0.491493	0.000175	-5.8e-05	1.94767143807433	12597	Transient	tropics_41	1.283483	1.03001281322872	0.0922266139657444	0.977429974110402	0.514705882352941	1.05360401877545	689.485714285714	0.07	0.0053525
14.102041	1.805914	0.028095	0.000117	-0.688279	0.000117	0.511952	0.134271	10527	15	12	0.288491	1286	8.3348	7.3123	8.5616	0.00673	0.0431	39998714	1286	23.843836	1.019249	0.000804	0.495137	0.000183	0.514964	0.00016	-7.3e-05	1.87341682762491	12785	Transient	tropics_41	0.940136066666667	1.0090698020329	0.145522388059701	1.01474950306986	0.639344262295082	0.994151047451861	839.19375	0.07	0.003215
13.044944	1.031688	0.046082	6.7e-05	-0.679788	6.7e-05	0.516835	0.131139	10457	15	14	0.274544	1151	8.043	7.1205	6.8493	0.00596	0.0483	39998849	1151	23.652055	1.027696	0.000701	0.496353	0.000224	0.518044	0.000178	-0.000115	1.99478150193242	12793	Transient	tropics_41	0.869662933333333	1.01893972009135	0.0955777460770328	1.0208952228625	0.299107142857143	0.997666221402043	736.73595505618	0.07	0.0028775
9.343515	4.457655	0.055997	0.000288	-0.650057	0.000288	0.507042	0.188291	2127	8	51	0.78434	28531	3.3217	5.3945	Inf	0.00612	0.023	39971469	28531	0.830137	0.985334	0.000959	0.527883	0.000171	0.466866	0.000132	-2.7e-05	0.98191300220383	1515	Est.	tropics_42	1.167939375	1.07333605756862	0.300312825860271	0.988885834550057	1.68421052631579	1.08605467093342	1426.44696969697	0.07	0.0713275
7.942105	3.962438	0.055265	0.000256	-0.638801	0.000256	0.500771	0.185354	2701	11	29	0.696366	10348	4.4084	3.3315	91.3242	0.00621	0.0335	39989652	10348	2.40274	1.011647	0.001009	0.514576	0.000172	0.49168	8.8e-05	-3e-06	1.19426612806511	2290	Transient	tropics_42	0.722009545454545	1.04465355508339	0.253716551040634	1.02594179835255	1.48837209302326	1.0184896680768	2106.29545454545	0.07	0.02587
10.378855	5.86528	0.038068	0.000378	-0.658373	0.000378	0.501944	0.178621	2659	11	27	0.738304	8892	4.1248	3.2164	91.3242	0.00627	0.0259	39991108	8892	2.287671	1.003445	0.000823	0.514708	0.000167	0.48759	7e-05	-1.4e-05	1.16749139651187	2311	Est.	tropics_42	0.943532272727273	1.03523548276581	0.459295261239368	1.00579928050496	2.26347305389222	1.02943866773314	2551.72857142857	0.07	0.02223
7.713994	5.254258	0.059724	0.000339	-0.636969	0.000339	0.502253	0.176928	2869	10	35	0.373881	23454	5.3623	3.7068	Inf	0.0059	0.0704	39976546	23454	2.863014	1.018596	0.000967	0.516984	0.000175	0.492741	6.2e-05	3e-06	1.6280447141972	2388	Est.	tropics_42	0.7713994	1.04216344860771	0.350568769389866	1.02303566829299	1.93714285714286	1.01930425923558	2853.67741935484	0.07	0.058635
6.090909	2.322112	0.023861	0.00015	-0.623932	0.00015	0.478076	0.16802	3569	7	20	0.586117	6137	6.0235	5.6247	45.6621	0.00639	0.056	39993863	6137	4.780822	0.991846	0.000947	0.531927	0.000165	0.466324	8.2e-05	2e-06	1.33779191596944	3353	Transient	tropics_42	0.870129857142857	1.03256750688225	0.158394931362196	1.00734385188074	0.909090909090909	1.02520136214306	2049.0243902439	0.07	0.0153425
6.089027	6.039693	0.030545	0.00039	-0.623917	0.00039	0.481281	0.167272	3471	7	25	0.64525	6568	6.2646	5.3562	136.9863	0.00622	0.0677	39993432	6568	4.512329	0.996982	0.000823	0.531416	0.000177	0.469171	2.5e-05	1.2e-05	1.12762768715859	3411	Est.	tropics_42	0.869861	1.03413731114273	0.473876063183475	1.00832762028344	2.20338983050847	1.02581148451204	6690.88	0.07	0.01642
9.510145	8.219462	0.009056	0.00053	-0.651396	0.00053	0.48433	0.164201	3989	7	47	0.30266	19626	5.8739	6.7753	273.9726	0.00616	0.0397	39980374	19626	5.931507	1.012063	0.000971	0.528029	0.000173	0.479438	0.000165	-4.9e-05	1.80883030487471	3627	Transient	tropics_42	1.35859214285714	0.997069480487768	0.545829042224511	0.987289541494147	3.0635838150289	1.01020361339735	995.157575757576	0.07	0.049065
7.816886	5.682478	0.04949	0.000367	-0.637795	0.000367	0.497407	0.158841	3821	7	20	0.461983	11929	5.3917	6.3151	68.4932	0.00626	0.0305	39988071	11929	5.471233	1.021974	0.000699	0.530901	0.00016	0.481467	7e-05	-2.5e-05	1.48026545368088	3722	Est.	tropics_42	1.116698	1.02814267761356	0.525035765379113	0.995395349858486	2.29375	1.03310714960735	2269.15714285714	0.07	0.0298225
6.6067	2.844074	0.050401	0.000183	-0.628075	0.000183	0.493177	0.153599	4045	8	50	0.30094	22669	5.7293	6.9288	Inf	0.00625	0.0408	39977331	22669	6.084932	1.019098	0.001015	0.52719	0.000173	0.483514	0.000152	-3.6e-05	1.87776619209647	3918	Est.	tropics_42	0.8258375	1.03198391187078	0.180295566502463	1.01219299996221	1.05780346820809	1.01998494355903	1010.51973684211	0.07	0.0566725
12.188317	6.169764	-0.01273	0.000398	-0.672907	0.000398	0.484183	0.14974	4381	9	63	0.47824	18474	4.6254	4.5644	136.9863	0.00612	0.0255	39981526	18474	7.005479	0.987279	0.000891	0.523681	0.000187	0.471572	0.000131	-4.4e-05	1.51015807673917	4082	Transient	tropics_42	1.35425744444444	1.00007260735739	0.44668911335578	0.974301532788321	2.1283422459893	1.02674246986674	1143.0534351145	0.07	0.046185
9.192857	2.862806	0.02987	0.000185	-0.648847	0.000185	0.493065	0.153872	4773	9	18	0.68183	3979	5.188	8.1918	54.7945	0.00915	0.0215	39996021	3979	8.079452	0.99936	0.000696	0.52276	0.000184	0.478169	7.6e-05	-3.7e-05	1.29404451605886	4625	Est.	tropics_42	1.02142855555556	1.03098041103413	0.265804597701149	0.999785834190074	1.0054347826087	1.03115216586604	2024.63157894737	0.07	0.0099475
7.97093	3.41776	0.035643	0.00022	-0.639033	0.00022	0.491087	0.161407	4997	8	14	0.561218	4827	5.6733	8.5	39.1389	0.00907	0.0205	39995173	4827	8.693151	1.023733	0.000719	0.524513	0.000181	0.488133	1.9e-05	-6e-06	1.54103819021568	4964	Transient	tropics_42	0.99636625	1.01226181671026	0.305980528511822	1.00627165090142	1.21546961325967	1.0060516293715	8495.10526315789	0.07	0.0120675
7.785211	7.105274	0.044234	0.000458	-0.637541	0.000458	0.494573	0.153759	4899	9	19	0.603723	3760	5.4981	8.3644	30.4414	0.00897	0.0225	39996240	3760	8.424658	1.018	0.000787	0.522094	0.000203	0.487683	5e-05	-2.3e-05	1.45531040070238	4978	Est.	tropics_42	0.865023444444444	1.0267454905415	0.581956797966963	1.0124434136493	2.25615763546798	1.01412802988827	3075.18	0.07	0.0094
7.872781	2.97494	0.035377	0.000192	-0.638244	0.000192	0.49057	0.158051	4997	8	14	0.561218	4827	5.6733	8.5	39.1389	0.00907	0.0205	39995173	4827	8.693151	1.023733	0.000719	0.524513	0.000181	0.488133	1.9e-05	-6e-06	1.54103819021568	5048	Transient	tropics_42	0.984097625	1.01199259087564	0.267037552155772	1.00706591252899	1.06077348066298	1.00499249180039	8318.47368421052	0.07	0.0120675
6.348485	5.530073	0.02149	0.000357	-0.626001	0.000357	0.477937	0.15785	5823	7	38	0.511614	6501	7.5387	5.5795	22.8311	0.00612	0.0291	39993499	6501	10.956164	0.999584	0.00082	0.528193	0.000178	0.473289	4.4e-05	-1e-06	1.69029919619318	5713	Est.	tropics_42	0.906926428571429	1.02214778653977	0.435365853658537	1.01236839546497	2.00561797752809	1.00982063813019	3587.5	0.07	0.0162525
9.726027	9.842747	0.010266	0.000635	-0.65313	0.000635	0.485592	0.154251	5921	7	26	0.506091	5910	8.013	5.5932	22.8311	0.00619	0.035	39994090	5910	11.224658	1.005764	0.000881	0.529547	0.000167	0.475028	9.3e-05	-1.7e-05	1.57554860122157	5818	Transient	tropics_42	1.38943242857143	1.00452877232167	0.720771850170261	0.982753802833267	3.80239520958084	1.0222386890878	1658.61290322581	0.07	0.014775
6.938086	6.868587	0.043811	0.000443	-0.630737	0.000443	0.491056	0.150896	6033	7	21	0.3443	7386	8.1149	5.7753	39.1389	0.00613	0.0385	39992614	7386	11.531507	1.016427	0.000917	0.53004	0.000142	0.479572	7.5e-05	7e-06	1.68471127311325	6100	Transient	tropics_42	0.991155142857143	1.02789956572002	0.48309705561614	1.0040740801783	3.11971830985915	1.02394635216401	2011.94666666667	0.07	0.018465
8.321637	3.564516	0.085107	0.00023	-0.641849	0.00023	0.517608	0.138892	6187	7	34	0.280183	17460	8.525	6.1973	54.7945	0.0064	0.06	39982540	17460	11.953425	1.034633	0.001869	0.530383	0.000144	0.487867	0.000304	-4e-06	2.01183167063417	6132	Est.	tropics_42	1.18880528571429	1.05238627190233	0.123060460139112	0.992336408123278	1.59722222222222	1.06096128658015	456.881578947368	0.07	0.04365
5.45292	2.233481	0.064926	0.000144	-0.618807	0.000144	0.495641	0.150379	6131	7	21	0.322454	11735	8.3537	6.0438	30.4414	0.00602	0.0498	39988265	11735	11.8	1.031417	0.001213	0.530394	0.000144	0.48631	0.000128	1.2e-05	1.88425293556619	6144	Transient	tropics_42	0.778988571428571	1.03457675948544	0.118713932399011	1.01544623105737	1	1.01918734963295	1174.8359375	0.07	0.0293375
4.59554	4.29233	0.079488	0.000277	-0.611921	0.000277	0.499826	0.146346	6285	7	65	0.230767	41076	8.2281	6.4658	91.3242	0.00599	0.0707	39958924	41076	12.221918	1.032809	0.001171	0.528999	0.000154	0.488338	0.000196	-3.4e-05	2.06490461346614	6247	Est.	tropics_42	0.656505714285714	1.04833765648894	0.236549957301452	1.02515901535008	1.7987012987013	1.02352468986644	746.663265306123	0.07	0.10269
10.156844	4.148404	0.023678	0.000268	-0.65659	0.000268	0.494092	0.125343	6537	8	80	0.358069	25132	5.8008	7.1562	68.4932	0.00648	0.059	39974868	25132	12.912329	0.963631	0.001071	0.525981	0.000206	0.458312	0.000207	-6.8e-05	1.97135289828338	6420	Est.	tropics_42	1.2696055	1.06260648474761	0.250233426704015	0.985999125368433	1.30097087378641	1.07806908830666	605.521739130435	0.07	0.06283
6.515221	4.426678	0.087612	0.000286	-0.62734	0.000286	0.511512	0.125054	6943	10	49	0.801538	23803	3.3296	3.0658	68.4932	0.00608	0.0143	39976197	23803	14.024658	1.016882	0.001051	0.518951	0.000164	0.490045	8.8e-05	4e-06	0.970250815524017	7693	Est.	tropics_42	0.6515221	1.07344265393856	0.272121788772598	1.02901888824305	1.74390243902439	1.043806181065	1421.06818181818	0.07	0.0595075
11.236923	7.425919	0.016943	0.000479	-0.665266	0.000479	0.495257	0.122106	7139	9	94	0.435674	41756	3.4136	3.1945	91.3242	0.00626	0.0272	39958244	41756	14.561644	1.001992	0.001443	0.523198	0.000194	0.478938	0.000151	1e-05	1.71896077337625	7740	Transient	tropics_42	1.248547	1.01506533654379	0.331947331947332	0.982681029248234	2.46907216494845	1.03407330385144	808.649006622516	0.07	0.10439
6.441283	9.646953	0.001451	0.000622	-0.626746	0.000622	0.469128	0.130766	7265	8	92	0.624179	34112	3.4501	5.2205	136.9863	0.00673	0.0287	39965888	34112	14.906849	0.982257	0.000947	0.525589	0.000186	0.46742	9.9e-05	-1.7e-05	1.64184930134687	7790	Transient	tropics_42	0.805160375	1.01954178306679	0.656810982048574	1.01662644664686	3.34408602150538	1.00365410123658	1320.86868686869	0.07	0.08528
8.516097	5.334248	0.029586	0.000344	-0.643411	0.000344	0.490378	0.118233	7419	8	57	0.540865	14144	3.9739	5.4288	91.3242	0.00643	0.0361	39985856	14144	15.328767	0.966455	0.001179	0.526301	0.00019	0.459319	0.000191	-3.9e-05	1.91365169110359	8187	Est.	tropics_42	1.064512125	1.06577959043325	0.291772688719254	0.998472154912698	1.81052631578947	1.06761967173141	619.020942408377	0.07	0.03536
9.284906	6.381093	-0.004121	0.000412	-0.649587	0.000412	0.47698	0.126209	7601	8	43	0.327406	7367	4.8304	5.4137	91.3242	0.00645	0.0538	39992633	7367	15.827397	1.004158	0.001119	0.526828	0.000191	0.476803	0.00021	-6.2e-05	2.21536595108178	8511	Transient	tropics_42	1.16061325	0.99176372609516	0.368185880250223	0.991331945521805	2.15706806282722	1.0003712224965	600.995238095238	0.07	0.0184175
7.724884	3.516274	0.018155	0.000227	-0.637056	0.000227	0.481671	0.126263	7713	8	43	0.245878	9037	5.115	3.5671	54.7945	0.00581	0.0631	39990963	9037	16.134247	1.019549	0.000977	0.524955	0.000192	0.485844	0.000181	-6.6e-05	2.40009395675391	8574	Transient	tropics_42	0.9656105	0.998795353516554	0.232343909928352	1.00741408357109	1.18229166666667	0.991410823227209	697.585635359116	0.07	0.0225925
9.855634	3.289018	0.019404	0.000212	-0.654171	0.000212	0.490585	0.122766	7657	8	40	0.29581	7924	5.0506	3.4137	22.8311	0.0062	0.0586	39992076	7924	15.980822	1.005015	0.001293	0.52625	0.000189	0.477788	0.000303	-9.1e-05	2.30372089470978	8816	Transient	tropics_42	1.23195425	1.01450573492737	0.163959783449343	0.987881916574266	1.12169312169312	1.02678384555493	405.168316831683	0.07	0.01981
7.921536	3.658284	0.010828	0.000236	-0.638636	0.000236	0.4789	0.127977	7671	8	36	0.280477	8129	5.0263	3.4521	27.3973	0.00611	0.0601	39991871	8129	16.019178	1.007922	0.00119	0.525714	0.00019	0.479641	0.000261	-8.1e-05	2.32995037291511	9077	Transient	tropics_42	0.990192	1.00294153213762	0.198319327731092	1.00437146746189	1.24210526315789	0.998455094539458	490.333333333333	0.07	0.0203225
9.724014	5.643067	0.048772	0.000364	-0.653114	0.000364	0.504719	0.116816	7783	8	35	0.276354	11630	5.3282	5.6616	54.7945	0.00621	0.068	39988370	11630	16.326027	1.020316	0.001244	0.52407	0.00022	0.487039	0.00022	-7e-05	2.38469941597653	9123	Transient	tropics_42	1.21550175	1.02907425522614	0.292604501607717	0.993040347138378	1.65454545454545	1.03630099437622	530.981818181818	0.07	0.029075
3.742358	3.131001	0.105193	0.000202	-0.605068	0.000202	0.508993	0.119681	7811	8	39	0.300129	13974	5.3959	3.8356	68.4932	0.00602	0.0703	39986026	13974	16.40274	1.028505	0.001353	0.524009	0.00022	0.490946	0.000186	-4.1e-05	2.37389677250936	9227	Est.	tropics_42	0.46779475	1.08013572922958	0.14929785661493	1.0420380085861	0.918181818181818	1.03675964362679	643.44623655914	0.07	0.034935
13.20598	6.74827	-0.001721	0.000435	-0.681081	0.000435	0.493383	0.101253	8357	6	33	0.487179	3978	4.724	6.4438	54.7945	0.00662	0.057	39996022	3978	17.89863	0.970356	0.000888	0.535378	0.000215	0.453494	0.000238	-0.000114	1.7911235773816	9409	Est.	tropics_42	2.20099666666667	1.02877756212288	0.489864864864865	0.945256688352229	2.02325581395349	1.0879592673773	425.432773109244	0.07	0.009945
5.365205	3.87599	-0.009293	0.00025	-0.618103	0.00025	0.460021	0.119675	8203	5	101	0.762213	25506	3.6327	4.9096	Inf	0.00689	0.0282	39974494	25506	17.476712	0.953661	0.000924	0.536825	0.000193	0.444362	0.000143	-4.3e-05	1.23324731103724	9484	Transient	tropics_42	1.073041	1.03889122704783	0.270562770562771	1.00398805333392	1.29533678756477	1.03523928688772	836.888111888112	0.07	0.063765
6.444444	8.17284	-0.020567	0.000527	-0.626772	0.000527	0.458577	0.122816	8357	6	33	0.487179	3978	4.724	6.4438	54.7945	0.00662	0.057	39996022	3978	17.89863	0.970356	0.000888	0.535378	0.000215	0.453494	0.000238	-0.000114	1.7911235773816	9675	Transient	tropics_42	1.074074	1.00957077422179	0.593468468468468	0.998012217774478	2.45116279069767	1.01120852756597	516.033613445378	0.07	0.009945
4.118343	4.045166	-0.002063	0.000261	-0.608088	0.000261	0.458475	0.122206	8441	7	23	0.33273	2209	5.8502	6.5644	34.2466	0.00639	0.0923	39997791	2209	18.128767	0.983138	0.001453	0.532117	0.000271	0.462383	0.000419	-0.000168	2.06145998305322	9742	Transient	tropics_42	0.588334714285714	1.01505498365632	0.179628355127323	1.02306588540734	0.96309963099631	0.99154813217614	291.661097852029	0.07	0.0055225
4.216495	2.179934	0.04586	0.000141	-0.608876	0.000141	0.48136	0.119156	8539	8	19	0.303473	2188	7.1741	6.6986	10.1471	0.00582	0.1391	39997812	2188	18.39726	1.011653	0.000881	0.526266	0.000327	0.481211	0.00037	-0.00024	2.08604573845472	9972	Est.	tropics_42	0.527061875	1.03486850807565	0.160045402951192	1.03362546470453	0.431192660550459	1.00030963548215	322.043243243243	0.07	0.00547
5.372781	5.72494	0.033983	0.000369	-0.618164	0.000369	0.480117	0.11736	8427	6	23	0.363171	2346	5.7487	6.5452	22.8311	0.00632	0.0882	39997654	2346	18.090411	0.980467	0.00153	0.533005	0.000262	0.460358	0.000441	-0.000167	2.01555166950481	10393	Transient	tropics_42	0.8954635	1.0551778070443	0.241176470588235	1.01112186717689	1.40839694656489	1.04292094413478	266.122448979592	0.07	0.005865
6.579208	1.798182	0.01979	0.000116	-0.627854	0.000116	0.477958	0.118391	8539	8	19	0.303473	2188	7.1741	6.6986	10.1471	0.00582	0.1391	39997812	2188	18.39726	1.011653	0.000881	0.526266	0.000327	0.481211	0.00037	-0.00024	2.08604573845472	11052	Transient	tropics_42	0.822401	1.00823812141042	0.1316685584563	1.01419428628558	0.35474006116208	0.993239971654846	319.975675675676	0.07	0.00547
13.267373	10.133674	0.03716	0.000654	-0.681574	0.000654	0.513381	0.102366	9323	9	63	0.413836	18372	10.259	7.9781	273.9726	0.00616	0.1427	39981628	18372	20.545205	0.981128	0.001066	0.522629	0.000417	0.47009	0.000473	-0.000311	2.16195967026418	11377	Est.	tropics_42	1.47415255555556	1.05782228720888	0.613508442776735	0.967837996850907	1.56834532374101	1.09209087621519	216.418604651163	0.07	0.04593
12.814971	6.495981	0.072049	0.000419	-0.677941	0.000419	0.530132	0.097461	9827	11	102	0.692677	52427	4.4065	9.3589	39.1389	0.00632	0.0353	39947573	52427	21.926027	1.023065	0.001813	0.511338	0.000186	0.500366	0.000249	3e-06	1.23128511405254	12438	Est.	tropics_42	1.16499736363636	1.05047871197413	0.231108659680088	0.992809436002913	2.25268817204301	1.05948845445134	391.409638554217	0.07	0.1310675
10.244753	2.723121	0.100232	0.000176	-0.657296	0.000176	0.534003	0.100319	9785	12	80	0.776966	41904	4.76	9.2438	91.3242	0.00625	0.0383	39958096	41904	21.810959	1.022176	0.001613	0.510366	0.000199	0.5009	0.000203	-5e-06	1.06796955064369	12451	Est.	tropics_42	0.853729416666667	1.08144521831201	0.109113453192808	1.01544928877245	0.884422110552764	1.06608704332202	494.182266009852	0.07	0.10476
12.475006	5.438298	0.035403	0.000351	-0.67521	0.000351	0.509723	0.098367	10009	12	127	0.449076	57173	4.0021	9.8575	Inf	0.0062	0.0518	39942827	57173	22.424658	0.977029	0.001454	0.510671	0.00014	0.47859	0.000329	-5.6e-05	1.65153820288157	12634	Est.	tropics_42	1.03958383333333	1.06039549250897	0.241403026134801	0.996824783442441	2.50714285714286	1.06505150546397	298.987841945289	0.07	0.1429325
14.359216	8.165866	-0.004489	0.000527	-0.690344	0.000527	0.496774	0.103351	10163	12	60	0.348086	18211	4.258	3.1479	Inf	0.00672	0.0567	39981789	18211	22.846575	0.970268	0.001059	0.50805	0.000141	0.477705	0.000212	-4.3e-05	1.73691511950033	12787	Transient	tropics_42	1.19660133333333	1.0260268920556	0.497639282341832	0.986917737569426	3.73758865248227	1.03991794098869	487.504716981132	0.07	0.0455275
17.957865	4.748225	0.018132	0.000306	-0.719249	0.000306	0.522859	0.100157	10457	13	20	0.676242	4247	4.7684	3.9534	30.4414	0.00618	0.0472	39995753	4247	23.652055	0.994181	0.000721	0.5037	0.000188	0.493766	0.000146	-7.4e-05	1.34182233386537	14052	Transient	tropics_42	1.38137423076923	1.02425753738334	0.424410540915395	0.967079500105113	1.62765957446809	1.05892062231907	686.006849315069	0.07	0.0106175
11.794643	5.031043	0.06002	0.000325	-0.669745	0.000325	0.518924	0.108011	10723	13	20	0.703269	6730	5.2041	4.6822	27.3973	0.00626	0.0247	39993270	6730	24.380822	1.02687	0.000846	0.5043	0.000229	0.509444	0.000179	-0.000102	1.13027403404265	14459	Transient	tropics_42	0.907280230769231	1.03407226181372	0.384160756501182	1.01494959371846	1.41921397379913	1.01860852223208	603.413407821229	0.07	0.016825
7.692749	3.146085	0.072295	0.000203	-0.636798	0.000203	0.508628	0.185545	1875	9	72	0.329384	31902	3.6935	3.2192	91.3242	0.00606	0.0619	39968098	31902	0.139726	1.006054	0.002662	0.521259	0.000174	0.482843	0.000613	-8.1e-05	1.88052325131761	1347	Est.	tropics_43	0.854749888888889	1.06850369279964	0.0762584522915102	1.01481896789351	1.16666666666667	1.05340245172862	302.68352365416	0.07	0.079755
5.991189	5.885385	0.036918	0.00038	-0.623131	0.00038	0.483931	0.177928	2477	9	20	0.656902	2731	4.1022	4.0342	27.3973	0.00627	0.0142	39997269	2731	1.789041	0.995953	0.000755	0.522514	0.000189	0.476703	2.5e-05	-5e-06	1.33078444918048	2149	Est.	tropics_43	0.665687666666667	1.04182419602037	0.503311258278146	1.02631272576192	2.01058201058201	1.01516248062211	7117.12	0.07	0.0068275
7.280612	5.773298	0.003025	0.000372	-0.633488	0.000372	0.472674	0.179295	2477	9	20	0.656902	2731	4.1022	4.0342	27.3973	0.00627	0.0142	39997269	2731	1.789041	0.995953	0.000755	0.522514	0.000189	0.476703	2.5e-05	-5e-06	1.33078444918048	2153	Transient	tropics_43	0.808956888888889	1.00710533522107	0.492715231788079	1.01573806029262	1.96825396825397	0.991548196675918	7171.8	0.07	0.0068275
10.497537	2.81157	-0.024328	0.000181	-0.659327	0.000181	0.471961	0.181318	2463	9	20	0.685288	2882	4.0683	2.4055	54.7945	0.00643	0.0152	39997118	2882	1.750685	0.984744	0.000904	0.521979	0.000194	0.471819	5.6e-05	-4e-06	1.30776824571169	2737	Transient	tropics_43	1.166393	0.991085541578043	0.200221238938053	0.990843103869224	0.93298969072165	1.00030096286924	3237.82142857143	0.07	0.007205
7.7625	5.781094	0.04659	0.000373	-0.637358	0.000373	0.495628	0.172952	2687	8	11	0.430042	2137	4.5724	4.3192	27.3973	0.0061	0.0203	39997863	2137	2.364384	1.019738	0.000607	0.526439	0.000136	0.484425	1e-05	7e-06	1.19640043832048	2890	Transient	tropics_43	0.9703125	1.02741328374401	0.614497528830313	1.00427090801199	2.74264705882353	1.0231263869536	17295.2	0.07	0.0053425
5.704167	3.066649	0.034989	0.000198	-0.620825	0.000198	0.481891	0.177305	3737	7	18	0.302718	3201	7.3012	5.7603	17.1233	0.00594	0.059	39996799	3201	5.241096	1.020717	0.001012	0.52834	0.000175	0.483309	0.000225	-7.9e-05	1.83322820917675	3145	Transient	tropics_43	0.814881	1.01458907517508	0.195652173913043	1.01733886598127	1.13142857142857	0.997066059187807	788.022222222222	0.07	0.0080025
9.198473	6.418624	0.019783	0.000414	-0.648892	0.000414	0.488159	0.166781	3429	7	38	0.668813	5592	5.4845	4.7753	136.9863	0.00638	0.0229	39994408	5592	4.39726	0.971228	0.000807	0.529898	0.000201	0.458447	9.2e-05	-3.5e-05	1.48373594417764	3166	Est.	tropics_43	1.31406757142857	1.05019622617384	0.513011152416357	0.986273818826369	2.05970149253731	1.06481010891117	1812.83695652174	0.07	0.01398
11	3.014778	0.007859	0.000195	-0.663363	0.000195	0.489369	0.168303	3653	7	21	0.370542	2804	6.7282	5.389	15.2207	0.00643	0.0478	39997196	2804	5.010959	1.008658	0.001086	0.52985	0.000185	0.476225	0.000222	-7.2e-05	1.77793403447547	3369	Transient	tropics_43	1.57142857142857	0.999238555585827	0.179558011049724	0.972192286335324	1.05405405405405	1.02760039897107	758.121621621622	0.07	0.00701
7.222727	2.400393	0.045967	0.000155	-0.633023	0.000155	0.493186	0.161876	3639	7	23	0.405752	2886	6.827	5.626	11.4155	0.00598	0.0488	39997114	2886	4.972603	1.004345	0.001006	0.530768	0.000188	0.473332	0.000168	-5.2e-05	1.75024454130043	3901	Est.	tropics_43	1.03181814285714	1.04251015146339	0.154075546719682	1.00040734764512	0.824468085106383	1.041945188578	963.547619047619	0.07	0.007215
11.751634	9.58973	0.008146	0.000619	-0.6694	0.000619	0.492511	0.152303	4507	9	29	0.50232	5819	7.0498	7.7288	91.3242	0.00631	0.0527	39994181	5819	7.350685	0.976685	0.000973	0.522187	0.000215	0.46788	0.000162	-6e-05	1.89146242020085	3997	Transient	tropics_43	1.30573711111111	1.03224608643819	0.63617677286742	0.980521719344186	2.87906976744186	1.05264384030093	940.141975308642	0.07	0.0145475
9.104987	3.212075	0.012082	0.000207	-0.648141	0.000207	0.484043	0.155266	4535	9	27	0.463434	4991	7.5227	7.8055	54.7945	0.00623	0.0592	39995009	4991	7.427397	0.98913	0.000742	0.522036	0.000222	0.473959	8.2e-05	-5.1e-05	1.93825349082078	4417	Transient	tropics_43	1.01166522222222	1.02327831750775	0.278975741239892	1.00187949199537	0.932432432432432	1.02127610194131	1893.48780487805	0.07	0.0124775
7.460317	3.550013	0.049359	0.000229	-0.634931	0.000229	0.495815	0.154118	4745	9	19	0.341659	3483	7.431	8.3808	34.2466	0.00641	0.0622	39996517	3483	8.00274	1.011234	0.001469	0.523555	0.000184	0.483085	0.000216	-2.1e-05	1.96849599933324	4861	Est.	tropics_43	0.828924111111111	1.03892615114876	0.155888359428182	1.01225669724824	1.2445652173913	1.02635147023816	713.509259259259	0.07	0.0087075
5.593023	1.923517	0.067073	0.000124	-0.619933	0.000124	0.49716	0.149997	4675	9	19	0.450777	3281	8.1432	8.189	21.0748	0.00648	0.0633	39996719	3281	7.810959	1.00217	0.00122	0.523367	0.000197	0.478942	0.000164	-2.9e-05	1.96277838203185	4954	Est.	tropics_43	0.621447	1.06705802368232	0.101639344262295	1.02792205293692	0.629441624365482	1.03803800877768	914.615853658536	0.07	0.0082025
6.883495	1.831087	0.079289	0.000118	-0.630298	0.000118	0.508489	0.149009	6005	8	11	0.606226	1285	8.4395	8.8671	8.8378	0.00601	0.0437	39998715	1285	11.454795	1.020802	0.000541	0.527362	0.000105	0.484088	2.8e-05	4e-06	1.0049120865225	6241	Est.	tropics_43	0.860436875	1.06045748765886	0.2181146025878	1.0096159986802	1.12380952380952	1.05040612450629	5321.75	0.07	0.0032125
11.379968	4.087057	0.031346	0.000264	-0.666415	0.000264	0.503257	0.146418	6453	10	102	0.671022	60545	4.1615	7.9863	273.9726	0.00621	0.0184	39939455	60545	12.682192	1.01665	0.000747	0.517999	0.000135	0.490865	7.6e-05	-1.3e-05	1.42222255263344	6282	Transient	tropics_43	1.1379968	1.01494364788339	0.353413654618474	0.991404124849342	1.95555555555556	1.02524523035865	1926.55263157895	0.07	0.1513625
7.431112	6.485735	0.02113	0.000418	-0.634697	0.000418	0.482523	0.149513	6523	10	120	0.620482	55054	3.8675	8.1781	136.9863	0.00614	0.0197	39944946	55054	12.873973	0.983072	0.000967	0.517333	0.000152	0.475244	9.9e-05	-2e-06	1.64984845486257	6337	Est.	tropics_43	0.7431112	1.03894202981464	0.432264736297828	1.0246709239492	2.75	1.01531634276288	1510.23232323232	0.07	0.137635
10.724771	6.749937	-0.0169	0.000435	-0.661152	0.000435	0.476388	0.148579	6775	9	45	0.404693	6222	3.9104	6.1082	45.6621	0.00627	0.0312	39993778	6222	13.564384	0.970776	0.001132	0.520562	0.000175	0.466363	0.000103	1.1e-05	2.10715066410004	6380	Transient	tropics_43	1.19164122222222	1.01284127741029	0.384275618374558	0.991728678967047	2.48571428571429	1.02149613069647	1442.5145631068	0.07	0.015555
8.19928	7.206386	-0.014842	0.000465	-0.640867	0.000465	0.467839	0.149067	6705	9	75	0.333001	11021	3.9285	8.6767	91.3242	0.0063	0.0285	39988979	11021	13.372603	0.964162	0.000806	0.520068	0.000185	0.46367	6.1e-05	-1.2e-05	2.08287425445426	6382	Est.	tropics_43	0.911031111111111	1.02189009687826	0.576923076923077	1.01301264379677	2.51351351351351	1.0089913084737	2443.72131147541	0.07	0.0275525
11.909605	2.97488	0.020235	0.000192	-0.670669	0.000192	0.499086	0.146296	7181	10	12	0.561455	2034	5.0402	3.3644	7.8278	0.00707	0.0256	39997966	2034	14.676712	1.001835	0.000691	0.518009	0.000137	0.483729	9.2e-05	-2.6e-05	1.34287121225579	7145	Transient	tropics_43	1.1909605	1.01857203582843	0.277858176555716	0.987176591975956	1.4014598540146	1.03174711460342	1590.17391304348	0.07	0.005085
11.797101	1.060281	0.012129	6.8e-05	-0.669765	6.8e-05	0.494609	0.148776	7167	10	13	0.554707	1965	5.2068	10.4575	13.6986	0.0063	0.0282	39998035	1965	14.638356	0.998688	0.000658	0.518082	0.000145	0.48214	7.6e-05	-2.5e-05	1.35479792667239	7592	Transient	tropics_43	1.1797101	1.01353260939618	0.103343465045593	0.987930179842153	0.468965517241379	1.02586178288464	1957.57894736842	0.07	0.0049125
6.407008	3.382862	0.056263	0.000218	-0.626471	0.000218	0.495256	0.158085	7741	10	48	0.480116	20645	7.0856	4.8986	273.9726	0.00599	0.032	39979355	20645	16.210959	1.018455	0.000596	0.516352	0.000165	0.493328	3.7e-05	-2.5e-05	1.36555400077518	7657	Est.	tropics_43	0.6407008	1.0387065393239	0.365771812080537	1.03509744860889	1.32121212121212	1.00390815035838	4272.56756756757	0.07	0.0516125
13.117737	5.478493	0.032609	0.000353	-0.680373	0.000353	0.51043	0.148698	7713	10	37	0.477567	17853	7.1825	11.2055	91.3242	0.00611	0.0324	39982147	17853	16.134247	1.039801	0.000592	0.516426	0.000163	0.503585	2.3e-05	-2e-05	1.3252888089374	7660	Transient	tropics_43	1.3117737	0.993600217710202	0.596283783783784	0.980640129400173	2.16564417177914	1.01359254147761	6465.13043478261	0.07	0.0446325
5.644612	3.096762	0.024477	2e-04	-0.620347	2e-04	0.476763	0.153761	8105	9	52	0.386035	14794	8.5474	5.8959	136.9863	0.0063	0.0423	39985206	14794	17.208219	0.981686	0.000732	0.521754	0.000253	0.470675	8.1e-05	-6.5e-05	1.97140350464429	7997	Est.	tropics_43	0.627179111111111	1.04389694965464	0.273224043715847	1.0306730820612	0.790513833992095	1.01293461518033	1898.28395061728	0.07	0.036985
3.111614	3.437517	0.047966	0.000222	-0.600002	0.000222	0.478423	0.155349	8665	6	65	0.55697	28120	5.7678	7.4301	136.9863	0.00612	0.033	39971880	28120	18.742466	1.017915	0.001023	0.534914	0.000204	0.475912	6.3e-05	0	1.72538371212192	8785	Transient	tropics_43	0.518602333333333	1.03067052173178	0.217008797653959	1.025979014331	1.08823529411765	1.00527618551329	2465.85714285714	0.07	0.0703
7.690945	8.382044	-0.002228	0.000541	-0.636784	0.000541	0.472089	0.147248	8847	5	63	0.32053	31451	6.1165	7.9288	273.9726	0.00642	0.0434	39968549	31451	19.241096	0.991216	0.000801	0.537012	0.000182	0.461635	5.5e-05	-9e-06	1.87341035381905	8796	Transient	tropics_43	1.538189	1.00661660036736	0.675405742821473	0.98506351106927	2.97252747252747	1.02264559662937	2677.23636363636	0.07	0.0786275
3.149335	3.702608	0.05059	0.000239	-0.600305	0.000239	0.479744	0.152796	8595	6	49	0.630516	21300	5.7388	7.2384	91.3242	0.00598	0.0326	39978700	21300	18.550685	1.016236	0.000838	0.533527	0.000195	0.47638	4.8e-05	-1e-05	1.60823499452539	8829	Est.	tropics_43	0.524889166666667	1.03508587506505	0.285202863961814	1.02833459987784	1.22564102564103	1.00706158948738	3183.25	0.07	0.05325
6.179443	5.90334	0.016859	0.000381	-0.624643	0.000381	0.475096	0.149015	9127	5	31	0.278519	7565	6.7585	8.6959	136.9863	0.00656	0.0576	39992435	7565	20.008219	0.984243	0.001095	0.537199	0.00015	0.458232	0.000148	-1.1e-05	2.12718902357229	9024	Transient	tropics_43	1.2358886	1.03328336086236	0.347945205479452	0.996748971912267	2.54	1.03680231847623	1006.85810810811	0.07	0.0189125
4.287726	4.086228	0.028753	0.000264	-0.609448	0.000264	0.4736	0.147731	9001	5	46	0.381355	13494	6.3242	8.3507	136.9863	0.00626	0.048	39986506	13494	19.663014	0.975429	0.000832	0.537736	0.000165	0.453666	7.3e-05	-6e-06	1.95599586818202	9282	Est.	tropics_43	0.8575452	1.05509509969438	0.317307692307692	1.01099960119846	1.6	1.04393981475359	2023.71232876712	0.07	0.033735
9.973317	6.189706	0.033749	0.000399	-0.655116	0.000399	0.498323	0.134276	9911	6	57	0.47497	22353	7.7183	8.5356	54.7945	0.00613	0.0773	39977647	22353	22.156164	0.985501	0.00173	0.53213	0.000214	0.463419	0.000458	-0.000134	2.0598110885202	10137	Transient	tropics_43	1.6622195	1.04954227198048	0.230635838150289	0.976043092482023	1.86448598130841	1.07531844831567	293.17903930131	0.07	0.0558825
6.184944	4.250325	0.038676	0.000274	-0.624687	0.000274	0.485766	0.14629	9939	7	55	0.399256	21515	7.9467	5.3315	136.9863	0.00619	0.0857	39978485	21515	22.232877	0.99341	0.001539	0.530885	0.000222	0.468216	0.000391	-0.000126	2.24019468801785	10203	Transient	tropics_43	0.883563428571429	1.04632896043228	0.178037686809617	1.00855927661992	1.23423423423423	1.03748270029217	374.143222506394	0.07	0.0537875
10.620774	4.939777	0.044504	0.000319	-0.660317	0.000319	0.506338	0.130468	9911	6	57	0.47497	22353	7.7183	8.5356	54.7945	0.00613	0.0773	39977647	22353	22.156164	0.985501	0.00173	0.53213	0.000214	0.463419	0.000458	-0.000134	2.0598110885202	10306	Est.	tropics_43	1.770129	1.06089101760295	0.184393063583815	0.970979870679831	1.49065420560748	1.09261381169093	284.864628820961	0.07	0.0558825
5.648544	3.521139	0.055924	0.000227	-0.620379	0.000227	0.492082	0.135773	9953	7	57	0.366949	20744	8.0312	5.3699	273.9726	0.00625	0.0884	39979256	20744	22.271233	0.994302	0.00169	0.530542	0.000222	0.468944	0.000429	-0.000128	2.28851136087079	10483	Est.	tropics_43	0.806934857142857	1.06357757438576	0.134319526627219	1.01356837966341	1.02252252252252	1.04934064621789	316.48717948718	0.07	0.05186
6.712086	6.24813	0.017576	0.000403	-0.628921	0.000403	0.477575	0.129098	10499	7	62	0.523597	15934	7.8598	6.8658	54.7945	0.00633	0.0982	39984066	15934	23.767123	0.983658	0.000899	0.528708	0.000218	0.465366	1e-04	-3.8e-05	1.75563391961684	11230	Est.	tropics_43	0.958869428571429	1.03463944459914	0.448275862068966	1.0084333463922	1.84862385321101	1.0262352642866	1290.98	0.07	0.039835
5.242457	3.53712	0.028098	0.000228	-0.617117	0.000228	0.476911	0.128419	10611	7	48	0.394574	11610	7.028	7.1726	39.1389	0.00609	0.0839	39988390	11610	24.073973	0.995125	0.001093	0.530112	0.00022	0.469504	0.000102	-1.8e-05	1.97770218070472	11580	Transient	tropics_43	0.748922428571429	1.03353495504285	0.208600182982617	1.01770487967008	1.03636363636364	1.01577622341876	1259.00980392157	0.07	0.029025
5.086473	9.118379	0.039098	0.000588	-0.615864	0.000588	0.481637	0.129963	10807	6	45	0.37268	16164	5.7378	7.7096	Inf	0.00597	0.0671	39983836	16164	24.610959	1.018058	0.001349	0.532236	0.000161	0.478382	0.000175	-5e-06	1.99548439612473	11941	Transient	tropics_43	0.8477455	1.02142744927175	0.43587842846553	1.01491440509623	3.65217391304348	1.00680418577622	742.645714285714	0.07	0.04041
6.604405	4.513989	0.042108	0.000291	-0.628056	0.000291	0.488994	0.124822	10779	6	42	0.364072	14412	6.0909	7.6329	136.9863	0.00638	0.0729	39985588	14412	24.534247	1.013591	0.001455	0.53212	0.000169	0.476385	0.000192	-4e-06	1.9837219219674	12019	Transient	tropics_43	1.10073416666667	1.02902168373323	0.2	1.00283426010848	1.72189349112426	1.02646808778614	650.114583333333	0.07	0.03603
6.311411	3.842315	0.077733	0.000248	-0.625703	0.000248	0.505616	0.118962	10863	7	39	0.344573	20701	5.3401	7.863	68.4932	0.0059	0.0639	39979299	20701	24.764384	1.018586	0.001434	0.531878	0.000151	0.478946	0.000197	-2e-06	1.98904604394371	12085	Transient	tropics_43	0.901630142857143	1.06111220599229	0.172942817294282	1.00565406346805	1.64238410596026	1.05568477448397	603.868020304569	0.07	0.0517525
9.959248	4.703668	-0.010287	0.000303	-0.655003	0.000303	0.476681	0.222432	1973	10	38	0.788797	12282	3.4167	4.9644	68.4932	0.00613	0.0124	39987718	12282	0.408219	0.984517	0.000807	0.517407	0.000167	0.475872	5e-05	-1e-06	0.980044815928651	1039	Transient	tropics_45	0.9959248	1.00533127433827	0.37546468401487	1.00393018313088	1.81437125748503	1.00170003698474	4448.64	0.07	0.030705
10.680255	4.46719	0.034264	0.000288	-0.660794	0.000288	0.501266	0.210731	2015	10	34	0.751575	10156	3.5873	3.1041	68.4932	0.00633	0.0152	39989844	10156	0.523288	0.982522	0.000814	0.517793	0.000176	0.474553	4.4e-05	0	1.04640771895106	1129	Transient	tropics_45	1.0680255	1.05326676972187	0.353808353808354	0.997389144715834	1.63636363636364	1.05629086740575	4789.34090909091	0.07	0.02539
7.351085	5.395477	0.055266	0.000348	-0.634054	0.000348	0.498351	0.208586	2155	9	28	0.570291	6402	4.2392	2.5178	34.2466	0.0014	0.0252	39993598	6402	0.906849	1.002825	0.000714	0.519777	0.000187	0.482538	3.2e-05	-1.5e-05	1.42417683719042	1667	Est.	tropics_45	0.816787222222222	1.05384458091951	0.487394957983193	1.02050888070881	1.86096256684492	1.03277047610758	6518.3125	0.07	0.016005
14.77322	3.348726	-0.003004	0.000216	-0.69367	0.000216	0.499159	0.188381	2883	10	40	0.805602	17315	4.934	4.5123	136.9863	0.0064	0.017	39982685	17315	2.90137	0.989133	0.000721	0.516876	0.000204	0.47866	6e-05	-3.5e-05	0.934428736614696	1994	Transient	tropics_45	1.477322	1.00795394299186	0.299583911234397	0.966844385506595	1.05882352941176	1.04282580537333	3139.68333333333	0.07	0.0432875
12.703971	1.392511	-0.009183	9e-05	-0.677049	9e-05	0.48774	0.197066	3359	9	21	0.578297	3640	6.6064	5.8151	22.8311	0.00094	0.0271	39996360	3640	4.205479	1.00728	0.000663	0.521371	0.000169	0.483266	9.9e-05	-4.9e-05	1.53937735320472	2688	Transient	tropics_45	1.41155233333333	0.98369771560741	0.135746606334842	0.974573244759501	0.532544378698225	1.00925784143722	1990.56565656566	0.07	0.0091
6.824627	2.853573	0.056907	0.000184	-0.629825	0.000184	0.497029	0.202815	3373	9	17	0.584137	3631	6.7138	5.8548	19.5695	0.00624	0.0274	39996369	3631	4.243836	0.99835	0.000821	0.521328	0.00017	0.479089	0.000202	-8.4e-05	1.52151730231279	2732	Est.	tropics_45	0.758291888888889	1.06030686631256	0.224116930572473	1.02178477413042	1.08235294117647	1.03744606951944	1004.03465346535	0.07	0.0090775
8.016064	1.244722	0.04601	8e-05	-0.639395	8e-05	0.496368	0.196472	3303	9	19	0.673726	3494	6.2129	5.663	17.1233	0.01057	0.022	39996506	3494	4.052055	0.999276	0.000811	0.522062	0.000187	0.478794	0.000122	-5e-05	1.39361112930024	2755	Est.	tropics_45	0.890673777777778	1.04784352046222	0.0986436498150432	1.01063002570607	0.427807486631016	1.03670472061053	1610.4262295082	0.07	0.008735
8.761098	4.188285	0.043974	0.00027	-0.645379	0.00027	0.498505	0.189039	4017	10	38	0.342681	17366	8.2919	5.6055	68.4932	0.00649	0.0357	39982634	17366	6.008219	1.005209	0.000812	0.515691	0.000167	0.487505	5.6e-05	-8e-06	1.72720454956828	2995	Est.	tropics_45	0.8761098	1.03954022069084	0.332512315270936	1.01701160710561	1.61676646706587	1.02256387113978	3375.69642857143	0.07	0.043415
8.936433	7.3878	-0.002276	0.000477	-0.646788	0.000477	0.47661	0.182776	4647	8	37	0.766821	14461	4.8709	7.3315	273.9726	0.00619	0.024	39985539	14461	7.734247	1.007521	0.000801	0.524862	0.000183	0.480071	2.8e-05	1e-06	1.12965254500975	3284	Transient	tropics_45	1.117054125	0.990278702006315	0.595505617977528	0.997834256699994	2.60655737704918	0.992790649716396	6527.71428571429	0.07	0.0361525
7.886076	4.185334	0.019842	0.00027	-0.638351	0.00027	0.483155	0.178688	4941	8	40	0.317344	12800	6.4718	4.7671	54.7945	0.00624	0.0555	39987200	12800	8.539726	0.999717	0.000991	0.525136	0.000156	0.476132	0.000123	-1.4e-05	2.22124635744194	3848	Transient	tropics_45	0.9857595	1.02032891403119	0.272452068617558	1.0057635480172	1.73076923076923	1.01475011131367	1452.74796747967	0.07	0.032
9.467505	4.850621	0.02485	0.000313	-0.651053	0.000313	0.491789	0.178231	4969	8	41	0.268238	12858	6.5377	4.8438	136.9863	0.00599	0.0555	39987142	12858	8.616438	1.003952	0.000838	0.52488	0.000166	0.478397	9.2e-05	-2.2e-05	2.28826156234016	3992	Transient	tropics_45	1.183438125	1.02112584544935	0.373508353221957	0.993553482474191	1.8855421686747	1.02799348658123	1937.29347826087	0.07	0.032145
8.751503	4.210794	0.033384	0.000272	-0.645302	0.000272	0.493162	0.177588	4857	8	50	0.480631	13062	6.0073	4.537	273.9726	0.01118	0.0445	39986938	13062	8.309589	1.007973	0.000601	0.52593	0.000151	0.479316	1.4e-05	-2e-06	1.95168630663104	4036	Transient	tropics_45	1.093937875	1.0257690422856	0.452579034941764	0.997288836807426	1.80132450331126	1.02888699730449	12684.8571428571	0.07	0.032655
5.619555	5.867846	0.026415	0.000379	-0.620146	0.000379	0.477571	0.185327	4983	8	43	0.257688	13039	6.5861	4.8822	68.4932	0.00615	0.0574	39986961	13039	8.654795	0.994226	0.000912	0.524793	0.000173	0.473855	0.000118	-2.9e-05	2.29456134771364	4118	Est.	tropics_45	0.702444375	1.03272995109771	0.415570175438596	1.0249105903469	2.1907514450867	1.00784206139009	1570.56779661017	0.07	0.0325975
6.621436	7.588252	0.04867	0.00049	-0.628193	0.00049	0.492282	0.169754	5221	8	39	0.195013	14517	7.2021	5.5342	273.9726	0.00624	0.0606	39985483	14517	9.306849	1.00305	0.000952	0.526325	0.000191	0.476624	6.8e-05	-6e-06	2.39002445996218	4502	Est.	tropics_45	0.8276795	1.04668145675938	0.514705882352941	1.01373688203623	2.56544502617801	1.03285189163785	2496.38235294118	0.07	0.0362925
10.597876	4.208048	0.048496	0.000271	-0.660133	0.000271	0.508313	0.153629	5613	7	76	0.481811	25730	7.0168	6.6082	273.9726	0.00655	0.0704	39974270	25730	10.380822	0.99772	0.000917	0.529114	0.000195	0.471674	0.000139	-4.8e-05	2.14269398059926	4745	Transient	tropics_45	1.51398228571429	1.05208993810612	0.295528898582334	0.976694243273285	1.38974358974359	1.07767865093264	1105.24460431655	0.07	0.064325
5.309512	4.591168	0.00943	0.000296	-0.617656	0.000296	0.468508	0.169412	5655	7	75	0.500019	25709	6.9575	6.7233	91.3242	0.00625	0.0698	39974291	25709	10.49589	0.996328	0.000838	0.528919	0.000205	0.47119	0.000114	-4.9e-05	2.08925257095083	4822	Transient	tropics_45	0.758501714285714	1.01319505478157	0.353221957040573	1.01945072560353	1.44390243902439	0.994308028608417	1486.0701754386	0.07	0.0642725
4.802804	4.995693	0.024333	0.000322	-0.613586	0.000322	0.473468	0.158298	5921	7	50	0.427668	13604	6.681	7.4521	136.9863	0.00606	0.0655	39986396	13604	11.224658	0.985853	0.001014	0.529722	0.000238	0.465559	0.000155	-6.4e-05	2.05985007254917	5232	Est.	tropics_45	0.686114857142857	1.03933493468504	0.317554240631164	1.02205666796497	1.35294117647059	1.01698817980106	1021.27741935484	0.07	0.03401
6.161557	2.72272	0.048813	0.000176	-0.624499	0.000176	0.490505	0.15291	5963	7	45	0.382995	11961	6.7094	8.563	68.4932	0.00627	0.072	39988039	11961	11.339726	1.001121	0.001092	0.530208	0.000231	0.472301	0.000143	-4.6e-05	2.10933680005841	5349	Est.	tropics_45	0.880222428571429	1.04884821904233	0.161172161172161	1.01003693207472	0.761904761904762	1.0385432171433	1069.3006993007	0.07	0.0299025
7.15371	2.762592	0.031068	0.000178	-0.632468	0.000178	0.485757	0.153476	6145	7	41	0.340819	13893	5.0306	6.2493	136.9863	0.00618	0.0526	39986107	13893	11.838356	1.012483	0.000933	0.529557	0.000192	0.47826	0.00015	-5.3e-05	2.08780401057083	5751	Transient	tropics_45	1.02195857142857	1.01883749878826	0.190782422293676	1.00325174650355	0.927083333333333	1.01567557395559	1023.17333333333	0.07	0.0347325
10.598018	5.274534	0.024856	0.00034	-0.660134	0.00034	0.496426	0.144209	6397	7	56	0.484026	24821	4.5225	6.7288	Inf	0.00629	0.035	39975179	24821	12.528767	0.999438	0.00078	0.5294	0.000266	0.472385	0.000199	-0.00013	1.82628066789331	5871	Transient	tropics_45	1.51400257142857	1.02574395387911	0.435897435897436	0.976165623447226	1.2781954887218	1.05089280989024	724.668341708543	0.07	0.0620525
13.777043	5.341516	0.018605	0.000345	-0.685668	0.000345	0.506075	0.135668	6467	7	54	0.475181	23450	4.5982	6.9205	54.7945	0.0065	0.0327	39976550	23450	12.720548	0.996654	0.000671	0.529064	0.000278	0.471376	0.000173	-0.000134	1.7864750773222	5888	Est.	tropics_45	1.968149	1.02219943065963	0.514157973174367	0.95216005954858	1.2410071942446	1.07361214826381	784.208092485549	0.07	0.058625
14.778966	2.760413	0.016289	0.000178	-0.693716	0.000178	0.508782	0.132214	6817	10	24	0.29596	7599	5.8482	9.7329	30.4414	0.00664	0.0587	39992401	7599	13.679452	1.008004	0.001086	0.51861	0.000371	0.486675	0.000494	-0.000302	2.03111989035536	6671	Transient	tropics_45	1.4778966	1.00835154328188	0.16390423572744	0.963567364982408	0.479784366576819	1.04542456464787	267.63967611336	0.07	0.0189975
4.719203	4.705573	0.057389	0.000304	-0.612914	0.000304	0.488979	0.146204	6887	10	25	0.29525	7685	5.9659	3.611	27.3973	0.00589	0.0682	39992315	7685	13.871233	1.004738	0.001079	0.516438	0.000382	0.487077	0.000421	-0.000269	2.18706083128366	6681	Est.	tropics_45	0.4719203	1.0540735073368	0.281742354031511	1.04905109481985	0.795811518324607	1.00390492673643	347.277909738717	0.07	0.0192125
9.367742	3.313153	0.063986	0.000214	-0.650252	0.000214	0.510954	0.138534	6943	10	30	0.268431	8654	6.0816	3.7644	39.1389	0.00604	0.0764	39991346	8654	14.024658	1.014075	0.001013	0.516441	0.000396	0.491523	0.000319	-0.000231	2.22357153834837	6814	Est.	tropics_45	0.9367742	1.05128069775155	0.211253701875617	1.01059799241322	0.54040404040404	1.03953222941755	434.275862068965	0.07	0.021635
7.245504	6.270663	0.03238	0.000405	-0.633206	0.000405	0.486962	0.144881	7223	9	65	0.38288	30981	6.6762	4.4959	273.9726	0.00611	0.0813	39969019	30981	14.791781	1.011707	0.000827	0.521235	0.000329	0.485707	0.000182	-0.000149	2.03510238665482	6881	Est.	tropics_45	0.805056	1.0209575860544	0.489721886336155	1.01851764727144	1.23100303951368	1.00258386228735	796.049450549451	0.07	0.0774525
11.182288	7.593145	0.005975	0.00049	-0.664827	0.00049	0.489376	0.132851	7475	8	59	0.353134	20168	7.4158	5.1863	273.9726	0.00637	0.0799	39979832	20168	15.482192	0.973427	0.000662	0.524673	0.000257	0.464193	0.000134	-0.000104	1.91946225279408	7013	Est.	tropics_45	1.397786	1.03345488251049	0.740181268882175	0.980348721438335	1.90661478599222	1.05425114122789	991.425373134328	0.07	0.05042
9.838174	1.621115	0.051723	0.000105	-0.654031	0.000105	0.506565	0.127473	7825	9	22	0.223443	3003	8.8156	6.1452	91.3242	0.00616	0.0882	39996997	3003	16.441096	0.99733	0.000903	0.52207	0.000213	0.477875	0.00014	-6.1e-05	1.99232444735381	8028	Est.	tropics_45	1.09313044444444	1.05590325954417	0.116279069767442	0.995930901780226	0.492957746478873	1.06003662045514	910.521428571429	0.07	0.0075075
9.826797	3.071308	0.039247	0.000198	-0.653939	0.000198	0.500251	0.137293	8833	13	19	0.720836	3969	5.7	8.9055	22.8311	0.00648	0.0152	39996031	3969	19.20274	0.991113	0.000906	0.50688	0.000208	0.489029	4.7e-05	-1e-05	1.22493154308402	9181	Est.	tropics_45	0.755907461538461	1.04935293824207	0.218543046357616	1.02587098147945	0.951923076923077	1.02294751436009	2921.12765957447	0.07	0.0099225
7.533113	1.619764	0.051703	0.000105	-0.635516	0.000105	0.497269	0.137248	8931	12	16	0.536827	3530	5.7428	9.1753	22.8311	0.00633	0.0212	39996470	3530	19.471233	1.009516	0.001242	0.510789	0.000212	0.49427	9.4e-05	3e-06	1.38877093377315	9252	Est.	tropics_45	0.627759416666667	1.04313644991446	0.0845410628019324	1.03694894005688	0.495283018867925	1.00606753393894	1460.08510638298	0.07	0.008825
9.893678	2.485822	0.019702	0.00016	-0.654476	0.00016	0.490843	0.144908	10009	8	21	0.641861	4878	6.4993	12.1288	30.4414	0.00639	0.0213	39995122	4878	22.424658	0.997165	0.000655	0.523943	0.000214	0.476096	9.3e-05	-6.5e-05	1.36971976473903	9507	Transient	tropics_45	1.23670975	1.02279699480217	0.244274809160305	0.991929125025935	0.747663551401869	1.03097484540933	1558.15053763441	0.07	0.012195
11.296	3.771051	0.012695	0.000243	-0.66574	0.000243	0.492939	0.140323	9939	8	25	0.626904	5055	6.6943	11.937	34.2466	0.00616	0.0253	39994945	5055	22.232877	1.007294	0.000668	0.524237	0.00019	0.4806	5.4e-05	-3.3e-05	1.45164414841574	9733	Est.	tropics_45	1.412	1.00544222798069	0.36377245508982	0.980268668692776	1.27894736842105	1.02567415730337	2598.57407407407	0.07	0.0126375
6.843767	7.510102	0.003116	0.000485	-0.629979	0.000485	0.471342	0.155478	10681	9	62	0.387405	26551	7.5501	6.6411	91.3242	0.00608	0.0297	39973449	26551	24.265753	1.004663	0.000756	0.520234	0.000206	0.483031	5.7e-05	-3.2e-05	1.78738387663805	10454	Transient	tropics_45	0.760418555555555	0.998465017398246	0.641534391534392	1.02377581156202	2.35436893203884	0.975800725005227	2727.68421052632	0.07	0.0663775
6.52356	2.647351	0.020785	0.000171	-0.627407	0.000171	0.478225	0.208478	1847	7	18	0.343307	2540	4.4307	3.2849	17.1233	0.0065	0.0349	39997460	2540	0.063014	0.987111	0.001046	0.527911	0.000181	0.467585	5e-05	2.4e-05	1.84745430898172	1429	Transient	tropics_49	0.931937142857143	1.03433404399073	0.163479923518164	1.01148603377397	0.94475138121547	1.02275522097587	4169.56	0.07	0.00635
5.575758	3.94123	0.029796	0.000254	-0.619794	0.000254	0.478891	0.204397	1931	7	18	0.292433	2339	4.4386	3.5151	14.4196	0.00157	0.0476	39997661	2339	0.293151	1.003219	0.000772	0.528975	0.000141	0.474293	5e-05	6e-06	2.01598077123068	1443	Est.	tropics_49	0.796536857142857	1.02693862722778	0.329015544041451	1.01716577449541	1.80141843971631	1.0096944293928	4087.94	0.07	0.0058475
5.631148	3.828429	0.005754	0.000247	-0.620239	0.000247	0.467753	0.203415	2939	6	18	0.536789	4920	7.6297	6.2767	34.2466	0.00595	0.0339	39995080	4920	3.054795	0.998924	0.00071	0.532799	0.000194	0.468967	8.4e-05	-4.3e-05	1.28565361810232	2531	Est.	tropics_49	0.938524666666667	1.00685396091674	0.347887323943662	1.00941609169091	1.27319587628866	0.997411331714172	2421.60714285714	0.07	0.0123
5.723716	3.945672	0.057233	0.000255	-0.620983	0.000255	0.492839	0.190723	3093	7	22	0.57891	5709	7.5062	6.6986	39.1389	0.00628	0.0374	39994291	5709	3.476712	1.011681	0.000928	0.531849	0.000183	0.475773	0.00011	-2.7e-05	1.46083056386142	2669	Est.	tropics_49	0.817673714285714	1.04667628030796	0.274784482758621	1.01046706496068	1.39344262295082	1.03587004727044	1733.84545454545	0.07	0.0142725
6.352679	7.415796	-0.018619	0.000478	-0.626034	0.000478	0.459119	0.185451	3905	5	18	0.617244	2772	4.5073	8.1781	24.9066	0.0066	0.0194	39997228	2772	5.70137	0.978609	0.000938	0.536475	0.000173	0.456199	7.7e-05	2e-06	1.36489791932281	2895	Transient	tropics_49	1.2705358	1.00300862019801	0.509594882729211	0.996706750999186	2.76300578034682	1.00640071547724	2408.45454545455	0.07	0.00693
5.309524	8.44229	0.000153	0.000545	-0.617656	0.000545	0.463949	0.181236	3779	5	28	0.73913	5681	4.528	7.8329	54.7945	0.00653	0.0167	39994319	5681	5.356164	0.975014	0.000847	0.536735	0.000177	0.454298	5e-05	5e-06	1.13492267612628	2973	Est.	tropics_49	1.0619048	1.02578323152806	0.64344746162928	1.00460536081212	3.07909604519774	1.02124376510572	3624.72	0.07	0.0142025
4.751479	2.021078	0.030002	0.00013	-0.613173	0.00013	0.475828	0.182148	4045	6	13	0.446963	2206	4.8204	8.5616	21.0748	0.0064	0.0239	39997794	2206	6.084932	1.012905	0.000694	0.536154	0.000148	0.472477	4.2e-05	-2e-06	1.54302163234337	3734	Est.	tropics_49	0.791913166666667	1.01732797731737	0.187319884726225	1.01021264242226	0.878378378378378	1.00709240873101	4336.85714285714	0.07	0.005515
7.538922	2.248485	0.035771	0.000145	-0.635563	0.000145	0.489416	0.168857	4003	5	11	0.479244	2168	4.7929	8.4466	11.4155	0.00671	0.025	39997832	2168	5.969863	1.014228	8e-04	0.537	0.000154	0.47235	6.3e-05	-3e-06	1.55679993754957	3805	Est.	tropics_49	1.5077844	1.02187918247341	0.18125	0.986289047687984	0.941558441558442	1.03612998835609	2680.26984126984	0.07	0.00542
10.011296	2.719474	0.108946	0.000175	-0.655421	0.000175	0.537337	0.150682	4437	7	35	0.36151	17355	5.7404	5.537	91.3242	0.00622	0.0474	39982645	17355	7.158904	1.030262	0.001223	0.528814	0.000243	0.487438	0.000266	-0.000105	1.6695689705131	3911	Est.	tropics_49	1.43018514285714	1.08234811455766	0.143090760425184	0.98186398904994	0.720164609053498	1.1023699424337	566.473684210526	0.07	0.0433875
5.449648	6.831553	-0.002116	0.000441	-0.618781	0.000441	0.463967	0.162328	4717	10	109	0.686328	52880	4.9259	4.6712	Inf	0.00598	0.0585	39947120	52880	7.926027	0.979966	0.001217	0.517153	0.000242	0.474189	0.000344	-0.000148	1.36915747676759	3923	Transient	tropics_49	0.5449648	1.01828659070803	0.362366474938373	1.04147243022623	1.82231404958678	0.978443194591186	471.883720930233	0.07	0.1322
6.681481	5.745953	0.043252	0.000371	-0.628675	0.000371	0.490052	0.140005	4801	10	84	0.677844	30330	5.4258	4.9014	136.9863	0.00654	0.0755	39969670	30330	8.156164	0.974206	0.001138	0.51707	0.000253	0.471351	0.000196	-8.1e-05	1.38883011890045	4283	Est.	tropics_49	0.6681481	1.07184825421935	0.326010544815466	1.03138444091811	1.46640316205534	1.03967531627174	714.311224489796	0.07	0.075825
5.741546	4.829337	0.023928	0.000312	-0.621126	0.000312	0.477024	0.138146	5179	7	55	0.723197	27478	3.4374	5.937	91.3242	0.00628	0.02	39972522	27478	9.191781	1.010122	0.000883	0.528388	0.000163	0.478091	5.6e-05	5e-06	1.24676864756717	5225	Transient	tropics_49	0.820220857142857	1.01395333597588	0.353340883352208	1.01694030343877	1.91411042944785	0.997768207307814	2466.89285714286	0.07	0.068695
5.769697	6.155818	0.029567	0.000397	-0.621352	0.000397	0.479838	0.138844	5221	7	59	0.652163	28200	3.4964	6.0521	91.3242	0.00607	0.0202	39971800	28200	9.306849	1.003562	0.000951	0.5285	0.000166	0.474882	6.6e-05	7e-06	1.46206752896336	5286	Transient	tropics_49	0.824242428571429	1.02635257585064	0.41745531019979	1.01649503907085	2.39156626506024	1.01043627680139	2103.69696969697	0.07	0.0705
5.95463	5.89146	0.027423	0.00038	-0.622837	0.00038	0.479513	0.137917	5291	7	62	0.503864	27436	3.7703	6.2438	Inf	0.0061	0.0235	39972564	27436	9.49863	0.995856	0.000806	0.529142	0.000182	0.470698	5.8e-05	-1.2e-05	1.82747772915945	5473	Est.	tropics_49	0.850661428571429	1.03207940833812	0.471464019851117	1.01375519618725	2.08791208791209	1.01872750680904	2377.87931034483	0.07	0.06859
6.231409	9.793044	0.00588	0.000632	-0.62506	0.000632	0.470323	0.140852	5333	7	65	0.39403	26196	3.8526	6.3589	273.9726	0.00634	0.0244	39973804	26196	9.613699	0.993072	0.001114	0.529859	0.000193	0.46872	9.3e-05	3e-06	2.0138099306838	5546	Transient	tropics_49	0.890201285714286	1.01291479483137	0.567324955116697	1.01013536393027	3.27461139896373	1.00341995221027	1514.5376344086	0.07	0.06549
4.360825	4.629256	0.049338	0.000299	-0.610036	0.000299	0.483789	0.131345	5515	6	54	0.234691	18045	4.5566	2.5808	91.3242	0.00625	0.035	39981955	18045	10.112329	0.996063	0.00105	0.53377	0.00019	0.466675	6.9e-05	9e-06	2.35004902567869	5907	Est.	tropics_49	0.726804166666667	1.05472784875658	0.284761904761905	1.0179127878961	1.57368421052632	1.0366722022821	1903.55072463768	0.07	0.0451125
4.627943	3.814478	0.032871	0.000246	-0.612181	0.000246	0.47691	0.133206	5515	6	54	0.234691	18045	4.5566	2.5808	91.3242	0.00625	0.035	39981955	18045	10.112329	0.996063	0.00105	0.53377	0.00019	0.466675	6.9e-05	9e-06	2.35004902567869	5995	Est.	tropics_49	0.771323833333333	1.03750186466221	0.234285714285714	1.01573170501372	1.29473684210526	1.02193175121873	1930.52173913043	0.07	0.0451125
5.980222	3.19862	0.026804	0.000206	-0.623043	0.000206	0.479113	0.129505	6187	5	53	0.391177	10586	6.5457	7.1137	Inf	0.0066	0.0547	39989414	10586	11.953425	0.988489	0.000787	0.536791	0.000157	0.460574	9.1e-05	-1.9e-05	2.08752066458568	6977	Est.	tropics_49	1.1960444	1.03912785919372	0.261753494282084	0.99910386125845	1.31210191082803	1.04025194648417	1423.13186813187	0.07	0.026465
11.626786	2.91964	0.037384	0.000188	-0.668397	0.000188	0.50663	0.123402	6411	6	37	0.290203	7002	7.2714	5.0356	54.7945	0.00635	0.0665	39992998	7002	12.567123	0.997218	0.000793	0.532711	0.000186	0.468325	0.000189	-8.6e-05	2.11737984410011	7409	Transient	tropics_49	1.93779766666667	1.04098759897533	0.237074401008827	0.962115489324706	1.01075268817204	1.0817914909518	652.920634920635	0.07	0.017505
12.387132	8.084589	0.009107	0.000522	-0.674504	0.000522	0.495588	0.121571	7237	7	51	0.284175	12341	8.6605	7.2986	91.3242	0.0063	0.0886	39987659	12341	14.830137	0.998155	0.001167	0.530124	0.000279	0.471069	0.00021	-9.6e-05	2.48979668062634	7628	Transient	tropics_49	1.76959028571429	1.01101391557109	0.447300771208226	0.960924283437157	1.87096774193548	1.05204969972552	578.909523809524	0.07	0.0308525
6.424761	9.123051	0.018126	0.000589	-0.626613	0.000589	0.476873	0.129831	6999	8	81	0.518834	27371	7.7265	6.6466	91.3242	0.00612	0.075	39972629	27371	14.178082	0.989775	0.000865	0.527008	0.000302	0.469972	0.000215	-0.000145	1.87834939799767	7819	Est.	tropics_49	0.803095125	1.02881086409268	0.68092485549133	1.01402397643651	1.95033112582781	1.01468385350617	603.86511627907	0.07	0.0684275
6.955603	5.617479	0.052139	0.000362	-0.630877	0.000362	0.495294	0.120009	7307	7	56	0.287473	12429	9.1535	7.4904	68.4932	0.00602	0.1032	39987571	12429	15.021918	1.000991	0.001306	0.530793	0.000264	0.471788	0.00023	-8.3e-05	2.70963094005384	8558	Est.	tropics_49	0.993657571428571	1.0524791650656	0.277182235834609	1.00250930730709	1.37121212121212	1.04982322568611	521.778260869565	0.07	0.0310725
5.164394	6.314229	0.009811	0.000407	-0.61649	0.000407	0.468263	0.131542	7517	7	90	0.272282	36139	10.306	8.0658	Inf	0.0062	0.1412	39963861	36139	15.59726	1.022964	0.001161	0.528807	0.000208	0.483952	0.000235	-8.3e-05	2.59007002236565	8646	Transient	tropics_49	0.737770571428571	0.987189466727523	0.350559862187769	1.0208562674393	1.95673076923077	0.967581495685523	559.753191489362	0.07	0.0903475
9.957121	3.237059	0.045399	0.000209	-0.654986	0.000209	0.504038	0.118514	7391	7	59	0.252411	17630	9.1478	7.7205	45.6621	0.00631	0.1174	39982370	17630	15.252055	1.019498	0.001494	0.530943	0.000225	0.480375	0.000302	-8.5e-05	2.76866526331565	8661	Transient	tropics_49	1.42244585714286	1.02643193836598	0.139892904953146	0.9783523557648	0.928888888888889	1.04925943273484	392.430463576159	0.07	0.044075
5.06085	4.146699	0.043492	0.000268	-0.615658	0.000268	0.483761	0.128413	7447	7	67	0.221005	24642	9.9534	7.874	39.1389	0.00618	0.1341	39975358	24642	15.405479	1.025033	0.001159	0.530405	0.000209	0.483479	0.000245	-8.8e-05	2.71344346619905	8745	Transient	tropics_49	0.722978571428571	1.01894440341481	0.231233822260569	1.01862778558565	1.2822966507177	1.0005832724896	524.134693877551	0.07	0.061605
7.521318	6.079003	0.038186	0.000392	-0.635421	0.000392	0.491076	0.113981	7657	8	137	0.35068	46638	10.8365	8.4493	68.4932	0.00636	0.1564	39953362	46638	15.980822	0.995075	0.001107	0.52751	0.000217	0.471856	0.000162	-4.9e-05	2.47309931549245	8932	Est.	tropics_49	0.94016475	1.04406648228214	0.354110207768744	1.00417514821244	1.80645161290323	1.04073276592859	703.586419753086	0.07	0.116595
9.275425	6.930868	0.013391	0.000447	-0.64951	0.000447	0.485693	0.111275	7839	8	99	0.24107	34015	9.4065	8.9479	91.3242	0.00642	0.1542	39965985	34015	16.479452	1.004785	0.002443	0.526708	0.000167	0.477224	0.000542	-7e-05	2.37119478039505	9249	Transient	tropics_49	1.159428125	1.00865464850068	0.182971756037659	0.991634153788175	2.67664670658683	1.01774638324979	205.30442804428	0.07	0.0850375
9.120673	5.740533	0.060453	0.00037	-0.648267	0.00037	0.508494	0.101682	7783	8	106	0.27509	36290	10.9611	8.7945	Inf	0.00623	0.1709	39963710	36290	16.326027	0.991678	0.001656	0.527639	0.000187	0.470119	0.000303	-4.4e-05	2.46217038617589	9328	Est.	tropics_49	1.140084125	1.07123246403228	0.223429951690821	0.991115642460768	1.97860962566845	1.08162826858732	335.584158415842	0.07	0.090725
7.781963	2.684956	0.108043	0.000173	-0.637515	0.000173	0.527578	0.092928	7881	8	94	0.299964	36531	8.1821	9.063	136.9863	0.00618	0.1403	39963469	36531	16.594521	1.01917	0.002864	0.525795	0.000157	0.484876	0.000625	-6e-05	2.21322874163189	9997	Est.	tropics_49	0.972745375	1.09314015372261	0.0604050279329609	1.00534309976493	1.10191082802548	1.08806787714797	148.6848	0.07	0.0913275
9.856853	3.682047	-0.015851	0.000238	-0.654181	0.000238	0.473633	0.101163	8273	9	61	0.748945	11141	2.831	1.9342	Inf	0.00682	0.0154	39988859	11141	17.668493	0.950689	0.00096	0.521611	0.000155	0.455825	0.000112	-5e-06	1.25910253175322	10533	Est.	tropics_49	1.09520588888889	1.03532697438471	0.247916666666667	0.996657777337163	1.53548387096774	1.03906762463665	903.241071428571	0.07	0.0278525
10.27381	4.246457	0.012191	0.000274	-0.65753	0.000274	0.488615	0.108814	8679	9	12	0.29324	1139	4.006	10.1096	9.7847	0.00615	0.0449	39998861	1139	18.780822	1.019981	0.000916	0.519359	0.000128	0.49111	5.7e-05	2.6e-05	1.57782359855074	11133	Transient	tropics_49	1.14153444444444	0.992435754327905	0.299126637554585	0.997632726526238	2.140625	0.994919671763963	1909.01754385965	0.07	0.0028475
7.25	2.714286	0.008093	0.000175	-0.633242	0.000175	0.474962	0.103639	8385	9	31	0.509956	2963	3.293	2.2342	21.0748	0.00638	0.0292	39997037	2963	17.975342	0.963154	0.001254	0.520943	0.000175	0.46241	0.000177	-1.3e-05	1.72561793020918	11278	Est.	tropics_49	0.805555555555556	1.04669225985418	0.139553429027113	1.01905186226879	1	1.02714474167946	585.531073446328	0.07	0.0074075
5.568724	6.843454	-0.036964	0.000442	-0.619738	0.000442	0.448345	0.11807	9211	10	103	0.707918	38544	4.299	4.0438	Inf	0.0064	0.0233	39961456	38544	20.238356	0.960289	0.00089	0.517507	0.000192	0.464128	0.000109	-3e-05	1.41603137024331	11668	Transient	tropics_49	0.5568724	1.00356333178282	0.496629213483146	1.03976448145101	2.30208333333333	0.96599429467733	1083.21100917431	0.07	0.09636
7.310345	1.501387	0.051265	9.7e-05	-0.633727	9.7e-05	0.496131	0.101079	8539	9	17	0.342424	990	3.6593	6.7411	7.8278	0.00649	0.0488	39999010	990	18.39726	0.999927	0.001364	0.519705	0.000183	0.481141	0.000128	2.1e-05	1.91278371155891	12211	Est.	tropics_49	0.812260555555556	1.05267864134369	0.0711143695014663	1.02098406935545	0.530054644808743	1.03115510837779	789.6796875	0.07	0.002475
11.872815	6.323185	0.002084	0.000408	-0.670373	0.000408	0.490187	0.112997	9281	10	77	0.622497	20172	4.5857	4.2301	273.9726	0.00655	0.0275	39979828	20172	20.430137	0.958691	0.001035	0.517658	0.000204	0.463243	0.000156	-4.2e-05	1.72511015172768	12426	Transient	tropics_49	1.1872815	1.04526502599615	0.394202898550725	0.98813839654628	2	1.05816385784567	724.339743589744	0.07	0.05043
9.856566	5.698619	-0.002843	0.000368	-0.654178	0.000368	0.479773	0.11432	9421	10	50	0.348152	6141	5.2384	7.9466	91.3242	0.00658	0.0501	39993859	6141	20.813699	0.978575	0.001201	0.517844	0.000207	0.472717	0.000221	-6.1e-05	2.42666284638766	12446	Transient	tropics_49	0.9856566	1.01899296170185	0.306411323896753	1.00391086794466	1.77777777777778	1.01492647821001	517.285067873303	0.07	0.0153525
6.414847	4.675063	0.039717	0.000302	-0.626534	0.000302	0.486979	0.114951	9435	10	47	0.323936	5782	5.1152	7.9671	30.4414	0.00627	0.0487	39994218	5782	20.852055	0.979814	0.001507	0.517899	0.000211	0.473287	0.000311	-7.2e-05	2.43007470132673	13113	Est.	tropics_49	0.6414847	1.06195284657915	0.200398142003981	1.03194052690305	1.43127962085308	1.02892959240376	369.617363344051	0.07	0.014455
16.630491	4.222636	0.001647	0.000272	-0.708588	0.000272	0.508865	0.109694	9603	10	30	0.368932	4944	5.1209	5.0685	68.4932	0.00626	0.0568	39995056	4944	21.312329	1.018309	0.001326	0.517764	0.000279	0.491991	0.000183	-6.5e-05	2.17924806363814	13252	Transient	tropics_49	1.6630491	0.983638912205841	0.205128205128205	0.950894402478489	0.974910394265233	1.03429737535849	599.420765027322	0.07	0.01236
14.776596	3.26392	0.04745	0.000211	-0.693697	0.000211	0.524843	0.106383	9617	10	28	0.38179	5118	4.8711	5.1068	21.0748	0.00632	0.0535	39994882	5118	21.350685	1.016337	0.001035	0.518184	0.000282	0.490757	0.000231	-0.000126	2.14787019473149	13413	Transient	tropics_49	1.4776596	1.03173826213354	0.203864734299517	0.964377838454058	0.74822695035461	1.06945596293074	460.532467532468	0.07	0.012795
4.85941	2.078874	0.121056	0.000134	-0.61404	0.000134	0.52187	0.110429	9813	8	49	0.673961	19924	3.6937	5.1014	91.3242	0.00629	0.0359	39980076	19924	21.887671	1.049739	0.001464	0.526159	0.000294	0.499015	0.000124	-3.1e-05	1.42400574986488	13626	Est.	tropics_49	0.60742625	1.07520833000599	0.0915300546448087	1.02851069691078	0.45578231292517	1.0458002264461	890.556451612903	0.07	0.04981
10.194444	0.934414	-0.02885	6e-05	-0.656892	6e-05	0.468661	0.123114	10443	11	10	0.265432	486	3.2382	4.774	3.468	0.00631	0.0569	39999514	486	23.613699	0.999959	0.002225	0.514678	0.000178	0.486209	0.000671	-0.000161	1.69164757597836	13987	Transient	tropics_49	0.926767636363636	0.971602023548222	0.0269662921348315	1.00734868662075	0.337078651685393	0.96390852493475	183.478390461997	0.07	0.001215
11.363057	2.396852	0.019944	0.000155	-0.666279	0.000155	0.496757	0.108436	10303	7	27	0.764896	2165	3.3816	4.5452	24.9066	0.00669	0.0227	39997835	2165	23.230137	0.95844	0.001051	0.529212	0.000162	0.453101	0.000278	-9e-05	1.13042405216995	15104	Est.	tropics_49	1.62329385714286	1.06437983635007	0.147478591817317	0.970530132197083	0.95679012345679	1.09634937905677	390.057553956835	0.07	0.0054125
12.1	1.365	-0.022948	8.8e-05	-0.672198	8.8e-05	0.478711	0.115776	10373	9	19	0.58817	896	3.5963	4.6781	7.6104	0.00663	0.0393	39999104	896	23.421918	0.963082	0.002193	0.523368	0.000189	0.460515	0.000646	-0.000161	1.52981010268382	15355	Transient	tropics_49	1.34444444444444	1.01477683389754	0.0401276789785682	0.975575651380465	0.465608465608466	1.03951228515901	179.219814241486	0.07	0.00224
10.554054	3.544375	0.056436	0.000229	-0.659781	0.000229	0.511865	0.106373	10387	9	17	0.528662	785	3.5564	4.6973	6.0883	0.00616	0.0436	39999215	785	23.460274	0.98052	0.00201	0.52204	0.000204	0.470035	0.000588	-0.000158	1.59790508193189	15412	Est.	tropics_49	1.17267266666667	1.07907936285224	0.113930348258706	0.990277636443972	1.12254901960784	1.08899337283394	180.906462585034	0.07	0.0019625
9.878378	4.01621	0.052049	0.000259	-0.654353	0.000259	0.507073	0.192266	2281	8	46	0.534449	17083	6.224	4.9315	136.9863	0.00616	0.0507	39982917	17083	1.252055	0.993035	0.000812	0.525414	0.000193	0.472788	0.000136	-6e-05	1.69277448010356	1737	Est.	tropics_52	1.23479725	1.06081594222696	0.318965517241379	0.989273697211255	1.3419689119171	1.07251664593856	1413.72058823529	0.07	0.0427075
9.071705	3.062688	0.026899	0.000198	-0.647874	0.000198	0.491166	0.196382	2827	10	18	0.508029	7348	6.5089	6.4274	45.6621	0.00639	0.044	39992652	7348	2.747945	1.00679	0.000684	0.517842	0.00019	0.486288	5.1e-05	-3.2e-05	1.29363365202339	2454	Transient	tropics_52	0.9071705	1.0203359626688	0.289473684210526	1.01026341376331	1.04210526315789	1.01003109268582	3850.62745098039	0.07	0.01837
7.458834	2.934412	0.104126	0.000189	-0.634919	0.000189	0.523844	0.177334	3009	9	36	0.597315	12963	6.542	6.926	45.6621	0.0063	0.0468	39987037	12963	3.246575	1.024118	0.001139	0.521039	0.000173	0.491554	1e-04	4e-06	1.38603442259955	2625	Est.	tropics_52	0.828759333333333	1.08360586707907	0.165935030728709	1.01715690155751	1.09248554913295	1.06568962921673	1773.34	0.07	0.0324075
10.184834	2.738348	0.006286	0.000177	-0.656815	0.000177	0.485399	0.173354	3751	8	13	0.570485	1816	4.5112	4.7589	14.4196	0.00604	0.0205	39998184	1816	5.279452	0.987505	0.001384	0.525267	0.000162	0.470123	0.00014	2.6e-05	1.29186662368018	3327	Transient	tropics_52	1.27310425	1.01903868675138	0.127890173410405	0.987117276176832	1.09259259259259	1.03249362400904	1238.24285714286	0.07	0.00454
6.401786	1.508211	0.045934	9.7e-05	-0.626429	9.7e-05	0.489926	0.169063	3667	8	14	0.732446	2706	4.2014	4.5288	30.4414	0.00588	0.0151	39997294	2706	5.049315	0.981736	0.000768	0.524759	0.00016	0.467875	4.7e-05	1e-06	1.11411005698108	3633	Est.	tropics_52	0.80022325	1.06648356210457	0.126302083333333	1.01855725426395	0.60625	1.0471301095378	3597.08510638298	0.07	0.006765
9.54463	5.709654	0.053756	0.000368	-0.651673	0.000368	0.506879	0.158376	4227	8	70	0.873862	40741	3.1954	3.7644	136.9863	0.00632	0.0078	39959259	40741	6.583562	1.018337	0.000708	0.524172	0.00015	0.485879	4.7e-05	-7e-06	0.638589771181186	3938	Est.	tropics_52	1.19307875	1.03622582242349	0.519774011299435	0.99427883281399	2.45333333333333	1.04322063723684	3369.70212765957	0.07	0.1018525
11.643478	1.498979	0.012182	9.7e-05	-0.668531	9.7e-05	0.49402	0.162982	4843	9	12	0.603604	1554	5.0484	3.2	10.5374	0.00642	0.0247	39998446	1554	8.271233	1.005293	0.00106	0.522996	0.00016	0.480763	0.000149	-2.2e-05	1.16581970349381	4106	Transient	tropics_52	1.29371977777778	1.00692683902664	0.0915094339622642	0.979856117601939	0.60625	1.02757491737093	1093.8389261745	0.07	0.003885
10.017649	7.256164	0.009855	0.000468	-0.655472	0.000468	0.487065	0.151298	5431	7	87	0.796402	49804	3.7901	3.9288	273.9726	0.00642	0.0109	39950196	49804	9.882192	0.985398	0.000912	0.531003	0.000217	0.464179	0.000111	-4.1e-05	0.987215922964139	5112	Transient	tropics_52	1.43109271428571	1.02486885545493	0.513157894736842	0.977766498091526	2.15668202764977	1.04930425547041	1363.04504504504	0.07	0.12451
6.107527	13.436467	-0.022565	0.000867	-0.624065	0.000867	0.456424	0.162023	5781	8	30	0.391483	3898	5.1211	5.7041	34.2466	0.00953	0.0405	39996102	3898	10.841096	0.985733	0.001256	0.527568	0.000259	0.467582	0.000363	-0.000158	1.96246689603464	5178	Transient	tropics_52	0.763440875	0.991838241621589	0.690286624203822	1.01553189730434	3.34749034749035	0.976136805950614	446.34435261708	0.07	0.009745
6.988839	7.35181	-0.029261	0.000474	-0.631144	0.000474	0.456774	0.159478	5571	7	76	0.639812	19190	4.1568	4.3123	273.9726	0.00653	0.0209	39980810	19190	10.265753	0.955083	0.000768	0.531053	0.000225	0.44993	0.000146	-7.9e-05	1.53776521964501	5220	Transient	tropics_52	0.998405571428571	1.01683618895262	0.6171875	1.00175098222723	2.10666666666667	1.01521125508412	1092.31506849315	0.07	0.047975
8.915767	5.381674	0.019756	0.000347	-0.646622	0.000347	0.487043	0.148716	5711	7	37	0.478651	6019	4.8286	4.6945	54.7945	0.00633	0.0334	39993981	6019	10.649315	0.97177	0.000928	0.528587	0.000255	0.460022	0.000246	-0.000131	1.845446622502	5771	Est.	tropics_52	1.273681	1.04958214522641	0.373922413793103	0.990966916048716	1.36078431372549	1.05873849511545	604.536585365854	0.07	0.0150475
12.417391	1.756219	0.038744	0.000113	-0.674747	0.000113	0.5105	0.136401	5851	8	27	0.291456	2961	5.0449	5.0781	21.0748	0.00654	0.0518	39997039	2961	11.032877	0.99885	0.001018	0.523602	0.000243	0.477333	0.000272	-0.000129	2.2128961982666	6152	Est.	tropics_52	1.552173875	1.04070114278884	0.111001964636542	0.972657196646754	0.465020576131687	1.06948398706982	501.474264705882	0.07	0.0074025
10.888518	3.131096	0.053289	0.000202	-0.662467	0.000202	0.511892	0.140682	6243	12	41	0.441373	21270	3.5908	4.3288	Inf	0.00621	0.0286	39978730	21270	12.106849	1.028703	0.000646	0.510117	0.000217	0.50452	0.00013	-9.5e-05	1.34095595456506	6345	Est.	tropics_52	0.9073765	1.02530508740088	0.312693498452012	1.01070506130662	0.930875576036866	1.01461190834853	1082.16923076923	0.07	0.053175
12.795656	5.467622	0.000813	0.000353	-0.677786	0.000353	0.493133	0.140545	6607	12	53	0.283927	14229	4.6986	2.989	91.3242	0.00633	0.0381	39985771	14229	13.10411	0.976463	0.000769	0.509045	0.000224	0.479855	0.000105	-6.3e-05	1.98213543717969	6521	Transient	tropics_52	1.06630466666667	1.02493727931737	0.459037711313394	0.997436149986971	1.57589285714286	1.02767085890529	1338.52380952381	0.07	0.0355725
10.931535	4.652989	0.023224	3e-04	-0.662813	3e-04	0.496708	0.141235	6859	11	28	0.297288	5604	5.8531	3.6795	45.6621	0.00657	0.0473	39994396	5604	13.794521	1.00182	0.000913	0.512748	0.000233	0.488733	0.000101	-5.1e-05	2.14057545039508	7247	Transient	tropics_52	0.993775909090909	1.02163639868011	0.328587075575027	1.00517110683214	1.28755364806867	1.01631770312215	1398.36633663366	0.07	0.01401
9.651309	7.339148	0.041399	0.000473	-0.65253	0.000473	0.500737	0.141848	7139	10	36	0.181555	13131	7.0319	4.4466	68.4932	0.00607	0.0613	39986869	13131	14.561644	1.031702	0.001229	0.517361	0.000224	0.498737	9.4e-05	-8e-06	2.46210289372371	7370	Transient	tropics_52	0.9651309	1.01024122031223	0.38486574450773	1.00650545812128	2.11160714285714	1.00401012958734	1509.02127659574	0.07	0.0328275
6.234206	5.544531	0.070816	0.000358	-0.625083	0.000358	0.501665	0.140879	7069	11	35	0.234712	8389	6.7945	4.2548	45.6621	0.00619	0.0577	39991611	8389	14.369863	1.024357	0.001181	0.515123	0.000211	0.497337	9.4e-05	-7e-06	2.51371543496095	7383	Est.	tropics_52	0.566746	1.04786095579497	0.303132938187976	1.03900816632936	1.69668246445498	1.00870234870923	1498.71276595745	0.07	0.0209725
11.569697	1.808779	-0.053984	0.000117	-0.667938	0.000117	0.462126	0.146792	7881	7	25	0.263044	2319	8.6534	6.4795	11.4155	0.00613	0.0685	39997681	2319	16.594521	1.001797	0.000691	0.529236	0.000215	0.473474	5.2e-05	-3.9e-05	2.09434701433203	7458	Transient	tropics_52	1.65281385714286	0.945747756817773	0.16931982633864	0.968877418532685	0.544186046511628	0.976032474856064	2822.92307692308	0.07	0.0057975
10.322674	2.91623	-0.031415	0.000188	-0.657922	0.000188	0.467988	0.138694	7713	8	33	0.447987	4422	7.5822	6.0192	91.3242	0.0063	0.0594	39995578	4422	16.134247	0.976806	0.000692	0.526913	0.000218	0.463699	5.5e-05	-3.8e-05	2.02117898327523	7463	Transient	tropics_52	1.29033425	0.992083713844527	0.271676300578035	0.982944942033814	0.862385321100917	1.00924953471972	2521.70909090909	0.07	0.011055
7.68984	3.721982	-0.010788	0.00024	-0.636775	0.00024	0.467724	0.146892	7797	7	24	0.373548	2669	7.9927	6.2493	22.8311	0.00637	0.0612	39997331	2669	16.364384	0.98855	0.000685	0.528256	0.000204	0.46806	4.2e-05	-2.8e-05	2.06086973842428	7516	Transient	tropics_52	1.09854857142857	1.00072832105832	0.35036496350365	1.00140024371913	1.17647058823529	0.99928214331496	3497.42857142857	0.07	0.0066725
3.979487	4.953425	0.019475	0.00032	-0.606973	0.00032	0.46796	0.146268	7713	8	33	0.447987	4422	7.5822	6.0192	91.3242	0.0063	0.0594	39995578	4422	16.134247	0.976806	0.000692	0.526913	0.000218	0.463699	5.5e-05	-3.8e-05	2.02117898327523	8511	Est.	tropics_52	0.497435875	1.04387757128349	0.46242774566474	1.03432271353556	1.46788990825688	1.00918915072062	2659.41818181818	0.07	0.011055
5.848819	5.522814	0.022328	0.000356	-0.621987	0.000356	0.476718	0.147838	8553	7	60	0.701148	31360	5.5581	8.2397	Inf	0.0064	0.0191	39968640	31360	18.435616	0.995808	0.000822	0.529829	0.000171	0.470053	5.7e-05	-5e-06	1.29582089760497	8931	Est.	tropics_52	0.835545571428571	1.02688383245193	0.4330900243309	1.01330165627388	2.08187134502924	1.01417925212689	2593.64912280702	0.07	0.0784
8.51256	6.254627	0.008177	0.000404	-0.643383	0.000404	0.480051	0.142965	8693	7	63	0.518132	20296	6.114	8.6123	68.4932	0.00645	0.0283	39979704	20296	18.819178	0.988407	0.000928	0.530783	0.000188	0.465743	9.1e-05	-1.7e-05	1.65427632141661	8959	Transient	tropics_52	1.21608	1.02003579798065	0.435344827586207	0.990068648999168	2.14893617021277	1.03072080525096	1571.04395604396	0.07	0.05074
3.073171	3.078657	0.058201	0.000199	-0.599693	0.000199	0.482965	0.145404	9001	6	38	0.464393	9029	6.841	5.8849	45.6621	0.00641	0.0436	39990971	9029	19.663014	1.004412	0.001214	0.533189	0.000195	0.471108	0.000104	5e-06	1.7171446088431	9708	Est.	tropics_52	0.512195166666667	1.05527215906683	0.163920922570016	1.02961641581396	1.02051282051282	1.02516832658329	1398.11538461538	0.07	0.0225725
4.210027	5.651011	0.009377	0.000365	-0.608824	0.000365	0.464539	0.144255	9407	5	87	0.754793	40733	3.6082	6.5562	Inf	0.00643	0.0157	39959267	40733	20.775342	0.995402	0.000713	0.539308	0.000137	0.461598	5.7e-05	-2e-06	1.15772155912951	10005	Transient	tropics_52	0.8420054	1.01408385938973	0.511921458625526	1.00868191379409	2.66423357664234	1.00637134476319	2530.78947368421	0.07	0.1018325
5.925973	3.797966	0.027149	0.000245	-0.622607	0.000245	0.479197	0.13271	9505	5	75	0.657565	21277	3.8064	6.8247	Inf	0.0063	0.0206	39978723	21277	21.043836	0.964162	0.001122	0.53771	0.000146	0.448463	0.000168	-1.5e-05	1.48456365507338	10140	Est.	tropics_52	1.1851946	1.06571394845572	0.218360071301248	0.997831252746437	1.67808219178082	1.06853185212604	789.940476190476	0.07	0.0531925
4.567982	4.240992	0.075129	0.000274	-0.611699	0.000274	0.497104	0.12866	9729	6	31	0.384864	5867	4.3594	3.9836	39.1389	0.00629	0.0445	39994133	5867	21.657534	0.993455	0.001386	0.53308	0.000158	0.466176	0.000278	-5.5e-05	1.93992081892501	10978	Est.	tropics_52	0.761330333333333	1.08512535234008	0.197691197691198	1.01753676694414	1.73417721518987	1.06634404173531	462.805755395683	0.07	0.0146675
3.333333	3.152778	0.008809	0.000203	-0.601783	0.000203	0.460571	0.131	10415	6	24	0.61997	2013	4.2299	9.3671	16.116	0.00655	0.0199	39997987	2013	23.536986	0.9698	0.000938	0.534965	0.000188	0.453395	9.7e-05	-1.3e-05	1.65763168905578	11659	Est.	tropics_52	0.5555555	1.04026388267616	0.216417910447761	1.02405573596244	1.07978723404255	1.015827258792	1350.51546391753	0.07	0.0050325
3.767123	4.343029	-0.004547	0.00028	-0.605267	0.00028	0.456041	0.134251	10457	6	21	0.528016	1517	4.3783	9.5233	12.4533	0.0065	0.0219	39998483	1517	23.652055	0.967597	0.001699	0.535724	0.00018	0.45171	0.000255	-4e-06	1.76403812117181	12290	Transient	tropics_52	0.627853833333333	1.02879951255939	0.164802825191289	1.01904832382087	1.55555555555556	1.00958801000642	526.474509803922	0.07	0.0037925
5.666667	1.079365	0.003312	7e-05	-0.620524	7e-05	0.466702	0.133433	10513	6	18	0.360656	1220	4.6696	9.6	10.1471	0.00626	0.0342	39998780	1220	23.805479	0.986648	0.001164	0.534306	0.000196	0.461887	0.000181	-3.7e-05	1.97415760493008	12357	Est.	tropics_52	0.9444445	1.0168950737569	0.0601374570446735	1.00628222132971	0.357142857142857	1.01042462766867	737.198895027624	0.07	0.00305
9.568966	1.141795	-0.020576	7.4e-05	-0.651868	7.4e-05	0.470187	0.13985	10821	7	14	0.32931	580	5.6225	10.0219	4.6436	0.006	0.0425	39999420	580	24.649315	1.019178	0.001229	0.528188	0.000224	0.482552	9e-05	9e-06	1.82932943318187	12394	Transient	tropics_52	1.36699514285714	0.961200341297509	0.0602115541090317	0.986526588075999	0.330357142857143	0.974375818564632	1553.88888888889	0.07	0.00145
8.029703	1.296147	-0.012214	8.4e-05	-0.639505	8.4e-05	0.468319	0.127343	10471	6	18	0.475672	1377	4.4267	9.5425	11.4155	0.00655	0.0266	39998623	1377	23.690411	0.977234	0.001024	0.535642	0.000183	0.456305	0.000132	-1.9e-05	1.79453677411792	12432	Transient	tropics_52	1.33828383333333	1.0108738420262	0.08203125	0.984899426115807	0.459016393442623	1.02632888090203	964.719696969697	0.07	0.0034425
11.662222	9.201462	0.013381	0.000594	-0.668682	0.000594	0.494704	0.230983	2295	9	15	0.503484	2870	5.296	6.1726	39.1389	-0.00359	0.0194	39997130	2870	1.290411	0.995925	0.000946	0.521716	0.000201	0.477493	0.000131	-4.4e-05	1.62054815641639	996	Transient	tropics_55	1.29580244444444	1.01761771843645	0.627906976744186	0.982111827772231	2.95522388059702	1.03604450745875	1763.22900763359	0.07	0.007175
7.260274	5.626321	0.023227	0.000363	-0.633324	0.000363	0.482245	0.229049	2225	9	18	0.515738	3050	4.8393	5.9808	15.2207	0.00644	0.0184	39996950	3050	1.09863	1.001352	0.00078	0.521695	0.000185	0.480068	5.9e-05	-2e-05	1.65282053392072	1510	Est.	tropics_55	0.806697111111111	1.02211694530758	0.465384615384615	1.01749950622491	1.96216216216216	1.00453477424032	3882.18644067797	0.07	0.007625
7.441126	7.133114	0.019541	0.00046	-0.634777	0.00046	0.481474	0.215012	2911	8	64	0.807745	28327	3.9486	6.0027	Inf	0.00654	0.0106	39971673	28327	2.978082	0.978443	0.000959	0.526415	0.000157	0.464831	8.4e-05	6e-06	0.921729104421798	1845	Est.	tropics_55	0.93014075	1.04219987783015	0.479666319082378	1.00691218356054	2.92993630573248	1.03580441063526	2559.66666666667	0.07	0.0708175
5.547619	2.764739	0.023798	0.000178	-0.619568	0.000178	0.475934	0.224012	3499	8	16	0.771332	3551	4.3671	4.2288	30.4414	0.00638	0.0136	39996449	3551	4.589041	1.00474	0.000552	0.527066	0.000139	0.47676	2.5e-05	-8e-06	0.858723180887192	2629	Transient	tropics_55	0.693452375	1.01925217682442	0.322463768115942	1.02108062329123	1.28057553956835	0.998267472103364	8960.48	0.07	0.0088775
3.25634	4.736385	0.040634	0.000306	-0.601164	0.000306	0.475416	0.209692	4087	6	50	0.832937	22680	5.3479	5.0397	Inf	0.00637	0.0072	39977320	22680	6.2	0.992173	0.00075	0.533058	0.000199	0.465492	1.5e-05	-1e-06	0.759188542013977	2933	Est.	tropics_55	0.542723333333333	1.04968675568425	0.408	1.0283556217086	1.53768844221106	1.02131937820629	13979.4666666667	0.07	0.0567
3.567026	6.421162	0.025655	0.000414	-0.60366	0.000414	0.469457	0.209467	4171	6	44	0.682231	17497	5.7059	4.7397	91.3242	0.00628	0.0127	39982503	17497	6.430137	0.985603	0.001276	0.535532	0.000195	0.460207	7.3e-05	3.5e-05	1.12232697410978	2942	Est.	tropics_55	0.594504333333333	1.04097382203515	0.324451410658307	1.02105318983009	2.12307692307692	1.02009965080931	2869.41095890411	0.07	0.0437425
6.981132	9.649539	0.014334	0.000623	-0.631082	0.000623	0.476944	0.201914	4843	6	23	0.415659	6284	8.1247	5.7726	68.4932	0.00607	0.026	39993716	6284	8.271233	0.992863	0.000702	0.53442	0.000146	0.464633	5e-05	-3e-06	1.42607734679482	3764	Est.	tropics_55	1.163522	1.02172930645463	0.887464387464387	0.995501381544102	4.26712328767123	1.02649618085672	4038.28	0.07	0.01571
7.998131	5.7028	0.019462	0.000368	-0.639251	0.000368	0.483341	0.20186	5095	7	30	0.419648	7380	9.1029	6.463	39.1389	0.00128	0.0326	39992620	7380	8.961644	1.004187	0.000748	0.532014	0.000172	0.472087	6.5e-05	-1.9e-05	1.68639939385197	3884	Transient	tropics_55	1.14259014285714	1.01540113477363	0.491978609625668	0.991867721547515	2.13953488372093	1.02383882631803	3105.53846153846	0.07	0.01845
3.217596	2.581874	0.06558	0.000167	-0.600853	0.000167	0.487214	0.188133	5641	5	48	0.493784	17856	9.4683	7.9589	136.9863	0.00601	0.0377	39982144	17856	10.457534	1.00659	0.000989	0.537585	0.000185	0.468289	8.3e-05	-6e-06	1.62563124079185	4432	Est.	tropics_55	0.6435192	1.06078756608867	0.168857431749242	1.02001302002813	0.902702702702703	1.04041307824869	2266.66265060241	0.07	0.04464
3.381176	3.981763	0.022904	0.000257	-0.602167	0.000257	0.467331	0.181378	6355	6	31	0.277106	5626	5.0489	9.9151	22.8311	0.0062	0.0621	39994374	5626	12.413699	1.001164	0.001803	0.533484	0.000202	0.469611	0.000509	-0.000148	2.17732594122263	4642	Transient	tropics_55	0.563529333333333	1.02197872743575	0.142540210759845	1.02650435425916	1.27227722772277	0.995144917814958	356.34184675835	0.07	0.014065
2.393182	4.402226	0.039256	0.000284	-0.594231	0.000284	0.471279	0.180097	6327	6	32	0.364468	5578	4.687	9.8384	22.8311	0.00653	0.052	39994422	5578	12.336986	1.009013	0.001656	0.534341	0.000198	0.472439	0.000394	-9.9e-05	2.1319707496709	4771	Transient	tropics_55	0.398863666666667	1.03074658004216	0.171497584541063	1.03302363211711	1.43434343434343	0.997544656558836	457.098984771574	0.07	0.013945
7.764192	6.69112	-0.010552	0.000432	-0.637372	0.000432	0.468157	0.172638	6271	6	35	0.555854	6338	4.5849	9.6849	45.6621	0.00622	0.0383	39993662	6338	12.183562	0.981262	0.001568	0.536075	0.000178	0.45783	0.000261	-2.7e-05	1.81405173076968	5039	Transient	tropics_55	1.294032	1.00839885479032	0.275510204081633	0.986205234289083	2.42696629213483	1.02255640740013	661.448275862069	0.07	0.015845
7.517647	2.916355	0.050147	0.000188	-0.635392	0.000188	0.496469	0.155634	6271	6	35	0.555854	6338	4.5849	9.6849	45.6621	0.00622	0.0383	39993662	6338	12.183562	0.981262	0.001568	0.536075	0.000178	0.45783	0.000261	-2.7e-05	1.81405173076968	5334	Est.	tropics_55	1.25294116666667	1.07150347673323	0.119897959183673	0.988159855088993	1.0561797752809	1.0843959548304	596.298850574713	0.07	0.015845
9.858221	5.650757	0.016941	0.000365	-0.654192	0.000365	0.489812	0.153324	6747	9	86	0.820374	42555	3.8382	3.4767	136.9863	0.00624	0.0155	39957445	42555	13.487671	0.99848	0.000731	0.519817	0.000179	0.480444	7.3e-05	-3.2e-05	0.886556486439111	5780	Est.	tropics_55	1.09535788888889	1.01863363564771	0.499316005471956	1.00008645616016	2.0391061452514	1.01949863043352	2100.32876712329	0.07	0.1063875
9.644495	4.573158	-0.005713	0.000295	-0.652475	0.000295	0.477568	0.151766	7097	9	27	0.444794	4764	5.0891	3.011	54.7945	0.00622	0.0232	39995236	4764	14.446575	0.988344	0.000736	0.521957	0.000162	0.473602	8.1e-05	-2.4e-05	1.79998883510636	5888	Est.	tropics_55	1.07161055555556	1.00602956880567	0.400815217391304	0.997697724282964	1.82098765432099	1.00837412004172	1873.65432098765	0.07	0.01191
12.607595	7.40298	-0.003026	0.000478	-0.676275	0.000478	0.490368	0.152586	7377	10	25	0.375077	3250	5.9562	13.8986	17.1233	0.00627	0.0385	39996750	3250	15.213699	1.013539	0.000819	0.519057	0.000178	0.488416	0.00011	-3.9e-05	2.03730653876302	6541	Transient	tropics_55	1.2607595	0.983660790283822	0.583638583638584	0.979675950510537	2.68539325842697	1.0039965930682	1387.14545454545	0.07	0.008125
9.821577	2.088497	0.025574	0.000135	-0.653897	0.000135	0.493424	0.152418	7307	9	24	0.363949	2907	5.7484	5.0068	21.0748	0.00124	0.0328	39997093	2907	15.021918	1.00843	0.000833	0.52053	0.000193	0.484616	0.000138	-5.8e-05	2.00823789406642	6593	Transient	tropics_55	1.09128633333333	1.01732774743343	0.162064825930372	0.999011244841283	0.699481865284974	1.0181752150156	1104.47826086957	0.07	0.0072675
13.031963	2.542357	0.008025	0.000164	-0.679684	0.000164	0.497506	0.148288	7321	9	23	0.347506	2987	5.9212	13.8205	15.2207	0.00111	0.0362	39997013	2987	15.060274	1.010537	0.000827	0.520201	0.000187	0.485926	0.000131	-5.3e-05	2.00823243526552	6678	Transient	tropics_55	1.44799588888889	0.997546142913544	0.198307134220073	0.974194798995417	0.877005347593583	1.02383078905018	1131.96946564885	0.07	0.0074675
11.07619	3.041814	0.027545	0.000196	-0.663975	0.000196	0.499424	0.147318	7447	10	23	0.359661	4482	6.1159	13.9918	21.0748	0.00616	0.0449	39995518	4482	15.405479	1.021181	0.000623	0.516932	0.000167	0.494135	8.4e-05	-4.6e-05	2.04538875139326	6800	Est.	tropics_55	1.107619	1.00660692944804	0.314606741573034	0.995877462256487	1.17365269461078	1.01070355267285	1753.78571428571	0.07	0.011205
13.385675	3.349877	0.033423	0.000216	-0.682525	0.000216	0.511775	0.141923	7447	10	23	0.359661	4482	6.1159	13.9918	21.0748	0.00616	0.0449	39995518	4482	15.405479	1.021181	0.000623	0.516932	0.000167	0.494135	8.4e-05	-4.6e-05	2.04538875139326	6891	Transient	tropics_55	1.3385675	1.01254118868107	0.346709470304976	0.977574222724485	1.29341317365269	1.03569874629403	1689.55952380952	0.07	0.011205
14.779884	7.594519	0.062247	0.00049	-0.693723	0.00049	0.532933	0.131695	7755	11	42	0.270135	24025	7.38	4.8137	136.9863	0.00629	0.0585	39975975	24025	16.249315	1.018483	0.001027	0.51193	0.000241	0.497829	0.000295	-0.00014	1.9696705566693	6963	Est.	tropics_55	1.34362581818182	1.04491206616654	0.477117818889971	0.976133793987599	2.03319502074689	1.07051417253716	446.423728813559	0.07	0.0600625
11.131043	11.319978	-0.002226	0.00073	-0.664415	0.00073	0.485066	0.139343	8329	14	40	0.547674	10855	5.6923	6.3863	34.2466	0.00606	0.0588	39989145	10855	17.821918	0.995341	0.001318	0.501516	0.000295	0.496592	0.000283	-0.000123	1.66780504869639	7382	Transient	tropics_55	0.7950745	1.00244687569455	0.553869499241275	1.02603798430385	2.47457627118644	0.976789799271837	492.378091872792	0.07	0.0271375
19.172582	9.633403	0.023627	0.000622	-0.729006	0.000622	0.53111	0.120301	8161	14	70	0.641503	20466	6.2486	5.926	273.9726	0.00627	0.0654	39979534	20466	17.361644	0.975885	0.000988	0.499593	0.000259	0.488863	0.000335	-0.000172	1.50822305077765	7387	Est.	tropics_55	1.36947014285714	1.04921002868928	0.629554655870445	0.965562459395885	2.4015444015444	1.08641889445509	359.107462686567	0.07	0.051165
12.808623	7.736245	0.003396	0.000499	-0.67789	0.000499	0.494614	0.136369	8749	14	56	0.373613	26672	5.7942	6.1863	Inf	0.00639	0.0577	39973328	26672	18.972603	0.998779	0.000848	0.502224	0.00025	0.497601	0.000207	-0.000121	1.83247995111263	8196	Transient	tropics_55	0.914901642857143	1.00462842424713	0.588443396226415	1.01087778116506	1.996	0.993997198558685	658.787439613527	0.07	0.06668
18.451163	5.252266	0.024834	0.000339	-0.723212	0.000339	0.528563	0.121447	8441	14	29	0.395586	11689	5.4477	6.6932	68.4932	0.00614	0.0612	39988311	11689	18.128767	1.012331	0.001115	0.502549	0.000259	0.504039	0.00028	-0.00013	1.84194053748628	8222	Transient	tropics_55	1.31794021428571	1.01265784841167	0.304035874439462	0.965460713135504	1.30888030888031	1.04865496519119	433.739285714286	0.07	0.0292225
11.252312	4.112032	0.048679	0.000265	-0.665389	0.000265	0.51089	0.130474	8371	14	34	0.482752	10465	5.6327	6.5014	54.7945	0.00632	0.0617	39989535	10465	17.936986	1.006498	0.001426	0.502299	0.000283	0.501391	0.000338	-0.000132	1.7558277005737	8251	Est.	tropics_55	0.803736571428571	1.04310518660696	0.185834502103787	1.02344124557186	0.936395759717314	1.01894529419156	386.01775147929	0.07	0.0261625
11.974657	2.592811	0.017165	0.000167	-0.671191	0.000167	0.497955	0.130132	9099	12	44	0.388931	13100	6.12	4.1562	54.7945	0.0064	0.0547	39986900	13100	19.931507	0.996703	0.000928	0.508295	0.000261	0.49052	0.000101	-6.2e-05	2.2062688300688	8871	Transient	tropics_55	0.997888083333333	1.02067834164247	0.179956896551724	1.00551745669505	0.639846743295019	1.01515738400065	1288.43564356436	0.07	0.03275
9.70852	6.955398	0.015842	0.000449	-0.652989	0.000449	0.488321	0.132608	9127	12	41	0.356885	12724	6.1374	8.5726	136.9863	0.0063	0.0551	39987276	12724	20.008219	1.001144	0.00097	0.508858	0.00026	0.492139	9e-05	-5.2e-05	2.26850076326064	9106	Transient	tropics_55	0.809043333333333	1.01480721030786	0.462886597938144	1.02285453235013	1.72692307692308	0.992242029182812	1473.42222222222	0.07	0.03181
12.390139	6.968906	0.023897	0.00045	-0.674528	0.00045	0.502989	0.130899	9127	12	41	0.356885	12724	6.1374	8.5726	136.9863	0.0063	0.0551	39987276	12724	20.008219	1.001144	0.00097	0.508858	0.00026	0.492139	9e-05	-5.2e-05	2.26850076326064	9108	Transient	tropics_55	1.03251158333333	1.02301449284123	0.463917525773196	1.00105883991792	1.73076923076923	1.02204661691108	1454.43333333333	0.07	0.03181
[truncated: 1,275 more rows]
