# Supplementary material for: Early prediction of antigenic transitions for influenza A/H3N2
Source: PLoS Comput Biol. 2020 Feb 18;16(2):e1007683. doi: 10.1371/journal.pcbi.1007683 (PMC7048310; doi:10.1371/journal.pcbi.1007683)
Supplement: S1 Source — (GZ) [file pcbi.1007683.s016.tar.gz › S3_source_files/model_fitting/surveillance_threshold_data/freq.06.csv]

individual.meanMut	individual.varMut	individual.meanR	individual.varR	individual.meanBeta	individual.varBeta	individual.meanSigma	individual.varSigma	day	meanLoad	antigenicTypes	dominant.freq	infected	diversity	tmrca	netau	serialInterval	antigenicDiversity	totalS	totalI	simDay	meanR	varR	meanBeta	varBeta	meanSigma	varSigma	covBetaSigma	entropy	antigentype	success	name	ratio.mutation	ratio.meanR	ratio.varR	ratio.meanBeta	ratio.varBeta	ratio.meanSigma	ratio.varSigma	freq	prop.I
7.043367	9.597609	-0.014716	0.000619	-0.631582	0.000619	0.463518	0.2368	2029	6	32	0.438659	6146	3.0973	3.689	34.2466	0.00655	0.0264	39993854	6146	0.561644	0.985938	0.000981	0.535213	0.000163	0.460721	0.00011	-1e-05	2.03498871807651	1007	Transient	tropics_10	1.1738945	0.999445960217849	0.63098878695209	0.993529504872892	3.79754601226994	1.00607091927653	2152.72727272727	0.06	0.015365
5.454545	5.263085	-0.001833	0.00034	-0.61882	0.00034	0.463571	0.230452	2043	6	27	0.444539	5869	3.2645	3.7288	39.1389	0.00637	0.0251	39994131	5869	0.6	0.988425	0.000785	0.535092	0.000168	0.462019	9.5e-05	-2.7e-05	1.96647038329171	1334	Est.	tropics_10	0.909090833333333	1.0098577827539	0.43312101910828	1.0065177328297	2.02380952380952	1.00335916921166	2425.81052631579	0.06	0.0146725
3.84803	2.564147	0.033705	0.000165	-0.605917	0.000165	0.474204	0.229485	1959	6	43	0.458523	7679	2.7626	3.9397	54.7945	0.00627	0.0272	39992321	7679	0.369863	0.985359	0.000895	0.535197	0.000159	0.460483	0.000112	-1.9e-05	2.04830797359626	1490	Est.	tropics_10	0.641338333333333	1.04964733592738	0.184357541899441	1.01938894633996	1.0377358490566	1.02979697404682	2048.97321428571	0.06	0.0191975
8.289189	6.865018	0.056606	0.000443	-0.641589	0.000443	0.502785	0.207963	2225	6	23	0.364609	5702	4.447	4.3014	34.2466	0.0065	0.032	39994298	5702	1.09863	1.007982	0.000997	0.534667	0.00018	0.471541	0.000133	-3e-05	1.90282439506405	1560	Est.	tropics_10	1.3815315	1.04985880915151	0.444332998996991	0.984641322009119	2.46111111111111	1.06625934966419	1563.63157894737	0.06	0.014255
6.816915	8.398321	0.064574	0.000542	-0.629763	0.000542	0.500943	0.189029	2897	8	38	0.714998	13228	5.4426	4.7479	136.9863	0.0061	0.0328	39986772	13228	2.939726	0.98842	0.001455	0.523752	0.000187	0.472012	0.000214	-2.2e-05	1.14635794307997	2187	Est.	tropics_10	0.852114375	1.079201666759	0.372508591065292	1.01711886584202	2.89839572192513	1.06129293323051	883.31308411215	0.06	0.03307
5.483189	2.902935	0.08161	0.000187	-0.619051	0.000187	0.504342	0.177969	3163	7	53	0.818666	30772	2.7123	5.4767	136.9863	0.00608	0.0124	39969228	30772	3.668493	1.036526	0.000981	0.531853	0.000156	0.487365	5.2e-05	1.9e-05	0.724838198365891	2592	Est.	tropics_10	0.783312714285714	1.04679724831012	0.190621814475025	1.01241356009884	1.19871794871795	1.03483426179557	3422.48076923077	0.06	0.07693
8.442804	5.37588	-0.020476	0.000347	-0.642823	0.000347	0.466041	0.177132	3611	7	23	0.481068	4120	4.0222	3.937	54.7945	0.0066	0.033	39995880	4120	4.89589	0.970713	0.001188	0.53101	0.000158	0.457187	0.000157	-4e-06	1.76727151218483	2727	Transient	tropics_10	1.20611485714286	1.00929132479465	0.292087542087542	0.990199763917164	2.19620253164557	1.01936625494601	1128.22929936306	0.06	0.0103
8.712575	4.707806	0.001187	0.000304	-0.64499	0.000304	0.477264	0.169137	3681	7	17	0.407434	2744	4.2378	4.1233	30.4414	0.00684	0.0369	39997256	2744	5.087671	0.986297	0.001101	0.530931	0.000151	0.464582	0.000128	3e-06	1.86861627397512	3004	Transient	tropics_10	1.24465357142857	1.01509758699796	0.276112624886467	0.98820334235192	2.01324503311258	1.02729765681839	1321.3828125	0.06	0.00686
6.880196	7.699583	0.009622	0.000497	-0.630272	0.000497	0.474315	0.168214	3555	7	28	0.503995	6133	3.7466	3.7822	68.4932	0.00636	0.0245	39993867	6133	4.742466	0.96454	0.000948	0.5317	0.000176	0.453695	9.5e-05	-7e-06	1.54696044484053	3028	Est.	tropics_10	0.982885142857143	1.04678752594182	0.524261603375528	1.00140484434244	2.82386363636364	1.04544903514476	1770.67368421053	0.06	0.0153325
7.936275	1.951821	-0.011045	0.000126	-0.638754	0.000126	0.468534	0.172259	3667	7	19	0.409517	2984	4.1284	4.0904	19.5695	0.00651	0.0363	39997016	2984	5.049315	0.983837	0.001284	0.53064	0.000151	0.463667	0.000159	8e-06	1.88277207429988	3341	Transient	tropics_10	1.13375357142857	1.00526385169925	0.0981308411214953	0.994930348048439	0.834437086092715	1.01049675737113	1083.38993710692	0.06	0.00746
5.977143	0.890906	0.012813	5.7e-05	-0.623018	5.7e-05	0.472354	0.174922	3835	6	20	0.471933	2886	4.3178	3.4849	22.8311	0.00678	0.0391	39997114	2886	5.509589	1.008179	0.001076	0.532472	0.00014	0.473481	9.4e-05	2.1e-05	1.73434102446832	3645	Transient	tropics_10	0.9961905	1.00467817540515	0.0529739776951673	1.00723299761378	0.407142857142857	0.997619756653382	1860.87234042553	0.06	0.007215
7.858781	4.908373	0.016965	0.000317	-0.638132	0.000317	0.481744	0.165354	4395	7	61	0.78825	19608	4.8021	4.5068	273.9726	0.00617	0.0168	39980392	19608	7.043836	0.984647	0.000608	0.530651	0.000172	0.464072	1.9e-05	-9e-06	1.02686597564517	3892	Est.	tropics_10	1.122683	1.03296889429608	0.521381578947368	0.995528750228842	1.84302325581395	1.03808029788481	8702.84210526316	0.06	0.04902
4.707692	4.076095	0.011254	0.000263	-0.612822	0.000263	0.46685	0.169088	4619	7	20	0.563922	4263	5.666	4.8411	27.3973	0.00631	0.0235	39995737	4263	7.657534	0.985178	0.00074	0.530791	0.000174	0.46423	7.8e-05	-2.5e-05	1.3484515746115	4285	Transient	tropics_10	0.672527428571429	1.0265328341536	0.355405405405405	1.02077784744947	1.51149425287356	1.00564375417358	2167.79487179487	0.06	0.0106575
9.938462	4.180828	0.023333	0.00027	-0.654836	0.00027	0.492771	0.162367	4829	7	14	0.381023	2034	5.4883	4.7548	13.6986	0.00625	0.0224	39997966	2034	8.232877	1.007264	0.000719	0.529099	2e-04	0.476178	7.2e-05	-3.7e-05	1.45245919789492	4774	Transient	tropics_10	1.41978028571429	1.0162254821434	0.375521557719054	0.981909355472513	1.35	1.03484621297078	2255.09722222222	0.06	0.005085
2.511364	1.630553	0.079345	0.000105	-0.59518	0.000105	0.491005	0.171846	5095	7	21	0.474922	4167	6.3461	4.3781	39.1389	0.00615	0.0208	39995833	4167	8.961644	1.019609	0.000784	0.528181	0.000231	0.482867	6.9e-05	-4.6e-05	1.56097390310399	4798	Est.	tropics_10	0.358766285714286	1.06175773946044	0.133928571428571	1.0440801421118	0.454545454545455	1.01685350210306	2490.52173913043	0.06	0.0104175
5.027451	4.239583	0.07697	0.000274	-0.61539	0.000274	0.500157	0.165341	5333	5	46	0.6287	29526	4.5525	4.5863	273.9726	0.00578	0.0186	39970474	29526	9.613699	1.041735	0.001021	0.53742	0.000195	0.484758	4.6e-05	1e-05	1.32240507190659	4871	Est.	tropics_10	1.0054902	1.03674127836381	0.268364348677767	1.00560099451182	1.40512820512821	1.03176636589804	3594.36956521739	0.06	0.073815
7.518216	4.379065	0.003958	0.000283	-0.635396	0.000283	0.474292	0.155979	5571	5	74	0.588571	25776	3.861	5.2384	136.9863	0.00621	0.024	39974224	25776	10.265753	0.958168	0.000804	0.538063	0.00016	0.445397	0.000103	-2.2e-05	1.54477810708632	4886	Transient	tropics_10	1.5036432	1.04779729987478	0.351990049751244	0.9845049286234	1.76875	1.06487470728361	1514.35922330097	0.06	0.06444
5.447761	3.680107	-0.015718	0.000237	-0.618766	0.000237	0.457108	0.169173	5935	7	19	0.238369	1913	4.6471	5.6808	9.4473	0.00632	0.065	39998087	1913	11.263014	1.003295	0.001477	0.531094	0.000131	0.472537	0.000314	-4.7e-05	2.20937120297225	4949	Transient	tropics_10	0.778251571428571	0.981171921612377	0.160460392687881	1.01414941757627	1.80916030534351	0.967348588576133	538.767515923567	0.06	0.0047825
6.462617	1.248602	0.023628	8.1e-05	-0.626918	8.1e-05	0.479356	0.150027	5809	6	29	0.308142	2911	4.5407	4.1315	22.8311	0.00648	0.0454	39997089	2911	10.917808	0.979069	0.001215	0.533883	0.000154	0.458697	0.000215	-3.4e-05	2.12283995209275	5644	Transient	tropics_10	1.07710283333333	1.04579897101867	0.0666666666666667	1.0006607833729	0.525974025974026	1.0450384458586	697.8	0.06	0.0072775
6.679389	3.164384	0.008188	0.000204	-0.628659	0.000204	0.472822	0.159355	5935	7	19	0.238369	1913	4.6471	5.6808	9.4473	0.00632	0.065	39998087	1913	11.263014	1.003295	0.001477	0.531094	0.000131	0.472537	0.000314	-4.7e-05	2.20937120297225	5769	Transient	tropics_10	0.954198428571429	1.00491043347311	0.138117806364252	1.0041659022716	1.55725190839695	1.00060312737415	507.5	0.06	0.0047825
3.662577	3.364673	0.026883	0.000217	-0.604427	0.000217	0.47022	0.159527	5823	6	30	0.302352	2593	4.6255	5.537	22.8311	0.00643	0.0475	39997407	2593	10.956164	0.981167	0.001291	0.533466	0.000146	0.459988	0.00019	-7e-06	2.19079187261635	5896	Transient	tropics_10	0.6104295	1.04696510151902	0.168086754453912	1.02422163164913	1.48630136986301	1.02224405854066	839.615789473684	0.06	0.0064825
7.392308	1.53071	0.052507	9.9e-05	-0.634385	9.9e-05	0.497089	0.143694	5879	6	20	0.291066	2082	4.6223	5.6137	15.2207	0.00632	0.0553	39997918	2082	11.109589	0.99324	0.001408	0.533206	0.00014	0.465888	0.000235	-1.4e-05	2.14611565512486	5936	Est.	tropics_10	1.23205133333333	1.06108285955287	0.0703125	0.9944777419625	0.707142857142857	1.06697103166426	611.463829787234	0.06	0.005205
7.948052	3.244055	0.04902	0.000209	-0.638849	0.000209	0.497575	0.144741	5963	7	23	0.20366	2131	4.7125	5.6822	10.1471	0.00653	0.0733	39997869	2131	11.339726	1.012216	0.001504	0.528992	0.000124	0.478601	0.000297	-3e-05	2.28502190882374	6007	Transient	tropics_10	1.135436	1.03756644368108	0.138962765957447	0.997935104946639	1.68548387096774	1.03964471449078	487.343434343434	0.06	0.0053275
10.898438	3.47406	0.038299	0.000224	-0.662547	0.000224	0.504093	0.145631	6075	9	20	0.341173	3614	4.8726	5.8795	17.1233	0.00567	0.0887	39996386	3614	11.646575	1.028349	0.001133	0.523293	0.000122	0.491579	0.000265	-5.9e-05	2.06835947727601	6049	Transient	tropics_10	1.21093755555556	1.01039808465177	0.197705207413945	0.985177690474846	1.83606557377049	1.02545674245645	549.550943396226	0.06	0.009035
13.315634	8.120958	0.015532	0.000524	-0.681962	0.000524	0.502953	0.126736	6481	10	99	0.706672	47094	4.7466	4.011	273.9726	0.00663	0.0666	39952906	47094	12.758904	0.985858	0.000867	0.517458	0.00017	0.476532	0.000117	-3.1e-05	1.32834365600413	6101	Est.	tropics_10	1.3315634	1.03022265726124	0.604382929642445	0.977130480707687	3.08235294117647	1.05544433532271	1083.21367521368	0.06	0.117735
7.57459	3.75919	0.007608	0.000243	-0.635849	0.000243	0.476369	0.140434	6523	10	85	0.638651	36444	5.3764	4.126	273.9726	0.00644	0.0875	39963556	36444	12.873973	0.974112	0.00092	0.517509	0.000181	0.47083	0.000144	-4.2e-05	1.51054878843885	6148	Transient	tropics_10	0.757459	1.03441597512992	0.264130434782609	1.02314310286964	1.34254143646409	1.01176433107491	975.236111111111	0.06	0.09111
6.625503	6.585927	0.013175	0.000425	-0.628226	0.000425	0.475089	0.136246	6705	10	49	0.307852	11080	6.517	4.6247	91.3242	0.00641	0.129	39988920	11080	13.372603	0.991681	0.001472	0.516738	0.000242	0.480189	0.000363	-0.000121	2.18196317634908	6732	Transient	tropics_10	0.6625503	1.02176221257175	0.288722826086956	1.03251059030129	1.75619834710744	0.989379181947108	375.333333333333	0.06	0.0277
5.690527	4.678337	0.083255	0.000302	-0.620716	0.000302	0.506023	0.1248	7083	9	69	0.554259	31442	7.1385	5.6603	68.4932	0.00647	0.1293	39968558	31442	14.408219	1.016592	0.001128	0.52215	0.000199	0.486892	6.5e-05	1e-05	1.61469069181432	7451	Est.	tropics_10	0.632280777777778	1.06908072465513	0.267730496453901	1.02951145692746	1.51758793969849	1.03929208120076	1920	0.06	0.078605
6.252443	4.269606	0.049173	0.000275	-0.625229	0.000275	0.491589	0.118756	7293	7	116	0.560513	56575	5.6457	6.2356	Inf	0.00642	0.0904	39943425	56575	14.983562	1.002084	0.001275	0.530327	0.000178	0.472505	9e-05	3e-05	1.6595851261314	7765	Est.	tropics_10	0.893206142857143	1.0482175691635	0.215686274509804	1.00907339751815	1.54494382022472	1.04038899059269	1319.51111111111	0.06	0.1414375
9.578406	3.040768	0.013787	0.000196	-0.651944	0.000196	0.486718	0.118557	7699	7	34	0.399496	5159	4.3117	7.3479	45.6621	0.00671	0.0515	39994841	5159	16.09589	1.000752	0.000982	0.528302	0.000208	0.47383	0.000137	-4.7e-05	2.04653548578597	8294	Transient	tropics_10	1.36834371428571	1.013120612269	0.19959266802444	0.986238752783604	0.942307692307692	1.02719962855877	865.379562043796	0.06	0.0128975
10.507042	4.773089	-0.006737	0.000308	-0.659403	0.000308	0.480431	0.114824	7629	7	36	0.405933	7686	4.1621	7.1562	273.9726	0.00637	0.0464	39992314	7686	15.90411	0.982967	0.001006	0.528716	0.00016	0.465038	0.000177	-4.2e-05	1.83202228921474	8423	Transient	tropics_10	1.501006	1.01049744570061	0.306163021868787	0.978143250557873	1.925	1.03310052081765	648.723163841808	0.06	0.019215
3.973597	2.362339	0.074095	0.000152	-0.606925	0.000152	0.494215	0.118762	7713	7	33	0.408501	5011	4.2977	7.3863	39.1389	0.00639	0.0511	39994989	5011	16.134247	0.991664	0.001167	0.527851	0.000202	0.469931	0.000187	-4.7e-05	2.09132793428808	8838	Est.	tropics_10	0.567656714285714	1.08596168359645	0.130248500428449	1.03253426533822	0.752475247524752	1.05167567153476	635.090909090909	0.06	0.0125275
4.47678	3.747913	0.043615	0.000242	-0.610967	0.000242	0.481318	0.120144	7797	7	24	0.337026	4875	4.5059	7.6164	24.9066	0.006	0.0638	39995125	4875	16.364384	1.016054	0.00168	0.528318	0.000227	0.48097	0.000185	1e-06	2.14742456746957	9120	Est.	tropics_10	0.63954	1.02807539177852	0.144047619047619	1.02746017122822	1.06607929515419	1.00072353785059	649.427027027027	0.06	0.0121875
11.566832	3.874246	-0.002714	0.00025	-0.667915	0.00025	0.48647	0.11265	8455	6	33	0.538925	5973	6.0629	4.089	68.4932	0.00629	0.0575	39994027	5973	18.167123	0.971275	0.000985	0.53369	0.000196	0.455283	0.000202	-7.3e-05	1.68030676385331	9461	Transient	tropics_10	1.92780533333333	1.02678405144626	0.253807106598985	0.960813586915268	1.27551020408163	1.06850025149193	557.673267326733	0.06	0.0149325
6.813403	8.451384	0.009939	0.000545	-0.629735	0.000545	0.474282	0.114522	8371	6	51	0.569321	12132	5.7086	4.1082	91.3242	0.00652	0.0529	39987868	12132	17.936986	0.97057	0.000766	0.535417	0.000184	0.453423	0.000103	-3.9e-05	1.52953906450904	9472	Est.	tropics_10	1.13556716666667	1.04061382064471	0.711488250652742	0.994987003655927	2.96195652173913	1.04600340079793	1111.8640776699	0.06	0.03033
3.502793	2.305858	0.003638	0.000149	-0.603144	0.000149	0.458857	0.12219	8469	6	30	0.515817	5279	6.1374	4.137	136.9863	0.00641	0.0605	39994721	5279	18.205479	0.975341	0.000979	0.53372	0.000199	0.457167	0.000202	-7.6e-05	1.73199134032493	9572	Est.	tropics_10	0.583798833333333	1.02901921025995	0.152196118488253	1.02504849340257	0.748743718592965	1.0036966797691	604.90099009901	0.06	0.0131975
11.380282	5.207499	0.026514	0.000336	-0.666417	0.000336	0.500095	0.112832	8735	7	10	0.314627	1675	7.2016	4.8356	14.4196	0.00636	0.0836	39998325	1675	18.934247	1.007062	0.000659	0.528074	0.000248	0.477218	0.000219	-0.000149	1.52718758922708	10560	Est.	tropics_10	1.62575457142857	1.01966772981383	0.509863429438543	0.972487413082581	1.35483870967742	1.04793825882511	515.214611872146	0.06	0.0041875
11.30792	4.1909	0.053051	0.00027	-0.665836	0.00027	0.513497	0.118863	9351	12	34	0.346592	21319	8.6778	6.5233	273.9726	0.0064	0.0836	39978681	21319	20.621918	1.008989	0.000647	0.507404	0.000225	0.497455	8.1e-05	-7.2e-05	1.51105910539048	10623	Est.	tropics_10	0.942326666666667	1.04508911633582	0.417310664605873	1.0126916120079	1.2	1.03224814304811	1467.44444444444	0.06	0.0532975
15.949452	5.596434	0.041466	0.000361	-0.703117	0.000361	0.526833	0.110258	9771	14	55	0.593344	19021	9.1263	7.674	273.9726	0.00645	0.1052	39980979	19021	21.772603	0.988288	0.001062	0.502568	0.000185	0.491975	0.000261	-8.9e-05	1.63508498948262	10952	Est.	tropics_10	1.13924657142857	1.05469025402156	0.339924670433145	0.985020648408206	1.95135135135135	1.07085319375985	422.444444444444	0.06	0.0475525
13.260997	4.453456	0.06262	0.000287	-0.681523	0.000287	0.526811	0.10931	10289	15	78	0.75169	34920	5.662	9.0932	273.9726	0.00621	0.053	39965080	34920	23.191781	1.005137	0.000968	0.496581	0.000154	0.506223	9.3e-05	-5e-06	1.26043365268391	12059	Est.	tropics_10	0.884066466666667	1.05918119213361	0.296487603305785	1.01865758445138	1.86363636363636	1.04066982337823	1175.37634408602	0.06	0.0873
15.179928	6.295224	0.021472	0.000406	-0.696936	0.000406	0.513254	0.113933	10681	14	62	0.716694	21535	5.1083	10.1671	54.7945	0.00615	0.0494	39978465	21535	24.265753	0.998987	0.000963	0.500688	0.000145	0.499004	0.000109	-7e-06	1.32473738216142	12672	Transient	tropics_10	1.08428057142857	1.02274021806066	0.421599169262721	0.994849436255765	2.8	1.02855688531555	1045.25688073394	0.06	0.0538375
10.975643	4.23892	0.083759	0.000273	-0.663167	0.000273	0.528086	0.109304	10793	14	56	0.578287	20310	5.3197	10.474	273.9726	0.00634	0.06	39979690	20310	24.572603	0.99993	0.002148	0.502384	0.000173	0.497684	0.000267	4.5e-05	1.73484669828953	13069	Transient	tropics_10	0.7839745	1.08744292783312	0.127094972067039	1.02554431582618	1.57803468208093	1.06108695477452	409.378277153558	0.06	0.050775
11.699642	4.119821	0.077079	0.000266	-0.668982	0.000266	0.527625	0.109079	10765	14	53	0.630385	20010	5.5439	10.3973	91.3242	0.00634	0.0626	39979990	20010	24.49589	0.991597	0.001679	0.501599	0.000164	0.494353	0.000208	2.3e-05	1.61551610466597	13122	Transient	tropics_10	0.835688714285714	1.08928062820581	0.15842763549732	1.02119374711007	1.6219512195122	1.06730413287671	524.418269230769	0.06	0.050025
13.06974	4.593245	0.057759	0.000296	-0.679987	0.000296	0.523349	0.106941	10863	13	60	0.361327	27078	4.9535	10.6658	136.9863	0.00656	0.0681	39972922	27078	24.764384	1.025256	0.002886	0.505653	0.00017	0.506935	0.000387	7.4e-05	1.90657437256581	13248	Transient	tropics_10	1.00536461538462	1.03336106803423	0.102564102564103	1.00191945549478	1.74117647058824	1.03237890459329	276.333333333333	0.06	0.067695
9.868421	1.061634	0.035467	6.8e-05	-0.654274	6.8e-05	0.498488	0.210283	2547	10	8	0.893376	619	5.2636	4.689	3.468	0.00639	0.0044	39999381	619	1.980822	1.02741	0.000577	0.515137	0.000117	0.498781	1.9e-05	5e-06	0.457063309842144	1970	Est.	tropics_11	0.9868421	1.0084615257296	0.117850953206239	1.00908945474765	0.581196581196581	0.999412567840395	11067.5263157895	0.06	0.0015475
4.193309	5.27366	-0.042402	0.00034	-0.60869	0.00034	0.440731	0.204227	3261	4	43	0.814051	12896	3.3582	6.5808	273.9726	0.00658	0.0088	39987104	12896	3.936986	0.943091	0.00069	0.540842	0.000151	0.436079	3.6e-05	9e-06	0.899771324375079	2159	Transient	tropics_11	1.04832725	1.01632227684169	0.492753623188406	1.00595575997953	2.25165562913907	1.01066779184506	5672.97222222222	0.06	0.03224
2.49505	4.042055	-0.009261	0.000261	-0.595049	0.000261	0.449302	0.19957	3345	4	25	0.717679	3326	3.7048	6.811	45.6621	0.00648	0.0159	39996674	3326	4.167123	0.932153	0.000966	0.541384	0.000159	0.430603	0.000103	1e-06	1.17078887318567	2422	Est.	tropics_11	0.6237625	1.062896059967	0.270186335403727	1.01875108973343	1.64150943396226	1.04342515031247	1937.57281553398	0.06	0.008315
8	0.666667	0.00367	4.3e-05	-0.639266	4.3e-05	0.475693	0.192763	3527	4	7	0.544662	459	4.2664	7.3096	4.2808	0.00665	0.0322	39999541	459	4.665753	0.997322	0.001678	0.541105	0.000263	0.460842	7.4e-05	5.7e-05	1.22408366807377	3285	Transient	tropics_11	2	1.00637180639356	0.0256257449344458	0.975188916676124	0.163498098859316	1.03222579539191	2604.90540540541	0.06	0.0011475
12.201251	8.496516	0.059418	0.000548	-0.673011	0.000548	0.520589	0.180673	4451	8	45	0.85294	28213	3.9441	2.4849	136.9863	0.00628	0.0108	39971787	28213	7.19726	1.018225	0.000595	0.524915	0.000157	0.485192	6.9e-05	-3.6e-05	0.659391448563591	3341	Est.	tropics_11	1.525156375	1.04222420140455	0.921008403361344	0.971910005502622	3.49044585987261	1.07295462414879	2618.44927536232	0.06	0.0705325
12.488636	6.954416	0.029901	0.000449	-0.67532	0.000449	0.506316	0.171701	4899	10	29	0.407598	4659	5.6528	3.7123	54.7945	0.00632	0.0428	39995341	4659	8.424658	0.993717	0.000885	0.515763	0.00021	0.482102	0.000271	-0.000131	1.71571917211278	3941	Est.	tropics_11	1.2488636	1.03686716037285	0.507344632768362	0.986874817734081	2.13809523809524	1.0502258858084	633.583025830258	0.06	0.0116475
15.223881	2.196146	0.017324	0.000142	-0.697289	0.000142	0.511089	0.172339	5025	12	17	0.432914	4211	5.1769	4.0575	21.0748	0.00625	0.0404	39995789	4211	8.769863	1.00259	0.001161	0.510083	0.000245	0.491788	0.000273	-0.000114	1.60983454135875	4019	Transient	tropics_11	1.26865675	1.01484647842425	0.122308354866494	0.976181078436657	0.579591836734694	1.03924658592727	631.278388278388	0.06	0.0105275
14.474916	2.409906	0.046388	0.000155	-0.691274	0.000155	0.523009	0.163288	4913	11	26	0.416203	4493	5.7642	10.7904	54.7945	0.00624	0.0435	39995507	4493	8.463014	1.005381	0.001136	0.514996	0.000214	0.48851	0.000349	-0.000144	1.66900359052129	4172	Transient	tropics_11	1.31590145454545	1.04187442835499	0.136443661971831	0.972701667642663	0.724299065420561	1.07062086753598	467.873925501433	0.06	0.0112325
12.369478	2.570313	-0.014045	0.000166	-0.674362	0.000166	0.484076	0.170198	5739	10	22	0.612613	3996	5.0526	4.2137	34.2466	0.00601	0.0249	39996004	3996	10.726027	0.975486	0.000812	0.516388	0.000214	0.472599	0.000171	-8.4e-05	1.40995161369969	4389	Transient	tropics_11	1.2369478	1.01083272427465	0.204433497536946	0.986625107575061	0.775700934579439	1.02428485883381	995.309941520468	0.06	0.00999
13.309955	3.480851	0.031985	0.000225	-0.681916	0.000225	0.510765	0.152853	5655	10	40	0.615816	7309	5.1275	3.9836	91.3242	0.00594	0.0223	39992691	7309	10.49589	0.956319	0.00112	0.517485	0.000203	0.462313	0.000238	-7.3e-05	1.48210950861377	5021	Est.	tropics_11	1.3309955	1.07966276698329	0.200892857142857	0.977124445199907	1.10837438423645	1.10480345566748	642.239495798319	0.06	0.0182725
11.375	2.93892	0.011346	0.00019	-0.666375	0.00019	0.492554	0.169464	5949	12	15	0.411714	2322	5.21	4.7849	16.116	0.00609	0.0451	39997678	2322	11.30137	1.007164	0.000782	0.509833	0.000234	0.494418	0.000335	-0.000188	1.65129793728683	5223	Transient	tropics_11	0.947916666666667	1.00421640366588	0.242966751918159	1.00732374627081	0.811965811965812	0.996229910723315	505.862686567164	0.06	0.005805
7.02454	2.796944	0.027983	0.00018	-0.631431	0.00018	0.483619	0.174352	5963	12	17	0.42845	2348	5.3718	4.5918	13.6986	0.00599	0.0441	39997652	2348	11.339726	1.001275	0.001169	0.509562	0.000231	0.491772	0.000413	-0.000179	1.65364222939507	5368	Transient	tropics_11	0.585378333333333	1.02706868926458	0.153977758768178	1.04370068252734	0.779220779220779	0.983421178920313	422.1598062954	0.06	0.00587
9.2875	1.079844	0.049843	7e-05	-0.649607	7e-05	0.503378	0.166899	6061	13	12	0.577169	2663	4.8635	4.8603	13.0463	0.00624	0.0425	39997337	2663	11.608219	1.027786	0.000817	0.504726	0.000217	0.509674	0.000392	-0.000206	1.38647063317907	5393	Est.	tropics_11	0.714423076923077	1.02268960636709	0.0856793145654835	1.03472177195407	0.32258064516129	0.987647005733077	425.762755102041	0.06	0.0066575
17.781988	3.341912	0.014445	0.000216	-0.717837	0.000216	0.520491	0.149708	6537	15	54	0.357424	26649	6.6611	4.6329	136.9863	0.00643	0.0622	39973351	26649	12.912329	1.003741	0.000834	0.49893	0.000207	0.503255	0.000124	-6.2e-05	1.87168358535231	5450	Transient	tropics_11	1.18546586666667	1.01076854803783	0.258992805755396	0.977704769332437	1.04347826086957	1.03424903875769	1207.32258064516	0.06	0.0666225
12.281863	9.123985	0.038258	0.000589	-0.673659	0.000589	0.509995	0.154991	6523	15	49	0.376671	26336	6.6343	4.5945	273.9726	0.00596	0.0621	39973664	26336	12.873973	1.00741	0.000908	0.498989	0.000208	0.505048	0.000155	-6.9e-05	1.81872819871524	5467	Est.	tropics_11	0.818790866666667	1.03135690544129	0.648678414096916	1.02174528371457	2.83173076923077	1.00979510858374	999.941935483871	0.06	0.06584
11.939933	3.32231	0.066418	0.000214	-0.670912	0.000214	0.52294	0.140642	6915	14	48	0.537097	12454	5.4239	5.6685	136.9863	0.00627	0.0533	39987546	12454	13.947945	0.990598	0.001408	0.502643	0.000208	0.49295	0.000222	-3.8e-05	1.90401798650991	6005	Est.	tropics_11	0.852852357142857	1.07881636069243	0.151988636363636	1.01710779281556	1.02884615384615	1.06083781316564	633.522522522522	0.06	0.031135
15.075194	3.767214	0.035535	0.000243	-0.696095	0.000243	0.520054	0.146465	7097	13	53	0.48022	19060	3.8281	5.9397	54.7945	0.00629	0.041	39980940	19060	14.446575	1.021912	0.001189	0.504667	0.000149	0.506477	0.000205	-3.1e-05	1.54019364495428	6237	Transient	tropics_11	1.15963030769231	1.01395610735601	0.204373423044575	0.987836059335728	1.63087248322148	1.02680674541983	714.463414634146	0.06	0.04765
11.238004	7.514371	0.003928	0.000485	-0.665274	0.000485	0.488764	0.142333	7349	13	90	0.789654	34139	3.5393	5.626	136.9863	0.00648	0.0135	39965861	34139	15.136986	0.996599	0.000796	0.5043	0.000158	0.494247	5.9e-05	-8e-06	1.0571698064685	6504	Est.	tropics_11	0.864461846153846	1.00736176205565	0.60929648241206	1.01949759282783	3.06962025316456	0.98890635653833	2412.42372881356	0.06	0.0853475
13.116032	5.119398	0.035985	0.00033	-0.680359	0.00033	0.51215	0.130592	7475	13	70	0.701598	17959	3.9722	6.4342	Inf	0.00627	0.0165	39982041	17959	15.482192	0.974476	0.000993	0.505709	0.000168	0.481914	9e-05	0	1.19169574467342	6805	Est.	tropics_11	1.00892553846154	1.06379253749692	0.332326283987915	1.00143590386581	1.96428571428571	1.06274148499525	1451.02222222222	0.06	0.0448975
15.942359	3.220538	0.088426	0.000208	-0.70306	0.000208	0.552027	0.116103	7699	13	31	0.437172	11428	3.71	2.789	91.3242	0.00621	0.0327	39988572	11428	16.09589	1.010635	0.001627	0.504875	0.000155	0.500883	0.000516	-0.000133	1.44881531409707	7514	Est.	tropics_11	1.22633530769231	1.08095742584323	0.127842655193608	0.980575539104303	1.34193548387097	1.10210767784093	225.005813953488	0.06	0.02857
13.366929	2.80552	0.04338	0.000181	-0.682374	0.000181	0.516893	0.12036	8259	17	36	0.82588	10286	3.8412	9.3479	68.4932	0.00668	0.0163	39989714	10286	17.630137	0.963351	0.001174	0.489797	0.000181	0.491903	0.000137	-7e-06	0.916993362402459	8594	Est.	tropics_11	0.786289941176471	1.08406454826177	0.154173764906303	1.03188812939226	1	1.05080269890609	878.540145985401	0.06	0.025715
22.914474	2.519001	0.034321	0.000163	-0.759062	0.000163	0.552985	0.104048	8413	15	25	0.449708	4961	3.9901	9.7712	34.2466	0.00649	0.0368	39995039	4961	18.052055	1.012455	0.001885	0.495203	0.000209	0.511469	0.000418	-7.5e-05	1.31563624839577	9197	Transient	tropics_11	1.5276316	1.02218544201461	0.0864721485411141	0.945279620518326	0.779904306220096	1.08117011979221	248.918660287081	0.06	0.0124025
15.707214	4.399425	0.049617	0.000284	-0.701172	0.000284	0.530001	0.118065	8567	15	22	0.721687	10596	3.5524	10.1945	45.6621	0.00625	0.0345	39989404	10596	18.473973	1.037536	0.000871	0.495257	0.000226	0.524108	0.000155	-8.9e-05	1.08329004355348	9313	Transient	tropics_11	1.0471476	1.0128501918403	0.326061997703789	1.00150759450746	1.25663716814159	1.01124386576812	761.709677419355	0.06	0.02649
14.972962	6.572991	-0.019584	0.000424	-0.695274	0.000424	0.491984	0.128399	8875	15	86	0.677414	37280	4.0612	3.7014	273.9726	0.00685	0.018	39962720	37280	19.317808	0.980646	0.000648	0.497187	0.000198	0.493375	6.6e-05	-4.9e-05	1.26771058978314	9370	Transient	tropics_11	0.998197466666667	0.999959741620568	0.654320987654321	1.0035212511971	2.14141414141414	0.997180643526729	1945.43939393939	0.06	0.0932
13.867868	6.737796	-0.020156	0.000435	-0.686398	0.000435	0.487165	0.128351	8959	15	68	0.621842	21417	4.4196	3.9315	Inf	0.00652	0.0166	39978583	21417	19.547945	0.970572	0.000663	0.497769	0.000204	0.487756	8.6e-05	-5.8e-05	1.4588477196532	9443	Transient	tropics_11	0.924524533333333	1.00976102158331	0.656108597285068	1.01128435841201	2.13235294117647	0.998788328590525	1492.45348837209	0.06	0.0535425
17.322917	3.926975	-0.019385	0.000253	-0.714149	0.000253	0.501011	0.128392	9351	15	17	0.517064	1553	6.3134	12.3425	13.0463	0.00663	0.0306	39998447	1553	20.621918	0.989984	0.000617	0.498871	0.000194	0.496493	0.000159	-1e-04	1.68602691317183	10369	Transient	tropics_11	1.15486113333333	0.990724780296113	0.410048622366289	0.981433259240238	1.30412371134021	1.00909982618083	807.496855345912	0.06	0.0038825
14.333333	4.268734	0.016444	0.000275	-0.690136	0.000275	0.506967	0.128944	9323	14	18	0.576826	1588	5.9679	12.2658	11.9119	0.00633	0.022	39998412	1588	20.545205	0.991994	0.000681	0.500078	0.000201	0.49628	0.000145	-9e-05	1.57603595099985	10412	Est.	tropics_11	1.0238095	1.02478437038431	0.403817914831131	1.00285927267152	1.3681592039801	1.0215342145563	889.268965517241	0.06	0.00397
16.568627	1.186467	0.016618	7.7e-05	-0.708091	7.7e-05	0.516239	0.129615	9379	15	15	0.547131	1464	6.2194	12.4192	10.9589	0.00657	0.0294	39998536	1464	20.69863	0.994271	0.000746	0.498535	0.000201	0.498983	0.000184	-0.000102	1.57882657683859	10433	Transient	tropics_11	1.10457513333333	1.02261541070354	0.103217158176944	0.98806230786013	0.383084577114428	1.03458234048054	704.429347826087	0.06	0.00366
11.323944	4.162666	0.04576	0.000269	-0.665965	0.000269	0.509575	0.13611	9547	15	14	0.418502	1135	6.208	12.8795	10.5374	0.00644	0.0368	39998865	1135	21.158904	1.015309	0.001112	0.499105	0.000221	0.508921	0.000206	-8.6e-05	1.65624835632517	10517	Transient	tropics_11	0.7549296	1.03103896769519	0.241906474820144	1.02939760797342	1.21719457013575	1.00128507174984	660.728155339806	0.06	0.0028375
14.535433	0.92591	0.039628	6e-05	-0.69176	6e-05	0.519705	0.134354	9659	14	16	0.480759	1897	5.5826	13.1863	9.7847	0.00628	0.0305	39998103	1897	21.465753	1.030528	0.000805	0.499816	0.00015	0.515703	1e-04	-3e-05	1.49612656399117	10529	Transient	tropics_11	1.03824521428571	1.00960251889443	0.0745341614906832	1.00175678963852	0.4	1.00776028062664	1343.54	0.06	0.0047425
12.137168	5.746672	0.086206	0.000371	-0.672496	0.000371	0.534295	0.130872	9883	14	41	0.584444	16804	5.2973	13.7986	54.7945	0.00598	0.0319	39983196	16804	22.079452	1.049872	0.000918	0.49996	0.000168	0.525198	7.3e-05	-1.4e-05	1.41929567460768	10543	Est.	tropics_11	0.866940571428572	1.03825118827234	0.404139433551198	1.02094756746008	2.20833333333333	1.01732108652356	1792.76712328767	0.06	0.04201
12.143382	5.431647	-0.026633	0.00035	-0.672546	0.00035	0.477158	0.138149	10401	12	30	0.597614	4359	6.6805	15.2178	136.9863	0.00634	0.0401	39995641	4359	23.49863	0.970093	0.000808	0.50857	0.000195	0.47706	3.7e-05	-7e-06	1.37553723188545	11383	Transient	tropics_11	1.0119485	1.00373730215404	0.433168316831683	1.0036129241168	1.79487179487179	1.00020542489414	3733.75675675676	0.06	0.0108975
9.334728	3.251974	0.026539	0.00021	-0.649987	0.00021	0.491975	0.135791	10457	12	21	0.611467	3122	6.5728	15.3644	19.5695	0.00894	0.038	39996878	3122	23.652055	0.977483	0.000941	0.510077	0.00019	0.479259	5.5e-05	1e-06	1.3269623855648	11719	Est.	tropics_11	0.777894	1.05054951887476	0.223166843783209	1.02347795215277	1.10526315789474	1.02653262640869	2468.92727272727	0.06	0.007805
8.170426	7.324338	0.001017	0.000473	-0.640635	0.000473	0.47522	0.219427	2043	8	39	0.691899	12048	4.1205	4.8466	68.4932	0.00767	0.0554	39987952	12048	0.6	1.018162	0.000673	0.527382	0.000174	0.482865	4.5e-05	-2.1e-05	1.13323235438509	1342	Transient	tropics_13	1.02130325	0.983161341043819	0.702823179791976	0.999195459154894	2.7183908045977	0.984167417394096	4876.15555555556	0.06	0.03012
12.544807	4.178746	-0.010139	0.00027	-0.675771	0.00027	0.486787	0.200391	2281	8	41	0.531613	14804	4.2877	5.4986	273.9726	0.00641	0.0766	39985196	14804	1.252055	1.00499	0.000669	0.527137	0.000208	0.476895	7.2e-05	-5e-05	1.70714910166254	1652	Transient	tropics_13	1.568100875	0.984997090902606	0.403587443946188	0.965145706524304	1.29807692307692	1.0207425114543	2783.20833333333	0.06	0.03701
7.917045	4.214709	0.034837	0.000272	-0.6386	0.000272	0.490598	0.199205	2239	8	42	0.593763	14494	4.3228	5.3836	136.9863	0.00838	0.0657	39985506	14494	1.136986	0.989506	0.000894	0.527356	0.000201	0.469366	0.000144	-5.6e-05	1.56645725309703	1823	Est.	tropics_13	0.989630625	1.04643217579684	0.304250559284116	1.00128025550959	1.35323383084577	1.04523548787087	1383.36805555556	0.06	0.036235
7.620927	3.468459	0.061635	0.000224	-0.636221	0.000224	0.502858	0.18174	2645	7	60	0.54523	25105	3.939	6.4959	Inf	0.00621	0.0751	39974895	25105	2.249315	1.023436	0.001127	0.529502	0.000157	0.483414	0.00015	-1.6e-05	1.86317870456217	2177	Transient	tropics_13	1.08870385714286	1.0392189343904	0.198757763975155	0.999597417857503	1.42675159235669	1.04022225256199	1211.6	0.06	0.0627625
7.313963	3.400217	0.055957	0.000219	-0.633756	0.000219	0.498723	0.179408	2603	7	58	0.532603	20550	4.0009	6.3808	273.9726	0.00829	0.0796	39979450	20550	2.134247	1.026329	0.001231	0.529266	0.00017	0.484987	0.000153	-1.1e-05	1.86101296517334	2281	Est.	tropics_13	1.04485185714286	1.03042222134807	0.177904142973193	1.00251128597387	1.28823529411765	1.02832240864188	1172.60130718954	0.06	0.051375
4.633594	6.82049	0.02924	0.00044	-0.612226	0.00044	0.475409	0.186965	2813	8	74	0.308016	35365	3.9136	6.9562	Inf	0.00639	0.063	39964635	35365	2.709589	0.990802	0.001251	0.527711	0.000169	0.469624	0.000208	-3.5e-05	2.16528791454798	2320	Transient	tropics_13	0.57919925	1.03923052842809	0.35171862509992	1.02734776272251	2.60355029585799	1.01231836533056	898.870192307692	0.06	0.0884125
9.478972	5.816536	-0.000792	0.000375	-0.651145	0.000375	0.47948	0.17074	2967	7	60	0.290549	20919	4.1973	3.1288	136.9863	0.00642	0.0588	39979081	20919	3.131507	0.987269	0.001004	0.52797	0.000199	0.467742	0.000153	-4.7e-05	2.48170619211233	2540	Transient	tropics_13	1.35413885714286	1.01209327300788	0.373505976095618	0.987647738363136	1.88442211055276	1.02509503102138	1115.9477124183	0.06	0.0522975
7.157895	5.888945	0.008111	0.00038	-0.632502	0.00038	0.474665	0.17744	3191	7	35	0.200381	6827	5.1102	3.7425	45.6621	0.00614	0.0653	39993173	6827	3.745205	0.987609	0.000872	0.529328	0.000211	0.466684	9.6e-05	-3.7e-05	2.60087769045732	2735	Transient	tropics_13	1.02255642857143	1.02079262468849	0.435779816513761	1.00365165255713	1.80094786729858	1.01710150765829	1848.33333333333	0.06	0.0170675
4.410904	7.223445	-0.001228	0.000466	-0.610438	0.000466	0.460053	0.179975	3065	8	49	0.233888	12258	4.5702	3.3973	68.4932	0.00637	0.0614	39987742	12258	3.4	0.985448	0.000869	0.527755	0.000206	0.467069	0.000117	-4.7e-05	2.59978901902305	2740	Transient	tropics_13	0.551363	1.01352151882541	0.536248561565017	1.02910049834779	2.2621359223301	0.984978664822542	1538.24786324786	0.06	0.030645
7.834577	12.553481	0.012475	0.00081	-0.637937	0.00081	0.479415	0.173044	3051	8	48	0.238211	13148	4.5322	3.3589	45.6621	0.00618	0.0599	39986852	13148	3.361644	0.981123	0.00087	0.527764	2e-04	0.465022	0.000131	-5.2e-05	2.59267509191982	2776	Est.	tropics_13	0.979322125	1.03203485943737	0.931034482758621	1.00116974851631	4.05	1.03095122381307	1320.9465648855	0.06	0.03287
7.935233	5.153836	0.043817	0.000333	-0.638746	0.000333	0.494993	0.164903	3359	7	32	0.342021	6216	5.41	3.7014	91.3242	0.00792	0.0646	39993784	6216	4.205479	1.011104	0.000956	0.53185	0.000184	0.475491	0.000106	-2.2e-05	2.34058766333732	3459	Transient	tropics_13	1.13360471428571	1.03331718657442	0.348326359832636	0.992674745706566	1.80978260869565	1.04101444611991	1555.68867924528	0.06	0.01554
5.468315	1.816229	0.038188	0.000117	-0.618931	0.000117	0.482612	0.169428	3485	7	37	0.415511	10741	5.2449	4.0466	54.7945	0.00126	0.0554	39989259	10741	4.550685	1.022924	0.000846	0.531847	0.000164	0.481052	9.3e-05	-2.2e-05	2.07544267555395	3566	Transient	tropics_13	0.781187857142857	1.01564391167661	0.138297872340426	1.01254647986917	0.713414634146341	1.00324289266025	1821.8064516129	0.06	0.0268525
2.59522	3.101277	0.098952	2e-04	-0.595854	2e-04	0.501233	0.161978	3569	7	48	0.426779	17618	5.2924	4.2767	273.9726	0.00613	0.0547	39982382	17618	4.780822	1.028365	0.001113	0.532037	0.000184	0.483413	0.000109	-9e-06	2.02413968027736	3643	Est.	tropics_13	0.370745714285714	1.07356172725479	0.179694519317161	1.03581467550384	1.08695652173913	1.03686288949615	1486.03669724771	0.06	0.044045
7.705314	3.212677	-0.013373	0.000207	-0.636899	0.000207	0.466571	0.153316	4283	6	21	0.290038	2379	5.5592	5.6192	13.0463	0.00854	0.0715	39997621	2379	6.736986	1.000855	0.001055	0.534866	0.000184	0.46811	0.000226	-7.1e-05	1.96194898222363	3725	Transient	tropics_13	1.284219	0.985873099795078	0.196208530805687	0.988902072196842	1.125	0.996712311208904	678.389380530974	0.06	0.0059475
4.690583	4.276458	-0.007807	0.000276	-0.612684	0.000276	0.457966	0.158876	4143	5	33	0.61686	3701	4.4847	5.2356	54.7945	0.00643	0.0353	39996299	3701	6.353425	0.974761	0.00119	0.538731	0.000169	0.452502	0.00014	2e-06	1.56835858107684	3947	Transient	tropics_13	0.9381166	1.01791454056319	0.231932773109244	1.0058720784637	1.63313609467456	1.01207508475101	1134.82857142857	0.06	0.0092525
3.027523	6.191903	0.008489	0.000399	-0.599326	0.000399	0.459331	0.157588	4087	5	43	0.743687	5267	4.0915	5.0822	45.6621	0.00633	0.0238	39994733	5267	6.2	0.955658	0.001233	0.538788	0.000164	0.443565	0.000134	1.4e-05	1.25041531529916	4080	Transient	tropics_13	0.6055046	1.05532013935378	0.32360097323601	1.0192908153499	2.43292682926829	1.03554383235828	1176.02985074627	0.06	0.0131675
9.904762	4.195011	-0.000995	0.000271	-0.654565	0.000271	0.480801	0.150458	4255	6	23	0.386616	2346	5.108	5.5425	16.116	0.00636	0.0568	39997654	2346	6.660274	0.995308	0.000917	0.536279	0.000188	0.464229	0.000135	-3.9e-05	1.88943140347693	4198	Transient	tropics_13	1.65079366666667	1.00371492527776	0.295528898582334	0.96902558003784	1.44148936170213	1.03569789909721	1114.5037037037	0.06	0.005865
7.08	4.2336	0.026693	0.000273	-0.631876	0.000273	0.483219	0.142168	4185	5	26	0.524	3000	4.7565	5.3507	24.9066	0.00107	0.0414	39997000	3000	6.468493	0.977047	0.001192	0.537937	0.000179	0.454266	0.000165	-1.6e-05	1.76471663683772	4552	Est.	tropics_13	1.416	1.05118018811509	0.229026845637584	0.988207904267274	1.52513966480447	1.06373578476047	861.624242424242	0.06	0.0075
3.271552	5.818501	-0.008888	0.000375	-0.601286	0.000375	0.452278	0.157263	4185	5	26	0.524	3000	4.7565	5.3507	24.9066	0.00107	0.0414	39997000	3000	6.468493	0.977047	0.001192	0.537937	0.000179	0.454266	0.000165	-1.6e-05	1.76471663683772	4665	Transient	tropics_13	0.6543104	1.01443572470039	0.314597315436242	1.01890429166758	2.09497206703911	0.995623709456574	953.109090909091	0.06	0.0075
5.457746	2.10737	0.025547	0.000136	-0.618846	0.000136	0.476406	0.153069	4409	7	18	0.384004	2138	6.0347	5.9644	15.2207	0.00626	0.0836	39997862	2138	7.082192	1.012032	0.00124	0.530507	0.000151	0.477152	0.000219	-3.3e-05	1.87133843917718	5056	Transient	tropics_13	0.779678	1.01367952921951	0.109677419354839	1.01519034396924	0.900662251655629	0.998436556904299	698.945205479452	0.06	0.005345
5.850617	6.085092	0.010488	0.000393	-0.622002	0.000393	0.470901	0.147179	5067	8	61	0.716308	13349	4.8026	7.7671	68.4932	0.00634	0.0328	39986651	13349	8.884932	0.963101	0.000868	0.524197	0.000191	0.459536	9.6e-05	-2.4e-05	1.47485706879018	5272	Transient	tropics_13	0.731327125	1.04925983033344	0.452764976958525	1.02417325958234	2.05759162303665	1.02473146826364	1533.11458333333	0.06	0.0333725
6.07722	1.770099	0.037513	0.000114	-0.623822	0.000114	0.484569	0.142831	5347	10	29	0.390486	4036	5.0339	8.5342	30.4414	0.00844	0.0589	39995964	4036	9.652055	1.012574	0.001083	0.519408	0.000192	0.487737	0.000272	-9.9e-05	1.98205034276627	5311	Transient	tropics_13	0.607722	1.02533295732017	0.105263157894737	1.0317367811326	0.59375	0.993504696178473	525.113970588235	0.06	0.01009
10.974359	4.492555	0.012996	0.00029	-0.663157	0.00029	0.491884	0.130347	5095	8	60	0.662621	10629	4.849	7.8438	136.9863	0.00662	0.0338	39989371	10629	8.961644	0.963818	0.00124	0.524117	0.000192	0.459979	0.00021	-4.1e-05	1.65039470964778	5526	Est.	tropics_13	1.371794875	1.05111215502143	0.233870967741935	0.983028994973136	1.51041666666667	1.06936186217197	620.7	0.06	0.0265725
6.608247	2.643781	0.024734	0.000171	-0.628087	0.000171	0.480466	0.149113	5389	10	24	0.437289	4441	5.1218	5.3534	91.3242	0.00609	0.0593	39995559	4441	9.767123	1.011105	0.000938	0.518092	0.000198	0.488249	0.000214	-9e-05	1.89937055929644	5548	Transient	tropics_13	0.6608247	1.01378434779054	0.182302771855011	1.02995534436387	0.863636363636364	0.984059363152818	696.789719626168	0.06	0.0111025
11.352941	4.123594	0.07184	0.000266	-0.666197	0.000266	0.52334	0.131278	5641	11	44	0.559647	14745	5.1465	6.0438	54.7945	0.00796	0.0514	39985255	14745	10.457534	1.015623	0.000796	0.511566	0.000152	0.496554	9e-05	-2.2e-05	1.63490749547854	6318	Est.	tropics_13	1.03208554545455	1.05795498227553	0.334170854271357	1.00409001101496	1.75	1.05394378053545	1458.64444444444	0.06	0.0368625
12.004161	4.1731	0.034551	0.000269	-0.671428	0.000269	0.507055	0.123993	5963	12	94	0.435126	32648	4.9113	6.926	Inf	0.00628	0.0449	39967352	32648	11.339726	0.990555	0.00105	0.509748	0.000154	0.486051	0.000178	-3.5e-05	1.96895783326621	6454	Est.	tropics_13	1.00034675	1.04502508182356	0.256190476190476	1.00241370132532	1.74675324675325	1.0432135722383	696.58988764045	0.06	0.08162
11.05137	3.059005	0.089011	0.000197	-0.663775	0.000197	0.531149	0.114464	6145	12	74	0.329941	17294	4.2508	4.9836	91.3242	0.0064	0.0428	39982706	17294	11.838356	0.9891	0.00194	0.508607	0.000148	0.486351	0.000323	4e-06	2.09817368161515	7086	Est.	tropics_13	0.9209475	1.10513869202273	0.101546391752577	1.01238067663547	1.33108108108108	1.09211043053268	354.377708978328	0.06	0.043235
14.160808	5.055241	0.070177	0.000326	-0.688751	0.000326	0.534737	0.111668	6327	12	87	0.658331	40867	2.5486	5.4781	54.7945	0.00608	0.0301	39959133	40867	12.336986	1.042329	0.001652	0.507872	0.000107	0.513277	0.000295	-2e-06	1.33091572565458	7388	Transient	tropics_13	1.18006733333333	1.02913574505132	0.197336561743341	0.988837598782442	3.04672897196262	1.04180978302164	378.535593220339	0.06	0.1021675
10.173785	3.325195	0.056124	0.000215	-0.656726	0.000215	0.510652	0.112739	6537	13	97	0.637433	40467	2.8716	2.9753	Inf	0.00637	0.0177	39959533	40467	12.912329	0.96981	0.001162	0.506719	0.000159	0.478621	0.00011	1.5e-05	1.45055902060916	7839	Est.	tropics_13	0.782598846153846	1.09065573048385	0.185025817555938	1.02334090269114	1.35220125786164	1.0669235156836	1024.9	0.06	0.1011675
10.64184	5.014109	0.057671	0.000323	-0.660486	0.000323	0.513041	0.107846	6719	12	52	0.5857	14965	2.9501	6.5562	91.3242	0.00602	0.0359	39985035	14965	13.410959	0.997795	0.001668	0.511189	0.000144	0.488113	0.000228	2.2e-05	1.75906352774902	8902	Est.	tropics_13	0.88682	1.06170747179803	0.193645083932854	1.01058552858602	2.24305555555556	1.05107014154509	473.008771929825	0.06	0.0374125
9.962753	6.852054	0.073137	0.000442	-0.655031	0.000442	0.518258	0.109563	6817	11	45	0.664983	19199	2.7038	2.3164	54.7945	0.00595	0.0195	39980801	19199	13.679452	1.008792	0.001407	0.512268	0.000149	0.492458	0.00016	1.9e-05	1.29425231818284	8998	Est.	tropics_13	0.905704818181818	1.06650124316402	0.314143567874911	1.01397307685176	2.96644295302013	1.05239025460039	684.76875	0.06	0.0479975
5.553299	3.485738	0.027132	0.000225	-0.619614	0.000225	0.477536	0.122703	7517	9	28	0.389531	2770	5.24	14.226	39.1389	0.0599	0.0412	39997230	2770	15.59726	0.988871	0.00119	0.522487	0.000174	0.473332	0.000137	-2e-06	1.86520093925056	9989	Transient	tropics_13	0.617033222222222	1.03906720316834	0.189075630252101	1.02998184496175	1.29310344827586	1.00888171515976	895.642335766423	0.06	0.006925
8.790393	4.803226	0.040745	0.00031	-0.645615	0.00031	0.496836	0.116031	7503	9	28	0.39094	2980	5.1399	3.2247	22.8311	0.00676	0.0382	39997020	2980	15.558904	0.98207	0.001246	0.52216	0.000182	0.470387	0.000159	-1.1e-05	1.81848536769549	10294	Est.	tropics_13	0.976710333333333	1.06060308035975	0.248796147672552	1.00417491543417	1.7032967032967	1.05622816957101	729.754716981132	0.06	0.00745
3.695817	1.816218	0.089489	0.000117	-0.604694	0.000117	0.500736	0.11777	7629	8	21	0.291971	2877	5.274	3.5699	13.0463	0.00607	0.0452	39997123	2877	15.90411	1.017157	0.00184	0.525951	0.000175	0.483603	0.00021	3e-05	1.84093008690605	10604	Est.	tropics_13	0.461977125	1.07516863520366	0.0635869565217391	1.03857878582412	0.668571428571429	1.03542781992668	560.809523809524	0.06	0.0071925
8.609248	5.434387	-0.02943	0.000351	-0.64416	0.000351	0.463155	0.122708	8035	7	133	0.615446	60249	4.5433	4.6822	273.9726	0.00653	0.0347	39939751	60249	17.016438	0.963098	0.00075	0.532071	0.000166	0.452697	5.4e-05	-4e-06	1.44102127106733	10655	Transient	tropics_13	1.22989257142857	1.00820357344888	0.468	0.986904837502413	2.1144578313253	1.02310154474185	2272.37037037037	0.06	0.1506225
8.783673	4.169529	-0.025358	0.000269	-0.645561	0.000269	0.465038	0.119975	8259	7	37	0.356353	3707	5.9682	5.2945	30.4414	0.0083	0.0691	39996293	3707	17.630137	0.963879	0.001416	0.52934	0.00019	0.455579	0.000353	-9.9e-05	2.38039710884483	10714	Transient	tropics_13	1.25481042857143	1.01149710033332	0.189971751412429	0.990607717093351	1.41578947368421	1.02076259002281	339.872521246459	0.06	0.0092675
8.778947	6.459908	0.000798	0.000417	-0.645523	0.000417	0.47735	0.118415	8245	7	42	0.381406	4195	5.7878	5.2575	68.4932	0.00792	0.0652	39995805	4195	17.591781	0.960274	0.001459	0.529755	0.00019	0.453524	0.000365	-1e-04	2.39572536829571	10817	Transient	tropics_13	1.25413528571429	1.04220078694905	0.28581220013708	0.989869308151454	2.19473684210526	1.05253525723005	324.424657534247	0.06	0.0104875
9.817746	4.878054	0.011223	0.000315	-0.653866	0.000315	0.486426	0.112999	8203	7	51	0.453044	6783	5.4466	5.1425	68.4932	0.00659	0.0568	39993217	6783	17.476712	0.962286	0.001004	0.530212	0.000188	0.453979	0.000169	-4.6e-05	2.28458906964274	10859	Est.	tropics_13	1.40253514285714	1.05092063495386	0.313745019920319	0.980799084143935	1.67553191489362	1.07147246899086	668.633136094675	0.06	0.0169575
2.711712	1.880854	0.011494	0.000121	-0.59679	0.000121	0.459504	0.127461	8399	9	21	0.223824	1595	6.6612	15.4342	10.5374	0.0248	0.1055	39998405	1595	18.013699	1.002766	0.001596	0.523009	0.000208	0.479751	0.000438	-0.000131	2.10965824582945	10976	Transient	tropics_13	0.301301333333333	1.00877005186607	0.0758145363408521	1.05270875258119	0.581730769230769	0.957796857119631	291.006849315068	0.06	0.0039875
9.175	1.994375	0.062897	0.000129	-0.648704	0.000129	0.50952	0.112822	8357	8	26	0.245154	1754	6.6677	15.3726	10.5374	0.02488	0.0973	39998246	1754	17.89863	0.989588	0.001315	0.525096	0.00021	0.471568	0.000373	-0.000132	2.26573466390404	12264	Est.	tropics_13	1.146875	1.07612172653276	0.0980988593155893	0.995480420142938	0.614285714285714	1.08048043972449	302.471849865952	0.06	0.004385
10.12037	7.418932	-0.002015	0.000479	-0.656297	0.000479	0.481547	0.119474	9141	11	103	0.635191	35827	6.8912	6.6548	Inf	0.00625	0.0823	39964173	35827	20.046575	0.974952	0.000925	0.513426	0.000186	0.474937	9.6e-05	-1.8e-05	1.49042618464638	12451	Transient	tropics_13	0.920033636363636	1.02362683367964	0.517837837837838	1.01040614021904	2.5752688172043	1.01391763539164	1244.52083333333	0.06	0.0895675
13.105681	5.021819	0.023879	0.000324	-0.680276	0.000324	0.506016	0.108968	9197	11	77	0.554597	23536	7.2433	6.8082	Inf	0.00615	0.0922	39976464	23536	20.2	0.976736	0.000923	0.514183	0.000178	0.475119	0.000117	-2.6e-05	1.81694878022969	12486	Est.	tropics_13	1.19142554545455	1.04856008815091	0.351029252437703	0.985013478411285	1.82022471910112	1.06503002405713	931.350427350427	0.06	0.05884
17.509213	6.253265	-0.004284	0.000403	-0.715646	0.000403	0.509496	0.111042	9421	12	40	0.321093	9368	9.2964	7.4219	34.2466	0.00638	0.1521	39990632	9368	20.813699	0.998493	0.001119	0.508649	0.000184	0.49115	0.00031	-0.000109	2.25095452256129	12696	Transient	tropics_13	1.45910108333333	0.997227985812846	0.360142984807864	0.96112681975976	2.19021739130435	1.0373531507686	358.2	0.06	0.02342
12.21134	4.458772	-0.010918	0.000288	-0.673092	0.000288	0.485042	0.1196	9393	12	46	0.288691	9453	9.3589	7.3452	34.2466	0.00621	0.1534	39990547	9453	20.736986	0.995099	0.00124	0.509489	0.000183	0.488681	0.000347	-0.000112	2.31912559701059	12956	Transient	tropics_13	1.01761166666667	0.994013042967122	0.232258064516129	1.00125580420891	1.57377049180328	0.992553424422067	344.668587896254	0.06	0.0236325
12.83671	3.471549	0.053476	0.000224	-0.678115	0.000224	0.51996	0.107932	9547	13	40	0.482284	13434	7.5917	7.7671	136.9863	0.00609	0.1156	39986566	13434	21.158904	1.025331	0.001331	0.505332	0.000161	0.507587	0.000308	-7.4e-05	1.93339217864259	13611	Transient	tropics_13	0.987439230769231	1.0288693827687	0.168294515401953	1.00443444314646	1.39130434782609	1.02437611680362	350.428571428571	0.06	0.033585
13.97971	2.144516	0.055325	0.000138	-0.687296	0.000138	0.525673	0.103906	9421	12	40	0.321093	9368	9.2964	7.4219	34.2466	0.00638	0.1521	39990632	9368	20.813699	0.998493	0.001119	0.508649	0.000184	0.49115	0.00031	-0.000109	2.25095452256129	13672	Est.	tropics_13	1.16497583333333	1.05847917429552	0.123324396782842	0.988764680706102	0.75	1.07029013539652	335.18064516129	0.06	0.02342
10.904762	6.213152	0.035162	0.000401	-0.662598	0.000401	0.502901	0.114847	9701	13	72	0.406835	32303	6.634	8.189	Inf	0.00622	0.0907	39967697	32303	21.580822	1.014731	0.000935	0.503375	0.00017	0.504264	0.000178	-5.9e-05	1.89093020413213	13801	Transient	tropics_13	0.838827846153846	1.02075081256272	0.428877005347594	1.02410786687072	2.35882352941176	0.997297050751194	645.207865168539	0.06	0.0807575
13.984197	5.012042	0.045109	0.000323	-0.687332	0.000323	0.520682	0.107733	9715	13	69	0.394364	34955	6.727	8.2274	Inf	0.00612	0.0918	39965045	34955	21.619178	1.025442	0.000893	0.503152	0.000171	0.509777	0.000129	-4.1e-05	1.91555634143304	13823	Transient	tropics_13	1.07570746153846	1.02018630323275	0.361702127659574	0.999531077631405	1.88888888888889	1.02139170656974	835.139534883721	0.06	0.0873875
15.595752	8.227153	0.000943	0.000531	-0.700276	0.000531	0.5048	0.110026	9869	13	98	0.209516	44703	9.3373	8.6493	Inf	0.00608	0.153	39955297	44703	22.041096	0.999138	0.001485	0.503883	0.000197	0.495926	0.000196	-1.3e-05	2.34558541320913	13828	Transient	tropics_13	1.19967323076923	1.00180700240036	0.357575757575758	0.985245116742903	2.69543147208122	1.01789379867158	561.357142857143	0.06	0.1117575
8.658849	3.907068	0.077722	0.000252	-0.644558	0.000252	0.515525	0.107052	9897	13	104	0.182035	43261	9.5784	8.726	Inf	0.0063	0.162	39956739	43261	22.117808	0.997837	0.001807	0.504737	0.000208	0.494351	0.000173	3.3e-05	2.42475367922685	14068	Est.	tropics_13	0.666065307692308	1.08316503431306	0.139457664637521	1.03993662879449	1.21153846153846	1.04283191497539	618.797687861272	0.06	0.1081525
11.383252	3.941138	0.070236	0.000254	-0.666441	0.000254	0.522995	0.101972	9911	13	103	0.167988	42759	10.0366	8.7644	136.9863	0.00634	0.177	39957241	42759	22.156164	0.997249	0.002205	0.505387	0.000216	0.493406	0.000243	4.2e-05	2.45776695182456	14193	Est.	tropics_13	0.875634769230769	1.07572063050908	0.115192743764172	1.01611832761119	1.17592592592593	1.05996886945031	419.637860082304	0.06	0.1068975
11.405102	5.317729	0.051992	0.000343	-0.666616	0.000343	0.514025	0.100317	10093	11	141	0.374149	73428	5.0754	9.263	273.9726	0.00613	0.0928	39926572	73428	22.654795	1.009673	0.001267	0.513905	0.00017	0.491412	0.000201	-2.9e-05	1.78483471838051	14451	Est.	tropics_13	1.03682745454545	1.04327570960215	0.270718232044199	0.999101259621202	2.01764705882353	1.04601637729644	499.089552238806	0.06	0.18357
12.838386	4.708096	0.043826	0.000304	-0.678129	0.000304	0.515732	0.099306	10149	11	144	0.387522	72223	4.2124	9.4164	136.9863	0.00645	0.0736	39927777	72223	22.808219	0.991952	0.001139	0.513693	0.000171	0.482987	0.000175	-2.9e-05	1.75037436055029	14841	Est.	tropics_13	1.167126	1.05327731964522	0.266900790166813	0.988072175508919	1.77777777777778	1.06779685581599	567.462857142857	0.06	0.1805575
14.752404	9.936292	-0.014047	0.000641	-0.693502	0.000641	0.493461	0.106836	10583	11	37	0.42548	6515	4.1131	9.6096	34.2466	0.00654	0.042	39993485	6515	23.99726	1.00116	0.000996	0.512668	0.000214	0.488459	0.000112	-3.6e-05	1.81064665064814	15237	Transient	tropics_13	1.34112763636364	0.984908704669992	0.643574297188755	0.974944060777071	2.99532710280374	1.01024036817829	953.892857142857	0.06	0.0162875
10.158996	4.221582	0.03432	0.000272	-0.656607	0.000272	0.499154	0.107722	10597	11	39	0.418497	6509	4.194	10.289	45.6621	0.00657	0.045	39993491	6509	24.035616	1.000147	0.000877	0.513002	0.000204	0.487719	0.000163	-7.3e-05	1.83152518122238	16102	Transient	tropics_13	0.923545090909091	1.03476361652702	0.310148232611174	1.01092781226906	1.33333333333333	1.02344587764676	660.871165644172	0.06	0.0162725
14.354545	4.633388	0.026552	0.000299	-0.690307	0.000299	0.512267	0.104883	10597	11	39	0.418497	6509	4.194	10.289	45.6621	0.00657	0.045	39993491	6509	24.035616	1.000147	0.000877	0.513002	0.000204	0.487719	0.000163	-7.3e-05	1.83152518122238	16236	Transient	tropics_13	1.30495863636364	1.02675671183423	0.340935005701254	0.977427200765212	1.4656862745098	1.05033226099455	643.453987730061	0.06	0.0162725
11.365517	3.776742	0.038146	0.000244	-0.666298	0.000244	0.505984	0.109822	10863	12	30	0.408643	9441	5.1332	10.6534	34.2466	0.00613	0.0402	39990559	9441	24.764384	1.01257	0.000628	0.508928	0.00019	0.49771	9.4e-05	-6.4e-05	1.81356520228042	16581	Transient	tropics_13	0.947126416666667	1.02598625152813	0.388535031847134	1.00919272216372	1.28421052631579	1.01662413855458	1168.31914893617	0.06	0.0236025
8.309469	3.216007	-0.005932	0.000207	-0.641752	0.000207	0.472395	0.233832	2365	6	16	0.652713	6856	6.1098	6.2247	45.6621	0.00634	0.0159	39993144	6856	1.482192	1.001328	0.000649	0.533011	0.000162	0.469834	2.3e-05	-4e-06	1.21787426155874	1488	Transient	tropics_15	1.3849115	0.992767164778886	0.318952234206472	0.987539500135691	1.27777777777778	1.00545086136806	10166.6086956522	0.06	0.01714
6.843458	5.431102	0.006365	0.00035	-0.629976	0.00035	0.472639	0.23047	2309	6	18	0.648137	6656	6.2699	6.0712	34.2466	0.00639	0.0161	39993344	6656	1.328767	1.011706	0.000645	0.533555	0.000146	0.474215	2.8e-05	-1e-06	1.20825018446624	1520	Transient	tropics_15	1.14057633333333	0.994740863115129	0.542635658914729	0.998218709155587	2.3972602739726	0.996676612928735	8231.07142857143	0.06	0.01664
6.784387	4.068753	0.016777	0.000262	-0.629502	0.000262	0.477494	0.227708	2757	6	39	0.506207	17882	5.0596	5.9014	68.4932	0.00618	0.0237	39982118	17882	2.556164	1.013789	0.000799	0.535973	0.000153	0.473039	5e-05	3e-06	1.46894307669398	1661	Transient	tropics_15	1.13073116666667	1.00308695814148	0.327909887359199	0.994186456737954	1.71241830065359	1.00941782812834	4554.16	0.06	0.044705
4.568733	3.24258	0.05641	0.000209	-0.611706	0.000209	0.487945	0.221317	2603	6	31	0.682618	10511	6.1358	6.8767	54.7945	0.00644	0.0195	39989489	10511	2.134247	1.011992	0.000923	0.535595	0.000191	0.472537	4.9e-05	2e-06	1.32411931980449	1781	Est.	tropics_15	0.7614555	1.045493825732	0.226435536294691	1.01275161780146	1.09424083769634	1.03260697045946	4516.67346938776	0.06	0.0262775
7.746888	8.128189	-0.009621	0.000524	-0.637233	0.000524	0.468587	0.212065	3149	6	35	0.64393	11450	4.3111	6.9753	91.3242	0.00633	0.0266	39988550	11450	3.630137	0.973647	0.000737	0.534537	0.000165	0.455553	5.9e-05	-1e-05	1.59314292968237	1974	Transient	tropics_15	1.291148	1.01723225537697	0.710990502035278	0.989180286107481	3.17575757575758	1.02861138001506	3594.32203389831	0.06	0.028625
4.493606	4.03001	0.002182	0.00026	-0.611102	0.00026	0.461863	0.218305	3275	6	28	0.622128	6399	4.7996	7.3205	136.9863	0.00648	0.0311	39993601	6399	3.975342	0.986378	0.000731	0.534585	0.000146	0.461475	7.7e-05	-1.4e-05	1.63481485182949	2188	Transient	tropics_15	0.748934333333333	1.01602467035397	0.355677154582763	1.01527806844441	1.78082191780822	1.00084078227423	2835.12987012987	0.06	0.0159975
9.033445	2.433664	0.011499	0.000157	-0.647567	0.000157	0.483482	0.202018	3387	6	22	0.636605	4901	5.0696	5.1315	68.4932	0.00624	0.0284	39995099	4901	4.282192	0.992441	0.000578	0.533153	0.000162	0.465574	4.3e-05	-2.2e-05	1.47255394040689	2595	Transient	tropics_15	1.50557416666667	1.01927002979898	0.271626297577855	0.981552125772243	0.969135802469136	1.03846434723589	4698.09302325581	0.06	0.0122525
6.738474	4.307128	0.040276	0.000278	-0.629133	0.000278	0.48864	0.208988	4087	6	35	0.596723	15684	7.8407	7.0493	91.3242	0.00627	0.0247	39984316	15684	6.2	1.012082	0.00076	0.533412	0.000172	0.474567	8e-05	-2.7e-05	1.34566618247261	2869	Transient	tropics_15	1.123079	1.02866969041255	0.36578947368421	0.999328395926472	1.61627906976744	1.02965440074847	2612.35	0.06	0.03921
6.650313	2.849535	0.030766	0.000184	-0.628425	0.000184	0.483664	0.202914	4073	6	27	0.611734	14982	7.6517	7.011	68.4932	0.00598	0.0264	39985018	14982	6.161644	1.013983	0.000772	0.533364	0.000168	0.475479	6.5e-05	-1.5e-05	1.30545086488638	2920	Est.	tropics_15	1.1083855	1.01702313008839	0.238341968911917	1.00012616903408	1.0952380952381	1.01721421976575	3121.75384615385	0.06	0.037455
7.375332	4.470532	0.011576	0.000288	-0.634249	0.000288	0.477205	0.195806	4507	7	34	0.46124	11842	7.421	8.2	54.7945	0.00613	0.0419	39988158	11842	7.350685	0.990869	0.00063	0.530278	0.00017	0.467381	7e-05	-3.4e-05	1.80037836922567	3120	Est.	tropics_15	1.05361885714286	1.02096569897322	0.457142857142857	1.00010488715124	1.69411764705882	1.0210192540989	2797.22857142857	0.06	0.029605
11.74171	5.245677	0.018867	0.000338	-0.66932	0.000338	0.497815	0.184312	4703	8	33	0.498565	8711	6.4835	6.1233	39.1389	0.00634	0.0518	39991289	8711	7.887671	0.991337	0.000786	0.527772	0.000176	0.469842	0.000118	-4.5e-05	1.69435376197065	3177	Transient	tropics_15	1.46771375	1.02795124813448	0.430025445292621	0.970223236460595	1.92045454545455	1.05953703585461	1561.96610169492	0.06	0.0217775
6.508152	5.630368	0.049177	0.000363	-0.627283	0.000363	0.492012	0.184768	4885	7	30	0.349817	8736	5.9756	6.6219	39.1389	0.00624	0.067	39991264	8736	8.386301	1.022437	0.001139	0.528923	0.000202	0.483485	0.000131	-2.4e-05	1.72281215147656	3684	Est.	tropics_15	0.929736	1.0273554812612	0.318700614574188	1.00967592736912	1.7970297029703	1.01763653474255	1410.4427480916	0.06	0.02184
6.006993	7.205079	0.047358	0.000465	-0.623258	0.000465	0.489183	0.190718	4955	7	34	0.351697	11871	6.1024	6.8137	39.1389	0.00617	0.0709	39988129	11871	8.578082	1.020468	0.001339	0.530042	0.000201	0.481545	0.000185	-2.9e-05	1.86268590100077	3793	Transient	tropics_15	0.858141857142857	1.02746710718286	0.347274085138163	1.01160788492571	2.3134328358209	1.01586144597078	1030.90810810811	0.06	0.0296775
3.782991	4.715371	0.06054	0.000304	-0.605394	0.000304	0.487245	0.175465	5207	6	88	0.403048	40288	5.8531	7.5041	136.9863	0.00599	0.0796	39959712	40288	9.268493	0.998632	0.00122	0.534684	0.000198	0.467111	0.00013	-8e-06	1.98903268320226	4052	Est.	tropics_15	0.6304985	1.06386546107488	0.249180327868852	1.02090078568884	1.53535353535354	1.04310324526718	1349.73076923077	0.06	0.10072
8.031809	4.550082	0.023086	0.000294	-0.639522	0.000294	0.485641	0.171349	5263	6	84	0.433005	41473	5.5598	7.5205	136.9863	0.00618	0.0761	39958527	41473	9.421918	1.001259	0.001035	0.535609	0.000186	0.46752	8.8e-05	-2e-06	1.93468310420644	4062	Transient	tropics_15	1.33863483333333	1.02206776094274	0.284057971014493	0.984943363666931	1.58064516129032	1.03875983915127	1947.14772727273	0.06	0.1036825
6.592857	5.581378	0.012532	0.00036	-0.627964	0.00036	0.474653	0.164632	5557	5	40	0.492475	10565	4.1697	5.2712	136.9863	0.00621	0.0427	39989435	10565	10.227397	0.979197	0.000957	0.537668	0.000167	0.455487	0.000109	-1.3e-05	1.82230297409468	4260	Transient	tropics_15	1.3185714	1.03412373053587	0.376175548589342	0.992577692067639	2.15568862275449	1.04207803954888	1510.38532110092	0.06	0.0264125
5.228528	4.618021	0.032232	0.000298	-0.617005	0.000298	0.478815	0.159079	5571	5	37	0.498113	10068	4.1085	5.3096	68.4932	0.00638	0.0424	39989932	10068	10.265753	0.988424	0.00099	0.537575	0.000167	0.45982	7.9e-05	8e-06	1.83258656238172	4654	Est.	tropics_15	1.0457056	1.04485228723261	0.301010101010101	1.00368878069715	1.78443113772455	1.04130964290374	2013.6582278481	0.06	0.02517
8.393018	4.5336	0.037289	0.000292	-0.642423	0.000292	0.493667	0.153983	5879	6	31	0.630549	12976	3.6363	6.1521	54.7945	0.00631	0.0284	39987024	12976	11.109589	1.03059	0.001016	0.535681	0.000153	0.481164	0.000116	-9e-06	1.28978534746694	5194	Transient	tropics_15	1.39883633333333	1.00718322267821	0.28740157480315	0.981958182385404	1.90849673202614	1.02598490327622	1327.43965517241	0.06	0.03244
4.332031	11.24913	0.007108	0.000726	-0.609804	0.000726	0.463644	0.156657	6285	7	58	0.584021	15145	4.6989	5.0164	Inf	0.00611	0.0266	39984855	15145	12.221918	0.973061	0.001187	0.532081	0.000207	0.457468	0.000208	-5.6e-05	1.6308962948849	5344	Transient	tropics_15	0.618861571428571	1.03501560723553	0.611625947767481	1.02138091057979	3.50724637681159	1.01350039784203	753.158653846154	0.06	0.0378625
9.706362	10.167175	0.031004	0.000656	-0.652972	0.000656	0.495955	0.144613	6159	7	53	0.697149	27393	4.2779	3.7274	Inf	0.00616	0.0224	39972607	27393	11.876712	0.991864	0.000711	0.532034	0.000181	0.466303	7.7e-05	-3.3e-05	1.28972619496667	5352	Est.	tropics_15	1.38662314285714	1.03995066847551	0.922644163150492	0.978314468603379	3.62430939226519	1.06358955443135	1878.09090909091	0.06	0.0684825
3.523466	3.902879	0.054245	0.000252	-0.60331	0.000252	0.482798	0.150128	6439	7	35	0.321014	8794	5.1633	3.9877	54.7945	0.0061	0.0398	39991206	8794	12.643836	1.000703	0.001193	0.531854	0.000228	0.470679	0.000204	-6.6e-05	1.94310136461717	6132	Est.	tropics_15	0.503352285714286	1.05500156146522	0.211232187761945	1.02847411635863	1.10526315789474	1.02574790887208	735.921568627451	0.06	0.021985
3.778481	3.965697	0.010173	0.000256	-0.605358	0.000256	0.462919	0.146989	7279	6	34	0.206857	7846	7.3168	6.3712	39.1389	0.00616	0.0983	39992154	7846	14.945205	1.014941	0.001655	0.535307	0.000169	0.474227	0.000281	-2.9e-05	2.34490897678866	6381	Transient	tropics_15	0.629746833333333	0.995353346528361	0.154682779456193	1.01974935314565	1.51479289940828	0.976154879414289	523.092526690392	0.06	0.019615
8.614901	6.299634	0.008853	0.000406	-0.644205	0.000406	0.480738	0.134443	7069	5	52	0.522804	17519	6.4857	6.0795	136.9863	0.00652	0.0565	39982481	17519	14.369863	0.968325	0.000746	0.536801	0.000162	0.45118	9.1e-05	-2.5e-05	1.59018361346475	6533	Transient	tropics_15	1.7229802	1.04189430584165	0.544235924932976	0.978164747590699	2.50617283950617	1.06551265570282	1477.3956043956	0.06	0.0437975
4.806316	2.876171	0.032193	0.000186	-0.613614	0.000186	0.477145	0.1401	7223	6	38	0.267942	7580	7.1056	5.1808	30.4414	0.0059	0.0856	39992420	7580	14.791781	0.992209	0.001908	0.53519	0.000179	0.463725	0.000349	-3.9e-05	2.38307718746642	6653	Transient	tropics_15	0.801052666666667	1.04082587480561	0.0974842767295597	1.01158605937089	1.0391061452514	1.02893956547523	401.432664756447	0.06	0.01895
4.453292	2.900192	0.077888	0.000187	-0.610778	0.000187	0.498042	0.130982	7209	6	41	0.305017	7734	7.1986	6.2767	54.7945	0.00625	0.0847	39992266	7734	14.753425	0.995895	0.001699	0.535076	0.000183	0.465537	0.000291	-3.3e-05	2.30111722073307	7079	Est.	tropics_15	0.742215333333333	1.08545738226707	0.110064743967039	1.01467512371423	1.02185792349727	1.06982259197443	450.109965635739	0.06	0.019335
4.444444	9.469136	0.014349	0.000611	-0.610707	0.000611	0.467303	0.128421	7909	5	31	0.660565	3824	4.855	7.2397	24.9066	0.00651	0.0295	39996176	3824	16.671233	0.974341	0.001263	0.537762	0.000174	0.453095	0.000124	1.7e-05	1.49511374519213	7649	Est.	tropics_15	0.8888888	1.04116776474248	0.483768804433888	1.00967873478372	3.51149425287356	1.0313576623004	1035.65322580645	0.06	0.00956
1.874251	1.175804	0.057713	7.6e-05	-0.590063	7.6e-05	0.478025	0.134906	8077	5	20	0.195064	2512	5.0121	7.5205	24.9066	0.00647	0.0457	39997488	2512	17.131507	1.013227	0.000744	0.538438	0.000151	0.470619	5.1e-05	0	2.09092866718146	7829	Est.	tropics_15	0.3748502	1.04558100124274	0.102150537634409	1.02944510457213	0.503311258278146	1.01573672121185	2645.21568627451	0.06	0.00628
2.935223	3.955318	0.020473	0.000255	-0.598585	0.000255	0.464508	0.133965	7909	5	31	0.660565	3824	4.855	7.2397	24.9066	0.00651	0.0295	39996176	3824	16.671233	0.974341	0.001263	0.537762	0.000174	0.453095	0.000124	1.7e-05	1.49511374519213	8201	Transient	tropics_15	0.5870446	1.04756343970222	0.201900237529691	1.02199254361692	1.46551724137931	1.02518897802889	1080.36290322581	0.06	0.00956
4.701863	3.513599	-0.00342	0.000227	-0.612775	0.000227	0.460009	0.13155	7979	5	22	0.433232	2636	4.4877	7.337	18.2648	0.0059	0.0318	39997364	2636	16.863014	0.986622	0.001391	0.537841	0.00017	0.458723	0.000139	2.5e-05	1.85945023215328	8254	Transient	tropics_15	0.9403726	1.01009894522801	0.163191948238677	1.00744487785356	1.33529411764706	1.00280343475256	946.402877697842	0.06	0.00659
8.197605	2.134605	0.007636	0.000138	-0.640853	0.000138	0.478365	0.128117	8021	5	22	0.320034	2356	4.8181	7.3671	17.1233	0.00593	0.0422	39997644	2356	16.978082	0.995551	0.001016	0.538618	0.000143	0.462234	0.000102	1.1e-05	2.00757450748405	8508	Transient	tropics_15	1.639521	1.01216836565596	0.135826771653543	0.978138189555797	0.965034965034965	1.03489790885136	1256.04901960784	0.06	0.00589
5.180513	4.749059	0.06785	0.000306	-0.616619	0.000306	0.496294	0.123897	8511	5	79	0.418765	34948	6.0956	4.211	136.9863	0.00598	0.0434	39965052	34948	18.320548	1.01818	0.000801	0.538402	0.00016	0.472981	7.8e-05	-1.6e-05	1.7214394339529	8828	Est.	tropics_15	1.0361026	1.05109584329245	0.382022471910112	1.0025339910903	1.9125	1.04928950634381	1588.42307692308	0.06	0.08737
4.563077	5.470637	0.001365	0.000353	-0.61166	0.000353	0.46179	0.13134	8945	7	53	0.687253	10395	4.8457	8.6603	68.4932	0.00641	0.036	39989605	10395	19.509589	0.972999	0.000825	0.531706	0.000153	0.457684	9.5e-05	-1.5e-05	1.43730644508215	9159	Est.	tropics_15	0.651868142857143	1.0291541224981	0.427878787878788	1.02020600641444	2.30718954248366	1.00897125527657	1382.52631578947	0.06	0.0259875
9.172702	2.822542	0.033228	0.000182	-0.648685	0.000182	0.494658	0.125301	9225	7	23	0.538552	5110	5.4982	6.1671	34.2466	0.0064	0.0446	39994890	5110	20.276712	1.011596	0.000817	0.530331	0.000201	0.477111	8.7e-05	-3.6e-05	1.57598394774424	9831	Transient	tropics_15	1.310386	1.02193584754224	0.222766217870257	0.985672567741044	0.90547263681592	1.03677760521137	1440.24137931034	0.06	0.012775
4.672775	3.92172	0.058775	0.000253	-0.612541	0.000253	0.489457	0.130747	9351	7	19	0.508312	6256	5.921	6.5123	30.4414	0.00627	0.0454	39993744	6256	20.621918	1.011105	0.000814	0.531563	0.000223	0.47579	8.4e-05	-4.4e-05	1.472245759031	10118	Est.	tropics_15	0.667539285714286	1.04888868432047	0.310810810810811	1.01958181279171	1.13452914798206	1.02872485760525	1556.5119047619	0.06	0.01564
4.680796	5.054683	0.001916	0.000326	-0.612606	0.000326	0.462575	0.133285	9953	6	67	0.413873	18467	7.2101	10.8932	273.9726	0.00633	0.0562	39981533	18467	22.271233	0.978842	0.000954	0.534236	0.000165	0.45824	0.000103	-9e-06	2.2112948936158	10352	Transient	tropics_15	0.780132666666667	1.02357462869478	0.341719077568134	1.0144144911987	1.97575757575758	1.00946010824022	1294.02912621359	0.06	0.0461675
6.278075	9.751551	0.016255	0.000629	-0.625435	0.000629	0.475272	0.131924	9995	6	58	0.377631	14869	7.3062	5.4767	91.3242	0.00628	0.0603	39985131	14869	22.386301	0.981618	0.000904	0.533929	0.000172	0.459809	9.2e-05	-1.2e-05	2.31045647256652	10518	Transient	tropics_15	1.04634583333333	1.03542093896054	0.695796460176991	1.00205952557861	3.65697674418605	1.03362918081203	1433.95652173913	0.06	0.0371725
6.464242	9.080237	0.009223	0.000586	-0.626931	0.000586	0.472614	0.128363	10051	6	45	0.347779	12022	7.9352	5.6301	68.4932	0.0064	0.0718	39987978	12022	22.539726	0.990854	0.000923	0.534259	0.000169	0.463851	9.8e-05	-1.3e-05	2.34533897671349	10594	Transient	tropics_15	1.07737366666667	1.01858161033177	0.634886240520043	0.999943540472814	3.46745562130178	1.01889184242354	1309.82653061225	0.06	0.030055
6.691706	3.205424	0.039673	0.000207	-0.628758	0.000207	0.4881	0.125686	10093	6	41	0.291096	10591	8.0528	5.7452	54.7945	0.00641	0.0745	39989409	10591	22.654795	0.995445	0.000868	0.534106	0.000158	0.466131	9e-05	-1.1e-05	2.42430640579525	10814	Est.	tropics_15	1.11528433333333	1.04523151425703	0.238479262672811	0.998404232441374	1.31012658227848	1.04713052768428	1396.51111111111	0.06	0.0264775
5.172652	3.189805	0.096493	0.000206	-0.616556	0.000206	0.510526	0.115883	10443	7	45	0.585522	22655	6.3869	11.5644	45.6621	0.00637	0.0621	39977345	22655	23.613699	1.029303	0.001458	0.532013	0.000188	0.483876	0.000179	-8e-06	1.51354196502215	11501	Est.	tropics_15	0.738950285714286	1.06994915200258	0.141289437585734	1.01463744724181	1.09574468085106	1.05507609387529	647.391061452514	0.06	0.0566375
7.664634	4.76645	-0.009929	0.000308	-0.636572	0.000308	0.468222	0.1162	10835	6	61	0.822888	18988	3.0376	7.4973	273.9726	0.00651	0.0107	39981012	18988	24.687671	0.950921	0.000694	0.533167	0.000164	0.44608	6.9e-05	-1.8e-05	0.903448392709149	11792	Transient	tropics_15	1.277439	1.04122227796299	0.443804034582133	0.992377780640983	1.8780487804878	1.04963683644189	1684.05797101449	0.06	0.04747
4.766017	4.780906	0.002132	0.000308	-0.61329	0.000308	0.462915	0.20985	2505	6	40	0.436133	11845	6.0483	3.7918	54.7945	0.00632	0.0365	39988155	11845	1.865753	1.000165	0.000605	0.535044	0.000167	0.467529	3.4e-05	-1.6e-05	1.64364159991733	1538	Transient	tropics_18	0.794336166666667	1.00196894945134	0.509090909090909	1.01218999210357	1.84431137724551	0.990131093472277	6172.05882352941	0.06	0.0296125
7.355658	4.030551	0.040168	0.00026	-0.634091	0.00026	0.490989	0.206341	2057	6	37	0.515688	13545	4.1183	2.9658	30.4414	0.00638	0.0194	39986455	13545	0.638356	0.996562	0.000844	0.533841	0.000185	0.466885	6.4e-05	-1.1e-05	1.50557384141385	1547	Est.	tropics_18	1.225943	1.04457690047503	0.308056872037915	0.993586889505705	1.40540540540541	1.05162727438234	3224.078125	0.06	0.0338625
2.553293	3.655543	0.039728	0.000236	-0.595517	0.000236	0.472201	0.2173	1959	6	37	0.622463	13400	3.6763	3.674	91.3242	0.00119	0.017	39986600	13400	0.369863	1.012898	0.000666	0.532618	0.000179	0.475629	2.6e-05	-1.2e-05	1.36855172520234	1626	Est.	tropics_18	0.425548833333333	1.02727788203747	0.354354354354354	1.03503351693311	1.31843575418994	0.99279270187478	8357.69230769231	0.06	0.0335
3.148338	2.627612	0.054122	0.00017	-0.600297	0.00017	0.481253	0.200744	2729	6	28	0.270924	5950	7.2318	4.2767	54.7945	0.0066	0.0448	39994050	5950	2.479452	0.9931	0.000684	0.533317	0.000189	0.465749	5.4e-05	-2.7e-05	1.82058807161603	2444	Est.	tropics_18	0.524723	1.06294771838866	0.248538011695906	1.02874774897626	0.899470899470899	1.033288316239	3717.48148148148	0.06	0.014875
4.843562	7.125948	0.037473	0.00046	-0.613913	0.00046	0.479876	0.185605	3471	5	41	0.726191	12695	5.0693	6.2767	91.3242	0.00664	0.0196	39987305	12695	4.512329	0.985212	0.001144	0.537417	0.000163	0.458438	9.4e-05	2.1e-05	1.2504401198678	2904	Est.	tropics_18	0.9687124	1.05376707321503	0.402097902097902	1.00709298641565	2.82208588957055	1.04676313918131	1974.52127659574	0.06	0.0317375
4.700229	3.761396	0.016373	0.000243	-0.612762	0.000243	0.469316	0.185014	3471	5	41	0.726191	12695	5.0693	6.2767	91.3242	0.00664	0.0196	39987305	12695	4.512329	0.985212	0.001144	0.537417	0.000163	0.458438	9.4e-05	2.1e-05	1.2504401198678	3020	Est.	tropics_18	0.9400458	1.03176552061995	0.212412587412587	1.00825281779793	1.49079754601227	1.02372839947823	1968.23404255319	0.06	0.0317375
3.697552	5.008176	0.039633	0.000323	-0.604708	0.000323	0.47646	0.192912	3569	5	34	0.498395	8724	5.3969	6.5452	Inf	0.0063	0.0297	39991276	8724	4.780822	0.997615	0.000916	0.538487	0.000158	0.463316	7.3e-05	5e-06	1.83163166665293	3047	Transient	tropics_18	0.7395104	1.04291622191183	0.352620087336245	1.01438642651503	2.04430379746835	1.02836940662528	2642.6301369863	0.06	0.02181
8.44704	5.602335	-0.004376	0.000361	-0.642857	0.000361	0.473699	0.169607	4227	5	35	0.525406	10647	7.144	6.5315	68.4932	0.0062	0.0427	39989353	10647	6.583562	0.984504	0.000628	0.537081	0.000158	0.458473	6e-05	-2.2e-05	1.32656283695828	3858	Transient	tropics_18	1.689408	1.0113047389721	0.57484076433121	0.97897356178744	2.28481012658228	1.03321024356941	2826.78333333333	0.06	0.0266175
4.263014	5.695207	0.034376	0.000367	-0.60925	0.000367	0.476079	0.178249	4423	6	22	0.450498	5323	7.3123	5.2822	34.2466	0.00614	0.0465	39994677	5323	7.120548	0.995982	0.000849	0.533728	0.000173	0.466782	0.000142	-4.8e-05	1.65741158904206	3948	Transient	tropics_18	0.710502333333333	1.03914898430105	0.432273262661955	1.01879334620246	2.12138728323699	1.01991722045837	1255.27464788732	0.06	0.0133075
8.795455	3.430383	0.030004	0.000221	-0.645655	0.000221	0.491586	0.170727	4367	6	25	0.515211	6081	7.2276	5.1288	136.9863	0.00603	0.0453	39993919	6081	6.967123	0.986185	0.000814	0.535468	0.00017	0.460708	0.000158	-5.9e-05	1.4726347433345	4063	Transient	tropics_18	1.46590916666667	1.04489386451822	0.271498771498771	0.979178962447089	1.3	1.06702292992525	1080.55063291139	0.06	0.0152025
5.565934	2.190708	0.074349	0.000141	-0.619715	0.000141	0.500716	0.165008	4591	7	19	0.257316	5946	8.4077	6.826	39.1389	0.00675	0.0666	39994054	5946	7.580822	1.019341	0.000859	0.530606	0.00018	0.480547	0.000141	-5.3e-05	1.93997510804141	4307	Est.	tropics_18	0.795133428571429	1.05674418732989	0.164144353899884	1.01411927797411	0.783333333333333	1.04197092063836	1170.2695035461	0.06	0.014865
7.350993	3.592035	0.001215	0.000232	-0.634053	0.000232	0.472074	0.161039	5501	7	16	0.700176	1701	6.364	6.4932	19.5695	0.0063	0.0362	39998299	1701	10.073973	1.001392	0.000853	0.531003	0.000156	0.471652	9e-05	-9e-06	1.14962504238887	5101	Transient	tropics_18	1.05014185714286	0.999823983426597	0.271981242672919	0.998935175367166	1.48717948717949	1.00089472746856	1789.32222222222	0.06	0.0042525
6.835821	3.987971	0.034589	0.000257	-0.629915	0.000257	0.486079	0.154897	5501	7	16	0.700176	1701	6.364	6.4932	19.5695	0.0063	0.0362	39998299	1701	10.073973	1.001392	0.000853	0.531003	0.000156	0.471652	9e-05	-9e-06	1.14962504238887	5316	Est.	tropics_18	0.976545857142857	1.03375516936053	0.301289566236811	1.00307733333715	1.6474358974359	1.03058823030539	1721.07777777778	0.06	0.0042525
7.22449	1.378176	0.000717	8.9e-05	-0.633037	8.9e-05	0.471357	0.167799	5557	7	17	0.607884	1446	6.1807	7.2795	13.0463	0.00138	0.036	39998554	1446	10.227397	1.003029	0.000845	0.529906	0.000156	0.473406	9.4e-05	-1.2e-05	1.3761963156855	5490	Transient	tropics_18	1.03207	0.997695238229348	0.105325443786982	1.00202068549524	0.57051282051282	0.99567179123205	1785.09574468085	0.06	0.003615
10.024691	2.752477	0.039152	0.000178	-0.655529	0.000178	0.500976	0.147631	5445	7	14	0.808206	2096	5.2763	8.0795	21.0748	0.00126	0.0191	39997904	2096	9.920548	0.979727	0.000934	0.531954	0.000155	0.460671	0.00016	-3.5e-05	0.797274270518025	5491	Est.	tropics_18	1.43209871428571	1.06144726109999	0.190578158458244	0.975962865969085	1.14838709677419	1.0874919411033	922.69375	0.06	0.00524
9.025559	2.389123	0.075309	0.000154	-0.647503	0.000154	0.515309	0.150401	5879	9	19	0.638926	5179	5.0317	7.5288	17.1233	0.00627	0.0288	39994821	5179	11.109589	1.038327	0.001153	0.52297	0.000127	0.49662	0.000227	-4.2e-05	1.26628662329087	5585	Transient	tropics_18	1.00283988888889	1.03841782844064	0.133564614050304	1.00072844312503	1.21259842519685	1.03763239499013	662.559471365639	0.06	0.0129475
7.920498	4.473565	0.070363	0.000289	-0.638627	0.000289	0.508355	0.150934	5991	9	32	0.645234	14604	4.2095	7.8356	54.7945	0.00641	0.0252	39985396	14604	11.416438	1.043437	0.000747	0.519906	0.000123	0.501951	8.4e-05	-1.3e-05	1.32787477935125	5590	Est.	tropics_18	0.880055333333333	1.02823416497041	0.386880856760375	1.01560069277123	2.34959349593496	1.01275821743557	1796.83333333333	0.06	0.03651
5.609709	6.13311	0.051861	0.000396	-0.620067	0.000396	0.489774	0.140703	6495	8	38	0.427232	7682	7.2614	5.7918	91.3242	0.00679	0.07	39992318	7682	12.79726	0.993715	0.001423	0.525366	0.000222	0.472982	9e-05	3e-05	1.86259233932509	5979	Est.	tropics_18	0.701213625	1.05989074680449	0.278285312719606	1.02387363576011	1.78378378378378	1.03550240812547	1563.36666666667	0.06	0.019205
5.175803	4.420889	0.059168	0.000285	-0.616582	0.000285	0.491639	0.142058	6551	7	35	0.482172	6759	6.2342	5.9452	54.7945	0.00658	0.0591	39993241	6759	12.950685	0.997239	0.001356	0.528302	0.000198	0.472053	0.000122	1.4e-05	1.75855851121146	6488	Est.	tropics_18	0.739400428571429	1.06389086863942	0.210176991150442	1.0217380922158	1.43939393939394	1.04149110375318	1164.40983606557	0.06	0.0168975
7.213891	5.981875	0.00885	0.000386	-0.632952	0.000386	0.47539	0.140245	7125	7	60	0.400118	20304	5.1682	7.5164	273.9726	0.00644	0.0392	39979696	20304	14.523288	0.975485	0.000817	0.53071	0.000174	0.459724	8.7e-05	-2e-05	1.59958630874459	6982	Est.	tropics_18	1.03055585714286	1.03424376287871	0.472460220318237	1.00058771892745	2.2183908045977	1.03407696791988	1612.01149425287	0.06	0.05076
4.889744	3.780151	0.029069	0.000244	-0.614284	0.000244	0.47595	0.146033	7349	7	38	0.284689	5434	6.1875	5.0658	45.6621	0.00625	0.0512	39994566	5434	15.136986	0.984913	0.000866	0.530008	0.000198	0.464811	0.000105	-3.6e-05	2.28758371243537	7290	Transient	tropics_18	0.698534857142857	1.04526554855378	0.28175519630485	1.02079238955797	1.23232323232323	1.02396457915153	1390.79047619048	0.06	0.013585
8.790541	2.881802	-0.005082	0.000186	-0.645616	0.000186	0.474603	0.14261	7391	7	35	0.2455	4778	6.2835	7.0342	68.4932	0.00114	0.0541	39995222	4778	15.252055	0.982012	0.00092	0.529286	0.000198	0.464085	0.000129	-4.1e-05	2.36803110365472	7366	Transient	tropics_18	1.25579157142857	1.01315553324657	0.202173913043478	0.990654295604633	0.939393939393939	1.02266395164679	1105.50387596899	0.06	0.011945
8.260563	6.023656	-0.005101	0.000389	-0.641359	0.000389	0.472572	0.146128	7475	7	26	0.164521	4273	6.6839	7.3219	39.1389	0.00124	0.0614	39995727	4273	15.482192	1.001044	0.000915	0.52877	0.000178	0.473492	9.3e-05	-1.6e-05	2.47057132819982	7635	Transient	tropics_18	1.18008042857143	0.993874383151164	0.425136612021858	0.995851353786055	2.18539325842697	0.998056989347233	1571.2688172043	0.06	0.0106825
5.659864	3.714239	0.01823	0.00024	-0.62047	0.00024	0.473729	0.142547	7405	7	31	0.24091	4483	6.4446	7.2247	91.3242	0.00639	0.056	39995517	4483	15.290411	0.994588	0.000784	0.529863	0.000187	0.469515	0.000103	-4.1e-05	2.36764102448117	7755	Est.	tropics_18	0.808552	1.02393873725285	0.306122448979592	1.0147748816499	1.28342245989305	1.00897521910908	1383.95145631068	0.06	0.0112075
7.878676	2.761016	0.029548	0.000178	-0.638292	0.000178	0.487734	0.139859	7447	7	28	0.221936	4276	6.4955	5.2151	21.0748	0.00629	0.0563	39995724	4276	15.405479	0.993056	0.000981	0.52895	0.000184	0.469551	0.000103	-1.5e-05	2.40996864171801	7808	Transient	tropics_18	1.12552514285714	1.03719112895074	0.18144750254842	0.998570392413259	0.967391304347826	1.03872422803913	1357.85436893204	0.06	0.01069
11.63752	6.638084	-0.001173	0.000428	-0.668483	0.000428	0.487544	0.149466	9015	8	34	0.285468	9847	8.4947	6.8877	91.3242	0.00641	0.0427	39990153	9847	19.70137	1.015441	0.000885	0.525195	0.000245	0.483747	0.000192	-0.000109	2.22331751156901	8507	Transient	tropics_18	1.45469	0.983639313062585	0.48361581920904	0.975800281403197	1.7469387755102	1.0078491442841	778.46875	0.06	0.0246175
8.112583	5.576729	0.002828	0.00036	-0.64017	0.00036	0.475766	0.14476	8539	7	23	0.40044	4088	8.109	5.5836	39.1389	0.00671	0.0413	39995912	4088	18.39726	1.002729	0.000699	0.531835	0.000206	0.471608	7.5e-05	-4.5e-05	1.84710364133087	8621	Est.	tropics_18	1.15894042857143	1.00010272223521	0.515021459227468	0.991290140644946	1.74757281553398	1.00881664433173	1930.13333333333	0.06	0.01022
10.152263	1.808092	0.026053	0.000117	-0.656553	0.000117	0.494987	0.141225	8665	7	28	0.393516	4010	8.0022	8.7795	27.3973	0.00641	0.0416	39995990	4010	18.742466	1.005106	0.000726	0.530246	0.000212	0.474211	0.000139	-8.1e-05	1.92258513121125	8664	Transient	tropics_18	1.45032328571429	1.02118119480456	0.161157024793388	0.978104493267713	0.55188679245283	1.04381172094279	1016.0071942446	0.06	0.010025
13.058065	4.125661	0.018083	0.000266	-0.679893	0.000266	0.502667	0.135828	8763	8	31	0.323189	5093	8.2231	8.9123	45.6621	0.00618	0.0467	39994907	5093	19.010959	1.011677	0.000524	0.527818	0.000218	0.47957	0.000149	-0.000114	2.03188862411142	8889	Transient	tropics_18	1.632258125	1.00649464940292	0.50763358778626	0.959935438511012	1.22018348623853	1.04816189503097	911.597315436242	0.06	0.0127325
4.509244	2.673444	0.062504	0.000172	-0.611228	0.000172	0.490673	0.150325	8987	8	35	0.265113	8883	8.463	6.811	45.6621	0.00635	0.043	39991117	8883	19.624658	1.013983	0.000698	0.524617	0.000239	0.483549	0.000123	-9e-05	2.2431399906369	9104	Transient	tropics_18	0.5636555	1.04981909647816	0.246418338108883	1.03443854034818	0.719665271966527	1.0147327364962	1222.15447154472	0.06	0.0222075
5.356661	3.632489	0.07348	0.000234	-0.618034	0.000234	0.499607	0.145583	9211	8	50	0.193894	19325	8.9177	7.4247	54.7945	0.00613	0.0489	39980675	19325	20.238356	1.016076	0.001171	0.524794	0.000222	0.484343	0.000204	-6.9e-05	2.42558974845632	9202	Est.	tropics_18	0.669582625	1.05921900676368	0.199829205807003	1.02707553184717	1.05405405405405	1.03151485620727	713.642156862745	0.06	0.0483125
11.050177	5.889355	0.074599	0.00038	-0.663766	0.00038	0.523609	0.131375	9239	8	51	0.189541	22259	8.7511	9.3945	91.3242	0.00622	0.0527	39977741	22259	20.315068	1.016426	0.001278	0.524816	0.000222	0.484487	0.000228	-6.8e-05	2.44163109303648	9235	Est.	tropics_18	1.381272125	1.06003979236164	0.297339593114241	0.981122017921485	1.71171171171171	1.08074932867136	576.206140350877	0.06	0.0556475
12.287077	6.823918	-0.011135	0.00044	-0.673701	0.00044	0.485316	0.128775	9715	9	54	0.593561	16369	6.655	6.2603	136.9863	0.00677	0.0539	39983631	16369	21.619178	0.981377	0.001215	0.520941	0.000276	0.471317	0.000221	-9.4e-05	1.428561313164	9588	Transient	tropics_18	1.36523077777778	1.00769303198479	0.362139917695473	0.978648723290184	1.59420289855072	1.02970187792929	582.692307692308	0.06	0.0409225
7.763618	3.378861	0.060801	0.000218	-0.637367	0.000218	0.502866	0.123684	9757	9	50	0.587082	13206	6.2155	6.3753	91.3242	0.00639	0.0499	39986794	13206	21.734247	0.982043	0.001385	0.521407	0.000263	0.471168	0.000228	-7e-05	1.47278603564058	10391	Est.	tropics_18	0.862624222222222	1.0821190297653	0.157400722021661	1.01395381032089	0.828897338403042	1.06727536674817	542.473684210526	0.06	0.033015
10.107959	4.475342	0.005627	0.000289	-0.656198	0.000289	0.485249	0.124396	10163	9	98	0.753788	40526	3.3911	7.4877	273.9726	0.00639	0.0152	39959474	40526	22.846575	0.986573	0.000761	0.520193	0.000166	0.47436	8.5e-05	-2.5e-05	1.23212726065057	10773	Transient	tropics_18	1.12310655555556	1.01932939711614	0.379763469119579	0.997360871061171	1.74096385542169	1.02295513955645	1463.48235294118	0.06	0.101315
6.147773	6.895167	0.018572	0.000445	-0.624389	0.000445	0.475794	0.132415	10485	9	46	0.351138	7994	4.6349	3.8274	91.3242	0.00604	0.0374	39992006	7994	23.728767	0.996946	0.001322	0.521765	0.00023	0.478008	0.000264	-8.1e-05	2.39018603345542	11067	Transient	tropics_18	0.683085888888889	1.02186631192399	0.33661119515885	1.02649386828234	1.93478260869565	0.995368278355174	501.57196969697	0.06	0.019985
8.959322	4.50343	0.027322	0.000291	-0.646971	0.000291	0.490957	0.122853	10429	9	53	0.441962	9580	4.3863	3.6753	45.6621	0.00636	0.0304	39990420	9580	23.575342	0.983558	0.001402	0.521518	0.00022	0.471768	0.000249	-5.6e-05	2.21047846828909	11245	Transient	tropics_18	0.995480222222222	1.04487856177521	0.20756062767475	1.00404866309916	1.32272727272727	1.04067465364332	493.385542168675	0.06	0.02395
13.44198	4.922402	0.015776	0.000318	-0.682977	0.000318	0.503113	0.120438	10625	9	36	0.222947	9500	5.0722	4.2123	54.7945	0.00635	0.0544	39990500	9500	24.112329	1.01326	0.001091	0.520639	0.000255	0.487063	0.000366	-0.000177	2.30185760770164	11337	Transient	tropics_18	1.49355333333333	1.00260653541174	0.29147571035747	0.970175181473392	1.24705882352941	1.03295261598602	329.065573770492	0.06	0.02375
7.04142	3.629448	0.031034	0.000234	-0.631567	0.000234	0.485231	0.127099	10541	9	43	0.260234	7939	4.7991	3.9836	45.6621	0.00612	0.0462	39992061	7939	23.882192	1.006097	0.001236	0.521902	0.000237	0.482306	0.000274	-0.000101	2.45336724782906	11575	Transient	tropics_18	0.78238	1.02526950680686	0.189320388349515	1.01888454767363	0.987341772151899	1.00606461458078	463.86496350365	0.06	0.0198475
12.15311	6.407179	0.046609	0.000413	-0.672625	0.000413	0.513503	0.112712	10527	9	44	0.278639	7935	4.7565	3.9452	39.1389	0.00611	0.0453	39992065	7935	23.843836	1.001703	0.001292	0.521964	0.000236	0.480158	0.000302	-0.000108	2.44703604685925	11787	Est.	tropics_18	1.35034555555556	1.04593105289955	0.319659442724458	0.977782192304838	1.75	1.06944589072764	373.218543046358	0.06	0.0198375
15.42487	10.161454	-0.03763	0.000656	-0.698904	0.000656	0.484567	0.213073	2267	12	25	0.758031	6257	7.2503	5.8521	136.9863	0.00634	0.025	39993743	6257	1.213699	0.986725	0.000661	0.510207	0.000191	0.4837	1.7e-05	-1.6e-05	1.0050262756224	1261	Transient	tropics_19	1.28540583333333	0.976025955139637	0.992435703479576	0.974368951516664	3.43455497382199	1.00179243332644	12533.7058823529	0.06	0.0156425
9.734694	2.676551	0.07254	0.000173	-0.653199	0.000173	0.516796	0.192311	2519	11	18	0.828226	3394	6.5495	6.5425	18.2648	0.00642	0.016	39996606	3394	1.90411	1.01455	0.000972	0.515161	0.000149	0.492508	7.5e-05	9e-06	0.780333695653508	1971	Est.	tropics_19	0.884972181818182	1.05981549914993	0.17798353909465	1.01012774778978	1.16107382550336	1.04931493498583	2564.14666666667	0.06	0.008485
13.100629	3.926981	-0.017474	0.000253	-0.680235	0.000253	0.48524	0.185214	3359	9	14	0.425405	2346	3.8521	2.6329	18.2648	0.00618	0.0394	39997654	2346	4.205479	1.00661	0.001864	0.52073	0.000163	0.483424	0.000271	1.1e-05	1.57969640461921	2064	Transient	tropics_19	1.45562544444444	0.976224938114404	0.135729613733906	0.972669044150039	1.5521472392638	1.00375653670484	683.446494464945	0.06	0.005865
8.919643	2.872114	0.005018	0.000185	-0.646653	0.000185	0.480073	0.18545	3065	10	67	0.767652	17689	3.4917	5.1233	Inf	0.00635	0.0129	39982311	17689	3.4	0.95808	0.000868	0.517261	0.000197	0.463222	4.3e-05	1e-06	1.09161145390188	2153	Transient	tropics_19	0.8919643	1.04900489650926	0.213133640552995	1.01263383732009	0.939086294416244	1.03637780589005	4312.79069767442	0.06	0.0442225
8.452381	3.253023	0.014984	0.00021	-0.6429	0.00021	0.482913	0.175639	3177	9	28	0.619525	5091	3.6908	5.4274	45.6621	0.00637	0.0202	39994909	5091	3.706849	0.966212	0.000959	0.519964	0.00017	0.464723	8.4e-05	2e-06	1.42138851344499	2580	Est.	tropics_19	0.939153444444444	1.050594303255	0.218978102189781	1.01115748616474	1.23529411764706	1.03914159617665	2090.94047619048	0.06	0.0127275
9.950495	2.561906	0.017014	0.000165	-0.654933	0.000165	0.489728	0.173503	3233	9	23	0.502694	3155	3.853	3.426	24.9066	0.00639	0.0277	39996845	3155	3.860274	0.977078	0.001116	0.520153	0.000148	0.469759	0.000115	1.2e-05	1.59717056240296	3091	Transient	tropics_19	1.10561055555556	1.04102186566419	0.147849462365591	0.998700125484531	1.11486486486486	1.04250903122665	1508.72173913043	0.06	0.0078875
6.103139	4.271874	0.006252	0.000276	-0.62403	0.000276	0.469743	0.175254	4241	7	16	0.558288	3131	5.2381	4.8055	21.0748	0.00611	0.0188	39996869	3131	6.621918	0.990477	0.001115	0.531182	0.000176	0.466379	0.000152	-2.3e-05	1.18898379155757	3579	Transient	tropics_19	0.871877	1.01594644251701	0.247533632286995	1.00865783102558	1.56818181818182	1.00721301773879	1152.98684210526	0.06	0.0078275
6.475524	7.657326	0.014081	0.000494	-0.627021	0.000494	0.474897	0.168137	4087	7	34	0.815157	6822	4.7106	4.5932	273.9726	0.00628	0.009	39993178	6822	6.2	0.970132	0.000793	0.528721	0.000177	0.458877	3.9e-05	3e-06	0.901613798079904	3778	Est.	tropics_19	0.925074857142857	1.04540475341552	0.622950819672131	1.0103263489776	2.7909604519774	1.03491131610432	4311.20512820513	0.06	0.017055
5.112245	12.426177	0.041973	0.000802	-0.616071	0.000802	0.482964	0.168022	4339	7	19	0.414349	2913	5.3915	4.9411	22.8311	0.00638	0.0249	39997087	2913	6.890411	1.002969	0.001258	0.53135	0.000178	0.472031	0.000103	2e-05	1.37069099334569	4346	Est.	tropics_19	0.730320714285714	1.03977921648622	0.63751987281399	1.01639630915294	4.50561797752809	1.0231616143855	1631.28155339806	0.06	0.0072825
8.541667	2.182788	0.02066	0.000141	-0.643617	0.000141	0.486015	0.172277	4493	6	24	0.466474	5533	5.6661	3.8082	39.1389	0.00611	0.037	39994467	5533	7.312329	1.045518	0.001255	0.532541	0.00016	0.490987	0.000135	4e-06	1.55523430482155	4381	Transient	tropics_19	1.42361116666667	0.976429765111569	0.112350597609562	0.986569395392755	0.88125	0.989873458971419	1276.12592592593	0.06	0.0138325
5.347409	6.750708	-0.003998	0.000436	-0.61796	0.000436	0.462288	0.16309	5025	6	61	0.261365	16058	6.9463	5.8808	136.9863	0.00664	0.0656	39983942	16058	8.769863	0.978506	0.001197	0.533954	0.00018	0.45842	0.000236	-6e-05	2.30990941804491	4539	Transient	tropics_19	0.891234833333333	1.01788847627093	0.364243943191312	1.00953071681026	2.42222222222222	1.00843767723921	691.059322033898	0.06	0.040145
5.357595	3.563582	-0.001661	0.00023	-0.618042	0.00023	0.463456	0.159888	4983	6	77	0.315565	20205	6.8137	5.1507	273.9726	0.00603	0.0603	39979795	20205	8.654795	0.974998	0.001338	0.53439	0.000173	0.456336	0.000209	-2.3e-05	2.20291531957081	4576	Transient	tropics_19	0.8929325	1.02394095033739	0.171898355754858	1.0086243467371	1.32947976878613	1.01560253848042	765.014354066986	0.06	0.0505125
8.118797	4.421476	0.020511	0.000285	-0.64022	0.000285	0.484585	0.1505	4913	6	98	0.416024	29431	6.6374	5.7192	136.9863	0.00633	0.0497	39970569	29431	8.463014	0.979035	0.001294	0.534422	0.00018	0.458181	0.000178	-1.4e-05	1.84517505394428	4585	Est.	tropics_19	1.35313283333333	1.04258049623578	0.220247295208655	0.986442235666384	1.58333333333333	1.05762788068471	845.505617977528	0.06	0.0735775
4.619877	4.829892	-0.000872	0.000312	-0.612116	0.000312	0.461034	0.165561	5025	6	61	0.261365	16058	6.9463	5.8808	136.9863	0.00664	0.0656	39983942	16058	8.769863	0.978506	0.001197	0.533954	0.00018	0.45842	0.000236	-6e-05	2.30990941804491	4600	Transient	tropics_19	0.7699795	1.02107537417401	0.260651629072682	1.01544768686594	1.73333333333333	1.00570219449413	701.529661016949	0.06	0.040145
4.37469	5.517176	0.013411	0.000356	-0.610147	0.000356	0.466696	0.15938	5095	6	57	0.196348	11775	6.806	5.9767	54.7945	0.00631	0.0695	39988225	11775	8.961644	0.984176	0.001169	0.532836	0.000183	0.462054	0.000236	-6.6e-05	2.4250313660081	4607	Transient	tropics_19	0.729115	1.02979683594974	0.30453378956373	1.01958389141705	1.94535519125683	1.01004644478784	675.338983050847	0.06	0.0294375
8.520119	4.046913	0.020259	0.000261	-0.643444	0.000261	0.485804	0.147277	5109	6	60	0.186528	11119	6.6823	5.4959	91.3242	0.00625	0.0692	39988881	11119	9	0.986741	0.001149	0.532654	0.000178	0.463463	0.000281	-9e-05	2.4628160480464	5037	Est.	tropics_19	1.42001983333333	1.03417776943984	0.227154046997389	0.986530754469785	1.46629213483146	1.04820449528873	524.11743772242	0.06	0.0277975
8.864379	3.496313	0.051556	0.000226	-0.646209	0.000226	0.502611	0.141494	5347	8	41	0.30651	9109	6.2136	6.1479	34.2466	0.00608	0.0711	39990891	9109	9.652055	1.009396	0.001272	0.524957	0.000193	0.481008	0.000253	-6.8e-05	2.28241007251151	5647	Est.	tropics_19	1.108047375	1.04310711306312	0.177672955974843	0.998231490166507	1.17098445595855	1.04491193493663	559.264822134387	0.06	0.0227725
8.041196	10.106091	0.009276	0.000652	-0.639597	0.000652	0.478858	0.149066	5809	9	74	0.560762	28299	4.9215	7.4137	91.3242	0.00613	0.034	39971701	28299	10.917808	0.99157	0.000898	0.521359	0.000196	0.475691	8.4e-05	-2.3e-05	1.68915291482116	5772	Transient	tropics_19	0.893466222222222	1.01790005286702	0.726057906458797	1.01178835641891	3.3265306122449	1.00665768324395	1774.59523809524	0.06	0.0707475
4.56993	3.419935	0.042372	0.000221	-0.611715	0.000221	0.481176	0.142857	6033	8	47	0.700429	12815	4.8152	8.0274	136.9863	0.00653	0.0204	39987185	12815	11.531507	0.989641	0.000872	0.525199	0.000186	0.47125	4.8e-05	0	1.29910806380799	6433	Est.	tropics_19	0.57124125	1.05420299650657	0.253440366972477	1.03278913504408	1.18817204301075	1.02106312997347	2976.1875	0.06	0.0320375
5.909091	6.155372	0.038032	0.000397	-0.622471	0.000397	0.484181	0.147748	7293	5	16	0.873921	5211	5.8628	11.0904	39.1389	0.00624	0.0066	39994789	5211	14.983562	1.003312	0.00069	0.537013	0.000167	0.467279	5.2e-05	-1.5e-05	0.567465083667777	7837	Est.	tropics_19	1.1818182	1.03533544182646	0.57536231884058	0.999262248472766	2.37724550898204	1.03617110976526	2841.30769230769	0.06	0.0130275
5.647879	9.429025	0.021792	0.000608	-0.620373	0.000608	0.475647	0.150272	7909	6	69	0.557093	27385	4.8415	5.737	Inf	0.00642	0.0245	39972615	27385	16.671233	0.990998	0.001077	0.532366	0.000202	0.465633	0.000167	-4.7e-05	1.7474082336375	7969	Transient	tropics_19	0.941313166666667	1.03131507820895	0.564531104921077	1.01010173778309	3.00990099009901	1.02150620767858	899.832335329341	0.06	0.0684625
8.633651	5.532455	0.013011	0.000357	-0.644356	0.000357	0.482915	0.143915	7951	6	67	0.532385	25953	4.8104	5.8521	54.7945	0.00618	0.0264	39974047	25953	16.786301	0.990753	0.001193	0.53238	0.000206	0.465503	0.000186	-4.6e-05	1.85061341947465	8106	Transient	tropics_19	1.43894183333333	1.02255154549584	0.299245599329422	0.986138723478137	1.73300970873786	1.0374046998623	773.736559139785	0.06	0.0648825
7.68727	7.270118	0.031605	0.000469	-0.636754	0.000469	0.488199	0.14552	8035	6	59	0.443205	21613	4.9555	4.9233	91.3242	0.00639	0.0317	39978387	21613	17.016438	0.993385	0.000956	0.532166	0.000194	0.466937	0.000154	-5.1e-05	2.05091652524521	8148	Transient	tropics_19	1.28121166666667	1.03898261140363	0.490585774058577	0.994063499306919	2.41752577319588	1.04553505076702	944.935064935065	0.06	0.0540325
9.870388	7.821422	0.002946	0.000505	-0.654289	0.000505	0.482739	0.142362	8119	7	50	0.333313	16678	5.0684	12.2178	273.9726	0.00618	0.0362	39983322	16678	17.246575	0.987497	0.000872	0.531416	0.000195	0.464827	0.000138	-5.3e-05	2.23021498699251	8182	Transient	tropics_19	1.41005542857143	1.01564900320962	0.579128440366972	0.978163091098321	2.58974358974359	1.03853476669815	1031.60869565217	0.06	0.041695
6.130215	3.615155	0.021848	0.000233	-0.624248	0.000233	0.477494	0.14406	7965	6	70	0.518044	25216	4.8214	5.889	Inf	0.00633	0.0273	39974784	25216	16.824658	0.996084	0.001048	0.532209	0.000209	0.468155	0.00015	-4.5e-05	1.90826805346908	8249	Est.	tropics_19	1.0217025	1.0261066488605	0.222328244274809	1.00649199186301	1.11483253588517	1.01994852132307	960.4	0.06	0.06304
9.896855	6.822066	0.001273	0.00044	-0.654502	0.00044	0.48198	0.141064	8273	7	53	0.283677	12063	5.5147	4.9068	91.3242	0.00621	0.0461	39987937	12063	17.668493	0.992244	0.000768	0.529549	0.000187	0.468751	0.000158	-7.5e-05	2.34856933001795	8330	Transient	tropics_19	1.41383642857143	1.00910039325854	0.572916666666667	0.981402682578505	2.35294117647059	1.02822180646015	892.810126582278	0.06	0.0301575
4.801865	3.527176	0.012955	0.000228	-0.613578	0.000228	0.468114	0.148769	8189	7	55	0.254639	14173	5.2973	4.6767	91.3242	0.0063	0.0394	39985827	14173	17.438356	0.990183	0.000922	0.530971	0.000185	0.466477	0.000151	-5e-05	2.26362457427619	8583	Transient	tropics_19	0.685980714285714	1.02308288424111	0.247288503253796	1.01966064725246	1.23243243243243	1.0035092834159	985.225165562914	0.06	0.0354325
8.115144	5.413525	0.009744	0.000349	-0.640191	0.000349	0.479163	0.146133	8553	7	43	0.406239	11252	6.2811	12.8164	68.4932	0.00733	0.0577	39988748	11252	18.435616	1.021486	0.00094	0.530929	0.000186	0.481188	7.9e-05	-1.2e-05	2.02097580277088	8973	Transient	tropics_19	1.15930628571429	0.988551607497209	0.371276595744681	0.992960868228184	1.87634408602151	0.995791665627572	1849.78481012658	0.06	0.02813
3.97318	3.405411	0.046092	0.00022	-0.606922	0.00022	0.480618	0.144485	8385	7	45	0.334822	9402	6.0216	10.4822	136.9863	0.0061	0.0515	39990598	9402	17.975342	0.992646	0.001103	0.528331	0.000211	0.469936	0.000134	-3e-05	2.35789436219442	9073	Est.	tropics_19	0.567597142857143	1.05492869183385	0.199456029011786	1.03159928069379	1.04265402843602	1.02273075482619	1078.24626865672	0.06	0.023505
4.288006	4.78107	0.050852	0.000308	-0.609451	0.000308	0.484282	0.139191	8945	6	54	0.794752	21608	5.0847	9.6932	273.9726	0.00635	0.0268	39978392	21608	19.509589	1.00528	0.000844	0.53369	0.000183	0.47106	2.3e-05	1.1e-05	0.952759070780834	9684	Est.	tropics_19	0.714667666666667	1.04664089708287	0.364928909952607	1.0186611152539	1.68306010928962	1.02806861121725	6051.78260869565	0.06	0.05402
4.840223	5.615966	0.032606	0.000362	-0.613886	0.000362	0.47763	0.141705	9225	5	51	0.667916	20817	4.3071	5.9041	Inf	0.00616	0.0247	39979183	20817	20.276712	1.007277	0.000903	0.538331	0.000158	0.467921	5.1e-05	1.4e-05	1.14784735046253	9990	Transient	tropics_19	0.9680446	1.02567953059629	0.400885935769657	1.00541024919221	2.29113924050633	1.02074922903653	2778.52941176471	0.06	0.0520425
5.08026	4.036942	0.01126	0.00026	-0.615814	0.00026	0.468371	0.140466	9561	5	51	0.556662	14463	4.8809	8.0918	136.9863	0.00635	0.0291	39985537	14463	21.19726	0.989345	0.000761	0.536895	0.000156	0.460871	7.4e-05	-1.3e-05	1.79760540968484	10192	Transient	tropics_19	1.016052	1.02221533682322	0.341655716162943	1.00615761496232	1.66666666666667	1.01627353424277	1898.18918918919	0.06	0.0361575
5.565312	5.128173	0.007306	0.000331	-0.61971	0.000331	0.468427	0.141712	9449	5	61	0.708691	21575	4.2389	5.9726	136.9863	0.00635	0.0206	39978425	21575	20.890411	0.983545	0.000697	0.537954	0.000149	0.457254	5.4e-05	-6e-06	1.28382574338714	10218	Transient	tropics_19	1.1130624	1.02418573012222	0.474892395982783	1.00027226139099	2.22147651006711	1.02443499674142	2624.2962962963	0.06	0.0539375
5.832865	3.285268	0.074744	0.000212	-0.621859	0.000212	0.502047	0.12682	9687	6	53	0.356658	10604	5.5111	12.2671	39.1389	0.00628	0.0454	39989396	10604	21.542466	0.991159	0.001134	0.535361	0.000165	0.463086	0.000192	-3.8e-05	2.43598815543057	10935	Est.	tropics_19	0.972144166666667	1.08722036308917	0.18694885361552	1.00295936357977	1.28484848484848	1.08413340070743	660.520833333333	0.06	0.02651
8.217168	3.191367	0.090816	0.000206	-0.64101	0.000206	0.52039	0.11909	9939	7	82	0.689171	37059	3.8121	4.8027	273.9726	0.00594	0.0437	39962941	37059	22.232877	1.033377	0.001207	0.529343	0.000137	0.488301	0.000227	-4.1e-05	1.53282259241233	11213	Est.	tropics_19	1.17388114285714	1.05969795563582	0.170671085335543	0.995120607148378	1.5036496350365	1.06571561393485	524.625550660793	0.06	0.0926475
6.894638	3.15729	-0.022868	0.000204	-0.630388	0.000204	0.459331	0.127273	10233	8	73	0.41114	17038	3.7738	15.1192	Inf	0.00633	0.0359	39982962	17038	23.038356	0.958722	0.001048	0.525403	0.000177	0.456404	0.000154	-2.8e-05	1.63136272782594	11322	Transient	tropics_19	0.86182975	1.01947331023531	0.194656488549618	1.01328921888945	1.15254237288136	1.00641317779862	826.448051948052	0.06	0.042595
9.044444	7.429136	0.00077	0.000479	-0.647655	0.000479	0.478349	0.129584	10499	8	29	0.670055	3640	4.1113	11.8192	24.9066	0.00622	0.0278	39996360	3640	23.767123	0.987022	0.000827	0.524845	0.000181	0.470383	0.000104	-3.3e-05	1.35261830231638	11682	Transient	tropics_19	1.1305555	1.01392906797022	0.579201934703748	0.997001801677732	2.64640883977901	1.01693513583612	1246	0.06	0.0091
8.928412	3.62351	0.013443	0.000234	-0.646723	0.000234	0.48403	0.120868	10359	8	40	0.48479	6246	4.0929	13.1822	68.4932	0.00658	0.0413	39993754	6246	23.383562	0.979724	0.001215	0.524924	0.000162	0.466851	0.000222	-4.1e-05	1.8974670747636	11829	Transient	tropics_19	1.1160515	1.0345094775459	0.192592592592593	0.997781253838465	1.44444444444444	1.03679760780206	544.45045045045	0.06	0.015615
8.069124	1.750982	0.046423	0.000113	-0.639821	0.000113	0.496785	0.122602	10751	9	19	0.633767	3536	5.0277	12.1658	22.8311	0.00621	0.0352	39996464	3536	24.457534	1.010728	0.000767	0.520256	0.000194	0.485933	7.8e-05	-3.6e-05	1.41665448891553	12676	Transient	tropics_19	0.896569333333333	1.03639892940729	0.147327249022164	1.01370636347288	0.582474226804124	1.02233229683928	1571.82051282051	0.06	0.00884
5.440895	1.626698	0.071722	0.000105	-0.618711	0.000105	0.498877	0.126237	10821	9	21	0.606573	4077	5.164	12.2575	17.1233	0.00628	0.0355	39995923	4077	24.649315	1.025048	0.001066	0.521158	0.000199	0.491907	8e-05	-6e-06	1.50472379411581	12716	Transient	tropics_19	0.604543888888889	1.04810372919234	0.098499061913696	1.03354125825528	0.527638190954774	1.01416934501847	1577.9625	0.06	0.0101925
8.577741	5.091747	-0.005881	0.000328	-0.643907	0.000328	0.473471	0.227416	1861	7	33	0.451831	9612	2.974	5.0329	91.3242	0.00624	0.024	39990388	9612	0.10137	1.004556	0.000644	0.531261	0.000186	0.472948	4.7e-05	-2.9e-05	1.66536149601736	1043	Transient	tropics_21	1.22539157142857	0.989627516265973	0.509316770186335	0.988659645208508	1.76344086021505	1.00110582981639	4838.63829787234	0.06	0.02403
11.287594	4.325184	0.025251	0.000279	-0.665673	0.000279	0.499164	0.219516	2001	7	29	0.338552	7473	3.8283	5.4164	39.1389	0.00636	0.0313	39992527	7473	0.484932	1.007	0.000641	0.529279	0.000208	0.475899	5e-05	-4.1e-05	1.96130488901754	1371	Transient	tropics_21	1.61251342857143	1.01844340309863	0.435257410296412	0.970995520436405	1.34134615384615	1.04888642337975	4390.32	0.06	0.0186825
10.74359	4.929126	0.028276	0.000318	-0.661303	0.000318	0.498481	0.216081	2113	8	31	0.235688	6428	4.3004	5.7233	68.4932	0.00098	0.0409	39993572	6428	0.791781	0.994318	0.000806	0.526514	0.000226	0.472483	0.000177	-9.9e-05	2.18150822946276	1423	Est.	tropics_21	1.34294875	1.03455791889865	0.39454094292804	0.980369592773934	1.4070796460177	1.05502420192896	1220.79661016949	0.06	0.01607
2.863965	2.783231	0.044877	0.00018	-0.598013	0.00018	0.475775	0.236465	2449	8	26	0.208691	9205	5.5298	6.6438	54.7945	0.00626	0.0545	39990795	9205	1.712329	1.006403	0.001132	0.524484	0.000282	0.480066	0.000195	-9.5e-05	2.26059578371042	1636	Transient	tropics_21	0.357995625	1.03924492116409	0.159010600706714	1.04846517516915	0.638297872340426	0.991061645690384	1212.64102564103	0.06	0.0230125
7.78115	2.563926	0.065665	0.000165	-0.637508	0.000165	0.505353	0.207754	2491	8	34	0.228028	10354	5.9722	6.7589	136.9863	0.00609	0.0552	39989646	10354	1.827397	1.017101	0.000942	0.52491	0.000282	0.484832	0.000204	-0.000125	2.19991646402044	1713	Est.	tropics_21	0.97264375	1.04991433608847	0.17515923566879	1.00704516085515	0.585106382978723	1.04232600158405	1018.40196078431	0.06	0.025885
9.187614	4.891941	0.046869	0.000316	-0.648805	0.000316	0.501785	0.193109	2841	8	69	0.477344	26924	5.9695	7.2685	68.4932	0.0062	0.0497	39973076	26924	2.786301	0.997768	0.000787	0.524082	0.000198	0.476285	0.000158	-7.9e-05	1.73911895393393	1868	Est.	tropics_21	1.14845175	1.05032904852579	0.401524777636595	0.99730575436664	1.5959595959596	1.05353937243457	1222.20886075949	0.06	0.06731
3.651685	4.085918	0.075995	0.000264	-0.60434	0.000264	0.494096	0.185214	3527	7	41	0.852757	22799	4.3599	9.1479	136.9863	0.01132	0.0097	39977201	22799	4.665753	1.011955	0.001037	0.532051	0.000236	0.47568	4.8e-05	-5e-06	0.70910708833919	2913	Est.	tropics_21	0.521669285714286	1.06621063126117	0.254580520732883	1.02703491718364	1.11864406779661	1.03871510258998	3858.625	0.06	0.0569975
6.542516	7.500476	0.005001	0.000484	-0.627559	0.000484	0.471054	0.179306	3779	5	50	0.541007	23484	3.6104	3.4055	68.4932	0.00616	0.0143	39976516	23484	5.356164	0.990213	0.001244	0.538307	0.00016	0.46	0.000116	2.2e-05	1.13549938798483	3117	Est.	tropics_21	1.3085032	1.01494681030488	0.389067524115756	0.991801045879149	3.025	1.02403043478261	1545.74137931034	0.06	0.05871
8.850171	5.969846	-0.009719	0.000385	-0.646095	0.000385	0.4728	0.175863	4913	6	61	0.83547	18878	5.2917	5.4096	91.3242	0.00648	0.0078	39981122	18878	8.463014	0.973596	0.000627	0.5362	0.000173	0.454165	7.4e-05	-3.5e-05	0.804272277461865	4039	Transient	tropics_21	1.4750285	1.01718585208215	0.614035087719298	0.977412068351291	2.22543352601156	1.04103134323429	2376.52702702703	0.06	0.047195
6.287703	5.921867	0.009035	0.000382	-0.625513	0.000382	0.471791	0.178514	5193	6	29	0.702636	6524	6.1711	5.0822	39.1389	0.00648	0.0128	39993476	6524	9.230137	0.986292	0.000686	0.535796	0.000183	0.460428	7.1e-05	-3.2e-05	1.28701308260025	4308	Transient	tropics_21	1.0479505	1.02310060186403	0.556851311953353	0.998489928678499	2.08743169398907	1.02467921151624	2514.28169014085	0.06	0.01631
3.732782	5.738512	0.032259	0.00037	-0.604991	0.00037	0.473055	0.183651	5263	6	22	0.649582	5502	6.4352	5.274	68.4932	0.00636	0.0156	39994498	5502	9.421918	0.989305	0.000576	0.53548	0.00018	0.462123	6.3e-05	-4.1e-05	1.40448248885863	4448	Est.	tropics_21	0.622130333333333	1.04395000730122	0.642361111111111	1.01979409376945	2.05555555555556	1.02365603962581	2915.09523809524	0.06	0.013755
7.441558	4.880351	-0.001137	0.000315	-0.634781	0.000315	0.471347	0.178581	5305	6	21	0.634684	5034	6.6561	5.389	54.7945	0.00622	0.0167	39994966	5034	9.536986	0.996615	0.000664	0.535148	0.000188	0.465797	4.8e-05	-2.6e-05	1.39788983185569	4635	Transient	tropics_21	1.24025966666667	1.00225628365978	0.474397590361446	0.990476572646363	1.67553191489362	1.01191506171143	3720.4375	0.06	0.012585
6.920131	5.872177	0.025145	0.000379	-0.630592	0.000379	0.481999	0.180591	5823	6	28	0.738321	15198	5.499	5.4795	68.4932	0.00596	0.0113	39984802	15198	10.956164	1.003282	0.000658	0.535165	0.000153	0.468872	4.8e-05	-1.2e-05	1.0012235806175	4924	Est.	tropics_21	1.15335516666667	1.0221092394721	0.575987841945289	0.994602785999484	2.47712418300654	1.02799697998601	3762.3125	0.06	0.037995
5.882353	5.796617	0.039611	0.000374	-0.622257	0.000374	0.484839	0.178525	6607	6	17	0.477105	5001	8.853	6.8274	27.3973	0.0062	0.0212	39994999	5001	13.10411	1.006634	0.000555	0.533911	0.000142	0.471526	1.6e-05	-3e-06	1.43827284884023	5682	Est.	tropics_21	0.980392166666667	1.03354941074838	0.673873873873874	1.00528302680868	2.63380281690141	1.02823386197156	11157.8125	0.06	0.0125025
9.977465	8.953013	0.010936	0.000578	-0.655149	0.000578	0.487099	0.169308	7209	7	57	0.426103	22281	7.2837	8.4767	136.9863	0.00635	0.0299	39977719	22281	14.753425	0.998139	0.00087	0.530975	0.000219	0.470187	7.9e-05	-3.2e-05	1.78944714916427	5932	Transient	tropics_21	1.42535214285714	1.01288098814803	0.664367816091954	0.978133945073691	2.63926940639269	1.03596866778537	2143.13924050633	0.06	0.0557025
3.485541	3.72659	0.044606	0.00024	-0.603005	0.00024	0.478174	0.178086	7153	7	55	0.423291	21562	7.0072	8.3233	273.9726	0.00625	0.0243	39978438	21562	14.6	1.003571	0.000838	0.530249	0.000209	0.473414	9.7e-05	-4.3e-05	1.79265856117284	5973	Est.	tropics_21	0.497934428571429	1.0418951983585	0.286396181384248	1.031901865989	1.14832535885167	1.01005462449357	1835.9381443299	0.06	0.053905
7.810619	5.739356	-0.005711	0.00037	-0.637745	0.00037	0.470615	0.175174	7685	6	31	0.593321	7217	9.1582	7.2384	68.4932	0.00647	0.0403	39992783	7217	16.057534	0.995459	0.000767	0.533883	0.000196	0.466342	4.9e-05	-1.7e-05	1.61673984744763	6211	Transient	tropics_21	1.30176983333333	0.998841013803917	0.482398956975228	0.98988506866698	1.88775510204082	1.00916280326456	3574.97959183673	0.06	0.0180425
3.704301	2.595358	0.02461	0.000167	-0.604762	0.000167	0.469348	0.177086	7783	6	27	0.611961	5886	9.0551	7.5068	22.8311	0.00648	0.0395	39994114	5886	16.326027	0.999364	0.000695	0.534668	0.000189	0.467478	3.3e-05	-1.4e-05	1.59394392484179	6829	Est.	tropics_21	0.6173835	1.02556758657757	0.240287769784173	1.02157676879932	0.883597883597883	1.00400018824415	5366.24242424242	0.06	0.014715
3.470019	2.868057	0.042241	0.000185	-0.60288	0.000185	0.476828	0.178469	8049	6	35	0.53904	8376	10.6556	8.2356	45.6621	0.00602	0.0483	39991624	8376	17.054795	1.026957	0.000788	0.536002	0.00017	0.479157	2.9e-05	4e-06	1.55960308701513	7054	Transient	tropics_21	0.5783365	1.0157638991786	0.234771573604061	1.0209539002285	1.08823529411765	0.995139380203148	6154.10344827586	0.06	0.02094
5.488832	4.506416	0.050156	0.000291	-0.619096	0.000291	0.488657	0.163871	8329	5	56	0.369908	23368	11.7137	9.0027	68.4932	0.00622	0.0592	39976632	23368	17.821918	1.00033	0.00068	0.538335	0.00016	0.46474	4.9e-05	-1.2e-05	1.80237326465727	7120	Est.	tropics_21	1.0977664	1.05108824833764	0.427941176470588	1.00017825190803	1.81875	1.05146318371563	3344.30612244898	0.06	0.05842
7.836429	6.483959	0.018721	0.000418	-0.637952	0.000418	0.482506	0.158352	8595	6	57	0.352733	19811	8.6577	9.7315	273.9726	0.00615	0.0558	39980189	19811	18.550685	0.996082	0.001182	0.536014	0.000166	0.464837	0.000216	-4.8e-05	2.20008947020178	7326	Transient	tropics_21	1.3060715	1.02290507869916	0.353637901861252	0.985745569136512	2.51807228915663	1.03801117380931	733.111111111111	0.06	0.0495275
6.993276	7.253557	0.012814	0.000468	-0.63118	0.000468	0.476389	0.156453	8707	6	57	0.388261	16646	7.4675	10.0384	91.3242	0.00643	0.0536	39983354	16646	18.857534	0.99449	0.001176	0.534066	0.000181	0.465846	0.000261	-7.9e-05	2.34710060827536	7583	Est.	tropics_21	1.165546	1.01850843256115	0.397959183673469	0.996063620088752	2.58563535911602	1.02263194274503	599.436781609195	0.06	0.041615
11.657262	5.598309	0.029264	0.000361	-0.668642	0.000361	0.502765	0.145815	8791	6	59	0.396728	15711	5.6406	10.2685	68.4932	0.00638	0.0473	39984289	15711	19.087671	1.002388	0.000955	0.532323	0.000221	0.471061	0.00016	-6.9e-05	2.33333876810971	7604	Transient	tropics_21	1.942877	1.02724334134548	0.378010471204188	0.962580895595537	1.63348416289593	1.06730338533651	911.34375	0.06	0.0392775
6.652174	5.755346	0.048575	0.000371	-0.62844	0.000371	0.492377	0.148862	8889	7	55	0.292914	16172	4.7871	10.537	136.9863	0.00638	0.0498	39983828	16172	19.356164	1.00025	0.0012	0.53159	0.000228	0.470737	0.000238	-8.6e-05	2.43196224122865	7876	Transient	tropics_21	0.950310571428571	1.04951172399456	0.309166666666667	1.0034486965731	1.62719298245614	1.04597046758593	625.470588235294	0.06	0.04043
6.296263	5.431827	0.07934	0.00035	-0.625581	0.00035	0.506324	0.14203	8945	7	61	0.231358	17246	4.6416	10.6904	91.3242	0.00613	0.0542	39982754	17246	19.509589	1.008685	0.001333	0.531949	0.000227	0.47433	0.000212	-5.6e-05	2.4573376974817	8054	Est.	tropics_21	0.899466142857143	1.07325114787899	0.262565641410353	1.00564251827378	1.54185022026432	1.06745093078658	669.952830188679	0.06	0.043115
6.784109	2.1123	0.071981	0.000136	-0.6295	0.000136	0.504849	0.135959	9169	6	85	0.453971	38150	3.4364	3.8712	91.3242	0.00612	0.0349	39961850	38150	20.123288	1.00924	0.001193	0.533019	0.000144	0.473566	0.000182	-1.8e-05	1.76907635905699	8454	Est.	tropics_21	1.13068483333333	1.0647962088366	0.113998323554065	0.999698253706665	0.944444444444444	1.06605837412314	747.027472527472	0.06	0.095375
2.541237	2.361702	0.033074	0.000152	-0.59542	0.000152	0.46893	0.143171	9603	7	34	0.445067	5352	4.4168	11.6534	39.1389	0.00609	0.0271	39994648	5352	21.312329	0.984099	0.001059	0.528248	0.000207	0.46596	0.000125	-2.8e-05	1.58142611776609	8649	Est.	tropics_21	0.363033857142857	1.05032829503042	0.143531633616619	1.0436971994805	0.734299516908213	1.00637393767705	1145.368	0.06	0.01338
6.151703	3.367079	0.039343	0.000217	-0.62442	0.000217	0.485763	0.14136	9883	6	20	0.385747	5304	4.7634	12.0356	22.8311	0.01113	0.0315	39994696	5304	22.079452	1.03051	0.000807	0.536329	0.000147	0.480508	4e-05	1.1e-05	1.60739730648515	9625	Transient	tropics_21	1.02528383333333	1.0093324529573	0.268897149938042	0.998588497351275	1.47619047619048	1.01093634237099	3534	0.06	0.01326
4.01476	1.483177	0.060358	9.6e-05	-0.607256	9.6e-05	0.487616	0.13689	9785	6	23	0.340252	3565	4.8368	4.3945	21.0748	0.00615	0.0309	39996435	3565	21.810959	1.004104	0.001366	0.534872	0.000209	0.469433	8.7e-05	3.1e-05	1.72585546400374	9672	Est.	tropics_21	0.669126666666667	1.0578752321291	0.0702781844802343	1.01864347231024	0.45933014354067	1.03873396203505	1573.44827586207	0.06	0.0089125
2.20522	2.479379	0.09462	0.00016	-0.592721	0.00016	0.497629	0.136164	10121	6	52	0.306697	27506	5.228	3.8603	45.6621	0.00621	0.0358	39972494	27506	22.731507	1.027232	0.000928	0.535131	0.000155	0.48004	4.4e-05	1.7e-05	1.68805391926631	9791	Est.	tropics_21	0.367536666666667	1.07010009827037	0.172413793103448	1.03305734560008	1.03225806451613	1.03664069660862	3094.63636363636	0.06	0.068765
3.846919	3.927381	0.074772	0.000253	-0.605908	0.000253	0.494604	0.13133	10247	5	103	0.344631	50129	5.6471	4.2055	Inf	0.00612	0.0499	39949871	50129	23.076712	1.012069	0.001373	0.538628	0.000178	0.469843	9.2e-05	3.9e-05	1.87636351536993	9918	Est.	tropics_21	0.7693838	1.06478750096334	0.184268026219956	1.01290466908805	1.42134831460674	1.05270058296069	1427.5	0.06	0.1253225
9.182353	4.290277	0.015956	0.000277	-0.648763	0.000277	0.486215	0.121494	10681	6	34	0.365893	4310	3.586	5.3945	34.2466	0.00611	0.0304	39995690	4310	24.265753	0.978658	0.001022	0.53511	0.000151	0.457476	0.000195	-4.6e-05	1.92613738754061	10383	Transient	tropics_21	1.53039216666667	1.03824214048987	0.271037181996086	0.976793457346606	1.83443708609272	1.06282078185522	623.046153846154	0.06	0.010775
6.515152	4.535485	0.001467	0.000293	-0.627339	0.000293	0.469054	0.129214	10709	6	32	0.335432	3494	3.6934	5.6589	24.9066	0.00623	0.0345	39996506	3494	24.342466	0.977366	0.001184	0.534013	0.000165	0.457853	0.000261	-6.9e-05	1.92991725391628	10524	Est.	tropics_21	1.08585866666667	1.02466023636067	0.247466216216216	0.9999960957566	1.77575757575758	1.02446418391929	495.072796934866	0.06	0.008735
8.678571	7.13648	0.018794	0.00046	-0.644716	0.00046	0.485607	0.127189	10821	7	21	0.320392	2550	4.0515	5.8123	18.2648	0.00636	0.0413	39997450	2550	24.649315	0.994676	0.000899	0.530548	0.000155	0.46899	0.00019	-6.2e-05	1.95574803812953	10828	Transient	tropics_21	1.23979585714286	1.02442576157593	0.511679644048943	0.989187721806783	2.96774193548387	1.03543145909294	669.415789473684	0.06	0.006375
6.827479	7.165485	0.031473	0.000462	-0.629848	0.000462	0.484698	0.216171	1861	9	52	0.42342	15141	3.667	5.0055	91.3242	0.00618	0.0423	39984859	15141	0.10137	1.000093	0.001186	0.520878	0.00022	0.480173	8e-05	3e-06	1.94458047121022	1219	Transient	tropics_22	0.758608777777778	1.03187754732277	0.389544688026981	1.02264399938846	2.1	1.00942368687952	2702.1375	0.06	0.0378525
5.012097	4.070418	0.052423	0.000263	-0.615267	0.000263	0.487788	0.210503	1945	8	42	0.414337	14633	4.0373	3.9082	273.9726	0.00607	0.0469	39985367	14633	0.331507	0.996939	0.001307	0.524004	0.000225	0.475821	0.000124	-7e-06	1.96863953184486	1377	Est.	tropics_22	0.626512125	1.05705706638568	0.201224177505738	1.03147411748656	1.16888888888889	1.02515021405108	1697.60483870968	0.06	0.0365825
6.110893	6.341972	0.004945	0.000409	-0.624092	0.000409	0.469318	0.199571	2449	6	44	0.700591	16743	3.8025	4.5425	91.3242	0.00647	0.0189	39983257	16743	1.712329	0.97932	0.000869	0.53631	0.00018	0.456711	9.4e-05	-2e-05	1.30282042215236	1639	Transient	tropics_22	1.01848216666667	1.02617862056407	0.470655926352129	0.998951476971852	2.27222222222222	1.02760388954941	2123.09574468085	0.06	0.0418575
9.047347	7.589595	-0.007904	0.00049	-0.647678	0.00049	0.474422	0.194402	2407	6	53	0.724819	19856	3.6714	4.4274	Inf	0.00609	0.0172	39980144	19856	1.59726	1.000577	0.000918	0.535795	0.00018	0.467022	5.1e-05	8e-06	1.22863157326243	1857	Transient	tropics_22	1.50789116666667	0.991555027221607	0.533769063180828	0.976603692638994	2.72222222222222	1.01584507796207	3811.80392156863	0.06	0.04964
5.021341	2.941618	0.033905	0.00019	-0.615341	0.00019	0.478764	0.199241	2785	5	23	0.375755	5461	4.5711	4.6027	39.1389	0.00647	0.0328	39994539	5461	2.632877	1.006808	0.001274	0.537603	0.000167	0.468311	0.000101	2.8e-05	1.68753479517492	2075	Transient	tropics_22	1.0042682	1.02749116600076	0.149136577708006	1.00530794693031	1.1377245508982	1.02232063735424	1972.68316831683	0.06	0.0136525
4.567734	3.925215	0.050622	0.000253	-0.611697	0.000253	0.485161	0.196773	2505	6	55	0.677123	13485	3.9438	4.6959	91.3242	0.00621	0.0194	39986515	13485	1.865753	0.988415	0.000776	0.536018	0.000183	0.461182	4.8e-05	-8e-06	1.33865476294622	2157	Est.	tropics_22	0.761289	1.06425457970602	0.326030927835052	1.0119615098386	1.38251366120219	1.05199465720692	4099.4375	0.06	0.0337125
6.799054	2.524633	0.022761	0.000163	-0.62962	0.000163	0.480269	0.192482	2813	5	24	0.395589	5622	4.5535	4.1315	34.2466	0.00635	0.0367	39994378	5622	2.709589	1.004829	0.00099	0.537861	0.000161	0.467216	9e-05	2e-06	1.80810544479521	2391	Transient	tropics_22	1.3598108	1.01810557623928	0.164646464646465	0.990579767540831	1.01242236024845	1.02793782747166	2138.68888888889	0.06	0.014055
3.437673	4.761351	0.05293	0.000307	-0.602621	0.000307	0.481789	0.19115	2771	5	23	0.348873	5234	4.5155	3.1479	39.1389	0.00593	0.0323	39994766	5234	2.594521	1.01201	0.001399	0.537627	0.000172	0.47073	0.000142	1.7e-05	1.71396339493537	2559	Est.	tropics_22	0.6875346	1.0418432995993	0.219442458899214	1.0181316865028	1.78488372093023	1.02349329764408	1346.12676056338	0.06	0.013085
5.02505	5.376126	0.013683	0.000347	-0.615371	0.000347	0.4695	0.189365	3205	5	67	0.673392	31521	4.1124	3.9151	273.9726	0.00601	0.0146	39968479	31521	3.783562	0.989457	0.000642	0.539969	0.000145	0.45827	2.9e-05	2e-06	1.19362708921828	2733	Transient	tropics_22	1.00501	1.02457917895825	0.540498442367601	1.00087292926026	2.39310344827586	1.02450520435551	6529.8275862069	0.06	0.0788025
4.635659	6.037798	0.026209	0.00039	-0.612243	0.00039	0.473638	0.183359	3471	5	39	0.521241	6638	4.9868	4.6438	24.9066	0.00636	0.0259	39993362	6638	4.512329	0.984169	0.000993	0.539264	0.000147	0.456423	0.000112	-1e-06	2.00911392536762	2974	Transient	tropics_22	0.9271318	1.04306829025201	0.392749244712991	1.00532113930513	2.6530612244898	1.03771720531174	1637.13392857143	0.06	0.016595
3.55205	4.69524	0.016422	0.000303	-0.603539	0.000303	0.464944	0.183349	3527	5	33	0.534674	5220	5.2631	5.6192	39.1389	0.00629	0.0284	39994780	5220	4.665753	0.974165	0.000911	0.538314	0.000162	0.452586	8.9e-05	-3e-06	1.90022829023657	3165	Est.	tropics_22	0.71041	1.04351683975733	0.332601536772777	1.01589931613264	1.87037037037037	1.02730530772052	2060.10112359551	0.06	0.01305
4.359684	3.953632	0.030539	0.000255	-0.610026	0.000255	0.474605	0.178945	3625	5	26	0.402981	3757	5.5864	5.7562	24.9066	0.00707	0.0366	39996243	3757	4.934247	0.997213	0.00094	0.537013	0.000156	0.464387	6.8e-05	1.2e-05	2.05896776294572	3240	Est.	tropics_22	0.8719368	1.03389155442073	0.271276595744681	1.01177577104382	1.63461538461538	1.02200319991731	2631.54411764706	0.06	0.0093925
6.600592	3.807929	-0.011711	0.000246	-0.628026	0.000246	0.463241	0.179934	3583	5	28	0.446021	4298	5.5741	3.6726	30.4414	0.00613	0.0351	39995702	4298	4.819178	0.988779	0.000916	0.537454	0.000157	0.460089	7.2e-05	8e-06	2.01232117056047	3347	Transient	tropics_22	1.3201184	0.999573521336205	0.268558951965066	0.992911347899639	1.56687898089172	1.00685084842281	2499.08333333333	0.06	0.010745
6.213043	3.341569	0.004896	0.000216	-0.624913	0.000216	0.469529	0.178026	3611	5	27	0.438496	3829	5.5811	3.7342	54.7945	0.00641	0.0359	39996171	3829	4.89589	0.984871	0.001016	0.537389	0.000154	0.458351	0.00012	-6e-06	2.02097646307421	3585	Transient	tropics_22	1.2426086	1.02034480149395	0.21259842519685	0.996127569207831	1.4025974025974	1.02438742361204	1483.55	0.06	0.0095725
8.817321	10.678401	0.005495	0.000689	-0.645831	0.000689	0.479989	0.175635	4241	7	59	0.510365	24506	7.7466	5.4603	273.9726	0.0062	0.055	39975494	24506	6.621918	1.006462	0.000821	0.531838	0.000166	0.473289	6e-05	-6e-06	1.65155899860156	3763	Est.	tropics_22	1.25961728571429	0.999054236726415	0.839220462850183	0.985688741006994	4.15060240963855	1.01415625548027	2927.25	0.06	0.061265
4.535752	7.260461	0.027351	0.000468	-0.611441	0.000468	0.473894	0.174442	4451	6	50	0.411317	14721	8.3444	6.0356	136.9863	0.0065	0.0597	39985279	14721	7.19726	0.991343	0.000832	0.533397	0.000196	0.464833	6e-05	-1.5e-05	2.01074730575105	3851	Est.	tropics_22	0.755958666666667	1.03670321186112	0.5625	1.01719444303243	2.38775510204082	1.01949302222519	2907.36666666667	0.06	0.0368025
9.779104	4.727325	0.008216	0.000305	-0.653556	0.000305	0.484848	0.163388	4633	6	41	0.243093	9519	9.2953	6.5342	91.3242	0.00644	0.0726	39990481	9519	7.69589	0.993145	0.000743	0.534172	0.000191	0.465034	7.5e-05	-3.1e-05	2.20215377572724	4126	Transient	tropics_22	1.62985066666667	1.01520910234841	0.41049798115747	0.973829925080046	1.59685863874346	1.04260763729104	2178.50666666667	0.06	0.0237975
9.382003	3.573938	0.048207	0.000231	-0.650367	0.000231	0.503019	0.157927	4857	6	33	0.304281	9156	10.2598	7.4411	68.4932	0.00621	0.0891	39990844	9156	8.309589	1.008654	0.000844	0.533098	0.000203	0.473317	0.000151	-6.9e-05	2.10827163153222	4449	Transient	tropics_22	1.56366716666667	1.04038436979344	0.273696682464455	0.978908608011203	1.13793103448276	1.06275286964128	1045.87417218543	0.06	0.02289
5.91201	2.536847	0.046865	0.000164	-0.622495	0.000164	0.488565	0.163127	4955	7	36	0.369	11542	10.3799	7.4164	273.9726	0.00617	0.0915	39988458	11542	8.578082	1.008779	0.000921	0.532071	0.000205	0.474272	0.000149	-6e-05	2.06189327941137	4637	Est.	tropics_22	0.844572857142857	1.03886036699714	0.178067318132465	1.00851942539628	0.8	1.03013671479657	1094.81208053691	0.06	0.028855
10.565543	5.646453	0.07531	0.000364	-0.659873	0.000364	0.521979	0.137655	5277	8	68	0.454168	24797	9.8207	8.2986	91.3242	0.00636	0.0966	39975203	24797	9.460274	1.0045	0.001413	0.526818	0.000232	0.477119	0.000381	-0.000138	1.6527711774706	4985	Est.	tropics_22	1.320692875	1.07338810031766	0.257607926397735	0.98120599292261	1.56896551724138	1.09402266520512	361.299212598425	0.06	0.0619925
11.587593	5.427439	0.085034	0.00035	-0.668082	0.00035	0.531495	0.12559	5403	9	76	0.344956	30114	7.0106	8.6438	273.9726	0.00626	0.0908	39969886	30114	9.805479	1.014262	0.00203	0.52032	0.000231	0.487913	0.000667	-0.000213	1.83887390437783	5294	Est.	tropics_22	1.28751033333333	1.0734446165862	0.172413793103448	0.985337824143009	1.51515151515152	1.08932330149022	188.290854572714	0.06	0.075285
13.384318	8.962658	-0.004449	0.000578	-0.682514	0.000578	0.492891	0.125861	5823	12	58	0.752905	15921	3.237	3.0959	136.9863	0.00649	0.014	39984079	15921	10.956164	0.973599	0.000789	0.508007	0.00015	0.479318	7.3e-05	-9e-06	1.17315918974543	5800	Est.	tropics_22	1.11535983333333	1.02255742060115	0.732572877059569	0.994759829816057	3.85333333333333	1.02831731752198	1724.12328767123	0.06	0.0398025
10.285235	4.277701	0.001803	0.000276	-0.657621	0.000276	0.48365	0.130355	6019	12	23	0.46359	4463	4.0361	3.6315	34.2466	0.00643	0.024	39995537	4463	11.493151	0.984156	0.000839	0.508404	0.000142	0.484174	0.000127	-2.8e-05	1.71150689037318	6067	Transient	tropics_22	0.857102916666667	1.01793275291906	0.32896305125149	1.01903680453633	1.94366197183099	0.998917744447244	1026.41732283465	0.06	0.0111575
13.916667	2.965278	-0.01352	0.000191	-0.68679	0.000191	0.490402	0.130379	5977	12	27	0.533767	5227	3.8161	5.1575	54.7945	0.00627	0.0211	39994773	5227	11.378082	0.988503	0.000759	0.508458	0.000148	0.486249	9.1e-05	-2.2e-05	1.61745908300322	6246	Transient	tropics_22	1.15972225	0.998045513974892	0.251646903820817	0.989636735305571	1.29054054054054	1.00854089160081	1432.73626373626	0.06	0.0130675
10.879167	4.306233	0.031726	0.000278	-0.662392	0.000278	0.500712	0.127752	6103	12	22	0.371291	3539	4.4046	3.8575	39.1389	0.00654	0.0292	39996461	3539	11.723288	0.986733	0.001059	0.507702	0.000135	0.486112	0.000183	-2.7e-05	1.92556953662398	6820	Est.	tropics_22	0.90659725	1.04611342102045	0.262511803588291	1.01558887604575	2.05925925925926	1.03003423079455	698.098360655738	0.06	0.0088475
10.221154	4.614553	0.034943	0.000298	-0.657107	0.000298	0.499675	0.129707	6257	13	15	0.379321	3356	4.827	4.2849	19.5695	0.00619	0.0373	39996644	3356	12.145205	1.007139	0.000827	0.506771	0.000159	0.497032	5.7e-05	-5e-06	1.74414027507943	6941	Est.	tropics_22	0.786242615384615	1.02822021603627	0.360338573155985	1.02284611860204	1.87421383647799	1.00531756506623	2275.56140350877	0.06	0.00839
11.793417	4.952783	0.046692	0.00032	-0.669735	0.00032	0.512337	0.129159	6621	12	50	0.622221	29234	4.9943	3.8164	Inf	0.00636	0.0316	39970766	29234	13.142466	1.023042	0.000828	0.508951	0.000158	0.502692	3.1e-05	8e-06	1.3616142620759	7216	Transient	tropics_22	0.98278475	1.02419962935078	0.386473429951691	1.0056846307967	2.0253164556962	1.01918669881359	4166.41935483871	0.06	0.073085
11.67446	7.787909	-0.02419	0.000502	-0.66878	0.000502	0.476577	0.132331	7013	11	48	0.509408	8557	6.4856	4.8904	273.9726	0.00673	0.0368	39991443	8557	14.216438	0.97138	0.000688	0.512754	0.000182	0.473828	5.4e-05	-2.4e-05	1.67677619263629	7369	Est.	tropics_22	1.06131454545455	1.00485930644433	0.729651162790698	0.999179417849255	2.75824175824176	1.00580168331124	2450.57407407407	0.06	0.0213925
11.807018	2.249307	0.034727	0.000145	-0.669845	0.000145	0.505963	0.131544	7251	10	15	0.307864	2683	8.0084	7.0082	12.4533	0.00616	0.0478	39997317	2683	14.868493	0.995944	0.000749	0.516038	0.000174	0.482731	8.2e-05	-3.1e-05	1.86195520773341	8310	Transient	tropics_22	1.1807018	1.03955345200881	0.193591455273698	0.991763976225232	0.833333333333333	1.04812618207656	1604.19512195122	0.06	0.0067075
15.370732	1.472314	-0.008385	9.5e-05	-0.698469	9.5e-05	0.498686	0.139161	7405	11	13	0.310345	2668	8.4452	5.9644	15.2207	0.00598	0.0507	39997332	2668	15.290411	1.007984	0.000471	0.513438	0.000142	0.491054	5.6e-05	-3.8e-05	1.79404293175403	8337	Transient	tropics_22	1.39733927272727	0.983795433322731	0.201698513800425	0.968658646568677	0.669014084507042	1.01554207887524	2485.01785714286	0.06	0.00667
11.525	2.379375	0.005261	0.000154	-0.667579	0.000154	0.490165	0.139778	7517	12	14	0.335961	3045	8.2234	6.2712	15.2207	0.00618	0.051	39996955	3045	15.59726	1.012031	0.000853	0.511168	0.000135	0.495157	9.3e-05	-8e-06	1.88832909718214	8413	Transient	tropics_22	0.960416666666667	0.993324180150166	0.180539273153576	1.00348403086254	1.14074074074074	0.98991834912967	1502.98924731183	0.06	0.0076125
11.123711	3.551706	0.050691	0.000229	-0.664356	0.000229	0.511296	0.132199	7517	12	14	0.335961	3045	8.2234	6.2712	15.2207	0.00618	0.051	39996955	3045	15.59726	1.012031	0.000853	0.511168	0.000135	0.495157	9.3e-05	-8e-06	1.88832909718214	8425	Est.	tropics_22	0.926975916666667	1.03949165168105	0.268464243845252	1.00672347745799	1.6962962962963	1.03259370260342	1421.49462365591	0.06	0.0076125
14.615064	3.544292	0.081746	0.000229	-0.692399	0.000229	0.543175	0.11327	7979	12	96	0.515005	58382	7.7096	7.537	273.9726	0.00619	0.0667	39941618	58382	16.863014	1.001135	0.001316	0.50834	0.000142	0.492609	0.000264	-3.8e-05	1.74228316088498	8546	Est.	tropics_22	1.217922	1.08394985597899	0.174012158054711	0.984329838805559	1.61267605633803	1.10264936288212	429.05303030303	0.06	0.145955
15.593187	3.403875	0.066673	0.00022	-0.700256	0.00022	0.539171	0.108599	8091	13	108	0.352329	51134	6.7072	7.8438	Inf	0.00627	0.0946	39948866	51134	17.169863	0.996029	0.002758	0.503282	0.000151	0.495274	0.000865	-0.000165	1.88305088918885	8677	Est.	tropics_22	1.19947592307692	1.07320758302856	0.0797679477882524	0.986441387183244	1.45695364238411	1.08863174727525	125.547976878613	0.06	0.127835
17.929849	7.42424	0.000955	0.000479	-0.719024	0.000479	0.513925	0.113719	8497	17	42	0.54455	10954	3.4872	8.6384	273.9726	0.00653	0.0234	39989046	10954	18.282192	0.97859	0.000921	0.48961	0.00014	0.499928	0.000162	-3.3e-05	1.62542123032565	9341	Transient	tropics_22	1.054697	1.02285477693181	0.520086862106406	0.995134000677047	3.42142857142857	1.02799803171657	701.969135802469	0.06	0.027385
17.623134	7.650883	0.017054	0.000494	-0.716561	0.000494	0.52107	0.110584	8413	17	60	0.547211	17803	3.2893	8.4068	273.9726	0.00609	0.0258	39982197	17803	18.052055	0.974693	0.000771	0.490785	0.000123	0.496725	0.00012	-2.3e-05	1.49360084385508	9541	Est.	tropics_22	1.03665494117647	1.04361091097984	0.640726329442283	0.995199687464285	4.01626016260163	1.04901102219538	921.533333333333	0.06	0.0445075
18.413534	4.125982	0.011616	0.000266	-0.722909	0.000266	0.521407	0.108525	8567	17	30	0.477036	7207	3.8242	8.8301	45.6621	0.00648	0.0298	39992793	7207	18.473973	0.976635	0.000891	0.488191	0.00016	0.500413	0.000169	-5e-05	1.8850963177439	10225	Est.	tropics_22	1.08314905882353	1.03588723291267	0.298540965207632	0.994156695164339	1.6625	1.04195334653576	642.159763313609	0.06	0.0180175
18.810997	4.874931	-0.014445	0.000315	-0.726102	0.000315	0.509586	0.117696	8693	17	20	0.387104	4637	4.1635	9.1753	68.4932	0.00602	0.0279	39995363	4637	18.819178	0.999815	0.000897	0.490052	0.000188	0.510354	0.000144	-5.5e-05	1.90605145932757	10552	Transient	tropics_22	1.10652923529412	0.985841209100851	0.351170568561873	0.987224084903692	1.67553191489362	0.998495162181545	817.333333333333	0.06	0.0115925
12.277027	2.889472	0.06051	0.000186	-0.67362	0.000186	0.521193	0.117651	8847	16	24	0.283246	6655	4.7992	9.5973	39.1389	0.00618	0.035	39993345	6655	19.241096	1.022216	0.000907	0.492326	0.000177	0.519343	0.000117	-3.9e-05	2.08015108062047	10642	Est.	tropics_22	0.7673141875	1.03928936868472	0.205071664829107	1.03561368180804	1.05084745762712	1.00356219300154	1005.5641025641	0.06	0.0166375
15.597524	8.918659	0.038394	0.000575	-0.700291	0.000575	0.524016	0.117411	9169	15	80	0.239937	40469	5.5542	3.7863	Inf	0.00606	0.0433	39959531	40469	20.123288	1.011878	0.000872	0.495117	0.00016	0.511149	8.7e-05	-1.7e-05	2.17246390133945	10822	Transient	tropics_22	1.03983493333333	1.02694255001006	0.659403669724771	1.00267374881419	3.59375	1.02517269915426	1349.55172413793	0.06	0.1011725
11.500504	5.231537	0.036145	0.000338	-0.667383	0.000338	0.505907	0.121414	9267	15	96	0.223288	40020	5.6168	4.0548	273.9726	0.00635	0.0484	39959980	40020	20.391781	0.988923	0.001258	0.496495	0.000185	0.498182	0.000184	-2.4e-05	2.42087572548399	10885	Est.	tropics_22	0.766700266666667	1.04841951545978	0.268680445151033	1.03334267803427	1.82702702702703	1.01550638120205	659.858695652174	0.06	0.10005
14.212587	7.287674	0.03137	0.00047	-0.689167	0.00047	0.514359	0.11678	9491	15	88	0.310114	22366	6.3578	4.3151	273.9726	0.00615	0.0897	39977634	22366	21.005479	0.994492	0.00128	0.497881	0.000297	0.49998	0.000471	-0.000217	2.69284444861148	11051	Transient	tropics_22	0.9475058	1.03758222704341	0.3671875	1.00826112263568	1.58249158249158	1.02875915036601	247.940552016985	0.06	0.055915
18.230867	4.593759	0.021152	0.000296	-0.721442	0.000296	0.52586	0.111364	9435	15	86	0.27879	24653	5.8988	4.1616	39.1389	0.00626	0.0746	39975347	24653	20.852055	0.991655	0.001336	0.498402	0.000269	0.497898	0.000378	-0.000149	2.68710440450718	11241	Transient	tropics_22	1.21539113333333	1.02997240893973	0.221556886227545	0.975218528479569	1.1003717472119	1.05616009704799	294.613756613757	0.06	0.0616325
22.966468	4.202303	0.033131	0.000271	-0.759479	0.000271	0.552789	0.099807	9505	15	80	0.328928	21640	6.4336	11.3918	273.9726	0.0062	0.0919	39978360	21640	21.043836	0.993829	0.00112	0.4976	0.000307	0.499934	0.000425	-0.000219	2.64636236567291	11317	Est.	tropics_22	1.53109786666667	1.04010442765377	0.241964285714286	0.940333892084661	0.882736156351791	1.10572395556213	234.84	0.06	0.0541
13.560222	4.60612	0.041495	0.000297	-0.683927	0.000297	0.516854	0.116011	9729	17	72	0.335997	20521	7.7363	12.0137	68.4932	0.00616	0.1385	39979479	20521	21.657534	1.008746	0.001137	0.487387	0.000408	0.518412	0.000659	-0.000389	2.45526506437817	11880	Transient	tropics_22	0.797660117647059	1.03333044195337	0.261213720316623	1.03538134722885	0.727941176470588	0.996994668333295	176.040971168437	0.06	0.0513025
20.828471	4.271628	0.001041	0.000276	-0.742307	0.000276	0.526304	0.109561	9855	18	73	0.401773	28307	7.7968	5.3123	273.9726	0.00642	0.1423	39971693	28307	22.00274	1.010275	0.00117	0.484204	0.000392	0.522403	0.000472	-0.000289	2.26679663147931	12036	Transient	tropics_22	1.15713727777778	0.990860450895615	0.235897435897436	0.983086637866791	0.704081632653061	1.00746741500336	232.120762711864	0.06	0.0707675
14.001183	10.382021	0.062645	0.00067	-0.687469	0.00067	0.529852	0.109443	9827	18	75	0.392551	26394	7.9206	5.2356	273.9726	0.00632	0.1458	39973606	26394	21.926027	1.005825	0.001087	0.484167	0.000393	0.520139	0.000445	-0.000286	2.32545060201237	12158	Est.	tropics_22	0.7778435	1.05848315741351	0.616375344986201	1.0385820718708	1.70483460559796	1.0186738544889	245.939325842697	0.06	0.065985
11.490385	6.568089	0.016791	0.000424	-0.667301	0.000424	0.495902	0.107593	10373	13	68	0.514519	18390	8.3311	13.774	68.4932	0.00624	0.1266	39981610	18390	23.421918	0.98533	0.00084	0.505305	0.000301	0.487953	2e-04	-0.000142	1.83989768345308	12685	Est.	tropics_22	0.883875769230769	1.03207327612707	0.504761904761905	1.01540959363617	1.40863787375415	1.01629050338865	537.965	0.06	0.045975
11.837758	11.300128	0.00283	0.000729	-0.670092	0.000729	0.490359	0.114669	10415	13	58	0.478896	15684	8.7989	6.8466	136.9863	0.00628	0.1352	39984316	15684	23.536986	0.987063	0.001071	0.506793	0.000284	0.487259	0.000157	-8.4e-05	1.90516985889576	13009	Transient	tropics_22	0.910596769230769	1.01597771188891	0.680672268907563	1.00960649172911	2.5669014084507	1.00636211952986	730.375796178344	0.06	0.03921
11.709804	6.971995	0.008816	0.00045	-0.669064	0.00045	0.492755	0.114671	10527	12	43	0.307073	12287	9.3775	7.1534	91.3242	0.00613	0.1437	39987713	12287	23.843836	1.002603	0.000999	0.509613	0.000226	0.492111	0.000115	-4.4e-05	2.06469764682105	13196	Transient	tropics_22	0.975817	1.0062357437385	0.45045045045045	1.00505238531635	1.99115044247788	1.00130864784571	997.139130434782	0.06	0.0307175
10.457213	8.143035	0.021557	0.000525	-0.659003	0.000525	0.49407	0.113251	10569	12	38	0.298813	11713	9.5121	7.2685	91.3242	0.00645	0.1459	39988287	11713	23.958904	1.00414	0.001215	0.510505	0.00021	0.491979	0.000157	-3.2e-05	2.08985513958617	13556	Transient	tropics_22	0.871434416666667	1.01757825678319	0.432098765432099	1.01344138105409	2.5	1.00425018141018	721.343949044586	0.06	0.0292825
8.434343	5.7318	0.027762	0.00037	-0.642755	0.00037	0.489287	0.207729	1931	9	52	0.323211	24303	4.4121	4.137	136.9863	0.00632	0.0435	39975697	24303	0.293151	1.00483	0.000883	0.520898	0.000149	0.482463	0.000103	-1.5e-05	2.10951008549471	1304	Transient	tropics_23	0.937149222222222	1.02320885659509	0.419026047565119	1.00949078833045	2.48322147651007	1.01414408980585	2016.78640776699	0.06	0.0607575
8.435997	5.574039	0.060528	0.00036	-0.642768	0.00036	0.505596	0.197398	1945	9	49	0.345007	24643	4.5192	4.1753	91.3242	0.0064	0.0417	39975357	24643	0.331507	1.004835	0.000864	0.520819	0.000149	0.482516	7.7e-05	-4e-06	2.07683337422094	1473	Est.	tropics_23	0.937333	1.05728536951789	0.416666666666667	1.00963078682165	2.41610738255034	1.04783261073208	2563.61038961039	0.06	0.0616075
9.564935	4.08561	0.021619	0.000264	-0.651836	0.000264	0.490522	0.190813	2421	9	34	0.406168	7652	4.4358	4.9973	34.2466	0.00619	0.054	39992348	7652	1.635616	0.984068	0.000924	0.522868	0.000158	0.470679	7.7e-05	3e-06	1.79049872267743	2014	Transient	tropics_23	1.06277055555556	1.03839814298819	0.285714285714286	0.996596043471112	1.67088607594937	1.04215824372874	2478.09090909091	0.06	0.01913
7.909091	7.583702	0.016465	0.000489	-0.638536	0.000489	0.481554	0.194602	2617	9	34	0.384083	7652	4.8899	4.9397	30.4414	0.00613	0.0618	39992348	7652	2.172603	1.008107	0.001196	0.522727	0.000144	0.482315	0.000154	-1e-06	2.02032902424677	2057	Transient	tropics_23	0.878787888888889	1.00842598565237	0.408862876254181	1.01021172715313	3.39583333333333	0.998422192965178	1263.64935064935	0.06	0.01913
8.366667	1.973889	0.055042	0.000127	-0.642211	0.000127	0.502326	0.175824	2519	9	29	0.467672	6898	4.6705	5.2658	34.2466	0.00968	0.0537	39993102	6898	1.90411	1.007675	0.001249	0.522786	0.000166	0.482051	0.000144	1e-06	1.89501063982209	2296	Est.	tropics_23	0.929629666666667	1.04853746526727	0.101681345076061	1.00639242134293	0.765060240963855	1.04205986503503	1221	0.06	0.017245
8.041494	2.243092	0.039989	0.000145	-0.639599	0.000145	0.493543	0.186615	2631	9	32	0.364399	7865	4.9027	4.0575	136.9863	0.00616	0.0618	39992135	7865	2.210959	1.020185	0.000921	0.522413	0.000138	0.488402	0.000107	-8e-06	2.04179167806014	2422	Transient	tropics_23	0.893499333333333	1.02020645798246	0.157437567861021	1.00974499238214	1.05072463768116	1.01052616492152	1744.06542056075	0.06	0.0196625
12.2	10.081739	-0.019924	0.00065	-0.673001	0.00065	0.48067	0.171705	3177	10	41	0.770886	11156	4.9334	4.6027	136.9863	0.00667	0.0224	39988844	11156	3.706849	0.972529	7e-04	0.517071	0.000176	0.470407	4.3e-05	-1.3e-05	1.08791983121764	2601	Transient	tropics_23	1.22	1.00796292062942	0.928571428571428	0.986663808771567	3.69318181818182	1.02181727737895	3993.13953488372	0.06	0.02789
7.424658	2.841584	0.03431	0.000183	-0.634645	0.000183	0.488292	0.169379	3303	10	22	0.747987	5341	5.3923	4.9479	54.7945	0.01294	0.0231	39994659	5341	4.052055	0.97734	0.000797	0.518857	0.000163	0.471084	5.3e-05	-1e-06	1.08184527721495	2632	Est.	tropics_23	0.7424658	1.05890005287119	0.22961104140527	1.02171436216999	1.12269938650307	1.03652851720712	3195.83018867925	0.06	0.0133525
10.288462	4.947239	0.00603	0.000319	-0.657647	0.000319	0.485909	0.170066	4115	10	57	0.828684	20792	4.8276	7.1712	Inf	0.00634	0.0079	39979208	20792	6.276712	1.004759	0.000727	0.517719	0.000172	0.485368	2.4e-05	-3e-06	0.846050840667255	3689	Transient	tropics_23	1.0288462	1.00128311072392	0.43878954607978	1.000675883262	1.8546511627907	1.00111461818661	7086.08333333333	0.06	0.05198
7.337838	6.948028	0.027093	0.000448	-0.633947	0.000448	0.484452	0.173523	4549	8	24	0.351329	6094	5.3663	3.8767	24.9066	0.00596	0.0174	39993906	6094	7.465753	1.006819	0.001037	0.523734	0.000148	0.480753	9.4e-05	1e-05	1.76412959175872	4084	Transient	tropics_23	0.91722975	1.02050453200837	0.432015429122469	1.01290694186082	3.02702702702703	1.00769417975551	1845.98936170213	0.06	0.015235
6.608421	3.505613	0.023863	0.000226	-0.628089	0.000226	0.480075	0.171431	4381	9	25	0.600303	6595	5.3148	5.2781	136.9863	0.00632	0.0129	39993405	6595	7.005479	0.996852	0.00072	0.522641	0.000167	0.477005	2.3e-05	1e-06	1.53468914743261	4156	Est.	tropics_23	0.734269	1.02738420520708	0.313888888888889	1.02098870362254	1.35329341317365	1.00643599123699	7453.52173913043	0.06	0.0164875
8.977713	3.194271	0.037768	0.000206	-0.647119	0.000206	0.49627	0.165743	4955	9	51	0.594676	16266	6.3248	4.989	Inf	0.00628	0.0251	39983734	16266	8.578082	1.013308	0.000779	0.521209	0.000157	0.486221	5e-05	-4e-06	1.73647123524155	4590	Est.	tropics_23	0.997523666666667	1.0248515507473	0.264441591784339	1.00449523944896	1.31210191082803	1.02066755652265	3314.86	0.06	0.040665
8.587744	3.19309	0.06775	0.000206	-0.643987	0.000206	0.509756	0.155	5263	9	56	0.468782	14783	7.8324	5.8329	54.7945	0.00622	0.0451	39985217	14783	9.421918	0.996063	0.001032	0.519465	0.00016	0.479618	0.000174	-3.9e-05	1.89890014142691	4845	Est.	tropics_23	0.954193777777778	1.07432737748293	0.199612403100775	1.0110292215046	1.2875	1.0628375081836	890.804597701149	0.06	0.0369575
9.324131	5.918457	0.069513	0.000382	-0.649902	0.000382	0.51369	0.14663	5361	9	52	0.305727	15226	7.7054	6.1014	39.1389	0.00603	0.0538	39984774	15226	9.690411	1.008347	0.001505	0.519463	0.000165	0.485506	0.000248	-2.4e-05	2.06869240802052	5019	Est.	tropics_23	1.03601455555556	1.06311219940373	0.253820598006645	1.00507050502939	2.31515151515152	1.05805077589154	591.25	0.06	0.038065
10.72225	6.837738	-0.028004	0.000441	-0.661132	0.000441	0.471425	0.151447	5753	9	90	0.475838	32282	3.5452	6.589	273.9726	0.0063	0.0223	39967718	32282	10.764384	0.965927	0.000847	0.519538	0.000155	0.464983	8.3e-05	-7e-06	1.56574527559716	5368	Transient	tropics_23	1.19136111111111	1.00668526426486	0.520661157024793	0.993703232119666	2.84516129032258	1.01385426994105	1824.66265060241	0.06	0.080705
7.959266	6.087582	0.020991	0.000393	-0.638939	0.000393	0.484432	0.149444	5655	10	108	0.443088	48909	3.5576	6.3205	Inf	0.00632	0.0235	39951091	48909	10.49589	1.001723	0.000763	0.519378	0.000151	0.482359	5.5e-05	-5e-06	1.511986809782	5405	Est.	tropics_23	0.7959266	1.01945633741106	0.515072083879423	1.01631601300407	2.60264900662252	1.00429762894442	2717.16363636364	0.06	0.1222725
6.85623	3.477733	0.05547	0.000224	-0.630079	0.000224	0.496493	0.135067	5921	9	33	0.417126	7801	4.1021	2.4192	68.4932	0.00643	0.0345	39992199	7801	11.224658	0.977781	0.0014	0.520967	0.00017	0.469334	0.000132	2.7e-05	1.74294957349856	6368	Est.	tropics_23	0.761803333333333	1.08105731802683	0.16	1.02223313168881	1.31764705882353	1.05786710530241	1023.23484848485	0.06	0.0195025
10.255208	5.861952	-0.009348	0.000378	-0.65738	0.000378	0.478188	0.134329	6677	7	26	0.731578	5849	4.1836	3.1753	19.5695	0.00633	0.0151	39994151	5849	13.29589	0.979183	0.000889	0.529125	0.000184	0.46285	9.5e-05	-2.1e-05	1.16821866206605	7006	Transient	tropics_23	1.46502971428571	1.01175730861707	0.425196850393701	0.979366426601411	2.05434782608696	1.03313816571243	1413.98947368421	0.06	0.0146225
6.679104	2.277623	-0.009409	0.000147	-0.628656	0.000147	0.464601	0.140866	6733	7	25	0.598007	4316	4.374	3.2493	39.1389	0.00661	0.0218	39995684	4316	13.449315	0.988996	0.00108	0.529067	0.000193	0.467501	9.1e-05	0	1.39432484145091	7067	Transient	tropics_23	0.954157714285714	1.00165736376869	0.136111111111111	1.00801615981131	0.761658031088083	0.993796804712717	1547.97802197802	0.06	0.01079
5.401942	4.411258	0.031983	0.000285	-0.618398	0.000285	0.47932	0.135513	6663	7	30	0.735191	6533	4.2003	2.4877	68.4932	0.00632	0.0163	39993467	6533	13.257534	0.974754	0.001066	0.528856	0.000195	0.460983	0.000118	-1.6e-05	1.19383182046357	7438	Est.	tropics_23	0.771706	1.05924156521207	0.267354596622889	1.01881592577912	1.46153846153846	1.03977803953725	1148.41525423729	0.06	0.0163325
4.145161	2.024089	0.102697	0.000131	-0.608303	0.000131	0.509321	0.126467	6971	7	22	0.799603	10085	3.3108	3.5712	39.1389	0.0061	0.016	39989915	10085	14.10137	1.032061	0.001173	0.531441	0.000153	0.485634	8.7e-05	2.3e-05	0.851664271647111	7891	Est.	tropics_23	0.592165857142857	1.07373070686584	0.111679454390452	1.02414702349919	0.856209150326797	1.0487754152304	1453.64367816092	0.06	0.0252125
4.378049	4.592851	-0.023321	0.000296	-0.610174	0.000296	0.449787	0.137679	7545	6	30	0.667183	3870	3.9746	3.4137	45.6621	0.00635	0.0203	39996130	3870	15.673973	0.963402	0.000907	0.534733	0.000162	0.450584	9.1e-05	-4e-06	1.52727014026516	7956	Transient	tropics_23	0.729674833333333	1.01406145395136	0.326350606394708	1.0159394206979	1.82716049382716	0.998231184418444	1512.95604395604	0.06	0.009675
6.717105	11.031813	-0.012226	0.000712	-0.628962	0.000712	0.463414	0.132163	7601	6	21	0.639082	2441	4.1238	3.4904	27.3973	0.00643	0.0209	39997559	2441	15.827397	0.975622	0.000859	0.534989	0.000151	0.456072	7.9e-05	0	1.54228201026071	8174	Transient	tropics_23	1.1195175	1.01253193745764	0.828870779976717	0.996553047473055	4.71523178807947	1.01609833535056	1672.94936708861	0.06	0.0061025
8.329412	1.985606	0.007938	0.000128	-0.641912	0.000128	0.479	0.137911	7923	7	15	0.38806	1072	4.9025	4.8822	6.5232	0.00642	0.0263	39998928	1072	16.709589	1.007983	0.000445	0.528178	0.000132	0.477367	8e-05	-4.7e-05	1.76523316343931	8275	Transient	tropics_23	1.189916	0.999986695660909	0.287640449438202	0.99641636746959	0.96969696969697	1.00342084811057	1723.8875	0.06	0.00268
6.728571	0.712041	0.017401	4.6e-05	-0.629054	4.6e-05	0.477377	0.13717	7853	7	13	0.401905	1050	4.6865	4.7863	8.8378	0.00647	0.0219	39998950	1050	16.517808	0.995871	0.000569	0.531243	0.000118	0.468849	6.3e-05	-1.4e-05	1.57563766156841	9148	Transient	tropics_23	0.961224428571429	1.02177217670704	0.0808435852372584	1.00348780358193	0.389830508474576	1.01818922510233	2177.30158730159	0.06	0.002625
5.994152	2.192948	0.006082	0.000141	-0.623155	0.000141	0.469239	0.13138	7629	6	21	0.641528	2042	4.192	4.4767	24.9066	0.00626	0.0195	39997958	2042	15.90411	0.979924	0.000791	0.534774	0.000147	0.458264	6.3e-05	3e-06	1.47387057100463	9194	Est.	tropics_23	0.999025333333333	1.02671281947921	0.178255372945638	1.00275985264203	0.959183673469388	1.02394907738771	2085.39682539683	0.06	0.005105
10.247059	1.291903	-0.023429	8.3e-05	-0.657315	8.3e-05	0.471415	0.138055	7797	6	14	0.545136	1141	4.4731	4.7082	13.6986	0.00627	0.0192	39998859	1141	16.364384	0.986658	0.000921	0.533417	0.000139	0.462643	0.00015	-2.7e-05	1.32326976339797	9314	Transient	tropics_23	1.70784316666667	0.990052610005759	0.0901194353963084	0.971549360148137	0.597122302158273	1.0189606240665	920.366666666667	0.06	0.0028525
8.169355	1.0439	0.080285	6.7e-05	-0.640626	6.7e-05	0.514284	0.128044	8119	9	14	0.51761	1590	4.9091	5.1507	7.2098	0.00588	0.0277	39998410	1590	17.246575	1.014449	0.000714	0.520875	0.000131	0.487085	6.3e-05	-6e-06	1.64526329290537	9396	Est.	tropics_23	0.907706111111111	1.06816197609581	0.0938375350140056	1.01168695422254	0.511450381679389	1.05584035640597	2032.44444444444	0.06	0.003975
12.267442	3.405219	-0.029268	0.00022	-0.673543	0.00022	0.476339	0.133954	8889	9	22	0.552832	1183	3.9609	6.2041	14.4196	0.00638	0.0266	39998817	1183	19.356164	0.971704	0.000972	0.521713	0.00014	0.465815	0.000126	-7e-06	1.76146111968456	9442	Transient	tropics_23	1.36304911111111	0.999436206639594	0.226337448559671	0.977354986757161	1.57142857142857	1.02259266017625	1063.12698412698	0.06	0.0029575
9.435065	4.037991	-0.001467	0.000261	-0.650793	0.000261	0.478763	0.128385	8833	9	27	0.692994	2241	3.6882	6.1288	19.5695	0.00677	0.0185	39997759	2241	19.20274	0.957811	0.000836	0.522983	0.000139	0.45804	9.9e-05	-7e-06	1.437009234762	9749	Est.	tropics_23	1.04834055555556	1.04251681753342	0.312200956937799	0.997416662799072	1.87769784172662	1.04524277355689	1296.81818181818	0.06	0.0056025
11.301587	1.036029	-0.052466	6.7e-05	-0.665785	6.7e-05	0.461817	0.13749	8903	9	23	0.548028	989	4.0091	6.2247	12.4533	0.00656	0.0298	39999011	989	19.394521	0.965453	0.001242	0.521295	0.000149	0.463193	0.000187	-9e-06	1.77398702678806	10109	Transient	tropics_23	1.25573188888889	0.982840783187956	0.0539452495974235	0.985756589646996	0.449664429530201	0.997029316073429	735.24064171123	0.06	0.0024725
5.661538	0.593136	0.041092	3.8e-05	-0.620483	3.8e-05	0.484649	0.12841	8903	9	23	0.548028	989	4.0091	6.2247	12.4533	0.00656	0.0298	39999011	989	19.394521	0.965453	0.001242	0.521295	0.000149	0.463193	0.000187	-9e-06	1.77398702678806	10798	Est.	tropics_23	0.629059777777778	1.07923219498872	0.0305958132045089	1.0314403038001	0.25503355704698	1.04632194355269	686.68449197861	0.06	0.0024725
10.97619	0.64229	0.01337	4.1e-05	-0.663171	4.1e-05	0.491952	0.125775	8945	9	14	0.42236	644	4.1126	6.2822	7.6104	0.00596	0.039	39999356	644	19.509589	0.976854	0.00143	0.520252	0.000178	0.46959	0.000195	-3e-06	1.7885878925548	10919	Transient	tropics_23	1.21957666666667	1.03747313120993	0.0286713286713287	0.990318143318849	0.230337078651685	1.04762026448604	645	0.06	0.00161
8.5125	1.599844	0.057856	0.000103	-0.643383	0.000103	0.504262	0.128307	9253	10	10	0.821429	1260	2.7321	6.7041	5.1693	0.0062	0.0207	39998740	1260	20.353425	1.030939	0.000452	0.518394	8.5e-05	0.497366	3.5e-05	-3e-06	0.689372651703873	10958	Est.	tropics_23	0.85125	1.02776440481687	0.22787610619469	1.01373011208024	1.21176470588235	1.01386504103618	3665.91428571429	0.06	0.00315
10.983333	3.416389	0.054118	0.00022	-0.663229	0.00022	0.512457	0.12872	9309	10	8	0.790659	1820	2.3928	6.7795	6.8493	0.00602	0.0144	39998180	1820	20.506849	1.035352	0.000536	0.516473	8.9e-05	0.501337	3.4e-05	5e-06	0.792829400330625	10960	Transient	tropics_23	1.0983333	1.01956547791158	0.41044776119403	0.997506380962414	2.47191011235955	1.02218068883805	3785.88235294118	0.06	0.00455
12.090909	13.67088	-0.049546	0.000882	-0.672125	0.000882	0.466174	0.142479	10051	11	37	0.280861	6181	4.9136	5.0438	91.3242	0.00618	0.0382	39993819	6181	22.539726	0.985472	0.000943	0.512621	0.000186	0.480787	6.9e-05	-4e-06	2.36116432716333	10970	Transient	tropics_23	1.09917354545455	0.965690938662972	0.935312831389183	0.996101118726772	4.74193548387097	0.969606083359159	2064.91304347826	0.06	0.0154525
12.198296	5.387595	0.011676	0.000348	-0.672987	0.000348	0.49654	0.134403	9757	12	88	0.435381	46975	3.8517	4.4411	91.3242	0.00611	0.0206	39953025	46975	21.734247	0.995993	0.00065	0.510803	0.000146	0.487658	3.9e-05	-8e-06	1.62533360993308	10986	Transient	tropics_23	1.01652466666667	1.01581480046587	0.535384615384615	0.998785020386944	2.38356164383562	1.01821358411018	3446.23076923077	0.06	0.1174375
11.843931	6.274294	-0.013718	0.000405	-0.670141	0.000405	0.482241	0.13581	10009	11	43	0.353561	7877	4.782	4.9288	273.9726	0.00636	0.033	39992123	7877	22.424658	0.974703	0.001011	0.511783	0.000184	0.476318	9.6e-05	-7e-06	2.22112095710089	11054	Transient	tropics_23	1.076721	1.01197560998914	0.400593471810089	0.999713612924764	2.20108695652174	1.01243496991506	1414.6875	0.06	0.0196925
12.728947	2.834425	0.007987	0.000183	-0.67725	0.000183	0.496318	0.129001	10051	11	37	0.280861	6181	4.9136	5.0438	91.3242	0.00618	0.0382	39993819	6181	22.539726	0.985472	0.000943	0.512621	0.000186	0.480787	6.9e-05	-4e-06	2.36116432716333	11398	Transient	tropics_23	1.157177	1.02287937269891	0.19406150583245	0.991009159783375	0.983870967741935	1.03230328607055	1869.57971014493	0.06	0.0154525
7.371105	4.941601	0.039798	0.000319	-0.634215	0.000319	0.490764	0.13577	10121	11	35	0.240293	5048	5.0352	5.2356	39.1389	0.00616	0.0427	39994952	5048	22.731507	0.995419	0.001033	0.514441	0.000187	0.483941	0.000107	-1.4e-05	2.45209539838774	11639	Est.	tropics_23	0.670100454545455	1.04538948086102	0.308809293320426	1.03092803839192	1.70588235294118	1.01409882609657	1268.8785046729	0.06	0.01262
7.939024	2.749941	0.03904	0.000177	-0.638776	0.000177	0.492644	0.134669	10065	11	35	0.259468	5862	5.0719	5.0808	136.9863	0.00608	0.0406	39994138	5862	22.578082	0.984048	0.001237	0.512928	0.000181	0.47979	0.00013	3e-06	2.42275001633417	11701	Est.	tropics_23	0.721729454545455	1.05666804393823	0.143088116410671	1.02926380528984	0.977900552486188	1.02679088768003	1035.91538461538	0.06	0.014655
11.217014	2.277558	0.040166	0.000147	-0.665106	0.000147	0.506383	0.133336	10303	10	30	0.265902	7845	5.6337	5.7329	45.6621	0.00605	0.0551	39992155	7845	23.230137	1.015977	0.000601	0.517233	0.000185	0.491344	7.4e-05	-5.3e-05	2.2368201269777	11898	Transient	tropics_23	1.1217014	1.02461331616955	0.24459234608985	0.994172872963986	0.794594594594595	1.03060788368231	1801.83783783784	0.06	0.0196125
13.522187	3.64095	0.078019	0.000235	-0.683621	0.000235	0.535903	0.122095	10471	10	53	0.34921	19547	5.8284	6.1932	68.4932	0.00632	0.0559	39980453	19547	23.690411	1.024409	0.000857	0.515988	0.000198	0.496621	0.000127	-5.5e-05	2.10460812149325	12159	Est.	tropics_23	1.3522187	1.05538237188051	0.274212368728121	0.978289901162677	1.18686868686869	1.0790985479873	961.377952755906	0.06	0.0488675
7.243659	5.21871	0.047082	0.000337	-0.633191	0.000337	0.494183	0.134709	10709	11	92	0.307509	32308	6.9955	4.4712	Inf	0.0065	0.0855	39967692	32308	24.342466	0.995624	0.001367	0.511477	0.000304	0.487224	0.00045	-0.000207	2.1893043599349	12290	Transient	tropics_23	0.658514454545455	1.05281507738693	0.246525237746891	1.0379645795235	1.10855263157895	1.01428295814656	299.353333333333	0.06	0.08077
17.372452	4.753842	0.045538	0.000307	-0.714547	0.000307	0.535155	0.11213	10849	12	84	0.345331	25839	7.2931	4.8548	273.9726	0.00633	0.0989	39974161	25839	24.726027	0.991016	0.001334	0.509731	0.000376	0.486628	0.000376	-0.000206	2.26757095851789	12557	Transient	tropics_23	1.44770433333333	1.05607858430918	0.230134932533733	0.96014126279129	0.816489361702128	1.09972093673196	298.218085106383	0.06	0.0645975
8.125622	7.599891	0.018203	0.00049	-0.640275	0.00049	0.48329	0.227025	1889	9	47	0.42506	12570	4.9412	4.8438	68.4932	0.00648	0.0445	39987430	12570	0.178082	0.984943	0.000778	0.519817	0.000231	0.473981	9.5e-05	-5.8e-05	1.95595665424237	1063	Est.	tropics_24	0.902846888888889	1.03393768416463	0.629820051413882	1.01410196004143	2.12121212121212	1.01964002776483	2389.73684210526	0.06	0.031425
8.590123	5.80731	0.017088	0.000375	-0.644006	0.000375	0.484475	0.22458	2225	9	32	0.517875	5930	5.5592	5.7644	24.9066	0.00627	0.0319	39994070	5930	1.09863	1.007827	0.000786	0.523539	0.000217	0.481501	6.4e-05	-3.7e-05	1.74620526092033	1402	Transient	tropics_24	0.954458111111111	1.00933477179328	0.477099236641221	1.00314268077848	1.72811059907834	1.0061765188442	3509.0625	0.06	0.014825
11.540434	4.634953	0.042015	0.000299	-0.667703	0.000299	0.508625	0.206095	2337	9	21	0.476539	6692	5.425	6.0712	34.2466	0.00621	0.0265	39993308	6692	1.405479	1.010791	0.000748	0.523452	0.000184	0.482991	7.6e-05	-3.3e-05	1.54080594155013	1520	Est.	tropics_24	1.28227044444444	1.03177622504085	0.399732620320856	0.979813475475532	1.625	1.05307345271444	2711.77631578947	0.06	0.01673
7.755411	3.777839	0.042991	0.000244	-0.637301	0.000244	0.493983	0.210404	2771	11	32	0.445671	15314	5.8708	3.8219	136.9863	0.00661	0.0471	39984686	15314	2.594521	1.004804	0.000829	0.513266	3e-04	0.489933	0.000262	-0.000174	1.67955889023588	1842	Est.	tropics_24	0.705037363636364	1.038937443971	0.294330518697226	1.03010429013811	0.813333333333333	1.0082664364311	803.068702290076	0.06	0.038285
21.859551	5.510237	0.045668	0.000355	-0.750588	0.000355	0.554727	0.160432	2897	12	44	0.39066	15781	5.9623	4.1671	273.9726	0.00612	0.0635	39984219	15781	2.939726	1.0067	0.001078	0.51024	0.000425	0.494084	0.00052	-0.000335	1.98132402841031	1978	Est.	tropics_24	1.82162925	1.03976044497117	0.329313543599258	0.925229074261036	0.835294117647059	1.12273823884198	308.523076923077	0.06	0.0394525
10.181901	7.856309	-0.001576	0.000507	-0.656791	0.000507	0.481774	0.196953	3345	12	45	0.317823	17365	5.9883	5.3945	273.9726	0.0064	0.0914	39982635	17365	4.167123	1.00617	0.000754	0.508524	0.000867	0.496138	0.000647	-0.000664	1.87614149436542	2276	Transient	tropics_24	0.84849175	0.992302733370953	0.672413793103448	1.01964228720381	0.58477508650519	0.971048377669116	304.409582689335	0.06	0.0434125
6.62509	4.218582	0.047942	0.000272	-0.628223	0.000272	0.491987	0.198805	3163	13	57	0.376513	18504	5.8421	4.8959	91.3242	0.00615	0.0891	39981496	18504	3.668493	0.998517	0.000928	0.504597	0.000838	0.496259	0.000783	-0.00069	1.9124966640002	2318	Est.	tropics_24	0.509622307692308	1.05066794575469	0.293103448275862	1.05735677783634	0.324582338902148	0.991391591890525	253.901660280971	0.06	0.04626
8.282528	2.806795	0.011322	0.000181	-0.641535	0.000181	0.480645	0.18987	3429	11	56	0.443612	17876	5.9649	5.6233	39.1389	0.00628	0.081	39982124	17876	4.39726	1.000504	0.001082	0.514656	0.000749	0.487004	0.000366	-0.000422	1.85388407371531	2564	Est.	tropics_24	0.752957090909091	1.01087685448372	0.16728280961183	1.02298166360483	0.241655540720961	0.986942612381007	518.770491803279	0.06	0.04469
9.050761	3.109098	0.00834	0.000201	-0.647706	0.000201	0.482041	0.189897	4073	8	28	0.566887	6354	5.8315	6.3288	39.1389	0.00629	0.0193	39993646	6354	6.161644	1.005563	0.000596	0.526526	0.000161	0.477675	4.8e-05	-2.6e-05	1.37381816373395	2833	Transient	tropics_24	1.131345125	1.00279631876292	0.337248322147651	0.993768065470863	1.24844720496894	1.00914010572042	3956.1875	0.06	0.015885
5.4975	5.099994	0.037737	0.000329	-0.619166	0.000329	0.482456	0.192336	3989	8	25	0.607006	6509	5.5777	6.0986	91.3242	0.00636	0.0177	39993491	6509	5.931507	0.990714	0.000772	0.526952	0.00018	0.470231	6.6e-05	-2.1e-05	1.29884743492534	3250	Est.	tropics_24	0.6871875	1.048191589586	0.426165803108808	1.02171216807772	1.82777777777778	1.02599786062595	2914.18181818182	0.06	0.0162725
5.015588	4.844652	0.053848	0.000313	-0.615295	0.000313	0.488572	0.181015	4773	6	55	0.739918	20755	4.7335	5.4548	136.9863	0.0063	0.014	39979245	20755	8.079452	0.985008	0.000748	0.534125	0.00018	0.461226	4.8e-05	-1.1e-05	1.26612951177407	3892	Est.	tropics_24	0.835931333333333	1.07138640568188	0.418449197860963	1.01190064080042	1.73888888888889	1.05928980586524	3771.14583333333	0.06	0.0518875
4.225309	3.248619	0.046797	0.00021	-0.608947	0.00021	0.481945	0.17816	5053	5	35	0.458612	10462	4.6887	6.163	54.7945	0.0064	0.0318	39989538	10462	8.846575	1.010111	0.001433	0.537521	0.000177	0.46997	0.000172	1e-06	1.65510781803616	4357	Transient	tropics_24	0.8450618	1.03741990920442	0.146545708304257	1.01191082558926	1.1864406779661	1.02548034980956	1035.81395348837	0.06	0.026155
5.890423	4.059606	0.024632	0.000262	-0.622322	0.000262	0.477817	0.17486	5291	5	54	0.602274	17942	4.7677	6.426	273.9726	0.00607	0.0362	39982058	17942	9.49863	1.007234	0.000948	0.537589	0.000154	0.468579	9.2e-05	-3e-06	1.52989851785903	4405	Transient	tropics_24	1.1780846	1.0175767239566	0.276371308016878	0.99834033006995	1.7012987012987	1.0197149253381	1900.65217391304	0.06	0.044855
3.760972	3.752454	0.061055	0.000242	-0.605217	0.000242	0.48717	0.168261	5361	5	56	0.58165	20600	5.1871	3.9068	273.9726	0.00599	0.0404	39979400	20600	9.690411	1.003894	0.000881	0.537481	0.000153	0.467114	7.5e-05	0	1.58209398304888	4733	Est.	tropics_24	0.7521944	1.05883427456996	0.274687854710556	1.01576789011193	1.58169934640523	1.04293598564804	2243.48	0.06	0.0515
5.421989	5.406404	0.053192	0.000349	-0.618559	0.000349	0.489834	0.154162	5711	5	62	0.526027	19653	5.2865	4.3945	273.9726	0.00629	0.0498	39980347	19653	10.649315	0.992602	0.001225	0.537616	0.000155	0.461745	0.000151	0	1.92075271371233	5131	Est.	tropics_24	1.0843978	1.062492434075	0.284897959183673	1.00205383454607	2.25161290322581	1.06083227755579	1020.94039735099	0.06	0.0491325
3.8528	4.311132	0.033285	0.000278	-0.605955	0.000278	0.474158	0.161632	5739	5	59	0.54033	19018	5.1852	7.0356	273.9726	0.00614	0.0471	39980982	19018	10.726027	1.004162	0.001134	0.537596	0.000156	0.467134	0.000123	3e-06	1.86389385437826	5169	Transient	tropics_24	0.77056	1.02956011392987	0.245149911816578	1.01480140198175	1.78205128205128	1.01503637072018	1314.08130081301	0.06	0.047545
2.555218	3.827498	0.046172	0.000247	-0.595533	0.000247	0.475294	0.151713	6103	6	51	0.443682	16167	4.7026	7.6205	136.9863	0.00635	0.0424	39983833	16167	11.723288	0.984742	0.000977	0.533314	0.000191	0.461833	0.000116	-2.7e-05	1.99886544626673	5976	Est.	tropics_24	0.425869666666667	1.0634811181455	0.252814738996929	1.0336662104365	1.29319371727749	1.02914689942035	1307.87068965517	0.06	0.0404175
7.37747	7.203366	0.0616	0.000465	-0.634266	0.000465	0.501742	0.138555	6327	5	48	0.540979	15825	4.0815	4.9192	136.9863	0.00612	0.0367	39984175	15825	12.336986	1.02253	0.001254	0.537161	0.000172	0.476049	0.000119	1.1e-05	1.68466196501931	6200	Est.	tropics_24	1.475494	1.04010331716016	0.370813397129187	0.987273096434568	2.70348837209302	1.05397133488359	1164.32773109244	0.06	0.0395625
7.871356	5.602589	0.010063	0.000361	-0.638233	0.000361	0.478549	0.143343	6663	7	63	0.510199	25492	4.3982	4.3288	68.4932	0.00617	0.0479	39974508	25492	13.257534	0.991253	0.000898	0.528733	0.000182	0.469052	0.000234	-1e-04	1.4985614716553	6335	Transient	tropics_24	1.12447942857143	1.01902723346026	0.402004454342984	0.999039162339153	1.98351648351648	1.0202472220564	612.576923076923	0.06	0.06373
7.529915	12.838849	0.028884	0.000828	-0.63549	0.000828	0.486178	0.137203	6817	8	48	0.569008	15049	4.7049	8.5178	68.4932	0.00696	0.0454	39984951	15049	13.679452	0.98804	0.000949	0.52601	0.000215	0.469857	0.00013	-5e-05	1.6788724289612	6630	Est.	tropics_24	0.941239375	1.04176469388676	0.872497365648051	1.00696922784103	3.85116279069767	1.03473610055825	1055.40769230769	0.06	0.0376225
3.589672	5.316627	0.116664	0.000343	-0.603842	0.000343	0.514286	0.126876	7195	6	37	0.424062	17962	4.829	4.3452	91.3242	0.00613	0.0287	39982038	17962	14.715068	1.025861	0.001485	0.535912	2e-04	0.478705	0.000135	1.5e-05	1.42041181174364	7518	Est.	tropics_24	0.598278666666667	1.09541330551541	0.230976430976431	1.02014350695674	1.715	1.07432761303935	939.822222222222	0.06	0.044905
4.256722	7.143548	-0.003227	0.000461	-0.609199	0.000461	0.45925	0.127764	7489	4	141	0.82085	71867	2.3878	9.0205	Inf	0.00617	0.0106	39928133	71867	15.520548	0.96692	0.000851	0.54193	0.000137	0.446209	8.3e-05	4e-06	0.902267659584168	7694	Transient	tropics_24	1.0641805	1.03087970170053	0.54171562867215	1.0034252901194	3.36496350364963	1.0292262146214	1539.32530120482	0.06	0.1796675
3.168975	3.641808	-0.022069	0.000235	-0.600462	0.000235	0.446018	0.129091	7685	5	40	0.508558	5667	3.0595	9.6932	54.7945	0.00621	0.0302	39994333	5667	16.057534	0.957853	0.001347	0.539111	0.000143	0.444389	0.000235	-2.4e-05	1.85047605408277	7707	Transient	tropics_24	0.633795	1.02121383845291	0.174461766889384	1.01752355948851	1.64335664335664	1.00366570729699	549.323404255319	0.06	0.0141675
5.560096	4.287254	-0.013462	0.000277	-0.619668	0.000277	0.458665	0.123282	7629	5	57	0.678667	11583	2.8231	4.0726	136.9863	0.00669	0.0181	39988417	11583	15.90411	0.947385	0.000908	0.539603	0.000141	0.439107	0.000121	-1.1e-05	1.40415618935355	7937	Est.	tropics_24	1.1120192	1.0414226607739	0.305066079295154	0.997257362910197	1.9645390070922	1.04454039675979	1018.85950413223	0.06	0.0289575
8.433566	2.553279	-0.018324	0.000165	-0.642749	0.000165	0.466989	0.122319	7825	6	23	0.395349	2279	3.4654	9.8986	17.1233	0.00636	0.0526	39997721	2279	16.441096	0.991395	0.001389	0.535958	0.000173	0.462626	0.000193	-9e-06	1.97686016161347	8391	Transient	tropics_24	1.40559433333333	0.990364954160469	0.118790496760259	0.981130774649537	0.953757225433526	1.00943094421844	633.777202072539	0.06	0.0056975
7.421801	10.717819	0.025576	0.000691	-0.634622	0.000691	0.48401	0.118385	7741	5	32	0.349111	3317	3.2544	9.7918	34.2466	0.00638	0.0412	39996683	3317	16.210959	0.97287	0.001504	0.53794	0.00015	0.452311	0.000238	-1e-05	2.00614094303102	8466	Est.	tropics_24	1.4843602	1.05451486031431	0.459441489361702	0.985492511797923	4.60666666666667	1.07008231062256	497.415966386555	0.06	0.0082925
3.61039	9.959521	0.011455	0.000643	-0.604008	0.000643	0.462885	0.121265	8567	6	44	0.659658	7610	4.3325	3.8137	273.9726	0.00665	0.0299	39992390	7610	18.473973	0.963314	0.000845	0.535837	0.000153	0.449598	6.7e-05	5e-06	1.50055752201881	9341	Est.	tropics_24	0.601731666666667	1.05004272723819	0.76094674556213	1.02011694087175	4.20261437908497	1.02955306740688	1809.92537313433	0.06	0.019025
6.619231	6.928092	-0.027946	0.000447	-0.628175	0.000447	0.455848	0.129258	8623	5	32	0.545433	4215	4.9506	5.0836	45.6621	0.0065	0.0447	39995785	4215	18.627397	0.967044	0.001098	0.536578	0.000172	0.450702	9.6e-05	1.2e-05	1.71273719005436	9359	Transient	tropics_24	1.3238462	1.00558079796868	0.407103825136612	0.994384168779404	2.59883720930233	1.01141774387511	1346.4375	0.06	0.0105375
6.482428	6.796017	-0.028437	0.000438	-0.627077	0.000438	0.45519	0.128971	8539	6	43	0.734052	10017	4.1074	10.7137	136.9863	0.00657	0.0236	39989983	10017	18.39726	0.958701	0.000643	0.536099	0.000148	0.447243	4.3e-05	-4e-06	1.26705989844436	9371	Transient	tropics_24	1.08040466666667	1.0138338500945	0.681181959564541	0.996366052301803	2.95945945945946	1.0177688639062	2999.32558139535	0.06	0.0250425
5.804469	2.358416	0.005241	0.000152	-0.621631	0.000152	0.468136	0.125134	8707	5	19	0.401027	2531	5.9197	11.1192	30.4414	0.00628	0.0791	39997469	2531	18.857534	0.987591	0.001672	0.539206	0.000194	0.457974	0.000146	4.5e-05	1.64112565984032	9787	Transient	tropics_24	1.1608938	1.01788570173821	0.0909090909090909	0.996034475390712	0.783505154639175	1.02218903256517	857.082191780822	0.06	0.0063275
4.022514	3.41788	0.069888	0.000221	-0.607318	0.000221	0.49237	0.117225	8973	5	18	0.869724	7960	3.7548	11.4822	39.1389	0.00607	0.0176	39992040	7960	19.586301	1.04184	0.000699	0.540106	0.000134	0.482398	2.8e-05	9e-06	0.595799100147059	10585	Est.	tropics_24	0.8045028	1.02932126532331	0.316165951359084	1.0087095719149	1.64925373134328	1.02067172749472	4186.60714285714	0.06	0.0199
4.960423	8.571617	0.026099	0.000553	-0.614852	0.000553	0.475305	0.11881	9281	5	106	0.406867	47271	4.2312	11.7315	68.4932	0.0065	0.0249	39952729	47271	20.430137	1.001533	0.001163	0.53746	0.000152	0.466027	0.000131	3e-06	1.57009081659954	10655	Est.	tropics_24	0.9920846	1.02487143334977	0.475494411006019	1.00606727213786	3.63815789473684	1.01990871773524	906.946564885496	0.06	0.1181775
3.330979	4.366441	0.015241	0.000282	-0.601764	0.000282	0.46389	0.119904	9393	5	101	0.417932	32668	3.9815	11.8808	273.9726	0.00595	0.0289	39967332	32668	20.736986	0.987166	0.001156	0.537517	0.000169	0.459297	0.000124	1e-06	2.06573623483882	10749	Transient	tropics_24	0.6661958	1.0285582529646	0.243944636678201	1.01921313322851	1.66863905325444	1.01000006531721	966.967741935484	0.06	0.08167
6.772491	4.015154	0.033366	0.000259	-0.629406	0.000259	0.485485	0.115096	9477	5	74	0.314535	22077	3.9552	6.3068	Inf	0.00609	0.0335	39977923	22077	20.967123	0.987182	0.00108	0.538017	0.000167	0.458893	0.000125	-7e-06	2.33729510982563	10813	Transient	tropics_24	1.3544982	1.04735386987634	0.239814814814815	0.990504490590599	1.55089820359281	1.0579481491328	920.768	0.06	0.0551925
3.078853	6.617438	0.037727	0.000427	-0.599739	0.000427	0.473298	0.118576	9533	5	71	0.226952	17409	3.9209	6.4603	136.9863	0.00636	0.0371	39982591	17409	21.120548	0.985666	0.001341	0.538018	0.000175	0.458175	0.000165	0	2.44918590658555	11022	Est.	tropics_24	0.6157706	1.0535492732388	0.318419090231171	1.02032812029611	2.44	1.03300703879522	718.642424242424	0.06	0.0435225
2.460542	3.577065	0.046999	0.000231	-0.594772	0.000231	0.475267	0.119924	9785	5	47	0.27112	11257	4.6879	12.5959	136.9863	0.00619	0.0476	39988743	11257	21.810959	1.005178	0.001057	0.53763	0.000191	0.467608	0.000109	-1.4e-05	2.38319027238989	11852	Est.	tropics_24	0.4921084	1.04272174774833	0.218543046357616	1.02614872025399	1.20942408376963	1.01637910386478	1100.22018348624	0.06	0.0281425
4.563406	5.389096	0.062136	0.000348	-0.611663	0.000348	0.49081	0.118015	9967	5	60	0.324186	17345	5.0495	6.6712	273.9726	0.00598	0.0567	39982655	17345	22.309589	1.013616	0.001347	0.538114	2e-04	0.471107	0.00016	-1.3e-05	2.24476357542647	12118	Transient	tropics_24	0.9126812	1.04981280233036	0.258351893095768	1.00805410656491	1.74	1.04182277062323	737.59375	0.06	0.0433625
4.270916	3.388756	0.068545	0.000219	-0.609313	0.000219	0.492849	0.113897	10009	5	61	0.379602	20806	5.0866	12.9027	45.6621	0.00605	0.0589	39979194	20806	22.424658	1.021928	0.001135	0.538623	0.000187	0.474507	0.000109	-5e-06	2.20047745138062	12151	Est.	tropics_24	0.8541832	1.04796895335425	0.19295154185022	1.00947096461403	1.17112299465241	1.03865485651423	1044.92660550459	0.06	0.052015
5.268205	6.368177	0.009154	0.000411	-0.617324	0.000411	0.468398	0.115331	10317	6	113	0.487696	40638	5.3	11.063	136.9863	0.00625	0.0759	39959362	40638	23.268493	0.991952	0.001342	0.534237	0.00015	0.464429	0.000245	-3.6e-05	2.11539167620841	12376	Transient	tropics_24	0.878034166666667	1.0173839318792	0.306259314456036	1.0096378662139	2.74	1.00854597796434	470.738775510204	0.06	0.101595
8.636012	4.93011	0.029549	0.000318	-0.644375	0.000318	0.49114	0.109214	10331	6	111	0.487608	39177	5.1754	13.3411	273.9726	0.0063	0.075	39960823	39177	23.306849	0.982203	0.0016	0.533991	0.000153	0.460075	0.000299	-3.5e-05	2.12941748371849	12577	Transient	tropics_24	1.43933533333333	1.04865277721682	0.19875	0.983144956918589	2.07843137254902	1.06752159973917	365.264214046823	0.06	0.0979425
5.788013	3.977629	0.111415	0.000257	-0.621499	0.000257	0.5209	0.099287	10387	6	100	0.435938	32734	4.7618	13.4151	136.9863	0.00637	0.0772	39967266	32734	23.460274	0.992994	0.002164	0.532923	0.000157	0.466052	0.00041	-3.1e-05	2.21607494597944	12966	Est.	tropics_24	0.964668833333333	1.12574569632423	0.118761552680222	1.00791045415884	1.63694267515924	1.11768643842318	242.163414634146	0.06	0.081835
8.740997	7.309649	-0.045689	0.000472	-0.645218	0.000472	0.455742	0.110342	10779	6	113	0.718972	22923	3.0768	5.3274	Inf	0.00653	0.0228	39977077	22923	24.534247	0.943315	0.000905	0.532396	0.000169	0.443133	9.5e-05	-8e-06	1.49813356690218	13484	Transient	tropics_24	1.45683283333333	1.01274656549726	0.521546961325967	0.98525942745351	2.79289940828402	1.02845421126389	1161.49473684211	0.06	0.0573075
4.565217	9.443071	0.021202	0.000609	-0.611677	0.000609	0.471019	0.107227	10863	6	56	0.557673	7820	3.4186	2.7096	45.6621	0.00658	0.0301	39992180	7820	24.764384	0.954101	0.001345	0.533394	0.000189	0.447349	0.000162	-1e-06	2.02335395605829	13956	Transient	tropics_24	0.7608695	1.07056628106284	0.452788104089219	1.01696013318643	3.22222222222222	1.05291170875536	661.895061728395	0.06	0.01955
7.347826	2.45293	0.030918	0.000158	-0.634028	0.000158	0.486315	0.106461	10947	6	36	0.366007	3489	3.8674	14.1877	16.116	0.00655	0.048	39996511	3489	24.994521	0.976607	0.002462	0.535536	0.000218	0.456045	0.000353	1.2e-05	2.35674819202889	14255	Transient	tropics_24	1.22463766666667	1.05610642309851	0.0641754670999188	0.990504533832697	0.724770642201835	1.06637502878005	301.589235127479	0.06	0.0087225
11.642105	6.136573	-0.001086	0.000396	-0.66852	0.000396	0.487606	0.217637	1875	12	33	0.766277	9922	4.4297	2.726	136.9863	0.00626	0.0126	39990078	9922	0.139726	0.98847	0.000664	0.509304	0.00019	0.485437	4.1e-05	-2.8e-05	1.08676809971823	932	Transient	tropics_25	0.970175416666667	1.01056642031077	0.596385542168675	1.00620939003322	2.08421052631579	1.00446813901701	5308.21951219512	0.06	0.024805
10.511111	3.405432	0.029077	0.00022	-0.659436	0.00022	0.497899	0.212515	2323	11	14	0.764681	2367	5.7269	3.9534	17.1233	0.00665	0.0112	39997633	2367	1.367123	0.997822	0.000898	0.5137	0.000191	0.485867	0.000126	-4.4e-05	0.977528914329882	1702	Est.	tropics_25	0.955555545454545	1.0317510169356	0.244988864142539	1.00670220140934	1.15183246073298	1.02476397861966	1686.62698412698	0.06	0.0059175
12.727273	1.353427	0.012459	8.7e-05	-0.677236	8.7e-05	0.49849	0.216646	2351	11	11	0.727308	2545	5.8888	4.0301	18.2648	0.0063	0.0128	39997455	2545	1.443836	1.018227	0.00066	0.513316	0.000176	0.496108	1.4e-05	-1.1e-05	0.987898134305192	1704	Transient	tropics_25	1.15702481818182	0.994411792925528	0.131818181818182	0.989681246477005	0.494318181818182	1.00480137389439	15474.7142857143	0.06	0.0063625
12.529253	6.362556	0.003226	0.00041	-0.675646	0.00041	0.493316	0.217906	2729	12	32	0.488064	18139	6.2108	4.7151	273.9726	0.0063	0.0188	39981861	18139	2.479452	1.026611	0.000624	0.510583	0.000138	0.502896	6.3e-05	-2.4e-05	1.14620357682998	1749	Transient	tropics_25	1.04410441666667	0.977226241622244	0.657051282051282	0.996561992421455	2.97101449275362	0.980950335655881	3458.8253968254	0.06	0.0453475
13.738798	5.788604	0.007145	0.000373	-0.685361	0.000373	0.500038	0.203626	3023	12	39	0.640336	14166	6.2396	5.1315	273.9726	0.00631	0.018	39985834	14166	3.284932	0.986049	0.000718	0.509565	0.000171	0.483977	4.8e-05	-1.6e-05	1.23158836122088	1857	Transient	tropics_25	1.14489983333333	1.02142042273204	0.51949860724234	0.988898935061804	2.1812865497076	1.03318546129258	4242.20833333333	0.06	0.035415
12.244361	5.669611	0.029963	0.000366	-0.673357	0.000366	0.505393	0.20032	3149	12	21	0.579484	7643	6.1024	5.4767	273.9726	0.00632	0.021	39992357	7643	3.630137	0.981852	0.000715	0.51022	0.000158	0.481293	5.6e-05	-1.3e-05	1.49571924960367	2300	Est.	tropics_25	1.02036341666667	1.04946204503438	0.511888111888112	0.999556372161078	2.31645569620253	1.05007344798283	3577.14285714286	0.06	0.0191075
9.941176	3.057921	0.029948	0.000197	-0.654858	0.000197	0.496104	0.20468	3219	12	19	0.531336	6175	5.9429	5.6685	54.7945	0.00602	0.0242	39993825	6175	3.821918	0.988447	0.000565	0.509828	0.000153	0.4849	2.4e-05	-1.4e-05	1.59206641932539	2381	Est.	tropics_25	0.828431333333333	1.04244431083397	0.348672566371681	1.01900215091599	1.28758169934641	1.02310579500928	8528.33333333333	0.06	0.0154375
15.132132	2.378937	0.020875	0.000153	-0.696553	0.000153	0.512539	0.192554	3513	13	19	0.348837	4945	5.6725	6.474	30.4414	0.00642	0.0375	39995055	4945	4.627397	1.013908	0.000626	0.504982	0.000141	0.502188	6.8e-05	-2.7e-05	1.78511542099764	2648	Transient	tropics_25	1.16401015384615	1.00708782932873	0.244408945686901	0.986767819233375	1.08510638297872	1.02061180275116	2831.67647058824	0.06	0.0123625
14.581699	7.227452	0.011308	0.000466	-0.692131	0.000466	0.50558	0.19482	3877	13	37	0.620274	17668	4.7481	7.4712	91.3242	0.00638	0.0305	39982332	17668	5.624658	1.023914	0.000824	0.506811	0.000247	0.50534	3.5e-05	-4e-05	1.37037211495798	2728	Est.	tropics_25	1.12166915384615	0.987751097366369	0.565533980582524	0.987564098891247	1.88663967611336	1.0004749277714	5566.28571428571	0.06	0.04417
10.231774	5.412005	0.012498	0.000349	-0.657192	0.000349	0.48876	0.195271	4213	11	38	0.567463	14267	4.8006	6.5411	91.3242	0.00634	0.0242	39985733	14267	6.545205	0.992365	0.000844	0.512577	0.000172	0.484198	6.1e-05	-7e-06	1.56334977246985	2858	Transient	tropics_25	0.930161272727273	1.02036692788012	0.413507109004739	1.01117430668714	2.02906976744186	1.00942176547611	3201.16393442623	0.06	0.0356675
11.31131	2.978114	0.00356	0.000192	-0.665863	0.000192	0.488622	0.194578	4227	11	38	0.544446	13612	4.7971	4.4493	68.4932	0.00599	0.0245	39986388	13612	6.583562	0.989348	0.000715	0.51271	0.00017	0.482603	3.6e-05	-8e-06	1.58443876401476	2891	Transient	tropics_25	1.02830090909091	1.01437142878579	0.268531468531469	1.00218427786591	1.12941176470588	1.01247194899327	5404.94444444444	0.06	0.03403
11.535771	4.592123	0.034218	0.000296	-0.667666	0.000296	0.504699	0.186405	4367	11	30	0.320265	10126	5.2136	4.8329	91.3242	0.00605	0.0349	39989874	10126	6.967123	1.001124	0.000809	0.513824	0.000162	0.487306	8e-05	-1.8e-05	1.74727716807721	3334	Transient	tropics_25	1.04870645454545	1.03364835001256	0.365883807169345	0.99821008842066	1.82716049382716	1.03569215236422	2330.0625	0.06	0.025315
10.121693	6.450799	0.045827	0.000416	-0.656308	0.000416	0.504838	0.182687	4633	10	33	0.298247	11125	6.1808	7.6932	91.3242	0.00619	0.0573	39988875	11125	7.69589	1.011946	0.001616	0.516076	0.000183	0.490379	2e-04	6e-06	2.04986855885671	3576	Transient	tropics_25	1.0121693	1.03453473085706	0.257425742574257	1.0052067457562	2.27322404371585	1.02948535724409	913.435	0.06	0.0278125
9.123001	4.206273	0.088433	0.000271	-0.648286	0.000271	0.522591	0.172672	4605	10	32	0.316791	10196	6.0128	7.6151	45.6621	0.006	0.0543	39989804	10196	7.619178	1.013339	0.001323	0.515521	0.000186	0.491649	0.000193	-2.8e-05	1.9938348632388	3614	Est.	tropics_25	0.9123001	1.07808053895853	0.204837490551776	1.01439384718117	1.45698924731183	1.06293514275428	894.673575129534	0.06	0.02549
8.604392	10.382001	0.05787	0.00067	-0.644121	0.00067	0.505343	0.168034	4871	10	105	0.567711	56867	3.9888	4.5014	273.9726	0.00614	0.0423	39943133	56867	8.347945	1.008782	0.00093	0.518041	0.000138	0.48699	8.2e-05	6e-06	1.71842984581922	3726	Est.	tropics_25	0.8604392	1.0503530413063	0.720430107526882	1.01367251477856	4.85507246376812	1.03768660547445	2049.19512195122	0.06	0.1421675
7.530336	4.417939	0.049981	0.000285	-0.635494	0.000285	0.496857	0.178254	4815	10	82	0.503404	40105	4.6498	4.9014	91.3242	0.00596	0.0551	39959895	40105	8.194521	1.035503	0.001591	0.518196	0.000135	0.499716	0.00021	1.9e-05	1.87519213615471	3734	Transient	tropics_25	0.7530336	1.01520818618096	0.179132620993086	1.02214946629723	2.11111111111111	0.994278750330188	848.828571428571	0.06	0.1002625
6.739583	1.963433	0.020819	0.000127	-0.629142	0.000127	0.479075	0.16471	5333	8	23	0.634568	2835	4.0917	5.911	17.1233	0.00672	0.0254	39997165	2835	9.613699	0.990629	0.000771	0.52443	0.000172	0.472413	3.7e-05	0	1.42196168199372	4739	Transient	tropics_25	0.842447875	1.03069587824837	0.164721141374838	1.01643491193428	0.738372093023256	1.01410206747062	4451.62162162162	0.06	0.0070875
9.575342	1.468068	0.024035	9.5e-05	-0.651919	9.5e-05	0.491701	0.159779	5291	9	32	0.607752	3638	4.0333	9.4932	21.0748	0.00639	0.0276	39996362	3638	9.49863	0.992272	0.001046	0.523523	0.000186	0.473986	5.9e-05	1.6e-05	1.56621566453848	5030	Est.	tropics_25	1.06392688888889	1.03230381254246	0.0908221797323136	0.995266552822984	0.510752688172043	1.03737452161034	2708.1186440678	0.06	0.009095
5.980507	2.136072	0.065999	0.000138	-0.623045	0.000138	0.498239	0.163179	5753	8	24	0.634981	8416	5.3168	6.4863	24.9066	0.00598	0.0199	39991584	8416	10.764384	1.030475	0.000761	0.525715	0.000207	0.49028	5.8e-05	-3.5e-05	1.18859173954913	5181	Est.	tropics_25	0.747563375	1.03663422105321	0.181340341655716	1.02015139033494	0.666666666666667	1.01623358081097	2813.43103448276	0.06	0.02104
9.521143	4.082696	0.025669	0.000263	-0.651484	0.000263	0.492424	0.152129	6243	7	61	0.634136	14530	5.7329	4.8274	91.3242	0.00626	0.0234	39985470	14530	12.106849	0.974724	0.000963	0.530933	0.00019	0.459192	0.000128	-3.1e-05	1.34985807499551	5421	Est.	tropics_25	1.36016328571429	1.0526069798597	0.273104880581516	0.981803043667047	1.38421052631579	1.07237059879092	1188.5078125	0.06	0.036325
13.643564	3.602327	0.005924	0.000232	-0.684596	0.000232	0.498923	0.145658	6537	8	26	0.562544	4277	6.7126	7.263	54.7945	0.00616	0.0498	39995723	4277	12.912329	0.989771	0.000819	0.52548	0.000219	0.471277	0.000217	-0.000114	1.37927678021105	6169	Transient	tropics_25	1.7054455	1.01633769992112	0.283272283272283	0.959682429723129	1.05936073059361	1.0586618909898	671.235023041475	0.06	0.0106925
9.32967	2.05249	0.029901	0.000132	-0.649946	0.000132	0.493629	0.153411	6579	8	27	0.556539	4519	6.6158	7.6233	24.9066	0.00592	0.0498	39995481	4519	13.027397	0.999503	0.000697	0.525116	0.000226	0.476254	0.000198	-0.000121	1.33530218855836	6285	Est.	tropics_25	1.16620875	1.03086486384156	0.189383070301291	0.994206933314006	0.584070796460177	1.03648263321673	774.80303030303	0.06	0.0112975
9.793578	6.136289	0.01669	0.000396	-0.653672	0.000396	0.489032	0.164336	6887	9	30	0.469317	9582	7.1941	5.9397	30.4414	0.00638	0.0618	39990418	9582	13.871233	1.024566	0.000781	0.519621	0.000208	0.493255	0.000128	-7.1e-05	1.59730579310245	6297	Transient	tropics_25	1.08817533333333	0.992449540726613	0.507042253521127	1.00098406317074	1.90384615384615	0.991438505438364	1283.875	0.06	0.023955
10.845503	5.401527	0.038638	0.000348	-0.662122	0.000348	0.504391	0.150294	7097	9	59	0.666373	30663	6.1249	7.9041	136.9863	0.006	0.0472	39969337	30663	14.446575	1.010318	0.00075	0.520235	0.000208	0.485769	7.2e-05	-4.3e-05	1.31756021080561	6399	Transient	tropics_25	1.20505588888889	1.02877921095605	0.464	0.991389927240671	1.67307692307692	1.03833509342918	2087.41666666667	0.06	0.0766575
8.039336	6.79653	-0.002844	0.000438	-0.639582	0.000438	0.472958	0.154041	7349	9	58	0.656752	17751	5.728	7.2055	91.3242	0.00641	0.0352	39982249	17751	15.136986	0.977301	0.000756	0.523476	0.000237	0.466988	6.1e-05	-4.3e-05	1.40580931968751	6502	Transient	tropics_25	0.893259555555556	1.02032029061349	0.579365079365079	1.00771167799104	1.84810126582278	1.01278405440825	2525.26229508197	0.06	0.0443775
7.247978	9.900771	-0.005295	0.000639	-0.633226	0.000639	0.468667	0.156746	7573	8	30	0.619247	5497	5.4939	8.9808	34.2466	0.00628	0.0272	39994503	5497	15.750685	0.989053	0.000739	0.527544	0.000223	0.468946	5.5e-05	-3.6e-05	1.47713620649821	6638	Est.	tropics_25	0.90599725	1.00572870594654	0.86468200270636	1.00631687260359	2.86547085201794	0.999405048768941	2849.92727272727	0.06	0.0137425
9.399225	3.58093	0.039203	0.000231	-0.650505	0.000231	0.498515	0.146106	7657	7	29	0.574484	4021	5.127	8.0493	19.5695	0.00634	0.0244	39995979	4021	15.980822	1.004833	0.000708	0.52909	0.000193	0.475019	5.4e-05	-2.8e-05	1.47368760901225	7381	Est.	tropics_25	1.34274642857143	1.03497952245173	0.326271186440678	0.986188002419078	1.19689119170984	1.04946328462651	2705.66666666667	0.06	0.0100525
7.242531	3.536961	0.044939	0.000228	-0.633182	0.000228	0.492832	0.15017	7979	9	36	0.298856	8914	5.1832	9.3726	68.4932	0.00614	0.04	39991086	8914	16.863014	1.018636	0.000892	0.522567	0.00018	0.487642	0.000186	-7.4e-05	1.85702882680558	7525	Transient	tropics_25	0.804725666666667	1.02682808594567	0.255605381165919	1.01594587357703	1.26666666666667	1.01064305371564	807.365591397849	0.06	0.022285
8.748196	7.024004	0.034479	0.000453	-0.645276	0.000453	0.493968	0.146874	8287	9	86	0.44101	35616	6.0762	4.6192	136.9863	0.00612	0.0566	39964384	35616	17.706849	1.017252	0.0011	0.521837	0.00017	0.487552	0.000135	-1.7e-05	1.81866756154356	7618	Est.	tropics_25	0.972021777777778	1.01752593404757	0.411818181818182	1.00513715054026	2.66470588235294	1.01315962194802	1087.95555555556	0.06	0.08904
9.169795	4.168027	0.046363	0.000269	-0.648662	0.000269	0.501573	0.141178	8343	9	89	0.421174	35959	6.3008	4.7644	273.9726	0.0063	0.0631	39964041	35959	17.860274	0.998924	0.000994	0.52199	0.000161	0.478616	0.000112	-1.1e-05	1.93410815355497	7728	Est.	tropics_25	1.01886611111111	1.04858284310161	0.270623742454728	1.00144589266742	1.67080745341615	1.04796538352249	1260.51785714286	0.06	0.0898975
9.64	8.202013	0.011998	0.000529	-0.652439	0.000529	0.486329	0.14341	8469	9	89	0.322347	24939	6.966	10.2123	136.9863	0.00644	0.0749	39975061	24939	18.205479	0.982395	0.001095	0.521306	0.00016	0.471335	0.000162	-2.2e-05	2.14186057186999	7752	Est.	tropics_25	1.07111111111111	1.03020706001509	0.48310502283105	0.998979598550976	3.30625	1.03181176869954	885.246913580247	0.06	0.0623475
11.084892	4.077685	0.013242	0.000263	-0.664044	0.000263	0.49245	0.139158	8637	10	50	0.22417	11237	7.6285	10.2329	45.6621	0.0064	0.0821	39988763	11237	18.665753	0.982885	0.000839	0.518961	0.000164	0.473751	0.000146	-4.8e-05	2.17854937284569	7865	Transient	tropics_25	1.1084892	1.03097520418488	0.313468414779499	0.99191540073449	1.60365853658537	1.03947010138237	953.13698630137	0.06	0.0280925
11.595092	3.596786	0.036693	0.000232	-0.668142	0.000232	0.506129	0.135069	8833	10	27	0.2766	5235	7.8132	10.5411	136.9863	0.00624	0.0882	39994765	5235	19.20274	0.99045	0.000994	0.515955	2e-04	0.480176	0.000147	-4.6e-05	2.09497664193321	8706	Transient	tropics_25	1.1595092	1.04737694782828	0.233400402414487	0.99361420302607	1.16	1.05404893205825	918.836734693878	0.06	0.0130875
9.797439	7.428119	0.060677	0.000479	-0.653703	0.000479	0.511078	0.137522	9197	10	41	0.39783	12719	6.4678	11.0384	91.3242	0.0061	0.064	39987281	12719	20.2	1.024198	0.000877	0.518553	0.000206	0.49405	0.000111	-4.8e-05	1.9520361073922	8932	Est.	tropics_25	0.9797439	1.03745140419873	0.54618015963512	1.00301457331503	2.3252427184466	1.0344661471511	1238.93693693694	0.06	0.0317975
8.537967	2.678417	0.050181	0.000173	-0.643587	0.000173	0.500652	0.145261	9197	10	41	0.39783	12719	6.4678	11.0384	91.3242	0.0061	0.064	39987281	12719	20.2	1.024198	0.000877	0.518553	0.000206	0.49405	0.000111	-4.8e-05	1.9520361073922	8962	Transient	tropics_25	0.8537967	1.02661926079318	0.197263397947548	1.0132125632054	0.839805825242719	1.01336301993725	1308.65765765766	0.06	0.0317975
6.17221	5.643237	0.034927	0.000364	-0.624585	0.000364	0.48405	0.144472	9533	9	91	0.343695	34068	5.885	11.6699	136.9863	0.00634	0.0522	39965932	34068	21.120548	0.991608	0.001101	0.520595	0.000202	0.476402	0.000121	-2e-05	2.29330950258633	9175	Transient	tropics_25	0.685801111111111	1.04430794358277	0.330608537693006	1.02859921457352	1.8019801980198	1.01605366896025	1193.98347107438	0.06	0.08517
6.571168	7.642745	0.002791	0.000493	-0.627789	0.000493	0.469944	0.146717	9869	9	52	0.455111	8365	5.9864	11.8192	91.3242	0.00636	0.0444	39991635	8365	22.041096	0.990746	0.00087	0.523373	0.000186	0.473457	7.9e-05	-1.8e-05	2.25091040376981	9325	Transient	tropics_25	0.730129777777778	1.01216144043633	0.566666666666667	1.0198666423984	2.6505376344086	0.992580107591608	1857.17721518987	0.06	0.0209125
9.686424	3.997273	0.010769	0.000258	-0.652812	0.000258	0.485707	0.141011	9883	9	51	0.427312	8055	5.9645	11.8411	136.9863	0.00616	0.0436	39991945	8055	22.079452	0.986428	0.001081	0.5235	0.000183	0.471272	0.000123	-1.4e-05	2.29712384462545	9598	Transient	tropics_25	1.07626933333333	1.02473489640538	0.238667900092507	0.994421864567793	1.40983606557377	1.03062986979918	1146.43089430894	0.06	0.0201375
8.007692	2.734556	0.040087	0.000176	-0.639328	0.000176	0.493453	0.138469	9981	9	50	0.297473	7557	6.4293	12.1151	54.7945	0.00652	0.0567	39992443	7557	22.347945	1.005966	0.001686	0.523484	0.000167	0.480574	0.000221	1e-05	2.58724660332881	10086	Transient	tropics_25	0.889743555555556	1.03472814058209	0.104389086595492	1.00795226527858	1.05389221556886	1.0267992026202	626.556561085973	0.06	0.0188925
7.037702	3.052439	0.10081	0.000197	-0.631537	0.000197	0.520275	0.122665	9967	9	46	0.351777	7428	6.3448	5.5466	34.2466	0.00623	0.0503	39992572	7428	22.309589	1.004897	0.001586	0.523073	0.00017	0.48045	0.000205	5e-06	2.46038037524787	10304	Est.	tropics_25	0.781966888888889	1.10067645656074	0.12421185372005	1.01663407626804	1.15882352941176	1.08289103965033	598.365853658537	0.06	0.01857
8.694768	4.276035	0.00971	0.000276	-0.644847	0.000276	0.482178	0.125025	10317	8	160	0.850003	77168	2.8608	9.2301	Inf	0.00644	0.0145	39922832	77168	23.268493	0.962235	0.000673	0.524248	0.00013	0.459026	4.8e-05	3e-06	0.866248087963607	10440	Transient	tropics_25	1.086846	1.04938741056417	0.410104011887073	1.00094386934573	2.12307692307692	1.05043723013511	2604.6875	0.06	0.19292
5.75705	5.689348	0.00861	0.000367	-0.62125	0.000367	0.469671	0.120747	10429	8	84	0.691541	13843	3.1346	12.5945	273.9726	0.00664	0.0205	39986157	13843	23.575342	0.939128	0.00121	0.524341	0.000158	0.44788	0.000114	2.6e-05	1.37884310701368	10844	Est.	tropics_25	0.71963125	1.07402523687819	0.303305785123967	1.02466224678542	2.32278481012658	1.04865365722962	1059.18421052632	0.06	0.0346075
9.903969	4.937001	0.026553	0.000319	-0.654559	0.000319	0.49435	0.200743	2099	7	32	0.310694	12250	5.5223	4.3562	273.9726	0.00623	0.0373	39987750	12250	0.753425	1.02099	0.000773	0.530965	0.000206	0.480971	7.2e-05	-3.9e-05	1.89185786425405	1791	Transient	tropics_27	1.41485271428571	1.00579699309399	0.41267787839586	0.978729647066908	1.54854368932039	1.02781664591004	2788.09722222222	0.06	0.030625
2.944775	3.183866	0.053915	0.000205	-0.598662	0.000205	0.480504	0.207518	2211	7	35	0.277249	17331	5.9314	4.2849	273.9726	0.00664	0.0434	39982669	17331	1.060274	1.008689	0.000836	0.531239	0.000224	0.474938	8e-05	-4.1e-05	2.05343066684278	1858	Est.	tropics_27	0.420682142857143	1.04630355815988	0.245215311004785	1.03446177245206	0.915178571428571	1.01171942443014	2593.975	0.06	0.0433275
3.983133	4.201322	0.046766	0.000271	-0.607002	0.000271	0.481112	0.197866	2505	5	50	0.44046	20272	5.592	5.0562	91.3242	0.00613	0.0436	39979728	20272	1.865753	1.002115	0.001151	0.537287	0.000201	0.46644	8.4e-05	8e-06	1.97534092994481	2143	Est.	tropics_27	0.7966266	1.04566519533464	0.235447437011295	1.01432247428637	1.34825870646766	1.03145527827802	2355.54761904762	0.06	0.05068
2.54146	3.155439	0.054442	0.000204	-0.595422	0.000204	0.47923	0.199188	2547	5	48	0.455077	19678	5.0774	5.1795	Inf	0.00625	0.0394	39980322	19678	1.980822	1.003977	0.001091	0.538072	0.000187	0.46663	8.6e-05	5e-06	1.9646299742879	2174	Est.	tropics_27	0.508292	1.05176834675124	0.18698441796517	1.02463955673285	1.09090909090909	1.02700212159527	2316.13953488372	0.06	0.049195
5.921429	4.352398	-0.002916	0.000281	-0.622571	0.000281	0.464871	0.193218	2981	5	45	0.381497	11198	4.5108	4.5397	273.9726	0.00628	0.033	39988802	11198	3.169863	0.998433	0.000806	0.538801	0.00014	0.463426	6.4e-05	5e-06	1.8035962867003	2441	Transient	tropics_27	1.1842858	0.998653136863991	0.34863523573201	0.995846627679452	2.00714285714286	1.00311808141969	3019.03125	0.06	0.027995
6.195793	2.995646	0.031611	0.000193	-0.624774	0.000193	0.482237	0.177832	3065	5	40	0.41627	9035	4.7969	2.8027	68.4932	0.00612	0.0355	39990965	9035	3.4	0.990872	0.000908	0.53781	0.000141	0.460801	0.000122	-1.5e-05	1.85623315948804	2822	Est.	tropics_27	1.2391586	1.04162387685414	0.212555066079295	0.995486159187021	1.36879432624113	1.04651899626954	1457.6393442623	0.06	0.0225875
4.929119	2.027543	-0.004193	0.000131	-0.6146	0.000131	0.460561	0.19437	3359	7	31	0.438839	8543	5.352	5.8452	91.3242	0.00604	0.0532	39991457	8543	4.205479	1.023193	0.001013	0.530083	0.000154	0.482861	0.000218	-6.5e-05	1.95347552180439	2984	Transient	tropics_27	0.704159857142857	0.973243345440211	0.129318854886476	1.02032548662092	0.850649350649351	0.953816936965296	891.605504587156	0.06	0.0213575
7.132353	3.093827	0.067853	2e-04	-0.632297	2e-04	0.503794	0.173823	3303	7	32	0.362311	7684	5.2461	3.4548	45.6621	0.00616	0.0521	39992316	7684	4.052055	1.007383	0.000702	0.531532	0.000158	0.474094	0.000136	-5.8e-05	2.13145788964987	3206	Transient	tropics_27	1.01890757142857	1.06236453895154	0.284900284900285	0.999694922596649	1.26582278481013	1.06264580441853	1278.11029411765	0.06	0.01921
7.019157	4.790821	0.033316	0.000309	-0.631388	0.000309	0.486366	0.182194	3597	9	38	0.644163	17286	5.2815	4.2603	54.7945	0.00619	0.043	39982714	17286	4.857534	0.995992	0.000612	0.522436	0.000164	0.476879	9.5e-05	-5e-05	1.44139594483531	3232	Transient	tropics_27	0.779906333333333	1.03803764771228	0.504901960784314	1.01802532057628	1.88414634146341	1.01989393535886	1917.83157894737	0.06	0.043215
4.58754	5.110221	0.016837	0.00033	-0.611857	0.00033	0.469137	0.184498	3821	9	36	0.559804	15091	6.0305	4.874	91.3242	0.00632	0.0467	39984909	15091	5.471233	1.001796	0.000764	0.522091	0.000231	0.479969	6.7e-05	-4.7e-05	1.63285025665307	3272	Transient	tropics_27	0.509726666666667	1.0151563203978	0.431937172774869	1.03878979486308	1.42857142857143	0.977431875808646	2753.70149253731	0.06	0.0377275
10.21458	8.3391	0.036241	0.000538	-0.657054	0.000538	0.500402	0.165604	3975	8	39	0.49453	11700	7.2988	5.2959	54.7945	0.00631	0.0646	39988300	11700	5.893151	0.992917	0.000977	0.523754	0.000218	0.474178	0.000104	-3.3e-05	1.81148398174075	3283	Transient	tropics_27	1.2768225	1.04430250530241	0.550665301944729	0.989732247547277	2.46788990825688	1.05530412629856	1592.34615384615	0.06	0.02925
9.970707	10.666819	0.003836	0.000688	-0.655095	0.000688	0.48354	0.171411	3821	9	36	0.559804	15091	6.0305	4.874	91.3242	0.00632	0.0467	39984909	15091	5.471233	1.001796	0.000764	0.522091	0.000231	0.479969	6.7e-05	-4.7e-05	1.63285025665307	3415	Transient	tropics_27	1.10785633333333	1.00204369638604	0.900523560209424	0.99483177824366	2.97835497835498	1.00744006383746	2558.37313432836	0.06	0.0377275
9.212888	5.405772	0.033532	0.000349	-0.649008	0.000349	0.495082	0.166649	4171	9	38	0.24855	14315	7.4825	5.8329	68.4932	0.0065	0.0821	39985685	14315	6.430137	1.020312	0.001315	0.523276	0.000164	0.487746	0.000262	-5.5e-05	2.07020324076912	3781	Transient	tropics_27	1.02365422222222	1.01351403728852	0.265399239543726	0.998639156238291	2.12804878048781	1.01504061540228	636.064885496183	0.06	0.0357875
8.129987	2.545523	0.051325	0.000164	-0.64031	0.000164	0.499571	0.160364	4017	8	33	0.423525	11579	7.4861	5.411	68.4932	0.00634	0.0726	39988421	11579	6.008219	1.000217	0.001238	0.524501	0.000208	0.476989	0.000176	-3.6e-05	1.90950750685529	3936	Est.	tropics_27	1.016248375	1.05243657506856	0.132471728594507	1.00501045512855	0.788461538461539	1.0473428108405	911.159090909091	0.06	0.0289475
11.268085	5.164301	0.035338	0.000333	-0.665516	0.000333	0.504242	0.16284	4185	9	35	0.27671	15088	7.275	5.8712	91.3242	0.00593	0.081	39984912	15088	6.468493	1.009619	0.001161	0.522744	0.000165	0.483154	0.000253	-6.9e-05	2.06307047163283	3978	Transient	tropics_27	1.25200944444444	1.02609975389185	0.286821705426357	0.983288628886735	2.01818181818182	1.04364653919868	643.636363636364	0.06	0.03772
9.715397	6.051194	0.015749	0.00039	-0.653044	0.00039	0.48849	0.156945	4479	9	60	0.688333	28078	5.1637	6.6767	Inf	0.00666	0.0453	39971922	28078	7.273973	0.990471	0.000897	0.520294	0.000206	0.476122	6.4e-05	-1.6e-05	1.36549974874371	4178	Transient	tropics_27	1.07948855555556	1.02564705994617	0.434782608695652	1.00031729288769	1.89320388349515	1.02597653542579	2452.265625	0.06	0.070195
9.216364	4.395005	0.01168	0.000284	-0.649036	0.000284	0.484331	0.15185	4829	8	42	0.710267	9136	4.3174	7.6342	91.3242	0.00651	0.0174	39990864	9136	8.232877	0.982455	0.00086	0.52698	0.000171	0.466265	7.8e-05	-9e-06	1.32445084287326	4806	Transient	tropics_27	1.1520455	1.02981660996811	0.330232558139535	0.9915922265272	1.66081871345029	1.03874620655636	1946.79487179487	0.06	0.02284
5.129944	3.548086	0.0412	0.000229	-0.616213	0.000229	0.482726	0.157838	4885	8	35	0.655042	8488	4.3683	5.137	30.4414	0.00638	0.018	39991512	8488	8.386301	1.002275	0.000724	0.526942	0.000168	0.475712	5.1e-05	-1.3e-05	1.50233083177152	4950	Transient	tropics_27	0.641243	1.03969519024721	0.316298342541436	1.02475319007341	1.36309523809524	1.01474421498722	3094.86274509804	0.06	0.02122
5.362595	8.120433	0.043887	0.000524	-0.618082	0.000524	0.484927	0.156101	4997	7	32	0.539814	8188	4.7316	3.0548	39.1389	0.00644	0.0219	39991812	8188	8.693151	0.998273	0.000832	0.528115	0.000184	0.472806	0.000106	-3.7e-05	1.72402948330496	5113	Est.	tropics_27	0.766085	1.04667188089208	0.629807692307692	1.02056787846103	2.84782608695652	1.02563630749187	1472.65094339623	0.06	0.02047
6.740741	6.552538	-0.010918	0.000423	-0.629151	0.000423	0.464157	0.159216	5823	5	34	0.696878	6598	4.7061	4.5986	39.1389	0.00625	0.0128	39993402	6598	10.956164	0.989416	0.000608	0.536518	0.000155	0.46121	2.6e-05	-3e-06	1.31090526356033	5514	Transient	tropics_27	1.3481482	0.999722447427108	0.695723684210526	0.993525218998497	2.72903225806452	1.00638971401314	6123.69230769231	0.06	0.016495
5.717452	5.410471	-0.004212	0.000349	-0.620932	0.000349	0.463511	0.157125	5739	5	43	0.768122	11381	4.5103	6.0151	Inf	0.00131	0.0104	39988619	11381	10.726027	0.973576	0.000624	0.536716	0.00016	0.453668	3.7e-05	-9e-06	1.11586012274536	5618	Transient	tropics_27	1.1434904	1.02282395830522	0.559294871794872	1.00135510575797	2.18125	1.02169648289057	4246.62162162162	0.06	0.0284525
8.117021	3.152973	-0.005572	0.000203	-0.640206	0.000203	0.471808	0.160502	6131	7	24	0.274531	4535	5.6257	4.3164	45.6621	0.00609	0.0441	39995465	4535	11.8	1.015175	0.000934	0.530554	0.000197	0.478714	0.000229	-9.7e-05	1.99706585312992	5885	Transient	tropics_27	1.15957442857143	0.979578392690555	0.217344753747323	0.993647796437343	1.03045685279188	0.98557384993963	700.882096069869	0.06	0.0113375
5.666667	9.042042	-0.013326	0.000583	-0.620524	0.000583	0.459028	0.159117	5991	6	29	0.559527	3553	5.3199	4.9521	45.6621	0.006	0.0262	39996447	3553	11.416438	0.998007	0.001263	0.534954	0.000152	0.46664	0.000233	-3.8e-05	1.61547590489731	5920	Transient	tropics_27	0.9444445	0.988732942793235	0.46159936658749	1.00506329245093	3.83552631578947	0.983687639293674	682.905579399142	0.06	0.0088825
6.267544	1.853859	0.032084	0.00012	-0.625351	0.00012	0.48268	0.150416	5963	6	28	0.616543	3784	5.2035	6.326	21.0748	0.00634	0.0222	39996216	3784	11.339726	0.991457	0.001041	0.535199	0.000157	0.463358	0.000175	-3.4e-05	1.50383935181167	6201	Transient	tropics_27	1.04459066666667	1.04150179021217	0.115273775216138	0.999765666090733	0.764331210191083	1.04169993827667	859.52	0.06	0.00946
8.893281	2.443156	0.039643	0.000158	-0.646441	0.000158	0.49671	0.141107	5949	6	27	0.639437	3905	5.1877	6.3055	19.5695	0.00664	0.0198	39996095	3905	11.30137	0.985572	0.001138	0.535648	0.000152	0.46021	0.000189	-2.8e-05	1.45385020392907	6301	Est.	tropics_27	1.4822135	1.05567048481821	0.13884007029877	0.978080843852234	1.03947368421053	1.0793116186089	746.597883597884	0.06	0.0097625
5.407932	2.638124	0.026811	0.00017	-0.618446	0.00017	0.476859	0.16094	6187	7	30	0.361558	5598	5.6111	4.5644	19.5695	0.00607	0.0516	39994402	5598	11.953425	1.023051	0.001195	0.528641	0.000202	0.484262	0.000368	-0.000145	2.02859107493006	6335	Transient	tropics_27	0.772561714285714	1.00402975863072	0.142259414225941	1.01918135962327	0.841584158415842	0.984712820745795	437.336956521739	0.06	0.013995
4.586919	4.046232	0.05302	0.000261	-0.611852	0.000261	0.486348	0.158024	6257	8	31	0.447827	9066	5.4481	6.7274	22.8311	0.00627	0.0504	39990934	9066	12.145205	1.026295	0.000774	0.525642	0.000222	0.488546	0.000232	-0.000133	1.90902110148506	6431	Transient	tropics_27	0.573364875	1.02743434774908	0.337209302325581	1.03177735894517	1.17567567567568	0.995500935428803	681.137931034483	0.06	0.022665
9.45845	4.368722	0.030342	0.000282	-0.650981	0.000282	0.494742	0.142597	6551	9	84	0.596562	35547	5.5059	4.7452	68.4932	0.00609	0.0451	39964453	35547	12.950685	0.999798	0.000883	0.521894	0.000249	0.479277	0.000159	-9.1e-05	1.63621262890225	6481	Est.	tropics_27	1.05093888888889	1.03101527475954	0.319365798414496	0.999310015003314	1.13253012048193	1.0322673527	896.836477987421	0.06	0.0888675
8.986301	1.547758	0.009458	1e-04	-0.647188	1e-04	0.48228	0.154653	7209	10	15	0.270968	2170	7.5461	6.1123	13.6986	0.00104	0.0593	39997830	2170	14.753425	1.01768	0.001297	0.519284	0.000186	0.490163	0.000179	-2.1e-05	1.92161462373317	6779	Transient	tropics_27	0.8986301	0.991964928292781	0.0771010023130301	1.00814936608687	0.537634408602151	0.983917594759294	863.983240223464	0.06	0.005425
5.63253	7.630026	0.02196	0.000492	-0.62025	0.000492	0.475375	0.150653	7041	9	24	0.432018	2736	6.8047	6.0849	24.9066	0.00681	0.0468	39997264	2736	14.293151	0.984796	0.000807	0.51974	0.000196	0.473954	0.000107	-4.4e-05	1.83135226997711	6802	Transient	tropics_27	0.625836666666667	1.0379844105143	0.609665427509294	1.0347673226895	2.51020408163265	1.0029981812581	1407.97196261682	0.06	0.00684
13.169118	11.640517	0.039459	0.000751	-0.680785	0.000751	0.513948	0.135162	7139	10	17	0.349132	2131	7.2103	5.9205	21.0748	0.00094	0.0505	39997869	2131	14.561644	0.99727	0.000825	0.518364	0.000191	0.481235	0.000119	-4.7e-05	1.84835422901165	7558	Est.	tropics_27	1.3169118	1.04309549855992	0.91030303030303	0.976571394002619	3.93193717277487	1.06797718370443	1135.81512605042	0.06	0.0053275
9.878338	4.706267	-0.034179	0.000304	-0.654353	0.000304	0.465112	0.140107	7811	9	56	0.67892	11153	3.3183	7.7616	Inf	0.00644	0.0187	39988847	11153	16.40274	0.945902	0.001007	0.522971	0.000192	0.452412	0.000153	-3.6e-05	1.49690885025829	7697	Transient	tropics_27	1.09759311111111	1.02166873927977	0.30188679245283	0.993894977630795	1.58333333333333	1.02807175760148	915.732026143791	0.06	0.0278825
9.741026	6.607291	-0.013452	0.000426	-0.65325	0.000426	0.474273	0.134169	7853	9	35	0.599593	6381	3.2927	7.8767	273.9726	0.00162	0.0211	39993619	6381	16.517808	0.957953	0.000779	0.522944	0.000191	0.458217	0.000116	-4.6e-05	1.670417753511	7714	Transient	tropics_27	1.08233622222222	1.02994413484658	0.546854942233633	0.995043220796907	2.2303664921466	1.03504016655864	1156.62931034483	0.06	0.0159525
8.8825	4.843694	-0.00936	0.000312	-0.646354	0.000312	0.472945	0.13345	7853	9	35	0.599593	6381	3.2927	7.8767	273.9726	0.00162	0.0211	39993619	6381	16.517808	0.957953	0.000779	0.522944	0.000191	0.458217	0.000116	-4.6e-05	1.670417753511	7887	Est.	tropics_27	0.986944444444445	1.03416730095134	0.400513478818999	1.00192875287547	1.63350785340314	1.03214197639983	1150.43103448276	0.06	0.0159525
7.364706	0.725813	-0.018935	4.7e-05	-0.634163	4.7e-05	0.462704	0.14545	8021	9	17	0.278652	1335	3.9673	16.4014	11.9119	0.02223	0.0404	39998665	1335	16.978082	0.975021	0.000834	0.521416	0.00019	0.467785	0.000164	-6.7e-05	2.06472708639826	8436	Transient	tropics_27	0.818300666666667	1.00638154560172	0.0563549160671463	1.01719017061479	0.247368421052632	0.989138172451019	886.890243902439	0.06	0.0033375
4.592593	0.241427	0.07052	1.6e-05	-0.611897	1.6e-05	0.494853	0.130387	8091	9	14	0.291275	745	4.1819	16.5041	8.058	0.0172	0.0392	39999255	745	17.169863	0.991185	0.001568	0.520624	0.000193	0.476143	0.000208	-5e-06	1.89869784032964	9116	Est.	tropics_27	0.510288111111111	1.08260923090716	0.0102040816326531	1.04167520035884	0.0829015544041451	1.0392949177033	626.860576923077	0.06	0.0018625
8.461252	6.828784	-0.018767	0.000441	-0.642971	0.000441	0.467172	0.133051	8679	8	83	0.872194	26728	3.0427	3.1233	136.9863	0.00642	0.0062	39973272	26728	18.780822	0.938269	0.000778	0.524479	0.000162	0.447408	6.5e-05	-3e-06	0.709848252596014	9160	Est.	tropics_27	1.0576565	1.0459772236639	0.566838046272494	1.00238172188296	2.72222222222222	1.04417444480206	2046.93846153846	0.06	0.06682
7.622642	5.266406	0.002797	0.00034	-0.636235	0.00034	0.473861	0.13188	8875	7	23	0.561449	2319	3.8486	2.3425	22.8311	0.00616	0.0213	39997681	2319	19.317808	0.974354	0.001085	0.528034	0.000177	0.461448	8.1e-05	1.6e-05	1.43062200795986	9611	Transient	tropics_27	1.08894885714286	1.02919566733853	0.313364055299539	1.00236238946471	1.92090395480226	1.02690010575406	1628.14814814815	0.06	0.0057975
8.530435	0.73603	0.02065	4.7e-05	-0.643527	4.7e-05	0.485921	0.128848	8903	7	20	0.498905	1826	3.9967	17.6164	14.4196	0.00636	0.0263	39998174	1826	19.394521	0.977143	0.001607	0.528343	2e-04	0.462495	0.000178	1.9e-05	1.54270796995448	10470	Transient	tropics_27	1.21863357142857	1.04474440942831	0.029247044181705	0.994497777955715	0.235	1.05065135839306	723.865168539326	0.06	0.004565
1.904	1.238784	0.083533	8e-05	-0.590302	8e-05	0.49064	0.13007	9071	6	16	0.529554	2064	3.6969	17.8466	10.5374	0.00637	0.0325	39997936	2064	19.854795	1.031569	0.001237	0.534359	0.000278	0.482827	7.9e-05	-1.7e-05	1.66942793925581	10506	Est.	tropics_27	0.317333333333333	1.05385203480999	0.0646725949878739	1.03705543121835	0.287769784172662	1.0161817793951	1646.45569620253	0.06	0.00516
3.018065	2.951305	0.122133	0.00019	-0.59925	0.00019	0.51482	0.12536	9281	4	42	0.50472	24362	2.4842	3.2411	Inf	0.00619	0.0225	39975638	24362	20.430137	1.06654	0.001287	0.541616	0.00015	0.492444	0.00012	1.7e-05	1.23181962336905	10528	Est.	tropics_27	0.75451625	1.05941115107582	0.147630147630148	1.01404574313345	1.26666666666667	1.04543866916847	1044.66666666667	0.06	0.060905
4.775591	6.25279	-0.021761	0.000403	-0.613367	0.000403	0.451928	0.129553	9715	5	31	0.489657	3674	3.1866	18.7288	45.6621	0.00654	0.034	39996326	3674	21.619178	0.97007	0.000886	0.537637	0.000134	0.451247	0.000102	-1e-06	1.89752240405115	10604	Transient	tropics_27	0.9551182	1.00866335667389	0.454853273137698	1.00723068379682	3.00746268656716	1.00150915130738	1270.12745098039	0.06	0.009185
5.172529	8.132713	-0.005824	0.000525	-0.616555	0.000525	0.460707	0.12487	9645	5	41	0.582702	8186	2.8085	2.4027	68.4932	0.00656	0.0221	39991814	8186	21.427397	0.956497	0.001095	0.539204	0.00014	0.443626	0.000131	6e-06	1.62062158565608	10640	Transient	tropics_27	1.0345058	1.03941039711767	0.479452054794521	1.00110691319063	3.75	1.03850315355728	953.206106870229	0.06	0.020465
6.072034	4.160065	0.005391	0.000268	-0.62378	0.000268	0.469227	0.126917	9715	5	31	0.489657	3674	3.1866	18.7288	45.6621	0.00654	0.034	39996326	3674	21.619178	0.97007	0.000886	0.537637	0.000134	0.451247	0.000102	-1e-06	1.89752240405115	10642	Transient	tropics_27	1.2144068	1.03642578122066	0.302483069977427	0.996796808934988	2	1.0398451402447	1244.28431372549	0.06	0.009185
4.408451	2.34021	0.030264	0.000151	-0.610418	0.000151	0.474644	0.12384	9785	6	24	0.41908	2348	3.3392	4.6384	19.5695	0.00626	0.0395	39997652	2348	21.810959	0.973516	0.001196	0.535647	0.000131	0.454559	0.000197	-1.6e-05	1.81983815296329	11206	Est.	tropics_27	0.734741833333333	1.05876699495737	0.126254180602007	1.0139584388092	1.15267175572519	1.04418568326664	628.629441624366	0.06	0.00587
5.532967	1.985177	0.023719	0.000128	-0.61945	0.000128	0.475833	0.122325	9743	5	26	0.479138	2924	3.2123	18.7616	27.3973	0.02681	0.0359	39997076	2924	21.69589	0.96499	0.001388	0.537017	0.000131	0.449401	0.000215	-1e-06	1.82193198488044	11810	Transient	tropics_27	1.1065934	1.06115351739085	0.0922190201729107	1.00227811859656	0.977099236641221	1.05881606850007	568.953488372093	0.06	0.00731
4.323276	3.296355	0.059221	0.000213	-0.609734	0.000213	0.488264	0.121444	10037	6	19	0.574111	3036	3.7176	4.9822	13.0463	0.0086	0.0638	39996964	3036	22.50137	1.035649	0.000739	0.533646	0.000112	0.485326	4.8e-05	1.4e-05	1.43294069871783	12178	Est.	tropics_27	0.720546	1.0244877347199	0.288227334235453	1.01845684148302	1.90178571428571	1.00605366289875	2530.08333333333	0.06	0.00759
5.751111	1.769165	0.072814	0.000114	-0.621203	0.000114	0.500662	0.124299	10065	6	24	0.537068	3642	3.6956	8.7877	11.4155	0.00657	0.0632	39996358	3642	22.578082	1.03661	0.00074	0.533612	0.000115	0.485807	4.4e-05	1.5e-05	1.48907916729277	12194	Transient	tropics_27	0.9585185	1.03754591373966	0.154054054054054	1.00690704020753	0.991304347826087	1.03057798673136	2824.97727272727	0.06	0.009105
7.439893	8.746832	0.047538	0.000564	-0.634767	0.000564	0.49547	0.122157	10401	7	93	0.410468	55042	5.2562	5.1178	273.9726	0.00639	0.0833	39944958	55042	23.49863	1.010245	0.000972	0.531453	0.000193	0.475449	0.000109	-2.6e-05	1.70888307825514	12247	Est.	tropics_27	1.06284185714286	1.03805121572892	0.580246913580247	0.997376960281149	2.92227979274611	1.04210966896555	1120.70642201835	0.06	0.137605
10.459103	3.272074	0.038614	0.000211	-0.659018	0.000211	0.502587	0.17815	2085	12	45	0.54907	12472	5.3222	4.9534	45.6621	0.00628	0.0613	39987528	12472	0.715068	0.988575	9e-04	0.510436	0.000179	0.484398	9.4e-05	-2.1e-05	1.78807116861385	1822	Est.	tropics_28	0.871591916666667	1.0513812403655	0.234444444444444	1.01356317303215	1.17877094972067	1.03754970086582	1895.21276595745	0.06	0.03118
12.607266	5.747144	0.028631	0.000371	-0.676272	0.000371	0.506213	0.171545	2197	12	40	0.528433	9197	5.1348	5.263	136.9863	0.00614	0.0489	39990803	9197	1.021918	0.99738	0.001038	0.510036	0.000154	0.489083	0.000136	-1.5e-05	1.8097755800999	1945	Transient	tropics_28	1.0506055	1.03174798659978	0.357418111753372	0.997006457131292	2.40909090909091	1.03502472995381	1261.36029411765	0.06	0.0229925
11.620979	4.252147	0.034545	0.000274	-0.66835	0.000274	0.505232	0.180567	2435	12	31	0.416702	11855	4.9206	5.737	45.6621	0.00598	0.0395	39988145	11855	1.673973	1.015882	0.000634	0.509317	0.000137	0.498839	3e-05	-4e-06	1.71364965799752	2320	Transient	tropics_28	0.968414916666667	1.01896540052432	0.43217665615142	1.00635477293407	2	1.01281575819052	6018.9	0.06	0.0296375
12.708791	5.426186	0.037875	0.00035	-0.677088	0.00035	0.511382	0.168334	2477	12	35	0.431487	13180	5.0838	5.8521	68.4932	0.00622	0.0417	39986820	13180	1.789041	1.01415	0.000745	0.508938	0.000136	0.49837	6.8e-05	-9e-06	1.72235596613091	2383	Est.	tropics_28	1.05906591666667	1.02411023969742	0.469798657718121	0.998342452568016	2.57352941176471	1.02610911571724	2475.5	0.06	0.03295
13.781536	4.057392	0.0233	0.000262	-0.685704	0.000262	0.508376	0.164438	2841	13	45	0.353061	15697	6.8577	6.8493	91.3242	0.00618	0.0669	39984303	15697	2.786301	0.991209	0.000774	0.505106	0.000151	0.490832	0.000106	-2.9e-05	1.9926082712762	2691	Est.	tropics_28	1.06011815384615	1.03265160582751	0.338501291989664	0.997286658526107	1.73509933774834	1.03574339081397	1551.30188679245	0.06	0.0392425
13.095816	4.421319	0.055047	0.000285	-0.680196	0.000285	0.521839	0.158817	3667	13	27	0.492288	11605	8.6116	6.1205	136.9863	0.00629	0.0645	39988395	11605	5.049315	1.002208	0.000709	0.505143	0.000143	0.496196	5.1e-05	-7e-06	1.34250794586427	3404	Est.	tropics_28	1.00737046153846	1.05426246173584	0.40197461212976	1.00272141782733	1.99300699300699	1.05167917516465	3114.05882352941	0.06	0.0290125
11.878307	4.40318	0.052308	0.000284	-0.670417	0.000284	0.515348	0.149083	4465	13	38	0.503514	11668	9.5626	8.3068	68.4932	0.00614	0.0891	39988332	11668	7.235616	1.010243	0.000997	0.504638	0.000161	0.50078	0.00021	-6e-05	1.78354789454728	4204	Est.	tropics_28	0.913715923076923	1.0430166130435	0.284854563691073	1.01358843328023	1.7639751552795	1.02909061863493	709.919047619048	0.06	0.02917
15.07967	4.661235	0.031389	0.000301	-0.696131	0.000301	0.517825	0.149562	4465	13	38	0.503514	11668	9.5626	8.3068	68.4932	0.00614	0.0891	39988332	11668	7.235616	1.010243	0.000997	0.504638	0.000161	0.50078	0.00021	-6e-05	1.78354789454728	4424	Transient	tropics_28	1.15997461538462	1.02142437987728	0.301905717151454	0.98785726374638	1.8695652173913	1.03403690243221	712.2	0.06	0.02917
16.811099	4.291958	0.054961	0.000277	-0.710038	0.000277	0.537601	0.136459	4465	13	38	0.503514	11668	9.5626	8.3068	68.4932	0.00614	0.0891	39988332	11668	7.235616	1.010243	0.000997	0.504638	0.000161	0.50078	0.00021	-6e-05	1.78354789454728	4471	Est.	tropics_28	1.29316146153846	1.04578740995484	0.277833500501505	0.974214219572098	1.72049689440994	1.07352729741603	649.804761904762	0.06	0.02917
13.543253	10.08896	-0.001645	0.000651	-0.68379	0.000651	0.494769	0.143351	5333	14	22	0.764877	4806	7.015	10.6849	34.2466	0.00631	0.0496	39995194	4806	9.613699	1.004602	0.000785	0.501531	0.000185	0.500989	5e-05	-2e-05	1.0572727194191	4754	Est.	tropics_28	0.967375214285714	0.993782963074833	0.829299363057325	1.00631974478297	3.51891891891892	0.987584557744781	2867.02	0.06	0.012015
16.556314	3.516453	0.002918	0.000227	-0.707992	0.000227	0.509208	0.139536	5361	14	20	0.780263	4874	7.038	10.7616	45.6621	0.00628	0.0476	39995126	4874	9.690411	1.001034	0.000723	0.501926	0.000188	0.498832	4.9e-05	-2.7e-05	0.967689680151947	5744	Transient	tropics_28	1.18259385714286	1.00188631106038	0.313969571230982	0.981484144761694	1.20744680851064	1.02080059017866	2847.67346938776	0.06	0.012185
11.750487	2.635599	0.075694	0.00017	-0.669391	0.00017	0.526958	0.133401	5543	12	25	0.632329	8426	10.2942	11.2603	30.4414	0.00593	0.1042	39991574	8426	10.189041	1.028478	0.001026	0.507693	0.000219	0.506663	6.2e-05	-1.6e-05	1.33017620762337	6034	Est.	tropics_28	0.97920725	1.04876571216818	0.165692007797271	1.0085234644188	0.776255707762557	1.04005621093311	2151.62903225806	0.06	0.021065
15.203103	4.717564	0.036049	0.000304	-0.697123	0.000304	0.520746	0.118468	6187	11	50	0.445489	10640	13.5981	13.0247	39.1389	0.00628	0.16	39989360	10640	11.953425	0.989809	0.001055	0.512487	0.000244	0.483142	0.000157	-6.2e-05	1.7283556379173	7002	Est.	tropics_28	1.38210027272727	1.04738049853247	0.288151658767773	0.971763258059296	1.24590163934426	1.07783219012216	754.573248407643	0.06	0.0266
13.90809	3.876095	0.096842	0.00025	-0.686721	0.00025	0.548014	0.109936	6621	14	77	0.727308	36521	4.7417	14.2137	68.4932	0.00611	0.0407	39963479	36521	13.142466	1.029899	0.001321	0.502299	0.000197	0.513009	0.00035	-0.000115	1.1111474397651	7636	Est.	tropics_28	0.993435	1.06970323637044	0.189250567751703	1.00184041055072	1.26903553299492	1.06823467034691	314.102857142857	0.06	0.0913025
16.275229	4.921955	-0.00526	0.000318	-0.705734	0.000318	0.504034	0.118769	7069	14	51	0.600102	13791	3.3383	14.3658	273.9726	0.0062	0.0266	39986209	13791	14.369863	0.973624	0.001299	0.500525	0.000188	0.486528	0.000197	-2.5e-05	1.65623239451339	8077	Transient	tropics_28	1.16251635714286	1.02170222752993	0.244803695150115	0.986456284165741	1.69148936170213	1.03598148513549	602.888324873097	0.06	0.0344775
13.160298	8.151378	0.023401	0.000526	-0.680714	0.000526	0.505922	0.116927	7027	14	60	0.676022	17708	3.0544	4.389	91.3242	0.00653	0.0178	39982292	17708	14.254795	0.976801	0.001036	0.49984	0.000183	0.488747	9.8e-05	-6e-06	1.50754950017822	8135	Est.	tropics_28	0.940021285714286	1.04798925442512	0.507722007722008	1.01283490104427	2.87431693989071	1.03514088066014	1193.13265306122	0.06	0.04427
10.760956	5.930906	0.018005	0.000383	-0.661443	0.000383	0.493473	0.123906	7279	14	30	0.429923	7820	3.9075	14.9356	91.3242	0.00608	0.0319	39992180	7820	14.945205	0.999179	0.001049	0.502314	0.00019	0.497556	0.000162	-4.4e-05	1.69467033107072	8289	Transient	tropics_28	0.768639714285714	1.01900467005151	0.36510962821735	1.02745704054412	2.01578947368421	0.991793888527121	764.851851851852	0.06	0.01955
17.183424	5.932388	0.011057	0.000383	-0.713029	0.000383	0.516039	0.113252	7111	14	40	0.515372	10864	3.4576	2.4932	68.4932	0.00627	0.0294	39989136	10864	14.484932	0.987237	0.00108	0.500558	0.000188	0.493321	0.000161	-3.6e-05	1.74977937561961	8533	Transient	tropics_28	1.22738742857143	1.02419009270155	0.35462962962963	0.979221709152723	2.03723404255319	1.04605115127878	703.428571428571	0.06	0.02716
16.783613	3.749395	0.020111	0.000242	-0.709818	0.000242	0.519024	0.114195	7293	14	32	0.429045	7843	4.0268	14.9808	45.6621	0.00617	0.0342	39992157	7843	14.983562	1.000449	0.001119	0.502565	0.000186	0.497941	0.000185	-4.5e-05	1.68435268994812	9292	Transient	tropics_28	1.1988295	1.0198566730145	0.216264521894549	0.978447931805852	1.3010752688172	1.04234035759257	617.27027027027	0.06	0.0196075
12.816363	4.859744	0.029082	0.000314	-0.677952	0.000314	0.507499	0.123178	7853	12	62	0.743536	25411	5.3598	16.5123	273.9726	0.0065	0.0164	39974589	25411	16.517808	1.002535	0.00088	0.510461	0.000195	0.491218	7.5e-05	-2.3e-05	1.23522211107164	9600	Transient	tropics_28	1.06803025	1.02690580453839	0.356818181818182	0.994504197469475	1.61025641025641	1.03314414374066	1642.37333333333	0.06	0.0635275
9.562893	7.478749	0.019156	0.000482	-0.651819	0.000482	0.489386	0.132885	8119	12	41	0.433386	14036	6.1673	4.537	273.9726	0.00637	0.0294	39985964	14036	17.246575	0.98353	0.001139	0.510372	0.000191	0.482057	0.000211	-5.7e-05	2.05244437812479	9737	Transient	tropics_28	0.79690775	1.03641033151672	0.423178226514486	1.02101415953856	2.52356020942408	1.01520359625521	629.78672985782	0.06	0.03509
11.398094	4.909703	0.015029	0.000317	-0.66656	0.000317	0.494712	0.127925	7951	11	56	0.639954	22511	5.4899	4.0767	91.3242	0.00636	0.0209	39977489	22511	16.786301	0.992952	0.000772	0.511265	0.000186	0.485793	9.6e-05	-4.1e-05	1.56188518085919	9869	Transient	tropics_28	1.03619036363636	1.02234801211081	0.410621761658031	1.00431652165935	1.70430107526882	1.01835967171203	1332.55208333333	0.06	0.0562775
12.045126	6.499769	0.016331	0.000419	-0.671757	0.000419	0.497862	0.125486	8077	12	59	0.50329	16414	5.9261	4.4219	91.3242	0.00588	0.0263	39983586	16414	17.131507	0.991538	0.000864	0.510864	0.000186	0.485494	0.00013	-4.7e-05	1.91774701215374	9955	Transient	tropics_28	1.0037605	1.02513981276678	0.484953703703704	0.999894874541407	2.25268817204301	1.02547508311122	965.276923076923	0.06	0.041035
11.465923	6.33558	0.016678	0.000409	-0.667105	0.000409	0.495676	0.126865	8175	12	41	0.366841	12594	6.2384	4.6904	273.9726	0.00607	0.0327	39987406	12594	17.4	0.990264	0.000832	0.51048	0.00018	0.485233	0.000125	-4.6e-05	2.14883039749659	10000	Transient	tropics_28	0.955493583333333	1.02681492436021	0.491586538461538	1.00531288299482	2.27222222222222	1.02152161951063	1014.92	0.06	0.031485
14.157001	2.700952	0.036737	0.000174	-0.68872	0.000174	0.516741	0.123578	8427	12	34	0.154239	10380	6.7372	8.2247	68.4932	0.0063	0.0538	39989620	10380	18.090411	1.014373	0.001037	0.508325	0.000174	0.499152	0.000172	-4.6e-05	2.48436157002081	10446	Transient	tropics_28	1.17975008333333	1.02272058055432	0.167791706846673	0.98798701126434	1	1.03523776324647	718.476744186046	0.06	0.02595
12.364632	6.231676	0.031776	0.000402	-0.674324	0.000402	0.50683	0.125894	8399	12	39	0.176359	10025	6.6919	4.5288	45.6621	0.00646	0.0494	39989975	10025	18.013699	1.003756	0.001238	0.508805	0.000177	0.493482	0.000241	-5.6e-05	2.46735411157933	10550	Transient	tropics_28	1.030386	1.02842348866238	0.324717285945073	1.00136737396494	2.27118644067797	1.0270486056229	522.381742738589	0.06	0.0250625
11.978324	2.376698	0.052467	0.000153	-0.671221	0.000153	0.515823	0.121103	8399	12	39	0.176359	10025	6.6919	4.5288	45.6621	0.00646	0.0494	39989975	10025	18.013699	1.003756	0.001238	0.508805	0.000177	0.493482	0.000241	-5.6e-05	2.46735411157933	10687	Est.	tropics_28	0.998193666666667	1.04992426831604	0.123586429725364	1.00447944280408	0.864406779661017	1.04527216798181	502.502074688797	0.06	0.0250625
13.276042	3.423801	0.058848	0.000221	-0.681644	0.000221	0.524595	0.121127	8483	12	38	0.160187	12398	6.5661	4.7589	45.6621	0.00616	0.0598	39987602	12398	18.243836	1.016902	0.001137	0.507619	0.000167	0.50111	0.000223	-5.5e-05	2.50508729308874	10842	Est.	tropics_28	1.10633683333333	1.04298547466425	0.194371152154793	0.996386656687617	1.32335329341317	1.04686595757419	543.170403587444	0.06	0.030995
12	5.334535	0.006299	0.000344	-0.671395	0.000344	0.492833	0.125861	8959	13	77	0.479625	26037	6.3391	6.063	273.9726	0.00639	0.0749	39973963	26037	19.547945	0.981784	0.000809	0.506295	0.000205	0.485051	9.3e-05	-4.3e-05	1.70903798970118	11037	Transient	tropics_28	0.923076923076923	1.02499010008397	0.425216316440049	1.00928360340894	1.67804878048781	1.01604367375802	1353.34408602151	0.06	0.0650925
13.251958	6.543567	0.034483	0.000422	-0.681451	0.000422	0.511869	0.119348	9085	12	58	0.391402	12422	6.8011	6.4082	68.4932	0.00658	0.0798	39987578	12422	19.893151	0.976566	0.000919	0.507422	0.000205	0.481413	0.000133	-4.9e-05	1.91141946784997	11319	Est.	tropics_28	1.10432983333333	1.05992265939138	0.459194776931447	0.996965886713179	2.05853658536585	1.06326376728505	897.353383458647	0.06	0.031055
12.851302	7.977527	0.026743	0.000515	-0.678233	0.000515	0.506681	0.123486	9785	11	87	0.605091	43210	5.3385	7.1562	273.9726	0.00606	0.0384	39956790	43210	21.810959	1.000869	0.000873	0.511678	0.000234	0.489313	0.000115	-6.2e-05	1.76404219050871	12488	Transient	tropics_28	1.16830018181818	1.02621202491393	0.589919816723941	0.991860068166851	2.2008547008547	1.03549466292537	1073.79130434783	0.06	0.108025
7.738413	3.543001	0.069129	0.000229	-0.637165	0.000229	0.507062	0.12075	9953	11	71	0.544846	20604	5.6238	7.6164	273.9726	0.00658	0.0484	39979396	20604	22.271233	0.974105	0.001465	0.514654	0.00027	0.473522	0.000272	-8.5e-05	1.96981046366604	13053	Est.	tropics_28	0.703492090909091	1.10006049998162	0.156313993174061	1.02746586843393	0.848148148148148	1.07083092232251	443.933823529412	0.06	0.05151
10.43666	10.297312	0.056168	0.000664	-0.658838	0.000664	0.511728	0.118713	10219	9	74	0.797587	38456	3.1093	8.3452	273.9726	0.00608	0.0239	39961544	38456	23	1.029125	0.000982	0.521325	0.000155	0.493721	0.000113	-1.4e-05	0.984994821720101	13574	Est.	tropics_28	1.15962888888889	1.02783954823091	0.676171079429735	0.992571361080477	4.28387096774194	1.03647201557155	1050.55752212389	0.06	0.09614
9.340659	3.474522	0.043362	0.000224	-0.650034	0.000224	0.500873	0.120247	10359	9	115	0.695238	45255	3.2562	8.7288	Inf	0.00637	0.0218	39954745	45255	23.383562	0.990877	0.001174	0.520577	0.000165	0.476048	0.000151	-1e-05	1.23265553337464	13694	Transient	tropics_28	1.037851	1.05393088019775	0.190800681431005	1.00278734463172	1.35757575757576	1.05214810271233	796.337748344371	0.06	0.1131375
5.497644	6.029448	0.046471	0.000389	-0.619167	0.000389	0.486807	0.123813	10933	6	37	0.772259	16207	4.1808	3.1699	54.7945	0.00614	0.0166	39983793	16207	24.956164	0.998475	0.000839	0.534607	0.000177	0.467117	7.4e-05	-1.4e-05	0.974181245234221	14971	Transient	tropics_28	0.916274	1.04916767987656	0.463647199046484	1.00708133638334	2.19774011299435	1.04215218028888	1673.14864864865	0.06	0.0405175
3.587629	1.025826	0.051913	6.6e-05	-0.603825	6.6e-05	0.481834	0.216691	2029	5	5	0.931217	1512	5.2811	3.2397	9.1324	0.00622	0.0027	39998488	1512	0.561644	1.008786	0.000683	0.536979	0.000139	0.469803	1.8e-05	1.4e-05	0.271868046031896	1867	Est.	tropics_29	0.7175258	1.04411054753947	0.0966325036603221	1.01813374675863	0.474820143884892	1.02560860616045	12038.3888888889	0.06	0.00378
5.637097	1.731204	0.027037	0.000112	-0.620287	0.000112	0.477824	0.20891	3065	6	17	0.832101	3788	5.9582	6	34.2466	0.00637	0.0117	39996212	3788	3.4	1.002053	0.000607	0.53379	0.000166	0.469488	1.1e-05	-3e-06	0.791089202520361	2457	Transient	tropics_29	0.939516166666667	1.02530087338238	0.184514003294893	1.00749371418336	0.674698795180723	1.01775551238796	18991.8181818182	0.06	0.00947
8.979899	3.547335	0.044334	0.000229	-0.647137	0.000229	0.499502	0.206304	3905	8	20	0.848528	12603	6.9734	8.2493	68.4932	0.00615	0.0084	39987397	12603	5.70137	1.009381	0.000587	0.527495	0.000141	0.478572	3e-05	-7e-06	0.679355952267878	2707	Transient	tropics_29	1.122487375	1.03561632058508	0.390119250425894	0.992507105105268	1.6241134751773	1.04373427613818	6876.8	0.06	0.0315075
11.324242	3.710018	-0.011738	0.000239	-0.665967	0.000239	0.481153	0.205957	4549	8	24	0.617541	5245	8.493	6.8301	39.1389	0.00642	0.0209	39994755	5245	7.465753	0.997007	0.000542	0.525749	0.000223	0.474373	4.8e-05	-5.9e-05	1.36964601710156	3180	Est.	tropics_29	1.41553025	0.99129757520886	0.440959409594096	0.97722766105806	1.07174887892377	1.01429255037702	4290.77083333333	0.06	0.0131125
9.681416	8.134492	0.000661	0.000525	-0.652771	0.000525	0.480771	0.211733	4521	8	25	0.644486	5305	8.286	6.7534	68.4932	0.00615	0.0189	39994695	5305	7.389041	0.991066	0.000552	0.526061	0.000221	0.471332	0.000115	-9.3e-05	1.2697022189737	3233	Transient	tropics_29	1.210177	1.00968171495001	0.951086956521739	0.989621337283097	2.37556561085973	1.02002622355367	1841.15652173913	0.06	0.0132625
15.393878	7.504044	0.007889	0.000484	-0.698655	0.000484	0.507029	0.204392	5291	10	18	0.43151	7972	11.2634	7.3836	39.1389	0.00627	0.0313	39992028	7972	9.49863	1.015649	0.000756	0.517966	0.000213	0.49054	0.000134	-7.8e-05	1.7950995837743	3642	Transient	tropics_29	1.5393878	0.992390284589001	0.64021164021164	0.960012163721302	2.27230046948357	1.03361397643413	1525.31343283582	0.06	0.01993
6.757282	3.141735	0.032365	0.000203	-0.629284	0.000203	0.484725	0.218833	4997	10	20	0.549331	4338	9.6265	6.5781	22.8311	0.0061	0.0246	39995662	4338	8.693151	1.004174	0.000971	0.519229	0.000174	0.483795	0.000199	-6.5e-05	1.50207109306581	3694	Transient	tropics_29	0.6757282	1.02860106214809	0.209062821833162	1.02647054245275	1.16666666666667	1.00192230180138	1099.66331658291	0.06	0.010845
8.630713	6.152475	0.049018	0.000397	-0.644332	0.000397	0.500387	0.213357	5305	10	23	0.417512	8280	11.1825	7.4219	24.9066	0.00638	0.0305	39991720	8280	9.536986	1.022843	0.000684	0.51829	0.00021	0.493677	9.2e-05	-6.4e-05	1.85476112116525	3712	Transient	tropics_29	0.8630713	1.02678441840681	0.580409356725146	1.01297176053811	1.89047619047619	1.01359188295181	2319.09782608696	0.06	0.0207
9.478227	5.471921	0.041015	0.000353	-0.651139	0.000353	0.499931	0.204975	5501	10	42	0.292675	19578	11.5243	7.9589	136.9863	0.00638	0.0409	39980422	19578	10.073973	1.019943	0.000895	0.519444	0.000203	0.491093	5.7e-05	-1.6e-05	1.98210938027957	3837	Est.	tropics_29	0.9478227	1.02149603795925	0.394413407821229	1.00386471905197	1.73891625615764	1.01799659127701	3596.05263157895	0.06	0.048945
8.764192	5.503347	0.006115	0.000355	-0.645404	0.000355	0.479872	0.198933	5991	8	28	0.711987	7024	7.6711	9.2932	54.7945	0.0063	0.0293	39992976	7024	11.416438	0.976602	0.000668	0.525071	0.000165	0.465166	3.2e-05	-6e-06	1.062103756457	4090	Transient	tropics_29	1.095524	1.03023927329737	0.531437125748503	0.998818485977091	2.15151515151515	1.03161452040777	6216.65625	0.06	0.01756
9.084388	6.178533	0.029313	0.000399	-0.647976	0.000399	0.492358	0.195789	6299	8	12	0.580513	3664	8.516	8.737	21.0748	0.00617	0.034	39996336	3664	12.260274	1.007752	0.000818	0.527206	0.000204	0.478076	4.4e-05	-1.5e-05	1.27372123954168	4678	Transient	tropics_29	1.1355485	1.02182566227039	0.487775061124694	0.992218350009421	1.95588235294118	1.02987391126097	4449.75	0.06	0.00916
2.13719	2.405972	0.096694	0.000155	-0.592175	0.000155	0.498418	0.189096	6705	6	48	0.657358	29830	9.6377	9.8493	273.9726	0.00619	0.0429	39970170	29830	13.372603	1.018273	0.001229	0.535757	0.000187	0.475273	6.4e-05	3e-05	1.2289131556478	5064	Est.	tropics_29	0.356198333333333	1.08175632264463	0.126118795768918	1.03241382398623	0.828877005347594	1.04869832706676	2954.625	0.06	0.074575
3.027847	3.285592	0.091229	0.000212	-0.599329	0.000212	0.499371	0.176414	6803	5	69	0.546106	38639	6.9901	10.1178	Inf	0.00601	0.0421	39961361	38639	13.641096	1.015614	0.001875	0.539307	0.000178	0.470868	0.000171	5.3e-05	1.52124050670566	5106	Est.	tropics_29	0.6055694	1.07867738193976	0.113066666666667	1.01830684986146	1.19101123595506	1.06053288819797	1031.66081871345	0.06	0.0965975
7.259904	6.415032	-9.5e-05	0.000414	-0.633321	0.000414	0.47161	0.16772	6971	4	108	0.456478	44070	2.9515	10.5781	Inf	0.00609	0.0321	39955930	44070	14.10137	0.995677	0.00119	0.541819	0.000128	0.459575	0.000157	3e-06	1.61658096523307	5230	Transient	tropics_29	1.814976	1.00424636153327	0.347899159663866	0.979710931834449	3.234375	1.02618723820921	1068.28025477707	0.06	0.110175
2.962963	4.719761	0.064687	0.000304	-0.598808	0.000304	0.485935	0.159016	7069	4	84	0.574554	30213	2.7494	10.8466	Inf	0.00664	0.0315	39969787	30213	14.369863	0.983044	0.001311	0.541241	0.000132	0.454202	0.000156	1.8e-05	1.59190343359677	5648	Est.	tropics_29	0.74074075	1.085226150486	0.231884057971014	1.01519694482229	2.3030303030303	1.0698653902889	1019.33333333333	0.06	0.0755325
5.436792	7.442231	0.038031	0.00048	-0.618678	0.00048	0.482481	0.152247	7209	4	74	0.395956	16368	2.9232	11.2288	136.9863	0.00618	0.0413	39983632	16368	14.753425	0.989689	0.001667	0.541644	0.000136	0.456923	0.000221	2.3e-05	1.86937355786256	5791	Est.	tropics_29	1.359198	1.04958571232562	0.287942411517696	0.994483591485984	3.52941176470588	1.05593502625169	688.900452488688	0.06	0.04092
5.002833	6.293665	0.020577	0.000406	-0.615192	0.000406	0.472487	0.158444	7377	5	45	0.494299	16664	3.0303	3.0027	91.3242	0.00704	0.0332	39983336	16664	15.213699	1.002995	0.000927	0.540097	0.000121	0.464438	0.000114	-2e-06	1.57370772864333	5939	Transient	tropics_29	1.0005666	1.01774202868402	0.437971952535059	1.00081485774198	3.35537190082645	1.01733062324788	1389.85964912281	0.06	0.04166
5.235679	8.255421	0.011601	0.000533	-0.617063	0.000533	0.469054	0.151674	7923	6	30	0.758326	9128	4.8004	9.911	91.3242	0.00638	0.0221	39990872	9128	16.709589	1.000414	0.000726	0.535643	0.00016	0.467082	2.8e-05	6e-06	1.11445665391208	6882	Est.	tropics_29	0.872613166666667	1.01124989511699	0.734159779614325	1.00725054341605	3.33125	1.00422195674421	5416.92857142857	0.06	0.02282
9.324121	3.897458	0.007543	0.000251	-0.649902	0.000251	0.482717	0.153331	8175	6	23	0.639708	6442	5.8195	5.1274	19.5695	0.00603	0.0235	39993558	6442	17.4	1.002676	0.00101	0.5361	0.00019	0.467768	9.4e-05	-1.1e-05	1.16851640195041	7177	Transient	tropics_29	1.55402016666667	1.0048824546398	0.248514851485148	0.973879760779863	1.32105263157895	1.03195815019411	1631.18085106383	0.06	0.016105
5.371466	4.166418	0.027042	0.000269	-0.618153	0.000269	0.477041	0.15466	8651	5	61	0.576144	23265	6.6288	5.0658	91.3242	0.00616	0.0341	39976735	23265	18.70411	1.013467	0.000704	0.538391	0.000146	0.470769	3.8e-05	1e-06	1.55501515374228	7495	Transient	tropics_29	1.0742932	1.01375866517347	0.382102272727273	1.00101773452814	1.84246575342466	1.01332288234782	4070	0.06	0.0581625
4.038432	5.767931	-0.017901	0.000372	-0.607446	0.000372	0.451195	0.159687	8861	5	57	0.291612	21172	7.0475	5.4986	136.9863	0.00626	0.0521	39978828	21172	19.279452	0.99709	0.001235	0.536614	0.000154	0.464687	0.000142	6e-06	2.35753239830647	7618	Transient	tropics_29	0.8076864	0.985124984819568	0.301214574898785	1.01514377340095	2.41558441558442	0.970965402518254	1124.55633802817	0.06	0.05293
3.181818	2.845303	0.038661	0.000184	-0.600566	0.000184	0.474224	0.154706	8735	5	62	0.484421	25098	6.9014	5.1534	273.9726	0.00631	0.0398	39974902	25098	18.934247	0.999127	0.000819	0.537448	0.000149	0.464955	9.4e-05	-1.6e-05	1.87234110647408	7633	Transient	tropics_29	0.6363636	1.04032626602542	0.224664224664225	1.02056589027955	1.23489932885906	1.01993526255229	1645.8085106383	0.06	0.062745
7.569872	4.954092	0.023711	0.00032	-0.635811	0.00032	0.483946	0.147077	8749	5	60	0.464097	25012	6.9885	11.5096	Inf	0.00636	0.0426	39974988	25012	18.972603	0.988172	0.001122	0.537194	0.000148	0.460049	0.00014	-3e-06	1.94324677442998	7692	Transient	tropics_29	1.5139744	1.03625111899498	0.285204991087344	0.985688382342859	2.16216216216216	1.05194446678506	1050.55	0.06	0.06253
4.032258	3.541422	0.057928	0.000228	-0.607396	0.000228	0.486742	0.143885	8791	5	60	0.405934	23356	7.0121	5.3068	273.9726	0.00631	0.0446	39976644	23356	19.087671	0.994425	0.001129	0.53677	0.000149	0.463331	0.000144	-6e-06	2.14774125269809	7814	Est.	tropics_29	0.8064516	1.06557930359485	0.201948627103632	1.01489948864273	1.53020134228188	1.050527592585	999.201388888889	0.06	0.05839
9.107563	5.040531	-0.010268	0.000325	-0.648162	0.000325	0.473527	0.142256	9211	6	62	0.758497	19565	4.6513	6.4575	273.9726	0.00604	0.0231	39980435	19565	20.238356	0.989915	0.000648	0.535913	0.000164	0.461972	3.3e-05	-8e-06	1.25256483278015	8067	Transient	tropics_29	1.51792716666667	0.999868206810905	0.501543209876543	0.975916201395015	1.98170731707317	1.02501233841012	4310.78787878788	0.06	0.0489125
6.366362	6.146091	0.029762	0.000397	-0.626144	0.000397	0.482026	0.143319	9421	6	38	0.79548	10664	4.5459	7.0329	91.3242	0.00638	0.0105	39989336	10664	20.813699	0.989635	0.000603	0.536169	0.000168	0.461625	2.6e-05	-1e-05	0.967228016441654	8629	Est.	tropics_29	1.06106033333333	1.04099927241524	0.658374792703151	0.997165892786021	2.36309523809524	1.04419388031411	5512.26923076923	0.06	0.02666
7.929114	4.749406	0.020214	0.000306	-0.638697	0.000306	0.483425	0.147413	9813	6	25	0.525934	6478	5.8988	3.3918	34.2466	0.0064	0.0147	39993522	6478	21.887671	1.010259	0.000554	0.533806	0.000162	0.473337	1.9e-05	-1.3e-05	1.16437288284067	8891	Transient	tropics_29	1.321519	1.01005750651641	0.552346570397112	0.989085798748924	1.88888888888889	1.02131251095942	7758.57894736842	0.06	0.016195
10.728296	8.718781	0.007044	0.000562	-0.66118	0.000562	0.48811	0.148588	10331	6	46	0.515575	19679	7.5461	4.811	91.3242	0.00601	0.029	39980321	19679	23.306849	1.023874	0.000995	0.532811	0.000211	0.480616	7.7e-05	-1.6e-05	1.79652292473521	9184	Transient	tropics_29	1.78804933333333	0.983586718016262	0.564824120603015	0.968902311715422	2.66350710900474	1.0155924896383	1929.71428571429	0.06	0.0491975
3.550138	5.855582	0.068635	0.000378	-0.603524	0.000378	0.489999	0.149807	10275	7	43	0.543243	16731	7.5356	4.6575	54.7945	0.00632	0.0247	39983269	16731	23.153425	1.015899	0.001098	0.531565	0.000198	0.477954	7.5e-05	3e-06	1.6064521515595	9434	Est.	tropics_29	0.507162571428571	1.05428315835961	0.344262295081967	1.02881308517023	1.90909090909091	1.02520116998707	1997.42666666667	0.06	0.0418275
3.411043	3.269415	0.078406	0.000211	-0.602407	0.000211	0.494382	0.139076	10415	6	72	0.448386	26805	7.719	5.0411	136.9863	0.00614	0.0384	39973195	26805	23.536986	1.019931	0.001063	0.535381	0.000214	0.476445	7e-05	-4e-06	1.90765000924313	9607	Est.	tropics_29	0.568507166666667	1.06042632647261	0.198494825964252	1.02262171242937	0.985981308411215	1.0376475773699	1986.8	0.06	0.0670125
6.745042	2.841512	-0.000408	0.000183	-0.629186	0.000183	0.469056	0.22845	2365	6	19	0.486737	4750	3.936	6.0548	34.2466	0.00602	0.0298	39995250	4750	1.482192	1.00053	0.000673	0.532137	0.000154	0.470278	8e-05	-2.9e-05	1.70721510844081	1346	Transient	tropics_32	1.12417366666667	0.999062580053253	0.271916790490342	1.00166969638909	1.18831168831169	0.997401536963243	2855.625	0.06	0.011875
6.870849	3.691807	0.037138	0.000238	-0.630196	0.000238	0.48749	0.221943	2323	6	14	0.524164	4428	3.9455	5.9397	24.9066	0.00613	0.0273	39995572	4428	1.367123	0.993673	0.000792	0.532509	0.00016	0.466694	7e-05	-1e-05	1.57071126403063	1494	Est.	tropics_32	1.1451415	1.04444443227943	0.300505050505051	0.999959480953852	1.4875	1.04456024718552	3170.61428571429	0.06	0.01107
7.651639	10.538481	0.02966	0.00068	-0.636468	0.00068	0.486892	0.207601	3429	7	23	0.813521	3550	5.0828	4.3945	19.5695	0.00609	0.0112	39996450	3550	4.39726	1.014241	0.000688	0.529385	0.000181	0.47915	1e-05	-2e-06	0.859197985121847	2036	Est.	tropics_32	1.09309128571429	1.01564050256842	0.988372093023256	0.999571415422147	3.75690607734807	1.01615777940102	20760.1	0.06	0.008875
8.742081	4.906329	0.004263	0.000317	-0.645227	0.000317	0.478854	0.218284	3527	7	14	0.768971	3255	5.3336	6.5877	39.1389	0.00647	0.012	39996745	3255	4.665753	0.996784	0.000724	0.530851	0.000168	0.469632	6.3e-05	-1.8e-05	0.904427674404861	2477	Transient	tropics_32	1.24886871428571	1.00751225893504	0.437845303867403	0.988118054267921	1.88690476190476	1.01963665167621	3464.8253968254	0.06	0.0081375
9.174359	2.694385	0.048863	0.000174	-0.648699	0.000174	0.502501	0.187986	4353	7	40	0.555701	8411	8.4631	7.7205	45.6621	0.00654	0.0263	39991589	8411	6.928767	0.993426	0.000836	0.528752	0.000239	0.470037	0.000154	-8.6e-05	1.56527253823509	3004	Est.	tropics_32	1.31062271428571	1.05702536515787	0.208133971291866	0.988602218650414	0.728033472803347	1.06906690324379	1220.68831168831	0.06	0.0210275
7.012195	5.235624	0.008863	0.000338	-0.631332	0.000338	0.474473	0.216686	4465	8	29	0.445272	7382	8.78	7.874	24.9066	0.00618	0.0421	39992618	7382	7.235616	1.001375	0.001147	0.52644	0.000248	0.475975	0.00031	-0.000137	1.7688235058001	3133	Transient	tropics_32	0.876524375	1.0075170567246	0.294681778552746	1.01033899587195	1.36290322580645	0.996844372078365	698.987096774194	0.06	0.018455
13.443447	3.548418	0.092584	0.000229	-0.682989	0.000229	0.543405	0.164871	4675	9	41	0.689485	18289	5.7873	5.9041	136.9863	0.00616	0.0428	39981711	18289	7.810959	1.038716	0.001494	0.519849	0.000202	0.499934	0.000379	-0.000116	1.27321666217129	3346	Est.	tropics_32	1.49371633333333	1.05611667302151	0.153279785809906	0.971637869864244	1.13366336633663	1.08695347785908	435.015831134565	0.06	0.0457225
10.700252	8.785466	0.025833	0.000567	-0.660955	0.000567	0.497326	0.190864	4717	10	41	0.710455	25319	4.8988	6.0192	68.4932	0.00615	0.0386	39974681	25319	7.926027	1.022821	0.00104	0.518455	0.000196	0.493582	0.000261	-0.000102	1.19300055758496	3348	Transient	tropics_32	1.0700252	1.00327385128587	0.545192307692308	0.995955246034696	2.89285714285714	1.00758536575483	731.27969348659	0.06	0.0632975
10.840256	5.274801	0.040106	0.00034	-0.662079	0.00034	0.504842	0.156239	5375	10	31	0.834895	9394	3.8608	3.3616	91.3242	0.00612	0.0124	39990606	9394	9.728767	0.996488	0.00089	0.51596	0.000177	0.483049	9.4e-05	-2.1e-05	0.825554075817073	4672	Est.	tropics_32	1.0840256	1.04458970502599	0.382022471910112	0.999647098169707	1.92090395480226	1.04511550588036	1662.1170212766	0.06	0.023485
9.284422	6.792471	0.01384	0.000438	-0.649583	0.000438	0.485729	0.168263	5865	11	41	0.400893	16124	5.4004	4.7041	91.3242	0.00641	0.028	39983876	16124	11.071233	1.002596	0.000657	0.513119	0.000178	0.488794	0.000126	-6.9e-05	1.76165408951075	4883	Transient	tropics_32	0.844038363636364	1.01131085318995	0.666666666666667	1.01782143176387	2.46067415730337	0.993729464764297	1335.42063492063	0.06	0.04031
9.79717	4.656973	0.02478	3e-04	-0.653701	3e-04	0.492985	0.160754	6299	11	38	0.494225	6926	6.9032	5.8863	45.6621	0.00653	0.0318	39993074	6926	12.260274	0.990529	0.001032	0.511378	0.000177	0.484483	0.000147	-3.1e-05	1.889592359038	5360	Transient	tropics_32	0.890651818181818	1.03489102894385	0.290697674418605	1.01708962112117	1.69491525423729	1.01754860335657	1093.56462585034	0.06	0.017315
11.219081	1.909601	0.066659	0.000123	-0.665122	0.000123	0.519988	0.148495	6425	11	37	0.399323	7971	6.9054	6.2356	27.3973	0.00615	0.0454	39992029	7971	12.605479	1.008809	0.001372	0.511716	0.000168	0.493072	0.000209	-1.9e-05	2.19053812286402	5609	Est.	tropics_32	1.01991645454545	1.05959692129913	0.0896501457725948	1.00487534132863	0.732142857142857	1.05458837654541	710.502392344497	0.06	0.0199275
11.945693	2.01765	0.060071	0.00013	-0.670959	0.00013	0.519591	0.148163	6411	11	35	0.425874	7521	6.8417	6.2	39.1389	0.00629	0.0434	39992479	7521	12.567123	1.004447	0.001262	0.511855	0.000173	0.490829	2e-04	-3e-05	2.15663908331381	5638	Est.	tropics_32	1.08597209090909	1.05721052441452	0.103011093502377	0.998755671996117	0.751445086705202	1.05859881954815	740.815	0.06	0.0188025
11.880375	5.693274	0.036983	0.000367	-0.670434	0.000367	0.507866	0.142872	6803	13	81	0.430068	39045	6.7397	5.8356	Inf	0.00622	0.0668	39960955	39045	13.641096	1.000579	0.000861	0.506786	0.000166	0.493836	0.000115	-3.3e-05	1.89780948873068	5758	Est.	tropics_32	0.913875	1.03707491383164	0.426248548199768	1.00927520580384	2.21084337349398	1.02841024145668	1242.3652173913	0.06	0.0976125
9.183878	3.975775	0.054168	0.000257	-0.648775	0.000257	0.505527	0.144431	6873	13	73	0.430398	33311	6.5706	7.463	Inf	0.00648	0.0666	39966689	33311	13.832877	0.992505	0.001225	0.507081	0.000172	0.489518	0.000152	-9e-06	1.90742522698789	6039	Est.	tropics_32	0.706452153846154	1.06363387435235	0.209795918367347	1.03077353459312	1.49418604651163	1.03270359823336	950.203947368421	0.06	0.0832775
12.222126	5.778663	0.026814	0.000373	-0.673179	0.000373	0.503833	0.134557	7209	11	59	0.591796	17114	5.5372	5.9123	68.4932	0.00612	0.057	39982886	17114	14.753425	1.006905	0.000879	0.515166	0.00019	0.488845	7.2e-05	-1.8e-05	1.61947351247028	6732	Transient	tropics_32	1.11110236363636	1.02013271373415	0.424345847554039	0.990136071002194	1.96315789473684	1.03066002516135	1868.84722222222	0.06	0.042785
13.605238	7.781117	0.01331	0.000502	-0.684288	0.000502	0.502629	0.132385	7475	11	67	0.442197	17153	5.4743	5.7726	91.3242	0.00636	0.0565	39982847	17153	15.482192	0.998616	0.000691	0.515026	0.000211	0.485079	0.000136	-8.4e-05	2.16385460452634	6861	Transient	tropics_32	1.23683981818182	1.01480346034156	0.726483357452967	0.979463696243241	2.37914691943128	1.03617967382633	973.419117647059	0.06	0.0428825
10.685934	4.585371	0.007875	0.000296	-0.66084	0.000296	0.488319	0.1452	7475	11	67	0.442197	17153	5.4743	5.7726	91.3242	0.00636	0.0565	39982847	17153	15.482192	0.998616	0.000691	0.515026	0.000211	0.485079	0.000136	-8.4e-05	2.16385460452634	7059	Transient	tropics_32	0.971448545454545	1.00930296467161	0.428364688856729	1.00270153674733	1.40284360189573	1.00667932439871	1067.64705882353	0.06	0.0428825
10.145359	5.055929	0.023576	0.000326	-0.656498	0.000326	0.493898	0.138271	7503	11	58	0.410406	17183	5.6856	5.8493	273.9726	0.00602	0.0567	39982817	17183	15.558904	0.996479	0.000679	0.514889	0.000218	0.484165	0.000121	-8.1e-05	2.21122178966169	7151	Transient	tropics_32	0.922305363636364	1.02747384626694	0.480117820324006	1.00733268899008	1.4954128440367	1.02010265095577	1142.73553719008	0.06	0.0429575
9.598739	4.811679	-0.003087	0.00031	-0.652107	0.00031	0.478768	0.143063	7601	11	59	0.322602	14879	5.7012	9.4603	273.9726	0.00606	0.059	39985121	14879	15.827397	0.995015	0.000738	0.513966	0.000234	0.484371	0.00017	-0.000106	2.40117817240513	7157	Transient	tropics_32	0.872612636363636	1.00191229266425	0.420054200542005	1.01358257996394	1.32478632478632	0.988432420603215	841.547058823529	0.06	0.0371975
14.924347	6.067179	0.040828	0.000391	-0.694884	0.000391	0.522089	0.12693	7727	12	47	0.228401	12084	6.5155	6.463	91.3242	0.00619	0.0708	39987916	12084	16.172603	0.990918	0.000865	0.511249	0.000258	0.485019	0.000255	-0.000146	2.60038409492493	7242	Est.	tropics_32	1.24369558333333	1.05122010337235	0.452023121387283	0.97629989296606	1.51550387596899	1.07642999552595	497.764705882353	0.06	0.03021
21.756993	3.463675	0.004171	0.000223	-0.749765	0.000223	0.53165	0.116506	7979	14	38	0.22258	9017	7.7272	7.1534	34.2466	0.00644	0.0934	39990983	9017	16.863014	0.991496	0.000925	0.502137	0.000307	0.494307	0.00042	-0.000246	2.56012408075597	7733	Transient	tropics_32	1.55407092857143	1.01279249813121	0.241081081081081	0.940933593670954	0.726384364820847	1.07554616867655	277.395238095238	0.06	0.0225425
10.245283	4.900004	0.003836	0.000316	-0.657301	0.000316	0.484607	0.1352	8609	12	53	0.842329	15063	4.0231	8.8753	136.9863	0.00615	0.0095	39984937	15063	18.589041	0.966609	0.000724	0.51063	0.00016	0.473425	4.5e-05	-5e-06	0.816656521306709	8369	Est.	tropics_32	0.853773583333333	1.03852060850329	0.43646408839779	1.01491921835019	1.975	1.0236193694883	3004.44444444444	0.06	0.0376575
13.680511	5.949045	-0.012804	0.000384	-0.684893	0.000384	0.489813	0.131802	8763	12	22	0.612048	4449	4.4267	5.6411	27.3973	0.00624	0.0191	39995551	4449	19.010959	0.983636	0.000974	0.510926	0.000152	0.481518	0.000141	-2.1e-05	1.29995820396808	8497	Transient	tropics_32	1.14004258333333	1.00370220536042	0.394250513347023	0.986726395045775	2.52631578947368	1.0172267703388	934.765957446808	0.06	0.0111225
9.296	4.888384	0.049197	0.000315	-0.649676	0.000315	0.503099	0.134226	8931	12	17	0.285674	3539	4.5929	9.1918	21.0748	0.00606	0.0346	39996461	3539	19.471233	1.007029	0.001097	0.510047	0.000185	0.493952	0.000267	-9e-05	1.59468207996078	9052	Transient	tropics_32	0.774666666666667	1.04309534733306	0.28714676390155	1.0238565210594	1.7027027027027	1.0185179936512	502.719101123596	0.06	0.0088475
12.933962	2.571111	0.036903	0.000166	-0.678896	0.000166	0.511703	0.124704	8749	11	21	0.647192	4844	4.3942	8.937	54.7945	0.00639	0.0194	39995156	4844	18.972603	0.982726	0.000833	0.511156	0.000154	0.480864	0.000113	-2.5e-05	1.22331602615686	9128	Est.	tropics_32	1.17581472727273	1.05583079057317	0.199279711884754	0.992214913598306	1.07792207792208	1.0641324782059	1103.57522123894	0.06	0.01211
11.618893	3.988308	0.021474	0.000257	-0.668334	0.000257	0.498571	0.133146	9001	12	17	0.393486	4544	4.6761	3.2082	21.0748	0.00635	0.0423	39995456	4544	19.663014	1.016217	0.001361	0.508509	0.000184	0.500012	0.000374	-0.000113	1.69927225788914	9143	Transient	tropics_32	0.968241083333333	1.00540162743801	0.188831741366642	1.00796995689274	1.39673913043478	0.99711806916634	356.005347593583	0.06	0.01136
10.684838	6.600843	0.023132	0.000426	-0.660831	0.000426	0.495728	0.138819	9127	13	21	0.495052	9599	5.1251	9.4534	45.6621	0.00627	0.0493	39990401	9599	20.008219	1.033938	0.000779	0.506246	0.000183	0.510966	0.000195	-9.6e-05	1.63007459934847	9363	Transient	tropics_32	0.821910615384615	0.9898094659888	0.546854942233633	1.02010091821368	2.32786885245902	0.970178054899935	711.892307692308	0.06	0.0239975
13.197949	7.840816	0.015595	0.000506	-0.681017	0.000506	0.50212	0.133405	9589	13	58	0.493707	16129	6.3479	4.5699	Inf	0.00619	0.053	39983871	16129	21.273973	0.975434	0.001017	0.505271	0.000177	0.482855	0.000135	-2.6e-05	2.04752644767714	9526	Transient	tropics_32	1.01522684615385	1.0412977573188	0.497541789577188	1.00164471103576	2.85875706214689	1.03989810605668	988.185185185185	0.06	0.0403225
12.634817	5.18994	0.025439	0.000335	-0.676494	0.000335	0.504754	0.130179	9645	13	48	0.422217	12567	6.4021	8.0603	136.9863	0.00633	0.0582	39987433	12567	21.427397	0.983367	0.001418	0.506502	0.00017	0.485609	0.000245	-3e-05	2.26126631510865	9698	Transient	tropics_32	0.971909	1.04311547232791	0.236248236953456	1.00373998298135	1.97058823529412	1.03942472235894	531.342857142857	0.06	0.0314175
12.575862	4.317808	0.054449	0.000279	-0.67602	0.000279	0.519355	0.116455	9659	13	45	0.389191	11768	6.3861	8.0973	91.3242	0.00653	0.0589	39988232	11768	21.465753	0.986508	0.00124	0.506481	0.000164	0.487162	0.000192	-2.2e-05	2.35418225873601	9968	Est.	tropics_32	0.967374	1.07040046421392	0.225	1.00425750587222	1.70121951219512	1.06608274044363	606.536458333333	0.06	0.02942
12.214539	5.721704	0.029301	0.000369	-0.673118	0.000369	0.504958	0.129253	9757	13	48	0.219546	9260	6.2363	8.3671	54.7945	0.00648	0.0701	39990740	9260	21.734247	1.004276	0.001756	0.505196	0.000148	0.497201	0.000334	-2.4e-05	2.59375939984118	10158	Transient	tropics_32	0.939579923076923	1.02535010088481	0.210136674259681	1.0097379141041	2.49324324324324	1.0156013362805	386.98502994012	0.06	0.02315
14.972575	6.584184	0.037415	0.000425	-0.695271	0.000425	0.520882	0.120395	10037	14	85	0.746994	40509	4.0522	9.1329	273.9726	0.00623	0.0334	39959491	40509	22.50137	1.012856	0.000748	0.500386	0.00014	0.506293	0.000117	-3.6e-05	1.23772301221108	10555	Transient	tropics_32	1.06946964285714	1.02494703374666	0.568181818181818	0.997108666378236	3.03571428571429	1.02881533025343	1029.01709401709	0.06	0.1012725
18.349352	5.173911	0.012781	0.000334	-0.722394	0.000334	0.522216	0.114129	10149	15	104	0.705086	43277	4.2372	9.4384	Inf	0.00644	0.0304	39956723	43277	22.808219	0.985985	0.000665	0.498779	0.00016	0.494492	0.000124	-5.6e-05	1.35178362674068	10601	Transient	tropics_32	1.22329013333333	1.02726007603195	0.502255639097744	0.973554148817028	2.0875	1.05606561885733	920.395161290322	0.06	0.1081925
18.009464	9.063002	0.022198	0.000585	-0.719664	0.000585	0.525215	0.118634	10541	16	32	0.157037	4846	5.651	10.5151	34.2466	0.00662	0.078	39995154	4846	23.882192	1.004122	0.001373	0.491828	0.000171	0.510813	4e-04	-0.00011	2.78217580984555	10795	Transient	tropics_32	1.1255915	1.01824898645693	0.426074289876184	0.990012427509705	3.42105263157895	1.0281942707018	296.585	0.06	0.012115
17.445378	2.768025	0.022334	0.000179	-0.715133	0.000179	0.522916	0.116132	10471	16	29	0.295306	5198	5.3909	10.3233	39.1389	0.00648	0.0606	39994802	5198	23.690411	0.985806	0.001624	0.493547	0.000197	0.499804	0.000491	-0.000136	2.5629376215295	11448	Transient	tropics_32	1.090336125	1.03730883248785	0.110221674876847	0.991044527819904	0.908629441624365	1.04624212691375	236.521384928717	0.06	0.012995
15.009615	3.003113	0.015971	0.000194	-0.695568	0.000194	0.509533	0.120489	10471	16	29	0.295306	5198	5.3909	10.3233	39.1389	0.00648	0.0606	39994802	5198	23.690411	0.985806	0.001624	0.493547	0.000197	0.499804	0.000491	-0.000136	2.5629376215295	11631	Transient	tropics_32	0.9381009375	1.03072939107846	0.119458128078818	1.01062523769801	0.984771573604061	1.01946563052717	245.395112016293	0.06	0.012995
16.487421	3.048584	0.063436	0.000197	-0.707438	0.000197	0.540678	0.112204	10499	16	29	0.234861	5020	5.4556	10.4	34.2466	0.00625	0.0647	39994980	5020	23.767123	0.995316	0.001627	0.492867	0.000173	0.505302	0.000498	-0.000127	2.67067393501966	11761	Est.	tropics_32	1.0304638125	1.07050554012655	0.121081745543946	1.00007792124775	1.13872832369942	1.07000961801062	225.309236947791	0.06	0.01255
19.163188	2.25041	0.074057	0.000145	-0.728931	0.000145	0.558338	0.104545	10611	17	29	0.264812	6076	5.2559	10.7055	27.3973	0.00615	0.0862	39993924	6076	24.073973	1.024762	0.001314	0.489042	0.000143	0.52427	0.000408	-0.000106	2.46861432785051	11815	Est.	tropics_32	1.12724635294118	1.05084710911747	0.110350076103501	0.98646829158263	1.01398601398601	1.06498178419517	256.237745098039	0.06	0.01519
4.289583	1.564058	0.057964	0.000101	-0.609463	0.000101	0.487574	0.209594	1973	6	18	0.326118	7623	4.2229	4.0342	39.1389	0.00655	0.0228	39992377	7623	0.408219	0.999399	0.001119	0.534561	0.000163	0.467506	6.8e-05	3e-05	1.45229547178172	1680	Est.	tropics_33	0.7149305	1.06031409542848	0.0902591599642538	1.0169891309841	0.619631901840491	1.04292565229109	3082.26470588235	0.06	0.0190575
5.478936	5.18082	-0.022247	0.000334	-0.619016	0.000334	0.454311	0.203209	2841	5	39	0.674378	7478	4.7307	4.9534	45.6621	0.00125	0.0165	39992522	7478	2.786301	0.998499	0.001279	0.539122	0.000176	0.463135	9.4e-05	2.9e-05	1.19572847557872	2318	Transient	tropics_33	1.0957872	0.979468822253628	0.261141516810008	0.998798111449126	1.89772727272727	0.980947240005614	2161.79787234043	0.06	0.018695
2.906667	4.054622	0.036165	0.000262	-0.598355	0.000262	0.471798	0.194384	2771	5	33	0.805623	8216	4.6968	4.7616	34.2466	0.00765	0.0139	39991784	8216	2.594521	0.998401	0.000825	0.537305	0.000181	0.464702	3.5e-05	4e-06	0.92629909127943	2426	Est.	tropics_33	0.5813334	1.0384874502508	0.317575757575758	1.02309707557483	1.4475138121547	1.01527000098988	5553.82857142857	0.06	0.02054
5.084507	5.086755	0.002004	0.000328	-0.615848	0.000328	0.464133	0.190527	3331	5	54	0.818283	19800	4.5788	4.1712	68.4932	0.00119	0.0164	39980200	19800	4.128767	0.978311	0.000546	0.538289	0.000155	0.454539	1.9e-05	-7e-06	0.916885136530492	2745	Transient	tropics_33	1.0169014	1.02422032395631	0.600732600732601	1.00351786152731	2.11612903225806	1.02110709972082	10027.7368421053	0.06	0.0495
7.578947	0.717452	0.010571	4.6e-05	-0.635884	4.6e-05	0.477379	0.189216	3835	6	15	0.680454	1233	6.943	5.5151	13.6986	-0.00188	0.0248	39998767	1233	5.509589	0.993758	0.000876	0.534359	0.00016	0.465064	4.5e-05	1.9e-05	1.2087118425409	2956	Transient	tropics_33	1.26315783333333	1.016975028548	0.0525114155251142	0.990845540817182	0.2875	1.02648022637744	4204.8	0.06	0.0030825
4.930233	1.50676	0.022739	9.7e-05	-0.614609	9.7e-05	0.473053	0.190329	3807	6	14	0.761522	1367	6.6293	5.4384	11.4155	0.00294	0.0182	39998633	1367	5.432877	0.991469	0.000784	0.534936	0.000169	0.463508	3.3e-05	1e-05	0.942569385434214	3403	Transient	tropics_33	0.8217055	1.03180180301183	0.123724489795918	1.01105987862404	0.57396449704142	1.02059295632438	5767.54545454545	0.06	0.0034175
5.84058	0.887629	0.050835	5.7e-05	-0.621921	5.7e-05	0.4901	0.185982	3891	6	13	0.63438	1146	6.9517	5.6685	6.8493	-0.00358	0.0281	39998854	1146	5.663014	1.002964	0.000819	0.533688	0.000146	0.469974	5.3e-05	1.2e-05	1.29774232566832	3571	Transient	tropics_33	0.97343	1.04903992000687	0.0695970695970696	1.00604105444959	0.39041095890411	1.04282364556337	3509.09433962264	0.06	0.002865
4.71134	2.906366	0.053535	0.000188	-0.612851	0.000188	0.486992	0.184599	3947	6	12	0.580623	1476	6.6185	5.8219	6.8493	0.00241	0.0271	39998524	1476	5.816438	1.021373	0.000868	0.532121	0.000124	0.480014	7.9e-05	1e-05	1.37329832864392	3632	Est.	tropics_33	0.785223333333333	1.03291737289753	0.216589861751152	1.0181969549825	1.51612903225806	1.01453707600195	2336.69620253165	0.06	0.00369
6.733083	5.27086	-0.020582	0.00034	-0.62909	0.00034	0.459625	0.176125	4745	7	18	0.372599	3124	5.4727	6.1315	21.0748	0.00805	0.0517	39996876	3124	8.00274	0.981922	0.001027	0.531809	0.000166	0.461785	0.000125	-1.1e-05	1.90980328753196	3669	Transient	tropics_33	0.961869	0.99766413590397	0.331061343719572	1.00238371319845	2.04819277108434	0.99532249856535	1409	0.06	0.00781
7.476858	4.967557	-0.041204	0.00032	-0.635064	0.00032	0.453023	0.180232	4605	6	47	0.543341	10325	4.5454	5.474	68.4932	0.00668	0.0304	39989675	10325	7.619178	0.956009	0.000892	0.532231	0.000178	0.449238	8.6e-05	-9e-06	1.66327758877517	3673	Transient	tropics_33	1.246143	1.00379111993303	0.358744394618834	0.995623279237025	1.79775280898876	1.00842537808467	2095.72093023256	0.06	0.0258125
6.874755	4.664336	0.049312	0.000301	-0.630228	0.000301	0.494128	0.175226	4381	6	85	0.805426	57135	3.1465	4.8603	273.9726	0.00637	0.0119	39942865	57135	7.005479	1.005293	0.000714	0.532779	0.000132	0.471896	5.7e-05	-1e-06	0.971793230459782	3674	Est.	tropics_33	1.1457925	1.04501679670614	0.42156862745098	0.999420742781419	2.28030303030303	1.04711207554207	3074.14035087719	0.06	0.1428375
5.375671	6.767637	0.006917	0.000437	-0.618187	0.000437	0.467382	0.175003	4619	6	40	0.516819	8740	4.5471	5.5123	54.7945	0.00781	0.0311	39991260	8740	7.657534	0.946452	0.000966	0.532342	0.000179	0.444674	0.000122	-2e-05	1.71916994801514	3706	Transient	tropics_33	0.895945166666667	1.06391129998901	0.452380952380952	1.01235787425736	2.44134078212291	1.05106662408866	1434.45081967213	0.06	0.02185
4.579151	6.174237	-0.011425	0.000398	-0.611789	0.000398	0.455907	0.181986	4703	6	23	0.317576	3977	5.1981	5.7425	39.1389	0.00627	0.0459	39996023	3977	7.887671	0.966578	0.001083	0.532267	0.00016	0.454133	0.000104	1.2e-05	1.98263172706678	3803	Transient	tropics_33	0.763191833333333	1.02282487028335	0.367497691597415	1.01899926795082	2.4875	1.00390634461711	1749.86538461538	0.06	0.0099425
5.890196	3.015394	0.039715	0.000195	-0.62232	0.000195	0.484903	0.160221	4717	6	25	0.3455	3589	5.3933	6.0932	30.4414	0.00172	0.0495	39996411	3589	7.926027	0.973954	0.000955	0.532349	0.000168	0.457562	9.9e-05	-6e-06	1.95125573133509	4225	Est.	tropics_33	0.981699333333333	1.06834017354788	0.204188481675393	1.00816917679306	1.16071428571429	1.05975365087136	1618.39393939394	0.06	0.0089725
9.051546	0.935487	0.058419	6e-05	-0.647712	6e-05	0.506736	0.157521	4969	9	12	0.544923	1369	5.7952	6.4384	9.4473	0.00119	0.0704	39998631	1369	8.616438	1.013196	0.001422	0.521968	0.00014	0.485432	0.000195	1.1e-05	1.53340507963038	4888	Transient	tropics_33	1.00572733333333	1.04635145552173	0.0421940928270042	1.00243996754817	0.428571428571429	1.04388668237776	807.8	0.06	0.0034225
4.664207	1.8437	0.097774	0.000119	-0.612472	0.000119	0.509078	0.158002	5263	6	27	0.856894	21243	2.6473	5.9151	45.6621	0.006	0.0107	39978757	21243	9.421918	1.074372	0.001024	0.533121	0.000194	0.503971	2.8e-05	1.3e-05	0.668862678305208	4918	Est.	tropics_33	0.777367833333333	1.0263796372992	0.1162109375	1.01667232112209	0.61340206185567	1.01013351958744	5642.92857142857	0.06	0.0531075
4.123967	5.778021	0.016268	0.000373	-0.608133	0.000373	0.466975	0.150354	5725	6	22	0.479082	1960	3.8016	3.6973	34.2466	-0.00838	0.0271	39998040	1960	10.687671	0.970565	0.000933	0.535287	0.000204	0.453492	9.5e-05	-1.9e-05	1.71726849971036	5217	Transient	tropics_33	0.687327833333333	1.04722614599564	0.39978563772776	1.0169614668631	1.82843137254902	1.0297315057377	1582.67368421053	0.06	0.0049
8.711538	4.243713	0.004977	0.000274	-0.644981	0.000274	0.479047	0.152393	5907	5	11	0.626943	579	3.7095	3.9507	2.9459	-0.008	0.0186	39999421	579	11.186301	0.986928	0.001444	0.539128	3e-04	0.457869	0.000168	-2.8e-05	1.29723094315683	6237	Transient	tropics_33	1.7423076	1.01830063169476	0.189750692520776	0.973187277955504	0.913333333333333	1.04625340435801	907.10119047619	0.06	0.0014475
1.530612	2.249063	0.03757	0.000145	-0.587303	0.000145	0.467181	0.156767	5851	5	15	0.478029	751	3.9555	3.874	7.6104	-0.01345	0.0256	39999249	751	11.032877	0.984089	0.001567	0.537317	0.000248	0.458014	0.000155	1.3e-05	1.6237947436176	6256	Transient	tropics_33	0.3061224	1.05507192384561	0.0925335035098915	1.034443956306	0.584677419354839	1.02001467204059	1011.4	0.06	0.0018775
8.108108	2.321646	0.028173	0.00015	-0.640134	0.00015	0.487995	0.163231	6495	6	16	0.851585	6940	3.2702	3.8973	45.6621	0.0062	0.0042	39993060	6940	12.79726	1.030827	0.000541	0.533799	0.000147	0.482982	2.6e-05	-1.4e-05	0.596112248380436	6288	Transient	tropics_33	1.35135133333333	0.997814000084539	0.277264325323475	0.98767845498408	1.02040816326531	1.01037926879263	6278.11538461538	0.06	0.01735
7.096066	4.254266	0.019436	0.000274	-0.632005	0.000274	0.480148	0.16512	6747	6	68	0.839222	33114	3.989	3.0329	273.9726	0.00618	0.0056	39966886	33114	13.487671	1.001998	0.000569	0.534318	0.000168	0.469026	2.8e-05	-1.9e-05	0.75921334582639	6315	Transient	tropics_33	1.18267766666667	1.01759295797144	0.481546572934974	0.994772821142003	1.63095238095238	1.02371297113593	5897.14285714286	0.06	0.082785
6.497382	2.48036	0.010819	0.00016	-0.627197	0.00016	0.47339	0.160829	7167	6	22	0.72322	3118	5.7722	5.0521	54.7945	-0.0039	0.0143	39996882	3118	14.638356	0.984984	0.000713	0.534151	0.000168	0.461201	6e-05	-1.5e-05	1.24386316112626	6836	Est.	tropics_33	1.082897	1.02628848490396	0.224403927068724	0.999879715693434	0.952380952380953	1.02642882387506	2680.48333333333	0.06	0.007795
6.284722	1.134211	0.001062	7.3e-05	-0.625489	7.3e-05	0.467985	0.166296	7209	6	23	0.648874	2398	6.2062	5.7342	13.6986	0.00133	0.0185	39997602	2398	14.753425	0.977614	0.001049	0.533634	0.000173	0.458201	0.000139	-1.9e-05	1.4569424101958	6937	Transient	tropics_33	1.04745366666667	1.02398550360539	0.0695900857959962	1.00255933779733	0.421965317919075	1.02135307430582	1196.37410071942	0.06	0.005995
6.029851	1.163288	0.048142	7.5e-05	-0.623441	7.5e-05	0.489535	0.157107	7265	6	18	0.475591	1905	6.4526	5.1863	13.0463	0.00629	0.0275	39998095	1905	14.906849	0.989097	0.00142	0.533464	0.000162	0.463741	0.000234	-2.5e-05	1.69635862255012	7172	Est.	tropics_33	1.00497516666667	1.06088649357522	0.0528169014084507	1.00493482577189	0.462962962962963	1.05562156462336	671.397435897436	0.06	0.0047625
8.595442	2.765107	0.072817	0.000178	-0.644049	0.000178	0.512262	0.151186	7545	8	24	0.467722	5809	6.0639	4.7671	34.2466	0.00606	0.0451	39994191	5809	15.673973	1.028979	0.00081	0.524913	0.00013	0.490315	0.000135	-3.5e-05	1.38866838078038	7244	Est.	tropics_33	1.07443025	1.04524358246176	0.219753086419753	1.00047385664296	1.36923076923077	1.04476102097631	1119.8962962963	0.06	0.0145225
8.195245	4.546604	0.041308	0.000293	-0.640834	0.000293	0.495108	0.158199	7755	9	58	0.325305	32342	6.1865	5.3425	136.9863	0.00611	0.051	39967658	32342	16.249315	1.031939	0.000888	0.521847	0.000164	0.494565	7.3e-05	-8e-06	1.66455187397902	7264	Transient	tropics_33	0.910582777777778	1.00991729687141	0.329954954954955	1.00959255393081	1.78658536585366	1.00109793454854	2167.1095890411	0.06	0.080855
7.742865	3.461729	0.046716	0.000223	-0.637201	0.000223	0.496182	0.142185	7909	9	112	0.413017	48061	5.7535	5.3616	273.9726	0.00602	0.05	39951939	48061	16.671233	0.987627	0.001095	0.522437	0.000166	0.472785	0.000121	-4e-06	1.80372241968148	7397	Est.	tropics_33	0.860318333333333	1.06095153807433	0.20365296803653	1.01212276882488	1.3433734939759	1.04948761064755	1175.0826446281	0.06	0.1201525
10.598921	9.304963	0.019593	6e-04	-0.660141	6e-04	0.493625	0.141413	8511	10	38	0.544912	8706	4.5755	6.6575	136.9863	0.00636	0.0328	39991294	8706	18.320548	1.003885	0.000704	0.518892	0.000196	0.483907	5.6e-05	-3.3e-05	1.76870471571203	7748	Transient	tropics_33	1.0598921	1.01583966546723	0.852272727272727	0.995926827916127	3.06122448979592	1.02008237119942	2525.23214285714	0.06	0.021765
14.586291	4.112811	0.002616	0.000265	-0.692168	0.000265	0.501166	0.1394	8791	10	40	0.386718	13131	5.5001	3.8466	54.7945	0.00632	0.0371	39986869	13131	19.087671	1.01271	0.000845	0.516476	0.000216	0.490531	0.000153	-7.8e-05	1.7404462718457	8482	Transient	tropics_33	1.4586291	0.990036066310888	0.313609467455621	0.969047603483744	1.22685185185185	1.02168058695577	911.111111111111	0.06	0.0328275
10.445378	4.28063	0.015395	0.000276	-0.658908	0.000276	0.490957	0.135372	8343	9	37	0.644075	9148	3.8693	6.5507	136.9863	0.00656	0.0266	39990852	9148	17.860274	1.000962	0.000704	0.519727	0.000149	0.481715	9e-05	-2.8e-05	1.59756971215883	8609	Est.	tropics_33	1.16059755555556	1.01453812779924	0.392045454545455	0.995553520260581	1.85234899328859	1.01918561805217	1504.13333333333	0.06	0.02287
12.97609	3.294787	0.051165	0.000213	-0.679235	0.000213	0.519306	0.13225	8707	10	37	0.455664	10725	5.3293	3.6164	45.6621	0.006	0.0392	39989275	10725	18.857534	1.009289	0.000778	0.517768	0.000202	0.487615	0.000114	-5.8e-05	1.72006382863475	8880	Transient	tropics_33	1.297609	1.04280987991163	0.273778920308483	0.979212123277265	1.05445544554455	1.06499184807686	1160.08771929825	0.06	0.0268125
11.155126	3.272207	0.06871	0.000211	-0.664609	0.000211	0.520954	0.128626	9001	11	46	0.415233	20745	5.4271	4.4219	273.9726	0.00615	0.0422	39979255	20745	19.663014	1.009591	0.000992	0.514282	0.000203	0.491126	0.00022	-8.8e-05	1.80077358910909	9052	Est.	tropics_33	1.01410236363636	1.06094996656788	0.212701612903226	1.00037459598511	1.03940886699507	1.06073390535219	584.663636363636	0.06	0.0518625
11.966022	5.027551	0.052663	0.000324	-0.671122	0.000324	0.516089	0.127185	9127	11	52	0.36484	26809	5.0903	4.7671	Inf	0.00617	0.0449	39973191	26809	20.008219	1.005134	0.001556	0.511965	0.000205	0.491191	0.000369	-9.8e-05	1.84899338649974	9257	Est.	tropics_33	1.08782018181818	1.04869038575701	0.208226221079692	0.998378331981109	1.58048780487805	1.05068903949787	344.674796747967	0.06	0.0670225
9.99564	4.422946	0.038432	0.000285	-0.655295	0.000285	0.500599	0.128091	9813	11	51	0.49762	10086	5.2296	6.6466	91.3242	0.00604	0.0377	39989914	10086	21.887671	1.000274	0.001273	0.51329	0.000165	0.487381	0.00017	-8e-06	1.97251263316736	10137	Transient	tropics_33	0.908694545454545	1.03889540437035	0.223880597014925	1.01168705756704	1.72727272727273	1.02712046632922	753.476470588235	0.06	0.025215
10.420233	3.919383	0.043513	0.000253	-0.658706	0.000253	0.504896	0.126745	9701	11	50	0.622483	12365	4.7956	6.3397	68.4932	0.00622	0.0262	39987635	12365	21.580822	0.989764	0.000825	0.513037	0.000165	0.482503	7.1e-05	-1.1e-05	1.54474951900621	10325	Est.	tropics_33	0.947293909090909	1.05527537107857	0.306666666666667	1.00873927810758	1.53333333333333	1.04641007413425	1785.14084507042	0.06	0.0309125
8.479478	3.505798	0.061876	0.000226	-0.643117	0.000226	0.506467	0.127906	10079	10	61	0.276732	25653	5.7762	7.3753	91.3242	0.00608	0.0686	39974347	25653	22.616438	1.036569	0.001479	0.51606	0.000165	0.502307	0.00016	1.6e-05	2.17971253207644	10728	Transient	tropics_33	0.8479478	1.0262996689817	0.152805949966193	1.01858584738708	1.36969696969697	1.00828178783095	799.4125	0.06	0.0641325
8.761905	4.497318	0.078987	0.00029	-0.645386	0.00029	0.516226	0.123098	9981	11	46	0.240673	13857	5.8464	7.1068	39.1389	0.00587	0.0559	39986143	13857	22.347945	1.018912	0.001632	0.514068	0.000162	0.495703	0.000243	-4e-06	2.20526587563035	10745	Est.	tropics_33	0.796536818181818	1.0621037474341	0.177696078431373	1.02021534397516	1.79012345679012	1.04140180713048	506.576131687243	0.06	0.0346425
7.5	6.513158	-0.000721	0.00042	-0.63525	0.00042	0.471719	0.130309	10695	8	16	0.669521	1168	4.4342	9.6507	8.058	0.00142	0.0166	39998832	1168	24.30411	0.977696	0.000983	0.523558	0.000215	0.467078	0.000109	-3e-05	1.17170162897975	11709	Est.	tropics_33	0.9375	1.022075634817	0.427263479145473	1.0119280404551	1.95348837209302	1.00993624191249	1195.49541284404	0.06	0.00292
9.796053	3.030774	0.001444	0.000196	-0.653692	0.000196	0.481546	0.127271	10653	9	18	0.720828	1594	4.8135	5.1315	16.116	0.00655	0.0213	39998406	1594	24.189041	0.970648	0.000924	0.523681	0.000223	0.463596	8.3e-05	-2.6e-05	1.18636632151115	11780	Transient	tropics_33	1.08845033333333	1.03172833310325	0.212121212121212	0.993203758291925	0.878923766816143	1.03871905711007	1533.38554216867	0.06	0.003985
12.72093	1.038399	-0.011423	6.7e-05	-0.677185	6.7e-05	0.486679	0.128119	10779	9	13	0.528736	696	4.5672	4.8877	6.5232	0.00641	0.0182	39999304	696	24.534247	0.996623	0.000668	0.521965	0.000201	0.477588	5.8e-05	-3.8e-05	1.44580390867776	12314	Transient	tropics_33	1.41343666666667	0.991991951571211	0.100299401197605	0.973331791130506	0.333333333333333	1.01903523539117	2208.94827586207	0.06	0.00174
13	0.363636	-0.022575	2.3e-05	-0.679427	2.3e-05	0.482361	0.131892	10779	9	13	0.528736	696	4.5672	4.8877	6.5232	0.00641	0.0182	39999304	696	24.534247	0.996623	0.000668	0.521965	0.000201	0.477588	5.8e-05	-3.8e-05	1.44580390867776	12369	Transient	tropics_33	1.44444444444444	0.9809907142424	0.0344311377245509	0.971152025684917	0.114427860696517	1.00999396969773	2274	0.06	0.00174
11.038462	1.724482	0.071652	0.000111	-0.663671	0.000111	0.521806	0.186547	1889	11	12	0.667958	5939	6.4054	4.2137	18.2648	0.00599	0.0172	39994061	5939	0.178082	1.028455	0.000728	0.515218	0.000143	0.499309	0.000129	-4.6e-05	1.03380360372143	1746	Est.	tropics_35	1.00349654545455	1.04455851648255	0.152472527472527	0.999494294826095	0.776223776223776	1.04505626776205	1446.1007751938	0.06	0.0148475
17.371851	6.680456	0.014272	0.000431	-0.714542	0.000431	0.518719	0.167891	2309	13	61	0.647004	28955	5.4872	5.3644	136.9863	0.00633	0.0302	39971045	28955	1.328767	0.982927	0.001054	0.505649	0.000208	0.486361	0.000273	-0.000107	1.26070922278791	1847	Transient	tropics_35	1.33629623076923	1.031993557239	0.408918406072106	0.967897124485197	2.07211538461539	1.06653082792411	614.985347985348	0.06	0.0723875
14.300345	4.166809	0.025142	0.000269	-0.689871	0.000269	0.511631	0.175504	2295	13	54	0.636634	30589	5.4161	5.1918	Inf	0.00635	0.0296	39969411	30589	1.290411	0.986595	0.000887	0.505882	0.000206	0.487908	0.00019	-8.6e-05	1.27615815731407	1895	Transient	tropics_35	1.10002653846154	1.03939379949144	0.303269447576099	0.99161618035927	1.30582524271845	1.0486218713364	923.705263157895	0.06	0.0764725
12.056962	1.522072	0.046528	9.8e-05	-0.671852	9.8e-05	0.51306	0.178936	3261	11	21	0.771834	7534	6.1909	4.0082	91.3242	0.00643	0.0171	39992466	7534	3.936986	1.022707	0.000658	0.512093	0.00026	0.499623	7.2e-05	-8.4e-05	0.93795251152136	3013	Transient	tropics_35	1.09608745454545	1.0243671082973	0.148936170212766	0.997400414601717	0.376923076923077	1.02689427828583	2485.22222222222	0.06	0.018835
4.408602	6.420015	0.048605	0.000414	-0.610419	0.000414	0.483697	0.185683	3821	6	58	0.810935	24362	4.0745	5.5411	273.9726	0.00627	0.0089	39975638	24362	5.471233	0.988223	0.000834	0.535233	0.00021	0.461791	6e-05	-2e-05	0.928352953608714	3373	Est.	tropics_35	0.734767	1.06231649700626	0.496402877697842	1.01474171575614	1.97142857142857	1.04743704403074	3094.71666666667	0.06	0.060905
7.125	5.338098	-0.005315	0.000344	-0.632238	0.000344	0.468199	0.184586	4283	6	30	0.31491	5808	4.6381	5.6397	45.6621	0.00624	0.0321	39994192	5808	6.736986	1.000077	0.001374	0.534943	0.000163	0.467529	0.000159	9e-06	1.8269073849102	3472	Transient	tropics_35	1.1875	0.994622513688056	0.250363901018923	0.993379095236621	2.11042944785276	1.00143306618413	1160.91823899371	0.06	0.01452
6.444444	8.822813	0.024585	0.000569	-0.626772	0.000569	0.479827	0.178787	4031	6	37	0.561718	9754	4.1278	5.2959	91.3242	0.00659	0.0211	39990246	9754	6.046575	0.985909	0.000734	0.535044	0.000185	0.460885	7e-05	-2.7e-05	1.5033013802583	3627	Est.	tropics_35	1.074074	1.03953783060064	0.775204359673024	0.998635224631366	3.07567567567568	1.04109918960261	2554.1	0.06	0.024385
4.149382	4.69034	0.015194	0.000303	-0.608337	0.000303	0.466745	0.175008	4829	5	72	0.661608	17066	4.3481	6.3877	273.9726	0.00636	0.0174	39982934	17066	8.232877	0.968371	0.00073	0.538067	0.000161	0.45013	7.8e-05	-1.9e-05	1.53872015926216	4401	Transient	tropics_35	0.8298764	1.04847214100163	0.415068493150685	1.01150082298969	1.88198757763975	1.03691155888299	2243.69230769231	0.06	0.042665
4.823949	12.731893	-0.000735	0.000821	-0.613755	0.000821	0.46191	0.17161	4801	5	72	0.713993	20982	4.1452	3.9178	273.9726	0.00618	0.0143	39979018	20982	8.156164	0.976392	0.000734	0.538321	0.000159	0.453623	5.9e-05	-8e-06	1.38022562287407	4425	Est.	tropics_35	0.9647898	1.02342631857526	1.11852861035422	1.00556064578824	5.16352201257862	1.01826847404122	2908.64406779661	0.06	0.052455
8.148346	5.432636	-0.003413	0.00035	-0.640458	0.00035	0.473075	0.168088	4843	5	63	0.637851	15339	4.3502	6.4068	45.6621	0.00637	0.0172	39984661	15339	8.271233	0.954501	0.001262	0.537809	0.000169	0.443898	0.000191	-2e-05	1.60710451013486	4428	Transient	tropics_35	1.6296692	1.04409824365198	0.277337559429477	0.979996577610042	2.07100591715976	1.06572906388405	880.041884816754	0.06	0.0383475
7.561644	0.972227	-0.01591	6.3e-05	-0.635745	6.3e-05	0.464852	0.178014	5221	6	22	0.465422	2357	5.4459	6.8658	30.4414	0.00622	0.0323	39997643	2357	9.306849	0.994941	0.000738	0.535916	0.00022	0.464386	7.7e-05	-4.7e-05	1.77231552968744	4522	Transient	tropics_35	1.260274	0.989220361307781	0.0853658536585366	0.988104168201696	0.286363636363636	1.00100347555697	2311.87012987013	0.06	0.0058925
10.707071	3.28793	0.010659	0.000212	-0.66101	0.000212	0.489593	0.160477	5123	5	25	0.331786	3231	5.4542	5.8945	34.2466	0.00618	0.0338	39996769	3231	9.038356	0.990859	0.000919	0.536498	0.000201	0.461988	0.00014	-5.1e-05	1.90450729601274	5285	Transient	tropics_35	2.1414142	1.02004019695563	0.230685527747552	0.962407274910915	1.0547263681592	1.05975263426756	1146.26428571429	0.06	0.0080775
6.532423	2.501508	0.029517	0.000161	-0.627478	0.000161	0.482474	0.172635	5445	5	16	0.760819	4298	4.1204	4.0904	22.8311	0.00597	0.0116	39995702	4298	9.920548	1.025053	0.000713	0.53678	0.000166	0.47759	3.2e-05	-5e-06	0.981210051003566	5407	Transient	tropics_35	1.3064846	1.00478408881406	0.225806451612903	0.99470303052395	0.969879518072289	1.01022634477271	5394.84375	0.06	0.010745
5.334204	3.742094	0.050791	0.000241	-0.617854	0.000241	0.48815	0.171038	5515	5	18	0.754717	6095	3.9492	7.2671	34.2466	0.00632	0.0096	39993905	6095	10.112329	1.015318	0.000652	0.536844	0.000152	0.473006	3.9e-05	-9e-06	0.954627413285511	5438	Est.	tropics_35	1.0668408	1.03623000949472	0.369631901840491	1.00420253545979	1.58552631578947	1.03201650719018	4385.58974358974	0.06	0.0152375
6.070423	2.222405	0.035409	0.000143	-0.623767	0.000143	0.483573	0.167564	6411	6	32	0.27686	8051	6.7809	4.6822	91.3242	0.00604	0.0358	39991949	8051	12.567123	1.007375	0.000735	0.535125	0.00017	0.470833	6.4e-05	-1.9e-05	2.11771270480821	5497	Transient	tropics_35	1.01173716666667	1.02845848258303	0.194557823129252	1.00148902201105	0.841176470588235	1.02705842623605	2618.1875	0.06	0.0201275
6.407336	6.569599	0.009627	0.000424	-0.626473	0.000424	0.472549	0.174946	6439	6	34	0.248314	8598	6.9706	7.7027	45.6621	0.00625	0.0367	39991402	8598	12.643836	1.003483	0.000773	0.534837	0.000163	0.469273	8.5e-05	-2.3e-05	2.15751002227123	5965	Transient	tropics_35	1.06788933333333	1.0061690019928	0.548512289780078	0.999320482382281	2.60122699386503	1.00698101105327	2058.18823529412	0.06	0.021495
9.97076	11.049827	0.007304	0.000713	-0.655096	0.000713	0.48513	0.165218	6397	6	30	0.288692	7676	6.7337	8.5356	24.9066	0.00597	0.0344	39992324	7676	12.528767	1.005795	0.000734	0.534694	0.000175	0.470535	0.000118	-5.2e-05	2.09663235172143	6075	Est.	tropics_35	1.66179333333333	1.00152689093659	0.971389645776567	0.971382133598941	4.07428571428571	1.03101788389812	1400.15254237288	0.06	0.01919
3.973523	4.339421	0.020164	0.00028	-0.606925	0.00028	0.46829	0.176114	6285	6	34	0.328483	6941	6.3354	4.4137	19.5695	0.00629	0.0272	39993059	6941	12.221918	1.001176	0.000724	0.53431	0.000175	0.468642	5.1e-05	-1.5e-05	2.01894509472652	6098	Transient	tropics_35	0.662253833333333	1.01917012270264	0.386740331491713	1.02005248730707	1.6	0.999248893611755	3453.21568627451	0.06	0.0173525
3.191441	1.880017	0.025851	0.000121	-0.600643	0.000121	0.468012	0.17293	6271	6	34	0.345616	7002	6.2123	7.5397	45.6621	0.00649	0.0243	39992998	7002	12.183562	0.99571	0.000944	0.534455	0.000184	0.46598	0.000117	-2.8e-05	1.95734151349515	6134	Transient	tropics_35	0.531906833333333	1.0306093491724	0.128177966101695	1.02620213795458	0.657608695652174	1.00436070217606	1478.03418803419	0.06	0.017505
5.310044	2.956275	0.013263	0.000191	-0.61766	0.000191	0.470051	0.16331	7405	6	24	0.410462	3747	9.8488	9.8534	19.5695	0.00621	0.0678	39996253	3747	15.290411	0.993039	8e-04	0.5361	0.000145	0.463261	7.4e-05	-4e-06	1.53783246043525	6693	Transient	tropics_35	0.885007333333333	1.02045472908922	0.23875	1.00579127310646	1.31724137931034	1.01465696443258	2206.89189189189	0.06	0.0093675
6.759336	6.788554	0.001182	0.000438	-0.629301	0.000438	0.469847	0.164202	7377	5	29	0.443067	3952	9.4111	9.8192	27.3973	0.00644	0.0633	39996048	3952	15.213699	1.000016	0.000908	0.536391	0.000152	0.46624	7e-05	8e-06	1.63413882339923	6738	Transient	tropics_35	1.3518672	1.00116668017043	0.482378854625551	0.993611400673326	2.88157894736842	1.00773635895676	2345.74285714286	0.06	0.00988
3.48019	1.945329	0.039793	0.000126	-0.602962	0.000126	0.475726	0.159111	7125	5	47	0.683182	10435	7.2868	9.4712	91.3242	0.00633	0.0412	39989565	10435	14.523288	0.976878	0.000697	0.537395	0.000149	0.454614	4.1e-05	2e-06	1.54438426459492	7066	Est.	tropics_35	0.696038	1.06522549249696	0.18077474892396	1.01822395284058	0.845637583892618	1.04643939693894	3880.75609756098	0.06	0.0260875
6.948374	4.681898	0.004956	0.000302	-0.630819	0.000302	0.472667	0.154801	8007	5	75	0.785976	31660	5.8636	9.0548	91.3242	0.00614	0.024	39968340	31660	16.939726	0.992662	0.000715	0.537844	0.000152	0.461598	6.4e-05	-1.2e-05	1.10744824316942	7634	Est.	tropics_35	1.3896748	1.01239727246668	0.422377622377622	0.989424046552576	1.98684210526316	1.02397973994688	2418.765625	0.06	0.07915
7.347305	5.274589	-0.01702	0.00034	-0.634023	0.00034	0.463567	0.157102	8315	6	27	0.533949	4875	5.9591	10.3425	34.2466	0.0063	0.0286	39995125	4875	17.783562	0.971952	0.000676	0.534319	0.000174	0.455011	9.9e-05	-4.4e-05	1.66759850985745	7719	Transient	tropics_35	1.22455083333333	1.01149441737642	0.502958579881657	0.992765535740706	1.95402298850575	1.01880394100362	1586.88888888889	0.06	0.0121875
6.864943	2.794978	0.007285	0.00018	-0.630149	0.00018	0.473131	0.155741	8329	6	27	0.485827	4551	6.1925	10.3603	39.1389	0.0061	0.0325	39995449	4551	17.821918	0.98562	0.00059	0.534162	0.000172	0.461499	3.7e-05	-2e-05	1.78089474603563	7875	Est.	tropics_35	1.14415716666667	1.0220080763046	0.305084745762712	0.996911893283852	1.04651162790698	1.02520482167892	4209.21621621622	0.06	0.0113775
8.455696	3.387278	0.010968	0.000219	-0.642926	0.000219	0.480956	0.15681	8483	7	18	0.275337	2299	8.7281	10.563	11.9119	0.00607	0.0639	39997701	2299	18.243836	0.994213	0.000888	0.529915	0.000186	0.469273	0.000109	-3.1e-05	2.04448315250634	7878	Transient	tropics_35	1.20795657142857	1.01691324597371	0.246621621621622	0.992143686083809	1.17741935483871	1.02489595608526	1438.62385321101	0.06	0.0057475
7.875	5.216518	0.020081	0.000337	-0.638262	0.000337	0.483104	0.148071	8441	7	24	0.325926	2565	7.3891	10.4342	13.6986	0.00651	0.0482	39997435	2565	18.128767	0.99176	0.000793	0.531561	0.000173	0.466725	0.000153	-6.3e-05	1.99859271855028	7929	Est.	tropics_35	1.125	1.02876097007558	0.424968474148802	0.993695276965305	1.94797687861272	1.03509347045905	967.78431372549	0.06	0.0064125
5.745174	3.826955	0.018873	0.000247	-0.621155	0.000247	0.474348	0.159473	8371	6	27	0.422769	3496	6.7564	11.2411	24.9066	0.00645	0.0372	39996504	3496	17.936986	0.986038	0.000568	0.533373	0.000157	0.462405	6.9e-05	-3.5e-05	1.80737641762459	8345	Transient	tropics_35	0.957529	1.03348169215271	0.434859154929577	1.0074065812233	1.57324840764331	1.02582800791514	2311.20289855072	0.06	0.00874
9.573529	2.729888	0.016648	0.000176	-0.651905	0.000176	0.488058	0.150395	8497	7	16	0.266254	2261	8.3571	11.4137	17.1233	0.00647	0.0596	39997739	2261	18.282192	0.999983	0.000987	0.529443	0.00018	0.472448	0.000163	-4.8e-05	1.99574010771007	8614	Transient	tropics_35	1.367647	1.01680463585739	0.178318135764944	0.98415169567574	0.977777777777778	1.03304067325928	922.668711656442	0.06	0.0056525
8.970588	6.615848	0.045147	0.000427	-0.647062	0.000427	0.500154	0.148021	9057	9	61	0.630534	35259	9.6342	11.9315	136.9863	0.0062	0.0707	39964741	35259	19.816438	1.038173	0.000827	0.522335	0.000143	0.497084	7.3e-05	-7e-06	1.40271229848236	8705	Transient	tropics_35	0.996732	1.00771416450484	0.516324062877872	1.00238697879744	2.98601398601399	1.00617601854013	2027.68493150685	0.06	0.0881475
9.774063	6.606013	0.053775	0.000426	-0.653516	0.000426	0.50764	0.144307	9015	9	47	0.643567	26277	10.4094	11.8164	91.3242	0.00615	0.0785	39973723	26277	19.70137	1.028441	0.000836	0.522498	0.000135	0.492264	7.8e-05	-3e-06	1.37975399631497	8710	Est.	tropics_35	1.086007	1.02606483486612	0.509569377990431	0.995627709317868	3.15555555555556	1.0312352721304	1850.08974358974	0.06	0.0656925
7.903302	18.893951	-0.011902	0.001219	-0.638489	0.001219	0.468056	0.149256	9477	9	40	0.283504	7044	9.7012	13.0822	45.6621	0.00654	0.08	39992956	7044	20.967123	0.977257	0.001029	0.520529	0.000227	0.469705	0.000222	-9.2e-05	2.28186586904304	8742	Transient	tropics_35	0.878144666666667	1.01116548526607	1.1846452866861	1.01452515639911	5.37004405286344	0.996489285828339	672.324324324324	0.06	0.01761
11.875437	6.812191	-0.000249	0.000439	-0.670394	0.000439	0.488977	0.135929	9379	9	49	0.269983	13812	8.9213	12.8137	136.9863	0.00642	0.0704	39986188	13812	20.69863	0.978401	0.000825	0.520958	0.000201	0.469784	0.000116	-4.8e-05	2.20827273706776	8951	Est.	tropics_35	1.319493	1.02182135034401	0.532121212121212	0.98185843065943	2.18407960199005	1.04085494610289	1171.80172413793	0.06	0.03453
14.660031	4.777223	0.031571	0.000308	-0.692761	0.000308	0.516304	0.136015	10023	11	40	0.655733	21585	4.2257	4.737	273.9726	0.00606	0.0145	39978415	21585	22.463014	1.033379	0.000925	0.51361	0.000212	0.503221	5.5e-05	-2e-05	1.32850165770809	9956	Transient	tropics_35	1.33273009090909	0.998737781873382	0.332972972972973	0.973877314632949	1.45283018867925	1.02599851754994	2473	0.06	0.0539625
7.473815	4.770511	0.084881	0.000308	-0.63504	0.000308	0.513912	0.136864	9953	11	26	0.717058	12211	4.0084	4.5452	91.3242	0.00611	0.0124	39987789	12211	22.271233	1.031234	0.000992	0.512101	0.000194	0.503654	8.6e-05	-1.9e-05	1.22028468184141	10023	Est.	tropics_35	0.679437727272727	1.05561639460667	0.310483870967742	1.03478472278316	1.58762886597938	1.02036715681797	1591.44186046512	0.06	0.0305275
7.422164	3.674021	0.029255	0.000237	-0.634625	0.000237	0.485827	0.135305	10569	7	30	0.768638	5969	3.9617	4.5219	45.6621	0.00659	0.0119	39994031	5969	23.958904	0.99574	0.000926	0.529402	0.000231	0.470416	4.9e-05	-1.4e-05	1.08982145674421	10929	Transient	tropics_35	1.06030914285714	1.03409236469232	0.255939524838013	1.0013831670289	1.02597402597403	1.0327603652937	2761.32653061225	0.06	0.0149225
4.997368	2.581572	0.081856	0.000167	-0.615148	0.000167	0.50219	0.132363	10695	7	23	0.669561	5989	4.3376	4.1055	22.8311	0.00602	0.0201	39994011	5989	24.30411	1.009016	0.001203	0.531283	0.000178	0.474992	0.000139	-9e-06	1.36714127634731	11324	Est.	tropics_35	0.713909714285714	1.07560188881683	0.13881961762261	1.01746317193966	0.938202247191011	1.05725991174588	952.251798561151	0.06	0.0149725
8.771845	8.40911	0.074693	0.000543	-0.645466	0.000543	0.513964	0.128178	10737	7	25	0.598675	6790	4.5634	14.4192	45.6621	0.00593	0.0293	39993210	6790	24.419178	1.016767	0.001619	0.531206	0.00016	0.478722	0.000256	-1.5e-05	1.42153409439419	11343	Transient	tropics_35	1.25312071428571	1.0597838946778	0.335392217418159	0.987221730025513	3.39375	1.07361683816495	500.6953125	0.06	0.016975
7.666667	4.498952	-0.003476	0.00029	-0.636589	0.00029	0.471095	0.218644	2477	6	17	0.665184	4946	6.1415	5.8438	91.3242	0.00627	0.0299	39995054	4946	1.789041	0.979693	0.000706	0.532163	0.000183	0.460469	7.5e-05	-3.2e-05	1.35669760471693	1493	Transient	tropics_36	1.27777783333333	1.01718603102629	0.410764872521246	0.994233138145709	1.58469945355191	1.02307647203178	2915.25333333333	0.06	0.012365
7.458716	6.574901	-0.004505	0.000424	-0.634918	0.000424	0.469861	0.215775	2379	6	30	0.680934	7967	5.5946	5.5753	54.7945	0.00628	0.0258	39992033	7967	1.520548	0.972367	0.000755	0.533813	0.000165	0.455634	0.00012	-4.3e-05	1.39911698376697	1559	Transient	tropics_36	1.24311933333333	1.02379567826907	0.56158940397351	0.992817606182881	2.56969696969697	1.03122462327219	1798.125	0.06	0.0199175
2.770968	2.602383	0.046284	0.000168	-0.597266	0.000168	0.476026	0.209912	2547	6	15	0.595118	3974	6.2483	6.0356	13.0463	0.0065	0.0344	39996026	3974	1.980822	0.988301	0.001231	0.532591	0.000205	0.464092	0.000122	-6e-06	1.43672597258342	1956	Est.	tropics_36	0.461828	1.05977007239704	0.136474411047928	1.03327720538682	0.819512195121951	1.02571472897615	1720.59016393443	0.06	0.009935
6.95144	10.2458	0.006991	0.000661	-0.630844	0.000661	0.473851	0.198587	3079	5	87	0.770894	49309	3.8403	7.4932	273.9726	0.00645	0.0151	39950691	49309	3.438356	0.987184	0.000752	0.538151	0.00015	0.45878	6.6e-05	-7e-06	1.10605424286475	2185	Transient	tropics_36	1.390288	1.02008895412265	0.878989361702128	0.988834886798777	4.40666666666667	1.03285016783644	3008.89393939394	0.06	0.1232725
4.818991	6.833705	0.038737	0.000441	-0.613716	0.000441	0.480775	0.196685	3107	5	94	0.75703	44878	3.8853	7.5699	91.3242	0.00636	0.0164	39955122	44878	3.515068	0.97323	0.000783	0.538098	0.000152	0.452339	7.3e-05	-6e-06	1.17244651662492	2226	Est.	tropics_36	0.9637982	1.06808982457358	0.563218390804598	1.00601660678004	2.90131578947368	1.06286435615766	2694.31506849315	0.06	0.112195
8.596639	2.215451	0.022449	0.000143	-0.644058	0.000143	0.487072	0.182147	3429	5	27	0.265767	3187	4.8782	5.2849	22.8311	0.00732	0.0482	39996813	3187	4.39726	0.986855	0.000952	0.536555	0.000177	0.46004	0.000138	-3.3e-05	2.18555794544703	2310	Transient	tropics_36	1.7193278	1.03632537200275	0.150210084033613	0.97875708376158	0.807909604519774	1.05876010781671	1319.90579710145	0.06	0.0079675
5.345269	4.63015	0.003816	0.000299	-0.617943	0.000299	0.465784	0.193366	3345	5	41	0.355535	5510	4.8046	5.8945	273.9726	0.00624	0.0403	39994490	5510	4.167123	0.967893	0.001264	0.536917	0.000167	0.450906	0.000221	-3.8e-05	2.22957890698403	2421	Est.	tropics_36	1.0690538	1.03712217176711	0.236550632911392	1.00397664475513	1.79041916167665	1.03299579069695	874.9592760181	0.06	0.013775
5.445887	9.346639	-0.004258	0.000603	-0.618751	0.000603	0.462391	0.191495	3401	5	29	0.286448	3697	4.9268	5.2082	27.3973	0.00679	0.0431	39996303	3697	4.320548	0.974287	0.001289	0.537003	0.000166	0.453813	0.000228	-3.9e-05	2.22451770002006	2497	Transient	tropics_36	1.0891774	1.02203052327397	0.467804499612102	1.00300510419664	3.63253012048193	1.01890205877751	839.890350877193	0.06	0.0092425
8.104798	4.939775	0.002794	0.000319	-0.640108	0.000319	0.475974	0.186256	4199	6	55	0.808802	25471	4.9501	4.9726	Inf	0.00652	0.0146	39974529	25471	6.506849	1.006812	6e-04	0.533762	0.000158	0.471737	1.1e-05	-1e-06	0.938574449414076	3347	Transient	tropics_36	1.35079966666667	0.996013065851159	0.531666666666667	0.987772601901804	2.01898734177215	1.00898169954869	16932.3636363636	0.06	0.0636775
6.339876	5.683038	-0.013271	0.000367	-0.625932	0.000367	0.461686	0.189881	4353	6	59	0.767058	16004	5.4853	5.3945	54.7945	0.00605	0.0133	39983996	16004	6.928767	0.983838	0.000606	0.533556	0.000169	0.461164	2.1e-05	-8e-06	1.0931012141914	3395	Transient	tropics_36	1.056646	1.0030276035919	0.605610561056106	1.00226180057176	2.17159763313609	1.0011319183631	9041.95238095238	0.06	0.04001
5.374083	8.307495	0.017903	0.000536	-0.618174	0.000536	0.472504	0.187087	4535	6	29	0.619492	5787	6.1501	5.8932	68.4932	0.00633	0.0182	39994213	5787	7.427397	0.990532	0.000622	0.532894	0.000179	0.464882	1.9e-05	-1e-05	1.33912944817637	3640	Est.	tropics_36	0.8956805	1.02779538608634	0.861736334405145	1.0113223671339	2.99441340782123	1.01639555844279	9846.68421052631	0.06	0.0144675
11.57767	2.816783	-0.005165	0.000182	-0.668002	0.000182	0.48529	0.179723	4703	6	14	0.432528	3394	6.2238	7.7534	30.4414	0.00603	0.0269	39996606	3394	7.887671	1.003174	0.000836	0.53346	0.000219	0.470365	8e-05	-3.6e-05	1.55901792292013	3820	Transient	tropics_36	1.92961166666667	0.991700657789654	0.217703349282297	0.961144216205297	0.831050228310502	1.03173067724002	2246.5375	0.06	0.008485
2.95079	4.109972	0.079607	0.000265	-0.59871	0.000265	0.493119	0.181012	5109	5	37	0.75855	24357	4.7502	5.1616	68.4932	0.00603	0.016	39975643	24357	9	1.024239	0.001121	0.53795	0.000169	0.47612	6.6e-05	2.4e-05	0.913254126783999	4198	Est.	tropics_36	0.590158	1.05723509796318	0.236396074933095	1.02150768647593	1.56804733727811	1.03570318407124	2742.60606060606	0.06	0.0608925
9.744921	3.445093	0.017863	0.000222	-0.653282	0.000222	0.489378	0.16084	5543	6	25	0.564709	6676	4.5532	8.9027	39.1389	0.00644	0.0304	39993324	6676	10.189041	0.969233	0.000954	0.535256	0.00016	0.45294	0.000168	-4.2e-05	1.49213412337821	4517	Transient	tropics_36	1.6241535	1.05033928644252	0.232704402515723	0.972124051038399	1.3875	1.0804477414227	957.380952380953	0.06	0.01669
5.438389	3.900232	0.030988	0.000252	-0.618691	0.000252	0.478986	0.167324	5543	6	25	0.564709	6676	4.5532	8.9027	39.1389	0.00644	0.0304	39993324	6676	10.189041	0.969233	0.000954	0.535256	0.00016	0.45294	0.000168	-4.2e-05	1.49213412337821	4860	Est.	tropics_36	0.906398166666667	1.0642158553565	0.264150943396226	1.00633914975906	1.575	1.05750430520599	995.97619047619	0.06	0.01669
3.774691	3.236273	0.016648	0.000209	-0.605328	0.000209	0.465865	0.178622	5669	6	20	0.460858	3845	4.6184	9.0781	91.3242	0.00613	0.038	39996155	3845	10.534247	1.004698	0.000946	0.533539	0.000169	0.470991	0.000126	-2.6e-05	1.65648572171396	4899	Transient	tropics_36	0.629115166666667	1.01203281999026	0.22093023255814	1.02315921347642	1.23668639053254	0.98911656486005	1417.63492063492	0.06	0.0096125
6.403302	1.726499	0.049804	0.000111	-0.626441	0.000111	0.491877	0.162411	5893	7	23	0.505964	6372	4.171	9.3836	34.2466	0.00633	0.0324	39993628	6372	11.147945	1.018047	0.000636	0.531304	0.000151	0.479257	6.9e-05	-2.7e-05	1.57615660002495	5182	Est.	tropics_36	0.914757428571429	1.03243275352968	0.174528301886792	1.00599783224622	0.735099337748344	1.0263324270694	2353.78260869565	0.06	0.01593
6.091916	3.388008	0.060027	0.000219	-0.62394	0.000219	0.495778	0.164689	6019	7	38	0.488859	13464	4.4449	4.4877	54.7945	0.00621	0.0337	39986536	13464	11.493151	1.024348	0.000801	0.5287	0.000152	0.484618	0.00012	-3.7e-05	1.71565528172348	5301	Est.	tropics_36	0.870273714285714	1.03662545982338	0.273408239700375	1.0134842187429	1.44078947368421	1.02302844714806	1372.40833333333	0.06	0.03366
10.173492	8.228277	0.011219	0.000531	-0.656724	0.000531	0.487984	0.157589	6369	8	51	0.327578	20618	4.7614	5.4466	273.9726	0.00624	0.0269	39979382	20618	12.452055	0.980277	0.000953	0.526882	0.000198	0.465322	8.1e-05	-1.1e-05	1.9607045159167	5314	Transient	tropics_36	1.2716865	1.03162898751113	0.557187827911857	0.984181118285212	2.68181818181818	1.0487017592119	1945.54320987654	0.06	0.051545
4.921329	12.215839	0.011791	0.000788	-0.614538	0.000788	0.467959	0.165473	6593	7	34	0.309315	9104	5.0153	4.6685	54.7945	0.00631	0.0287	39990896	9104	13.065753	0.99512	0.001001	0.530593	0.000238	0.469048	4.3e-05	-3e-06	2.05554534785718	5474	Est.	tropics_36	0.703047	1.01682288353197	0.787212787212787	1.0194079626194	3.3109243697479	0.997678275997339	3848.20930232558	0.06	0.02276
3.158863	3.304194	0.038372	0.000213	-0.600381	0.000213	0.473812	0.162601	6579	7	37	0.312189	9254	4.9912	4.5466	68.4932	0.00638	0.0289	39990746	9254	13.027397	0.990611	0.001032	0.530074	0.000234	0.467412	8.4e-05	-2e-05	2.04622135894085	5645	Est.	tropics_36	0.451266142857143	1.04896645886017	0.206395348837209	1.03495470196357	0.91025641025641	1.01369241696833	1935.72619047619	0.06	0.023135
5.296786	4.019668	0.001791	0.000259	-0.617553	0.000259	0.464692	0.161291	6649	7	25	0.27204	8201	5.2105	4.737	54.7945	0.00626	0.03	39991799	8201	13.219178	0.999027	0.000854	0.531944	0.000245	0.469727	3.4e-05	-2e-05	2.05678004850278	5945	Transient	tropics_36	0.756683714285714	1.00276829835272	0.30327868852459	1.01375783823527	1.05714285714286	0.989281007904591	4743.85294117647	0.06	0.0205025
4.183267	3.699481	0.022231	0.000239	-0.608609	0.000239	0.470144	0.162723	7237	5	45	0.412579	14945	7.2986	4.6959	68.4932	0.00646	0.0368	39985055	14945	14.830137	0.992076	0.000658	0.536482	0.000168	0.462479	2.3e-05	-3e-06	1.5874442238382	6363	Transient	tropics_36	0.8366534	1.03064679526642	0.36322188449848	1.01421333061843	1.42261904761905	1.0165737255097	7074.91304347826	0.06	0.0373625
5.644037	3.506318	0.024068	0.000226	-0.620343	0.000226	0.476487	0.156332	7391	5	35	0.399464	8211	8.0022	5.1699	54.7945	0.00645	0.0407	39991789	8211	15.252055	0.989601	0.000644	0.537174	0.000152	0.460735	3.7e-05	-5e-06	1.77587929733182	6794	Est.	tropics_36	1.1288074	1.03512422885633	0.350931677018633	1.00109080911078	1.48684210526316	1.03418885042378	4225.18918918919	0.06	0.0205275
3.488152	3.325689	0.050431	0.000215	-0.603026	0.000215	0.480796	0.164138	7839	7	26	0.351662	6438	9.912	6.3452	273.9726	0.0064	0.0534	39993562	6438	16.479452	1.00886	0.000783	0.53028	0.000189	0.475865	8.5e-05	-3.5e-05	1.74632028632104	6861	Est.	tropics_36	0.498307428571429	1.04248784952836	0.274584929757344	1.03181987288955	1.13756613756614	1.01036218255177	1931.03529411765	0.06	0.016095
4.312024	1.797618	0.093842	0.000116	-0.609644	0.000116	0.505498	0.154377	7965	7	23	0.288455	9329	10.3005	6.6904	136.9863	0.00635	0.0608	39990671	9329	16.824658	1.019194	0.000974	0.530563	0.000219	0.480469	8.7e-05	-2.8e-05	1.83091438900129	7298	Est.	tropics_36	0.616003428571429	1.07770079807065	0.119096509240246	1.024467097063	0.529680365296804	1.05209285094356	1774.44827586207	0.06	0.0233225
6.974974	7.07758	-0.010361	0.000457	-0.631033	0.000457	0.465392	0.146406	8441	6	55	0.763417	15335	3.5197	7.9945	273.9726	0.00669	0.0155	39984665	15335	18.128767	0.967484	0.000763	0.536036	0.000156	0.451409	7.8e-05	-1.3e-05	1.12138460091871	7478	Est.	tropics_36	1.16249566666667	1.0229548915161	0.598951507208388	0.992548854442728	2.92948717948718	1.0309763429617	1877	0.06	0.0383375
8.05178	5.757837	0.018117	0.000371	-0.639682	0.000371	0.48287	0.141402	8567	6	33	0.668622	4943	4.3583	8.3397	54.7945	0.00669	0.027	39995057	4943	18.473973	0.964379	0.000882	0.536146	0.000165	0.449922	0.00015	-4.1e-05	1.43673931495374	7631	Transient	tropics_36	1.34196333333333	1.05589411261249	0.420634920634921	0.983799430934261	2.24848484848485	1.07323047105943	942.68	0.06	0.0123575
8.022989	0.712115	0.03625	4.6e-05	-0.639451	4.6e-05	0.491545	0.14075	8833	6	11	0.436364	1100	4.9896	8.6178	6.0883	0.00624	0.032	39998900	1100	19.20274	1.000117	0.000993	0.533758	0.000203	0.468654	0.000118	-2.8e-05	1.49398543190092	7880	Est.	tropics_36	1.33716483333333	1.0367937379834	0.0463242698892246	0.988429188998805	0.226600985221675	1.04884413661251	1192.79661016949	0.06	0.00275
3.865079	4.29132	0.014338	0.000277	-0.606054	0.000277	0.465108	0.149721	8679	6	22	0.566524	2097	4.7014	8.6466	19.5695	0.00647	0.0292	39997903	2097	18.780822	0.979828	0.00088	0.534435	0.000195	0.458615	0.000146	-5.4e-05	1.54065961819663	8380	Est.	tropics_36	0.644179833333333	1.03532587571642	0.314772727272727	1.02070255018646	1.42051282051282	1.01415784481537	1025.48630136986	0.06	0.0052425
8.51766	3.126068	0.085278	0.000202	-0.643424	0.000202	0.518443	0.139436	9337	9	29	0.322189	12114	6.5627	4.2137	136.9863	0.00613	0.0565	39987886	12114	20.583562	1.03664	0.000814	0.520196	0.000187	0.498468	0.000106	-4.7e-05	1.61842038481083	8747	Est.	tropics_36	0.946406666666667	1.05052841113313	0.248157248157248	1.01017705285603	1.08021390374332	1.04007278300713	1315.43396226415	0.06	0.030285
9.014144	7.077593	-0.018693	0.000457	-0.647412	0.000457	0.469092	0.140477	9813	10	57	0.639575	10249	4.6055	5.5178	136.9863	0.0066	0.0353	39989751	10249	21.887671	0.96606	0.000768	0.516343	0.000178	0.46796	8.1e-05	-2.5e-05	1.73906120770385	9021	Transient	tropics_36	0.9014144	1.01596239420878	0.595052083333333	1.01366452339802	2.56741573033708	1.00241901017181	1734.28395061728	0.06	0.0256225
14.346049	5.517852	0.010385	0.000356	-0.690239	0.000356	0.504012	0.127823	9883	10	37	0.594955	6066	4.3058	8.5836	54.7945	0.00653	0.0304	39993934	6066	22.079452	0.969673	0.000899	0.515658	0.00018	0.470371	0.000146	-4.4e-05	1.75440185225659	9036	Est.	tropics_36	1.4346049	1.04204109144572	0.395995550611791	0.972458890795199	1.97777777777778	1.07152014048485	875.5	0.06	0.015165
13.243478	3.262457	-0.001593	0.00021	-0.681383	0.00021	0.493566	0.14177	10135	12	13	0.394259	1707	5.3088	6.2247	19.5695	0.00647	0.0416	39998293	1707	22.769863	0.991155	0.00083	0.509341	0.000244	0.486963	0.000271	-0.000151	1.7676286433117	9242	Transient	tropics_36	1.10362316666667	1.00731799582409	0.253012048192771	0.993277245189853	0.860655737704918	1.01355955175239	523.136531365314	0.06	0.0042675
9.731061	4.014793	0.000593	0.000259	-0.65317	0.000259	0.480912	0.139186	9939	11	23	0.444646	3857	4.7273	8.6589	91.3242	0.0066	0.0388	39996143	3857	22.232877	0.975117	0.00077	0.51439	0.000186	0.474233	0.000159	-7.2e-05	1.99736663623276	9384	Transient	tropics_36	0.884641909090909	1.02612627598458	0.336363636363636	1.01167112866143	1.39247311827957	1.01408379425304	875.383647798742	0.06	0.0096425
9.047904	5.422855	0.015114	0.00035	-0.647683	0.00035	0.485262	0.13746	10037	12	25	0.351522	2694	4.7063	8.7945	19.5695	0.00598	0.0413	39997306	2694	22.50137	0.988805	0.000903	0.511081	0.000214	0.484124	0.000284	-0.000135	1.93777052696065	9560	Transient	tropics_36	0.753992	1.02672295761201	0.387596899224806	1.02382354109656	1.63551401869159	1.00235063743999	484.014084507042	0.06	0.006735
17.116883	7.858323	0.072799	0.000507	-0.712494	0.000507	0.548568	0.127265	10653	17	12	0.911356	7705	3.3787	4.7096	39.1389	0.00582	0.0055	39992295	7705	24.189041	1.042723	0.000491	0.489815	0.000105	0.532413	2.1e-05	-8e-06	0.378043446153396	10248	Transient	tropics_36	1.00687547058824	1.03144779275572	1.03258655804481	1.0012342712748	4.82857142857143	1.03034298561455	6060.2380952381	0.06	0.0192625
7.14498	3.914322	0.08198	0.000253	-0.632398	0.000253	0.511368	0.171801	1847	9	49	0.71319	35452	3.3556	4.5397	91.3242	0.00615	0.0426	39964548	35452	0.063014	1.037755	0.001304	0.521931	0.000201	0.497292	0.000153	-1.9e-05	1.13290685350336	1932	Est.	tropics_38	0.793886666666667	1.0459444675578	0.194018404907975	1.01798164116291	1.25870646766169	1.02830530151299	1122.88235294118	0.06	0.08863
9.229426	5.608211	-0.016056	0.000362	-0.649141	0.000362	0.471102	0.164357	2211	8	38	0.44524	6565	3.684	4.1671	54.7945	0.00649	0.0313	39993435	6565	1.060274	0.964737	0.001441	0.527264	0.000209	0.457646	0.00022	-2.8e-05	1.73866265379626	2102	Transient	tropics_38	1.15367825	1.0200419497422	0.251214434420541	0.990954069957829	1.73205741626794	1.02940263872076	747.077272727273	0.06	0.0164125
8.664901	6.228106	0.018072	0.000402	-0.644607	0.000402	0.485314	0.153232	2155	8	55	0.548056	11705	3.5815	4.0137	91.3242	0.00645	0.0288	39988295	11705	0.906849	0.955668	0.001166	0.525865	0.000214	0.454562	0.000166	-3.4e-05	1.55016029367059	2200	Est.	tropics_38	1.083112625	1.06547073540522	0.344768439108062	0.998105549918233	1.8785046728972	1.06765193746948	923.084337349398	0.06	0.0292625
4.800654	1.930849	0.006079	0.000125	-0.613568	0.000125	0.464783	0.168187	2337	8	18	0.432685	3959	3.814	4.5014	91.3242	0.00098	0.0465	39996041	3959	1.405479	0.995831	0.001087	0.527546	0.000165	0.472146	0.000168	-3e-05	1.74171818992123	2901	Transient	tropics_38	0.60008175	1.01030949490252	0.114995400183993	1.02629087825837	0.757575757575758	0.984405247529366	1001.1130952381	0.06	0.0098975
7.718182	11.250124	0.008761	0.000726	-0.637002	0.000726	0.477381	0.158223	2841	9	78	0.79791	29086	4.6159	4.8329	273.9726	0.00638	0.0228	39970914	29086	2.786301	0.983612	0.001187	0.520304	0.000199	0.472804	0.000127	-9e-06	1.02421146354433	3250	Transient	tropics_38	0.857575777777778	1.02560713968686	0.611625947767481	1.0164742511174	3.64824120603015	1.00968054415783	1245.85039370079	0.06	0.072715
10.578482	7.060348	0.005249	0.000456	-0.659977	0.000456	0.486673	0.148363	2939	9	65	0.695931	21676	5.0564	3.2932	136.9863	0.00115	0.0335	39978324	21676	3.054795	0.98998	0.000795	0.522174	0.000218	0.474213	7.1e-05	-3.7e-05	1.38993434448197	3400	Transient	tropics_38	1.17538688888889	1.01543748372247	0.573584905660377	0.989829486357231	2.09174311926605	1.02627511266034	2089.61971830986	0.06	0.05419
14.259346	3.439749	0.01069	0.000222	-0.689542	0.000222	0.5039	0.137204	3051	9	43	0.632467	12856	5.3402	3.6	91.3242	0.00638	0.0305	39987144	12856	3.361644	0.990622	0.000742	0.522977	0.000231	0.473854	0.00011	-6.9e-05	1.54024150041495	3459	Transient	tropics_38	1.58437177777778	1.0203158643733	0.299191374663073	0.959517997005645	0.961038961038961	1.0634077163008	1247.30909090909	0.06	0.03214
9.261364	4.030715	0.005651	0.00026	-0.649398	0.00026	0.481604	0.152801	3121	9	38	0.590438	9935	5.6999	3.7918	91.3242	0.00616	0.0347	39990065	9935	3.553425	0.993355	0.00067	0.523052	0.000228	0.47511	0.00011	-7.8e-05	1.60508589595676	3573	Transient	tropics_38	1.02904044444444	1.01239435752511	0.388059701492537	0.998677269054224	1.14035087719298	1.01366841363053	1389.1	0.06	0.0248375
5.072581	5.357635	0.019179	0.000346	-0.615752	0.000346	0.471979	0.157885	3205	9	29	0.492981	7124	6.1977	5.3329	68.4932	0.00621	0.0419	39992876	7124	3.783562	0.98958	0.000814	0.522029	0.000269	0.474356	0.00023	-0.000143	1.74655900093993	4029	Transient	tropics_38	0.563620111111111	1.03009771666898	0.425061425061425	1.03487447284543	1.28624535315985	0.994988995606675	686.45652173913	0.06	0.01781
5.996503	5.751736	0.042587	0.000371	-0.623174	0.000371	0.486725	0.155693	3415	9	18	0.36124	4515	7.0355	4.5973	54.7945	0.00645	0.0505	39995485	4515	4.358904	1.007264	0.000951	0.520084	0.00033	0.484653	0.00022	-0.000153	1.99783718515895	4189	Transient	tropics_38	0.666278111111111	1.03598146813497	0.390115667718191	1.03106365276672	1.12424242424242	1.00427522371676	707.695454545454	0.06	0.0112875
6.245238	2.066049	0.075737	0.000133	-0.625171	0.000133	0.504139	0.145022	3471	9	22	0.27765	4765	7.1891	4.7507	27.3973	0.00111	0.0545	39995235	4765	4.512329	1.009717	0.001048	0.521471	0.000307	0.484436	0.000158	-9.8e-05	2.16863442251023	4324	Est.	tropics_38	0.693915333333333	1.06829819079246	0.126908396946565	1.02626973818306	0.433224755700326	1.04067203923738	917.860759493671	0.06	0.0119125
7.899114	3.466141	0.066807	0.000224	-0.638456	0.000224	0.506792	0.141547	3751	8	62	0.621353	40481	4.0223	5.5178	273.9726	0.00616	0.0249	39959519	40481	5.279452	1.036748	0.001055	0.525852	0.000153	0.493103	0.000136	-1.8e-05	1.3434205115077	4432	Transient	tropics_38	0.98738925	1.03119477834645	0.212322274881517	1.00428864468533	1.4640522875817	1.02776093432812	1040.78676470588	0.06	0.1012025
4.727226	4.382606	0.053869	0.000283	-0.612979	0.000283	0.487902	0.141501	3877	8	91	0.65179	57675	3.4218	5.2671	136.9863	0.00635	0.0173	39942325	57675	5.624658	0.970708	0.001258	0.525546	0.000158	0.461901	0.000133	1.5e-05	1.2654623175793	4550	Est.	tropics_38	0.59090325	1.08719238198139	0.224960254372019	1.0308034604218	1.79113924050633	1.05629128319705	1063.91729323308	0.06	0.1441875
2.89159	4.442255	0.092964	0.000287	-0.598234	0.000287	0.499457	0.130028	4045	7	54	0.422597	19967	3.2058	2.6068	136.9863	0.00618	0.0296	39980033	19967	6.084932	0.985653	0.002136	0.531941	0.000194	0.463238	0.000171	8.8e-05	1.67896829434513	5199	Est.	tropics_38	0.413084285714286	1.11339612151209	0.13436329588015	1.03353885816691	1.47938144329897	1.07818659091007	760.397660818713	0.06	0.0499175
5.169399	4.297807	0.035108	0.000277	-0.61653	0.000277	0.480084	0.118574	4493	5	72	0.847027	19912	3.1039	2.2863	273.9726	0.00674	0.0126	39980088	19912	7.312329	0.957327	0.000935	0.540265	0.000133	0.443156	0.000117	-3e-06	0.797767216695112	6145	Est.	tropics_38	1.0338798	1.08189945730991	0.296256684491979	0.999165867139326	2.08270676691729	1.08332957243048	1013.45299145299	0.06	0.04978
7.387479	3.025833	0.052856	0.000195	-0.634346	0.000195	0.497339	0.115549	4745	5	31	0.831149	9766	2.7413	3.1685	34.2466	0.00608	0.0171	39990234	9766	8.00274	1.029302	0.001032	0.536722	0.00015	0.479618	0.000112	-2e-06	0.763695776307882	7063	Transient	tropics_38	1.4774958	1.02426481069915	0.188953488372093	0.98800157154464	1.3	1.03694815457301	1031.6875	0.06	0.024415
6.288177	4.968678	-0.020305	0.000321	-0.625516	0.000321	0.458147	0.130834	5361	6	38	0.32487	6144	5.1978	3	91.3242	0.00627	0.0353	39993856	6144	9.690411	0.987946	0.00114	0.532801	0.000153	0.463813	0.000214	-4.4e-05	2.23999783462336	7167	Transient	tropics_38	1.0480295	0.991855585526185	0.281578947368421	1.00409966360405	2.09803921568627	0.987783869792352	611.373831775701	0.06	0.01536
5.587469	4.707768	0.022048	0.000304	-0.619888	0.000304	0.47545	0.121251	5151	6	63	0.692131	20028	4.3617	3.4356	91.3242	0.0065	0.0167	39979972	20028	9.115068	0.961554	0.00087	0.534755	0.000184	0.449757	0.000118	-3.4e-05	1.32380301072602	7298	Est.	tropics_38	0.931244833333333	1.06316738669876	0.349425287356322	1.00607697122196	1.65217391304348	1.05712640381361	1027.55084745763	0.06	0.05007
4.538737	10.134078	0.032232	0.000654	-0.611465	0.000654	0.476212	0.131287	5711	7	36	0.316187	13628	6.2196	3.9589	68.4932	0.00619	0.0545	39986372	13628	10.649315	1.021708	0.000886	0.529268	0.000191	0.482832	8.9e-05	-2.7e-05	2.04835834392452	7347	Transient	tropics_38	0.648391	1.01081431989924	0.738148984198646	1.02510532063772	3.42408376963351	0.986289226894655	1475.13483146067	0.06	0.03407
4.68523	5.034092	0.03823	0.000325	-0.612641	0.000325	0.479554	0.126521	5557	7	36	0.308168	6464	5.7843	4.1877	24.9066	0.00659	0.0543	39993536	6464	10.227397	1.018444	0.000986	0.529618	0.000175	0.480969	0.000124	-2.6e-05	2.39587625022948	8081	Transient	tropics_38	0.669318571428571	1.02015444004639	0.329614604462475	1.02322385694228	1.85714285714286	0.997058022450511	1020.33064516129	0.06	0.01616
5.523196	4.955648	0.035671	0.00032	-0.619372	0.00032	0.481546	0.122935	5431	7	38	0.33626	5353	5.3493	7.3411	45.6621	0.00123	0.0445	39994647	5353	9.882192	0.999981	0.000944	0.531189	0.000142	0.470837	0.00013	-1.7e-05	2.41574472924739	8191	Est.	tropics_38	0.789028	1.03633453317174	0.338983050847458	1.01335376448314	2.25352112676056	1.02274460163496	945.653846153846	0.06	0.0133825
9.411894	6.832546	0.02621	0.000441	-0.650607	0.000441	0.492166	0.123084	5571	7	35	0.310695	6994	5.7868	3.5753	30.4414	0.00619	0.0532	39993006	6994	10.265753	1.009258	0.000852	0.529611	0.000181	0.476642	9.8e-05	-2.9e-05	2.35629733721412	8248	Transient	tropics_38	1.34455628571429	1.01713982223081	0.517605633802817	0.985117361853678	2.43646408839779	1.03256951758343	1255.95918367347	0.06	0.017485
7.221374	4.982482	0.072082	0.000321	-0.633012	0.000321	0.506559	0.11931	5907	7	63	0.288411	28872	7.0463	4.4959	68.4932	0.00628	0.0601	39971128	28872	11.186301	1.008252	0.000906	0.530093	0.000198	0.475725	8.7e-05	-2.4e-05	2.08908141132169	8406	Est.	tropics_38	1.03162485714286	1.06594727252226	0.354304635761589	1.00169224636678	1.62121212121212	1.0648147564244	1371.37931034483	0.06	0.07218
7.158809	3.88545	0.032112	0.000251	-0.632509	0.000251	0.486437	0.118426	6159	7	78	0.406766	26396	6.5487	5.1863	Inf	0.00599	0.0604	39973604	26396	11.876712	0.992404	0.001302	0.528701	0.000174	0.469521	0.000235	-4.5e-05	2.15687057375578	8771	Transient	tropics_38	1.022687	1.04053707335108	0.192780337941628	1.0048348747805	1.44252873563218	1.03602820747102	503.940425531915	0.06	0.06599
12.279006	6.291401	-0.001061	0.000406	-0.673636	0.000406	0.490217	0.118093	6397	8	66	0.402536	17981	5.2606	5.8384	68.4932	0.00607	0.0556	39982019	17981	12.528767	1.002625	0.001237	0.52465	0.000191	0.478035	0.000221	-5.4e-05	2.29189334741128	8809	Transient	tropics_38	1.53487575	0.996324211606022	0.32821341956346	0.971793355231912	2.12565445026178	1.02548348970264	534.357466063348	0.06	0.0449525
9.204651	6.781374	0.022474	0.000438	-0.648942	0.000438	0.48968	0.119313	6327	8	65	0.483338	20406	5.275	5.6466	91.3242	0.00625	0.0495	39979594	20406	12.336986	0.99421	0.000943	0.526341	0.000181	0.472503	0.000165	-5.4e-05	2.11646560119469	8999	Transient	tropics_38	1.150581375	1.02868452628644	0.464475079533404	0.992889388201799	2.41988950276243	1.03635320833942	723.109090909091	0.06	0.051015
4.408961	3.585849	0.061689	0.000231	-0.610422	0.000231	0.489983	0.116984	6453	8	60	0.304068	17381	5.462	5.9918	91.3242	0.0063	0.0636	39982619	17381	12.682192	1.00195	0.001528	0.52425	0.000209	0.478099	0.000293	-6.5e-05	2.50015409543629	9413	Est.	tropics_38	0.551120125	1.06156145904211	0.151178010471204	1.03599737411921	1.10526315789474	1.02485677652536	399.262798634812	0.06	0.0434525
11.4728	6.24926	0.061068	0.000403	-0.66716	0.000403	0.518265	0.109486	6467	8	58	0.299527	17334	5.4771	6.0301	136.9863	0.00125	0.0678	39982666	17334	12.720548	1.00431	0.001648	0.523852	0.000215	0.479602	0.00033	-7.1e-05	2.5102633840919	9469	Transient	tropics_38	1.4341	1.05840944904545	0.244538834951456	0.979597091775454	1.87441860465116	1.08061475973828	331.775757575758	0.06	0.043335
12.077727	2.918191	0.076423	0.000188	-0.672019	0.000188	0.528914	0.103619	6565	9	72	0.217718	22327	5.01	6.2986	273.9726	0.00619	0.0701	39977673	22327	12.989041	1.021506	0.001609	0.523111	0.000237	0.48856	0.000356	-0.000102	2.52284866368763	9733	Est.	tropics_38	1.34196966666667	1.05669381468989	0.116842759477937	0.976229672900937	0.793248945147679	1.08259783854593	291.064606741573	0.06	0.0558175
8.865212	10.496595	-0.043363	0.000677	-0.646216	0.000677	0.457138	0.120713	6985	12	64	0.53782	12348	4.2537	4.874	Inf	0.00665	0.0449	39987652	12348	14.139726	0.964169	0.000791	0.508056	0.000321	0.475045	0.000319	-0.00022	1.8041151581758	9929	Transient	tropics_38	0.738767666666667	0.993149262563216	0.855878634639696	1.03143145676051	2.10903426791277	0.962304623772485	378.41065830721	0.06	0.03087
7.899329	2.01	-0.002197	0.00013	-0.638457	0.00013	0.472551	0.12317	7279	12	22	0.258936	2406	5.6944	3.4466	11.9119	0.00627	0.0795	39997594	2406	14.945205	1.011276	0.000901	0.510965	0.000528	0.495535	0.000288	-0.00029	2.2881771845968	10014	Transient	tropics_38	0.658277416666667	0.986679612329427	0.144284128745838	1.03354762905119	0.246212121212121	0.953617807016659	427.673611111111	0.06	0.006015
15.636364	2.985614	0.015167	0.000193	-0.700603	0.000193	0.511686	0.106056	7097	13	43	0.438873	4687	4.8431	4.7219	30.4414	0.00147	0.0562	39995313	4687	14.446575	0.979122	0.000722	0.507119	0.000338	0.483251	0.000244	-0.000196	2.28027023490885	10643	Transient	tropics_38	1.20279723076923	1.03693166189049	0.267313019390582	0.978638057569372	0.571005917159763	1.0588410577526	434.655737704918	0.06	0.0117175
4.626214	2.185526	0.033485	0.000141	-0.612167	0.000141	0.477019	0.121417	7167	12	36	0.430229	3189	5.227	4.8178	45.6621	0.00655	0.0632	39996811	3189	14.638356	0.98411	0.000989	0.507533	0.000387	0.48529	0.000244	-0.000184	2.25308473914004	10971	Transient	tropics_38	0.385517833333333	1.05074832369446	0.142568250758342	1.06825507420774	0.364341085271318	0.982956582661914	497.610655737705	0.06	0.0079725
3.870192	2.776419	0.048854	0.000179	-0.606095	0.000179	0.481468	0.120044	7209	12	29	0.402741	2627	5.358	4.8753	14.4196	0.00625	0.0663	39997373	2627	14.753425	0.993952	0.001051	0.509264	0.000446	0.488469	0.000194	-0.000181	2.27913864948331	11126	Est.	tropics_38	0.322516	1.05645647854376	0.170313986679353	1.07110811367291	0.401345291479821	0.985667463032455	618.783505154639	0.06	0.0065675
6.474488	2.724878	0.043237	0.000176	-0.627013	0.000176	0.489412	0.119828	7867	7	95	0.843281	45151	3.9616	5.0575	136.9863	0.00627	0.0161	39954849	45151	16.556164	0.977077	0.000876	0.531824	0.000182	0.459515	9.8e-05	-2.3e-05	0.810683688983368	11389	Est.	tropics_38	0.924926857142857	1.06868275218072	0.200913242009132	1.00443949694061	0.967032967032967	1.0650620763196	1222.73469387755	0.06	0.1128775
6.737338	5.350326	0.041435	0.000345	-0.629124	0.000345	0.489163	0.119787	8161	7	37	0.64747	12433	3.8331	4.837	91.3242	0.00638	0.037	39987567	12433	17.361644	1.011444	0.000842	0.528754	0.000139	0.478447	0.000124	-2.8e-05	1.4955402150318	12071	Transient	tropics_38	0.962476857142857	1.03051222786226	0.409738717339667	1.00814094235381	2.48201438848921	1.02239746513198	966.024193548387	0.06	0.0310825
7.65812	4.643802	0.063893	3e-04	-0.63652	3e-04	0.504019	0.118291	8231	8	39	0.609456	15038	4.1465	5.711	91.3242	0.00645	0.047	39984962	15038	17.553425	1.013234	0.001089	0.527664	0.000153	0.480273	0.000158	-2.2e-05	1.5844488121428	12088	Est.	tropics_38	0.957265	1.05205543139834	0.275482093663912	1.00277941691445	1.96078431372549	1.04944271279043	748.677215189873	0.06	0.037595
9.583984	6.330837	0.031227	0.000408	-0.651989	0.000408	0.495446	0.118717	8273	8	43	0.563573	16713	4.3337	3.011	91.3242	0.00642	0.0499	39983287	16713	17.668493	1.010144	0.0012	0.527194	0.00016	0.479241	0.000184	-2.5e-05	1.67718037140117	12271	Transient	tropics_38	1.197998	1.02135901185734	0.34	0.988267050962017	2.55	1.03381388487212	645.201086956522	0.06	0.0417825
6.431694	5.908218	0.067713	0.000381	-0.626669	0.000381	0.501239	0.115117	8581	8	95	0.463003	35030	5.0285	6.7534	136.9863	0.00614	0.0626	39964970	35030	18.512329	1.002758	0.001418	0.527122	0.000181	0.47576	0.000175	-3e-06	1.94427271282998	12778	Est.	tropics_38	0.80396175	1.06711505439347	0.268688293370945	1.01374790329733	2.10497237569061	1.05355431309904	657.811428571429	0.06	0.087575
6.516102	2.478554	0.049597	0.00016	-0.627347	0.00016	0.492363	0.114924	9015	7	50	0.764452	17852	3.6138	6.6781	68.4932	0.006	0.0163	39982148	17852	19.70137	0.997274	0.001047	0.531094	0.000169	0.469613	9.8e-05	1e-06	1.04792860914437	13863	Est.	tropics_38	0.930871714285714	1.05371996009187	0.152817574021012	1.00548423257095	0.946745562130178	1.04844414443382	1172.69387755102	0.06	0.04463
6.569672	6.542277	0.067544	0.000422	-0.627777	0.000422	0.501449	0.113895	9169	7	36	0.54302	14226	3.7802	6.926	91.3242	0.00626	0.0254	39985774	14226	20.123288	1.001947	0.001666	0.531121	0.000153	0.471823	0.00028	-1.7e-05	1.43048893508253	14120	Est.	tropics_38	0.938524571428571	1.06779832981678	0.253301320528211	1.00500087459991	2.75816993464052	1.06279049558839	406.767857142857	0.06	0.035565
9.904167	4.106521	0.069308	0.000265	-0.654561	0.000265	0.516435	0.110083	9379	7	86	0.503696	50193	3.071	3.3288	54.7945	0.00608	0.0304	39949807	50193	20.69863	1.040783	0.002046	0.530709	0.000169	0.490532	0.000386	-3.9e-05	1.5808526874871	14394	Transient	tropics_38	1.414881	1.02976918562884	0.129521016617791	0.979199801988559	1.56804733727811	1.05280593315013	285.189119170984	0.06	0.1254825
8.313695	2.748665	0.109958	0.000177	-0.641786	0.000177	0.531033	0.10701	9379	7	86	0.503696	50193	3.071	3.3288	54.7945	0.00608	0.0304	39949807	50193	20.69863	1.040783	0.002046	0.530709	0.000169	0.490532	0.000386	-3.9e-05	1.5808526874871	14472	Est.	tropics_38	1.18767071428571	1.07249175646072	0.0865102639296188	0.991789323811923	1.04733727810651	1.08256545954188	277.227979274611	0.06	0.1254825
11.262718	5.364429	-0.007037	0.000346	-0.665473	0.000346	0.483391	0.112175	9659	9	71	0.547796	22554	2.9884	2.3507	273.9726	0.00633	0.037	39977446	22554	21.465753	0.960557	0.000999	0.521392	0.000194	0.460845	0.000174	-5.5e-05	1.53164409914056	14553	Transient	tropics_38	1.25141311111111	1.03376239172539	0.346346346346346	0.98588074586474	1.78350515463918	1.0489231737352	644.683908045977	0.06	0.056385
10.540541	2.010519	-0.021319	0.00013	-0.659672	0.00013	0.473548	0.117009	9925	9	22	0.491809	2991	4.1598	8.5945	30.4414	0.00614	0.0453	39997009	2991	22.194521	0.990168	0.000761	0.522065	0.000199	0.474409	8.6e-05	-4e-05	1.83258946424062	14783	Transient	tropics_38	1.17117122222222	0.988626822456002	0.170827858081472	0.99033815623518	0.653266331658291	0.998185110316204	1360.56976744186	0.06	0.0074775
7.38914	3.097439	-0.016273	2e-04	-0.634359	2e-04	0.464051	0.120753	9897	9	23	0.523277	3308	3.9782	4.5315	30.4414	0.00875	0.0426	39996692	3308	22.117808	0.976488	0.000937	0.52168	0.000209	0.468176	1e-04	-2.7e-05	1.77795692036513	15102	Transient	tropics_38	0.821015555555556	1.00754816235999	0.213447171824973	1.01647616519525	0.956937799043062	0.991189210895048	1207.53	0.06	0.00827
4.890909	5.963857	0.00803	0.000385	-0.614293	0.000385	0.466038	0.118724	9841	9	27	0.595444	4741	3.7054	7.8493	30.4414	0.00865	0.0375	39995259	4741	21.964384	0.974733	0.000857	0.521783	0.000236	0.467259	7.4e-05	-3.6e-05	1.63028878516087	15207	Transient	tropics_38	0.543434333333333	1.03419328874723	0.449241540256709	1.03687407135448	1.63135593220339	0.997386888214031	1604.37837837838	0.06	0.0118525
9.995556	2.146647	0.012001	0.000138	-0.655295	0.000138	0.487458	0.113943	9897	9	23	0.523277	3308	3.9782	4.5315	30.4414	0.00875	0.0426	39996692	3308	22.117808	0.976488	0.000937	0.52168	0.000209	0.468176	1e-04	-2.7e-05	1.77795692036513	15405	Transient	tropics_38	1.11061733333333	1.03644212825849	0.147278548559232	0.995416442605784	0.660287081339713	1.04118536618707	1139.43	0.06	0.00827
7.715517	1.375966	0.028618	8.9e-05	-0.636981	8.9e-05	0.486625	0.11817	9967	9	20	0.459363	2793	4.2883	7.9822	19.5695	0.00846	0.0437	39997207	2793	22.309589	0.995971	0.00089	0.521279	0.000187	0.477895	0.000111	-3.3e-05	1.8306851322518	16042	Est.	tropics_38	0.857279666666667	1.03319416868499	0.1	1.01459434440674	0.475935828877005	1.01826761108612	1064.59459459459	0.06	0.0069825
7.562539	4.222676	0.064137	0.000272	-0.635752	0.000272	0.503823	0.121182	10849	9	59	0.439869	20422	7.3471	5.0877	Inf	0.00619	0.0334	39979578	20422	24.726027	0.98072	0.001378	0.521922	0.000245	0.470033	0.000207	-5.1e-05	1.680098483381	16639	Transient	tropics_38	0.840282111111111	1.08719967312315	0.197387518142235	1.01459054539399	1.11020408163265	1.07188856952597	585.420289855072	0.06	0.051055
6.232365	3.705343	0.032918	0.000239	-0.625068	0.000239	0.483024	0.201445	2085	7	41	0.478316	10261	7.8355	5.6795	91.3242	0.00622	0.0757	39989739	10261	0.715068	0.99696	0.000812	0.529577	0.00016	0.470801	4.5e-05	5e-06	1.61883043947644	1805	Transient	tropics_39	0.890337857142857	1.03661710757883	0.294334975369458	1.01066517612991	1.49375	1.02596213686887	4476.55555555556	0.06	0.0256525
6.834188	4.032335	0.043057	0.00026	-0.629902	0.00026	0.490301	0.197464	2127	7	40	0.408364	9374	8.2998	5.7945	273.9726	0.00652	0.0848	39990626	9374	0.830137	0.997753	0.000795	0.528943	0.000152	0.471774	7.9e-05	-1.3e-05	1.8638741385844	1915	Est.	tropics_39	0.976312571428571	1.04634854618982	0.327044025157233	1.00699696859772	1.71052631578947	1.03927092209405	2499.54430379747	0.06	0.023435
6.192434	3.033693	0.052909	0.000196	-0.624747	0.000196	0.492601	0.197418	2337	7	30	0.284058	8713	8.687	6.3699	136.9863	0.00633	0.098	39991287	8713	1.405479	1.007239	0.000966	0.529929	0.000151	0.475361	0.000106	-6e-06	1.98040603807472	2149	Transient	tropics_39	0.884633428571429	1.04675622805251	0.202898550724638	1.01031811203506	1.29801324503311	1.03626717379002	1862.43396226415	0.06	0.0217825
11.383178	5.906701	0.037051	0.000381	-0.66644	0.000381	0.505629	0.176626	2575	8	40	0.532201	19487	7.209	7.0219	68.4932	0.00642	0.0763	39980513	19487	2.057534	1.012898	0.000846	0.527191	0.000157	0.480553	0.000111	-2.7e-05	1.66819272415526	2361	Est.	tropics_39	1.42289725	1.0245315367705	0.450354609929078	0.974093842212186	2.42675159235669	1.05218154917356	1591.22522522523	0.06	0.0487175
6.108359	5.637175	0.040768	0.000364	-0.624072	0.000364	0.486476	0.179188	2813	8	59	0.460241	20863	6.9547	7.526	136.9863	0.0065	0.0757	39979137	20863	2.709589	0.997723	0.000969	0.526024	0.000212	0.474465	0.000154	-5.8e-05	1.72665454549336	2566	Est.	tropics_39	0.763544875	1.04398758362105	0.375644994840041	1.01850558467913	1.71698113207547	1.02531482828027	1163.55844155844	0.06	0.0521575
7.072545	4.82621	0.018836	0.000311	-0.631817	0.000311	0.479543	0.172517	3429	6	52	0.820045	14248	4.5965	9.2137	68.4932	0.00653	0.0158	39985752	14248	4.39726	0.990402	0.000647	0.533964	0.000172	0.463889	2.9e-05	-9e-06	0.956969487166232	3234	Transient	tropics_39	1.1787575	1.02888980084071	0.480680061823802	0.995619480611446	1.80813953488372	1.03374514161793	5948.86206896552	0.06	0.03562
5.517606	3.207437	-0.006848	0.000207	-0.619327	0.000207	0.461472	0.176548	3807	6	18	0.585614	4713	5.4785	10.2493	18.2648	0.00608	0.0211	39995287	4713	5.432877	0.998418	0.000735	0.534312	0.000146	0.467327	5.6e-05	-3e-06	1.41118989290633	3624	Transient	tropics_39	0.919601	0.994749087176474	0.281632653061224	1.00747614886776	1.41780821917808	0.987471299539723	3152.64285714286	0.06	0.0117825
4.803077	2.268914	0.027269	0.000146	-0.613588	0.000146	0.474761	0.172808	3737	6	22	0.66393	5237	5.3895	10.0575	24.9066	0.00626	0.0209	39994763	5237	5.241096	0.997918	0.000564	0.53461	0.000145	0.46685	3.6e-05	-1.2e-05	1.34830184551766	3729	Est.	tropics_39	0.800512833333333	1.02978822095247	0.25886524822695	1.01270986224915	1.00689655172414	1.01694548570205	4800.22222222222	0.06	0.0130925
3.498489	1.706191	0.035957	0.00011	-0.603109	0.00011	0.473913	0.177578	3947	6	21	0.322575	5298	6.0462	5.5918	24.9066	0.00633	0.0317	39994702	5298	5.816438	1.010811	0.000572	0.533084	0.000123	0.474217	3.5e-05	-3e-06	1.84980663154614	4095	Transient	tropics_39	0.5830815	1.02552432774069	0.192307692307692	1.02630735558521	0.894308943089431	0.999358943268588	5073.65714285714	0.06	0.013245
3.264798	2.032686	0.025445	0.000131	-0.601232	0.000131	0.468079	0.170581	4759	6	25	0.744064	5349	5.9164	7.8164	27.3973	0.00635	0.0141	39994651	5349	8.041096	0.981859	0.000896	0.534534	0.000174	0.459397	8.4e-05	-9e-06	1.19387780125315	4792	Est.	tropics_39	0.544133	1.04472382214466	0.146205357142857	1.02544630741376	0.752873563218391	1.01889868675677	2030.72619047619	0.06	0.0133725
9.199405	5.451309	0.022229	0.000352	-0.6489	0.000352	0.489354	0.163173	5039	6	20	0.51264	5261	5.5895	5.7466	30.4414	0.00616	0.0224	39994739	5261	8.808219	1.023454	0.00063	0.535421	0.000192	0.478103	3.9e-05	-3e-05	1.45677145694504	5096	Est.	tropics_39	1.53323416666667	0.999046273797231	0.558730158730159	0.97609235175495	1.83333333333333	1.02353258607455	4183.92307692308	0.06	0.0131525
3.930506	2.161248	0.066955	0.000139	-0.606579	0.000139	0.490613	0.1463	5669	6	46	0.427883	11835	7.8536	5.8301	54.7945	0.00639	0.0446	39988165	11835	10.534247	0.997117	0.001455	0.53574	0.000164	0.465451	0.000174	1e-05	1.63087185218973	5651	Est.	tropics_39	0.655084333333333	1.07233891404993	0.09553264604811	1.01768181489055	0.847560975609756	1.05405939615556	840.80459770115	0.06	0.0295875
5.175647	4.657726	-0.020041	3e-04	-0.61658	3e-04	0.454283	0.14174	6159	5	52	0.848687	14209	3.3347	7.2123	273.9726	0.00664	0.0077	39985791	14209	11.876712	0.933551	0.000833	0.536858	0.000148	0.434878	7.6e-05	5e-06	0.793165203334021	6146	Transient	tropics_39	1.0351294	1.04992494891548	0.360144057623049	1.0054564841493	2.02702702702703	1.04462170999683	1865	0.06	0.0355225
3.231023	5.141348	-0.010858	0.000332	-0.600961	0.000332	0.451259	0.148477	6243	6	30	0.733712	4574	3.7138	7.6699	68.4932	0.00656	0.0116	39995426	4574	12.106849	0.952055	0.000933	0.53637	0.000168	0.443884	6.6e-05	1.4e-05	1.11008191669583	6210	Est.	tropics_39	0.538503833333333	1.03901637542698	0.355841371918542	1.02221317644558	1.97619047619048	1.01661470113814	2249.65151515152	0.06	0.011435
4.7625	1.431094	0.001809	9.2e-05	-0.613262	9.2e-05	0.462626	0.145307	6397	6	17	0.348485	924	4.2499	7.8863	7.2098	0.0067	0.0257	39999076	924	12.528767	0.968135	0.000991	0.533707	0.000167	0.453643	9.3e-05	9e-06	1.72883732445768	6480	Est.	tropics_39	0.79375	1.03478403035486	0.0928355196770939	1.01475406206113	0.550898203592814	1.01980191472149	1562.44086021505	0.06	0.00231
4.3	0.31	0.047565	2e-05	-0.609547	2e-05	0.482486	0.143789	6495	7	11	0.368607	567	4.5011	8.0205	5.0736	0.00696	0.0338	39999433	567	12.79726	0.986546	0.001445	0.532343	0.000187	0.463401	0.000132	3.8e-05	1.66130645315007	7377	Est.	tropics_39	0.614285714285714	1.06301618509392	0.013840830449827	1.02114062320131	0.106951871657754	1.04118463274788	1089.31060606061	0.06	0.0014175
8.035714	0.320153	-0.00765	2.1e-05	-0.639553	2.1e-05	0.470473	0.14682	6579	7	12	0.449438	445	4.4878	8.1356	6.0883	0.00615	0.0395	39999555	445	13.027397	0.99278	0.001619	0.530465	0.000203	0.467908	9.1e-05	7.7e-05	1.64967336931114	7379	Est.	tropics_39	1.14795914285714	0.999596271859121	0.012970969734404	0.994463680814628	0.103448275862069	1.00548184685878	1613.40659340659	0.06	0.0011125
5.6	1.633103	0.091466	0.000105	-0.619989	0.000105	0.509449	0.140615	6957	8	11	0.700343	2039	3.9203	8.3082	5.372	0.00621	0.026	39997961	2039	14.063014	1.045628	0.000815	0.525362	0.000102	0.497706	4.8e-05	2.6e-05	0.88437719300217	7387	Est.	tropics_39	0.7	1.04796306100784	0.128834355828221	1.02396129719324	1.02941176470588	1.02359425042093	2929.47916666667	0.06	0.0050975
13.109223	5.907973	-0.045422	0.000381	-0.680304	0.000381	0.471943	0.142255	7559	9	32	0.422449	6067	4.3433	9.1329	68.4932	0.00662	0.0277	39993933	6067	15.712329	0.966787	0.000891	0.522016	0.000174	0.463239	0.000129	-3.4e-05	2.05922509025416	7416	Transient	tropics_39	1.45658033333333	0.988422616365054	0.427609427609428	0.97020590213192	2.18965517241379	1.01878943698609	1102.7519379845	0.06	0.0151675
7.340176	5.925336	-0.021553	0.000382	-0.633966	0.000382	0.461499	0.143825	7517	9	48	0.478896	9714	4.2518	5.4849	91.3242	0.00656	0.0236	39990286	9714	15.59726	0.958898	0.000915	0.521529	0.000173	0.459816	6.8e-05	4e-06	1.91637415768234	7418	Transient	tropics_39	0.815575111111111	1.02062743501545	0.417486338797814	1.01717013819367	2.20809248554913	1.00366015971606	2115.07352941176	0.06	0.024285
8.934537	5.573593	-0.014235	0.00036	-0.646772	0.00036	0.470848	0.144973	7545	9	38	0.454268	6888	4.2511	5.4342	273.9726	0.00648	0.0246	39993112	6888	15.673973	0.963339	0.000751	0.521672	0.000179	0.461882	8.4e-05	-2.9e-05	2.00350628700643	7470	Transient	tropics_39	0.992726333333333	1.02338412393399	0.479360852197071	1.00395202984183	2.01117318435754	1.0194118844207	1725.86904761905	0.06	0.01722
6.622841	6.553528	-0.02673	0.000423	-0.628204	0.000423	0.456549	0.142919	7475	9	57	0.520096	15874	4.0122	5.3699	273.9726	0.00599	0.0179	39984126	15874	15.482192	0.955776	0.000725	0.521767	0.00017	0.45813	4.8e-05	-6e-06	1.74313162045123	7509	Transient	tropics_39	0.735871222222222	1.01867391997891	0.583448275862069	1.02258133489525	2.48823529411765	0.996549014471875	2977.47916666667	0.06	0.039685
7.597315	6.938516	0.003144	0.000448	-0.636032	0.000448	0.473928	0.145572	7713	9	15	0.253933	2225	5.1249	5.663	18.2648	0.0062	0.0448	39997775	2225	16.134247	0.984479	0.000686	0.521663	0.000164	0.472071	0.00012	-5.3e-05	2.10287227429906	7554	Est.	tropics_39	0.844146111111111	1.01896429233298	0.653061224489796	1.01481009194361	2.73170731707317	1.00393373030752	1213.1	0.06	0.0055625
11.23839	4.701684	0.005044	0.000303	-0.665277	0.000303	0.488958	0.133355	7573	9	34	0.386521	5208	4.397	5.4726	91.3242	0.0065	0.029	39994792	5208	15.750685	0.964566	0.000782	0.521501	0.000183	0.462627	9.3e-05	-3.1e-05	2.10518541860699	8100	Est.	tropics_39	1.24871	1.04197819784565	0.387468030690537	0.985867896068239	1.65573770491803	1.05691626299373	1433.9247311828	0.06	0.01302
11.032	1.806976	-0.008057	0.000117	-0.66362	0.000117	0.481749	0.144669	7825	9	13	0.333107	1474	5.3705	6.3041	12.4533	0.00613	0.0544	39998526	1474	16.441096	1.003117	0.000868	0.521445	0.000162	0.481236	0.00019	-6.8e-05	1.7859650799409	8250	Transient	tropics_39	1.22577777777778	0.988892991175945	0.134792626728111	0.987608885100933	0.722222222222222	1.00106600503703	761.415789473684	0.06	0.003685
13.966951	4.162021	0.038202	0.000269	-0.687194	0.000269	0.516777	0.134238	8231	11	22	0.633299	15604	5.4428	4.5836	273.9726	0.00599	0.0447	39984396	15604	17.553425	1.032196	0.000466	0.512756	0.000143	0.503538	7e-05	-4.9e-05	0.96440060212788	8719	Transient	tropics_39	1.26972281818182	1.00653468699856	0.57725321888412	0.980945065445885	1.88111888111888	1.02629195810445	1917.68571428571	0.06	0.03901
9.61745	8.813387	0.010463	0.000569	-0.652258	0.000569	0.485249	0.146592	8875	10	26	0.465715	4623	8.2682	6.3493	54.7945	0.00631	0.0629	39995377	4623	19.317808	1.003029	0.000891	0.516097	0.000198	0.486127	0.00011	-4.1e-05	1.92206573581725	8877	Transient	tropics_39	0.961745	1.0074663131275	0.638608305274972	1.00924502029246	2.87373737373737	0.998193887605502	1332.65454545455	0.06	0.0115575
9.712302	7.70096	0.017209	0.000497	-0.65302	0.000497	0.488947	0.13899	8735	11	36	0.593363	7985	7.4996	5.9671	68.4932	0.00628	0.0499	39992015	7985	18.934247	0.979057	0.000906	0.513839	0.000199	0.476594	0.000116	-3.9e-05	1.54402574651431	8949	Est.	tropics_39	0.882936545454545	1.03912022273894	0.548565121412804	1.01290788895676	2.49748743718593	1.02591933595471	1198.18965517241	0.06	0.0199625
15.184314	3.397401	0.006258	0.000219	-0.696972	0.000219	0.505304	0.13204	8945	10	29	0.341188	4244	8.7909	6.5425	16.116	0.00637	0.0764	39995756	4244	19.509589	1.008316	0.000708	0.516942	0.000189	0.48791	9.4e-05	-5.1e-05	2.05926643523835	9517	Transient	tropics_39	1.5184314	0.997978433539226	0.309322033898305	0.963534096537936	1.15873015873016	1.03565001742125	1404.68085106383	0.06	0.01061
7.775148	1.251217	0.069645	8.1e-05	-0.63746	8.1e-05	0.507281	0.140483	9057	10	25	0.347794	5417	8.8602	6.8466	30.4414	0.00601	0.0831	39994583	5417	19.816438	1.015876	0.000705	0.517429	0.000179	0.491109	0.000104	-5.2e-05	2.04673656421271	9676	Est.	tropics_39	0.7775148	1.05537241594771	0.114893617021277	1.02165408042662	0.452513966480447	1.03292955331708	1350.79807692308	0.06	0.0135425
7.610942	1.447418	0.046039	9.3e-05	-0.636141	9.3e-05	0.494788	0.144658	9029	10	25	0.293988	4990	9.3316	6.7726	22.8311	0.00585	0.0875	39995010	4990	19.739726	1.019698	0.000812	0.517877	0.00019	0.492523	0.000112	-4.9e-05	2.05562863390903	9714	Transient	tropics_39	0.7610942	1.02688761540699	0.114532019704433	1.02211756218312	0.489473684210526	1.00459877000668	1291.58928571429	0.06	0.012475
9.41031	5.017337	0.054586	0.000324	-0.650594	0.000324	0.506629	0.139668	9379	10	56	0.322864	30917	9.9709	7.411	Inf	0.00611	0.0978	39969083	30917	20.69863	1.020243	0.000954	0.515507	0.000174	0.494985	9.1e-05	-1.5e-05	2.15018910936493	9768	Transient	tropics_39	0.941031	1.03514878062574	0.339622641509434	1.012082810999	1.86206896551724	1.02352394517006	1534.81318681319	0.06	0.0772925
8.60836	4.351083	0.081495	0.000281	-0.644152	0.000281	0.517173	0.132826	9435	10	60	0.365036	36232	9.9916	7.8822	136.9863	0.00621	0.0999	39963768	36232	20.852055	1.007326	0.001137	0.515775	0.000173	0.488466	0.00014	-1.5e-05	2.1465900639773	9857	Est.	tropics_39	0.860836	1.07701756236955	0.247141600703606	1.01809441062304	1.6242774566474	1.05876969942637	948.757142857143	0.06	0.09058
5.289655	3.505065	0.054836	0.000226	-0.617496	0.000226	0.490012	0.131713	9925	8	40	0.768716	10900	5.1153	8.9068	136.9863	0.00655	0.0345	39989100	10900	22.194521	0.988416	0.001092	0.52378	0.000205	0.471914	5.5e-05	1.5e-05	1.10605264891459	11090	Est.	tropics_39	0.661206875	1.06874772992573	0.206959706959707	1.02961766072595	1.10243902439024	1.03835020787686	2394.78181818182	0.06	0.02725
6.617453	6.206778	0.028464	4e-04	-0.628161	4e-04	0.482635	0.135707	10457	6	77	0.70236	32378	4.1604	9.7192	273.9726	0.00633	0.0127	39967622	32378	23.652055	1.005796	0.000851	0.535612	0.000164	0.469633	6.2e-05	-1e-06	1.15056696792296	11512	Est.	tropics_39	1.10290883333333	1.02294398738995	0.470035252643948	0.996191531319245	2.4390243902439	1.02768544799876	2188.82258064516	0.06	0.080945
5.224891	3.231084	0.003523	0.000208	-0.616976	0.000208	0.465202	0.141592	10891	6	32	0.411248	5921	5.7793	9.8767	22.8311	0.00616	0.0286	39994079	5921	24.841096	0.997958	0.000598	0.533258	0.000179	0.468129	8.8e-05	-5.3e-05	1.99836484160177	12002	Transient	tropics_39	0.870815166666667	1.0055826127538	0.347826086956522	1.01184350481764	1.16201117318436	0.993747449955034	1609	0.06	0.0148025
9.022173	6.389752	-0.000215	0.000412	-0.647476	0.000412	0.477836	0.13109	10821	6	39	0.459597	7289	5.4469	9.7836	Inf	0.00604	0.0248	39992711	7289	24.649315	0.996039	0.000668	0.534275	0.000174	0.466299	7e-05	-3.2e-05	1.91532916557176	12068	Transient	tropics_39	1.5036955	1.00376092011542	0.616766467065868	0.979579962692653	2.36781609195402	1.02474163573158	1872.71428571429	0.06	0.0182225
9.427419	4.099571	0.048193	0.000264	-0.650731	0.000264	0.503195	0.197221	2141	8	19	0.785628	9157	4.2698	3.8685	45.6621	0.00605	0.017	39990843	9157	0.868493	1.017149	0.000723	0.524318	0.000174	0.48518	3.2e-05	-9e-06	0.922042961217822	1604	Est.	tropics_41	1.178427375	1.03168086957022	0.365145228215768	0.994938759959938	1.51724137931034	1.03713054948679	6163.15625	0.06	0.0228925
7.33844	5.370138	0.027202	0.000346	-0.633952	0.000346	0.484721	0.20386	2477	8	52	0.568862	23765	4.9964	4.789	273.9726	0.00604	0.0205	39976235	23765	1.789041	0.988103	0.000599	0.523891	0.000203	0.471764	3.9e-05	-3.7e-05	1.26514448659826	1803	Transient	tropics_41	0.917305	1.03994760872239	0.57762938230384	1.01259833023691	1.70443349753695	1.02746500368828	5227.17948717949	0.06	0.0594125
9.975169	5.319925	0.049122	0.000343	-0.655131	0.000343	0.505859	0.177111	2757	8	30	0.341079	7230	6.2526	5.5562	91.3242	0.00636	0.0342	39992770	7230	2.556164	0.992039	0.000967	0.52567	0.000208	0.472111	0.000188	-7.5e-05	1.78577316231088	2311	Est.	tropics_41	1.246896125	1.05877741241914	0.354705274043433	0.988022942404412	1.64903846153846	1.07148318933471	942.079787234043	0.06	0.018075
4.17094	2.56907	0.047755	0.000166	-0.60851	0.000166	0.482156	0.190728	2967	8	22	0.356203	7142	6.3318	4.6877	30.4414	0.00608	0.045	39992858	7142	3.131507	1.020339	0.001596	0.524669	0.000172	0.486521	0.000378	-8.5e-05	1.70660535940263	2591	Est.	tropics_41	0.5213675	1.02800504538156	0.104010025062657	1.03715116638438	0.965116279069767	0.991028136503871	504.571428571429	0.06	0.017855
8.836761	9.118597	-0.00454	0.000588	-0.645987	0.000588	0.475113	0.176193	3527	8	45	0.484026	11206	6.2458	6.074	273.9726	0.00634	0.0377	39988794	11206	4.665753	0.96096	0.000825	0.526992	0.000234	0.456109	7.8e-05	-3.9e-05	1.46495223113918	2725	Est.	tropics_41	1.104595125	1.03591230667413	0.712727272727273	0.994597556791126	2.51282051282051	1.04166547908504	2258.88461538462	0.06	0.028015
8.246429	7.092844	-0.00677	0.000458	-0.641245	0.000458	0.471733	0.176241	3709	7	25	0.50703	4481	6.4805	5.0219	30.4414	0.00602	0.0367	39995519	4481	5.164384	0.99106	0.000734	0.529093	0.000195	0.468568	0.000119	-6.1e-05	1.71581490052375	2895	Transient	tropics_41	1.17806128571429	1.00221264587676	0.623978201634877	0.995356871974859	2.34871794871795	1.0067546225948	1481.01680672269	0.06	0.0112025
8.961864	2.680749	0.012372	0.000173	-0.646992	0.000173	0.483612	0.17148	3933	8	21	0.399633	3816	6.4055	5.5863	24.9066	0.00638	0.0311	39996184	3816	5.778082	1.003685	0.000724	0.526644	0.000138	0.476679	0.000101	-2.7e-05	1.79089106217128	3614	Transient	tropics_41	1.120233	1.0087316735764	0.238950276243094	0.994255046253531	1.2536231884058	1.01454437892166	1697.82178217822	0.06	0.00954
7.950166	2.479244	0.036952	0.00016	-0.638866	0.00016	0.491645	0.168752	3989	8	18	0.370419	4557	6.3215	5.7397	17.1233	0.00617	0.0295	39995443	4557	5.931507	1.015708	0.000566	0.525545	0.000122	0.483376	5.6e-05	-1.6e-05	1.76066094430752	3719	Est.	tropics_41	0.99377075	1.02159598306655	0.282685512367491	1.00446339098942	1.31147540983607	1.01710676574758	3013.42857142857	0.06	0.0113925
7.098418	3.924409	0.073757	0.000253	-0.632024	0.000253	0.506944	0.159961	4395	9	69	0.666593	31763	5.1731	6.8521	273.9726	0.0061	0.0292	39968237	31763	7.043836	1.019411	0.000923	0.521958	0.00015	0.488416	5.6e-05	1.3e-05	1.43654043528451	3921	Est.	tropics_41	0.788713111111111	1.05604625929296	0.274106175514626	1.01830975934353	1.68666666666667	1.03793487518836	2856.44642857143	0.06	0.0794075
7.33118	2.784037	0.104254	0.00018	-0.633894	0.00018	0.523487	0.137376	4717	8	71	0.648469	21560	3.4272	7.7342	Inf	0.00605	0.0277	39978440	21560	7.926027	0.986664	0.001743	0.526994	0.000164	0.468202	0.000235	1.6e-05	1.2824693705654	4595	Est.	tropics_41	0.9163975	1.12488377930851	0.103270223752151	1.00669442385541	1.09756097560976	1.11807937599583	584.578723404255	0.06	0.0539
8.173333	1.129956	-0.004194	7.3e-05	-0.640658	7.3e-05	0.472631	0.142279	5557	7	8	0.86915	1047	4.5502	8.5603	10.1471	0.00622	0.0064	39998953	1047	10.227397	0.987468	0.000929	0.531003	0.000176	0.465042	4.4e-05	1.8e-05	0.532445448047022	5332	Transient	tropics_41	1.167619	1.00845271192153	0.0785791173304629	0.992358950424601	0.414772727272727	1.0163189561373	3233.61363636364	0.06	0.0026175
8.181287	13.820936	-0.002016	0.000892	-0.640722	0.000892	0.473713	0.140833	5375	7	17	0.862821	2843	3.9936	8.311	27.3973	0.00667	0.0057	39997157	2843	9.728767	0.971691	0.000807	0.529246	0.000212	0.459191	4.7e-05	-1.4e-05	0.632048908223222	5387	Transient	tropics_41	1.16875528571429	1.02706110354331	1.10532837670384	0.995589681007266	4.20754716981132	1.0316251842915	2996.44680851064	0.06	0.0071075
4.12069	0.31302	0.064152	2e-05	-0.608107	2e-05	0.489853	0.141402	5655	7	7	0.853286	852	5.0767	8.6945	7.6104	0.00631	0.0096	39999148	852	10.49589	0.997901	0.000864	0.531351	0.000164	0.469642	3.2e-05	2.2e-05	0.54697476479953	6354	Est.	tropics_41	0.58867	1.06849723281392	0.0231481481481482	1.0245212795672	0.121951219512195	1.04303490744014	4418.8125	0.06	0.00213
6.072614	2.619209	0.099902	0.000169	-0.623785	0.000169	0.515882	0.137277	6061	7	23	0.768443	14653	2.506	3.8822	34.2466	0.00603	0.0106	39985347	14653	11.608219	1.061597	0.000874	0.529306	0.000108	0.501583	9e-05	5e-06	0.722392718687834	6389	Est.	tropics_41	0.867516285714286	1.04094361290823	0.193363844393593	1.01248080769507	1.56481481481481	1.02850774448097	1525.3	0.06	0.0366325
3.285199	3.770647	0.003844	0.000243	-0.601396	0.000243	0.458188	0.13976	6467	7	47	0.631444	8612	3.3339	8.8	45.6621	0.00633	0.0145	39991388	8612	12.720548	0.963013	0.001282	0.531094	0.000189	0.453448	0.000116	1.7e-05	1.17417762215126	6766	Est.	tropics_41	0.469314142857143	1.04240690171764	0.189547581903276	1.03191907565841	1.28571428571429	1.01045323829855	1204.8275862069	0.06	0.02153
6.067542	5.248721	0.067613	0.000339	-0.623744	0.000339	0.499508	0.134966	7013	5	35	0.865496	17650	3.5252	2.8027	54.7945	0.00595	0.008	39982350	17650	14.216438	1.02467	0.000676	0.537595	0.00014	0.476696	5.2e-05	-8e-06	0.650919143143665	7783	Est.	tropics_41	1.2135084	1.0441909661138	0.501479289940828	0.996910572544596	2.42142857142857	1.04785439777133	2595.5	0.06	0.044125
4.32464	5.179681	0.034258	0.000334	-0.609745	0.000334	0.476388	0.13332	7447	5	50	0.691247	16178	4.0817	3.2986	45.6621	0.00636	0.0184	39983822	16178	15.405479	0.990698	0.000813	0.537482	0.000161	0.46098	6.4e-05	-3e-06	1.22568725497221	8266	Est.	tropics_41	0.864928	1.04456813680118	0.410824108241082	1.0111770091153	2.07453416149068	1.03342444357673	2083.125	0.06	0.040445
6.075635	9.43026	0.054456	0.000608	-0.623809	0.000608	0.493166	0.129981	7951	5	63	0.465162	30211	4.3454	3.1288	273.9726	0.00607	0.0433	39969789	30211	16.786301	1.017631	0.001093	0.539373	0.000143	0.471815	9.6e-05	1.6e-05	1.64676819660324	8964	Transient	tropics_41	1.215127	1.03767083833626	0.556267154620311	0.993559753009879	4.25174825174825	1.04525290632981	1353.96875	0.06	0.0755275
2.374872	2.973873	0.061334	0.000192	-0.594084	0.000192	0.481821	0.131916	7755	5	40	0.518916	13137	3.8329	3.8082	68.4932	0.00608	0.026	39986863	13137	16.249315	1.012984	0.0012	0.539101	0.000155	0.469892	0.000108	1.9e-05	1.52540987123525	8975	Est.	tropics_41	0.4749744	1.04962564237689	0.16	1.0240530598993	1.23870967741935	1.02538668459987	1221.44444444444	0.06	0.0328425
4.256248	3.8064	0.111303	0.000246	-0.609196	0.000246	0.514539	0.114393	8021	5	82	0.365726	37930	4.3781	3.3205	273.9726	0.0063	0.0529	39962070	37930	16.978082	1.008782	0.001838	0.539854	0.000141	0.46728	0.000246	2.4e-05	1.79118034502933	9250	Est.	tropics_41	0.8512496	1.10800304605938	0.133841131664853	1.00728696802405	1.74468085106383	1.10113636363636	465.012195121951	0.06	0.094825
5.73197	3.020733	0.012281	0.000195	-0.621049	0.000195	0.471314	0.106746	8399	5	77	0.819037	14771	3.4778	3.6767	136.9863	0.0065	0.0371	39985229	14771	18.013699	0.939894	0.000907	0.536458	0.000143	0.438174	0.000109	-3e-06	1.01007938663727	9771	Est.	tropics_41	1.146394	1.07709669509552	0.214994487320838	1.00171948177391	1.36363636363636	1.07563205484579	979.321100917431	0.06	0.0369275
8.2	1.26	-0.006519	8.1e-05	-0.640872	8.1e-05	0.471629	0.123314	8791	8	14	0.391544	544	5.8602	12.9904	4.0891	0.00665	0.1152	39999456	544	19.087671	0.997732	0.001447	0.525375	0.000172	0.474917	0.000185	1.4e-05	1.7602320337426	10408	Transient	tropics_41	1.025	0.995760587594936	0.0559778852798894	1.00277482838617	0.47093023255814	0.993076684978638	666.562162162162	0.06	0.00136
7.844828	1.510404	-0.001998	9.7e-05	-0.63802	9.7e-05	0.472428	0.115274	8581	7	24	0.452238	1497	5.6752	12.6986	27.3973	0.00705	0.1091	39998503	1497	18.512329	0.957732	0.001323	0.531992	0.000156	0.450235	0.000193	-1e-06	1.88543371095607	10711	Est.	tropics_41	1.12068971428571	1.0420493360077	0.073318216175359	0.993130530766959	0.621794871794872	1.049292036381	597.274611398964	0.06	0.0037425
5.9375	6.158594	-0.016972	0.000397	-0.6227	0.000397	0.458326	0.125085	8609	7	21	0.365572	1127	5.7778	12.7356	15.2207	0.00709	0.1138	39998873	1127	18.589041	0.966261	0.00121	0.531105	0.000158	0.455026	0.000187	-1.3e-05	1.9092986373266	11028	Transient	tropics_41	0.848214285714286	1.01750066808396	0.328099173553719	1.01014666903363	2.5126582278481	1.00725233283373	668.903743315508	0.06	0.0028175
9.571429	2.122449	0.012347	0.000137	-0.651888	0.000137	0.485936	0.109731	8749	8	14	0.315372	631	6.1719	12.9329	4.9813	0.00627	0.1321	39999369	631	18.972603	0.99377	0.001425	0.525469	0.000161	0.473038	0.000273	-3.4e-05	1.84236203925022	11122	Transient	tropics_41	1.196428625	1.01877047897267	0.096140350877193	0.991611463619717	0.850931677018633	1.02726630841497	401.945054945055	0.06	0.0015775
7.65	0.5275	-0.020795	3.4e-05	-0.636455	3.4e-05	0.462894	0.126113	8721	8	15	0.319328	595	5.9218	12.8932	6.0883	0.00654	0.1237	39999405	595	18.89589	0.991544	0.001247	0.526872	0.000181	0.470665	0.000165	-4e-06	1.84404154728924	11202	Transient	tropics_41	0.95625	0.987772327838644	0.0272654370489174	1.00435208713586	0.187845303867403	0.983489318304952	764.321212121212	0.06	0.0014875
10.325	0.269375	0.048415	1.7e-05	-0.657941	1.7e-05	0.50684	0.111846	8833	8	13	0.494881	586	5.5122	13.0479	3.8052	0.00637	0.1075	39999414	586	19.20274	1.005706	0.001412	0.524394	0.000151	0.479595	0.000181	2.1e-05	1.53376414255961	11509	Est.	tropics_41	1.290625	1.04365107845199	0.0120396600566572	0.987647890197927	0.112582781456954	1.05680834871089	617.933701657459	0.06	0.001465
6.102041	0.785506	0.019572	5.1e-05	-0.624021	5.1e-05	0.476008	0.125063	8903	9	13	0.436519	701	5.168	13.1438	4.0891	0.00607	0.1022	39999299	701	19.394521	1.013374	0.001048	0.521428	0.000135	0.486039	0.000143	1e-06	1.54308953297779	11510	Transient	tropics_41	0.678004555555555	1.00630644488824	0.0486641221374046	1.02753535684598	0.377777777777778	0.979361738461317	874.566433566434	0.06	0.0017525
10.965854	3.886639	0.042942	0.000251	-0.663088	0.000251	0.506711	0.117869	9169	12	14	0.534856	3414	3.3475	13.5082	22.8311	0.00609	0.0322	39996586	3414	20.123288	1.041226	0.000762	0.510372	0.000104	0.510305	0.00017	-4.4e-05	1.14599207363384	11520	Transient	tropics_41	0.913821166666667	1.00254637149724	0.329396325459318	1.00957293761645	2.41346153846154	0.992957153075122	693.347058823529	0.06	0.008535
11.14959	7.893606	-0.007985	0.000509	-0.664564	0.000509	0.482309	0.125912	9799	13	36	0.684774	7290	5.2486	5.3178	273.9726	0.00654	0.0172	39992710	7290	21.849315	0.972157	0.000686	0.505625	0.000169	0.480878	4.7e-05	-1.7e-05	1.40142816953863	11641	Transient	tropics_41	0.857660769230769	1.02045944783341	0.74198250728863	1.01754818265016	3.01183431952663	1.00297580675348	2678.97872340426	0.06	0.018225
17.373333	1.460622	-0.000575	9.4e-05	-0.714554	9.4e-05	0.510727	0.13052	10275	14	13	0.377869	1220	7.4475	6.6219	11.9119	0.00606	0.0429	39998780	1220	23.153425	1.008772	0.000698	0.498844	0.000202	0.505939	0.000171	-1e-04	1.75744797111301	11685	Transient	tropics_41	1.24095235714286	0.990734442749025	0.134670487106017	0.981088957949771	0.465346534653465	1.00946359146063	763.27485380117	0.06	0.00305
12.860215	4.693722	0.003912	0.000303	-0.678304	0.000303	0.494845	0.129989	9785	13	40	0.716734	8169	5.1348	5.2795	68.4932	0.00633	0.0154	39991831	8169	21.810959	0.957747	0.000859	0.505458	0.00017	0.473895	8e-05	-1e-05	1.3207004571419	11780	Transient	tropics_41	0.989247307692308	1.04820966482778	0.352735739231665	1.00399428600861	1.78235294117647	1.04420810517098	1624.8625	0.06	0.0204225
13.43038	1.523634	0.027	9.8e-05	-0.682884	9.8e-05	0.508655	0.125975	9981	13	17	0.47314	2420	6.0076	5.8164	17.1233	0.00576	0.031	39997580	2420	22.347945	0.991593	0.000608	0.505105	0.000144	0.491045	9.4e-05	-4.1e-05	1.8161236249544	12168	Est.	tropics_41	1.03310615384615	1.03607811144642	0.161184210526316	1.00010495603473	0.680555555555555	1.03586229367981	1340.15957446809	0.06	0.00605
14.70122	2.014389	0.006597	0.00013	-0.693091	0.00013	0.503497	0.123794	9953	13	19	0.474713	2610	5.9914	5.7397	18.2648	0.00659	0.0328	39997390	2610	22.271233	0.984428	0.000717	0.505575	0.000147	0.487005	8.2e-05	-2.1e-05	1.7789411201037	12511	Transient	tropics_41	1.13086307692308	1.02254182950324	0.181311018131102	0.98902851420472	0.884353741496599	1.03386412870504	1509.68292682927	0.06	0.006525
16.75	1.059295	0.008293	6.8e-05	-0.709548	6.8e-05	0.512716	0.121487	10009	13	15	0.422775	2292	6.2312	5.8918	21.0748	0.00665	0.035	39997708	2292	22.424658	0.995013	0.000527	0.504279	0.000137	0.493557	9.3e-05	-4.7e-05	1.90534541380737	12597	Transient	tropics_41	1.28846153846154	1.01338121429451	0.129032258064516	0.975385591841467	0.496350364963504	1.03881821147304	1306.31182795699	0.06	0.00573
13.580247	1.206523	0.026589	7.8e-05	-0.684088	7.8e-05	0.509042	0.134607	10513	15	11	0.263289	1204	8.0161	7.274	7.2098	0.00686	0.0444	39998796	1204	23.805479	1.027398	0.000619	0.49546	0.000181	0.518741	0.000109	-7.3e-05	1.91335469311581	12785	Transient	tropics_41	0.9053498	0.999559704570834	0.126009693053312	1.01834692924747	0.430939226519337	0.981302808145105	1234.92660550459	0.06	0.00301
12.986667	0.839822	0.052104	5.4e-05	-0.67932	5.4e-05	0.519713	0.132515	10443	15	12	0.290793	1097	7.8946	7.0822	8.5616	0.00658	0.0443	39998903	1097	23.613699	1.018967	0.000557	0.496844	0.00025	0.513206	0.000185	-0.000149	1.97907817096685	12793	Transient	tropics_41	0.8657778	1.03387577741717	0.0969479353680431	1.02036375416992	0.216	1.01267911910617	716.297297297297	0.06	0.0027425
9.343515	4.457655	0.055997	0.000288	-0.650057	0.000288	0.507042	0.188291	2127	8	51	0.78434	28531	3.3217	5.3945	Inf	0.00612	0.023	39971469	28531	0.830137	0.985334	0.000959	0.527883	0.000171	0.466866	0.000132	-2.7e-05	0.98191300220383	1515	Est.	tropics_42	1.167939375	1.07333605756862	0.300312825860271	0.988885834550057	1.68421052631579	1.08605467093342	1426.44696969697	0.06	0.0713275
7.795349	4.079048	0.047653	0.000263	-0.637622	0.000263	0.496384	0.185185	2687	11	27	0.706905	10007	4.3103	3.2932	45.6621	0.00612	0.0329	39989993	10007	2.364384	1.015784	0.000983	0.514669	0.000169	0.493586	6.7e-05	5e-06	1.19219921786065	2290	Transient	tropics_42	0.708668090909091	1.03250952590764	0.267548321464903	1.02696649205344	1.55621301775148	1.00566871831859	2763.9552238806	0.06	0.0250175
10.112381	4.358799	0.056417	0.000281	-0.656233	0.000281	0.510138	0.178381	2631	11	25	0.736274	8251	4.0118	3.1397	54.7945	0.00605	0.0252	39991749	8251	2.210959	1.010401	0.00089	0.514796	0.000166	0.490906	0.000104	-2.4e-05	1.17314051195741	2311	Est.	tropics_42	0.919307363636364	1.04714741368607	0.315730337078652	1.00778169452108	1.69277108433735	1.03917654296342	1715.20192307692	0.06	0.0206275
7.516644	4.640846	0.071988	0.000299	-0.635384	0.000299	0.507626	0.177186	2855	10	36	0.404325	21965	5.3355	3.6685	136.9863	0.00617	0.0683	39978035	21965	2.824658	1.016989	0.001131	0.516946	0.000175	0.491982	8.3e-05	1.2e-05	1.58826371017713	2388	Est.	tropics_42	0.7516644	1.0566903361561	0.264367816091954	1.02473378680972	1.70857142857143	1.0317979113057	2134.77108433735	0.06	0.0549125
6.090909	2.322112	0.023861	0.00015	-0.623932	0.00015	0.478076	0.16802	3569	7	20	0.586117	6137	6.0235	5.6247	45.6621	0.00639	0.056	39993863	6137	4.780822	0.991846	0.000947	0.531927	0.000165	0.466324	8.2e-05	2e-06	1.33779191596944	3353	Transient	tropics_42	0.870129857142857	1.03256750688225	0.158394931362196	1.00734385188074	0.909090909090909	1.02520136214306	2049.0243902439	0.06	0.0153425
6.089027	6.039693	0.030545	0.00039	-0.623917	0.00039	0.481281	0.167272	3471	7	25	0.64525	6568	6.2646	5.3562	136.9863	0.00622	0.0677	39993432	6568	4.512329	0.996982	0.000823	0.531416	0.000177	0.469171	2.5e-05	1.2e-05	1.12762768715859	3411	Est.	tropics_42	0.869861	1.03413731114273	0.473876063183475	1.00832762028344	2.20338983050847	1.02581148451204	6690.88	0.06	0.01642
9.297327	5.295784	0.02638	0.000342	-0.649686	0.000342	0.491882	0.163011	3863	7	28	0.454447	13918	5.6324	6.4301	39.1389	0.00636	0.0328	39986082	13918	5.586301	1.016595	0.000772	0.53042	0.000162	0.479394	0.000111	-3.9e-05	1.55408881506575	3627	Transient	tropics_42	1.32818957142857	1.00997057052717	0.44300518134715	0.984521181089374	2.11111111111111	1.02604955422888	1468.56756756757	0.06	0.034795
7.899859	5.004076	0.053211	0.000323	-0.638462	0.000323	0.499586	0.157404	3807	7	23	0.484157	11267	5.6954	6.2767	68.4932	0.00632	0.0369	39988733	11267	5.432877	1.011022	0.00083	0.53088	0.000159	0.476346	0.000121	-3.5e-05	1.43584235870948	3722	Est.	tropics_42	1.12855128571429	1.04315450430184	0.389156626506024	0.99477099109294	2.0314465408805	1.0487880658177	1300.85950413223	0.06	0.0281675
6.438686	2.838941	0.058147	0.000183	-0.626725	0.000183	0.496334	0.154251	4031	8	51	0.282642	22042	5.681	6.8904	91.3242	0.00615	0.0396	39977958	22042	6.046575	1.01209	0.00103	0.527433	0.000178	0.479957	0.00014	-3e-05	1.88672662240909	3918	Est.	tropics_42	0.80483575	1.04721001616942	0.177669902912621	1.01309341369562	1.02808988764045	1.03412180674519	1101.79285714286	0.06	0.055105
11.922652	4.380758	0.006446	0.000283	-0.670773	0.000283	0.492558	0.14812	4325	8	62	0.430997	22738	4.6704	4.411	136.9863	0.0063	0.0289	39977262	22738	6.852055	0.987083	0.000645	0.524221	0.000185	0.470995	7.9e-05	-4.5e-05	1.57687514589333	4082	Transient	tropics_42	1.4903315	1.01963747746599	0.438759689922481	0.975377140360432	1.52972972972973	1.04578180235459	1874.93670886076	0.06	0.056845
9.218868	2.45021	0.02844	0.000158	-0.649056	0.000158	0.492465	0.153721	4745	9	18	0.673707	4119	5.1146	8.1548	91.3242	0.00905	0.021	39995881	4119	8.00274	1.004699	0.000711	0.522446	0.000187	0.480988	5.2e-05	-2.4e-05	1.31874359814156	4625	Est.	tropics_42	1.02431866666667	1.02403633136479	0.222222222222222	1.00017766554703	0.844919786096257	1.02386130215307	2956.17307692308	0.06	0.0102975
7.652344	2.765854	0.026433	0.000178	-0.636474	0.000178	0.485332	0.15987	4955	9	19	0.610069	4052	5.5564	8.437	18.2648	0.00609	0.0205	39995948	4052	8.578082	1.014747	0.000818	0.522581	2e-04	0.485667	5.6e-05	-2.1e-05	1.44560939458158	4964	Transient	tropics_42	0.850260444444444	1.01186349930755	0.21760391198044	1.01257975091727	0.89	0.999310226966213	2854.82142857143	0.06	0.01013
7.061947	6.907667	0.023389	0.000446	-0.631731	0.000446	0.481564	0.155631	4885	9	19	0.5838	3753	5.6023	8.3438	54.7945	0.00921	0.0242	39996247	3753	8.386301	1.015576	0.000723	0.522518	0.000197	0.486129	4.4e-05	-2.5e-05	1.50884116748339	4978	Est.	tropics_42	0.784660777777778	1.00796461088289	0.616874135546335	1.01751649140854	2.26395939086294	0.990609488427969	3537.06818181818	0.06	0.0093825
7.872781	2.97494	0.035377	0.000192	-0.638244	0.000192	0.49057	0.158051	4997	8	14	0.561218	4827	5.6733	8.5	39.1389	0.00907	0.0205	39995173	4827	8.693151	1.023733	0.000719	0.524513	0.000181	0.488133	1.9e-05	-6e-06	1.54103819021568	5048	Transient	tropics_42	0.984097625	1.01199259087564	0.267037552155772	1.00706591252899	1.06077348066298	1.00499249180039	8318.47368421052	0.06	0.0120675
6.1959	4.435427	0.018733	0.000286	-0.624775	0.000286	0.476039	0.158625	5809	7	39	0.502778	6659	7.6364	5.5411	54.7945	0.00631	0.0307	39993341	6659	10.917808	0.992867	0.00077	0.528196	0.000181	0.47013	5.5e-05	-1.4e-05	1.72717361878337	5713	Est.	tropics_42	0.885128571428571	1.02622965960417	0.371428571428571	1.01360456324968	1.58011049723757	1.01256886393125	2884.09090909091	0.06	0.0166475
9.862162	7.686406	0.031216	0.000496	-0.654223	0.000496	0.496417	0.155104	5893	7	32	0.514437	6061	7.8726	5.5178	68.4932	0.00648	0.0327	39993939	6061	11.147945	1.002018	0.000751	0.529253	0.000168	0.473501	4.6e-05	-6e-06	1.56883619184678	5818	Transient	tropics_42	1.40888028571429	1.02963053440117	0.660452729693742	0.982225563032078	2.95238095238095	1.04839694108355	3371.82608695652	0.06	0.0151525
6.938086	6.868587	0.043811	0.000443	-0.630737	0.000443	0.491056	0.150896	6033	7	21	0.3443	7386	8.1149	5.7753	39.1389	0.00613	0.0385	39992614	7386	11.531507	1.016427	0.000917	0.53004	0.000142	0.479572	7.5e-05	7e-06	1.68471127311325	6100	Transient	tropics_42	0.991155142857143	1.02789956572002	0.48309705561614	1.0040740801783	3.11971830985915	1.02394635216401	2011.94666666667	0.06	0.018465
8.1	4.278785	0.086701	0.000276	-0.640069	0.000276	0.51749	0.14063	6173	7	28	0.277774	15833	8.4165	6.1589	91.3242	0.00612	0.0558	39984167	15833	11.915068	1.031225	0.00152	0.530569	0.000145	0.486049	0.000186	1.7e-05	1.98626546692565	6132	Est.	tropics_42	1.15714285714286	1.05754859547607	0.181578947368421	0.993755839713554	1.90344827586207	1.06468689370825	756.075268817204	0.06	0.0395825
5.103555	2.194841	0.087681	0.000142	-0.616001	0.000142	0.505613	0.150944	6117	7	20	0.3178	10601	8.4071	6.0055	91.3242	0.00643	0.0475	39989399	10601	11.761644	1.024757	0.001116	0.530509	0.000145	0.483073	0.000115	8e-06	1.83663889193452	6144	Transient	tropics_42	0.729079285714286	1.06526701781229	0.127240143369176	1.01807883474949	0.979310344827586	1.04665961459241	1312.55652173913	0.06	0.0265025
4.59554	4.29233	0.079488	0.000277	-0.611921	0.000277	0.499826	0.146346	6285	7	65	0.230767	41076	8.2281	6.4658	91.3242	0.00599	0.0707	39958924	41076	12.221918	1.032809	0.001171	0.528999	0.000154	0.488338	0.000196	-3.4e-05	2.06490461346614	6247	Est.	tropics_42	0.656505714285714	1.04833765648894	0.236549957301452	1.02515901535008	1.7987012987013	1.02352468986644	746.663265306123	0.06	0.10269
10.116564	4.251332	0.038458	0.000274	-0.656267	0.000274	0.501328	0.125803	6523	8	90	0.364179	28464	6.2576	7.1178	Inf	0.00648	0.0628	39971536	28464	12.873973	0.966777	0.001254	0.526243	0.000211	0.459571	0.000236	-6.3e-05	1.96267985492936	6420	Est.	tropics_42	1.2645705	1.07491911862198	0.218500797448166	0.985826597684033	1.29857819905213	1.09086082455159	533.063559322034	0.06	0.07116
6.341639	3.786889	0.07965	0.000244	-0.625946	0.000244	0.506733	0.123706	6929	10	45	0.813821	22575	3.292	3.0274	91.3242	0.00586	0.0146	39977425	22575	13.986301	1.018091	0.001063	0.519045	0.000161	0.490536	9e-05	5e-06	0.924374649961477	7693	Est.	tropics_42	0.6341639	1.06366521612004	0.229539040451552	1.03026772368314	1.51552795031056	1.03301898331621	1374.51111111111	0.06	0.0564375
11.551711	8.895538	0.03019	0.000574	-0.667794	0.000574	0.503096	0.121558	7097	9	105	0.430631	38850	3.4474	3.4863	273.9726	0.00634	0.0267	39961150	38850	14.446575	1.003576	0.001389	0.52224	0.000191	0.480591	0.000156	2e-06	1.68257447883778	7740	Transient	tropics_42	1.28352344444444	1.0269778660668	0.41324694024478	0.981998033325156	3.00523560209424	1.04682775998718	779.217948717949	0.06	0.097125
6.338877	8.658967	0.007746	0.000559	-0.625924	0.000559	0.471739	0.129193	7237	8	95	0.591539	37279	3.4547	3.463	Inf	0.00614	0.0298	39962721	37279	14.830137	0.99375	0.001013	0.52521	0.000188	0.473205	8.6e-05	-4e-06	1.69190344609962	7790	Transient	tropics_42	0.792359625	1.01411429219512	0.55182625863771	1.01819667444519	2.97340425531915	0.996901976944453	1502.24418604651	0.06	0.0931975
8.335135	5.522279	0.028594	0.000356	-0.641958	0.000356	0.489195	0.119289	7405	8	64	0.554659	15368	3.9369	5.4123	91.3242	0.00645	0.0343	39984632	15368	15.290411	0.974526	0.00086	0.526229	0.00019	0.463202	0.000101	-3e-05	1.88811461209116	8187	Est.	tropics_42	1.041891875	1.05590485315057	0.413953488372093	1.00006080161824	1.87368421052632	1.05611590623529	1181.07920792079	0.06	0.03842
9.401674	4.315646	-0.001894	0.000278	-0.650525	0.000278	0.478495	0.125881	7559	8	33	0.402517	7627	4.612	3.1452	39.1389	0.00632	0.0497	39992373	7627	15.712329	0.994015	0.000986	0.526965	0.000194	0.471837	0.000155	-4.7e-05	2.09206709728937	8511	Transient	tropics_42	1.17520925	1.00411743533666	0.281947261663286	0.990145027962126	1.43298969072165	1.01411080521451	812.135483870968	0.06	0.0190675
7.741874	2.910426	0.014011	0.000188	-0.637193	0.000188	0.479741	0.124625	7699	8	40	0.238966	8700	5.2412	3.5288	45.6621	0.00622	0.0651	39991300	8700	16.09589	1.01393	0.001085	0.525088	0.000187	0.483038	0.000203	-6.3e-05	2.38225635487588	8574	Transient	tropics_42	0.96773425	1.00017714643308	0.173271889400922	1.00702094345433	1.00534759358289	0.993174450043268	613.916256157635	0.06	0.02175
10.053498	3.593846	0.019252	0.000232	-0.65576	0.000232	0.491287	0.122235	7643	8	39	0.315294	7650	5.0628	5.4712	54.7945	0.00611	0.0587	39992350	7650	15.942466	1.003041	0.001133	0.526626	0.000189	0.47648	0.00024	-7.5e-05	2.27209475666987	8816	Transient	tropics_42	1.25668725	1.01634780109351	0.204766107678729	0.985609211463834	1.22751322751323	1.03107580591001	509.3125	0.06	0.019125
10.3762	3.820086	0.010615	0.000246	-0.658352	0.000246	0.488325	0.12133	7615	8	39	0.326606	7532	4.8908	3.2986	27.3973	0.00616	0.0554	39992468	7532	15.865753	0.997501	0.001065	0.526776	0.000188	0.473703	0.000216	-7e-05	2.22194940066486	8878	Transient	tropics_42	1.297025	1.01320353462222	0.230985915492958	0.982777893708063	1.30851063829787	1.03086744225812	561.712962962963	0.06	0.01883
7.995575	4.20352	0.022809	0.000271	-0.63923	0.000271	0.484951	0.126816	7601	8	43	0.327406	7367	4.8304	5.4137	91.3242	0.00645	0.0538	39992633	7367	15.827397	1.004158	0.001119	0.526828	0.000191	0.476803	0.00021	-6.2e-05	2.21536595108178	9077	Transient	tropics_42	0.999446875	1.01883479920677	0.242180518319928	1.00165252333879	1.41884816753927	1.01708881865257	603.885714285714	0.06	0.0184175
9.738372	5.887946	0.053148	0.00038	-0.653229	0.00038	0.506982	0.118856	7769	8	36	0.281525	10912	5.4318	3.7205	54.7945	0.00622	0.0695	39989088	10912	16.287671	1.019962	0.001322	0.523966	0.000216	0.486971	0.000245	-7.3e-05	2.356874787043	9123	Transient	tropics_42	1.2172965	1.03394608059469	0.287443267776097	0.993123236165475	1.75925925925926	1.04109279608026	485.126530612245	0.06	0.02728
3.523154	3.062981	0.095269	0.000198	-0.603307	0.000198	0.503064	0.118638	7797	8	36	0.287417	12668	5.3351	3.7973	91.3242	0.00607	0.0668	39987332	12668	16.364384	1.023962	0.001251	0.524181	0.000221	0.488639	0.000184	-5.2e-05	2.38907512088237	9227	Est.	tropics_42	0.44039425	1.07421437821707	0.158273381294964	1.04353212664801	0.895927601809955	1.0295207709577	644.771739130435	0.06	0.03167
13.561873	6.560553	0.007181	0.000423	-0.68394	0.000423	0.499227	0.100848	8343	6	38	0.520815	4612	4.4977	5.2932	27.3973	0.00607	0.0505	39995388	4612	17.860274	0.962489	0.00093	0.535649	0.000208	0.449594	0.000255	-0.000115	1.74878520898644	9409	Est.	tropics_42	2.26031216666667	1.04646062989632	0.454838709677419	0.942081192191445	2.03365384615385	1.11039515651899	395.482352941176	0.06	0.01153
5.297919	3.580567	-0.010983	0.000231	-0.617562	0.000231	0.459123	0.119311	8175	5	128	0.788939	36506	3.4437	4.8329	Inf	0.00665	0.0223	39963494	36506	17.4	0.945038	0.000823	0.537016	0.000181	0.440173	0.000118	-3.5e-05	1.14164770291318	9484	Transient	tropics_42	1.0595838	1.04660034087839	0.280680437424058	1.00417407705257	1.27624309392265	1.04305125484753	1011.11016949153	0.06	0.091265
6.24918	8.639549	-0.027891	0.000557	-0.625203	0.000557	0.454525	0.122784	8343	6	38	0.520815	4612	4.4977	5.2932	27.3973	0.00607	0.0505	39995388	4612	17.860274	0.962489	0.00093	0.535649	0.000208	0.449594	0.000255	-0.000115	1.74878520898644	9675	Transient	tropics_42	1.04153	1.0103953010475	0.598924731182796	0.999073612528071	2.67788461538462	1.01096767305614	481.505882352941	0.06	0.01153
3.591549	3.974013	0.029057	0.000256	-0.603857	0.000256	0.470971	0.1233	8427	6	23	0.363171	2346	5.7487	6.5452	22.8311	0.00632	0.0882	39997654	2346	18.090411	0.980467	0.00153	0.533005	0.000262	0.460358	0.000441	-0.000167	2.01555166950481	9742	Transient	tropics_42	0.5985915	1.04999278236733	0.167320261437909	1.0256919664065	0.977099236641221	1.02305379726213	279.591836734694	0.06	0.005865
3.398438	2.28656	0.03524	0.000148	-0.602305	0.000148	0.473155	0.120882	8497	7	24	0.258247	2122	6.9064	6.637	12.4533	0.00597	0.1258	39997878	2122	18.282192	0.996988	0.001207	0.528736	0.000301	0.472058	0.000497	-0.000257	2.10599102361727	9972	Est.	tropics_42	0.485491142857143	1.03899774857668	0.122618061309031	1.03557934787545	0.491694352159468	1.00232386698245	243.223340040241	0.06	0.005305
5.372781	5.72494	0.033983	0.000369	-0.618164	0.000369	0.480117	0.11736	8427	6	23	0.363171	2346	5.7487	6.5452	22.8311	0.00632	0.0882	39997654	2346	18.090411	0.980467	0.00153	0.533005	0.000262	0.460358	0.000441	-0.000167	2.01555166950481	10393	Transient	tropics_42	0.8954635	1.0551778070443	0.241176470588235	1.01112186717689	1.40839694656489	1.04292094413478	266.122448979592	0.06	0.005865
5.992647	1.772005	0.018566	0.000114	-0.623143	0.000114	0.475129	0.119218	8525	8	20	0.287417	2098	7.3401	6.6795	11.9119	0.0063	0.1404	39997902	2098	18.358904	1.012246	0.001316	0.527105	0.000322	0.480793	0.000537	-0.000275	2.093428459853	11052	Transient	tropics_42	0.749080875	1.0064148633361	0.0866261398176292	1.01736149813446	0.354037267080745	0.988219462429777	222.007448789572	0.06	0.005245
13.088597	10.039731	0.031224	0.000648	-0.680139	0.000648	0.509624	0.101258	9309	9	74	0.418547	19453	10.1207	7.9397	Inf	0.00646	0.14	39980547	19453	20.506849	0.985286	0.00096	0.522866	0.000408	0.471799	0.000391	-0.000276	2.13972906750138	11377	Est.	tropics_42	1.45428855555556	1.04712396453338	0.675	0.968788518468589	1.58823529411765	1.08017185284411	258.971867007673	0.06	0.0486325
12.782415	5.933861	0.067687	0.000383	-0.677679	0.000383	0.527642	0.098385	9813	12	101	0.718375	49044	4.5473	9.3205	91.3242	0.00608	0.0359	39950956	49044	21.887671	1.018877	0.001761	0.510916	0.000193	0.498737	0.000238	-1e-06	1.19836079435667	12438	Est.	tropics_42	1.06520125	1.05020560535085	0.217490062464509	0.993889829334901	1.98445595854922	1.057956397861	413.382352941176	0.06	0.12261
10.09441	2.345538	0.089679	0.000151	-0.656089	0.000151	0.527717	0.09776	9771	12	69	0.790147	38708	4.7953	9.2055	68.4932	0.00611	0.0374	39961292	38708	21.772603	1.029968	0.001532	0.510055	0.000204	0.50503	0.000181	-8e-06	1.0389820792128	12451	Est.	tropics_42	0.841200833333333	1.06199717867595	0.0985639686684073	1.01729558200143	0.740196078431373	1.0449220838366	540.110497237569	0.06	0.09677
12.448132	5.522138	0.040061	0.000356	-0.674994	0.000356	0.512038	0.101081	9995	12	133	0.443716	60692	4.0104	9.8192	Inf	0.0063	0.0505	39939308	60692	22.386301	0.980984	0.001362	0.511033	0.000139	0.480168	0.000291	-4.6e-05	1.63827988665058	12634	Est.	tropics_42	1.03734433333333	1.06105121550003	0.261380323054332	0.996333848411429	2.56115107913669	1.06637260292231	347.357388316151	0.06	0.15173
14.346304	7.920281	-0.020513	0.000511	-0.690241	0.000511	0.488885	0.103017	10135	12	79	0.37331	22997	4.2906	10.2027	273.9726	0.00611	0.059	39977003	22997	22.769863	0.962258	0.001349	0.508273	0.000144	0.473556	0.000282	-4.3e-05	1.79299747471487	12787	Transient	tropics_42	1.19552533333333	1.01812191776452	0.378799110452187	0.986586349851872	3.54861111111111	1.03236998369781	365.308510638298	0.06	0.0574925
17.496454	4.207434	0.025893	0.000271	-0.715543	0.000271	0.524983	0.098978	10443	13	21	0.684961	4209	4.546	3.9151	54.7945	0.00634	0.041	39995791	4209	23.613699	0.997115	0.000782	0.503914	0.000181	0.49499	0.000144	-6.3e-05	1.35160911241086	14052	Transient	tropics_42	1.34588107692308	1.02920037896034	0.346547314578005	0.970257926125245	1.49723756906077	1.06059314329582	687.347222222222	0.06	0.0105225
11.496568	4.135572	0.071748	0.000267	-0.667351	0.000267	0.523787	0.107631	10709	13	15	0.711791	6471	5.1091	4.6438	30.4414	0.00636	0.0259	39993529	6471	24.342466	1.028426	0.00068	0.50408	0.000231	0.510445	0.000144	-0.000105	1.09623545778028	14459	Transient	tropics_42	0.884351384615385	1.04468825665308	0.392647058823529	1.01782631879155	1.15584415584416	1.02613797764696	747.4375	0.06	0.0161775
7.49787	2.733668	0.091478	0.000176	-0.635233	0.000176	0.517661	0.185368	1861	9	70	0.378571	31397	3.6596	3.1808	273.9726	0.00625	0.0568	39968603	31397	0.10137	1.00831	0.002131	0.521439	0.000174	0.483709	0.000443	-5.5e-05	1.81658869482784	1347	Est.	tropics_43	0.833096666666667	1.08676167943256	0.0825903331769122	1.016057540254	1.01149425287356	1.07019096192132	418.437923250564	0.06	0.0784925
5.991189	5.885385	0.036918	0.00038	-0.623131	0.00038	0.483931	0.177928	2477	9	20	0.656902	2731	4.1022	4.0342	27.3973	0.00627	0.0142	39997269	2731	1.789041	0.995953	0.000755	0.522514	0.000189	0.476703	2.5e-05	-5e-06	1.33078444918048	2149	Est.	tropics_43	0.665687666666667	1.04182419602037	0.503311258278146	1.02631272576192	2.01058201058201	1.01516248062211	7117.12	0.06	0.0068275
7.340102	6.772656	0.010735	0.000437	-0.633966	0.000437	0.476562	0.177715	2463	9	20	0.685288	2882	4.0683	2.4055	54.7945	0.00643	0.0152	39997118	2882	1.750685	0.984744	0.000904	0.521979	0.000194	0.471819	5.6e-05	-4e-06	1.30776824571169	2153	Transient	tropics_43	0.815566888888889	1.02645238442784	0.483407079646018	1.01629323210706	2.25257731958763	1.01005258372384	3173.48214285714	0.06	0.007205
10.497537	2.81157	-0.024328	0.000181	-0.659327	0.000181	0.471961	0.181318	2463	9	20	0.685288	2882	4.0683	2.4055	54.7945	0.00643	0.0152	39997118	2882	1.750685	0.984744	0.000904	0.521979	0.000194	0.471819	5.6e-05	-4e-06	1.30776824571169	2737	Transient	tropics_43	1.166393	0.991085541578043	0.200221238938053	0.990843103869224	0.93298969072165	1.00030096286924	3237.82142857143	0.06	0.007205
7.7625	5.781094	0.04659	0.000373	-0.637358	0.000373	0.495628	0.172952	2687	8	11	0.430042	2137	4.5724	4.3192	27.3973	0.0061	0.0203	39997863	2137	2.364384	1.019738	0.000607	0.526439	0.000136	0.484425	1e-05	7e-06	1.19640043832048	2890	Transient	tropics_43	0.9703125	1.02741328374401	0.614497528830313	1.00427090801199	2.74264705882353	1.0231263869536	17295.2	0.06	0.0053425
5.42439	4.410137	0.021545	0.000285	-0.618578	0.000285	0.474387	0.177071	3709	7	18	0.322783	3033	7.1924	5.7178	21.0748	0.00613	0.0538	39996967	3033	5.164384	1.008003	0.000677	0.529374	0.000184	0.476296	8.6e-05	-4.7e-05	1.78665046552781	3145	Transient	tropics_43	0.774912857142857	1.01366639717091	0.420974889217134	1.01763580895028	1.54891304347826	0.99599198817542	2058.96511627907	0.06	0.0075825
9.267442	3.219173	-0.009605	0.000208	-0.649446	0.000208	0.474299	0.16661	3401	7	40	0.643478	6900	5.6214	5.3	91.3242	0.00633	0.026	39993100	6900	4.320548	0.982988	0.000707	0.529674	0.000199	0.464162	3.8e-05	-1.8e-05	1.57817043618938	3166	Est.	tropics_43	1.32392028571429	1.0075819650697	0.294200848656294	0.986144440256155	1.04522613065327	1.02183935781042	4384.47368421053	0.06	0.01725
10.873684	3.11036	-0.006381	0.000201	-0.662348	0.000201	0.481961	0.166916	3639	7	23	0.405752	2886	6.827	5.626	11.4155	0.00598	0.0488	39997114	2886	4.972603	1.004345	0.001006	0.530768	0.000188	0.473332	0.000168	-5.2e-05	1.75024454130043	3369	Transient	tropics_43	1.55338342857143	0.989340630308101	0.199801192842942	0.971496381039286	1.06914893617021	1.01823033304319	993.547619047619	0.06	0.007215
7.222727	2.400393	0.045967	0.000155	-0.633023	0.000155	0.493186	0.161876	3639	7	23	0.405752	2886	6.827	5.626	11.4155	0.00598	0.0488	39997114	2886	4.972603	1.004345	0.001006	0.530768	0.000188	0.473332	0.000168	-5.2e-05	1.75024454130043	3901	Est.	tropics_43	1.03181814285714	1.04251015146339	0.154075546719682	1.00040734764512	0.824468085106383	1.041945188578	963.547619047619	0.06	0.007215
12.570888	4.910381	-0.016089	0.000317	-0.67598	0.000317	0.484033	0.1509	4353	9	60	0.658375	17487	7.1146	7.3068	273.9726	0.00628	0.0522	39982513	17487	6.928767	0.964087	0.000764	0.522133	0.000183	0.46186	0.000111	-4.3e-05	1.34188551066473	3997	Transient	tropics_43	1.39676533333333	1.0206959917739	0.414921465968586	0.9741918088541	1.73224043715847	1.04800805438878	1359.45945945946	0.06	0.0437175
10.124378	4.437266	-0.005883	0.000286	-0.656329	0.000286	0.479313	0.158628	4647	9	22	0.467964	3340	8.0185	8.1123	14.4196	0.00634	0.0606	39996660	3340	7.734247	0.992632	0.000969	0.522819	0.000199	0.474904	0.000129	-4e-05	1.88682164809909	4414	Transient	tropics_43	1.12493088888889	1.00151342185175	0.29514963880289	0.992221366500938	1.43718592964824	1.0092839816047	1229.67441860465	0.06	0.00835
9.320755	4.282561	-0.002117	0.000276	-0.649875	0.000276	0.478051	0.155467	4521	9	28	0.491742	5389	7.4402	7.7671	30.4414	0.00635	0.0576	39994611	5389	7.389041	0.979325	0.000892	0.522364	0.000222	0.468977	0.000129	-5.7e-05	1.90855216772754	4417	Transient	tropics_43	1.03563944444444	1.0189520733812	0.309417040358744	0.999515733400012	1.24324324324324	1.0193484968346	1205.17054263566	0.06	0.0134725
7.64977	2.651532	0.059341	0.000171	-0.636453	0.000171	0.501549	0.152811	4717	9	18	0.409955	3315	7.4332	8.3041	13.6986	0.00662	0.0585	39996685	3315	7.926027	1.00412	0.001185	0.523576	0.000191	0.479677	0.000157	-2.6e-05	1.96413791897216	4861	Est.	tropics_43	0.849974444444444	1.05678308048666	0.144303797468354	1.01067667575384	0.895287958115183	1.04559734988336	973.31847133758	0.06	0.0082875
5.593023	1.923517	0.067073	0.000124	-0.619933	0.000124	0.49716	0.149997	4675	9	19	0.450777	3281	8.1432	8.189	21.0748	0.00648	0.0633	39996719	3281	7.810959	1.00217	0.00122	0.523367	0.000197	0.478942	0.000164	-2.9e-05	1.96277838203185	4954	Est.	tropics_43	0.621447	1.06705802368232	0.101639344262295	1.02792205293692	0.629441624365482	1.03803800877768	914.615853658536	0.06	0.0082025
14.735537	2.954853	-0.019135	0.000191	-0.693367	0.000191	0.490834	0.141922	5543	7	17	0.629385	1967	7.2155	8.2342	16.116	0.0062	0.0458	39998033	1967	10.189041	0.984789	0.000615	0.529685	0.000253	0.465097	6.4e-05	-6.8e-05	1.12943752069656	5219	Transient	tropics_43	2.10507671428571	0.99620011187117	0.310569105691057	0.943749780264184	0.754940711462451	1.05533684371217	2217.53125	0.06	0.0049175
7.3	2.635	0.063521	0.00017	-0.633644	0.00017	0.502212	0.151296	5991	8	10	0.610461	1281	8.1201	8.8479	9.1324	0.00628	0.0404	39998719	1281	11.416438	1.016987	0.000512	0.527486	0.000109	0.48218	3.3e-05	-4e-06	0.978130672104456	6241	Est.	tropics_43	0.9125	1.04778317007555	0.33203125	1.0060069239103	1.55963302752294	1.04154465137501	4584.72727272727	0.06	0.0032025
10.763415	3.274774	0.046395	0.000211	-0.661462	0.000211	0.508214	0.148152	6411	10	86	0.679407	48822	4.1763	7.8712	136.9863	0.00598	0.0193	39951178	48822	12.567123	1.035174	0.000719	0.51858	0.000128	0.499266	8.9e-05	-2.1e-05	1.33752334190941	6282	Transient	tropics_43	1.0763415	1.01189566879086	0.29346314325452	0.995210478502785	1.6484375	1.01792230995101	1664.62921348315	0.06	0.122055
7.431112	6.485735	0.02113	0.000418	-0.634697	0.000418	0.482523	0.149513	6523	10	120	0.620482	55054	3.8675	8.1781	136.9863	0.00614	0.0197	39944946	55054	12.873973	0.983072	0.000967	0.517333	0.000152	0.475244	9.9e-05	-2e-06	1.64984845486257	6337	Est.	tropics_43	0.7431112	1.03894202981464	0.432264736297828	1.0246709239492	2.75	1.01531634276288	1510.23232323232	0.06	0.137635
10.871179	6.605676	-0.024124	0.000426	-0.662328	0.000426	0.47353	0.148615	6747	9	51	0.376942	7468	3.8538	9.8836	136.9863	0.00658	0.0306	39992532	7468	13.487671	0.974254	0.000934	0.520168	0.00017	0.468397	6.5e-05	7e-06	2.12232871290133	6380	Transient	tropics_43	1.20790877777778	1.00196114959269	0.45610278372591	0.991313391170568	2.50588235294118	1.01095865259598	2286.38461538462	0.06	0.01867
8.829534	6.29998	-0.007914	0.000406	-0.645929	0.000406	0.473549	0.146765	6663	10	90	0.409252	16667	3.838	8.5616	Inf	0.00636	0.0263	39983333	16667	13.257534	0.96111	0.000873	0.519181	0.000185	0.462971	5.7e-05	0	2.01835992417417	6382	Est.	tropics_43	0.8829534	1.03226189848235	0.465063001145475	1.00961968357379	2.19459459459459	1.02284808335727	2574.82456140351	0.06	0.0416675
11.120833	3.981233	0.006488	0.000257	-0.664333	0.000257	0.489186	0.146212	6873	9	25	0.536006	3916	4.121	2.5205	34.2466	0.00618	0.0322	39996084	3916	13.832877	0.98967	0.000604	0.520916	0.000151	0.47518	5.4e-05	-2.2e-05	1.80078448211151	6695	Transient	tropics_43	1.23564811111111	1.01701485612752	0.425496688741722	0.987907191509511	1.70198675496689	1.02947514626036	2707.62962962963	0.06	0.00979
11.739496	3.251465	0.01564	0.00021	-0.669302	0.00021	0.496119	0.147948	7167	10	13	0.554707	1965	5.2068	10.4575	13.6986	0.0063	0.0282	39998035	1965	14.638356	0.998688	0.000658	0.518082	0.000145	0.48214	7.6e-05	-2.5e-05	1.35479792667239	7145	Transient	tropics_43	1.1739496	1.01709737667478	0.319148936170213	0.988387697422566	1.44827586206897	1.02899365329572	1946.68421052632	0.06	0.0049125
11.797101	1.060281	0.012129	6.8e-05	-0.669765	6.8e-05	0.494609	0.148776	7167	10	13	0.554707	1965	5.2068	10.4575	13.6986	0.0063	0.0282	39998035	1965	14.638356	0.998688	0.000658	0.518082	0.000145	0.48214	7.6e-05	-2.5e-05	1.35479792667239	7592	Transient	tropics_43	1.1797101	1.01353260939618	0.103343465045593	0.987930179842153	0.468965517241379	1.02586178288464	1957.57894736842	0.06	0.0049125
6.155459	2.609894	0.052359	0.000168	-0.62445	0.000168	0.492296	0.157907	7713	10	37	0.477567	17853	7.1825	11.2055	91.3242	0.00611	0.0324	39982147	17853	16.134247	1.039801	0.000592	0.516426	0.000163	0.503585	2.3e-05	-2e-05	1.3252888089374	7657	Est.	tropics_43	0.6155459	1.01341888716505	0.283783783783784	1.0370428740571	1.03067484662577	0.977582731812902	6865.52173913043	0.06	0.0446325
13.133022	4.691757	0.046516	0.000303	-0.680495	0.000303	0.517586	0.145706	7671	10	29	0.477006	13547	6.8543	4.7068	39.1389	0.00599	0.0314	39986453	13547	16.019178	1.032454	0.000639	0.516536	0.000155	0.499918	4e-05	-1.8e-05	1.25309467844059	7660	Transient	tropics_43	1.3133022	1.0146842772384	0.474178403755869	0.980311689816476	1.95483870967742	1.03534179605455	3642.65	0.06	0.0338675
5.40186	3.008963	0.041804	0.000194	-0.618397	0.000194	0.48416	0.152958	8091	9	56	0.382138	15586	8.8026	5.8575	Inf	0.00646	0.0441	39984414	15586	17.169863	0.98655	0.000915	0.521571	0.000249	0.473126	8.2e-05	-4.2e-05	2.00027385956158	7997	Est.	tropics_43	0.600206666666667	1.05690547003551	0.212021857923497	1.03304718638695	0.779116465863454	1.02332148307216	1865.34146341463	0.06	0.038965
6.22846	2.455639	0.015529	0.000158	-0.625037	0.000158	0.474712	0.159551	8483	7	47	0.631645	12659	5.6736	6.9315	68.4932	0.00636	0.0285	39987341	12659	18.243836	1.014581	0.001021	0.531267	0.000201	0.477595	5.2e-05	7e-06	1.57010594197085	8614	Transient	tropics_43	0.88978	1.00105383551148	0.154750244857982	1.0074814061715	0.786069651741294	0.993963504643055	3068.28846153846	0.06	0.0316475
3.111614	3.437517	0.047966	0.000222	-0.600002	0.000222	0.478423	0.155349	8665	6	65	0.55697	28120	5.7678	7.4301	136.9863	0.00612	0.033	39971880	28120	18.742466	1.017915	0.001023	0.534914	0.000204	0.475912	6.3e-05	0	1.72538371212192	8785	Transient	tropics_43	0.518602333333333	1.03067052173178	0.217008797653959	1.025979014331	1.08823529411765	1.00527618551329	2465.85714285714	0.06	0.0703
7.919807	7.554042	-0.001669	0.000487	-0.638622	0.000487	0.473269	0.147942	8791	5	77	0.367632	35424	6.0844	7.7753	Inf	0.00629	0.0421	39964576	35424	19.087671	0.988452	0.001148	0.537069	0.000188	0.46029	0.000121	-5e-06	1.84832989586845	8796	Transient	tropics_43	1.5839614	1.00999582377897	0.424216027874565	0.983150272808504	2.59042553191489	1.02819744074388	1222.66115702479	0.06	0.08856
2.892799	3.575251	0.06872	0.000231	-0.598244	0.000231	0.487497	0.153339	8581	6	49	0.633192	19776	5.8199	7.2	68.4932	0.00621	0.0306	39980224	19776	18.512329	1.023936	0.000904	0.533051	0.000197	0.480409	4.9e-05	-5e-06	1.6183783574258	8829	Est.	tropics_43	0.482133166666667	1.04609687422472	0.255530973451327	1.03137635228659	1.17258883248731	1.01475409494826	3129.36734693878	0.06	0.04944
6.039179	4.772719	0.012384	0.000308	-0.623516	0.000308	0.472451	0.146634	9099	5	33	0.318757	8370	6.8862	8.6192	91.3242	0.00599	0.0588	39991630	8370	19.931507	0.983355	0.000844	0.537402	0.000149	0.457659	0.000108	-1.9e-05	2.10559898482665	9024	Transient	tropics_43	1.2078358	1.02959866909979	0.364928909952607	0.997496001432669	2.06711409395973	1.0323210075624	1357.72222222222	0.06	0.020925
4.165109	3.934317	0.013307	0.000254	-0.608464	0.000254	0.465899	0.147524	8987	5	51	0.380118	14898	6.3232	8.3123	54.7945	0.00646	0.0485	39985102	14898	19.624658	0.972571	0.000867	0.537571	0.000169	0.452504	0.000105	-2.2e-05	1.970432416975	9282	Est.	tropics_43	0.8330218	1.04197630009541	0.292964244521338	1.01230553229334	1.50295857988166	1.02960194827007	1404.99047619048	0.06	0.037245
7.473131	3.034325	0.043677	0.000196	-0.635034	0.000196	0.493183	0.143803	9575	5	37	0.661554	13757	5.683	9.9233	39.1389	0.0061	0.0407	39986243	13757	21.235616	1.023206	0.000675	0.537096	0.000163	0.476482	5.9e-05	-2.2e-05	1.37488593668178	10013	Transient	tropics_43	1.4946262	1.02095265283132	0.29037037037037	0.986634551024891	1.20245398773006	1.03505064199697	2437.33898305085	0.06	0.0343925
9.902373	6.314537	0.033772	0.000407	-0.654546	0.000407	0.498074	0.135132	9883	6	60	0.529861	24212	7.3599	5.1781	136.9863	0.00656	0.0649	39975788	24212	22.079452	0.990798	0.001228	0.532892	0.000208	0.465188	3e-04	-0.000105	1.9389596505992	10137	Transient	tropics_43	1.6503955	1.04395522430068	0.3314332247557	0.975203123380019	1.95673076923077	1.07069399898536	450.44	0.06	0.06053
5.975504	4.088737	0.037116	0.000264	-0.623005	0.000264	0.484203	0.144546	9911	6	57	0.47497	22353	7.7183	8.5356	54.7945	0.00613	0.0773	39977647	22353	22.156164	0.985501	0.00173	0.53213	0.000214	0.463419	0.000458	-0.000134	2.0598110885202	10203	Transient	tropics_43	0.995917333333333	1.05308203665998	0.152601156069364	1.00789344888376	1.23364485981308	1.04484926168327	315.602620087336	0.06	0.0558825
10.356893	4.976896	0.036889	0.000321	-0.658197	0.000321	0.501445	0.129796	9897	6	57	0.503189	23361	7.5094	5.2164	68.4932	0.00614	0.0705	39976639	23361	22.117808	0.988153	0.001467	0.532481	0.000209	0.464339	0.000386	-0.000124	1.99757248633665	10306	Est.	tropics_43	1.72614883333333	1.05001739943644	0.21881390593047	0.972399124185456	1.53588516746411	1.07991144400966	336.259067357513	0.06	0.0584025
5.57803	3.622699	0.06518	0.000234	-0.619812	0.000234	0.496387	0.134136	9939	7	55	0.399256	21515	7.9467	5.3315	136.9863	0.00619	0.0857	39978485	21515	22.232877	0.99341	0.001539	0.530885	0.000222	0.468216	0.000391	-0.000126	2.24019468801785	10483	Est.	tropics_43	0.796861428571429	1.07443163477073	0.152046783625731	1.01348800711282	1.05405405405405	1.06016667520973	343.058823529412	0.06	0.0537875
9.846246	5.793777	0.027689	0.000374	-0.654095	0.000374	0.49487	0.130599	10149	8	63	0.41281	27417	6.7544	5.9068	Inf	0.00634	0.0993	39972583	27417	22.808219	1.006571	0.000962	0.526273	0.000206	0.478429	0.000136	-5e-05	1.95570908832992	10584	Transient	tropics_43	1.23078075	1.02136451685191	0.388773388773389	0.987913821221859	1.81553398058252	1.0343645556603	960.286764705882	0.06	0.0685425
6.737719	5.475946	0.033825	0.000353	-0.629127	0.000353	0.48551	0.129275	10485	7	56	0.532868	16916	7.7158	6.8274	136.9863	0.00633	0.0941	39983084	16916	23.728767	0.987575	0.000728	0.528493	0.00022	0.46742	7e-05	-4.5e-05	1.75461878776856	11230	Est.	tropics_43	0.962531285714286	1.04741773562827	0.48489010989011	1.00863579396525	1.60454545454545	1.03870180993539	1846.78571428571	0.06	0.04229
4.95795	2.702568	0.032744	0.000174	-0.614832	0.000174	0.478044	0.128837	10583	7	50	0.438643	12028	7.5017	7.0959	136.9863	0.00646	0.0926	39987972	12028	23.99726	0.995335	0.0012	0.529637	0.000223	0.470051	0.000148	-3.2e-05	1.93282402459605	11580	Transient	tropics_43	0.708278571428571	1.03812885527762	0.145	1.02094780124818	0.780269058295964	1.01700453780547	870.52027027027	0.06	0.03007
4.886179	9.295988	0.047508	6e-04	-0.614255	6e-04	0.484913	0.127669	10793	6	36	0.35773	15207	6.1323	7.6712	54.7945	0.00669	0.0739	39984793	15207	24.572603	1.016609	0.001272	0.532234	0.000166	0.477708	0.000161	-8e-06	1.99573329019549	11941	Transient	tropics_43	0.814363166666667	1.03152204074964	0.471698113207547	1.01655253675675	3.6144578313253	1.0150824352952	792.975155279503	0.06	0.0380175
6.560463	3.802601	0.052153	0.000245	-0.627703	0.000245	0.493748	0.122974	10765	7	39	0.357568	13768	6.3326	7.5945	45.6621	0.00632	0.0757	39986232	13768	24.49589	1.015325	0.001185	0.532044	0.00017	0.477288	0.00015	-1.4e-05	1.96617024499359	12019	Transient	tropics_43	0.937209	1.03763516246703	0.206751054852321	1.00333162385638	1.44117647058824	1.03448651547912	819.826666666667	0.06	0.03442
6.123226	3.535973	0.08243	0.000228	-0.624191	0.000228	0.507214	0.119332	10849	7	35	0.36205	19489	5.5293	7.8247	68.4932	0.00625	0.0661	39980511	19489	24.726027	1.024607	0.001349	0.532031	0.000152	0.481652	0.000189	-9e-06	1.97987566122027	12085	Transient	tropics_43	0.874746571428571	1.05984309710216	0.169014084507042	1.00688612171307	1.5	1.05307151221214	631.386243386243	0.06	0.0487225
10.092511	4.30642	-0.016879	0.000278	-0.656073	0.000278	0.474068	0.22259	1959	10	42	0.798689	13273	3.3377	4.9247	Inf	0.00646	0.0138	39986727	13273	0.369863	0.990195	0.000697	0.517033	0.000167	0.478957	1.6e-05	2e-06	0.966956615346981	1039	Transient	tropics_45	1.0092511	0.99299900748655	0.398852223816356	1.00358197672358	1.66467065868263	0.98979240307585	13911.875	0.06	0.0331825
10.613506	3.883668	0.027147	0.000251	-0.660258	0.000251	0.497454	0.212106	2001	10	33	0.758586	10948	3.5619	3.0658	273.9726	0.0063	0.0143	39989052	10948	0.484932	0.976957	0.000817	0.517694	0.000173	0.471959	5.1e-05	-2e-06	1.05653411102581	1129	Transient	tropics_45	1.0613506	1.05175441389051	0.307221542227662	0.99811472423433	1.45086705202312	1.05401952288228	4158.94117647059	0.06	0.02737
7.204955	5.955741	0.032732	0.000384	-0.63288	0.000384	0.486678	0.209277	2141	9	28	0.575949	6636	4.213	2.4795	39.1389	0.00635	0.0254	39993364	6636	0.868493	0.99812	0.001061	0.519964	0.00019	0.480063	7.3e-05	5e-06	1.45112000551189	1667	Est.	tropics_45	0.800550555555556	1.03521979803064	0.361922714420358	1.02134021444913	2.02105263157895	1.01377944144831	2866.80821917808	0.06	0.01659
14.607083	3.300928	-0.001577	0.000213	-0.692335	0.000213	0.499215	0.18881	2869	10	41	0.816893	18126	4.9429	4.474	136.9863	0.00619	0.017	39981874	18126	2.863014	0.970696	0.000766	0.517079	0.000199	0.469572	9.7e-05	-4.3e-05	0.897789794609312	1994	Transient	tropics_45	1.4607083	1.02856532097702	0.278067885117493	0.967755904289176	1.07035175879397	1.06312769926657	1946.49484536082	0.06	0.045315
11.434783	1.489225	0.002793	9.6e-05	-0.666855	9.6e-05	0.488608	0.203617	3387	9	18	0.550974	3541	6.693	5.8932	34.2466	0.00055	0.0275	39996459	3541	4.282192	1.005908	0.00066	0.520615	0.00017	0.483335	0.000125	-6.3e-05	1.56784585736146	2481	Transient	tropics_45	1.27053144444444	0.996907176459808	0.145454545454545	0.985988560798119	0.564705882352941	1.01090961755304	1628.936	0.06	0.0088525
12.545852	1.400736	0.013687	9e-05	-0.675779	9e-05	0.498388	0.197717	3345	9	19	0.614645	3537	6.5497	5.7767	12.4533	0.00605	0.023	39996463	3537	4.167123	1.004751	0.000573	0.521562	0.000165	0.481873	8e-05	-4.8e-05	1.47921377100666	2688	Transient	tropics_45	1.39398355555556	1.00898739666919	0.157068062827225	0.975454389323386	0.545454545454546	1.03427251578735	2471.4625	0.06	0.0088425
6.708661	3.080476	0.038333	0.000199	-0.628894	0.000199	0.487428	0.203089	3359	9	21	0.578297	3640	6.6064	5.8151	22.8311	0.00094	0.0271	39996360	3640	4.205479	1.00728	0.000663	0.521371	0.000169	0.483266	9.9e-05	-4.9e-05	1.53937735320472	2732	Est.	tropics_45	0.745406777777778	1.0315673774694	0.300150829562594	1.02265214866509	1.17751479289941	1.00861223425608	2051.40404040404	0.06	0.0091
8.016064	1.244722	0.04601	8e-05	-0.639395	8e-05	0.496368	0.196472	3303	9	19	0.673726	3494	6.2129	5.663	17.1233	0.01057	0.022	39996506	3494	4.052055	0.999276	0.000811	0.522062	0.000187	0.478794	0.000122	-5e-05	1.39361112930024	2755	Est.	tropics_45	0.890673777777778	1.04784352046222	0.0986436498150432	1.01063002570607	0.427807486631016	1.03670472061053	1610.4262295082	0.06	0.008735
8.761098	4.188285	0.043974	0.00027	-0.645379	0.00027	0.498505	0.189039	4017	10	38	0.342681	17366	8.2919	5.6055	68.4932	0.00649	0.0357	39982634	17366	6.008219	1.005209	0.000812	0.515691	0.000167	0.487505	5.6e-05	-8e-06	1.72720454956828	2995	Est.	tropics_45	0.8761098	1.03954022069084	0.332512315270936	1.01701160710561	1.61676646706587	1.02256387113978	3375.69642857143	0.06	0.043415
8.565173	8.02172	0.032302	0.000518	-0.643806	0.000518	0.491911	0.181573	4633	8	37	0.795291	14611	4.7632	7.2932	273.9726	0.00604	0.0209	39985389	14611	7.69589	0.989603	0.000977	0.524646	0.000189	0.471722	6.2e-05	4e-06	1.01605370019147	3284	Transient	tropics_45	1.070646625	1.04368051903776	0.530194472876152	1.00122628080585	2.74074074074074	1.04279851268332	2928.59677419355	0.06	0.0365275
7.84223	3.762772	0.031193	0.000243	-0.637999	0.000243	0.488502	0.179266	4913	8	36	0.367336	13097	6.3195	4.6904	68.4932	0.00614	0.0519	39986903	13097	8.463014	1.002962	0.000683	0.525345	0.000153	0.477505	7e-05	-2.3e-05	2.1743338603709	3848	Transient	tropics_45	0.98027875	1.02863777471221	0.355783308931186	1.00571737149439	1.58823529411765	1.023030125339	2560.94285714286	0.06	0.0327425
8.962121	3.985939	0.022306	0.000257	-0.646994	0.000257	0.488555	0.178105	4913	8	36	0.367336	13097	6.3195	4.6904	68.4932	0.00614	0.0519	39986903	13097	8.463014	1.002962	0.000683	0.525345	0.000153	0.477505	7e-05	-2.3e-05	2.1743338603709	3992	Transient	tropics_45	1.120265125	1.01953677101703	0.376281112737921	0.99671150832935	1.6797385620915	1.02314111894116	2544.35714285714	0.06	0.0327425
8.104738	3.510227	0.03958	0.000226	-0.640107	0.000226	0.493653	0.177003	4829	8	43	0.526423	12792	5.9282	7.1356	273.9726	0.00621	0.0416	39987208	12792	8.232877	1.002616	0.000689	0.526043	0.000156	0.476674	4e-05	-6e-06	1.75989547108878	4036	Transient	tropics_45	1.01309225	1.03765920896324	0.328011611030479	1.00226788831341	1.44871794871795	1.03561973172441	4425.075	0.06	0.03198
5.533679	5.036431	0.019591	0.000325	-0.619456	0.000325	0.473993	0.182738	4955	8	36	0.304711	12799	6.4973	7.174	91.3242	0.00619	0.0553	39987201	12799	8.578082	1.006384	0.000686	0.525053	0.000156	0.479379	4.8e-05	-1.2e-05	2.22718817170321	4118	Est.	tropics_45	0.691709875	1.01331515902201	0.473760932944606	1.0251101488454	2.08333333333333	0.988764630907904	3807.04166666667	0.06	0.0319975
6.67	6.683322	0.037744	0.000431	-0.628583	0.000431	0.48712	0.170904	5207	8	40	0.194512	14323	7.2358	7.6548	136.9863	0.00648	0.0625	39985677	14323	9.268493	1.00421	0.001044	0.525941	0.000193	0.47751	7.4e-05	2e-06	2.39232672170213	4502	Est.	tropics_45	0.83375	1.03411174128631	0.412835249042146	1.01408146262447	2.23316062176166	1.02012523297941	2309.51351351351	0.06	0.0358075
10.446784	3.560618	0.036837	0.00023	-0.658919	0.00023	0.501806	0.153848	5599	7	70	0.473905	25311	7.0014	6.5699	91.3242	0.00634	0.0692	39974689	25311	10.342466	1.003535	0.001004	0.529297	0.000192	0.474237	0.00014	-3.7e-05	2.13810073235637	4745	Transient	tropics_45	1.49239771428571	1.03386916316844	0.229083665338645	0.977542576057083	1.19791666666667	1.0581333805671	1098.91428571429	0.06	0.0632775
5.278338	3.868372	0.033835	0.00025	-0.617405	0.00025	0.47996	0.168565	5627	7	80	0.478974	25492	7.174	6.6466	273.9726	0.00636	0.0745	39974508	25492	10.419178	0.994676	0.000935	0.528922	2e-04	0.47042	0.000155	-5.6e-05	2.15973314249806	4822	Transient	tropics_45	0.754048285714286	1.03995061140564	0.267379679144385	1.01970085616337	1.25	1.02027975001063	1087.51612903226	0.06	0.06373
4.862745	4.462643	0.043617	0.000288	-0.614067	0.000288	0.482926	0.156948	5907	7	52	0.439706	14139	6.6798	8.6137	68.4932	0.00674	0.0649	39985861	14139	11.186301	0.991277	0.000967	0.529892	0.000239	0.467973	0.000146	-6.6e-05	2.02380238041732	5232	Est.	tropics_45	0.694677857142857	1.05377427629255	0.297828335056877	1.02123743828708	1.20502092050209	1.03195269812575	1074.98630136986	0.06	0.0353475
6.161557	2.72272	0.048813	0.000176	-0.624499	0.000176	0.490505	0.15291	5963	7	45	0.382995	11961	6.7094	8.563	68.4932	0.00627	0.072	39988039	11961	11.339726	1.001121	0.001092	0.530208	0.000231	0.472301	0.000143	-4.6e-05	2.10933680005841	5349	Est.	tropics_45	0.880222428571429	1.04884821904233	0.161172161172161	1.01003693207472	0.761904761904762	1.0385432171433	1069.3006993007	0.06	0.0299025
6.908776	2.826551	0.03507	0.000182	-0.630501	0.000182	0.486733	0.152075	6117	7	45	0.324963	12823	5.0947	8.3178	91.3242	0.0064	0.0546	39987177	12823	11.761644	1.012554	0.001317	0.529591	0.000194	0.47826	0.000231	-5.2e-05	2.13609919570556	5751	Transient	tropics_45	0.986968	1.02285132913066	0.138192862566439	1.00516254872906	0.938144329896907	1.01771630493874	658.333333333333	0.06	0.0320575
10.619624	4.745099	0.021506	0.000306	-0.660307	0.000306	0.494846	0.144674	6369	7	61	0.476065	24295	4.4628	6.6521	273.9726	0.01066	0.0325	39975705	24295	12.452055	1.009478	0.000817	0.529716	0.000257	0.476791	0.000162	-0.000102	1.86628388006561	5871	Transient	tropics_45	1.51708914285714	1.01214580283326	0.374541003671971	0.975414534365356	1.19066147859922	1.0378677449868	893.049382716049	0.06	0.0607375
13.515804	6.459569	0.028813	0.000417	-0.68357	0.000417	0.51021	0.134754	6411	7	58	0.481897	24609	4.401	8.7205	Inf	0.00625	0.0327	39975391	24609	12.567123	0.999303	0.000747	0.52922	0.000272	0.472496	0.000202	-0.000138	1.82087132326123	5888	Est.	tropics_45	1.93082914285714	1.02994998521351	0.558232931726908	0.953878527372242	1.53308823529412	1.07981866513156	667.09900990099	0.06	0.0615225
14.778966	2.760413	0.016289	0.000178	-0.693716	0.000178	0.508782	0.132214	6817	10	24	0.29596	7599	5.8482	9.7329	30.4414	0.00664	0.0587	39992401	7599	13.679452	1.008004	0.001086	0.51861	0.000371	0.486675	0.000494	-0.000302	2.03111989035536	6671	Transient	tropics_45	1.4778966	1.00835154328188	0.16390423572744	0.963567364982408	0.479784366576819	1.04542456464787	267.63967611336	0.06	0.0189975
4.786127	5.686436	0.072093	0.000367	-0.613452	0.000367	0.496486	0.147911	6873	10	28	0.316073	7435	5.9305	9.3534	54.7945	0.00635	0.064	39992565	7435	13.832877	1.003225	0.000886	0.517148	0.000377	0.485647	0.000353	-0.000254	2.11116044578463	6681	Est.	tropics_45	0.4786127	1.07130034803589	0.414221218961625	1.04704737429054	0.973474801061008	1.02231868002891	419.011331444759	0.06	0.0185875
8.849699	2.548552	0.068764	0.000164	-0.646091	0.000164	0.511261	0.139235	6915	10	33	0.29023	8004	6.0631	9.411	39.1389	0.00643	0.0714	39991996	8004	13.947945	1.007434	0.001174	0.516109	0.000376	0.488555	0.000312	-0.000198	2.27252823748428	6814	Est.	tropics_45	0.8849699	1.063278964218	0.1396933560477	1.01546465457405	0.436170212765957	1.04647583178967	446.266025641026	0.06	0.02001
7.290607	5.887525	0.034001	0.00038	-0.633568	0.00038	0.487893	0.143453	7195	9	53	0.387163	28076	6.5442	4.4192	273.9726	0.00629	0.0803	39971924	28076	14.715068	1.015751	0.000771	0.521021	0.000336	0.48784	0.000154	-0.000145	1.99263048722985	6881	Est.	tropics_45	0.810067444444444	1.01854257718008	0.492866407263294	1.01856719699495	1.13095238095238	1.00010864217776	931.512987012987	0.06	0.07019
11.230874	7.025932	-2e-06	0.000453	-0.665217	0.000453	0.486674	0.134579	7461	8	65	0.365353	22184	7.2157	5.1479	273.9726	0.00633	0.0774	39977816	22184	15.443836	0.976285	0.000673	0.524762	0.000257	0.46547	0.00013	-0.000101	1.90825272849564	7013	Est.	tropics_45	1.40385925	1.02428901396826	0.673105497771174	0.979800256989944	1.76264591439689	1.0455539562163	1035.22307692308	0.06	0.05546
9.875622	1.840251	0.042763	0.000119	-0.654331	0.000119	0.502201	0.126812	7811	9	21	0.23221	3204	8.405	6.1068	21.0748	0.00634	0.0805	39996796	3204	16.40274	0.995067	0.000902	0.522255	0.000213	0.476664	0.00018	-8.3e-05	2.02305505096204	8028	Est.	tropics_45	1.09729133333333	1.04886455975898	0.131929046563193	0.995279481467577	0.55868544600939	1.05357442559119	704.511111111111	0.06	0.00801
8.921642	2.706547	0.036673	0.000175	-0.646669	0.000175	0.495353	0.136434	8819	13	21	0.752232	4145	5.5389	8.8671	39.1389	0.00609	0.0129	39995855	4145	19.164384	0.98854	0.000869	0.506575	0.00021	0.488056	4.1e-05	-1.2e-05	1.14172990581494	9181	Est.	tropics_45	0.686280153846154	1.0493796413843	0.201380897583429	1.03397840528492	0.833333333333333	1.01495115314636	3327.65853658537	0.06	0.0103625
7.293578	1.592711	0.053603	0.000103	-0.633592	0.000103	0.497255	0.13945	8917	12	18	0.573931	3368	5.5364	9.137	22.8311	0.00614	0.0175	39996632	3368	19.432877	1.003514	0.000989	0.510169	0.000206	0.491941	5.2e-05	-3e-06	1.33980063140116	9252	Est.	tropics_45	0.607798166666667	1.05137113974888	0.104145601617796	1.04020856426156	0.5	1.01080210838292	2681.73076923077	0.06	0.00842
9.893678	2.485822	0.019702	0.00016	-0.654476	0.00016	0.490843	0.144908	10009	8	21	0.641861	4878	6.4993	12.1288	30.4414	0.00639	0.0213	39995122	4878	22.424658	0.997165	0.000655	0.523943	0.000214	0.476096	9.3e-05	-6.5e-05	1.36971976473903	9507	Transient	tropics_45	1.23670975	1.02279699480217	0.244274809160305	0.991929125025935	0.747663551401869	1.03097484540933	1558.15053763441	0.06	0.012195
11.101156	3.773004	0.009067	0.000243	-0.664175	0.000243	0.490388	0.139039	9925	8	23	0.629395	5205	6.6899	11.8986	30.4414	0.00624	0.0257	39994795	5205	22.194521	1.004002	0.000623	0.523808	0.000184	0.479407	3.4e-05	-2.5e-05	1.42138963592411	9733	Est.	tropics_45	1.3876445	1.00508587608428	0.390048154093098	0.982608090042226	1.32065217391304	1.02290538102281	4089.38235294118	0.06	0.0130125
6.554045	6.351933	0.016004	0.00041	-0.627652	0.00041	0.476324	0.155153	10639	9	54	0.370825	24699	7.5522	6.526	91.3242	0.00608	0.0288	39975301	24699	24.150685	1.016339	0.000801	0.52028	0.000195	0.488633	0.000104	-4.9e-05	1.77754559382818	10454	Transient	tropics_45	0.728227222222222	0.999797065672935	0.511860174781523	1.02607018494345	2.1025641025641	0.974809314966447	1491.85576923077	0.06	0.0617475
6.52356	2.647351	0.020785	0.000171	-0.627407	0.000171	0.478225	0.208478	1847	7	18	0.343307	2540	4.4307	3.2849	17.1233	0.0065	0.0349	39997460	2540	0.063014	0.987111	0.001046	0.527911	0.000181	0.467585	5e-05	2.4e-05	1.84745430898172	1429	Transient	tropics_49	0.931937142857143	1.03433404399073	0.163479923518164	1.01148603377397	0.94475138121547	1.02275522097587	4169.56	0.06	0.00635
5.575758	3.94123	0.029796	0.000254	-0.619794	0.000254	0.478891	0.204397	1931	7	18	0.292433	2339	4.4386	3.5151	14.4196	0.00157	0.0476	39997661	2339	0.293151	1.003219	0.000772	0.528975	0.000141	0.474293	5e-05	6e-06	2.01598077123068	1443	Est.	tropics_49	0.796536857142857	1.02693862722778	0.329015544041451	1.01716577449541	1.80141843971631	1.0096944293928	4087.94	0.06	0.0058475
7.857143	4.358474	0.018019	0.000281	-0.638119	0.000281	0.48204	0.210773	2015	7	13	0.300912	2632	5.5347	3.7452	16.116	0.00603	0.0427	39997368	2632	0.523288	1.017849	0.000987	0.528092	0.000142	0.481991	7.1e-05	1.9e-05	1.85684989910869	1656	Transient	tropics_49	1.122449	1.00032747654134	0.284701114488349	1.00036583493136	1.97887323943662	1.00010166164928	2968.6338028169	0.06	0.00658
5.06006	3.822219	0.038485	0.000247	-0.615652	0.000247	0.481108	0.201906	2911	6	25	0.503954	5185	7.569	6.2	15.2207	0.00663	0.0346	39994815	5185	2.978082	1.008347	0.000756	0.533182	0.000189	0.473039	8.6e-05	-3.7e-05	1.35599711408791	2531	Est.	tropics_49	0.843343333333333	1.03063245064841	0.326719576719577	1.01332849258772	1.30687830687831	1.01705779016106	2347.74418604651	0.06	0.0129625
11.1	2.72125	0.030233	0.000176	-0.664166	0.000176	0.500874	0.182685	3065	7	19	0.574611	5207	7.4387	6.6219	45.6621	0.00636	0.0342	39994793	5207	3.4	1.016623	0.000989	0.531582	0.000178	0.478355	0.000143	-3.7e-05	1.44544703698659	2615	Transient	tropics_49	1.58571428571429	1.01384156942473	0.177957532861476	0.968246875799951	0.98876404494382	1.0470759164219	1277.51748251748	0.06	0.0130175
5.723716	3.945672	0.057233	0.000255	-0.620983	0.000255	0.492839	0.190723	3093	7	22	0.57891	5709	7.5062	6.6986	39.1389	0.00628	0.0374	39994291	5709	3.476712	1.011681	0.000928	0.531849	0.000183	0.475773	0.00011	-2.7e-05	1.46083056386142	2669	Est.	tropics_49	0.817673714285714	1.04667628030796	0.274784482758621	1.01046706496068	1.39344262295082	1.03587004727044	1733.84545454545	0.06	0.0142725
6.684211	8.02559	-0.033238	0.000518	-0.628697	0.000518	0.453702	0.183865	3765	6	27	0.743068	6239	4.7172	7.7945	54.7945	0.00644	0.0183	39993761	6239	5.317808	0.970484	0.000829	0.536451	0.00018	0.452439	5.7e-05	-2e-06	1.11043895703123	2895	Transient	tropics_49	1.11403516666667	0.996727728445088	0.624849215922799	0.994100524446073	2.87777777777778	1.00279153653863	3225.70175438596	0.06	0.0155975
4.679849	5.780743	-0.001633	0.000373	-0.612598	0.000373	0.460821	0.180794	3723	6	37	0.742659	8786	5.2572	7.6795	136.9863	0.00651	0.0243	39991214	8786	5.20274	0.963523	0.000777	0.536103	0.000175	0.449485	5.1e-05	-2e-06	1.1257492382017	2973	Est.	tropics_49	0.779974833333333	1.03616450527804	0.48005148005148	1.01088983951086	2.13142857142857	1.02521997397021	3544.98039215686	0.06	0.021965
4.751479	2.021078	0.030002	0.00013	-0.613173	0.00013	0.475828	0.182148	4045	6	13	0.446963	2206	4.8204	8.5616	21.0748	0.0064	0.0239	39997794	2206	6.084932	1.012905	0.000694	0.536154	0.000148	0.472477	4.2e-05	-2e-06	1.54302163234337	3734	Est.	tropics_49	0.791913166666667	1.01732797731737	0.187319884726225	1.01021264242226	0.878378378378378	1.00709240873101	4336.85714285714	0.06	0.005515
6.766423	1.580478	0.031364	0.000102	-0.629358	0.000102	0.48425	0.169657	3975	5	13	0.518586	2206	4.9866	8.3699	13.6986	0.00722	0.0252	39997794	2206	5.893151	1.003718	0.000792	0.537508	0.000165	0.467016	5.8e-05	-4e-06	1.5460602115716	3805	Est.	tropics_49	1.3532846	1.02803878475038	0.128787878787879	0.99149005172801	0.618181818181818	1.03690237593573	2925.12068965517	0.06	0.005515
9.890449	2.311032	0.097325	0.000149	-0.65445	0.000149	0.530589	0.150833	4423	7	38	0.357494	15452	5.6713	5.5178	54.7945	0.00612	0.044	39984548	15452	7.120548	1.030358	0.001061	0.528915	0.00024	0.487442	0.000283	-0.000132	1.66557214688463	3911	Est.	tropics_49	1.41292128571429	1.06974327024271	0.140433553251649	0.982630166097556	0.620833333333333	1.08851719794355	532.978798586572	0.06	0.03863
5.1305	6.30447	0.013264	0.000407	-0.616218	0.000407	0.470043	0.162582	4675	10	118	0.640787	60666	5.2673	4.5562	Inf	0.00641	0.0635	39939334	60666	7.810959	0.995427	0.001005	0.518592	0.000247	0.480319	0.000282	-0.000142	1.39916281778498	3923	Transient	tropics_49	0.51305	1.01800770631285	0.404975124378109	1.04124783175007	1.64777327935223	0.978605884839034	576.531914893617	0.06	0.151665
6.630635	5.695517	0.043504	0.000367	-0.628267	0.000367	0.490024	0.141637	4787	10	92	0.684753	34316	5.3158	4.863	136.9863	0.0062	0.0714	39965684	34316	8.117808	0.960151	0.001238	0.51693	0.000245	0.464589	0.000151	-3.5e-05	1.39418028513232	4283	Est.	tropics_49	0.6630635	1.08781240884023	0.296445880452342	1.03208477516064	1.49795918367347	1.05474731429285	937.993377483444	0.06	0.08579
5.816928	4.944541	0.055068	0.000319	-0.621731	0.000319	0.492394	0.136946	5151	7	53	0.755337	26183	3.436	5.8603	273.9726	0.006	0.0227	39973817	26183	9.115068	1.014188	0.000679	0.528237	0.000157	0.480163	2.4e-05	-1e-06	1.14246907610693	5225	Transient	tropics_49	0.830989714285714	1.04183096416056	0.46980854197349	1.01661576384509	2.03184713375796	1.02547259992961	5706.08333333333	0.06	0.0654575
6.071622	7.52824	0.020354	0.000486	-0.623777	0.000486	0.476589	0.140161	5193	7	58	0.695127	27910	3.3989	5.9753	Inf	0.00637	0.0201	39972090	27910	9.230137	1.005029	0.000835	0.528481	0.000164	0.475608	5.7e-05	-1e-06	1.34348800719242	5286	Transient	tropics_49	0.867374571428571	1.01545582787407	0.582035928143713	1.01406948161302	2.96341463414634	1.00206262300045	2458.9649122807	0.06	0.069775
6.237156	4.746559	0.022735	0.000306	-0.625107	0.000306	0.478364	0.13405	5263	7	71	0.561204	28209	3.5863	6.1671	91.3242	0.00606	0.0205	39971791	28209	9.421918	0.990399	0.001091	0.528842	0.000176	0.468359	0.000102	2e-06	1.68999963248196	5473	Est.	tropics_49	0.891022285714286	1.03291240181029	0.280476626947754	1.0120303580467	1.73863636363636	1.02136181860496	1314.21568627451	0.06	0.0705225
6.174863	9.375616	0.014306	0.000605	-0.624606	0.000605	0.474102	0.138646	5291	7	62	0.503864	27436	3.7703	6.2438	Inf	0.0061	0.0235	39972564	27436	9.49863	0.995856	0.000806	0.529142	0.000182	0.470698	5.8e-05	-1.2e-05	1.82747772915945	5546	Transient	tropics_49	0.882123285714286	1.01863002336666	0.750620347394541	1.01196344851326	3.32417582417582	1.00723181317958	2390.44827586207	0.06	0.06859
4.123003	4.452921	0.044189	0.000287	-0.608125	0.000287	0.480389	0.131708	5501	6	52	0.2321	18324	4.5112	2.5425	91.3242	0.00627	0.0344	39981676	18324	10.073973	0.995449	0.00114	0.533478	0.000186	0.466623	7.3e-05	2e-05	2.33538377016195	5907	Est.	tropics_49	0.687167166666667	1.04995823514675	0.251754385964912	1.02041810095297	1.54301075268817	1.02950133191034	1804.21917808219	0.06	0.04581
4.401343	3.519864	0.049677	0.000227	-0.610361	0.000227	0.484114	0.133357	5501	6	52	0.2321	18324	4.5112	2.5425	91.3242	0.00627	0.0344	39981676	18324	10.073973	0.995449	0.00114	0.533478	0.000186	0.466623	7.3e-05	2e-05	2.33538377016195	5995	Est.	tropics_49	0.733557166666667	1.05573624630194	0.199122807017544	1.01813899506918	1.22043010752688	1.03748422173789	1826.80821917808	0.06	0.04581
7.378788	8.910632	-0.00888	0.000575	-0.634276	0.000575	0.467501	0.136846	6369	6	36	0.298516	7209	7.0476	4.9205	39.1389	0.0065	0.064	39992791	7209	12.452055	0.995581	0.000878	0.533269	0.000181	0.467068	0.000213	-8.7e-05	2.20225365759006	6909	Transient	tropics_49	1.229798	0.995558684581277	0.654897494305239	0.994468646282397	3.1767955801105	1.00092705987137	642.469483568075	0.06	0.0180225
5.742282	3.97385	0.029211	0.000256	-0.621132	0.000256	0.479365	0.128449	6159	5	54	0.414056	11810	6.3685	7.0767	91.3242	0.00633	0.0525	39988190	11810	11.876712	0.988533	0.000805	0.53727	0.000156	0.460181	9.2e-05	-1.8e-05	2.07153524257427	6977	Est.	tropics_49	1.1484564	1.04158568907834	0.318012422360248	1.00012252504096	1.64102564102564	1.04168794452618	1396.1847826087	0.06	0.029525
11.707373	2.206996	0.024988	0.000142	-0.669044	0.000142	0.500715	0.121245	6369	6	36	0.298516	7209	7.0476	4.9205	39.1389	0.0065	0.064	39992791	7209	12.452055	0.995581	0.000878	0.533269	0.000181	0.467068	0.000213	-8.7e-05	2.20225365759006	7409	Transient	tropics_49	1.95122883333333	1.02985374049606	0.161731207289294	0.960487118313431	0.784530386740331	1.0720387609513	569.225352112676	0.06	0.0180225
12.942726	9.084921	0.000347	0.000586	-0.678967	0.000586	0.493479	0.120856	7195	7	60	0.354675	13635	8.5494	7.1836	Inf	0.0063	0.085	39986365	13635	14.715068	0.994421	0.00109	0.529282	0.000295	0.470087	0.00021	-0.000113	2.29347561553037	7628	Transient	tropics_49	1.84896085714286	1.00595930718626	0.537614678899083	0.958167098285057	1.9864406779661	1.04976100168692	575.504761904762	0.06	0.0340875
6.652644	9.502425	0.027038	0.000613	-0.628444	0.000613	0.482038	0.129713	6985	8	82	0.537033	28637	7.6116	6.6082	273.9726	0.00627	0.0727	39971363	28637	14.139726	0.986227	0.000864	0.527035	0.000296	0.468292	0.000246	-0.00016	1.83460423608605	7819	Est.	tropics_49	0.8315805	1.04175493419037	0.709490740740741	1.01211714387543	2.07094594594595	1.02935348030716	527.288617886179	0.06	0.0715925
6.459292	6.016484	-0.014095	0.000388	-0.626891	0.000388	0.46178	0.134235	7097	7	64	0.442726	18691	7.8834	6.9151	136.9863	0.00623	0.0734	39981309	18691	14.446575	0.989801	0.000826	0.528273	0.000296	0.468769	0.000126	-9.8e-05	2.01357047750019	7916	Transient	tropics_49	0.922756	0.996163743465385	0.469733656174334	1.01131461492504	1.31081081081081	0.985090737655434	1065.35714285714	0.06	0.0467275
6.807062	4.874502	0.056598	0.000314	-0.629684	0.000314	0.49691	0.119599	7293	7	57	0.28139	12090	9.1617	7.4521	54.7945	0.0063	0.1034	39987910	12090	14.983562	1.006424	0.001449	0.53042	0.000271	0.474684	0.000256	-8.4e-05	2.67583565287371	8558	Est.	tropics_49	0.972437428571429	1.05147563679897	0.216701173222912	1.00441183705377	1.15867158671587	1.04682272838351	467.18359375	0.06	0.030225
3.751166	3.351768	0.037266	0.000216	-0.605139	0.000216	0.475684	0.132267	7419	7	63	0.224947	20916	9.7149	7.7973	91.3242	0.00595	0.1286	39979084	20916	15.328767	1.023907	0.001062	0.530856	0.000209	0.482541	0.000226	-9e-05	2.73591453082527	8646	Transient	tropics_49	0.535880857142857	1.0137337511087	0.203389830508475	1.02852473659432	1.03349282296651	0.985789808534404	585.252212389381	0.06	0.05229
9.708147	3.223685	0.033992	0.000208	-0.652986	0.000208	0.49731	0.118707	7377	7	55	0.272994	16363	9.644	7.6822	136.9863	0.00636	0.1233	39983637	16363	15.213699	1.02611	0.001319	0.5311	0.000228	0.483331	0.000244	-7.6e-05	2.75765454190574	8661	Transient	tropics_49	1.38687814285714	1.00825089910864	0.157695223654284	0.980021225923741	0.912280701754386	1.02892220858997	486.504098360656	0.06	0.0409075
10.880633	9.299477	0.016602	6e-04	-0.662404	6e-04	0.493744	0.117944	7629	8	130	0.339608	47440	11.0477	8.3726	Inf	0.0063	0.157	39952560	47440	15.90411	0.998759	0.000976	0.527631	0.000219	0.473516	0.00015	-6.1e-05	2.52243559531258	8728	Transient	tropics_49	1.360079125	1.01800392190329	0.614754098360656	0.977217631612361	2.73972602739726	1.04271872544962	786.293333333333	0.06	0.1186
10.638403	6.144153	0.015782	0.000396	-0.660458	0.000396	0.492326	0.117652	7559	7	100	0.286913	43006	10.6304	8.1808	273.9726	0.00595	0.1481	39956994	43006	15.712329	1.013103	0.000938	0.528192	0.00021	0.479821	0.000163	-7e-05	2.54229764674965	8738	Transient	tropics_49	1.51977185714286	1.00276792537005	0.422174840085288	0.978081210583706	1.88571428571429	1.02606180221374	721.791411042945	0.06	0.107515
[truncated: 1,496 more rows]
