# Supplementary material for: Early prediction of antigenic transitions for influenza A/H3N2
Source: PLoS Comput Biol. 2020 Feb 18;16(2):e1007683. doi: 10.1371/journal.pcbi.1007683 (PMC7048310; doi:10.1371/journal.pcbi.1007683)
Supplement: S1 Source — (GZ) [file pcbi.1007683.s016.tar.gz › S3_source_files/model_fitting/surveillance_threshold_data/freq.02.csv]

individual.meanMut	individual.varMut	individual.meanR	individual.varR	individual.meanBeta	individual.varBeta	individual.meanSigma	individual.varSigma	day	meanLoad	antigenicTypes	dominant.freq	infected	diversity	tmrca	netau	serialInterval	antigenicDiversity	totalS	totalI	simDay	meanR	varR	meanBeta	varBeta	meanSigma	varSigma	covBetaSigma	entropy	antigentype	success	name	ratio.mutation	ratio.meanR	ratio.varR	ratio.meanBeta	ratio.varBeta	ratio.meanSigma	ratio.varSigma	freq	prop.I
11.16	1.8944	-0.006576	0.000122	-0.664648	0.000122	0.483013	0.213964	2057	6	28	0.415002	5906	3.3333	4.074	27.3973	0.00628	0.0285	39994094	5906	0.638356	0.999813	0.000863	0.534766	0.00017	0.467604	8.5e-05	-1.5e-05	2.03175056061183	1151	Transient	tropics_10	1.86	0.993631383639377	0.141367323290846	0.962018123538888	0.717647058823529	1.03295309706504	2517.22352941176	0.02	0.014765
4.885572	6.957056	0.00862	0.000449	-0.61425	0.000449	0.466342	0.230397	1917	6	41	0.471979	9011	2.423	3.3822	45.6621	0.00657	0.027	39990989	9011	0.254795	0.987458	0.000802	0.535672	0.000168	0.461062	9.2e-05	-2.4e-05	1.98537852834246	1334	Est.	tropics_10	0.814262	1.02146851732539	0.559850374064838	1.01003324436235	2.67261904761905	1.01145182209768	2504.3152173913	0.02	0.0225275
8.144068	2.56399	-0.008247	0.000165	-0.640423	0.000165	0.470666	0.229982	2043	6	27	0.444539	5869	3.2645	3.7288	39.1389	0.00637	0.0251	39994131	5869	0.6	0.988425	0.000785	0.535092	0.000168	0.462019	9.5e-05	-2.7e-05	1.96647038329171	1335	Transient	tropics_10	1.35734466666667	1.00340128306451	0.210191082802548	0.985007113757972	0.982142857142857	1.01871568052396	2420.86315789474	0.02	0.0146725
9.919355	3.509625	-0.021584	0.000226	-0.654683	0.000226	0.4711	0.227914	2057	6	28	0.415002	5906	3.3333	4.074	27.3973	0.00628	0.0285	39994094	5906	0.638356	0.999813	0.000863	0.534766	0.00017	0.467604	8.5e-05	-1.5e-05	2.03175056061183	1437	Transient	tropics_10	1.65322583333333	0.978830308913668	0.261877172653534	0.971652557983778	1.32941176470588	1.00747641166457	2681.34117647059	0.02	0.014765
3.242424	1.688705	0.024779	0.000109	-0.601052	0.000109	0.467729	0.229226	1903	6	43	0.46872	9287	2.3611	3.3438	45.6621	0.00603	0.0257	39990713	9287	0.216438	0.983492	0.000675	0.535473	0.000164	0.459397	8.3e-05	-3.2e-05	1.97499852933702	1490	Est.	tropics_10	0.540404	1.04229475269718	0.161481481481481	1.02383236845258	0.664634146341463	1.01813681848162	2761.75903614458	0.02	0.0232175
8.32	3.8176	0.041133	0.000246	-0.641836	0.000246	0.49519	0.207416	2057	6	28	0.415002	5906	3.3333	4.074	27.3973	0.00628	0.0285	39994094	5906	0.638356	0.999813	0.000863	0.534766	0.00017	0.467604	8.5e-05	-1.5e-05	2.03175056061183	1560	Est.	tropics_10	1.38666666666667	1.04218556979214	0.28505214368482	0.984215906270813	1.44705882352941	1.05899436275139	2440.18823529412	0.02	0.014765
7.23445	10.768	0.070502	0.000695	-0.633117	0.000695	0.505653	0.188476	2841	8	48	0.721014	16284	5.5874	4.5945	Inf	0.00638	0.0331	39983716	16284	2.786301	0.991103	0.000856	0.523961	0.000185	0.473151	0.000126	-4.6e-05	1.11400644319573	2187	Est.	tropics_10	0.90430625	1.08267931337308	0.811915887850467	1.01330880910078	3.75675675675676	1.0686926583691	1495.84126984127	0.02	0.04071
4.335917	1.411707	0.091484	9.1e-05	-0.609835	9.1e-05	0.504489	0.177717	3079	7	40	0.663156	16046	3.426	5.2466	39.1389	0.00609	0.0229	39983954	16046	3.438356	1.039459	0.002245	0.529662	0.000182	0.490688	0.000236	6.1e-05	1.03545521770918	2592	Est.	tropics_10	0.619416714285714	1.05420150651866	0.0405345211581292	1.02601381515885	0.5	1.02812581518195	753.03813559322	0.02	0.040115
5.496296	8.798134	-0.005487	0.000568	-0.619156	0.000568	0.462038	0.180119	3555	7	28	0.503995	6133	3.7466	3.7822	68.4932	0.00636	0.0245	39993867	6133	4.742466	0.96454	0.000948	0.5317	0.000176	0.453695	9.5e-05	-7e-06	1.54696044484053	2677	Transient	tropics_10	0.785185142857143	1.03109049504346	0.59915611814346	1.01259856000097	3.22727272727273	1.01838900582991	1895.98947368421	0.02	0.0153325
9.51506	4.30399	-0.01892	0.000278	-0.651435	0.000278	0.47093	0.176646	3457	7	56	0.478137	14774	3.4413	3.5151	91.3242	0.00656	0.0192	39985226	14774	4.473973	0.960086	0.001141	0.532036	0.000161	0.451331	0.000163	-1.5e-05	1.33128664167861	2727	Transient	tropics_10	1.35929428571429	1.02205204505809	0.24364592462752	0.979815610821837	1.72670807453416	1.04342489215232	1083.71779141104	0.02	0.036935
7.313636	1.842541	0.008275	0.000119	-0.633753	0.000119	0.475374	0.167315	3499	7	46	0.422399	9929	3.6192	3.6301	273.9726	0.00661	0.0222	39990071	9929	4.589041	0.96145	0.001027	0.531983	0.000169	0.452026	0.00014	-2e-05	1.45457136089035	3004	Transient	tropics_10	1.04480514285714	1.04873818965884	0.11587147030185	0.99739414618521	0.70414201183432	1.05165189612987	1195.10714285714	0.02	0.0248225
5.209003	3.573681	0.033037	0.000231	-0.616848	0.000231	0.479182	0.167731	3457	7	56	0.478137	14774	3.4413	3.5151	91.3242	0.00656	0.0192	39985226	14774	4.473973	0.960086	0.001141	0.532036	0.000161	0.451331	0.000163	-1.5e-05	1.33128664167861	3028	Est.	tropics_10	0.744143285714286	1.07655853883791	0.202453987730061	1.01429736622863	1.43478260869565	1.06170859081251	1029.0245398773	0.02	0.036935
6.417582	1.364086	0.02963	8.8e-05	-0.626556	8.8e-05	0.482087	0.170352	3597	7	28	0.493398	4544	3.9844	3.8986	45.6621	0.00615	0.0304	39995456	4544	4.857534	0.973718	0.000911	0.530905	0.000167	0.458683	7.8e-05	1e-06	1.68555057160168	3341	Transient	tropics_10	0.916797428571429	1.05787644503015	0.0965971459934138	1.00663811674522	0.526946107784431	1.05102434579001	2184	0.02	0.01136
2.866667	1.137778	-0.0108	7.3e-05	-0.598034	7.3e-05	0.449952	0.1841	3653	7	21	0.401235	3240	4.1532	4.0521	45.6621	0.00641	0.0369	39996760	3240	5.010959	0.990554	0.001061	0.530606	0.000157	0.466897	0.000134	-1e-05	1.95115282020021	3522	Transient	tropics_10	0.409523857142857	0.998691752911652	0.0688030160226202	1.0363464813577	0.464968152866242	0.963707198804019	1373.88059701493	0.02	0.0081
5.373333	2.127289	-0.016439	0.000137	-0.618168	0.000137	0.456518	0.18231	3667	7	19	0.409517	2984	4.1284	4.0904	19.5695	0.00651	0.0363	39997016	2984	5.049315	0.983837	0.001284	0.53064	0.000151	0.463667	0.000159	8e-06	1.88277207429988	3537	Transient	tropics_10	0.767619	0.999856056418803	0.106697819314642	1.0156242557796	0.90728476821192	0.984581607058514	1146.60377358491	0.02	0.00746
5.347826	1.125394	0.034995	7.3e-05	-0.617963	7.3e-05	0.480518	0.173148	3653	7	21	0.401235	3240	4.1532	4.0521	45.6621	0.00641	0.0369	39996760	3240	5.010959	0.990554	0.001061	0.530606	0.000157	0.466897	0.000134	-1e-05	1.95115282020021	3645	Transient	tropics_10	0.763975142857143	1.04549023144021	0.0688030160226202	1.01589757228006	0.464968152866242	1.02917345795754	1292.14925373134	0.02	0.0081
5.581081	0.810993	0.042676	5.2e-05	-0.619837	5.2e-05	0.485129	0.170754	3849	6	20	0.478702	3052	4.1878	3.011	24.9066	0.00634	0.0375	39996948	3052	5.547945	1.01793	0.00117	0.532067	0.000134	0.478423	0.000115	2.2e-05	1.74203787830896	3747	Transient	tropics_10	0.930180166666667	1.02521756285892	0.0444444444444444	1.01121123784169	0.388059701492537	1.01401688463974	1484.81739130435	0.02	0.00763
5.946319	2.446505	0.061935	0.000158	-0.622771	0.000158	0.496381	0.163076	4255	7	71	0.815622	32531	4.4003	4.1233	91.3242	0.00632	0.0157	39967469	32531	6.660274	0.99769	0.00068	0.529403	0.000167	0.471319	2.7e-05	-4e-06	0.980889926135406	3892	Est.	tropics_10	0.849474142857143	1.06635647287554	0.232352941176471	1.01332228366499	0.946107784431138	1.05317417714966	6039.85185185185	0.02	0.0813275
5.286585	3.838601	0.007773	0.000248	-0.617471	0.000248	0.467431	0.168994	4535	7	34	0.664158	7307	5.3834	4.611	273.9726	0.00634	0.0202	39992693	7307	7.427397	0.970875	8e-04	0.530868	0.000173	0.457419	9e-05	-2.2e-05	1.25989096257631	4285	Transient	tropics_10	0.755226428571429	1.03803608929094	0.31	1.01589589282464	1.43352601156069	1.02188802826293	1877.71111111111	0.02	0.0182675
8.189873	2.622176	0.016297	0.000169	-0.640791	0.000169	0.482555	0.158947	4535	7	34	0.664158	7307	5.3834	4.611	273.9726	0.00634	0.0202	39992693	7307	7.427397	0.970875	8e-04	0.530868	0.000173	0.457419	9e-05	-2.2e-05	1.25989096257631	4318	Transient	tropics_10	1.16998185714286	1.04692212740666	0.21125	0.992479299280745	0.976878612716763	1.05495180567488	1766.07777777778	0.02	0.0182675
7.568182	0.427169	0.004889	2.8e-05	-0.635798	2.8e-05	0.474643	0.169538	4829	7	14	0.381023	2034	5.4883	4.7548	13.6986	0.00625	0.0224	39997966	2034	8.232877	1.007264	0.000719	0.529099	2e-04	0.476178	7.2e-05	-3.7e-05	1.45245919789492	4366	Transient	tropics_10	1.08116885714286	0.997654011918163	0.0389429763560501	1.00078202469772	0.14	0.996776415542087	2354.69444444444	0.02	0.005085
8.441176	1.393599	0.021407	9e-05	-0.64281	9e-05	0.485948	0.162988	4773	7	15	0.424979	2386	5.6056	4.6027	13.0463	0.0065	0.0211	39997614	2386	8.079452	0.993018	0.000774	0.529094	0.000208	0.469413	4.7e-05	-1.9e-05	1.45531388864445	4774	Transient	tropics_10	1.20588228571429	1.02882100184108	0.116279069767442	0.993798478455209	0.432692307692308	1.0352248446464	3467.82978723404	0.02	0.005965
10.653846	0.495562	-0.013424	3.2e-05	-0.660582	3.2e-05	0.477726	0.167966	4885	7	14	0.391026	2184	5.646	4.7205	12.4533	0.00644	0.0228	39997816	2184	8.386301	1.008373	0.000591	0.528424	0.000178	0.477291	4.1e-05	-2.7e-05	1.39852611221656	4792	Transient	tropics_10	1.521978	0.978472946083958	0.0541455160744501	0.977530571156915	0.179775280898876	1.00091139367807	4096.73170731707	0.02	0.00546
1.64	1.3504	0.069591	8.7e-05	-0.588181	8.7e-05	0.482833	0.172047	5011	7	17	0.423854	2968	5.9397	4.8918	13.6986	0.00625	0.0214	39997032	2968	8.731507	1.0077	0.000681	0.528006	0.000201	0.477372	6.1e-05	-3.9e-05	1.52672400146255	4798	Est.	tropics_10	0.234285714285714	1.06387775637687	0.127753303964758	1.05176176727157	0.432835820895522	1.01143971577721	2820.44262295082	0.02	0.00742
3.645244	1.987259	0.099107	0.000128	-0.604288	0.000128	0.505499	0.16352	5249	6	25	0.421743	13034	5.8866	4.3562	39.1389	0.00598	0.0245	39986966	13034	9.383562	1.035192	0.001204	0.534312	0.000255	0.484556	7.4e-05	-1.2e-05	1.56890445641893	4871	Est.	tropics_10	0.607540666666667	1.06664699975791	0.106312292358804	1.022742087168	0.501960784313725	1.04322101057463	2209.72972972973	0.02	0.032585
6.509528	2.906082	0.045751	0.000187	-0.627294	0.000187	0.490868	0.156758	5417	5	90	0.683948	52213	3.8422	4.8164	68.4932	0.00594	0.0167	39947787	52213	9.843836	1.021924	0.000865	0.538429	0.000164	0.474641	3.7e-05	1.4e-05	1.2943890424117	4886	Transient	tropics_10	1.3019056	1.02435574649949	0.216184971098266	0.991839121063579	1.14024390243902	1.03418794415147	4236.7027027027	0.02	0.1305325
2.348158	2.686918	0.02026	0.000173	-0.593869	0.000173	0.462608	0.167665	5529	5	88	0.645296	36997	3.7731	5.1233	Inf	0.00637	0.021	39963003	36997	10.150685	0.978882	0.000672	0.538074	0.000161	0.454987	4.3e-05	-7e-06	1.41497049968182	4949	Transient	tropics_10	0.4696316	1.04248175659677	0.257440476190476	1.0262282437574	1.07453416149068	1.01674992911885	3899.18604651163	0.02	0.0924925
8.782051	3.478139	-0.009207	0.000224	-0.645548	0.000224	0.472605	0.160684	5767	6	31	0.329976	3773	4.5328	5.4137	54.7945	0.00645	0.0422	39996227	3773	10.80274	0.977447	0.000946	0.534987	0.000149	0.456968	0.000136	-2.1e-05	2.09631352849734	4998	Transient	tropics_10	1.46367516666667	1.01369716684951	0.236786469344609	0.980164201743706	1.50335570469799	1.03421902627755	1181.5	0.02	0.0094325
4.247312	1.691525	-0.034455	0.000109	-0.609124	0.000109	0.444343	0.168192	5753	6	33	0.331724	4142	4.4779	5.4356	39.1389	0.00623	0.0392	39995858	4142	10.764384	0.960954	0.001332	0.535249	0.000152	0.449081	0.000261	-4.4e-05	2.01406729126198	5039	Transient	tropics_10	0.707885333333333	1.0053882023905	0.0818318318318318	1.01602628491395	0.717105263157895	0.989449564777846	644.413793103448	0.02	0.010355
5.714286	0.846939	0.045887	5.5e-05	-0.620907	5.5e-05	0.487238	0.146658	5725	6	38	0.418158	5364	4.3526	5.6589	68.4932	0.00648	0.0341	39994636	5364	10.687671	0.966426	0.001163	0.536155	0.000152	0.450849	0.000199	-3e-05	1.81480298005099	5644	Transient	tropics_10	0.952381	1.08332774390724	0.0472914875322442	1.00242792325469	0.361842105263158	1.08071216748845	736.974874371859	0.02	0.01341
7.317073	1.094587	0.022284	7.1e-05	-0.633781	7.1e-05	0.481998	0.159367	5893	6	20	0.315158	1999	4.6789	5.5808	19.5695	0.00635	0.0596	39998001	1999	11.147945	0.990977	0.001794	0.532507	0.000138	0.465473	0.000355	-3.3e-05	2.14429604280107	5769	Transient	tropics_10	1.21951216666667	1.03184447563786	0.0395763656633222	0.996384786621766	0.514492753623188	1.03550152210762	448.921126760563	0.02	0.0049975
3.46789	2.377409	0.008382	0.000153	-0.602863	0.000153	0.460903	0.158095	5739	6	37	0.372628	4742	4.5057	5.6986	68.4932	0.00686	0.0395	39995258	4742	10.726027	0.964601	0.000932	0.535478	0.000152	0.45057	0.000153	-3.2e-05	1.95600380635721	5896	Transient	tropics_10	0.577981666666667	1.04542419852181	0.164163090128755	1.02197034327461	1.00657894736842	1.02293317353574	1033.30065359477	0.02	0.011855
6.246154	0.67787	0.071887	4.4e-05	-0.625179	4.4e-05	0.502182	0.142922	5809	6	29	0.308142	2911	4.5407	4.1315	22.8311	0.00648	0.0454	39997089	2911	10.917808	0.979069	0.001215	0.533883	0.000154	0.458697	0.000215	-3.4e-05	2.12283995209275	5936	Est.	tropics_10	1.04102566666667	1.09750580895812	0.0362139917695473	1.00240244641228	0.285714285714286	1.09480114323835	664.753488372093	0.02	0.0072775
7.6	1.101538	0.053244	7.1e-05	-0.636053	7.1e-05	0.498283	0.144966	5921	7	20	0.273899	1862	4.6311	5.6685	13.6986	0.00642	0.064	39998138	1862	11.224658	1.004416	0.001327	0.531674	0.000135	0.472525	0.000256	-3.4e-05	2.12806406297379	6007	Transient	tropics_10	1.08571428571429	1.05004993682257	0.0535041446872645	0.995681112756865	0.525925925925926	1.05451140151315	566.2734375	0.02	0.004655
9.534483	1.352259	0.044132	8.7e-05	-0.651591	8.7e-05	0.501504	0.146187	6019	8	24	0.28179	2548	4.7922	5.8041	21.0748	0.00602	0.0827	39997452	2548	11.493151	1.025107	0.001439	0.526437	0.000121	0.487125	0.000356	-7.1e-05	2.25547754850059	6049	Transient	tropics_10	1.191810375	1.01952313432995	0.0604586518415566	0.990082122461383	0.71900826446281	1.02951809083911	410.637640449438	0.02	0.00637
10.147513	7.97824	-0.011407	0.000515	-0.656515	0.000515	0.477015	0.142293	6579	10	71	0.509781	24640	5.7052	4.2795	273.9726	0.00626	0.0977	39975360	24640	13.027397	0.967274	0.001486	0.517248	2e-04	0.467797	0.000297	-6.1e-05	1.82993475443314	6093	Transient	tropics_10	1.0147513	1.02210729653564	0.34656796769852	1.00272152561152	2.575	1.0197051285066	479.10101010101	0.02	0.0616
12.809594	6.177768	0.060277	0.000399	-0.677898	0.000399	0.52395	0.127756	6397	10	87	0.764511	55871	4.3301	3.7808	Inf	0.00612	0.0571	39944129	55871	12.528767	1.017965	0.000761	0.517368	0.000155	0.49209	5.3e-05	-8e-06	1.10529004268302	6101	Est.	tropics_10	1.2809594	1.04338628146286	0.52431011826544	0.981280290407266	2.5741935483871	1.06474425409986	2410.49056603774	0.02	0.1396775
6.858891	2.860186	0.040932	0.000185	-0.6301	0.000185	0.489919	0.140555	6439	10	90	0.742958	55310	4.4724	3.8959	136.9863	0.00613	0.0608	39944690	55310	12.643836	0.996773	0.000791	0.517374	0.000163	0.48186	7.8e-05	-1.8e-05	1.19740141721545	6148	Transient	tropics_10	0.6858891	1.04515397388474	0.233881163084703	1.0293106041078	1.13496932515337	1.01672477483086	1801.98717948718	0.02	0.138275
8.162562	4.746973	0.008084	0.000306	-0.640572	0.000306	0.47853	0.140914	6761	10	41	0.356153	9524	6.6928	4.7781	91.3242	0.00638	0.136	39990476	9524	13.526027	0.991138	0.001228	0.516526	0.000259	0.479987	0.000158	-5.1e-05	2.18542424783172	6245	Transient	tropics_10	0.8162562	1.01713057491075	0.249185667752443	1.02026015925795	1.18146718146718	0.996964501121905	891.860759493671	0.02	0.02381
8.781081	3.762885	-0.005254	0.000243	-0.64554	0.000243	0.474784	0.139523	6551	10	78	0.585011	29996	5.3401	4.2027	Inf	0.00652	0.0861	39970004	29996	12.950685	0.970928	0.001272	0.51756	0.000188	0.46927	0.000246	-5.5e-05	1.64452789477734	6401	Transient	tropics_10	0.8781081	1.02454536084793	0.191037735849057	1.01317586524439	1.29255319148936	1.01175016515013	567.166666666667	0.02	0.07499
4.955696	3.253311	0.04283	0.00021	-0.614814	0.00021	0.483006	0.137159	6593	10	73	0.465559	22386	5.8729	4.3178	273.9726	0.00701	0.1066	39977614	22386	13.065753	0.973679	0.001239	0.51717	0.000208	0.470975	0.00024	-6.6e-05	1.9201674975453	6732	Transient	tropics_10	0.4955696	1.07197591864725	0.169491525423729	1.04557778654684	1.00961538461538	1.0255448803015	571.495833333333	0.02	0.055965
14.512438	2.42895	0.025391	0.000157	-0.691575	0.000157	0.512361	0.122877	6761	10	41	0.356153	9524	6.6928	4.7781	91.3242	0.00638	0.136	39990476	9524	13.526027	0.991138	0.001228	0.516526	0.000259	0.479987	0.000158	-5.1e-05	2.18542424783172	6929	Transient	tropics_10	1.4512438	1.0348872680922	0.12785016286645	0.969528559146809	0.606177606177606	1.06744766004079	777.70253164557	0.02	0.02381
6.98008	7.469723	0.027653	0.000482	-0.631074	0.000482	0.483401	0.136349	6691	10	49	0.283943	11777	6.4215	4.5863	54.7945	0.00605	0.1251	39988223	11777	13.334247	0.984603	0.000976	0.516834	0.000244	0.476612	0.000185	-8.9e-05	2.18883265914034	6974	Transient	tropics_10	0.698008	1.04411513374001	0.493852459016393	1.02938294397932	1.97540983606557	1.01424429095365	737.021621621622	0.02	0.0294425
6.390476	2.323719	0.026842	0.00015	-0.626338	0.00015	0.480694	0.135941	6789	10	38	0.393227	9066	6.8546	4.8548	54.7945	0.00642	0.1407	39990934	9066	13.60274	0.999762	0.001538	0.517327	0.000271	0.483497	3e-04	-9.5e-05	2.13754963875315	7178	Transient	tropics_10	0.6390476	1.02745002457943	0.0975292587776333	1.03328403048419	0.553505535055351	0.994202652756894	453.136666666667	0.02	0.022665
6.473504	2.833913	0.053458	0.000183	-0.627005	0.000183	0.494215	0.134665	7055	9	55	0.567793	27267	7.0261	5.5836	136.9863	0.00632	0.1269	39972733	27267	14.331507	1.02427	0.001003	0.521624	0.000196	0.491136	0.000106	-2.8e-05	1.58686308618243	7359	Transient	tropics_10	0.719278222222222	1.02991660841809	0.182452642073779	1.02408881592543	0.933673469387755	1.00626913930154	1270.42452830189	0.02	0.0681675
5.484112	3.509561	0.08755	0.000226	-0.619058	0.000226	0.507234	0.124031	7013	9	47	0.566246	21556	6.8644	5.4685	91.3242	0.00615	0.1239	39978444	21556	14.216438	1.022909	0.000916	0.520513	0.000209	0.49156	0.000106	-4.3e-05	1.59912817109039	7451	Est.	tropics_10	0.609345777777778	1.06705174939364	0.246724890829694	1.0344629625122	1.08133971291866	1.03188623972658	1170.10377358491	0.02	0.05389
9.898305	2.820167	-0.032536	0.000182	-0.654514	0.000182	0.46588	0.127152	7713	7	33	0.408501	5011	4.2977	7.3863	39.1389	0.00639	0.0511	39994989	5011	16.134247	0.991664	0.001167	0.527851	0.000202	0.469931	0.000187	-4.7e-05	2.09132793428808	7675	Transient	tropics_10	1.41404357142857	0.976124576116894	0.155955441302485	0.984547860635811	0.900990099009901	0.991379585513618	679.957219251337	0.02	0.0125275
5.460268	2.385321	0.08584	0.000154	-0.618866	0.000154	0.506656	0.117769	7223	8	96	0.381814	52028	6.6759	6.0438	136.9863	0.00624	0.1141	39947972	52028	14.791781	1.009024	0.002284	0.527547	0.000202	0.478194	0.000206	7.8e-05	1.79899992529393	7765	Est.	tropics_10	0.6825335	1.07988707230093	0.0674255691768827	1.02086603203909	0.762376237623762	1.05951977649239	571.694174757282	0.02	0.13007
7.458333	2.260169	-0.027496	0.000146	-0.634915	0.000146	0.459177	0.125332	7629	7	36	0.405933	7686	4.1621	7.1562	273.9726	0.00637	0.0464	39992314	7686	15.90411	0.982967	0.001006	0.528716	0.00016	0.465038	0.000177	-4.2e-05	1.83202228921474	8116	Transient	tropics_10	1.06547614285714	0.989736760298125	0.145129224652087	1.00239170887305	0.9125	0.987396728869469	708.090395480226	0.02	0.019215
6.951557	1.374816	0.032238	8.9e-05	-0.630845	8.9e-05	0.485515	0.1166	7559	7	57	0.408468	12116	3.9421	6.9644	273.9726	0.0068	0.0444	39987884	12116	15.712329	0.978148	0.000784	0.529676	0.000162	0.46189	9.9e-05	-2.6e-05	1.69802360639132	8294	Transient	tropics_10	0.993079571428572	1.05583538862898	0.113520408163265	1.00465558383508	0.549382716049383	1.05114854186062	1177.77777777778	0.02	0.03029
10.131959	4.427948	0.001579	0.000286	-0.65639	0.000286	0.483148	0.113964	7489	7	73	0.516175	21144	4.1535	6.7726	136.9863	0.00644	0.0525	39978856	21144	15.520548	0.970921	0.000945	0.531142	0.000154	0.457214	0.000144	-2.7e-05	1.58089133359492	8423	Transient	tropics_10	1.44742271428571	1.03157748908191	0.302645502645503	0.976613673357847	1.85714285714286	1.05672179767024	791.416666666667	0.02	0.05286
11.429752	4.112834	-0.001497	0.000265	-0.666814	0.000265	0.486525	0.117752	7671	7	34	0.418621	5843	4.0344	7.2712	91.3242	0.00631	0.0437	39994157	5843	16.019178	0.985293	0.001278	0.52836	0.00019	0.466498	0.000257	-6.6e-05	1.95051055224605	8595	Transient	tropics_10	1.63282171428571	1.01340831604972	0.20735524256651	0.97157521604433	1.39473684210526	1.04293051631518	458.178988326848	0.02	0.0146075
13.558442	1.09074	0.00397	7e-05	-0.683912	7e-05	0.497642	0.109962	7643	7	32	0.389353	6950	4.1541	7.1945	136.9863	0.00666	0.0462	39993050	6950	15.942466	0.978748	0.001027	0.528482	0.000163	0.463266	0.000199	-5.2e-05	1.87714993441513	8714	Transient	tropics_10	1.93692028571429	1.02577771897242	0.068159688412853	0.9548839472484	0.429447852760736	1.07420358929859	552.572864321608	0.02	0.017375
3.258503	1.157666	0.052387	7.5e-05	-0.601182	7.5e-05	0.480842	0.118242	7671	7	34	0.418621	5843	4.0344	7.2712	91.3242	0.00631	0.0437	39994157	5843	16.019178	0.985293	0.001278	0.52836	0.00019	0.466498	0.000257	-6.6e-05	1.95051055224605	8838	Est.	tropics_10	0.465500428571429	1.06951280260533	0.0586854460093897	1.03748074034391	0.394736842105263	1.03074825615544	460.08560311284	0.02	0.0146075
2.787037	2.426869	0.063753	0.000157	-0.597395	0.000157	0.48449	0.119876	7713	7	33	0.408501	5011	4.2977	7.3863	39.1389	0.00639	0.0511	39994989	5011	16.134247	0.991664	0.001167	0.527851	0.000202	0.469931	0.000187	-4.7e-05	2.09132793428808	9120	Est.	tropics_10	0.398148142857143	1.07478854375771	0.134532990574122	1.04242135403512	0.777227722772277	1.0309811440403	641.048128342246	0.02	0.0125275
7.401163	1.833254	0.038603	0.000118	-0.634456	0.000118	0.490293	0.117449	7783	8	27	0.353833	4748	4.4838	7.5781	45.6621	0.00625	0.0626	39995252	4748	16.326027	1.006449	0.001401	0.527734	0.000218	0.476991	0.000174	-2e-05	2.15812415362287	9272	Transient	tropics_10	0.925145375	1.03269790788793	0.0842255531763026	1.00471800500049	0.541284403669725	1.02788731862865	674.994252873563	0.02	0.01187
10.793561	3.004731	0.021801	0.000194	-0.661704	0.000194	0.495639	0.112385	8315	6	67	0.60445	20675	5.4689	3.9562	136.9863	0.00666	0.0485	39979325	20675	17.783562	0.958679	0.000845	0.535538	0.000174	0.447752	0.000117	-3.1e-05	1.36244240002683	9461	Transient	tropics_10	1.79892683333333	1.06609238149258	0.229585798816568	0.96346360064197	1.11494252873563	1.10694982936983	960.555555555556	0.02	0.0516875
7.152116	4.134268	0.022423	0.000267	-0.632456	0.000267	0.481847	0.11403	8245	6	93	0.641647	36944	5.1681	3.7644	273.9726	0.0063	0.0457	39963056	36944	17.591781	0.974567	0.000657	0.535732	0.000171	0.454983	5.3e-05	-1.9e-05	1.25373381722981	9472	Est.	tropics_10	1.19201933333333	1.04936477949561	0.406392694063927	0.991699880741215	1.56140350877193	1.05904396427998	2151.50943396226	0.02	0.09236
5.71831	4.596707	-0.006574	0.000297	-0.620939	0.000297	0.462329	0.125886	8539	7	22	0.445085	3469	6.493	4.2986	34.2466	0.00616	0.0667	39996531	3469	18.39726	0.98678	0.000932	0.531703	0.000235	0.46433	0.000207	-0.000101	1.78280969294222	9545	Transient	tropics_10	0.816901428571429	1.00675688751674	0.318669527896996	1.01078900222871	1.26382978723404	0.995690564899963	608.144927536232	0.02	0.0086725
4.402516	4.731063	-0.001668	0.000305	-0.61037	0.000305	0.459916	0.122161	8315	6	67	0.60445	20675	5.4689	3.9562	136.9863	0.00666	0.0485	39979325	20675	17.783562	0.958679	0.000845	0.535538	0.000174	0.447752	0.000117	-3.1e-05	1.36244240002683	9572	Est.	tropics_10	0.733752666666667	1.04136357460512	0.36094674556213	1.01421349454329	1.75287356321839	1.02716682449213	1044.11111111111	0.02	0.0516875
5.449275	6.363369	-0.002063	0.000411	-0.618778	0.000411	0.463411	0.126161	8567	7	27	0.458348	2941	6.5115	4.3753	18.2648	0.00655	0.0661	39997059	2941	18.473973	0.979833	0.001089	0.532029	0.000243	0.46079	0.000247	-0.000106	1.73226287269609	10174	Transient	tropics_10	0.778467857142857	1.01847878824444	0.377410468319559	1.01235497973415	1.69135802469136	1.00568805746653	510.773279352227	0.02	0.0073525
10.344828	3.053508	0.035458	0.000197	-0.6581	0.000197	0.500416	0.112129	8623	7	22	0.387367	2264	6.7616	6.8616	16.116	0.00664	0.0713	39997736	2264	18.627397	0.99052	0.001142	0.531361	0.000256	0.466441	0.000289	-0.000129	1.77992431789034	10560	Est.	tropics_10	1.47783257142857	1.04601030898993	0.172504378283713	0.974543268201882	0.76953125	1.07283879418833	387.989619377163	0.02	0.00566
10.532164	2.92148	0.071568	0.000188	-0.659605	0.000188	0.519785	0.117992	9267	12	37	0.363674	16699	8.322	6.2932	91.3242	0.00614	0.0812	39983301	16699	20.391781	1.023345	0.000508	0.509475	0.000213	0.502608	0.000185	-0.000137	1.41182251809999	10623	Est.	tropics_10	0.877680333333333	1.04968626730866	0.37007874015748	1.01487910318465	0.882629107981221	1.03417573934358	637.794594594595	0.02	0.0417475
10.232877	2.253009	0.030998	0.000145	-0.657201	0.000145	0.498029	0.125479	9547	13	57	0.327019	25390	9.8092	7.0603	273.9726	0.00647	0.1094	39974610	25390	21.158904	0.998132	0.000914	0.505731	0.000212	0.493756	0.000184	-8.4e-05	1.75777004863337	10869	Transient	tropics_10	0.787144384615385	1.03341385800433	0.158643326039387	1.02485318850838	0.683962264150943	1.00865407205178	681.951086956522	0.02	0.063475
15.981707	4.68056	0.043672	0.000302	-0.703376	0.000302	0.52818	0.108954	9687	13	62	0.544297	22541	8.9779	7.4438	68.4932	0.00644	0.0996	39977459	22541	21.542466	0.986924	0.000977	0.503932	0.000188	0.489947	0.000216	-7.9e-05	1.67397751025828	10952	Est.	tropics_10	1.22936207692308	1.05848034588437	0.309109518935517	0.982100081972655	1.6063829787234	1.07803497112953	504.416666666667	0.02	0.0563525
13.145658	1.928364	0.010984	0.000124	-0.680597	0.000124	0.499606	0.124089	9855	14	53	0.565841	16517	9.5976	7.9041	273.9726	0.00627	0.1168	39983483	16517	22.00274	0.98874	0.001006	0.500682	0.000185	0.494035	0.000231	-8e-05	1.73703562768934	11059	Transient	tropics_10	0.938975571428571	1.0225585549311	0.123260437375746	1.01124991967878	0.67027027027027	1.01127652899086	537.181818181818	0.02	0.0412925
18.866856	6.698986	0.017975	0.000432	-0.72655	0.000432	0.526779	0.107033	9827	14	53	0.574822	17261	9.1756	7.8274	39.1389	0.00601	0.1071	39982739	17261	21.926027	0.992579	0.001164	0.501428	0.00018	0.495204	0.000263	-7.4e-05	1.72536119291383	11214	Transient	tropics_10	1.34763257142857	1.02574961049303	0.371134020618557	0.96439458380444	2.4	1.06376160127947	406.969581749049	0.02	0.0431525
12.676286	2.414657	0.082423	0.000156	-0.676827	0.000156	0.534822	0.108675	10219	15	80	0.772434	34368	6.1521	8.9014	136.9863	0.00584	0.0641	39965632	34368	23	1.004139	0.000865	0.495747	0.000149	0.5066	0.000102	-1.9e-05	1.20347294632693	12059	Est.	tropics_10	0.845085733333333	1.0814389788272	0.180346820809249	1.02517421401203	1.04697986577181	1.05570864587446	1065.44117647059	0.02	0.08592
14.215986	4.196547	0.014599	0.000271	-0.689194	0.000271	0.505827	0.108695	10569	14	72	0.608637	23063	4.9382	9.8603	68.4932	0.00602	0.0476	39976937	23063	23.958904	0.998575	0.001012	0.500772	0.000146	0.498708	0.000118	-5e-06	1.45144451471747	12086	Transient	tropics_10	1.01542757142857	1.01615410548181	0.267786561264822	1.00241327858275	1.85616438356164	1.01427488630622	921.14406779661	0.02	0.0576575
17.451895	6.702496	0.026475	0.000432	-0.715185	0.000432	0.525483	0.111143	10317	15	82	0.731334	33283	5.0584	9.1699	Inf	0.00633	0.0396	39966717	33283	23.268493	0.995712	0.000893	0.496641	0.00016	0.501413	7e-05	-4e-06	1.2948352188544	12093	Transient	tropics_10	1.16345966666667	1.03125057870789	0.483762597984322	0.98481925500801	2.7	1.04800433973591	1587.75714285714	0.02	0.0832075
13.823843	1.885339	0.046662	0.000122	-0.686044	0.000122	0.520667	0.110183	10555	14	71	0.583707	23200	4.5888	9.8219	136.9863	0.00623	0.04	39976800	23200	23.920548	1.001241	0.00098	0.500625	0.000149	0.500181	1e-04	-2e-06	1.47479480095454	12672	Transient	tropics_10	0.987417357142857	1.0464691355075	0.124489795918367	1.00587112907389	0.818791946308725	1.04095717350319	1101.83	0.02	0.058
10.653333	4.799822	0.097022	0.00031	-0.660578	0.00031	0.533752	0.106075	10737	14	56	0.677258	20236	5.3603	10.3205	68.4932	0.0063	0.0547	39979764	20236	24.419178	1.00676	0.001136	0.501155	0.000162	0.502387	1e-04	8e-06	1.48827180490701	13069	Transient	tropics_10	0.760952357142857	1.09448589019814	0.272887323943662	1.03072438814261	1.91358024691358	1.06243194987131	1060.75	0.02	0.05059
14.422122	6.126554	0.011737	0.000395	-0.69085	0.000395	0.505204	0.115974	10821	13	57	0.501249	22023	5.2041	10.5507	273.9726	0.00631	0.0626	39977977	22023	24.649315	1.014419	0.00198	0.503826	0.000174	0.503444	0.000213	4.9e-05	1.83537425160904	13114	Transient	tropics_10	1.109394	0.997424288043749	0.19949494949495	0.994688464966828	2.27011494252874	1.00349592010234	544.478873239437	0.02	0.0550575
10.56338	2.785889	0.075095	0.00018	-0.659856	0.00018	0.521807	0.108826	10709	14	56	0.71172	20879	5.059	10.2438	273.9726	0.0063	0.0474	39979121	20879	24.342466	0.99745	0.001013	0.500605	0.000147	0.498299	1e-04	2e-06	1.379077996987	13122	Transient	tropics_10	0.754527142857143	1.08074244798543	0.177690029615005	1.0326020843636	1.22448979591837	1.04717649443406	1088.26	0.02	0.0521975
12.153846	1.803254	0.077562	0.000116	-0.67263	0.000116	0.529814	0.106893	10793	14	56	0.578287	20310	5.3197	10.474	273.9726	0.00634	0.06	39979690	20310	24.572603	0.99993	0.002148	0.502384	0.000173	0.497684	0.000267	4.5e-05	1.73484669828953	13248	Transient	tropics_10	0.868131857142857	1.08072488137559	0.0540037243947858	1.01588536337754	0.670520231213873	1.06455903746152	400.348314606742	0.02	0.050775
10.677419	0.412071	-0.057419	2.7e-05	-0.660772	2.7e-05	0.457233	0.217203	1847	7	13	0.837209	645	4.5324	2.9589	4.4189	0.00604	0.0116	39999355	645	0.063014	0.988546	0.000727	0.528879	0.000187	0.467477	4.5e-05	-1.2e-05	0.744936802757954	859	Transient	tropics_11	1.52534557142857	0.955138524010839	0.0371389270976616	0.976504038238252	0.144385026737968	0.978086622443457	4826.73333333333	0.02	0.0016125
10.588235	0.242215	0.003308	1.6e-05	-0.660055	1.6e-05	0.485511	0.204814	1861	7	11	0.858885	574	4.5485	2.9973	5.372	0.00637	0.0095	39999426	574	0.10137	0.99252	0.000932	0.528217	0.000197	0.469892	3.2e-05	1.5e-05	0.644553336012011	1943	Transient	tropics_11	1.512605	1.01087482113223	0.0171673819742489	0.97842914644933	0.0812182741116751	1.03323955291854	6400.4375	0.02	0.001435
8.75	0.1875	0.038526	1.2e-05	-0.64529	1.2e-05	0.495541	0.206229	2295	9	7	0.956989	372	4.1113	3.9342	4.4189	0.00839	0.0043	39999628	372	1.290411	1.013839	0.00083	0.520002	0.000162	0.487559	1.8e-05	2e-05	0.237019636543123	1966	Transient	tropics_11	0.972222222222222	1.02509150785104	0.0144578313253012	1.00866998978717	0.0740740740740741	1.01637135197997	11457.1666666667	0.02	0.00093
10.076923	0.071006	0.057416	5e-06	-0.655948	5e-06	0.510402	0.19914	2393	10	8	0.9	370	4.9094	4.2027	4.7237	0.00714	0.0064	39999630	370	1.558904	1.020615	0.001004	0.518994	0.000202	0.491786	3.5e-05	1.2e-05	0.461177899962581	1969	Transient	tropics_11	1.0076923	1.0377040341644	0.0049800796812749	0.999914960192805	0.0247524752475248	1.03785386326573	5689.71428571429	0.02	0.000925
10.241379	0.458977	0.045396	3e-05	-0.657269	3e-05	0.504973	0.210349	2533	10	8	0.908347	611	5.1041	4.6712	3.5581	0.00603	0.0047	39999389	611	1.942466	1.02692	0.000561	0.516019	0.00012	0.49769	1.2e-05	6e-06	0.414830809898966	1970	Est.	tropics_11	1.0241379	1.01901040876507	0.053475935828877	1.00435213562663	0.25	1.01463360726557	17529.0833333333	0.02	0.0015275
13.715909	1.56702	0.046065	0.000101	-0.685177	0.000101	0.519656	0.20946	2785	12	9	0.787266	4005	6.3951	5.2767	13.6986	0.00601	0.0053	39995995	4005	2.632877	1.020672	0.000542	0.510414	0.000115	0.500105	2e-05	0	0.616287918448475	1981	Transient	tropics_11	1.14299241666667	1.02593435795794	0.186346863468635	0.987435715909137	0.878260869565217	1.03909379030404	10473	0.02	0.0100125
3.529274	4.373265	0.046488	0.000282	-0.603356	0.000282	0.47995	0.210029	3079	6	102	0.831417	80453	5.9793	6.0822	Inf	0.00613	0.0055	39919547	80453	3.438356	1.018111	0.001069	0.535744	0.000389	0.475413	6.6e-05	-7.9e-05	0.666765225453622	2046	Transient	tropics_11	0.588212333333333	1.02895019105678	0.263797942001871	1.02095947196641	0.724935732647815	1.0095432813154	3182.25757575758	0.02	0.2011325
2.941332	2.379551	0.024747	0.000154	-0.598634	0.000154	0.467349	0.205685	3135	5	121	0.862914	74778	4.555	6.2356	Inf	0.00635	0.0049	39925222	74778	3.591781	0.98408	0.000803	0.539488	0.000263	0.456219	8e-06	-1.5e-05	0.65076669189463	2159	Transient	tropics_11	0.5882664	1.04163863569107	0.191780821917808	1.01867293628651	0.585551330798479	1.02439617815128	25710.625	0.02	0.186945
2.445	4.196975	0.002765	0.000271	-0.594647	0.000271	0.454609	0.198909	3289	4	34	0.788401	8001	3.1176	6.6575	136.9863	0.00669	0.01	39991999	8001	4.013699	0.944081	0.000629	0.540723	0.000143	0.436646	3.9e-05	2e-06	0.991663400073878	2422	Est.	tropics_11	0.61125	1.06216397336469	0.430842607313196	1.02040657013379	1.89510489510489	1.04113858823853	5100.23076923077	0.02	0.0200025
7.8	1.06	-0.020252	6.8e-05	-0.63766	6.8e-05	0.463708	0.191545	3443	4	11	0.468615	924	3.8784	7.0795	9.7847	0.00659	0.0269	39999076	924	4.435616	0.960156	0.001306	0.541204	0.000205	0.443642	9.9e-05	2.5e-05	1.30987888355857	3285	Transient	tropics_11	1.95	1.02061716467088	0.0520673813169985	0.97657765475346	0.331707317073171	1.0452301630594	1934.79797979798	0.02	0.00231
2	0	0.049115	0	-0.591073	0	0.474386	0.192735	3681	5	6	0.896552	290	2.7025	7.2	2.4682	0.00552	0.0062	39999710	290	5.087671	1.002689	0.001531	0.540287	0.000315	0.464039	1.9e-05	4.9e-05	0.456748052211842	3334	Transient	tropics_11	0.4	1.04752434007475	0	1.02488642249475	0	1.02229769480582	10143.9473684211	0.02	0.000725
8.545455	1.035813	0.085712	6.7e-05	-0.643647	6.7e-05	0.518639	0.177996	4045	6	5	0.953142	939	2.3866	7.6973	3.8052	0.00599	0.0057	39999061	939	6.084932	1.043692	0.000642	0.535351	0.000121	0.487562	4.3e-05	1e-06	0.226461396024213	3341	Est.	tropics_11	1.4242425	1.04388316598641	0.104361370716511	0.98136155712552	0.553719008264463	1.06373958593984	4139.44186046512	0.02	0.0023475
6	0.228571	0.065927	1.5e-05	-0.623202	1.5e-05	0.498197	0.195123	4129	6	9	0.935764	1728	2.7499	7.811	8.058	0.00612	0.005	39998272	1728	6.315068	1.037416	0.000558	0.53227	0.000107	0.487439	3.7e-05	-1e-06	0.334516448731437	3347	Transient	tropics_11	1	1.02962431605244	0.0268817204301075	1.00742986507578	0.14018691588785	1.02207045394398	5273.5945945946	0.02	0.00432
8.347095	3.960565	0.025957	0.000256	-0.642054	0.000256	0.488163	0.196586	4507	8	55	0.804103	32563	4.1975	2.6384	136.9863	0.00604	0.0138	39967437	32563	7.350685	1.012711	0.000585	0.524217	0.000169	0.48321	5.9e-05	-3.7e-05	0.82219960480198	3398	Transient	tropics_11	1.043386875	1.01341529494742	0.437606837606838	1.00380277050176	1.51479289940828	1.01025020177563	3331.96610169492	0.02	0.0814075
8.320261	5.956256	-0.015296	0.000384	-0.641838	0.000384	0.468038	0.195462	4801	10	35	0.502184	7326	5.6329	3.4438	91.3242	0.00632	0.0349	39992674	7326	8.156164	0.99037	0.000838	0.518932	0.00024	0.477568	0.000256	-0.000143	1.47413403639525	3576	Transient	tropics_11	0.8320261	0.994396427214542	0.458233890214797	1.01424493128862	1.6	0.980044726614849	763.5234375	0.02	0.018315
11.061905	4.991406	0.033958	0.000322	-0.66386	0.000322	0.502643	0.168549	4759	9	32	0.55163	9510	5.5274	3.3288	91.3242	0.00663	0.0317	39990490	9510	8.041096	0.975087	0.000885	0.520037	0.000249	0.469179	0.000239	-0.00013	1.33791521889955	3941	Est.	tropics_11	1.22910055555556	1.06097317991843	0.363841807909605	0.990045196457518	1.29317269076305	1.07132459040153	705.225941422594	0.02	0.023775
8.315789	5.23361	-0.008666	0.000338	-0.641803	0.000338	0.47111	0.193521	4871	10	25	0.402592	5169	5.831	10.7329	39.1389	0.01022	0.0424	39994831	5169	8.347945	0.982548	0.001057	0.516119	0.000222	0.476401	0.000343	-0.000153	1.64313238830672	3947	Transient	tropics_11	0.8315789	1.00898016335466	0.319772942289499	1.0198085564591	1.52252252252252	0.988893810046578	564.201166180758	0.02	0.0129225
13.628571	7.566803	0.029084	0.000488	-0.684476	0.000488	0.510556	0.172635	4899	10	29	0.407598	4659	5.6528	3.7123	54.7945	0.00632	0.0428	39995341	4659	8.424658	0.993717	0.000885	0.515763	0.00021	0.482102	0.000271	-0.000131	1.71571917211278	4019	Transient	tropics_11	1.3628571	1.03602038585732	0.551412429378531	0.977880231952955	2.32380952380952	1.05902070516198	637.029520295203	0.02	0.0116475
13.412587	1.403198	0.047988	9.1e-05	-0.682741	9.1e-05	0.51942	0.1617	4829	10	25	0.427372	6313	5.6577	3.5205	39.1389	0.00627	0.0387	39993687	6313	8.232877	0.980819	0.00084	0.517701	0.000232	0.474075	0.00025	-0.000135	1.49932006372641	4172	Transient	tropics_11	1.3412587	1.06967551133506	0.108333333333333	0.97591130127068	0.392241379310345	1.09564942255972	646.8	0.02	0.0157825
11.451713	4.272591	0.002524	0.000276	-0.666991	0.000276	0.489015	0.169141	5417	10	77	0.552571	42143	4.5475	3.3315	273.9726	0.00607	0.0154	39957857	42143	9.843836	0.995846	0.000746	0.517636	0.000187	0.481227	0.000101	-4.8e-05	1.22389345566162	4357	Transient	tropics_11	1.1451713	1.006709057394	0.369973190348525	0.991528077158045	1.47593582887701	1.01618363059429	1674.66336633663	0.02	0.1053575
12.152866	7.267502	-0.017669	0.000469	-0.672623	0.000469	0.481707	0.167491	5529	10	62	0.598779	22282	4.8734	3.6384	91.3242	0.00656	0.0167	39977718	22282	10.150685	0.975471	0.000783	0.517629	0.000184	0.471384	0.000112	-4.5e-05	1.35511360631453	4389	Transient	tropics_11	1.2152866	1.00719158382896	0.598978288633461	0.985972820223426	2.54891304347826	1.02189934321063	1495.45535714286	0.02	0.055705
12.352751	1.121522	0.031605	7.2e-05	-0.674228	7.2e-05	0.506722	0.151991	5599	10	47	0.612052	12164	5.0487	3.8301	Inf	0.0065	0.0183	39987836	12164	10.342466	0.963175	0.000856	0.517477	0.000191	0.465583	0.000132	-4.7e-05	1.42278116744672	5021	Est.	tropics_11	1.2352751	1.07157031840443	0.0841121495327103	0.984680751275612	0.37696335078534	1.08836018497239	1151.44696969697	0.02	0.03041
9.204819	0.789374	0.008736	5.1e-05	-0.648943	5.1e-05	0.482786	0.168944	5809	11	18	0.584472	2782	5.1118	4.4055	24.9066	0.00628	0.0273	39997218	2782	10.917808	0.988758	0.000664	0.515094	0.00023	0.480292	0.000177	-0.000116	1.43032615376701	5223	Transient	tropics_11	0.836801727272727	1.02024385158924	0.0768072289156626	1.01456796405586	0.221739130434783	1.00519267445637	954.485875706215	0.02	0.006955
8.485437	1.356584	0.013185	8.8e-05	-0.643165	8.8e-05	0.48216	0.169466	5739	10	22	0.612613	3996	5.0526	4.2137	34.2466	0.00601	0.0249	39996004	3996	10.726027	0.975486	0.000812	0.516388	0.000214	0.472599	0.000171	-8.4e-05	1.40995161369969	5263	Transient	tropics_11	0.8485437	1.03873587667866	0.108374384236453	1.01789000081397	0.411214953271028	1.0202306818254	991.029239766082	0.02	0.00999
5.592593	0.426612	0.03727	2.8e-05	-0.619929	2.8e-05	0.482547	0.172701	5865	11	17	0.446118	2125	5.3048	4.5589	12.4533	0.00622	0.0372	39997875	2125	11.071233	0.994168	0.000748	0.51327	0.00023	0.48469	0.000248	-0.000144	1.5738769194112	5368	Transient	tropics_11	0.508417545454545	1.04406220656981	0.0374331550802139	1.0481474331359	0.121739130434783	0.995578617260517	696.375	0.02	0.0053125
7.696429	0.639987	0.051767	4.1e-05	-0.636828	4.1e-05	0.497939	0.166258	5949	12	15	0.411714	2322	5.21	4.7849	16.116	0.00609	0.0451	39997678	2322	11.30137	1.007164	0.000782	0.509833	0.000234	0.494418	0.000335	-0.000188	1.65129793728683	5393	Est.	tropics_11	0.641369083333333	1.04563937408058	0.0524296675191816	1.03753121339269	0.175213675213675	1.00712150447597	496.292537313433	0.02	0.005805
16.035326	2.061252	0.062563	0.000133	-0.703807	0.000133	0.538401	0.149301	6383	14	28	0.423746	16373	6.1523	4.211	54.7945	0.00626	0.0575	39983627	16373	12.490411	1.015365	0.000666	0.499903	0.000197	0.508094	9.2e-05	-6.4e-05	1.52157883701129	5450	Transient	tropics_11	1.14538042857143	1.04845205830544	0.1996996996997	0.989588775312142	0.6751269035533	1.0596484115144	1622.83695652174	0.02	0.0409325
13.268761	2.538588	0.024825	0.000164	-0.681586	0.000164	0.507164	0.161187	6481	14	49	0.409607	23940	6.5085	4.4795	91.3242	0.00619	0.0606	39976060	23940	12.758904	1.016068	0.000756	0.499499	0.000203	0.508891	0.000143	-8.1e-05	1.67838903124369	5461	Transient	tropics_11	0.947768642857143	1.0089243102603	0.216931216931217	1.01264293752372	0.807881773399015	0.996606345956207	1127.18181818182	0.02	0.05985
11.62117	2.970694	0.084807	0.000192	-0.668352	0.000192	0.53135	0.155275	6397	14	34	0.431474	17475	6.2278	4.2493	136.9863	0.00624	0.0587	39982525	17475	12.528767	1.021086	0.000732	0.499619	0.000196	0.511271	0.000133	-7.6e-05	1.52474597768127	5467	Est.	tropics_11	0.830083571428571	1.06602868375439	0.262295081967213	1.02588686335047	0.979591836734694	1.03927271447041	1167.48120300752	0.02	0.0436875
18.794266	5.397809	0.01987	0.000348	-0.725967	0.000348	0.527598	0.14718	6607	14	46	0.300971	26883	6.7157	4.8219	Inf	0.00641	0.0651	39973117	26883	13.10411	0.993515	0.000759	0.499142	0.000211	0.497918	0.000107	-6.3e-05	2.00980856810937	5510	Transient	tropics_11	1.34244757142857	1.02672704737511	0.458498023715415	0.969376356763203	1.64928909952607	1.05960820858053	1375.51401869159	0.02	0.0672075
13.585324	4.508931	0.030085	0.000291	-0.684128	0.000291	0.511183	0.163553	6579	14	52	0.327026	27585	6.8796	4.7466	273.9726	0.00631	0.0674	39972415	27585	13.027397	1.008488	0.000805	0.499226	0.000209	0.505435	0.000216	-0.000113	1.92449662078656	5538	Transient	tropics_11	0.970380285714286	1.02186850642896	0.361490683229814	1.01062442252969	1.39234449760766	1.01137238220543	757.189814814815	0.02	0.0689625
12.045597	3.339116	0.011971	0.000215	-0.671761	0.000215	0.495816	0.164129	6635	14	58	0.301127	25906	6.6503	4.9	273.9726	0.00632	0.066	39974094	25906	13.180822	0.990978	0.000889	0.499571	0.000219	0.496245	0.000156	-7.5e-05	2.06720556829651	5632	Transient	tropics_11	0.860399785714286	1.02125671729874	0.241844769403825	1.02249380358473	0.981735159817351	0.999135507662546	1052.10897435897	0.02	0.064765
16.076389	3.315924	0.032262	0.000214	-0.704137	0.000214	0.522543	0.145389	6747	14	55	0.325796	19325	6.4411	5.2068	273.9726	0.00635	0.0653	39980675	19325	13.487671	0.987943	0.001096	0.500956	0.00021	0.493305	0.000164	-4.9e-05	2.11873282437431	5849	Transient	tropics_11	1.1483135	1.04539235596858	0.195255474452555	0.987182854396475	1.01904761904762	1.05926962021467	886.518292682927	0.02	0.0483125
11.3125	2.134844	0.080183	0.000138	-0.665873	0.000138	0.527554	0.141351	6845	14	51	0.472944	14784	5.9614	5.4712	54.7945	0.00638	0.0612	39985216	14784	13.756164	0.992591	0.001033	0.502139	0.000211	0.494479	0.000166	-5.9e-05	2.00035405692389	6005	Est.	tropics_11	0.808035714285714	1.09157279015078	0.133591481122943	1.02327196818274	0.654028436018957	1.06688858374168	851.512048192771	0.02	0.03696
13.037037	1.523881	0.058603	9.8e-05	-0.679724	9.8e-05	0.523462	0.144969	6957	13	49	0.525337	12472	5.1675	5.7836	91.3242	0.00595	0.053	39987528	12472	14.063014	1.004444	0.00158	0.504224	0.000201	0.49825	0.000246	-2.8e-05	1.85466589186764	6237	Transient	tropics_11	1.002849	1.05566283093173	0.0620253164556962	1.00502323957861	0.487562189054726	1.05060110386352	589.30487804878	0.02	0.03118
18.190332	4.329333	0.039933	0.000279	-0.721117	0.000279	0.535518	0.133554	7027	13	49	0.447665	14388	4.5527	5.9671	45.6621	0.00606	0.0508	39985612	14388	14.254795	1.009149	0.001513	0.504823	0.000173	0.500021	0.000288	-4.3e-05	1.77496529813822	6347	Transient	tropics_11	1.39925630769231	1.03130562702491	0.184401850627892	0.963127387687866	1.61271676300578	1.07099101837723	463.729166666667	0.02	0.03597
11.909774	5.781333	0.017816	0.000373	-0.67067	0.000373	0.498244	0.154237	7181	13	62	0.660703	31132	3.4394	6.1699	136.9863	0.00634	0.0287	39968868	31132	14.676712	1.023479	0.00104	0.503995	0.000148	0.507925	0.000163	-2.9e-05	1.27112127378436	6420	Transient	tropics_11	0.916136461538462	0.994622900554426	0.358653846153846	1.01462484323608	2.52027027027027	0.980940099424128	946.239263803681	0.02	0.07783
10.509302	4.55689	0.053608	0.000294	-0.659421	0.000294	0.510729	0.141748	7265	13	76	0.760165	39352	3.4201	6.4	273.9726	0.00621	0.0207	39960648	39352	14.906849	1.001714	0.000846	0.503594	0.00015	0.497482	8.1e-05	-1e-05	1.11928442059885	6504	Est.	tropics_11	0.808407846153846	1.05326563597537	0.347517730496454	1.02691985620554	1.96	1.0266280991071	1749.97530864198	0.02	0.09838
16.3213	4.553806	-0.036407	0.000294	-0.706104	0.000294	0.488921	0.145265	7405	13	77	0.771753	27146	3.7483	2.9288	273.9726	0.00633	0.0135	39972854	27146	15.290411	0.983686	0.000907	0.504809	0.000162	0.487325	6.1e-05	5e-06	1.07865634429579	6639	Transient	tropics_11	1.25548461538462	0.980239390180085	0.324145534729879	0.977723018791467	1.81481481481481	1.0032750218027	2381.39344262295	0.02	0.067865
13.615044	5.490452	0.039837	0.000354	-0.684367	0.000354	0.516284	0.129075	7419	13	71	0.763069	25117	3.788	7.0466	136.9863	0.00631	0.0138	39974883	25117	15.328767	0.974272	0.000984	0.504986	0.00016	0.482502	9.6e-05	0	1.09169184758362	6805	Est.	tropics_11	1.04731107692308	1.06812177283356	0.359756097560976	0.998858225184785	2.2125	1.07001421755765	1344.53125	0.02	0.0627925
15.235099	1.716251	0.091827	0.000111	-0.69738	0.000111	0.550755	0.115385	7643	12	39	0.330253	10389	4.0017	7.663	68.4932	0.00603	0.0341	39989611	10389	15.942466	1.004477	0.001551	0.507296	0.000153	0.495337	0.000379	-7.2e-05	1.47817110469346	7514	Est.	tropics_11	1.26959158333333	1.0912894644399	0.0715667311411992	0.981454738765711	0.725490196078431	1.1118793871647	304.445910290237	0.02	0.0259725
17.891239	3.667929	0.007617	0.000237	-0.718714	0.000237	0.517231	0.130261	7741	14	35	0.460457	13302	3.7974	7.9315	68.4932	0.00636	0.04	39986698	13302	16.210959	1.009336	0.001271	0.502652	0.000159	0.50244	0.000416	-0.000127	1.47992269948754	7527	Transient	tropics_11	1.27794564285714	0.99832571427126	0.186467348544453	0.969614409229834	1.49056603773585	1.02943834089643	313.127403846154	0.02	0.033255
13.022697	4.382662	0.043617	0.000283	-0.679609	0.000283	0.515863	0.13154	7895	16	51	0.566202	31570	3.3442	8.3521	136.9863	0.0063	0.0387	39968430	31570	16.632877	1.025844	0.001586	0.493382	0.000142	0.520232	0.000495	-0.000119	1.22133999707198	7719	Transient	tropics_11	0.8139185625	1.01826613333065	0.17843631778058	1.02722660806578	1.99295774647887	0.991601823801688	265.737373737374	0.02	0.078925
13.309392	1.9761	0.048334	0.000127	-0.681912	0.000127	0.51926	0.118756	8231	17	57	0.872842	13322	3.7203	9.2726	273.9726	0.00622	0.0097	39986678	13322	17.553425	0.962529	0.000915	0.488929	0.000169	0.492347	7.2e-05	-3e-06	0.76761622260659	8594	Est.	tropics_11	0.782905411764706	1.09037871778461	0.13879781420765	1.03419773856182	0.751479289940828	1.0546626667777	1649.38888888889	0.02	0.033305
20.516484	3.700278	0.032698	0.000239	-0.739801	0.000239	0.541585	0.110449	8315	16	37	0.736062	7013	4.0137	9.5014	54.7945	0.00632	0.0214	39992987	7013	17.783562	0.980562	0.001812	0.491794	0.000189	0.498619	0.000246	1.2e-05	1.09665224934501	8647	Transient	tropics_11	1.28228025	1.05372067661778	0.131898454746137	0.970343010768622	1.26455026455026	1.08617000154427	448.979674796748	0.02	0.0175325
22.446154	1.570178	0.033011	0.000101	-0.7553	0.000101	0.550192	0.102961	8357	16	29	0.651237	5293	4.1081	9.6178	91.3242	0.00618	0.0271	39994707	5293	17.89863	0.988055	0.00158	0.493158	0.000209	0.501079	0.000207	-8e-06	1.14836643524243	9197	Transient	tropics_11	1.402884625	1.04605705994076	0.0639240506329114	0.952777066770653	0.483253588516746	1.09801448474193	497.3961352657	0.02	0.0132325
14.598485	1.376664	0.068321	8.9e-05	-0.692266	8.9e-05	0.535164	0.116515	8483	16	23	0.584261	6468	3.7566	9.963	18.2648	0.00651	0.0411	39993532	6468	18.243836	1.033114	0.001633	0.494543	0.000237	0.522695	0.000416	-0.000123	1.24141440656496	9313	Transient	tropics_11	0.9124053125	1.03638993460011	0.0545009185548071	1.01192572629033	0.375527426160338	1.02385521193048	280.084134615385	0.02	0.01617
20.618421	4.367555	-0.056695	0.000282	-0.740619	0.000282	0.495633	0.131435	9183	14	22	0.548116	3450	5.4561	11.8822	24.9066	0.00669	0.0246	39996550	3450	20.161644	0.983739	0.000815	0.49943	0.000215	0.492722	0.000106	-5.6e-05	1.66278143534525	9369	Transient	tropics_11	1.47274435714286	0.960500919957	0.34601226993865	0.954725734125287	1.31162790697674	1.00590799680144	1239.95283018868	0.02	0.008625
12.928571	3.61611	0.076149	0.000233	-0.678853	0.000233	0.532401	0.121137	8665	15	40	0.758348	22760	3.425	10.4616	136.9863	0.00614	0.0233	39977240	22760	18.742466	1.040402	0.000753	0.496189	0.000205	0.524532	0.000112	-7.2e-05	1.00123809559264	9370	Transient	tropics_11	0.861904733333333	1.03721768274038	0.309428950863214	1.02218794741161	1.13658536585366	1.01500194459061	1081.58035714286	0.02	0.0569
19.001873	11.084266	-0.013723	0.000715	-0.727635	0.000715	0.51098	0.123419	8945	15	74	0.627643	23746	4.3851	11.2288	136.9863	0.00639	0.0188	39976254	23746	19.509589	0.978214	0.000721	0.497725	2e-04	0.491583	4.8e-05	-3.1e-05	1.42773363665895	9407	Transient	tropics_11	1.26679153333333	1.00833839131034	0.991678224687934	0.970515954849659	3.575	1.03945824001237	2571.22916666667	0.02	0.059365
12.769053	2.551744	0.047186	0.000165	-0.677572	0.000165	0.516783	0.123923	8763	15	75	0.744055	41630	3.6451	10.7301	136.9863	0.00633	0.0175	39958370	41630	19.010959	1.019103	0.00071	0.496663	0.000203	0.513288	9.1e-05	-6.3e-05	1.07056523229462	9443	Transient	tropics_11	0.8512702	1.02866636434677	0.232394366197183	1.02252141378069	0.812807881773399	1.00680904287651	1361.79120879121	0.02	0.104075
17.243243	0.481373	0.033349	3.1e-05	-0.713509	3.1e-05	0.527828	0.116279	9183	14	22	0.548116	3450	5.4561	11.8822	24.9066	0.00669	0.0246	39996550	3450	20.161644	0.983739	0.000815	0.49943	0.000215	0.492722	0.000106	-5.6e-05	1.66278143534525	10312	Transient	tropics_11	1.23166021428571	1.05100164914735	0.0380368098159509	0.980962379637211	0.144186046511628	1.07124910192766	1096.97169811321	0.02	0.008625
15.447761	0.903988	0.005454	5.8e-05	-0.699088	5.8e-05	0.505953	0.12734	9197	14	20	0.513419	3130	5.5449	11.9192	22.8311	0.00669	0.0259	39996870	3130	20.2	0.984668	0.000837	0.499547	0.000217	0.493071	0.000108	-5.6e-05	1.7745383756116	10369	Transient	tropics_11	1.1034115	1.02112478534301	0.0692951015531661	0.994978242622187	0.267281105990783	1.02612605486837	1179.07407407407	0.02	0.007825
12.825	1.819375	0.021505	0.000117	-0.678021	0.000117	0.503422	0.128232	9197	14	20	0.513419	3130	5.5449	11.9192	22.8311	0.00669	0.0259	39996870	3130	20.2	0.984668	0.000837	0.499547	0.000217	0.493071	0.000108	-5.6e-05	1.7745383756116	10412	Est.	tropics_11	0.916071428571429	1.03764710441906	0.139784946236559	1.0161618028254	0.539170506912442	1.02099291988375	1187.33333333333	0.02	0.007825
15.078947	0.493767	0.014092	3.2e-05	-0.696125	3.2e-05	0.508817	0.130307	9295	14	19	0.547849	1860	6.0007	12.189	16.116	0.00634	0.023	39998140	1860	20.468493	0.988739	0.000661	0.499915	0.000197	0.494786	0.000122	-7.6e-05	1.65447724894269	10433	Transient	tropics_11	1.07706764285714	1.02574264825046	0.048411497730711	0.99719613320925	0.16243654822335	1.02835771424414	1068.09016393443	0.02	0.00465
10.313725	1.195694	0.048092	7.7e-05	-0.65785	7.7e-05	0.506638	0.134917	9491	15	14	0.371908	1132	6.1048	12.7247	9.1324	0.00641	0.0322	39998868	1132	21.005479	1.007503	0.000762	0.498438	0.000204	0.505733	0.000193	-0.000109	1.70213945204588	10517	Transient	tropics_11	0.687581666666667	1.04145316040249	0.101049868766404	1.03917389984326	0.377450980392157	1.00178948180166	699.051813471503	0.02	0.00283
18.16	0.6944	0.024037	4.5e-05	-0.720873	4.5e-05	0.526769	0.123311	9491	15	14	0.371908	1132	6.1048	12.7247	9.1324	0.00641	0.0322	39998868	1132	21.005479	1.007503	0.000762	0.498438	0.000204	0.505733	0.000193	-0.000109	1.70213945204588	10524	Transient	tropics_11	1.21066666666667	1.01669991784989	0.0590551181102362	0.97570310985631	0.220588235294118	1.04159507091687	638.917098445596	0.02	0.00283
13.90625	1.147461	0.048269	7.4e-05	-0.686706	7.4e-05	0.521568	0.132923	9631	14	18	0.465866	1582	5.381	13.1096	8.3022	0.00638	0.0294	39998418	1582	21.389041	1.024874	0.000767	0.500011	0.000163	0.512684	8.9e-05	-3.6e-05	1.51703418159439	10529	Transient	tropics_11	0.993303571428571	1.02398238241352	0.0964797913950456	1.00643982789853	0.45398773006135	1.01732841282349	1493.51685393258	0.02	0.003955
13.447059	4.12955	0.068341	0.000266	-0.683018	0.000266	0.530219	0.130193	9757	14	20	0.570178	4225	5.0898	13.4534	27.3973	0.00611	0.0313	39995775	4225	21.734247	1.032976	0.000755	0.499442	0.000144	0.517269	5.1e-05	-8e-06	1.39591262193172	10535	Transient	tropics_11	0.960504214285714	1.0365491214584	0.352317880794702	1.01130927550982	1.84722222222222	1.02503532978006	2552.80392156863	0.02	0.0105625
10.982759	3.62614	0.087202	0.000234	-0.663224	0.000234	0.529768	0.12942	9813	14	32	0.600717	7531	4.9986	13.6068	34.2466	0.00584	0.0305	39992469	7531	21.887671	1.040431	0.000774	0.49937	0.000161	0.521079	3.7e-05	-9e-06	1.38357693662434	10543	Est.	tropics_11	0.784482785714286	1.04871640993545	0.302325581395349	1.03167528891765	1.45341614906832	1.01667501472905	3497.83783783784	0.02	0.0188275
15.261905	2.764739	0.058639	0.000178	-0.697595	0.000178	0.532891	0.132576	9841	14	35	0.581447	10338	5.1439	13.6808	21.0748	0.00628	0.0317	39989662	10338	21.964384	1.046663	0.000816	0.499715	0.000163	0.523833	3.7e-05	-6e-06	1.41473857743136	10549	Transient	tropics_11	1.09013607142857	1.01311727842733	0.218137254901961	0.99612985147519	1.0920245398773	1.01729177046883	3583.13513513514	0.02	0.025845
11.442105	2.225596	-0.020622	0.000144	-0.666914	0.000144	0.477343	0.138496	10387	12	32	0.578438	4749	6.4479	15.1795	54.7945	0.00901	0.039	39995251	4749	23.460274	0.971229	0.000865	0.508133	0.000197	0.478032	5e-05	-8e-06	1.42391742382808	10922	Transient	tropics_11	0.95350875	1.00860783533466	0.166473988439306	1.01014921205214	0.730964467005076	0.998558673896308	2769.92	0.02	0.0118725
10.011111	4.010988	0.00237	0.000259	-0.65542	0.000259	0.482912	0.136354	10317	12	42	0.537449	8812	6.5227	14.9877	91.3242	0.00908	0.0406	39991188	8812	23.268493	0.959695	0.000875	0.507164	0.000177	0.473252	6.7e-05	-5e-06	1.4798504999229	11383	Transient	tropics_11	0.83425925	1.04447018132843	0.296	1.02377917740443	1.46327683615819	1.02041195811111	2035.13432835821	0.02	0.02203
9.11215	2.66032	0.031278	0.000172	-0.648199	0.000172	0.493445	0.133342	10401	12	30	0.597614	4359	6.6805	15.2178	136.9863	0.00634	0.0401	39995641	4359	23.49863	0.970093	0.000808	0.50857	0.000195	0.47706	3.7e-05	-7e-06	1.37553723188545	11719	Est.	tropics_11	0.759345833333333	1.06358080794208	0.212871287128713	1.02834777585695	0.882051282051282	1.03434578459733	3603.83783783784	0.02	0.0108975
16.595238	3.050454	0.00445	0.000197	-0.708304	0.000197	0.510109	0.137899	10569	12	20	0.5011	1818	6.6899	15.6781	11.4155	0.00683	0.0407	39998182	1818	23.958904	0.99431	0.00102	0.50962	0.000173	0.487972	0.000108	-1.2e-05	1.58585985830598	11958	Transient	tropics_11	1.3829365	1.01020799947019	0.193137254901961	0.966364611880197	1.13872832369942	1.04536530784553	1276.84259259259	0.02	0.004545
17.758621	0.872771	-0.011784	5.6e-05	-0.717649	5.6e-05	0.506602	0.136506	10653	12	17	0.355681	1417	7.3437	15.9096	10.1471	0.00916	0.0515	39998583	1417	24.189041	1.005969	0.001239	0.508715	0.000184	0.494553	0.000129	-3e-06	1.60375199748181	11974	Transient	tropics_11	1.47988508333333	0.982421087929454	0.0451977401129943	0.959079163691479	0.304347826086957	1.02436341504348	1058.18604651163	0.02	0.0035425
15.358974	1.153189	0.047669	7.4e-05	-0.698375	7.4e-05	0.527399	0.131754	10877	12	16	0.662735	3561	6.689	16.5233	14.4196	0.00601	0.0431	39996439	3561	24.80274	1.036308	0.000716	0.507818	0.000148	0.510408	7.1e-05	-2.3e-05	1.01998836475773	12014	Transient	tropics_11	1.2799145	1.01207694749564	0.103351955307263	0.979470816145039	0.5	1.03328905503049	1855.69014084507	0.02	0.0089025
9.799228	1.743474	0.018828	0.000112	-0.653718	0.000112	0.49014	0.201232	2071	8	36	0.669328	12777	4.1815	4.9233	91.3242	0.00614	0.0583	39987223	12777	0.676712	1.005254	0.000653	0.527495	0.000168	0.476652	5.8e-05	-2.6e-05	1.24293664622288	1652	Transient	tropics_13	1.2249035	1.01368048716913	0.171516079632466	0.985996861300111	0.666666666666667	1.02829737418494	3469.51724137931	0.02	0.0319425
5.693878	1.40969	0.031521	9.1e-05	-0.620743	9.1e-05	0.480319	0.208597	2169	8	41	0.62841	14481	4.2084	5.1918	54.7945	0.00614	0.0648	39985519	14481	0.945205	1.006583	0.000734	0.527267	0.000192	0.477551	0.000118	-6e-05	1.46454906044603	1788	Transient	tropics_13	0.71173475	1.02527367127409	0.123978201634877	1.01949276804089	0.473958333333333	1.00579623956394	1767.77118644068	0.02	0.0362025
6.116129	2.72845	0.071937	0.000176	-0.624134	0.000176	0.501824	0.199236	2127	8	46	0.642084	14129	4.1981	5.0767	54.7945	0.00612	0.064	39985871	14129	0.830137	0.997549	0.000781	0.527533	0.000182	0.47298	9.1e-05	-3.4e-05	1.39257606585048	1823	Est.	tropics_13	0.764516125	1.07722792856265	0.225352112676056	1.01552920042026	0.967032967032967	1.06098355110153	2189.40659340659	0.02	0.0353225
6.520767	2.869377	0.027587	0.000185	-0.627385	0.000185	0.481623	0.208619	2379	8	46	0.445279	14647	4.3586	5.7671	68.4932	0.00643	0.0775	39985353	14647	1.520548	0.999184	0.00085	0.527386	0.000223	0.473909	9.5e-05	-4.6e-05	1.81270245475926	1918	Transient	tropics_13	0.815095875	1.02881055411005	0.217647058823529	1.01251521873192	0.829596412556054	1.01627738658688	2195.98947368421	0.02	0.0366175
6.562334	1.954337	0.093512	0.000126	-0.627718	0.000126	0.514644	0.183124	2533	7	50	0.483788	16778	4.2405	6.189	136.9863	0.00736	0.0904	39983222	16778	1.942466	1.012107	0.001163	0.528678	0.000194	0.478819	0.00014	-2.2e-05	1.80827746485275	2177	Transient	tropics_13	0.937476285714286	1.08488902808458	0.108340498710232	1.00970451445783	0.649484536082474	1.07481950382086	1308.02857142857	0.02	0.041945
9.94864	1.59555	0.04093	0.000103	-0.654918	0.000103	0.501718	0.186095	2477	7	51	0.360003	14611	4.3585	6.0356	54.7945	0.00125	0.0889	39985389	14611	1.789041	1.00776	0.001233	0.527933	0.000201	0.477477	0.000191	-4.4e-05	1.84780606554965	2208	Transient	tropics_13	1.42123428571429	1.03375722240471	0.0835360908353609	0.983997322733363	0.512437810945274	1.05076893756139	974.319371727749	0.02	0.0365275
7.2746	4.240385	0.03869	0.000274	-0.633439	0.000274	0.490041	0.186298	2617	7	60	0.553349	21397	3.896	6.4192	136.9863	0.00601	0.0737	39978603	21397	2.172603	1.016899	0.001296	0.529493	0.000167	0.480336	0.000183	-1.7e-05	1.84821778451506	2232	Transient	tropics_13	1.03922857142857	1.02217447824812	0.21141975308642	1.00239920755021	1.64071856287425	1.02020460677526	1018.0218579235	0.02	0.0534925
6.341801	3.268853	0.069943	0.000211	-0.625947	0.000211	0.501773	0.180246	2547	7	47	0.498409	17287	4.0245	6.2274	39.1389	0.00612	0.0899	39982713	17287	1.980822	1.012466	0.001297	0.528556	0.000192	0.479069	0.000143	-6e-06	1.79356186500548	2281	Est.	tropics_13	0.905971571428571	1.05924253261852	0.162683114880493	1.01172775615842	1.09895833333333	1.04739192057929	1260.46153846154	0.02	0.0432175
4.404494	2.95998	0.060174	0.000191	-0.610386	0.000191	0.489295	0.189164	2631	7	54	0.559406	23230	3.9068	6.4575	68.4932	0.00604	0.0698	39976770	23230	2.210959	1.021682	0.001092	0.529563	0.000165	0.482514	0.000122	-8e-06	1.83008897164159	2320	Transient	tropics_13	0.629213428571428	1.03948324643037	0.174908424908425	1.0256403413992	1.15757575757576	1.01405347824105	1550.52459016393	0.02	0.058075
6.672727	3.317686	-0.012146	0.000214	-0.628605	0.000214	0.463578	0.183273	2897	8	82	0.278133	27663	4.0758	7.1849	Inf	0.00613	0.062	39972337	27663	2.939726	0.984882	0.000816	0.52747	0.000189	0.467047	0.000112	-4.3e-05	2.40009088122549	2356	Transient	tropics_13	0.834090875	1.00309221299832	0.262254901960784	1.01111965614886	1.13227513227513	0.9925724819986	1636.36607142857	0.02	0.0691575
6.461318	5.95624	-0.008037	0.000384	-0.626907	0.000384	0.464748	0.188802	2855	8	83	0.249203	31986	4.0235	7.0699	Inf	0.00771	0.0637	39968014	31986	2.824658	0.987858	0.000954	0.527212	0.000175	0.468684	0.00015	-4.2e-05	2.3270097966238	2432	Transient	tropics_13	0.80766475	1.0041880617814	0.40251572327044	1.01333364497657	2.19428571428571	0.991602017564073	1258.68	0.02	0.079965
4.299724	3.646354	0.022839	0.000235	-0.609545	0.000235	0.471114	0.189025	2785	7	85	0.352109	35614	3.9905	6.8795	Inf	0.00623	0.0686	39964386	35614	2.632877	0.997774	0.000953	0.528022	0.000163	0.472652	0.000148	-3.6e-05	2.12282052204238	2461	Transient	tropics_13	0.614246285714286	1.02538431237503	0.246589716684155	1.02949905491072	1.44171779141104	0.996746020327852	1277.19594594595	0.02	0.089035
9.173267	7.48978	-0.002397	0.000483	-0.64869	0.000483	0.477636	0.174297	2883	8	80	0.271433	29219	4.0136	7.1479	136.9863	0.00626	0.0589	39970781	29219	2.90137	0.980611	0.000995	0.527425	0.000181	0.465046	0.000145	-3.5e-05	2.3817106399388	2476	Transient	tropics_13	1.146658375	1.01733089931737	0.485427135678392	0.99109845924182	2.66850828729282	1.02707259066845	1202.04827586207	0.02	0.0730475
7.893281	4.07425	0.043635	0.000263	-0.638409	0.000263	0.495097	0.171775	2813	8	74	0.308016	35365	3.9136	6.9562	Inf	0.00639	0.063	39964635	35365	2.709589	0.990802	0.001251	0.527711	0.000169	0.469624	0.000208	-3.5e-05	2.16528791454798	2540	Transient	tropics_13	0.986660125	1.05429844300812	0.210231814548361	1.00079781169317	1.55621301775148	1.05424126535271	825.841346153846	0.02	0.0884125
7.5	5.417235	0.016601	0.000349	-0.63525	0.000349	0.480279	0.176065	2897	8	82	0.278133	27663	4.0758	7.1849	Inf	0.00613	0.062	39972337	27663	2.939726	0.984882	0.000816	0.52747	0.000189	0.467047	0.000112	-4.3e-05	2.40009088122549	2628	Transient	tropics_13	0.9375	1.03234657786023	0.427696078431373	1.00442304018161	1.84656084656085	1.02833119578972	1572.00892857143	0.02	0.0691575
5.987179	3.004109	0.00038	0.000194	-0.623099	0.000194	0.466745	0.177469	2981	7	53	0.283225	19225	4.2321	3.1671	273.9726	0.0062	0.0581	39980775	19225	3.169863	0.984547	0.000729	0.527908	0.000197	0.466486	7.3e-05	-3.5e-05	2.52392737229169	2735	Transient	tropics_13	0.855311285714286	1.01608158087846	0.266117969821674	1.01585868801363	0.984771573604061	1.0005552149475	2431.08219178082	0.02	0.0480625
3.293478	4.011697	0.028195	0.000259	-0.601462	0.000259	0.469723	0.180273	2911	8	69	0.284282	26435	4.1294	5.0767	Inf	0.0061	0.0606	39973565	26435	2.978082	0.982991	0.000785	0.527671	0.000192	0.465985	0.000114	-5e-05	2.41089468324564	2740	Transient	tropics_13	0.41168475	1.04639436285127	0.329936305732484	1.03854458502248	1.34895833333333	1.00802171743726	1581.34210526316	0.02	0.0660875
7.573832	3.422119	0.009265	0.000221	-0.635843	0.000221	0.477005	0.170681	2939	8	77	0.292244	23761	4.0878	3.0521	54.7945	0.00628	0.0584	39976239	23761	3.054795	0.983016	0.000841	0.527675	0.000195	0.465988	0.000119	-4.7e-05	2.45829376260565	2776	Est.	tropics_13	0.946729	1.0267463123405	0.262782401902497	1.00343761017118	1.13333333333333	1.02364223971433	1434.29411764706	0.02	0.0594025
8.76652	2.68117	-0.001587	0.000173	-0.645423	0.000173	0.476241	0.166324	3093	7	44	0.224538	10555	4.6957	3.474	136.9863	0.00634	0.0613	39989445	10555	3.476712	0.979241	0.000932	0.527897	0.00021	0.464015	0.000141	-5.3e-05	2.60025947134035	2851	Transient	tropics_13	1.25236	1.01957971389944	0.185622317596567	0.993452618187518	0.823809523809524	1.02634828615454	1179.60283687943	0.02	0.0263875
10.193103	1.438573	-0.001564	9.3e-05	-0.656881	9.3e-05	0.481696	0.169733	3191	7	35	0.200381	6827	5.1102	3.7425	45.6621	0.00614	0.0653	39993173	6827	3.745205	0.987609	0.000872	0.529328	0.000211	0.466684	9.6e-05	-3.7e-05	2.60087769045732	3159	Transient	tropics_13	1.45615757142857	1.01096407830491	0.106651376146789	0.979479472890617	0.440758293838863	1.0321673766403	1768.05208333333	0.02	0.0170675
7.468354	3.324948	0.036102	0.000215	-0.634996	0.000215	0.489348	0.16536	3247	7	37	0.188735	6072	5.1669	3.3945	24.9066	0.00632	0.0628	39993928	6072	3.89863	1.000152	0.000875	0.529646	0.000208	0.472307	7.8e-05	-2.6e-05	2.56278253796738	3459	Transient	tropics_13	1.06690771428571	1.03660402696803	0.245714285714286	1.00055057163419	1.03365384615385	1.03608034604611	2120	0.02	0.01518
8.868966	2.141451	0.019523	0.000138	-0.646246	0.000138	0.486747	0.16794	3261	7	31	0.204644	5986	5.153	3.4329	24.9066	0.00645	0.0624	39994014	5986	3.936986	1.003466	0.001004	0.530098	0.000212	0.473473	0.000108	-2.9e-05	2.53173818959885	3503	Transient	tropics_13	1.26699514285714	1.01619269614696	0.137450199203187	0.988513859104396	0.650943396226415	1.02803538955759	1555	0.02	0.014965
5.286822	5.243315	0.04522	0.000338	-0.617473	0.000338	0.48525	0.170143	3317	7	35	0.301079	5839	5.3057	3.5863	39.1389	0.00624	0.0645	39994161	5839	4.090411	1.001253	0.000802	0.530857	2e-04	0.471742	6.3e-05	-2.3e-05	2.42792512038469	3566	Transient	tropics_13	0.755260285714286	1.04494869064425	0.4214463840399	1.01591491158611	1.69	1.02863429586511	2700.68253968254	0.02	0.0145975
9.587444	1.569708	0.061311	0.000101	-0.652017	0.000101	0.510516	0.155364	3485	7	37	0.415511	10741	5.2449	4.0466	54.7945	0.00126	0.0554	39989259	10741	4.550685	1.022924	0.000846	0.531847	0.000164	0.481052	9.3e-05	-2.2e-05	2.07544267555395	3611	Transient	tropics_13	1.36963485714286	1.03940226953044	0.119385342789598	0.979593513984722	0.615853658536585	1.06124909573185	1670.58064516129	0.02	0.0268525
1.923077	1.771861	0.11052	0.000114	-0.590455	0.000114	0.504257	0.161122	3499	7	41	0.436849	11425	5.2377	4.0849	91.3242	0.00583	0.0551	39988575	11425	4.589041	1.020956	0.000947	0.531816	0.000165	0.48016	0.00012	-2.5e-05	2.01740594494224	3643	Est.	tropics_13	0.274725285714286	1.09393420088865	0.120380147835269	1.04185493326838	0.690909090909091	1.05018535488171	1342.68333333333	0.02	0.0285625
5.087591	6.693058	0.001583	0.000432	-0.615873	0.000432	0.46379	0.150129	4073	5	45	0.756187	6021	4.0536	5.0438	34.2466	0.00172	0.0236	39993979	6021	6.161644	0.961327	0.000882	0.539001	0.000153	0.446033	7.6e-05	7e-06	1.2107892790728	3725	Transient	tropics_13	1.0175182	1.04187675328572	0.489795918367347	1.00216719777296	2.82352941176471	1.03981095569162	1975.38157894737	0.02	0.0150525
3.186957	4.325917	-0.000698	0.000279	-0.600607	0.000279	0.455778	0.153694	4017	5	53	0.793157	10902	3.7701	4.8904	273.9726	0.00655	0.019	39989098	10902	6.008219	0.97013	0.00065	0.538591	0.000151	0.450472	3.4e-05	1e-06	1.137747567734	3947	Transient	tropics_13	0.6373914	1.03007044782177	0.429230769230769	1.018358287671	1.8476821192053	1.01177875650429	4520.41176470588	0.02	0.027255
3.674374	7.140596	0.005583	0.000461	-0.604522	0.000461	0.460619	0.154079	3933	5	89	0.811881	25654	3.6445	4.6603	273.9726	0.00622	0.0233	39974346	25654	5.778082	0.971534	0.000616	0.538624	0.000152	0.451102	3.1e-05	-2e-06	1.09208842412811	4080	Transient	tropics_13	0.7348748	1.03506270906485	0.748376623376623	1.01431706090003	3.0328947368421	1.02109722413113	4970.29032258064	0.02	0.064135
8.116071	0.834742	0.006308	5.4e-05	-0.640198	5.4e-05	0.477451	0.147544	4087	5	43	0.743687	5267	4.0915	5.0822	45.6621	0.00633	0.0238	39994733	5267	6.2	0.955658	0.001233	0.538788	0.000164	0.443565	0.000134	1.4e-05	1.25041531529916	4198	Transient	tropics_13	1.6232142	1.05302099425895	0.0437956204379562	0.978470252638128	0.329268292682927	1.07639466594524	1101.07462686567	0.02	0.0131675
2.815217	2.889768	0.008725	0.000186	-0.597621	0.000186	0.458646	0.157732	4115	5	33	0.68365	4318	4.1738	5.1589	27.3973	0.00772	0.0265	39995682	4318	6.276712	0.973243	0.000931	0.539151	0.000161	0.451446	9e-05	2e-06	1.37942882940899	4324	Transient	tropics_13	0.5630434	1.03649671639429	0.199785177228786	1.02034274859363	1.15527950310559	1.01594875134568	1752.57777777778	0.02	0.010795
7.557692	3.862056	0.021068	0.000249	-0.635713	0.000249	0.482376	0.142018	4101	5	38	0.69713	4738	4.2416	5.1205	27.3973	0.00641	0.0276	39995262	4738	6.238356	0.974313	0.000939	0.539064	0.000163	0.452015	8.9e-05	2e-06	1.37808736904154	4552	Est.	tropics_13	1.5115384	1.04821704842095	0.26517571884984	0.982365320228724	1.52760736196319	1.06716812495161	1595.70786516854	0.02	0.011845
3.065574	5.602257	-5.7e-05	0.000361	-0.599632	0.000361	0.45557	0.156172	4073	5	45	0.756187	6021	4.0536	5.0438	34.2466	0.00172	0.0236	39993979	6021	6.161644	0.961327	0.000882	0.539001	0.000153	0.446033	7.6e-05	7e-06	1.2107892790728	4665	Transient	tropics_13	0.6131148	1.04016947576056	0.409297052154195	1.01857628453714	2.35947712418301	1.02138182600839	2054.89473684211	0.02	0.0150525
3.818182	0.585124	0.050876	3.8e-05	-0.605677	3.8e-05	0.482237	0.153375	4311	6	22	0.269614	2307	5.5687	5.6959	13.0463	0.00995	0.0736	39997693	2307	6.813699	1.002832	0.001065	0.534197	0.000176	0.469634	0.000242	-7.8e-05	2.00362867253985	5051	Transient	tropics_13	0.636363666666667	1.0492210194074	0.0356807511737089	1.02154235116542	0.215909090909091	1.02683579127576	633.780991735537	0.02	0.0057675
4.444444	0.558025	0.026695	3.6e-05	-0.610707	3.6e-05	0.473088	0.154595	4339	6	22	0.313636	2200	5.503	5.7726	14.4196	0.0063	0.0712	39997800	2200	6.890411	1.00591	0.000896	0.533162	0.00016	0.471947	0.000178	-5.5e-05	1.96314012662238	5056	Transient	tropics_13	0.740740666666667	1.02102027354757	0.0401785714285714	1.01839001236915	0.225	1.00241764435413	868.511235955056	0.02	0.0055
7.831461	1.630771	0.041573	0.000105	-0.637912	0.000105	0.493552	0.152864	4661	8	37	0.697394	12703	4.8133	6.6548	39.1389	0.00608	0.0524	39987297	12703	7.772603	1.054163	0.001153	0.526323	0.000128	0.500946	0.000187	-2.3e-05	1.26828688832858	5071	Transient	tropics_13	0.978932625	0.988888111107826	0.0910667823070252	1.00393591170225	0.8203125	0.985239926059895	817.454545454545	0.02	0.0317575
11.863558	4.74995	-0.022699	0.000306	-0.670299	0.000306	0.478225	0.148814	4983	8	80	0.790008	26282	4.2873	7.537	136.9863	0.0063	0.0219	39973718	26282	8.654795	0.965671	0.000849	0.524044	0.00018	0.460888	9e-05	-2e-05	1.19618243056681	5134	Transient	tropics_13	1.48294475	1.01230821268922	0.360424028268551	0.976169176239274	1.7	1.03761651420736	1653.48888888889	0.02	0.065705
7.34	2.5144	-0.020589	0.000162	-0.633965	0.000162	0.461929	0.143388	5123	8	54	0.602631	8438	4.7649	7.9205	54.7945	0.00623	0.0368	39991562	8438	9.038356	0.97599	0.000951	0.523882	0.000187	0.465997	0.000146	-4.1e-05	1.76002789854891	5153	Transient	tropics_13	0.9175	1.00372084373872	0.170347003154574	1.01260256219148	0.866310160427808	0.991270330066503	982.109589041096	0.02	0.021095
5.858017	4.528188	0.028751	0.000292	-0.622061	0.000292	0.479879	0.143178	4941	8	95	0.825863	35897	4.0605	7.4219	273.9726	0.00622	0.0193	39964103	35897	8.539726	0.985567	0.000682	0.52396	0.000171	0.470437	3.4e-05	-9e-06	1.0127811240479	5272	Transient	tropics_13	0.732252125	1.04423981288044	0.428152492668622	1.02457606657613	1.70760233918129	1.02007070022128	4211.11764705882	0.02	0.0897425
5.754717	8.373799	0.030446	0.00054	-0.621232	0.00054	0.479926	0.143813	5207	9	36	0.455194	5189	4.9236	8.1507	39.1389	0.00141	0.0432	39994811	5189	9.268493	0.986449	0.001325	0.523158	0.000177	0.471669	0.000266	-5.5e-05	1.93929106494764	5311	Transient	tropics_13	0.639413	1.04507604465902	0.407547169811321	1.02699776765804	3.05084745762712	1.01750592046541	540.65037593985	0.02	0.0129725
11.071146	4.872409	0.028331	0.000314	-0.663934	0.000314	0.5	0.1307	5011	8	82	0.768897	20731	4.3928	7.6137	273.9726	0.00635	0.0247	39979269	20731	8.731507	0.960471	0.001058	0.524117	0.000183	0.458342	0.000136	-1.9e-05	1.29513660533852	5526	Est.	tropics_13	1.38389325	1.07107464955758	0.296786389413989	0.982265478108757	1.71584699453552	1.09088846319997	961.029411764706	0.02	0.0518275
6.09697	5.590597	0.014177	0.000361	-0.623981	0.000361	0.47351	0.146013	5137	8	54	0.589952	7643	4.8486	7.9589	68.4932	0.00664	0.0368	39992357	7643	9.076712	0.980067	0.001067	0.523751	0.000187	0.46807	0.000182	-4.7e-05	1.81751717586172	5548	Transient	tropics_13	0.76212125	1.03490676683534	0.338331771321462	1.02301883510745	1.93048128342246	1.01162219326169	802.269230769231	0.02	0.0191075
14.050847	2.133008	0.005739	0.000138	-0.687867	0.000138	0.50047	0.131023	5403	10	23	0.439974	4623	5.1745	5.3918	39.1389	0.0063	0.0613	39995377	4623	9.805479	1.014485	0.000792	0.518177	2e-04	0.48977	0.000148	-7.4e-05	1.87980246030753	5627	Transient	tropics_13	1.4050847	0.991395140991884	0.174242424242424	0.970029686073725	0.69	1.02184698940319	885.290540540541	0.02	0.0115575
8.075269	3.01584	0.02484	0.000195	-0.639871	0.000195	0.486214	0.142466	5249	9	31	0.375275	4538	4.9586	8.2658	34.2466	0.00853	0.0476	39995462	4538	9.383562	0.985878	0.001947	0.522333	0.000174	0.472159	0.00043	-6.5e-05	1.99448971745933	5660	Transient	tropics_13	0.897252111111111	1.03983564216716	0.100154083204931	1.00962498856721	1.12068965517241	1.02976751475668	331.316279069767	0.02	0.011345
10.346939	3.124531	-0.008616	0.000202	-0.658117	0.000202	0.478899	0.141883	5165	8	48	0.561224	6566	4.6943	8.0356	91.3242	0.00592	0.0338	39993434	6566	9.153425	0.981867	0.00112	0.523546	0.000178	0.469098	0.000187	-3.9e-05	1.83335077894764	5935	Transient	tropics_13	1.293367375	1.00973045367154	0.180357142857143	0.98907351489075	1.13483146067416	1.02089328882238	758.732620320856	0.02	0.016415
10.880952	4.771542	0.026224	0.000308	-0.662406	0.000308	0.49804	0.140055	5557	11	25	0.52008	8989	5.2068	5.8137	68.4932	0.00099	0.0558	39991011	8989	10.227397	1.016876	0.000678	0.513321	0.000164	0.495538	0.000121	-5.9e-05	1.68408503420099	6228	Transient	tropics_13	0.989177454545455	1.00953397916429	0.454277286135693	1.00445780508816	1.8780487804878	1.00504905779173	1157.47933884298	0.02	0.0224725
9.112583	2.550239	0.083732	0.000165	-0.648202	0.000165	0.520056	0.127421	5515	11	24	0.519865	7123	5.217	5.6986	19.5695	0.0061	0.0571	39992877	7123	10.112329	1.017722	0.00073	0.514703	0.000161	0.494619	0.000137	-5.9e-05	1.69961560820064	6318	Est.	tropics_13	0.828416636363636	1.06840320669173	0.226027397260274	1.01609133696411	1.02484472049689	1.05142746234981	930.080291970803	0.02	0.0178075
12.759375	3.320225	0.031868	0.000214	-0.677494	0.000214	0.508749	0.131811	5781	12	72	0.458496	30696	5.4542	6.4274	136.9863	0.00579	0.0533	39969304	30696	10.841096	1.019974	0.000913	0.511008	0.000153	0.499241	0.000131	-3e-05	1.81279157260329	6397	Transient	tropics_13	1.06328125	1.01216425319598	0.234392113910186	0.993894746588317	1.39869281045752	1.01904491017364	1006.19083969466	0.02	0.07674
11.31203	2.598126	0.061845	0.000168	-0.665869	0.000168	0.518253	0.124531	5879	12	86	0.359637	36979	5.0361	6.6959	Inf	0.0064	0.048	39963021	36979	11.109589	0.996273	0.00088	0.510491	0.000154	0.488144	0.000135	-3.4e-05	1.85030954026002	6454	Est.	tropics_13	0.942669166666667	1.06777704840419	0.190909090909091	1.00653452878596	1.09090909090909	1.06168056966797	922.451851851852	0.02	0.0924475
11.724658	3.166652	0.019759	0.000204	-0.669183	0.000204	0.498458	0.128742	5991	12	93	0.440681	30083	4.677	6.9986	273.9726	0.00604	0.0411	39969917	30083	11.416438	0.985331	0.001053	0.509582	0.00015	0.48361	0.000151	-1.7e-05	2.01161794634631	6656	Transient	tropics_13	0.977054833333333	1.03513996933882	0.193732193732194	1.00499392545466	1.36	1.03070242550816	852.596026490066	0.02	0.0752075
10.630872	1.830188	0.091811	0.000118	-0.660398	0.000118	0.530867	0.113669	6103	12	86	0.390289	19132	4.3973	7.3082	68.4932	0.00651	0.041	39980868	19132	11.723288	0.989525	0.001393	0.508921	0.000144	0.486276	0.000213	-5e-06	2.10959589694676	7086	Est.	tropics_13	0.885906	1.10776142968579	0.0847092605886576	1.01517852199222	0.819444444444444	1.09169895285805	533.657276995305	0.02	0.04783
13.74739	4.32241	0.085797	0.000279	-0.68543	0.000279	0.541066	0.11062	6229	12	60	0.321118	19538	3.5403	5.2137	136.9863	0.00114	0.0492	39980462	19538	12.068493	1.02243	0.002505	0.509334	0.000125	0.501993	0.000446	1.8e-05	1.92785050697752	7388	Transient	tropics_13	1.14561583333333	1.06568187560408	0.111377245508982	0.989279171177599	2.232	1.0778357467136	248.026905829596	0.02	0.048845
11.573807	2.344442	0.095068	0.000151	-0.667971	0.000151	0.53694	0.115238	6327	12	87	0.658331	40867	2.5486	5.4781	54.7945	0.00608	0.0301	39959133	40867	12.336986	1.042329	0.001652	0.507872	0.000107	0.513277	0.000295	-2e-06	1.33091572565458	7562	Transient	tropics_13	0.964483916666667	1.0550734312014	0.0914043583535109	1.00960062479335	1.41121495327103	1.04610181247163	390.637288135593	0.02	0.1021675
14.176611	3.520121	-0.009458	0.000227	-0.688878	0.000227	0.493608	0.116912	6621	12	75	0.416789	19835	3.0978	3.2027	273.9726	0.00633	0.0346	39980165	19835	13.142466	0.969766	0.002112	0.5087	0.00016	0.476695	0.000302	3.5e-05	1.83053677844719	7816	Transient	tropics_13	1.18138425	1.02146970115042	0.107481060606061	0.987102719179677	1.41875	1.03547970924805	387.12582781457	0.02	0.0495875
9.549821	2.697697	0.08113	0.000174	-0.651714	0.000174	0.521249	0.111244	6481	13	146	0.711009	62251	2.6691	3.8767	91.3242	0.0016	0.0143	39937749	62251	12.758904	0.974731	0.000984	0.506377	0.000145	0.481405	0.000109	-1e-06	1.23297179283959	7839	Est.	tropics_13	0.734601615384615	1.11262684160722	0.176829268292683	1.0291773850189	1.2	1.08276607014884	1020.5871559633	0.02	0.1556275
10.328571	3.117755	0.062574	0.000201	-0.65797	0.000201	0.514268	0.10912	6677	12	57	0.492294	14989	3.0191	2.3452	273.9726	0.00601	0.0376	39985011	14989	13.29589	0.998738	0.00194	0.510372	0.000153	0.489322	0.000253	3.9e-05	1.85442847083386	8902	Est.	tropics_13	0.86071425	1.0659184234729	0.10360824742268	1.01475317683578	1.31372549019608	1.05098074478564	431.304347826087	0.02	0.0374725
11.6	2.15875	0.045239	0.000139	-0.668182	0.000139	0.510622	0.108859	6733	11	55	0.612697	15311	2.9107	6.5932	273.9726	0.0063	0.0334	39984689	15311	13.449315	1.002769	0.001545	0.51121	0.000141	0.490526	0.000199	2.1e-05	1.67156668949862	8916	Transient	tropics_13	1.05454545454545	1.04338874700424	0.0899676375404531	1.00279671783375	0.985815602836879	1.04096826671777	547.030150753769	0.02	0.0382775
9.210811	3.885289	0.080999	0.000251	-0.648991	0.000251	0.519159	0.109712	6747	11	55	0.659901	15766	2.7923	6.6329	68.4932	0.00612	0.0287	39984234	15766	13.487671	1.005928	0.001612	0.511322	0.000145	0.491962	0.000209	2.2e-05	1.5160887004095	8998	Est.	tropics_13	0.837346454545455	1.0779795494274	0.155707196029777	1.02200333015519	1.73103448275862	1.05528272508852	524.937799043062	0.02	0.039415
9.473118	0.507342	0.013095	3.3e-05	-0.651098	3.3e-05	0.48596	0.119511	7433	9	31	0.437356	4326	4.8935	3.0329	22.8311	0.00634	0.0349	39995674	4326	15.367123	0.981901	0.000967	0.521386	0.000197	0.470981	6e-05	2e-06	1.65141774659993	9830	Transient	tropics_13	1.05256866666667	1.03185668921195	0.0341261633919338	1.00016664251289	0.16751269035533	1.03180383072778	1991.85	0.02	0.010815
14.698113	1.04094	-0.035877	6.7e-05	-0.693066	6.7e-05	0.482547	0.119291	7559	9	24	0.351729	2573	5.2973	14.2808	17.1233	0.02396	0.0426	39997427	2573	15.712329	1.000319	0.00132	0.523425	0.00018	0.47795	0.000152	0	1.94048006722804	9848	Transient	tropics_13	1.63312366666667	0.96445129157453	0.0507575757575758	0.955324243067465	0.372222222222222	1.00961816089549	784.809210526316	0.02	0.0064325
4.343096	3.974335	0.028107	0.000256	-0.609893	0.000256	0.473485	0.119895	7293	10	57	0.463691	11829	4.3192	2.7767	273.9726	0.00652	0.0311	39988171	11829	14.983562	0.966432	0.00081	0.51856	0.000172	0.466088	4.7e-05	1e-06	1.43688381217682	9989	Transient	tropics_13	0.4343096	1.06422979438483	0.316049382716049	1.04791925857763	1.48837209302326	1.01587039357375	2550.95744680851	0.02	0.0295725
7.737864	2.271091	0.054265	0.000147	-0.637161	0.000147	0.499377	0.113788	7419	9	38	0.451548	4458	4.8213	14.0918	19.5695	0.00667	0.0348	39995542	4458	15.328767	0.977086	0.001112	0.521091	0.000192	0.468943	0.000103	-1e-06	1.65836303030543	10294	Est.	tropics_13	0.859762666666667	1.08052345713543	0.132194244604317	1.01477771486152	0.765625	1.06489914552515	1104.73786407767	0.02	0.011145
11.789474	0.446907	0.006869	2.9e-05	-0.669704	2.9e-05	0.491994	0.115561	7517	9	28	0.389531	2770	5.24	14.226	39.1389	0.0599	0.0412	39997230	2770	15.59726	0.988871	0.00119	0.522487	0.000174	0.473332	0.000137	-2e-06	1.86520093925056	10525	Transient	tropics_13	1.30994155555556	1.0182244657698	0.0243697478991597	0.979660864183623	0.166666666666667	1.03942687162499	843.510948905109	0.02	0.006925
11	6.333333	-0.011046	0.000409	-0.663363	0.000409	0.480208	0.119723	7489	9	25	0.437018	3112	5.0988	3.1863	22.8311	0.0066	0.0361	39996888	3112	15.520548	0.989966	0.000971	0.52251	0.000196	0.473844	7.4e-05	-6e-06	1.70206205410041	10582	Transient	tropics_13	1.22222222222222	0.999039141797753	0.421215242018538	0.985849233344378	2.08673469387755	1.01343058052861	1617.87837837838	0.02	0.00778
2.836066	1.448535	0.090438	9.3e-05	-0.597788	9.3e-05	0.497759	0.116863	7559	9	24	0.351729	2573	5.2973	14.2808	17.1233	0.02396	0.0426	39997427	2573	15.712329	1.000319	0.00132	0.523425	0.00018	0.47795	0.000152	0	1.94048006722804	10604	Est.	tropics_13	0.315118444444444	1.0943045538595	0.0704545454545455	1.05082285155638	0.516666666666667	1.04144575792447	768.835526315789	0.02	0.0064325
6.924959	2.6991	0.100993	0.000174	-0.630631	0.000174	0.520199	0.116045	7839	7	52	0.483205	30486	4.5706	4.1452	54.7945	0.00595	0.0414	39969514	30486	16.479452	1.057922	0.000988	0.531021	0.000173	0.49823	5.6e-05	6e-06	1.24360612141576	10655	Transient	tropics_13	0.989279857142857	1.04569986998478	0.176113360323887	1.00232541008135	1.00578034682081	1.04409409308954	2072.23214285714	0.02	0.076215
9.671769	5.20689	-0.023802	0.000336	-0.652694	0.000336	0.469341	0.115733	8105	7	98	0.572519	24497	4.9815	4.874	273.9726	0.0063	0.0413	39975503	24497	17.208219	0.949675	0.000801	0.531363	0.000173	0.447035	0.000112	-3.3e-05	1.75771978260436	10714	Transient	tropics_13	1.38168128571429	1.02822442779567	0.419475655430712	0.979822227267422	1.94219653179191	1.04989765901999	1033.33035714286	0.02	0.0612425
7.755145	3.480855	-0.027519	0.000225	-0.637299	0.000225	0.460977	0.122031	8021	6	155	0.613618	69641	4.6282	4.6438	Inf	0.00627	0.0364	39930359	69641	16.978082	0.972133	0.000814	0.532124	0.000166	0.456887	5.7e-05	1e-06	1.40933598364982	10749	Transient	tropics_13	1.29252416666667	1.00074392918468	0.276412776412776	0.993600299964112	1.35542168674699	1.00895188525828	2140.8947368421	0.02	0.1741025
8.846154	5.915892	-0.019448	0.000382	-0.646062	0.000382	0.468184	0.116056	8133	7	82	0.553256	16862	5.0111	4.9507	Inf	0.00644	0.0435	39983138	16862	17.284932	0.941964	0.000943	0.531043	0.000179	0.443712	0.000176	-5.4e-05	1.87818796448457	10817	Transient	tropics_13	1.26373628571429	1.04116494084395	0.4050901378579	0.986936361558134	2.1340782122905	1.05515289196596	659.409090909091	0.02	0.042155
8.492958	4.372016	0.025983	0.000282	-0.643226	0.000282	0.488519	0.112714	8147	7	80	0.514996	13804	5.2446	15.0795	91.3242	0.00647	0.0504	39986196	13804	17.323288	0.949864	0.000992	0.530904	0.000183	0.447526	0.000163	-4.1e-05	2.00996362095666	10859	Est.	tropics_13	1.21327971428571	1.0804952086042	0.284274193548387	0.989998416891085	1.54098360655738	1.09159914731211	691.496932515337	0.02	0.03451
3.326165	4.943796	-0.026243	0.000319	-0.601725	0.000319	0.444789	0.125453	8161	7	62	0.487419	11684	5.3227	15.1082	136.9863	0.00628	0.0521	39988316	11684	17.361644	0.952105	0.00108	0.530802	0.000183	0.448699	0.00021	-5.7e-05	2.13735235283869	10863	Transient	tropics_13	0.475166428571429	1.02309971583638	0.29537037037037	1.03214711338931	1.7431693989071	0.99128591773104	597.395238095238	0.02	0.02921
8.1875	1.527344	-0.024382	9.9e-05	-0.640772	9.9e-05	0.463269	0.120146	8259	7	37	0.356353	3707	5.9682	5.2945	30.4414	0.0083	0.0691	39996293	3707	17.630137	0.963879	0.001416	0.52934	0.00019	0.455579	0.000353	-9.9e-05	2.38039710884483	10898	Transient	tropics_13	1.16964285714286	1.01248480342395	0.0699152542372881	0.995363115162626	0.521052631578947	1.01687961912204	340.356940509915	0.02	0.0092675
9.426877	3.296036	-0.004529	0.000213	-0.650727	0.000213	0.477381	0.114639	8161	7	62	0.487419	11684	5.3227	15.1082	136.9863	0.00628	0.0521	39988316	11684	17.361644	0.952105	0.00108	0.530802	0.000183	0.448699	0.00021	-5.7e-05	2.13735235283869	10939	Transient	tropics_13	1.34669671428571	1.04555825298154	0.197222222222222	0.982789038862045	1.16393442622951	1.06392258507374	545.9	0.02	0.02921
2.711864	1.391554	0.00933	9e-05	-0.596791	9e-05	0.458519	0.126035	8315	8	31	0.208057	2259	6.2894	5.4493	27.3973	0.00619	0.0847	39997741	2259	17.783562	0.979505	0.001436	0.526584	0.000185	0.465383	0.00036	-9.8e-05	2.43945645072236	10976	Transient	tropics_13	0.338983	1.03049362701299	0.0626740947075209	1.04556082486908	0.486486486486487	0.98525085789554	350.097222222222	0.02	0.0056475
5.35	8.610833	-0.026298	0.000556	-0.617981	0.000556	0.451988	0.125934	8217	7	52	0.421815	5941	5.5896	5.1753	273.9726	0.00633	0.0581	39994059	5941	17.515068	0.958249	0.001413	0.530154	0.000194	0.452201	0.00033	-8.7e-05	2.34011656079045	11139	Transient	tropics_13	0.764285714285714	1.01648400468999	0.393489030431706	1.01674540714643	2.8659793814433	0.99952897052417	381.618181818182	0.02	0.0148525
9.140496	5.013319	-0.04154	0.000323	-0.648427	0.000323	0.458902	0.120024	8231	7	48	0.40012	5006	5.5736	15.2041	54.7945	0.02404	0.0604	39994994	5006	17.553425	0.958627	0.001323	0.530102	0.000192	0.452428	0.000313	-8.9e-05	2.39101814925823	11232	Transient	tropics_13	1.30578514285714	1.00071348098429	0.244142101284958	0.986352816935497	1.68229166666667	1.01430945918467	383.463258785943	0.02	0.012515
6.342857	4.196735	-0.042858	0.000271	-0.625956	0.000271	0.448095	0.126808	8273	8	36	0.318004	3327	6.1742	15.2616	45.6621	0.02433	0.0757	39996673	3327	17.668493	0.966609	0.001408	0.527915	0.000194	0.458113	0.000358	-0.000104	2.39343196467578	11865	Transient	tropics_13	0.792857125	0.991142667968682	0.192471590909091	1.0129470901807	1.39690721649485	0.978132032926374	354.212290502793	0.02	0.0083175
7.676471	0.689446	-0.017003	4.4e-05	-0.636667	4.4e-05	0.464765	0.123745	8385	8	23	0.237612	1675	6.3765	5.6411	11.9119	0.00649	0.0999	39998325	1675	17.975342	0.999399	0.001315	0.52405	0.000204	0.477173	0.000359	-0.000122	2.1410573894779	11875	Transient	tropics_13	0.959558875	0.983731958115107	0.0334600760456274	1.00954645885987	0.215686274509804	0.97399685229466	344.693593314763	0.02	0.0041875
8.609375	1.363037	0.050834	8.8e-05	-0.644161	8.8e-05	0.501132	0.110576	8329	8	30	0.204557	2019	6.4041	5.4863	30.4414	0.00648	0.0915	39997981	2019	17.821918	0.979089	0.001621	0.525591	0.000184	0.466073	0.000412	-0.000102	2.4162182289931	12264	Est.	tropics_13	1.076171875	1.07461959247936	0.054287476866132	0.999071366693047	0.478260869565217	1.07522212185645	268.388349514563	0.02	0.0050475
12.875949	5.516257	-0.026056	0.000356	-0.67843	0.000356	0.480406	0.120028	9239	11	70	0.47182	17282	8.1806	6.9233	91.3242	0.00627	0.1148	39982718	17282	20.315068	0.982129	0.000953	0.51387	0.000183	0.478082	0.000165	-5e-05	2.03406420244585	12424	Transient	tropics_13	1.17054081818182	0.992008716137554	0.373557187827912	0.987434576353169	1.94535519125683	1.00486109077522	727.442424242424	0.02	0.043205
9.698548	5.961219	0.049148	0.000385	-0.652909	0.000385	0.505371	0.116291	9001	12	99	0.67371	56416	6.8212	6.2712	273.9726	0.00621	0.083	39943584	56416	19.663014	1.009748	0.00087	0.51078	0.00018	0.494388	2.9e-05	5e-06	1.01368343530734	12451	Transient	tropics_13	0.808212333333333	1.04023557843592	0.442528735632184	1.01908718490379	2.13888888888889	1.02221534503265	4010.03448275862	0.02	0.14104
12.490786	3.827025	0.038204	0.000247	-0.675337	0.000247	0.511124	0.109612	9085	11	108	0.675714	49811	6.7348	6.5014	Inf	0.00627	0.0783	39950189	49811	19.893151	0.984	0.000929	0.512663	0.000187	0.480027	6.2e-05	-2e-06	1.2586855805617	12486	Est.	tropics_13	1.135526	1.05583654031036	0.265877287405813	0.992825430746416	1.32085561497326	1.06478177269195	1767.93548387097	0.02	0.1245275
10.271233	6.109994	-0.00923	0.000394	-0.657509	0.000394	0.478426	0.120511	9253	11	66	0.443394	15873	7.9611	6.9616	54.7945	0.00619	0.1115	39984127	15873	20.353425	0.97579	0.001019	0.513482	0.000184	0.475371	0.000195	-5.8e-05	2.11572175897274	12564	Transient	tropics_13	0.933748454545455	1.01539518307912	0.386653581943081	1.00907220905587	2.14130434782609	1.00642655946619	618.005128205128	0.02	0.0396825
10.057269	4.714782	0.008109	0.000304	-0.65579	0.000304	0.4859	0.121048	9323	11	49	0.34746	11161	8.4614	7.1534	273.9726	0.00632	0.1269	39988839	11161	20.545205	0.988564	0.001231	0.511394	0.000198	0.483645	0.000316	-0.000102	2.24274486361824	12576	Transient	tropics_13	0.914297181818182	1.01980445068809	0.246953696181966	1.01493538329903	1.53535353535354	1.00466251072584	383.063291139241	0.02	0.0279025
15.45977	6.415048	0.025758	0.000414	-0.699184	0.000414	0.516528	0.110328	9267	11	66	0.438588	14476	8.1415	7	68.4932	0.00636	0.1138	39985524	14476	20.391781	0.975568	0.001184	0.513223	0.000189	0.475546	0.000273	-8e-05	2.10171721499573	12696	Transient	tropics_13	1.40543363636364	1.05178993572442	0.349662162162162	0.968371804793303	2.19047619047619	1.08617883443452	404.131868131868	0.02	0.03619
12.92093	7.96119	-0.007499	0.000514	-0.678792	0.000514	0.489485	0.1188	9393	12	46	0.288691	9453	9.3589	7.3452	34.2466	0.00621	0.1534	39990547	9453	20.736986	0.995099	0.00124	0.509489	0.000183	0.488681	0.000347	-0.000112	2.31912559701059	12955	Transient	tropics_13	1.07674416666667	0.997417389975962	0.414516129032258	0.995564880665186	2.80874316939891	1.00164524505761	342.363112391931	0.02	0.0236325
10.569343	2.688014	0.001215	0.000173	-0.659903	0.000173	0.484625	0.116787	9239	11	70	0.47182	17282	8.1806	6.9233	91.3242	0.00627	0.1148	39982718	17282	20.315068	0.982129	0.000953	0.51387	0.000183	0.478082	0.000165	-5e-05	2.03406420244585	12956	Transient	tropics_13	0.960849363636364	1.01943404421571	0.181532004197272	1.00589929652004	0.945355191256831	1.01368593672215	707.8	0.02	0.043205
9.114391	4.640051	0.032543	0.000299	-0.648217	0.000299	0.494168	0.119386	9309	11	53	0.378081	11643	8.6047	7.1151	273.9726	0.00667	0.1255	39988357	11643	20.506849	0.981988	0.001158	0.512042	0.000193	0.479795	0.000277	-8.9e-05	2.19883595433813	13189	Transient	tropics_13	0.828581	1.05202743267375	0.258203799654577	1.02135647991645	1.54922279792746	1.02995654394064	430.996389891697	0.02	0.0291075
11.931452	2.289656	0.069648	0.000148	-0.670844	0.000148	0.524559	0.107554	9449	12	36	0.371711	9615	9.5023	7.4986	45.6621	0.00624	0.155	39990385	9615	20.890411	1.001597	0.001207	0.507585	0.000178	0.493675	0.000303	-9.2e-05	2.20907097227252	13611	Transient	tropics_13	0.994287666666667	1.07042126205514	0.122618061309031	1.00727341814641	0.831460674157303	1.06255937610776	354.963696369637	0.02	0.0240375
13.274038	1.525864	0.069203	9.8e-05	-0.681628	9.8e-05	0.530017	0.104138	9351	12	46	0.311319	10160	8.9454	7.2301	91.3242	0.00619	0.1367	39989840	10160	20.621918	0.98804	0.001291	0.510561	0.000195	0.484193	0.000347	-0.00011	2.30028133906935	13672	Est.	tropics_13	1.10616983333333	1.08462585803885	0.0759101471727343	0.990661039332469	0.502564102564103	1.09463994729374	300.109510086455	0.02	0.0254
9.311355	1.642985	0.055033	0.000106	-0.649799	0.000106	0.506231	0.113144	9547	13	40	0.482284	13434	7.5917	7.7671	136.9863	0.00609	0.1156	39986566	13434	21.158904	1.025331	0.001331	0.505332	0.000161	0.507587	0.000308	-7.4e-05	1.93339217864259	13801	Transient	tropics_13	0.716258076923077	1.03047258016296	0.0796393688955672	1.03328251230565	0.658385093167702	0.997328536782857	367.350649350649	0.02	0.033585
13.284238	2.973472	0.060662	0.000192	-0.68171	0.000192	0.525646	0.105908	9589	13	38	0.455815	17257	6.9614	7.8822	273.9726	0.00646	0.1023	39982743	17257	21.273973	1.020056	0.001102	0.504422	0.000165	0.505894	0.00026	-7.7e-05	1.91381143372069	13823	Transient	tropics_13	1.02186446153846	1.04164841446183	0.174228675136116	1.00263552657497	1.16363636363636	1.03904375224849	407.338461538462	0.02	0.0431425
15.028944	5.582375	0.056729	0.00036	-0.695724	0.00036	0.531172	0.106173	9701	13	72	0.406835	32303	6.634	8.189	Inf	0.00622	0.0907	39967697	32303	21.580822	1.014731	0.000935	0.503375	0.00017	0.504264	0.000178	-5.9e-05	1.89093020413213	13828	Transient	tropics_13	1.15607261538462	1.04300445491637	0.385026737967914	0.990739009395893	2.11764705882353	1.05336093792141	596.477528089888	0.02	0.0807575
13.869707	3.589973	-0.001975	0.000232	-0.686413	0.000232	0.496416	0.113386	9841	13	103	0.248773	46030	8.3413	8.5726	91.3242	0.00611	0.1292	39953970	46030	21.964384	0.997712	0.001208	0.503472	0.000189	0.49562	0.000134	-1.2e-05	2.24969544426241	13883	Transient	tropics_13	1.06690053846154	1.00031567128508	0.19205298013245	0.999814196358414	1.22751322751323	1.00160606916589	846.164179104478	0.02	0.115075
13.865819	4.54838	0.055605	0.000293	-0.686381	0.000293	0.525676	0.107946	9715	13	69	0.394364	34955	6.727	8.2274	Inf	0.00612	0.0918	39965045	34955	21.619178	1.025442	0.000893	0.503152	0.000171	0.509777	0.000129	-4.1e-05	1.91555634143304	13912	Transient	tropics_13	1.06660146153846	1.0309505707261	0.328107502799552	1.000482083818	1.71345029239766	1.03118814697407	836.790697674419	0.02	0.0873875
7.801312	2.637187	0.081664	0.00017	-0.63767	0.00017	0.514045	0.106609	9841	13	103	0.248773	46030	8.3413	8.5726	91.3242	0.00611	0.1292	39953970	46030	21.964384	0.997712	0.001208	0.503472	0.000189	0.49562	0.000134	-1.2e-05	2.24969544426241	14068	Est.	tropics_13	0.600100923076923	1.08757953992975	0.140728476821192	1.04975539416748	0.899470899470899	1.03717565877083	795.589552238806	0.02	0.115075
10.691919	2.383201	0.0797	0.000154	-0.660888	0.000154	0.525082	0.102707	9855	13	97	0.230879	45617	8.3949	8.611	Inf	0.00622	0.1306	39954383	45617	22.00274	0.99991	0.001401	0.503556	0.000192	0.496621	0.000169	-8e-06	2.30213745069013	14193	Est.	tropics_13	0.822455307692308	1.08305960566221	0.109921484653819	1.02549185041261	0.802083333333333	1.05730929622388	607.733727810651	0.02	0.1140425
10.485053	3.300886	0.097416	0.000213	-0.659226	0.000213	0.533646	0.098335	10009	11	114	0.310644	50553	8.6479	9.0329	273.9726	0.00607	0.1694	39949447	50553	22.424658	1.02246	0.002361	0.511908	2e-04	0.499395	0.000255	6.4e-05	2.19597774657053	14451	Est.	tropics_13	0.953186636363636	1.07810461327723	0.0902160101651843	1.01043846214781	1.065	1.06858498783528	385.627450980392	0.02	0.1263825
11.830996	3.076235	0.092187	0.000198	-0.670037	0.000198	0.536854	0.095776	10065	11	142	0.369879	67022	6.2324	9.1863	273.9726	0.00616	0.1208	39932978	67022	22.578082	1.013063	0.001597	0.513752	0.000177	0.493175	0.000241	-1.2e-05	1.87885027940624	14841	Est.	tropics_13	1.07554509090909	1.08243007737242	0.123982467125861	0.995985699168908	1.11864406779661	1.08856693871344	397.410788381743	0.02	0.167555
12.283784	7.095142	0.010649	0.000458	-0.673674	0.000458	0.496054	0.101494	10317	11	75	0.282446	21459	3.9252	9.8767	273.9726	0.00628	0.0601	39978541	21459	23.268493	0.969132	0.001205	0.512982	0.000202	0.472557	0.000192	-4.2e-05	1.92815365621831	15237	Transient	tropics_13	1.11670763636364	1.04289808034994	0.380082987551867	0.993859452842293	2.26732673267327	1.04972310218661	528.614583333333	0.02	0.0536475
11.747191	19.132717	-0.003813	0.001234	-0.669364	0.001234	0.486649	0.109125	10639	11	34	0.44579	6687	4.1827	3.1671	34.2466	0.0064	0.0386	39993313	6687	24.150685	1.002973	0.000694	0.512724	0.000207	0.489359	0.000115	-7.2e-05	1.6964697322023	15905	Transient	tropics_13	1.06792645454545	0.993241353709209	1.77809798270893	0.998654496290392	5.96135265700483	0.994462143334444	948.913043478261	0.02	0.0167175
9.448276	1.626635	0.037233	0.000105	-0.650899	0.000105	0.497768	0.105899	10527	11	43	0.385233	7097	4.0027	9.8575	91.3242	0.00644	0.0428	39992903	7097	23.843836	0.991181	0.000783	0.513042	0.000191	0.483296	0.000141	-6.6e-05	1.91090766757042	16102	Transient	tropics_13	0.858934181818182	1.04716982214334	0.134099616858238	1.0166354187444	0.549738219895288	1.02994438191088	751.056737588652	0.02	0.0177425
13.608333	2.229931	0.019209	0.000144	-0.684313	0.000144	0.505523	0.10243	10429	11	53	0.326072	9915	3.9692	10.1836	91.3242	0.0064	0.0516	39990085	9915	23.575342	0.98093	0.000983	0.51338	0.000197	0.477975	0.000178	-6.1e-05	1.92676105273343	16236	Transient	tropics_13	1.23712118181818	1.03921246148345	0.146490335707019	0.982579489943648	0.730964467005076	1.05763481353627	575.449438202247	0.02	0.0247875
12.90604	3.682447	0.026033	0.000238	-0.678672	0.000238	0.506091	0.109569	10751	12	30	0.427937	7431	4.7332	10.4986	39.1389	0.00677	0.0409	39992569	7431	24.457534	1.008111	0.000585	0.510808	0.000208	0.493737	0.000112	-8.5e-05	1.76496091058092	16507	Transient	tropics_13	1.07550333333333	1.0181168723321	0.406837606837607	0.993113315884012	1.14423076923077	1.02502141828544	978.294642857143	0.02	0.0185775
10.254054	1.616538	0.055962	0.000104	-0.657371	0.000104	0.510484	0.108924	10793	12	30	0.438133	8098	4.8393	10.2233	136.9863	0.00671	0.0379	39991902	8098	24.572603	1.007469	0.000637	0.509865	0.000198	0.494306	0.000104	-7e-05	1.71924869866898	16581	Transient	tropics_13	0.8545045	1.04971715833262	0.163265306122449	1.01637085181725	0.525252525252525	1.03272871460189	1047.34615384615	0.02	0.020245
7.545139	1.824351	0.016403	0.000118	-0.635613	0.000118	0.480194	0.236471	1917	7	28	0.681603	13970	6.2734	4.9973	68.4932	0.00616	0.011	39986030	13970	0.254795	0.981022	0.000857	0.531242	0.000174	0.461849	7.3e-05	-9e-06	1.09878325167666	1091	Transient	tropics_15	1.077877	1.03620333467712	0.137689614935823	0.99692934182454	0.67816091954023	1.03972077453886	3239.32876712329	0.02	0.034925
5.602113	5.971967	0.016658	0.000385	-0.620006	0.000385	0.472872	0.240204	1931	7	26	0.670655	13457	6.2284	5.0356	Inf	0.00626	0.0119	39986543	13457	0.293151	0.996626	0.000818	0.531418	0.000175	0.469026	4.7e-05	-1e-06	1.10768004759364	1103	Transient	tropics_15	0.800301857142857	1.02023980721245	0.470660146699266	1.01227510159184	2.2	1.00819997185657	5110.72340425532	0.02	0.0336425
6.917808	3.554888	0.013247	0.000229	-0.630574	0.000229	0.476195	0.233729	2211	6	15	0.557204	7281	6.55	5.8027	39.1389	0.00607	0.0143	39992719	7281	1.060274	1.00701	0.000709	0.533186	0.000159	0.472344	3.6e-05	-3e-06	1.13990927843441	1488	Transient	tropics_15	1.152968	1.00628109971921	0.322990126939351	0.998312373232685	1.44025157232704	1.00815295631997	6492.47222222222	0.02	0.0182025
5.276995	1.805903	0.030912	0.000117	-0.617394	0.000117	0.478343	0.230743	2155	6	19	0.472417	7849	6.7163	5.6493	273.9726	0.00619	0.015	39992151	7849	0.906849	0.990486	0.000651	0.532642	0.000164	0.465065	2.2e-05	-2e-06	1.17476429517706	1520	Transient	tropics_15	0.879499166666667	1.04130168135236	0.179723502304147	1.01259034969201	0.713414634146341	1.02855084773096	10488.3181818182	0.02	0.0196225
5.158621	4.312771	0.037862	0.000278	-0.616444	0.000278	0.481211	0.227942	2393	6	14	0.659088	6993	6.3643	6.3014	68.4932	0.00642	0.0156	39993007	6993	1.558904	1.002664	0.000659	0.53277	0.000166	0.470681	2.9e-05	-8e-06	1.2103484616763	1661	Transient	tropics_15	0.859770166666667	1.0358284508656	0.42185128983308	1.01330925772881	1.67469879518072	1.02237183995105	7860.06896551724	0.02	0.0174825
2.895735	0.918039	0.059184	5.9e-05	-0.598268	5.9e-05	0.482766	0.229896	2589	6	30	0.687947	10197	6.1762	6.8384	45.6621	0.00613	0.0174	39989803	10197	2.09589	1.01554	0.000844	0.535418	0.000191	0.474345	2.6e-05	5e-06	1.31237606364977	1768	Transient	tropics_15	0.4826225	1.04473525547232	0.0699052132701422	1.02679215396634	0.308900523560209	1.01775290136926	8842.15384615385	0.02	0.0254925
3.214592	1.284422	0.086907	8.3e-05	-0.600829	8.3e-05	0.497594	0.220773	2547	6	23	0.694215	8954	6.0266	6.7205	34.2466	0.00626	0.0161	39991046	8954	1.980822	1.017335	0.000823	0.534264	0.000195	0.476213	2e-05	3e-06	1.26401965920975	1781	Est.	tropics_15	0.535765333333333	1.07220849675328	0.100850546780073	1.02637808233108	0.425641025641026	1.04489797632572	11038.65	0.02	0.022385
2.257143	2.186625	0.039591	0.000141	-0.593138	0.000141	0.47111	0.231806	2827	6	47	0.400503	21478	4.6609	6.0932	54.7945	0.00619	0.027	39978522	21478	2.747945	1.016586	0.001026	0.535865	0.000159	0.474471	0.000122	-1.3e-05	1.55758822748715	1846	Transient	tropics_15	0.3761905	1.02341087682479	0.137426900584795	1.03121221222704	0.886792452830189	0.992916321545468	1900.04918032787	0.02	0.053695
4.695652	14.139256	0.005256	0.000912	-0.612725	0.000912	0.464035	0.2204	3289	6	22	0.630488	6127	4.7969	4.863	273.9726	0.00641	0.0305	39993873	6127	4.013699	0.986234	0.000631	0.534199	0.000147	0.461742	5.3e-05	-1.3e-05	1.56269292786082	1949	Transient	tropics_15	0.782608666666667	1.01930154202735	1.44532488114105	1.01436403565896	6.20408163265306	1.00496597667095	4158.49056603774	0.02	0.0153175
7.275773	3.153331	-0.015006	0.000203	-0.633449	0.000203	0.464398	0.212526	3023	6	42	0.652249	18982	3.9144	6.6301	68.4932	0.00645	0.0232	39981018	18982	3.284932	0.988548	0.000646	0.535196	0.000154	0.461953	4.1e-05	-9e-06	1.43154196565901	1974	Transient	tropics_15	1.21262883333333	0.996518154858598	0.314241486068111	0.991707815447586	1.31818181818182	1.00529274623176	5183.56097560976	0.02	0.047455
8.077193	3.832638	0.01965	0.000247	-0.639886	0.000247	0.483805	0.203336	3121	6	35	0.641873	12853	4.185	6.8986	91.3242	0.00625	0.0264	39987147	12853	3.553425	0.977644	0.000666	0.534497	0.000161	0.457458	4.6e-05	-1e-05	1.58557912393385	2115	Transient	tropics_15	1.34619883333333	1.04316533629602	0.370870870870871	0.98663329973015	1.53416149068323	1.05759435838919	4420.34782608696	0.02	0.0321325
3.227848	2.327832	0.031305	0.00015	-0.600935	0.00015	0.470754	0.217426	3163	6	36	0.643656	10821	4.2816	7.0137	136.9863	0.00646	0.0241	39989179	10821	3.668493	0.99142	0.000857	0.534606	0.000167	0.463794	6.6e-05	-2e-06	1.58044151925394	2188	Transient	tropics_15	0.537974666666667	1.04072961504413	0.175029171528588	1.02561276347807	0.898203592814371	1.01500666244065	3294.33333333333	0.02	0.0270525
7.512821	2.061801	0.018327	0.000133	-0.635353	0.000133	0.480892	0.207958	3317	6	22	0.643272	5514	4.8848	4.9397	34.2466	0.00606	0.0312	39994486	5514	4.090411	0.983954	0.000688	0.533875	0.000151	0.46096	7e-05	-1.7e-05	1.49434054637206	2213	Transient	tropics_15	1.25213683333333	1.03510526927537	0.193313953488372	0.992270576639988	0.880794701986755	1.04324019437695	2970.82857142857	0.02	0.013785
5.824074	3.228309	-0.01694	0.000208	-0.621789	0.000208	0.458018	0.219637	3191	6	31	0.629763	9421	4.4255	7.0877	68.4932	0.00633	0.0286	39990579	9421	3.745205	0.980586	0.000795	0.534685	0.000165	0.458679	7.7e-05	-1.3e-05	1.62394238567322	2239	Transient	tropics_15	0.970679	1.00266848091415	0.261635220125786	1.00429769926953	1.26060606060606	0.998558905029443	2852.42857142857	0.02	0.0235525
6.80083	3.727966	-0.002812	0.000241	-0.629634	0.000241	0.468218	0.214235	3149	6	35	0.64393	11450	4.3111	6.9753	91.3242	0.00633	0.0266	39988550	11450	3.630137	0.973647	0.000737	0.534537	0.000165	0.455553	5.9e-05	-1e-05	1.59314292968237	2316	Transient	tropics_15	1.13347166666667	1.02418222412095	0.327001356852103	0.996725699591145	1.46060606060606	1.02780137547113	3631.10169491525	0.02	0.028625
5.711765	1.181626	0.055858	7.6e-05	-0.620887	7.6e-05	0.492133	0.200987	3247	6	35	0.621389	7200	4.4745	4.7479	39.1389	0.0063	0.03	39992800	7200	3.89863	0.985261	0.000768	0.535268	0.000147	0.460341	6.1e-05	0	1.63137241833859	2595	Transient	tropics_15	0.951960833333333	1.07326638883272	0.0989583333333333	1.00410914240152	0.517006802721088	1.06906184763034	3294.86885245902	0.02	0.018
4.616541	0.988298	0.070811	6.4e-05	-0.61209	6.4e-05	0.495164	0.210129	3905	6	16	0.642045	6593	7.232	6.5507	45.6621	0.00621	0.0229	39993407	6593	5.70137	1.024538	0.000571	0.533898	0.000158	0.479969	4.7e-05	-2.7e-05	1.18780869640639	2869	Transient	tropics_15	0.7694235	1.04767059707903	0.112084063047285	1.01558060085877	0.40506329113924	1.03165829459819	4470.82978723404	0.02	0.0164825
5.546798	1.085248	0.080436	7e-05	-0.619561	7e-05	0.503746	0.202427	3989	6	22	0.636071	9947	7.3434	6.7808	39.1389	0.00626	0.0225	39990053	9947	5.931507	1.014961	0.000683	0.533122	0.00015	0.47616	6.4e-05	-1.9e-05	1.22432853439897	2920	Est.	tropics_15	0.924466333333333	1.06778436197617	0.102489019033675	1.00948872311959	0.466666666666667	1.0579343077957	3162.921875	0.02	0.0248675
3.243017	5.033122	0.015943	0.000325	-0.601057	0.000325	0.463697	0.214387	4409	7	43	0.325745	16252	7.9696	7.9315	273.9726	0.00629	0.0396	39983748	16252	7.082192	0.986049	0.000758	0.531421	0.000179	0.464117	0.000102	-4e-05	1.85722041969041	3001	Transient	tropics_15	0.463288142857143	1.03044652722298	0.428759894459103	1.031633768079	1.81564245810056	0.999095055772575	2101.83333333333	0.02	0.04063
5.13253	5.069183	-0.008126	0.000327	-0.616234	0.000327	0.459624	0.214321	4367	6	41	0.338915	19049	8.0568	7.8123	273.9726	0.00616	0.0346	39980951	19049	6.967123	0.987624	0.000901	0.532527	0.000186	0.463898	0.000133	-4.2e-05	1.79473107589308	3108	Transient	tropics_15	0.855421666666667	1.00433659640735	0.362930077691454	1.01398456023323	1.75806451612903	0.990786767780848	1611.43609022556	0.02	0.0476225
5.635897	2.354609	0.0385	0.000152	-0.620277	0.000152	0.483513	0.19559	4367	6	41	0.338915	19049	8.0568	7.8123	273.9726	0.00616	0.0346	39980951	19049	6.967123	0.987624	0.000901	0.532527	0.000186	0.463898	0.000133	-4.2e-05	1.79473107589308	3120	Est.	tropics_15	0.939316166666667	1.05227366726404	0.168701442841287	1.00989329671833	0.817204301075269	1.04228300186679	1470.6015037594	0.02	0.0476225
10.086466	6.018839	0.033456	0.000388	-0.656025	0.000388	0.498499	0.183244	4507	7	34	0.46124	11842	7.421	8.2	54.7945	0.00613	0.0419	39988158	11842	7.350685	0.990869	0.00063	0.530278	0.00017	0.467381	7e-05	-3.4e-05	1.80037836922567	3177	Transient	tropics_15	1.44092371428571	1.04355060634626	0.615873015873016	0.978562013225324	2.28235294117647	1.06657951435767	2617.77142857143	0.02	0.029605
10.802198	14.169665	0.016587	0.000914	-0.661774	0.000914	0.49294	0.185664	4759	8	34	0.450339	8105	6.8024	6.2767	45.6621	0.00633	0.0606	39991895	8105	8.041096	0.991457	0.000844	0.5268	0.000193	0.470775	0.000128	-5e-05	1.74224970781706	3684	Est.	tropics_15	1.35027475	1.02548605541331	1.08293838862559	0.979375954876265	4.73575129533679	1.04708193935532	1450.5	0.02	0.0202625
5.150215	1.526792	0.038697	9.9e-05	-0.616376	9.9e-05	0.481595	0.191113	4857	7	32	0.367611	8256	6.3281	6.5452	45.6621	0.00627	0.0644	39991744	8256	8.309589	1.009301	0.000976	0.52812	0.000206	0.47802	0.000114	-3.5e-05	1.67929057549975	3793	Transient	tropics_15	0.735745	1.02987659867466	0.101434426229508	1.02230077448486	0.480582524271845	1.0074787665788	1676.4298245614	0.02	0.02064
4.013761	2.61449	0.028808	0.000169	-0.607248	0.000169	0.47267	0.191906	5053	7	50	0.312449	20701	6.2903	7.0822	68.4932	0.00612	0.0773	39979299	20701	8.846575	1.019795	0.000945	0.531123	0.000204	0.480211	5.9e-05	-9e-06	1.94289391900939	3797	Transient	tropics_15	0.573394428571429	1.00924888230098	0.178835978835979	1.0258419049635	0.82843137254902	0.984296486336215	3252.64406779661	0.02	0.0517525
3.248397	2.888619	0.090893	0.000186	-0.6011	0.000186	0.499971	0.175464	5123	6	55	0.3038	29266	6.2967	7.274	Inf	0.00588	0.0808	39970734	29266	9.038356	1.023535	0.001592	0.532628	0.000205	0.480603	0.000194	-6e-06	1.96141807143019	4052	Est.	tropics_15	0.5413995	1.06997007209773	0.116834170854271	1.02925170138192	0.907317073170732	1.04029937391152	904.453608247423	0.02	0.073165
7.012694	2.576708	0.079208	0.000166	-0.631336	0.000166	0.509386	0.17222	5151	6	62	0.33665	33465	6.1858	7.3507	136.9863	0.00607	0.0809	39966535	33465	9.115068	1.014627	0.000966	0.533581	0.000205	0.475575	6.5e-05	-9e-06	1.99294286809433	4062	Transient	tropics_15	1.16878233333333	1.06682499478249	0.17184265010352	0.996813479977058	0.809756097560976	1.07109499027493	2649.53846153846	0.02	0.0836625
6.80756	6.866747	0.030162	0.000443	-0.629688	0.000443	0.48411	0.167128	5403	5	74	0.33464	25508	4.5876	7.9014	136.9863	0.00629	0.0595	39974492	25508	9.805479	0.976094	0.000995	0.537495	0.000166	0.454197	0.000125	-1.6e-05	1.85248039693978	4090	Transient	tropics_15	1.361512	1.05586294056758	0.445226130653266	0.991186886526974	2.66867469879518	1.06585908757654	1337.024	0.02	0.06377
6.882747	4.284409	0.019404	0.000276	-0.630292	0.000276	0.479242	0.165283	5389	5	74	0.345461	27349	4.6361	7.863	136.9863	0.00661	0.0598	39972651	27349	9.767123	0.976182	0.000862	0.537438	0.000172	0.454279	8.6e-05	-1.3e-05	1.85279280568089	4260	Transient	tropics_15	1.3765494	1.04447068393806	0.320185614849188	0.990693450973409	1.6046511627907	1.05495081216609	1921.89534883721	0.02	0.0683725
9.45815	6.133711	-0.045424	0.000396	-0.650978	0.000396	0.458349	0.168944	5571	5	37	0.498113	10068	4.1085	5.3096	68.4932	0.00638	0.0424	39989932	10068	10.265753	0.988424	0.00099	0.537575	0.000167	0.45982	7.9e-05	8e-06	1.83258656238172	4380	Transient	tropics_15	1.89163	0.966783713084021	0.4	0.970163168998167	2.37125748502994	0.996800922099952	2138.53164556962	0.02	0.02517
4.98538	1.534874	0.023666	9.9e-05	-0.615052	9.9e-05	0.473868	0.159034	5487	5	44	0.449682	15402	4.3792	8.1233	Inf	0.0065	0.0504	39984598	15402	10.035616	0.975474	0.001001	0.537926	0.000162	0.453525	0.000111	-6e-06	1.76637647370328	4654	Est.	tropics_15	0.997076	1.04969303338782	0.0989010989010989	1.00499470691823	0.611111111111111	1.04485530014883	1432.73873873874	0.02	0.038505
4.696262	1.716154	0.005538	0.000111	-0.61273	0.000111	0.464219	0.168318	5557	5	40	0.492475	10565	4.1697	5.2712	136.9863	0.00621	0.0427	39989435	10565	10.227397	0.979197	0.000957	0.537668	0.000167	0.455487	0.000109	-1.3e-05	1.82230297409468	4697	Transient	tropics_15	0.9392524	1.02691630291875	0.115987460815047	1.00781438384001	0.664670658682635	1.01917068983308	1544.20183486239	0.02	0.0264125
7.393805	2.221024	0.045472	0.000143	-0.634397	0.000143	0.493697	0.152916	5795	5	27	0.425104	9146	3.8587	5.9233	34.2466	0.00602	0.037	39990854	9146	10.879452	1.011652	0.001053	0.536564	0.000161	0.47154	0.000117	-7e-06	1.60128532935307	5194	Transient	tropics_15	1.478761	1.03446807953334	0.135802469135802	0.988242103050239	0.888198757763975	1.04698859057556	1306.97435897436	0.02	0.022865
5.392912	7.939611	0.010363	0.000512	-0.618325	0.000512	0.46928	0.156739	6159	7	53	0.697149	27393	4.2779	3.7274	Inf	0.00616	0.0224	39972607	27393	11.876712	0.991864	0.000711	0.532034	0.000181	0.466303	7.7e-05	-3.3e-05	1.28972619496667	5344	Transient	tropics_15	0.770416	1.01870506626868	0.720112517580872	1.01280416211058	2.82872928176796	1.00638426087758	2035.57142857143	0.02	0.0684825
8.95171	4.424227	0.056147	0.000285	-0.64691	0.000285	0.505461	0.145922	5991	6	55	0.69805	23537	3.7404	3.2685	136.9863	0.00644	0.0233	39976463	23537	11.416438	1.004441	0.000794	0.534427	0.000157	0.470091	0.000103	-2.7e-05	1.19341243725404	5352	Est.	tropics_15	1.49195166666667	1.05307644951122	0.358942065491184	0.979855795184138	1.81528662420382	1.0752407512588	1416.71844660194	0.02	0.0588425
10.0625	5.441927	-0.015573	0.000351	-0.655832	0.000351	0.474544	0.149935	6355	7	54	0.452337	10826	4.9292	3.7425	45.6621	0.00643	0.0337	39989174	10826	12.413699	0.982771	0.001254	0.532066	0.00022	0.462042	0.000209	-5.5e-05	1.96780684600203	5489	Transient	tropics_15	1.4375	1.00180777836464	0.279904306220096	0.975461815876709	1.59545454545455	1.02705814622913	717.392344497608	0.02	0.027065
4.843066	2.716248	-0.009997	0.000175	-0.613909	0.000175	0.457629	0.159127	6313	7	55	0.53162	12840	4.8051	5.0548	68.4932	0.00647	0.0296	39987160	12840	12.29863	0.980855	0.001209	0.531689	0.000215	0.461471	0.000206	-5.6e-05	1.76959698373189	5725	Transient	tropics_15	0.691866571428571	1.00937733294231	0.144747725392887	1.01794668763212	0.813953488372093	0.991674449748738	772.461165048544	0.02	0.0321
13.138728	4.385379	0.012455	0.000283	-0.680541	0.000283	0.500212	0.138151	6481	7	38	0.368827	8424	5.2022	4.0849	45.6621	0.00626	0.042	39991576	8424	12.758904	1.001611	0.001276	0.531561	0.000224	0.471351	0.00021	-5.8e-05	1.92892801786345	6032	Transient	tropics_15	1.87696114285714	1.01090431967654	0.221786833855799	0.952558571260751	1.26339285714286	1.06123037821072	657.861904761905	0.02	0.02106
2.579926	1.738036	0.055659	0.000112	-0.595731	0.000112	0.479851	0.148581	6369	7	51	0.419532	10383	5.1332	5.1315	45.6621	0.00589	0.0375	39989617	10383	12.452055	0.991179	0.00111	0.53209	0.000219	0.46597	0.000172	-5.3e-05	2.00661881171955	6132	Est.	tropics_15	0.368560857142857	1.06664598867483	0.100900900900901	1.03583890124423	0.511415525114155	1.0297894714252	863.843023255814	0.02	0.0259575
3.946488	0.873391	0.071979	5.6e-05	-0.606708	5.6e-05	0.493166	0.146726	6663	6	33	0.434528	13334	5.2696	5.5315	68.4932	0.00592	0.0487	39986666	13334	13.257534	1.02226	0.001115	0.534873	0.000223	0.478023	0.000106	-2.3e-05	1.4151917932816	6340	Transient	tropics_15	0.657748	1.05123234454889	0.0502242152466368	1.01919993640986	0.251121076233184	1.0316783920439	1384.20754716981	0.02	0.033335
4.074766	7.443008	0.008506	0.00048	-0.607738	0.00048	0.463272	0.145488	7153	6	40	0.415023	9838	7.001	4.989	136.9863	0.00656	0.068	39990162	9838	14.6	0.974833	0.001258	0.535399	0.000177	0.455415	0.000203	-3.2e-05	2.04754471387152	6381	Transient	tropics_15	0.679127666666667	1.03457954214471	0.381558028616852	1.01715042399319	2.71186440677966	1.01725239616613	716.689655172414	0.02	0.024595
8.516667	6.452286	0.028778	0.000416	-0.643416	0.000416	0.490253	0.135207	6943	5	61	0.495103	36041	6.0233	5.1603	273.9726	0.00615	0.0506	39963959	36041	14.024658	0.985692	0.000735	0.537758	0.000165	0.458422	5.3e-05	-7e-06	1.36138198793907	6533	Transient	tropics_15	1.7033334	1.04413557945115	0.565986394557823	0.977194697475089	2.52121212121212	1.06943602183141	2551.07547169811	0.02	0.0901025
8.57438	3.244468	-0.009832	0.000209	-0.64388	0.000209	0.47162	0.14055	7125	6	48	0.48414	12011	6.7389	6.1616	54.7945	0.00625	0.062	39987989	12011	14.523288	0.979488	0.000886	0.536063	0.000173	0.456999	0.000101	-1.9e-05	1.87072624297426	6543	Transient	tropics_15	1.42906333333333	1.01095284076334	0.23589164785553	0.979829783710096	1.20809248554913	1.03199350545625	1391.58415841584	0.02	0.0300275
5.240909	6.037417	0.03296	0.00039	-0.617105	0.00039	0.479219	0.138586	7139	6	44	0.451026	10720	6.9892	4.9507	273.9726	0.00627	0.0671	39989280	10720	14.561644	0.981885	0.000867	0.535516	0.000178	0.458599	0.000106	-2.7e-05	1.95171133899569	6653	Transient	tropics_15	0.873484833333333	1.05257662358277	0.449826989619377	1.00744710369315	2.19101123595506	1.04496302870264	1307.41509433962	0.02	0.0268
12.550633	5.525917	-0.019568	0.000357	-0.675817	0.000357	0.482154	0.137537	7223	6	38	0.267942	7580	7.1056	5.1808	30.4414	0.0059	0.0856	39992420	7580	14.791781	0.992209	0.001908	0.53519	0.000179	0.463725	0.000349	-3.9e-05	2.38307718746642	6731	Transient	tropics_15	2.09177216666667	0.988322229097997	0.187106918238994	0.950579438505578	1.99441340782123	1.0397412259421	394.0888252149	0.02	0.01895
4.08046	3.744484	0.011319	0.000242	-0.607784	0.000242	0.464636	0.143696	7111	5	45	0.504258	13035	6.7879	4.874	54.7945	0.00641	0.0629	39986965	13035	14.484932	0.974732	0.000843	0.536425	0.000171	0.4545	0.00012	-3.4e-05	1.78556681322384	6737	Transient	tropics_15	0.816092	1.03760141481343	0.287069988137604	1.01515826013138	1.41520467836257	1.02230143014301	1197.46666666667	0.02	0.0325875
6.550898	1.013876	0.047164	6.5e-05	-0.627627	6.5e-05	0.491176	0.13525	7237	6	33	0.243247	7515	7.246	5.2192	54.7945	0.00679	0.0895	39992485	7515	14.830137	0.999062	0.001614	0.53535	0.00017	0.466752	0.000256	-2e-05	2.40892933826482	6828	Transient	tropics_15	1.09181633333333	1.04927813807858	0.040272614622057	0.997211435666573	0.382352941176471	1.0523275743864	528.3203125	0.02	0.0187875
5.065306	2.020225	0.014543	0.00013	-0.615694	0.00013	0.469826	0.145376	7125	6	48	0.48414	12011	6.7389	6.1616	54.7945	0.00625	0.062	39987989	12011	14.523288	0.979488	0.000886	0.536063	0.000173	0.456999	0.000101	-1.9e-05	1.87072624297426	6901	Transient	tropics_15	0.844217666666667	1.03589759540874	0.146726862302483	1.00784016187261	0.751445086705202	1.02806789511574	1439.36633663366	0.02	0.0300275
3.653846	1.106673	0.068827	7.1e-05	-0.604357	7.1e-05	0.490407	0.131642	7167	6	39	0.374393	9068	7.1881	5.0274	136.9863	0.00661	0.0738	39990932	9068	14.638356	0.97705	0.00139	0.535344	0.000179	0.45651	0.00024	-3.8e-05	2.13113970227461	7079	Est.	tropics_15	0.608974333333333	1.09641355786986	0.0510791366906475	1.02070008332437	0.396648044692738	1.07425248077808	548.508333333333	0.02	0.02267
4.822394	6.972317	-0.010212	0.00045	-0.613743	0.00045	0.457431	0.131623	7797	6	47	0.810642	10863	4.5493	6.7534	136.9863	0.00641	0.0251	39989137	10863	16.364384	0.956856	0.000734	0.535908	0.00017	0.446534	4.2e-05	0	1.03586754502798	7605	Transient	tropics_15	0.803732333333333	1.03447119047301	0.61307901907357	1.01010044301129	2.64705882352941	1.02440351686546	3133.88095238095	0.02	0.0271575
5.035354	9.226023	0.002185	0.000595	-0.615453	0.000595	0.463913	0.128506	7811	6	45	0.79448	9347	4.6689	6.7918	68.4932	0.00591	0.0265	39990653	9347	16.40274	0.954725	0.000809	0.536169	0.000169	0.445325	6.2e-05	-1e-06	1.09590446496728	7649	Est.	tropics_15	0.839225666666667	1.0497131517998	0.735475896168109	1.00788378374646	3.5207100591716	1.04174030202661	2072.67741935484	0.02	0.0233675
7.921875	3.181396	-0.012097	0.000205	-0.638639	0.000205	0.468023	0.128462	7853	5	37	0.764686	6060	4.8279	6.9068	136.9863	0.00669	0.0277	39993940	6060	16.517808	0.970556	0.000845	0.536788	0.000174	0.452177	5.5e-05	4e-06	1.19317876273617	7661	Transient	tropics_15	1.584375	1.01794834564313	0.242603550295858	0.983648214213457	1.17816091954023	1.03504379922022	2335.67272727273	0.02	0.01515
6.315789	0.931856	-0.011151	6e-05	-0.625738	6e-05	0.462432	0.136117	7923	5	28	0.624891	3455	5.0597	7.2534	34.2466	0.0067	0.0367	39996545	3455	16.709589	0.977651	0.001128	0.537681	0.000173	0.454709	0.000101	1.4e-05	1.59071331525251	7712	Transient	tropics_15	1.2631578	1.01151734304827	0.0531914893617021	0.994765579055899	0.346820809248555	1.01698448898086	1347.69306930693	0.02	0.0086375
5.887574	4.709254	-0.007874	0.000304	-0.622299	0.000304	0.462463	0.128328	7783	6	49	0.821474	12676	4.4475	7.0685	136.9863	0.00644	0.0246	39987324	12676	16.326027	0.960953	0.000697	0.535788	0.000172	0.448551	3.6e-05	-2e-06	1.0027347567656	7829	Est.	tropics_15	0.981262333333333	1.03247184694091	0.436154949784792	1.00171919466256	1.76744186046512	1.03101542522478	3564.66666666667	0.02	0.03169
4.632075	4.685386	-0.01516	0.000302	-0.612214	0.000302	0.454414	0.134818	7867	5	38	0.734534	5221	4.7123	6.9452	136.9863	0.00626	0.0255	39994779	5221	16.556164	0.964363	0.001021	0.537073	0.00017	0.449038	8.3e-05	1.2e-05	1.34342678045983	7953	Transient	tropics_15	0.926415	1.02135226496816	0.295788442703232	1.0094516405883	1.77647058823529	1.01197226069954	1624.31325301205	0.02	0.0130525
3.258621	4.329667	-0.000923	0.000279	-0.601182	0.000279	0.455873	0.133138	7867	5	38	0.734534	5221	4.7123	6.9452	136.9863	0.00626	0.0255	39994779	5221	16.556164	0.964363	0.001021	0.537073	0.00017	0.449038	8.3e-05	1.2e-05	1.34342678045983	8201	Transient	tropics_15	0.6517242	1.03599726019505	0.273261508325171	1.02064956526973	1.64117647058824	1.01522142892138	1604.07228915663	0.02	0.0130525
4.741007	1.645153	0.032934	0.000106	-0.613089	0.000106	0.477204	0.130941	7909	5	31	0.660565	3824	4.855	7.2397	24.9066	0.00651	0.0295	39996176	3824	16.671233	0.974341	0.001263	0.537762	0.000174	0.453095	0.000124	1.7e-05	1.49511374519213	8254	Transient	tropics_15	0.9482014	1.06069879760447	0.0839271575613618	1.00727654218467	0.609195402298851	1.05320959180746	1055.97580645161	0.02	0.00956
7.47191	3.035728	0.00253	0.000196	-0.635024	0.000196	0.473175	0.127087	7923	5	28	0.624891	3455	5.0597	7.2534	34.2466	0.0067	0.0367	39996545	3455	16.709589	0.977651	0.001128	0.537681	0.000173	0.454709	0.000101	1.4e-05	1.59071331525251	8508	Transient	tropics_15	1.494382	1.02545100772234	0.173758865248227	0.985570942656462	1.13294797687861	1.04061058831033	1258.28712871287	0.02	0.0086375
4.186441	0.185579	-0.009211	1.2e-05	-0.608635	1.2e-05	0.455466	0.137074	7951	5	26	0.507287	2882	4.6997	7.289	27.3973	0.00622	0.0328	39997118	2882	16.786301	0.986642	0.001377	0.538465	0.000169	0.458206	0.00014	2.3e-05	1.83658945172972	8644	Transient	tropics_15	0.8372882	1.00424600950747	0.00871459694989107	1.01045202461375	0.0710059171597633	0.994020156872673	979.1	0.02	0.007205
7.630137	0.671421	0.004176	4.3e-05	-0.636295	4.3e-05	0.47455	0.127859	7951	5	26	0.507287	2882	4.6997	7.289	27.3973	0.00622	0.0328	39997118	2882	16.786301	0.986642	0.001377	0.538465	0.000169	0.458206	0.00014	2.3e-05	1.83658945172972	8651	Transient	tropics_15	1.5260274	1.01778024008527	0.0312273057371097	0.982885918353052	0.254437869822485	1.03566954601206	913.278571428571	0.02	0.007205
7.323529	0.277682	0.027022	1.8e-05	-0.633832	1.8e-05	0.484318	0.12965	8063	5	20	0.240896	2499	5.1268	7.4822	12.4533	0.00602	0.0464	39997501	2499	17.093151	1.002438	0.00129	0.538499	0.000145	0.465541	0.000164	7e-06	2.04292309865715	8770	Transient	tropics_15	1.4647058	1.02489171909263	0.013953488372093	0.985247539148735	0.124137931034483	1.04033371926425	790.548780487805	0.02	0.0062475
7.339286	0.884885	0.035917	5.7e-05	-0.633959	5.7e-05	0.488729	0.130958	8231	5	20	0.237941	4333	5.5417	7.9425	17.1233	0.00623	0.0472	39995667	4333	17.553425	1.021116	0.000613	0.537639	0.000161	0.475026	4.6e-05	-2e-05	1.9185628386762	8777	Transient	tropics_15	1.4678572	1.01513423315894	0.0929853181076672	0.986698209023305	0.354037267080745	1.02884684206759	2846.91304347826	0.02	0.0108325
4.571809	3.106546	0.093065	2e-04	-0.61173	2e-04	0.506279	0.123732	8427	5	46	0.397559	18762	6.0206	7.9425	68.4932	0.00611	0.0445	39981238	18762	18.090411	1.026418	0.000822	0.538162	0.000169	0.477002	5.7e-05	-7e-06	1.6935708382168	8828	Est.	tropics_15	0.9143618	1.06928470915291	0.24330900243309	1.00789666438679	1.18343195266272	1.06137710114423	2170.73684210526	0.02	0.046905
4.525794	2.142192	0.058978	0.000138	-0.611361	0.000138	0.489158	0.133558	8441	5	46	0.395662	20884	6.0938	4.0192	136.9863	0.00588	0.0439	39979116	20884	18.128767	1.034772	0.000697	0.538217	0.000166	0.480847	4.1e-05	-1.3e-05	1.70890832964055	8830	Transient	tropics_15	0.9051588	1.02510688725784	0.197991391678623	1.00816561264988	0.831325301204819	1.01728408412655	3257.51219512195	0.02	0.05221
5.416174	3.079265	0.000566	0.000199	-0.618512	0.000199	0.464751	0.132212	8777	6	73	0.508612	23920	5.5748	4.9397	273.9726	0.00634	0.0472	39976080	23920	19.049315	0.982167	0.001506	0.535017	0.000145	0.459151	0.00026	-2.2e-05	1.68226486427552	8960	Transient	tropics_15	0.902695666666667	1.01873322989698	0.132138114209827	1.00696892763508	1.37241379310345	1.01219642339884	508.507692307692	0.02	0.0598
10.284314	2.252499	-0.012927	0.000145	-0.657614	0.000145	0.47663	0.126983	8973	7	46	0.677536	9139	4.9316	8.6959	273.9726	0.0065	0.0367	39990861	9139	19.586301	0.972268	0.000832	0.531018	0.000151	0.457944	0.00011	-2.1e-05	1.46918030807604	9059	Transient	tropics_15	1.46918771428571	1.01531285076984	0.174278846153846	0.975646803239988	0.960264900662252	1.04080411578708	1154.39090909091	0.02	0.0228475
3.275362	3.136736	0.024257	0.000202	-0.601317	0.000202	0.467719	0.128489	8819	6	75	0.605844	18754	5.0544	5.0548	273.9726	0.00624	0.0421	39981246	18754	19.164384	0.980294	0.001112	0.534482	0.000142	0.45872	0.000165	-1.5e-05	1.5817627121439	9159	Est.	tropics_15	0.545893666666667	1.0451493065671	0.181654676258993	1.02545890584583	1.42253521126761	1.01961763167074	778.721212121212	0.02	0.046885
9.031674	4.808951	0.012797	0.00031	-0.647553	0.00031	0.484169	0.122529	8945	7	53	0.687253	10395	4.8457	8.6603	68.4932	0.00641	0.036	39989605	10395	19.509589	0.972999	0.000825	0.531706	0.000153	0.457684	9.5e-05	-1.5e-05	1.43730644508215	9405	Transient	tropics_15	1.29023914285714	1.04098691982667	0.375757575757576	0.984237129179624	2.02614379084967	1.05786743692154	1289.77894736842	0.02	0.0259875
10.765217	2.197051	0.0139	0.000142	-0.661477	0.000142	0.491434	0.122738	9155	7	29	0.589662	5030	5.2531	5.9753	34.2466	0.00647	0.0443	39994970	5030	20.084932	0.995302	0.00079	0.530216	0.000189	0.469517	8.3e-05	-3e-05	1.52033462894499	9424	Transient	tropics_15	1.53788814285714	1.01878329809738	0.179746835443038	0.973355214773386	0.751322751322751	1.04667988592532	1478.77108433735	0.02	0.012575
11.142857	1.86681	-0.021362	0.00012	-0.66451	0.00012	0.475865	0.125001	9057	7	34	0.683182	6398	4.9655	7.5753	39.1389	0.00656	0.0357	39993602	6398	19.816438	0.983019	0.000699	0.529092	0.000173	0.464707	7.3e-05	-2.8e-05	1.40565722535463	9429	Transient	tropics_15	1.59183671428571	0.995773786119016	0.171673819742489	0.972469028985187	0.69364161849711	1.02401082832839	1712.34246575342	0.02	0.015995
8.448	0.631296	0.024445	4.1e-05	-0.642864	4.1e-05	0.487497	0.122151	9071	7	35	0.664123	6029	4.9805	8.826	68.4932	0.0064	0.0396	39993971	6029	19.854795	0.984202	0.000828	0.528928	0.000179	0.465409	9.8e-05	-2.8e-05	1.46208667357607	9831	Transient	tropics_15	1.20685714285714	1.04119502756007	0.0495169082125604	0.994056693982064	0.229050279329609	1.04745933146974	1246.4387755102	0.02	0.0150725
3.524823	1.568533	0.05426	0.000101	-0.603321	0.000101	0.482768	0.128278	9239	7	21	0.524976	5265	5.4706	6.2055	45.6621	0.00628	0.0438	39994735	5265	20.315068	0.996975	0.000793	0.530131	0.000199	0.470414	0.000106	-4.6e-05	1.57916925093854	10118	Est.	tropics_15	0.503546142857143	1.05896242516624	0.127364438839849	1.0318054513622	0.507537688442211	1.02626197349569	1210.16981132075	0.02	0.0131625
7.62931	3.526382	0.00914	0.000228	-0.636289	0.000228	0.476936	0.130968	9197	7	28	0.567952	5136	5.5381	6.0904	27.3973	0.00649	0.0459	39994864	5136	20.2	1.006927	0.000788	0.529673	0.000191	0.475507	9.6e-05	-4e-05	1.50164787987953	10169	Transient	tropics_15	1.08990142857143	1.00223938512919	0.289340101522843	0.999206758761536	1.19371727748691	1.00300521338277	1364.25	0.02	0.01284
8.521277	2.600611	0.019271	0.000168	-0.643453	0.000168	0.485302	0.133549	9463	6	25	0.432399	8920	6.1529	8.1274	30.4414	0.00619	0.0455	39991080	8920	20.928767	1.022365	0.000754	0.532915	0.000218	0.479863	6.6e-05	-4.2e-05	1.69004120467343	10299	Transient	tropics_15	1.42021283333333	0.997156479606035	0.222811671087533	0.986038717612862	0.770642201834862	1.01133448505094	2023.4696969697	0.02	0.0223
7.012422	3.28556	0.041752	0.000212	-0.631334	0.000212	0.490408	0.132038	9533	6	32	0.375487	13087	6.3825	9.4589	91.3242	0.00616	0.0484	39986913	13087	21.120548	1.031921	0.000685	0.533908	0.000208	0.48341	2e-05	-2.2e-05	1.70392838936947	10313	Transient	tropics_15	1.168737	1.01038342371991	0.309489051094891	0.996204958948301	1.01923076923077	1.01447632444509	6601.9	0.02	0.0327175
5.147448	5.895083	0.042873	0.00038	-0.616354	0.00038	0.483813	0.131426	9659	6	54	0.292143	25888	6.6571	4.5562	136.9863	0.00613	0.0467	39974112	25888	21.465753	1.021805	0.001073	0.534884	0.000185	0.477822	0.000148	-3.5e-05	1.81908459784022	10352	Transient	tropics_15	0.857908	1.02153084312217	0.354147250698975	1.00939523877378	2.05405405405405	1.0125381418185	888.013513513513	0.02	0.06472
6.904059	3.41146	0.003086	0.00022	-0.630463	0.00022	0.471516	0.130252	9911	6	70	0.432416	23112	7.1714	5.2466	91.3242	0.00636	0.0562	39976888	23112	22.156164	0.986916	0.000708	0.534491	0.000165	0.461802	4.9e-05	-1e-05	2.14569554054185	10444	Transient	tropics_15	1.1506765	1.01638920293113	0.310734463276836	0.995985466695992	1.33333333333333	1.02103498902127	2658.20408163265	0.02	0.05778
4.678201	5.100597	0.012417	0.000329	-0.612585	0.000329	0.467553	0.134413	9869	6	76	0.431194	27454	6.9417	5.1315	273.9726	0.00625	0.0536	39972546	27454	22.041096	0.988266	0.000759	0.534292	0.000166	0.462625	7.7e-05	-2e-05	2.06198617571007	10461	Transient	tropics_15	0.779700166666667	1.02451608273166	0.433465085638999	1.01432946948685	1.98192771084337	1.01065225614699	1745.62337662338	0.02	0.068635
5.628777	4.0291	0.040469	0.00026	-0.62022	0.00026	0.484601	0.127419	9813	6	86	0.404977	32508	6.9182	4.9781	273.9726	0.00637	0.0527	39967492	32508	21.887671	0.987957	0.000803	0.534123	0.000166	0.462632	9.1e-05	-2.3e-05	2.00704613284335	10518	Transient	tropics_15	0.9381295	1.05399225769165	0.323785803237858	1.00693305256599	1.56626506024096	1.04748698749762	1400.20879120879	0.02	0.08127
6.171103	5.499241	0.025318	0.000355	-0.624576	0.000355	0.479317	0.126554	9883	6	76	0.431642	25681	6.8672	5.1699	273.9726	0.00633	0.0522	39974319	25681	22.079452	0.986208	0.000796	0.534364	0.000164	0.4616	8.8e-05	-2.1e-05	2.10263866013896	10594	Transient	tropics_15	1.02851716666667	1.03998469144464	0.445979899497487	1.00210423510016	2.16463414634146	1.03838171577123	1438.11363636364	0.02	0.0642025
7.015267	4.228775	0.005399	0.000273	-0.631356	0.000273	0.472975	0.129748	9953	6	67	0.413873	18467	7.2101	10.8932	273.9726	0.00633	0.0562	39981533	18467	22.271233	0.978842	0.000954	0.534236	0.000165	0.45824	0.000103	-9e-06	2.2112948936158	10599	Transient	tropics_15	1.16921116666667	1.02714595498085	0.286163522012579	0.9955714252715	1.65454545454545	1.03215563896648	1259.68932038835	0.02	0.0461675
5.55418	2.383287	0.048417	0.000154	-0.619621	0.000154	0.487949	0.125216	10009	6	54	0.377991	13958	7.5562	8.8795	91.3242	0.00623	0.0637	39986042	13958	22.424658	0.985109	0.000889	0.534161	0.000171	0.461237	8.2e-05	-8e-06	2.30254158249616	10814	Est.	tropics_15	0.925696666666667	1.06547422744086	0.173228346456693	1.00746471040911	0.900584795321637	1.05791382738158	1527.0243902439	0.02	0.034895
4.411514	2.007629	0.122735	0.00013	-0.610443	0.00013	0.520833	0.114953	10401	7	42	0.54746	17046	6.9973	6.589	91.3242	0.00626	0.0682	39982954	17046	23.49863	1.022369	0.001171	0.531919	0.000183	0.480727	0.000148	-2.3e-05	1.61595281099731	11501	Est.	tropics_15	0.630216285714286	1.10584806100401	0.111016225448335	1.02103932731799	0.710382513661202	1.08342780829868	776.709459459459	0.02	0.042615
6.101423	5.361599	-0.042376	0.000346	-0.624016	0.000346	0.447701	0.122402	10807	6	75	0.81624	26355	3.0023	4.5753	Inf	0.0064	0.0117	39973645	26355	24.610959	0.939947	0.000833	0.533326	0.00016	0.440799	0.000102	-1.7e-05	0.934349704539239	11657	Transient	tropics_15	1.01690383333333	1.0197482552815	0.415366146458583	1.00461703533058	2.1625	1.01565793025846	1200.01960784314	0.02	0.0658875
6.982115	3.597658	0.031179	0.000232	-0.63109	0.000232	0.48575	0.11554	10723	6	116	0.77601	63985	3.0134	7.4671	Inf	0.00636	0.0168	39936015	63985	24.380822	0.974949	0.000925	0.533851	0.00015	0.456761	0.000121	-1.6e-05	0.957698627728058	11792	Transient	tropics_15	1.16368583333333	1.05817858812883	0.250810810810811	0.996554454735566	1.54666666666667	1.06346645182054	954.876033057851	0.02	0.1599625
7.34	1.7844	0.00354	0.000115	-0.633965	0.000115	0.47317	0.118587	10947	7	33	0.711357	4975	3.4058	2.8123	45.6621	0.00653	0.0154	39995025	4975	24.994521	0.966206	0.000711	0.531853	0.000164	0.454397	9.6e-05	-3.3e-05	1.18096292660336	13018	Transient	tropics_15	1.04857142857143	1.03864628578191	0.161744022503516	0.997426460856664	0.701219512195122	1.04131409318283	1235.28125	0.02	0.0124375
8.229323	3.45493	-0.008119	0.000223	-0.641108	0.000223	0.471135	0.2198	2015	6	34	0.545455	13244	3.9041	3.2945	91.3242	0.00622	0.0186	39986756	13244	0.523288	1.007377	0.000746	0.533307	0.000179	0.472402	2.3e-05	1e-06	1.46005145414134	1431	Transient	tropics_18	1.37155383333333	0.984650106229345	0.298927613941019	0.987627215818775	1.24581005586592	0.997317962244021	9556.52173913043	0.02	0.03311
7.235294	3.665225	0.003275	0.000236	-0.633124	0.000236	0.47274	0.217711	1889	7	33	0.730545	12837	3.5743	3.4822	273.9726	0.00624	0.0128	39987163	12837	0.178082	1.000606	0.000896	0.532082	0.000184	0.470303	4.9e-05	3e-06	1.11564440756787	1533	Transient	tropics_18	1.03361342857143	1.00267274898581	0.263392857142857	0.99783601098737	1.28260869565217	1.00518176579779	4443.08163265306	0.02	0.0320925
4.787692	9.188772	0.027781	0.000593	-0.613464	0.000593	0.475062	0.210148	2323	6	39	0.473821	14955	5.0634	3.2932	91.3242	0.00615	0.0297	39985045	14955	1.367123	0.996796	0.000727	0.536332	0.000172	0.464831	5.3e-05	-1.3e-05	1.45101679579315	1538	Transient	tropics_18	0.797948666666667	1.03147533740723	0.815680880330124	1.0095835374677	3.44767441860465	1.02201014992546	3965.05660377358	0.02	0.0373875
6.476027	3.639836	0.038639	0.000235	-0.627025	0.000235	0.486787	0.20546	1945	6	35	0.646486	13462	3.6908	3.6356	68.4932	0.00623	0.0149	39986538	13462	0.331507	0.996086	0.000846	0.532629	0.000184	0.467723	6.4e-05	-1.1e-05	1.3358327576739	1547	Est.	tropics_18	1.07933783333333	1.04347937251339	0.277777777777778	1.00290938127483	1.27717391304348	1.04075916728491	3210.3125	0.02	0.033655
1.993808	2.848259	0.042097	0.000184	-0.591023	0.000184	0.471191	0.217242	1875	7	34	0.751747	12737	3.5053	3.4438	91.3242	0.0061	0.0128	39987263	12737	0.139726	1.002362	0.000798	0.531808	0.000182	0.471377	3.4e-05	0	1.06809273215546	1626	Est.	tropics_18	0.284829714285714	1.04053789391623	0.230576441102757	1.0412789914464	1.01098901098901	0.999605411379851	6389.47058823529	0.02	0.0318425
5.959732	2.119184	0.029711	0.000137	-0.622878	0.000137	0.480466	0.200785	2435	6	38	0.445602	13732	5.6299	3.6	68.4932	0.00639	0.0355	39986268	13732	1.673973	0.99791	0.000589	0.535348	0.000168	0.466225	4.3e-05	-2.4e-05	1.5819998211374	2061	Transient	tropics_18	0.993288666666667	1.03231431253455	0.232597623089983	1.00196219885614	0.81547619047619	1.03054533755161	4669.41860465116	0.02	0.03433
10.00565	1.237256	0.011199	8e-05	-0.655376	8e-05	0.487163	0.198418	2631	6	28	0.360916	7988	6.7718	4.137	39.1389	0.00633	0.0418	39992012	7988	2.210959	0.992302	0.000655	0.533031	0.000182	0.465636	6.3e-05	-3.3e-05	1.75040481407743	2342	Transient	tropics_18	1.66760833333333	1.01910702946212	0.122137404580153	0.974139945116202	0.43956043956044	1.04623139104365	3149.49206349206	0.02	0.01997
2.93865	1.21096	0.053282	7.8e-05	-0.598612	7.8e-05	0.480057	0.201142	2659	6	26	0.327824	7382	6.8889	4.2123	54.7945	0.00653	0.044	39992618	7382	2.287671	0.975596	0.000895	0.533008	0.000186	0.457835	0.000132	-4.2e-05	1.80168565925559	2444	Est.	tropics_18	0.489775	1.08111045577212	0.0871508379888268	1.0310800504767	0.419354838709677	1.0485371367414	1523.80303030303	0.02	0.018455
4.469841	13.982424	0.004668	0.000902	-0.610911	0.000902	0.463027	0.197041	3429	5	50	0.81643	15253	4.7544	6.1616	273.9726	0.00634	0.0138	39984747	15253	4.39726	0.988837	0.000715	0.53739	0.000162	0.460179	3e-05	4e-06	0.96352097676196	2729	Transient	tropics_18	0.8939682	1.01602075173623	1.26153846153846	1.01017157340752	5.5679012345679	1.00618889606001	6568.03333333333	0.02	0.0381325
4.581448	4.591783	0.035667	0.000296	-0.611808	0.000296	0.478064	0.183858	3387	5	49	0.858147	17779	4.6999	6.0466	Inf	0.00633	0.0123	39982221	17779	4.282192	0.99565	0.000773	0.536606	0.000162	0.464013	2.8e-05	1.1e-05	0.816410279304266	2904	Est.	tropics_18	0.9162896	1.0408383443625	0.382923673997413	1.01074042824399	1.82716049382716	1.0302814791827	6566.35714285714	0.02	0.0444475
4.212121	5.672176	0.007635	0.000366	-0.608841	0.000366	0.463367	0.193817	3569	5	34	0.498395	8724	5.3969	6.5452	Inf	0.0063	0.0297	39991276	8724	4.780822	0.997615	0.000916	0.538487	0.000158	0.463316	7.3e-05	5e-06	1.83163166665293	2972	Transient	tropics_18	0.8424242	1.01007324562324	0.399563318777293	1.01020261920758	2.31645569620253	1.0001100760604	2655.02739726027	0.02	0.02181
3.954178	2.776876	0.030079	0.000179	-0.606769	0.000179	0.473011	0.186381	3387	5	49	0.858147	17779	4.6999	6.0466	Inf	0.00633	0.0123	39982221	17779	4.282192	0.99565	0.000773	0.536606	0.000162	0.464013	2.8e-05	1.1e-05	0.816410279304266	3020	Est.	tropics_18	0.7908356	1.03503835994307	0.23156532988357	1.01584640296117	1.10493827160494	1.01939169807742	6656.46428571429	0.02	0.0444475
2.73817	3.63807	0.031823	0.000235	-0.597002	0.000235	0.469191	0.19199	3443	5	45	0.801968	14432	4.8113	6.2	273.9726	0.00653	0.0149	39985568	14432	4.435616	0.997404	0.000753	0.536955	0.000163	0.464533	2.7e-05	8e-06	1.00727328603287	3047	Transient	tropics_18	0.547634	1.0350216821665	0.312084993359894	1.0251500446149	1.44171779141104	1.01002727470384	7110.74074074074	0.02	0.03608
5.315271	2.481885	0.004811	0.00016	-0.617702	0.00016	0.466174	0.191325	3555	5	39	0.534766	8888	5.3883	6.5068	91.3242	0.00645	0.0299	39991112	8888	4.742466	0.997248	0.000793	0.538567	0.00016	0.463074	4.3e-05	6e-06	1.75129284434312	3106	Transient	tropics_18	1.0630542	1.00759549424201	0.201765447667087	1.001142022052	1	1.00669439441644	4449.41860465116	0.02	0.02222
4.027322	1.523844	0.022	9.8e-05	-0.607357	9.8e-05	0.469376	0.194602	3583	5	32	0.479924	8891	5.3895	6.5822	91.3242	0.0062	0.0324	39991109	8891	4.819178	1.000108	0.001223	0.538761	0.000156	0.464211	0.000115	1.9e-05	1.84094124702937	3424	Transient	tropics_18	0.8054644	1.02213339406388	0.080130825838103	1.01118834672406	0.628205128205128	1.01112640588008	1692.19130434783	0.02	0.0222275
6.904145	2.459724	0.024576	0.000159	-0.630464	0.000159	0.481706	0.169767	4059	5	54	0.556487	18721	6.3364	6.0712	91.3242	0.00616	0.0385	39981279	18721	6.123288	0.998083	0.000709	0.538307	0.000154	0.463708	4.9e-05	-6e-06	1.21126688510157	3858	Transient	tropics_18	1.380829	1.0268489484981	0.22425952045134	0.988924044708328	1.03246753246753	1.03881321866347	3464.63265306122	0.02	0.0468025
2.671717	0.877079	0.035686	5.7e-05	-0.596468	5.7e-05	0.470683	0.179072	4283	5	33	0.527487	8222	7.0839	4.8986	68.4932	0.00609	0.042	39991778	8222	6.736986	0.987807	0.000752	0.536989	0.000164	0.460099	9.1e-05	-2.6e-05	1.41730401730722	3948	Transient	tropics_18	0.5343434	1.04912233630136	0.0757978723404255	1.02563267784947	0.347560975609756	1.02300374484622	1967.82417582418	0.02	0.020555
7.357895	1.956122	0.020437	0.000126	-0.634109	0.000126	0.481337	0.168383	4297	5	29	0.537604	7898	7.2397	6.7219	68.4932	0.00633	0.0418	39992102	7898	6.775342	0.979643	0.000661	0.536872	0.000166	0.456399	7.4e-05	-2.8e-05	1.38730858551431	4063	Transient	tropics_18	1.471579	1.04185633484846	0.190620272314675	0.987959646345881	0.759036144578313	1.05464078580365	2275.44594594595	0.02	0.019745
4.480916	4.127498	0.038019	0.000266	-0.611	0.000266	0.478657	0.176786	4549	7	29	0.323145	5660	7.9471	6.7699	45.6621	0.00675	0.0566	39994340	5660	7.465753	1.008692	0.000851	0.531595	0.000184	0.474674	0.000169	-6.9e-05	1.90252942194493	4078	Transient	tropics_18	0.640130857142857	1.02979994781302	0.312573443008226	1.02109272997361	1.44565217391304	1.00839102204882	1046.07100591716	0.02	0.01415
9.101449	3.076665	0.040124	0.000198	-0.648113	0.000198	0.497802	0.167121	4507	6	23	0.363994	5588	7.683	5.5123	30.4414	0.00646	0.0547	39994412	5588	7.350685	1.000453	0.001144	0.532603	0.000185	0.469901	0.000229	-6.6e-05	1.89162923217446	4236	Transient	tropics_18	1.51690816666667	1.04046851049522	0.173076923076923	0.982029404958042	1.07027027027027	1.05937633671773	729.786026200873	0.02	0.01397
9.240876	1.23395	0.05325	8e-05	-0.649233	8e-05	0.504945	0.163357	4395	6	25	0.478422	5654	7.3125	5.2055	45.6621	0.00163	0.0482	39994346	5654	7.043836	0.995891	0.000731	0.534782	0.000167	0.465816	0.000118	-4.6e-05	1.58887034251018	4268	Transient	tropics_18	1.540146	1.05904490098245	0.109439124487004	0.976933291449512	0.479041916167665	1.0840009789273	1384.3813559322	0.02	0.014135
5.16	1.441067	0.062959	9.3e-05	-0.616455	9.3e-05	0.493428	0.165444	4507	6	23	0.363994	5588	7.683	5.5123	30.4414	0.00646	0.0547	39994412	5588	7.350685	1.000453	0.001144	0.532603	0.000185	0.469901	0.000229	-6.6e-05	1.89162923217446	4307	Est.	tropics_18	0.86	1.06450095509338	0.0812937062937063	1.01361583544279	0.502702702702703	1.05006799304534	722.46288209607	0.02	0.01397
6.059459	3.655924	0.041702	0.000236	-0.623679	0.000236	0.486584	0.177594	4703	7	17	0.21565	8166	8.272	6.0493	45.6621	0.00613	0.073	39991834	8166	7.887671	1.024889	0.001028	0.528305	0.000176	0.485284	0.000196	-6.2e-05	2.10944320853059	4326	Transient	tropics_18	0.865637	1.01726503308953	0.229571984435798	1.01450672641438	1.34090909090909	1.00267884372862	906.091836734694	0.02	0.020415
10.596859	4.219676	-0.039342	0.000272	-0.660124	0.000272	0.465369	0.160584	5249	7	41	0.87023	8962	4.5787	7.5452	68.4932	0.00642	0.012	39991038	8962	9.383562	0.95824	0.000615	0.531049	0.00017	0.451284	2.7e-05	-7e-06	0.758817518467279	4566	Transient	tropics_18	1.513837	1.00332051118982	0.442276422764228	0.973144189895115	1.6	1.03121094477092	5947.55555555556	0.02	0.022405
6.4	0.24	0.008597	1.5e-05	-0.626415	1.5e-05	0.471952	0.16626	5515	7	16	0.669168	1599	6.6597	7.2192	15.2207	0.00699	0.0404	39998401	1599	10.112329	0.983444	0.001336	0.530815	0.000151	0.463387	0.00023	-2.2e-05	1.21797832772712	4839	Transient	tropics_18	0.914285714285714	1.0256141278313	0.0112275449101796	1.00695076288704	0.0993377483443709	1.01848347061959	722.869565217391	0.02	0.0039975
6.973684	2.815097	0.009226	0.000182	-0.631022	0.000182	0.474452	0.15934	5361	6	24	0.858355	3537	5.1505	7.8521	91.3242	0.0063	0.0144	39996463	3537	9.690411	0.97197	0.00077	0.532267	0.00016	0.456701	6.5e-05	-6e-06	0.750599900470362	5101	Transient	tropics_18	1.16228066666667	1.03837432299887	0.236363636363636	0.999588120686321	1.1375	1.03886788073597	2451.38461538462	0.02	0.0088425
6.984252	1.669043	-0.008234	0.000108	-0.631107	0.000108	0.466311	0.1623	5291	7	36	0.877571	6175	4.7563	7.6603	68.4932	0.00624	0.0115	39993825	6175	9.49863	0.970362	0.000638	0.531535	0.000167	0.456565	2.2e-05	-1e-06	0.709156802628397	5123	Transient	tropics_18	0.997750285714286	1.02209258660863	0.169278996865204	1.00087961864194	0.646706586826347	1.02134635813082	7377.27272727273	0.02	0.0154375
6.373494	5.848454	0.030515	0.000377	-0.626202	0.000377	0.482331	0.154588	5361	6	24	0.858355	3537	5.1505	7.8521	91.3242	0.0063	0.0144	39996463	3537	9.690411	0.97197	0.00077	0.532267	0.00016	0.456701	6.5e-05	-6e-06	0.750599900470362	5316	Est.	tropics_18	1.062249	1.06071725949681	0.48961038961039	1.00441776552173	2.35625	1.05611986836026	2378.27692307692	0.02	0.0088425
6.59375	1.772461	-0.007338	0.000114	-0.627971	0.000114	0.465225	0.164181	5417	7	14	0.845516	2531	5.5092	8.0055	54.7945	0.00703	0.0194	39997469	2531	9.843836	0.976455	0.000777	0.531945	0.000158	0.459127	0.000108	-2.8e-05	0.702008432891987	5490	Transient	tropics_18	0.941964285714286	1.01662530007904	0.146718146718147	1.00324944648575	0.721518987341772	1.01328172814929	1520.19444444444	0.02	0.0063275
8.857143	1.533163	0.024686	9.9e-05	-0.646151	9.9e-05	0.489186	0.146786	5375	7	20	0.843537	3234	5.1716	7.8904	22.8311	-0.00348	0.0181	39996766	3234	9.728767	0.971747	0.000806	0.531996	0.000163	0.456846	8.7e-05	-1.5e-05	0.791087547113466	5491	Est.	tropics_18	1.26530614285714	1.05479432621586	0.122828784119107	0.985080720388985	0.607361963190184	1.07078971907382	1687.19540229885	0.02	0.008085
8.941176	0.525952	0.020863	3.4e-05	-0.646826	3.4e-05	0.487625	0.160879	5599	7	17	0.586364	1320	6.154	7.337	15.2207	0.00112	0.0328	39998680	1320	10.342466	1.004559	0.001045	0.52957	0.000147	0.474417	0.000136	-6e-06	1.38031665784367	5546	Transient	tropics_18	1.27731085714286	1.01644816660811	0.0325358851674641	0.988925699071735	0.231292517006803	1.02784048632321	1182.93382352941	0.02	0.0033
8.060976	1.545062	0.087994	1e-04	-0.639756	1e-04	0.517836	0.149915	5823	8	18	0.629952	3332	5.189	7.3753	10.9589	-0.00386	0.0302	39996668	3332	10.956164	1.028887	0.001126	0.524512	0.000135	0.490609	0.000168	-1.5e-05	1.19293215584634	5585	Transient	tropics_18	1.007622	1.06132312889474	0.088809946714032	1.00554629654275	0.740740740740741	1.05549633210968	892.35119047619	0.02	0.00833
7.023952	2.143139	0.0925	0.000138	-0.631426	0.000138	0.515913	0.151109	5921	9	20	0.665415	7454	4.6606	7.6438	22.8311	0.00602	0.0241	39992546	7454	11.224658	1.038628	0.000839	0.52184	0.00012	0.497789	0.000111	-1.4e-05	1.23337745142635	5590	Est.	tropics_18	0.780439111111111	1.05611743719629	0.164481525625745	1.01914929163667	1.15	1.03640900060066	1361.34234234234	0.02	0.018635
14.595883	8.377318	-0.012897	0.00054	-0.692245	0.00054	0.493801	0.143768	6271	10	87	0.385279	38341	5.2325	5.1781	Inf	0.00616	0.0433	39961659	38341	12.183562	0.974961	0.000777	0.518701	0.00018	0.470109	6.4e-05	-1.7e-05	1.80228926202871	5633	Transient	tropics_18	1.4595883	1.01253876813776	0.694980694980695	0.964816520160207	3	1.05039682286448	2246.375	0.02	0.0958525
9.147717	4.589639	0.004584	0.000296	-0.648485	0.000296	0.481169	0.157206	6159	10	92	0.4123	52976	4.3817	8.2904	Inf	0.00613	0.0332	39947024	52976	11.876712	1.004962	0.000847	0.518344	0.00014	0.484896	9.6e-05	-1.1e-05	1.68581928687292	5634	Transient	tropics_18	0.9147717	0.999634337020096	0.349468713105077	1.00866852036819	2.11428571428571	0.992313815746057	1637.5625	0.02	0.13244
6.622642	5.442506	0.038229	0.000351	-0.628203	0.000351	0.487186	0.14056	6383	9	59	0.40591	15533	7.051	5.4849	273.9726	0.00633	0.0675	39984467	15533	12.490411	0.963575	0.001202	0.521249	0.000217	0.462296	8.7e-05	1e-05	1.82173822621355	5979	Est.	tropics_18	0.735849111111111	1.07824417359205	0.292013311148087	1.02359856597087	1.61751152073733	1.05383996400575	1615.63218390805	0.02	0.0388325
11.946602	4.351518	0.010471	0.000281	-0.670966	0.000281	0.494471	0.142424	6467	8	48	0.405876	9020	7.2858	5.7151	273.9726	0.00127	0.0695	39990980	9020	12.720548	0.990554	0.001155	0.524532	0.000215	0.472263	6.9e-05	1.2e-05	1.87824671945319	6430	Transient	tropics_18	1.49332525	1.0201624674331	0.243290043290043	0.974610711978499	1.30697674418605	1.04702464516594	2064.11594202899	0.02	0.02255
4.558685	3.363927	0.057516	0.000217	-0.611625	0.000217	0.488428	0.142341	6467	8	48	0.405876	9020	7.2858	5.7151	273.9726	0.00127	0.0695	39990980	9020	12.720548	0.990554	0.001155	0.524532	0.000215	0.472263	6.9e-05	1.2e-05	1.87824671945319	6488	Est.	tropics_18	0.569835625	1.06930285249935	0.187878787878788	1.03419551317511	1.0093023255814	1.03422880894756	2062.91304347826	0.02	0.02255
7.710843	2.844099	0.021766	0.000183	-0.636943	0.000183	0.483337	0.142767	6635	7	22	0.403047	7220	5.5717	6.1753	27.3973	0.00639	0.052	39992780	7220	13.180822	1.005159	0.001127	0.529874	0.000173	0.474408	0.000105	5e-06	1.71773845027511	6830	Transient	tropics_18	1.101549	1.01675914697046	0.162377994676131	0.998174704430525	1.05780346820809	1.01882135208513	1359.68571428571	0.02	0.01805
10.515684	5.050256	0.014987	0.000326	-0.659472	0.000326	0.49133	0.133172	7027	7	79	0.453647	33277	4.8116	7.2493	91.3242	0.00628	0.0344	39966723	33277	14.254795	0.979689	0.000748	0.530569	0.000165	0.461809	5.9e-05	-1e-05	1.34357140867633	6960	Transient	tropics_18	1.50224057142857	1.03614500952002	0.435828877005348	0.974659853956665	1.97575757575758	1.06392469614061	2257.15254237288	0.02	0.0831925
6.073643	3.205171	0.036592	0.000207	-0.623793	0.000207	0.484483	0.137969	7013	7	75	0.454308	34853	4.7747	7.211	Inf	0.00636	0.0347	39965147	34853	14.216438	0.98852	0.000746	0.530476	0.000164	0.466049	5.4e-05	-8e-06	1.32026042206294	6982	Est.	tropics_18	0.867663285714286	1.04931587468455	0.277479892761394	1.010239632175	1.26219512195122	1.03955378082562	2554.98148148148	0.02	0.0871325
9.287129	2.521517	0.007545	0.000163	-0.649604	0.000163	0.482556	0.137624	7377	7	35	0.242369	4914	6.2933	7.0137	34.2466	0.00634	0.0553	39995086	4914	15.213699	0.984257	0.000905	0.529826	2e-04	0.46467	0.000122	-4e-05	2.35765947969383	7196	Transient	tropics_18	1.32673271428571	1.02368947869659	0.180110497237569	0.985705774776214	0.815	1.03849183291368	1128.06557377049	0.02	0.012285
4.334646	6.899823	0.011543	0.000445	-0.609825	0.000445	0.465676	0.143871	7209	7	52	0.390083	11859	5.5245	6.7849	45.6621	0.00649	0.0444	39988141	11859	14.753425	0.974214	0.00079	0.530163	0.000189	0.459612	8.3e-05	-2.7e-05	1.7670851412704	7290	Transient	tropics_18	0.619235142857143	1.03838569092531	0.563291139240506	1.02505449040603	2.35449735449735	1.01319373732627	1733.38554216867	0.02	0.0296475
6	1.722034	0.006927	0.000111	-0.623202	0.000111	0.469788	0.139204	7195	7	53	0.391856	13163	5.4581	6.7658	68.4932	0.00658	0.0421	39986837	13163	14.715068	0.975189	0.000828	0.530182	0.000185	0.46006	9.8e-05	-3e-05	1.748884131833	7366	Transient	tropics_18	0.857142857142857	1.03257014502555	0.134057971014493	1.01139739614677	0.6	1.0211450680346	1420.44897959184	0.02	0.0329075
9.435685	2.279059	-0.0011	0.000147	-0.650798	0.000147	0.479044	0.135816	7223	7	53	0.377541	10775	5.4699	6.8	45.6621	0.00655	0.0416	39989225	10775	14.791781	0.976719	0.000763	0.530233	0.000186	0.460732	7.7e-05	-2.6e-05	1.82970883881951	7505	Transient	tropics_18	1.347955	1.02271032382725	0.192660550458716	0.983773832272556	0.790322580645161	1.03974544854709	1763.84415584416	0.02	0.0269375
7.947712	1.395959	-0.021563	9e-05	-0.638846	9e-05	0.463713	0.143038	7321	7	41	0.320917	6282	5.8845	7.111	45.6621	0.00667	0.0479	39993718	6282	15.060274	0.976077	0.000852	0.529891	0.000194	0.460741	0.000105	-3.5e-05	2.17489040260262	7635	Transient	tropics_18	1.13538742857143	1.00265431872108	0.105633802816901	0.996245021593817	0.463917525773196	1.00645047868542	1362.26666666667	0.02	0.015705
5.531746	2.50296	0.014005	0.000161	-0.619441	0.000161	0.471268	0.140816	7321	7	41	0.320917	6282	5.8845	7.111	45.6621	0.00667	0.0479	39993718	6282	15.060274	0.976077	0.000852	0.529891	0.000194	0.460741	0.000105	-3.5e-05	2.17489040260262	7755	Est.	tropics_18	0.790249428571429	1.03895853446343	0.188967136150235	1.01576594544852	0.829896907216495	1.02284797749712	1341.10476190476	0.02	0.015705
7.385714	2.422653	0.012053	0.000156	-0.634332	0.000156	0.477413	0.138887	7307	7	42	0.338199	6851	5.8899	6.7493	24.9066	0.00618	0.0483	39993149	6851	15.021918	0.983926	0.000905	0.529814	0.000191	0.464502	0.000106	-2.8e-05	2.13582357314559	7808	Transient	tropics_18	1.055102	1.02866062093986	0.172375690607735	1.00089768010106	0.816753926701571	1.02779535933107	1310.25471698113	0.02	0.0171275
4.62069	1.660721	0.035447	0.000107	-0.612123	0.000107	0.477948	0.141636	7447	7	28	0.221936	4276	6.4955	5.2151	21.0748	0.00629	0.0563	39995724	4276	15.405479	0.993056	0.000981	0.52895	0.000184	0.469551	0.000103	-1.5e-05	2.40996864171801	7885	Transient	tropics_18	0.660098571428571	1.04332760115033	0.109072375127421	1.02504690195599	0.581521739130435	1.01788304145876	1375.1067961165	0.02	0.01069
4.594059	1.488678	0.020955	9.6e-05	-0.611909	9.6e-05	0.470976	0.146041	7391	7	35	0.2455	4778	6.2835	7.0342	68.4932	0.00114	0.0541	39995222	4778	15.252055	0.982012	0.00092	0.529286	0.000198	0.464085	0.000129	-4.1e-05	2.36803110365472	7926	Transient	tropics_18	0.656294142857143	1.03988148584659	0.104347826086957	1.02461542851568	0.484848484848485	1.01484857299848	1132.1007751938	0.02	0.011945
10.172414	1.544986	0.018507	1e-04	-0.656715	1e-04	0.491348	0.135942	7489	7	28	0.175248	4234	6.6542	7.3384	19.5695	0.00124	0.0617	39995766	4234	15.520548	1.000005	0.000825	0.528422	0.000187	0.473325	7.8e-05	-2.3e-05	2.49407496464857	7961	Transient	tropics_18	1.453202	1.01867422252872	0.121212121212121	0.981321714295002	0.53475935828877	1.03807743094069	1742.84615384615	0.02	0.010585
7.705882	2.082612	0.0379	0.000134	-0.636904	0.000134	0.491241	0.14247	7839	7	31	0.442502	12244	6.4658	5.2	30.4414	0.00622	0.0458	39987756	12244	16.479452	1.026651	0.000768	0.529542	0.000188	0.484903	5.2e-05	-2e-05	1.82635877922648	8053	Transient	tropics_18	1.10084028571429	1.01166546854646	0.174479166666667	0.998839470908386	0.712765957446809	1.01307065536819	2739.80769230769	0.02	0.03061
8.66065	4.975094	-0.012678	0.000321	-0.644572	0.000321	0.470616	0.146898	8287	6	57	0.45237	12870	7.2364	6.4274	273.9726	0.00668	0.0336	39987130	12870	17.706849	0.973924	0.000685	0.532548	0.000185	0.457408	5.5e-05	-2.2e-05	1.44597762115805	8075	Transient	tropics_18	1.44344166666667	1.01383889019027	0.468613138686131	0.985614715924879	1.73513513513514	1.0288757520638	2670.87272727273	0.02	0.032175
10.589189	2.512316	0.040413	0.000162	-0.660063	0.000162	0.503966	0.13379	7769	7	32	0.406659	8319	6.8166	5.0082	34.2466	0.00592	0.0536	39991681	8319	16.287671	1.024423	0.000768	0.529354	0.000179	0.484005	4.3e-05	-1.1e-05	2.03452332967168	8081	Transient	tropics_18	1.51274128571429	1.01641677102074	0.2109375	0.976319766891903	0.905027932960894	1.0412413094906	3111.39534883721	0.02	0.0207975
10.405556	1.663302	-0.029254	0.000107	-0.658588	0.000107	0.469354	0.146726	8371	7	43	0.404789	7935	7.3905	6.6575	91.3242	0.00639	0.0336	39992065	7935	17.936986	0.977201	0.000789	0.531903	0.000181	0.459527	0.000102	-3.5e-05	1.64560620293276	8207	Transient	tropics_18	1.486508	0.99382804153693	0.135614702154626	0.973075248782606	0.591160220994475	1.02138503287076	1438.49019607843	0.02	0.0198375
9.562044	7.238851	-0.022971	0.000467	-0.651813	0.000467	0.469107	0.145607	8413	7	44	0.397738	6542	7.4551	8.4342	45.6621	0.00635	0.0363	39993458	6542	18.052055	0.985422	0.000694	0.532175	0.000187	0.463142	6.2e-05	-2.7e-05	1.73807075652896	8258	Transient	tropics_18	1.36600628571429	0.991748534938584	0.672910662824208	0.979189486961288	2.49732620320856	1.01287941927098	2348.5	0.02	0.016355
9.564286	6.70301	-0.032895	0.000432	-0.651831	0.000432	0.464478	0.144604	8427	6	39	0.397959	6174	7.6798	6.811	54.7945	0.00659	0.0391	39993826	6174	18.090411	0.991433	0.000692	0.532473	0.000185	0.465706	6.2e-05	-2.7e-05	1.77505749933733	8373	Transient	tropics_18	1.59404766666667	0.976001561851917	0.624277456647399	0.978623865444946	2.33513513513514	0.997363143270647	2332.32258064516	0.02	0.015435
10.377358	6.914204	-0.031101	0.000446	-0.658361	0.000446	0.468349	0.148031	8483	6	34	0.373126	5135	7.6981	6.963	18.2648	0.0062	0.0391	39994865	5135	18.243836	0.989795	0.000786	0.532372	0.000193	0.465064	0.000113	-4.8e-05	1.79965627604186	8483	Transient	tropics_18	1.72955966666667	0.979372153817497	0.567430025445293	0.972438724092657	2.31088082901554	1.00706354394234	1310.00884955752	0.02	0.0128375
8.389831	9.864981	-0.004176	0.000636	-0.642397	0.000636	0.473507	0.144109	8497	6	30	0.386963	4817	7.6502	6.6493	91.3242	0.00652	0.0364	39995183	4817	18.282192	0.987269	0.000621	0.532267	0.000201	0.463996	9.7e-05	-6.3e-05	1.74980739392547	8507	Transient	tropics_18	1.39830516666667	1.00867413781161	1.02415458937198	0.988282229973038	3.16417910447761	1.02049802153467	1485.65979381443	0.02	0.0120425
7.030151	6.652357	0.007276	0.000429	-0.631476	0.000429	0.47381	0.144246	8343	6	41	0.410816	9172	7.223	6.5795	91.3242	0.00608	0.0337	39990828	9172	17.860274	0.970983	0.000794	0.53244	0.000183	0.456141	1e-04	-3.4e-05	1.56949869977265	8621	Est.	tropics_18	1.17169183333333	1.03740491275721	0.540302267002519	0.998809772686391	2.34426229508197	1.03873582949132	1442.46	0.02	0.02293
9.325203	1.016194	0.026174	6.6e-05	-0.64991	6.6e-05	0.491768	0.141057	8595	7	24	0.419709	3917	8.1112	8.6822	24.9066	0.00614	0.0429	39996083	3917	18.550685	1.009896	0.000735	0.530529	0.000198	0.476142	8e-05	-4.1e-05	1.86681730853328	8664	Transient	tropics_18	1.33217185714286	1.01646065271684	0.0897959183673469	0.984098443243015	0.333333333333333	1.03281794086638	1763.2125	0.02	0.0097925
10.057377	1.79179	-0.016288	0.000116	-0.655791	0.000116	0.474126	0.144596	8441	6	37	0.400797	5771	7.5881	6.8493	39.1389	0.00646	0.0368	39994229	5771	18.128767	0.99723	0.000723	0.532442	0.000193	0.468454	5.9e-05	-2.6e-05	1.72136367775657	8712	Transient	tropics_18	1.6762295	0.986576749793849	0.160442600276625	0.974812930563739	0.601036269430052	1.01210791240976	2450.77966101695	0.02	0.0144275
6.310078	1.996875	0.022581	0.000129	-0.625692	0.000129	0.478307	0.144603	8427	6	39	0.397959	6174	7.6798	6.811	54.7945	0.00659	0.0391	39993826	6174	18.090411	0.991433	0.000692	0.532473	0.000185	0.465706	6.2e-05	-2.7e-05	1.77505749933733	8757	Transient	tropics_18	1.05167966666667	1.0316762511208	0.186416184971098	1.00454136780572	0.697297297297297	1.0270578433604	2332.3064516129	0.02	0.015435
9.980769	0.961169	0.045322	6.2e-05	-0.655176	6.2e-05	0.503927	0.133617	8525	7	27	0.422253	4341	7.8382	8.4178	45.6621	0.00148	0.0395	39995659	4341	18.358904	0.994141	0.000661	0.531676	0.00021	0.467748	0.000102	-6.5e-05	1.79978726691559	8889	Transient	tropics_18	1.42582414285714	1.05253151727331	0.0937972768532526	0.97681792826586	0.295238095238095	1.07734720405004	1309.97058823529	0.02	0.0108525
13.578947	3.612188	-0.002117	0.000233	-0.684077	0.000233	0.49468	0.137601	8749	7	29	0.338611	5053	8.3227	8.7247	34.2466	0.00618	0.0451	39994947	5053	18.972603	1.009595	0.000589	0.528355	0.000212	0.478068	0.00014	-9.9e-05	1.97374604766243	8946	Transient	tropics_18	1.93984957142857	0.988401526616165	0.395585738539898	0.954955890731316	1.09905660377358	1.03474819481747	982.864285714286	0.02	0.0126325
7.740741	3.932785	0.035918	0.000254	-0.637184	0.000254	0.490354	0.148736	8959	8	29	0.301629	8043	8.3353	6.7342	30.4414	0.00629	0.041	39991957	8043	19.547945	1.011271	0.00062	0.524513	0.000233	0.482382	0.000139	-0.000106	2.13981771706826	9095	Transient	tropics_18	0.967592625	1.02501786780858	0.409677419354839	1.00813396836586	1.09012875536481	1.01652632146307	1070.04316546763	0.02	0.0201075
2.764706	1.165225	0.066376	7.5e-05	-0.597215	7.5e-05	0.485686	0.149105	8819	8	32	0.325795	5881	8.1035	6.3507	54.7945	0.00637	0.0447	39994119	5881	19.164384	1.019565	0.000644	0.526242	0.000231	0.484743	0.000151	-0.000108	2.12430606749441	9104	Transient	tropics_18	0.34558825	1.04812194017245	0.116459627329193	1.0457968136922	0.324675324675325	1.00194536073755	987.450331125828	0.02	0.0147025
9.142857	4.358163	0.024689	0.000281	-0.648446	0.000281	0.490434	0.151939	9099	8	33	0.246899	13220	8.5459	7.463	39.1389	0.00598	0.0424	39986780	13220	19.931507	1.01751	0.000861	0.525154	0.000232	0.484704	0.000135	-7.4e-05	2.30533383358286	9109	Transient	tropics_18	1.142857125	1.00735746783969	0.326364692218351	0.995627314222303	1.21120689655172	1.01182164785106	1125.47407407407	0.02	0.03305
10.017647	1.687924	0.025674	0.000109	-0.655472	0.000109	0.494308	0.1433	8917	8	30	0.289523	7502	8.2044	8.9548	22.8311	0.006	0.0439	39992498	7502	19.432877	1.019226	0.00065	0.524922	0.000236	0.485796	0.000141	-0.000106	2.14440993755558	9136	Transient	tropics_18	1.252205875	1.00665251461012	0.167692307692308	0.989093510628426	0.461864406779661	1.01752175810422	1016.31205673759	0.02	0.018755
4.479508	2.2004	0.081538	0.000142	-0.610989	0.000142	0.500016	0.143006	9071	8	34	0.267879	11550	8.6046	7.0411	54.7945	0.00606	0.0427	39988450	11550	19.854795	1.017208	0.000948	0.525075	0.000233	0.484615	0.000134	-6.5e-05	2.27988854869162	9202	Est.	tropics_18	0.5599385	1.0666003856336	0.149789029535865	1.0337832894517	0.609442060085837	1.03177986649196	1067.20895522388	0.02	0.028875
6.163934	4.033235	0.03402	0.00026	-0.624518	0.00026	0.483369	0.154321	9169	8	46	0.215207	16663	8.9635	7.3096	136.9863	0.00604	0.0464	39983337	16663	20.123288	1.014739	0.001034	0.524889	0.000221	0.483576	0.000134	-4.7e-05	2.38435359243844	9215	Transient	tropics_18	0.77049175	1.01957774228365	0.251450676982592	1.0202528281495	1.17647058823529	0.999571939054047	1151.64925373134	0.02	0.0416575
10.849315	4.462226	0.092384	0.000288	-0.662152	0.000288	0.532082	0.130121	9183	8	45	0.209429	17500	8.9257	7.3479	91.3242	0.00601	0.0459	39982500	17500	20.161644	1.012706	0.001202	0.524869	0.000217	0.482676	0.000223	-7.3e-05	2.41516185125592	9235	Est.	tropics_18	1.356164375	1.08302499147396	0.239600665557404	0.982607596101073	1.32718894009217	1.10235851792921	583.502242152466	0.02	0.04375
12.799197	2.61028	0.016524	0.000168	-0.677814	0.000168	0.501057	0.143457	9239	8	51	0.189541	22259	8.7511	9.3945	91.3242	0.00622	0.0527	39977741	22259	20.315068	1.016426	0.001278	0.524816	0.000222	0.484487	0.000228	-6.8e-05	2.44163109303648	9236	Transient	tropics_18	1.599899625	1.00023147416919	0.131455399061033	0.967435574472521	0.756756756756757	1.03420112407557	629.197368421053	0.02	0.0556475
11.667413	4.994649	0.013864	0.000322	-0.668723	0.000322	0.495429	0.130311	9547	9	95	0.510096	40461	7.2524	8.3411	136.9863	0.00629	0.0663	39959539	40461	21.158904	0.98818	0.001064	0.520888	0.000286	0.474753	0.000296	-0.000158	1.52263120100917	9588	Transient	tropics_18	1.29637922222222	1.02608892198388	0.302631578947368	0.983632656246721	1.12587412587413	1.04355106760779	440.239864864865	0.02	0.1011525
15.081272	2.767246	0.011552	0.000179	-0.696144	0.000179	0.507673	0.12069	9771	9	43	0.600678	12684	6.0203	6.4137	45.6621	0.00632	0.0486	39987316	12684	21.772603	0.9879	0.001458	0.521383	0.000264	0.473993	0.000235	-6.7e-05	1.46212940503502	9873	Transient	tropics_18	1.67569688888889	1.02400949694198	0.122770919067215	0.956118310858792	0.678030303030303	1.07105590166943	513.574468085106	0.02	0.03171
8.498168	3.65659	0.038309	0.000236	-0.643267	0.000236	0.494576	0.128233	9799	9	43	0.564369	11939	6.0262	6.4904	273.9726	0.00649	0.0511	39988061	11939	21.849315	0.996614	0.001541	0.521903	0.000253	0.477688	0.000254	-6.2e-05	1.55134357956826	10121	Transient	tropics_18	0.944240888888889	1.04258243454749	0.153147306943543	1.00703113529526	0.932806324110672	1.03535361993603	504.854330708662	0.02	0.0298475
7.130137	3.654297	0.032263	0.000236	-0.632279	0.000236	0.48624	0.134747	9883	9	43	0.394645	13407	4.5959	6.7205	136.9863	0.00642	0.0413	39986593	13407	22.079452	1.020134	0.001503	0.523345	0.000201	0.487576	0.00025	-4.4e-05	1.63312167317063	10381	Transient	tropics_18	0.792237444444444	1.01240532432136	0.157019294743846	1.01535202656159	1.17412935323383	0.997259914351814	538.988	0.02	0.0335175
7.209607	2.663488	0.07569	0.000172	-0.632917	0.000172	0.508183	0.123221	9715	9	54	0.593561	16369	6.655	6.2603	136.9863	0.00677	0.0539	39983631	16369	21.619178	0.981377	0.001215	0.520941	0.000276	0.471317	0.000221	-9.4e-05	1.428561313164	10391	Est.	tropics_18	0.801067444444444	1.09909662402735	0.14156378600823	1.01938702157064	0.623188405797102	1.07821911791851	557.561085972851	0.02	0.0409225
8.991117	3.029109	0.051851	0.000195	-0.647227	0.000195	0.503593	0.121235	10051	9	56	0.757446	34615	3.2933	7.1808	136.9863	0.0062	0.0184	39965385	34615	22.539726	1.021168	0.000808	0.521967	0.000151	0.489327	0.000105	-2.8e-05	1.06992636605679	10773	Transient	tropics_18	0.999013	1.03138641361671	0.241336633663366	1.00292819028713	1.29139072847682	1.02915432829171	1154.61904761905	0.02	0.0865375
10.063272	3.843219	-0.019477	0.000248	-0.655839	0.000248	0.472929	0.126629	10233	9	84	0.696591	30299	3.6548	7.6795	Inf	0.00633	0.0169	39969701	30299	23.038356	0.973414	0.000896	0.519952	0.000178	0.468259	0.000118	-3e-05	1.47257377621192	10894	Transient	tropics_18	1.11814133333333	1.00749676015822	0.276785714285714	0.998181434956509	1.39325842696629	1.00997311317028	1073.12711864407	0.02	0.0757475
10.656057	3.595256	0.041342	0.000232	-0.6606	0.000232	0.505135	0.122203	10121	9	87	0.767547	42301	3.3652	7.3726	136.9863	0.00595	0.0173	39957699	42301	22.731507	1.001853	0.000721	0.520742	0.00016	0.481206	8.5e-05	-3e-05	1.15839870443087	10913	Transient	tropics_18	1.18400633333333	1.04028083950651	0.321775312066574	0.99193327349367	1.45	1.04972714388432	1437.68235294118	0.02	0.1057525
4.508333	2.622153	0.036801	0.000169	-0.61122	0.000169	0.478325	0.127965	10317	9	70	0.566067	17800	3.8928	3.3699	136.9863	0.00656	0.0203	39982200	17800	23.268493	0.969573	0.00116	0.520355	0.000202	0.466077	0.000187	-4.4e-05	1.88340592759206	11067	Transient	tropics_18	0.500925888888889	1.07004479340131	0.145689655172414	1.0429195168905	0.836633663366337	1.02627891957767	684.304812834225	0.02	0.0445
5.822857	3.985763	0.01181	0.000257	-0.621779	0.000257	0.471538	0.127137	10275	9	81	0.634255	23407	3.741	7.7932	Inf	0.00618	0.0184	39976593	23407	23.153425	0.988044	0.000717	0.520106	0.000188	0.475143	5.3e-05	-2.4e-05	1.68686985387346	11092	Transient	tropics_18	0.646984111111111	1.02412444526554	0.358437935843794	1.03245931635076	1.36702127659574	0.992412810459167	2398.81132075472	0.02	0.0585175
8.689855	3.338593	0.017127	0.000215	-0.644807	0.000215	0.484978	0.123686	10359	9	69	0.529899	13763	4.1331	3.4849	136.9863	0.0063	0.0242	39986237	13763	23.383562	0.970805	0.001056	0.520514	0.000216	0.466523	0.000148	-4.3e-05	1.99171889998101	11245	Transient	tropics_18	0.965539444444444	1.04786698459968	0.203598484848485	1.00816464446571	0.99537037037037	1.03955860697115	835.716216216216	0.02	0.0344075
13.451957	6.027051	0.010113	0.000389	-0.683057	0.000389	0.500366	0.118011	10359	9	69	0.529899	13763	4.1331	3.4849	136.9863	0.0063	0.0242	39986237	13763	23.383562	0.970805	0.001056	0.520514	0.000216	0.466523	0.000148	-4.3e-05	1.99171889998101	11337	Transient	tropics_18	1.49466188888889	1.0405429609468	0.368371212121212	0.970330536816556	1.80092592592593	1.07254304718095	797.371621621622	0.02	0.0344075
9.715116	2.250237	0.015313	0.000145	-0.653042	0.000145	0.488033	0.125841	10471	9	44	0.380376	8092	4.5339	3.7918	27.3973	0.00658	0.0357	39991908	8092	23.690411	0.994519	0.00131	0.52153	0.000235	0.477022	0.00022	-6.1e-05	2.28638301637191	11422	Transient	tropics_18	1.07945733333333	1.02102709423846	0.110687022900763	0.997948586859659	0.617021276595745	1.02308279282717	572.004545454545	0.02	0.02023
8.643564	5.506617	0.022365	0.000355	-0.644435	0.000355	0.487285	0.124646	10443	9	47	0.433423	8952	4.4299	3.7151	54.7945	0.00631	0.0296	39991048	8952	23.613699	0.983075	0.001258	0.521332	0.00022	0.471712	0.000222	-6e-05	2.21607325449763	11575	Transient	tropics_18	0.960396	1.04022274145337	0.282193958664547	1.00695729439466	1.61363636363636	1.03301378807408	561.468468468468	0.02	0.02238
11.631373	5.785682	0.055746	0.000373	-0.668434	0.000373	0.516071	0.111314	10429	9	53	0.441962	9580	4.3863	3.6753	45.6621	0.00636	0.0304	39990420	9580	23.575342	0.983558	0.001402	0.521518	0.00022	0.471768	0.000249	-5.6e-05	2.21047846828909	11787	Est.	tropics_18	1.29237477777778	1.07500430888472	0.2660485021398	0.982728383666166	1.69545454545455	1.09390844652456	447.044176706827	0.02	0.02395
14.222222	2.354658	-0.001594	0.000152	-0.689244	0.000152	0.497488	0.208107	2407	11	17	0.809854	3897	6.814	6.2356	22.8311	0.00646	0.0162	39996103	3897	1.59726	0.989284	0.000753	0.512686	0.000183	0.482597	3.5e-05	-1e-05	0.908611503441255	1599	Transient	tropics_19	1.29292927272727	1.00922209369934	0.201859229747676	0.979069847713389	0.830601092896175	1.0308559729961	5945.91428571429	0.02	0.0097425
8.625	0.901042	0.070789	5.8e-05	-0.644286	5.8e-05	0.511316	0.192876	2477	10	15	0.875995	3516	6.1977	6.4274	11.9119	0.00632	0.0112	39996484	3516	1.789041	0.999811	0.00076	0.515392	0.000157	0.48514	2.7e-05	7e-06	0.652895409047837	1971	Est.	tropics_19	0.8625	1.07355762651789	0.0763157894736842	1.0187144638041	0.369426751592357	1.05395555922002	7143.55555555556	0.02	0.00879
9.932584	0.826916	0.017634	5.3e-05	-0.654789	5.3e-05	0.489969	0.21412	2561	10	14	0.78841	3762	6.4161	6.6575	17.1233	0.00619	0.0197	39996238	3762	2.019178	1.015097	0.001014	0.515343	0.000148	0.492594	8.2e-05	1.1e-05	0.821577229749626	2002	Transient	tropics_19	0.9932584	1.0026533394608	0.0522682445759369	1.0081667480224	0.358108108108108	0.994671067857099	2611.21951219512	0.02	0.009405
10.825826	4.657351	0.015623	3e-04	-0.661964	3e-04	0.493258	0.18778	2925	11	110	0.83253	64740	3.2351	4.7397	273.9726	0.00603	0.0105	39935260	64740	3.016438	0.990628	0.00086	0.514473	0.000177	0.481574	6.6e-05	-1e-05	0.844804941618207	2049	Transient	tropics_19	0.984166	1.02535530703079	0.348837209302326	1.00265171280666	1.69491525423729	1.02426210717356	2845.15151515152	0.02	0.16185
12.911439	4.112698	0.069554	0.000265	-0.678716	0.000265	0.52904	0.182767	2813	11	59	0.784174	38758	4.0094	4.4329	273.9726	0.00602	0.019	39961242	38758	2.709589	1.044273	0.000944	0.513832	0.000157	0.508291	9.6e-05	-1.3e-05	0.778473166066867	2064	Transient	tropics_19	1.17376718181818	1.02658016558796	0.280720338983051	0.987225214430314	1.68789808917197	1.04082110444607	1903.82291666667	0.02	0.096895
8.271137	3.113074	-0.010061	0.000201	-0.641444	0.000201	0.470626	0.187615	3009	10	98	0.81974	34256	3.3085	4.9699	273.9726	0.00673	0.0104	39965744	34256	3.246575	0.953127	0.000859	0.515876	0.000195	0.462081	6e-05	-8e-06	0.931256631817277	2147	Transient	tropics_19	0.8271137	1.03867526840732	0.233993015133877	1.02065528006038	1.03076923076923	1.01849242881659	3126.91666666667	0.02	0.08564
7.80433	2.863462	0.032533	0.000185	-0.637694	0.000185	0.489552	0.185226	2953	11	118	0.834455	57507	3.2433	4.8164	Inf	0.00661	0.0104	39942493	57507	3.093151	0.982926	0.000899	0.51497	0.000183	0.477372	7.5e-05	-1.2e-05	0.858315919531645	2153	Transient	tropics_19	0.709484545454545	1.05101297943583	0.205784204671858	1.02629233436074	1.01092896174863	1.02551469294387	2469.68	0.02	0.1437675
7.269625	2.975084	0.025917	0.000192	-0.6334	0.000192	0.483699	0.175128	3093	10	51	0.73297	12860	3.5429	5.2	136.9863	0.00647	0.0127	39987140	12860	3.476712	0.964298	0.000987	0.517908	0.000194	0.465636	6.2e-05	6e-06	1.1673653641369	2580	Est.	tropics_19	0.7269625	1.06425167915919	0.194528875379939	1.02486168156934	0.989690721649485	1.03879210370332	2824.64516129032	0.02	0.03215
9.348214	2.29839	0.039123	0.000148	-0.650095	0.000148	0.498275	0.174249	3191	9	24	0.604767	4405	3.7786	5.4685	39.1389	0.00673	0.0216	39995595	4405	3.745205	0.963164	0.001131	0.520244	0.000162	0.463021	0.000144	-5e-06	1.44562689103058	3091	Transient	tropics_19	1.03869044444444	1.07966907326822	0.130857648099027	1.00336800572016	0.91358024691358	1.07613909520303	1210.0625	0.02	0.0110125
9.617021	0.746944	-0.031143	4.8e-05	-0.652254	4.8e-05	0.465444	0.18741	3317	9	20	0.380306	2285	3.842	3.5397	19.5695	0.00637	0.0363	39997715	2285	4.090411	0.997233	0.000954	0.520387	0.00014	0.479253	1e-04	2e-06	1.63314650523831	3261	Transient	tropics_19	1.06855788888889	0.972026545432217	0.050314465408805	1.00092894464188	0.342857142857143	0.971186408848771	1874.1	0.02	0.0057125
3.957831	2.582559	0.010094	0.000167	-0.606799	0.000167	0.463545	0.172438	4073	7	40	0.830214	7427	4.6715	3.6247	68.4932	0.00576	0.0083	39992573	7427	6.161644	0.952676	0.000898	0.528677	0.00017	0.450673	8.5e-05	-5e-06	0.873406153055646	3579	Transient	tropics_19	0.565404428571429	1.06032388373635	0.185968819599109	1.03105094769478	0.98235294117647	1.02856172879227	2028.68235294118	0.02	0.0185675
9.232394	3.938951	-0.017803	0.000254	-0.649165	0.000254	0.470286	0.172943	4101	7	30	0.806712	6198	4.7525	3.7014	68.4932	0.00627	0.0101	39993802	6198	6.238356	0.968738	0.000835	0.528759	0.00018	0.45818	4.1e-05	6e-06	0.917875839212851	3616	Transient	tropics_19	1.31891342857143	1.01405595438733	0.304191616766467	0.988128555782426	1.41111111111111	1.02642193024575	4218.12195121951	0.02	0.015495
6.331731	4.563032	0.013261	0.000294	-0.625866	0.000294	0.47409	0.168686	3975	8	55	0.864689	17833	4.2934	3.8274	273.9726	0.00649	0.0064	39982167	17833	5.893151	0.967436	0.000686	0.527728	0.000182	0.45848	2.7e-05	-5e-06	0.76678508657632	3778	Est.	tropics_19	0.791466375	1.04745876421734	0.428571428571429	1.01339722882854	1.61538461538462	1.03404728668644	6247.62962962963	0.02	0.0445825
5.314607	10.10327	0.022482	0.000652	-0.617696	0.000652	0.474412	0.168479	4297	6	19	0.47261	2939	5.1786	4.8822	16.116	0.00592	0.0217	39997061	2939	6.775342	0.997514	0.00106	0.532191	0.000168	0.468759	0.000105	0	1.26117041517982	4346	Est.	tropics_19	0.885767833333333	1.02528548445387	0.615094339622642	1.01314244414603	3.88095238095238	1.0120595017909	1604.5619047619	0.02	0.0073475
7.044444	1.109136	0.037423	7.2e-05	-0.631591	7.2e-05	0.488299	0.170036	4409	6	19	0.443412	3552	5.5872	4.8479	27.3973	0.00643	0.0303	39996448	3552	7.082192	1.011029	0.001076	0.532288	0.00016	0.474981	7e-05	2.3e-05	1.47130995569138	4381	Transient	tropics_19	1.174074	1.02680739903183	0.0669144981412639	0.998980103184571	0.45	1.02803901629749	2429.08571428571	0.02	0.00888
2.956835	2.242741	0.056276	0.000145	-0.598758	0.000145	0.481558	0.175779	4521	6	21	0.442088	6648	5.8333	5.1863	22.8311	0.00618	0.0381	39993352	6648	7.389041	1.037596	0.0013	0.53255	0.000159	0.487224	0.000115	2.2e-05	1.56529579886756	4401	Transient	tropics_19	0.492805833333333	1.01955830687744	0.111538461538462	1.03181613671935	0.911949685534591	0.988370852010574	1528.51304347826	0.02	0.01662
5.558537	3.246573	0.028637	0.000209	-0.619656	0.000209	0.478484	0.174997	4647	6	36	0.433192	20222	6.142	4.2301	68.4932	0.00621	0.0411	39979778	20222	7.734247	1.040328	0.000728	0.532588	0.000157	0.488515	3e-05	-1e-06	1.44598701192425	4422	Transient	tropics_19	0.926422833333333	0.989160131383809	0.287087912087912	1.01040489517968	1.3312101910828	0.979466341872819	5833.23333333333	0.02	0.050555
8.09289	4.552151	0.011281	0.000294	-0.640012	0.000294	0.480177	0.158167	4815	6	91	0.468545	41456	6.3331	4.6904	68.4932	0.00641	0.0415	39958544	41456	8.194521	1.005828	0.000937	0.533939	0.000179	0.47112	6.8e-05	-1e-06	1.47738805732323	4450	Transient	tropics_19	1.348815	1.00548490440577	0.313767342582711	0.987539956009815	1.64245810055866	1.01922440142639	2325.98529411765	0.02	0.10364
3.946223	3.889554	0.030996	0.000251	-0.606705	0.000251	0.473646	0.164015	4857	6	92	0.462	37368	6.4074	4.8055	273.9726	0.00622	0.0443	39962632	37368	8.309589	0.991117	0.000902	0.534228	0.000177	0.463979	6.7e-05	-1e-06	1.59987290145265	4539	Transient	tropics_19	0.657703833333333	1.04072614832836	0.278270509977827	1.02043352841368	1.4180790960452	1.02083499468726	2447.98507462687	0.02	0.09342
4.670171	4.160595	0.02229	0.000268	-0.61252	0.000268	0.472258	0.162118	4871	6	92	0.46437	35560	6.6168	4.8438	136.9863	0.00629	0.0466	39964440	35560	8.347945	0.991058	0.000891	0.534081	0.000175	0.464086	7.3e-05	-5e-06	1.64377284293588	4576	Transient	tropics_19	0.778361833333333	1.03176633270448	0.300785634118967	1.01479616141337	1.53142857142857	1.01760880526454	2220.79452054795	0.02	0.0889
7.229025	2.464554	0.062737	0.000159	-0.633073	0.000159	0.50202	0.150099	4829	6	92	0.469939	40218	6.2538	4.7288	136.9863	0.00621	0.0418	39959782	40218	8.232877	0.994225	0.000896	0.534044	0.000181	0.46559	5.8e-05	1e-06	1.50846755615339	4585	Est.	tropics_19	1.2048375	1.07093140285426	0.177455357142857	0.99422081054795	0.878453038674033	1.07824480766339	2587.91379310345	0.02	0.100545
4.111801	3.124146	0.00376	0.000202	-0.608035	0.000202	0.461467	0.164347	4899	6	92	0.423556	31559	6.6917	5.7082	Inf	0.00628	0.0492	39968441	31559	8.424658	0.97774	0.00095	0.534388	0.000177	0.457585	8.7e-05	-4e-06	1.77731473895715	4600	Transient	tropics_19	0.685300166666667	1.02661963064608	0.212631578947368	1.01877213414157	1.14124293785311	1.00848366970071	1889.04597701149	0.02	0.0788975
3.402893	3.261231	0.027672	0.00021	-0.602341	0.00021	0.469855	0.159245	4955	6	85	0.370168	23438	6.52	5.074	136.9863	0.00656	0.0524	39976562	23438	8.578082	0.97782	0.001273	0.53458	0.000178	0.457505	0.000203	-2.9e-05	2.05906816233802	4607	Transient	tropics_19	0.567148833333333	1.0513779897633	0.16496465043205	1.02422157712994	1.17977528089888	1.0269942405001	784.458128078818	0.02	0.058595
7.732187	2.844738	0.033471	0.000184	-0.637115	0.000184	0.489253	0.146481	4997	6	65	0.297271	18801	6.6891	5.189	91.3242	0.0064	0.0627	39981199	18801	8.693151	0.980549	0.000905	0.534047	0.000173	0.459255	0.000138	-3.7e-05	2.27855905690233	5037	Est.	tropics_19	1.28869783333333	1.05454949850057	0.203314917127072	0.990204718283124	1.0635838150289	1.06531883158594	1061.45652173913	0.02	0.0470025
4.094444	7.129969	0.013934	0.00046	-0.607896	0.00046	0.465853	0.166369	5221	7	43	0.230233	8613	6.2594	6.1493	54.7945	0.00616	0.0723	39991387	8613	9.306849	0.997092	0.001056	0.529264	0.000193	0.471318	0.000242	-8.8e-05	2.47660300298386	5150	Transient	tropics_19	0.584920571428571	1.0169889344703	0.435606060606061	1.02877823317683	2.38341968911917	0.988404856169296	687.47520661157	0.02	0.0215325
13.569038	2.211761	0.002955	0.000143	-0.683997	0.000143	0.49723	0.145704	5417	9	44	0.30029	11036	6.0666	6.3397	45.6621	0.00618	0.0674	39988964	11036	9.843836	1.017055	0.000937	0.523506	0.000192	0.485985	0.000161	-5.9e-05	2.27572023783639	5282	Transient	tropics_19	1.50767088888889	0.986140739995577	0.152614727854856	0.963878323685951	0.744791666666667	1.02313857423583	904.993788819876	0.02	0.02759
10.297753	2.860781	0.041365	0.000185	-0.657722	0.000185	0.503272	0.140883	5333	8	41	0.287131	8773	6.2942	6.1096	91.3242	0.00618	0.0713	39991227	8773	9.613699	1.006033	0.000888	0.525539	0.000193	0.478856	0.000148	-5.8e-05	2.35817574473759	5635	Transient	tropics_19	1.287219125	1.0359823693386	0.208333333333333	0.985711933642853	0.958549222797927	1.05098818851596	951.912162162162	0.02	0.0219325
8.012	1.531856	0.062993	9.9e-05	-0.639362	9.9e-05	0.504915	0.139237	5291	8	43	0.246966	8406	6.3099	6.2452	68.4932	0.00621	0.0733	39991594	8406	9.49863	0.999553	0.001102	0.526937	0.000192	0.474548	0.000234	-7.8e-05	2.40459761071271	5647	Est.	tropics_19	1.0015	1.06549566062983	0.0898366606170599	1.00131314359785	0.515625	1.06399141920312	595.029914529915	0.02	0.021015
14.116	1.518544	-0.003453	9.8e-05	-0.688391	9.8e-05	0.496212	0.144535	5375	8	37	0.309223	9650	5.9672	6.3603	39.1389	0.00616	0.0674	39990350	9650	9.728767	1.009865	0.001065	0.524064	0.000194	0.482052	0.000205	-6.8e-05	2.30429511595738	5664	Transient	tropics_19	1.7645	0.986817995225711	0.092018779342723	0.958630538579106	0.505154639175258	1.02937442433596	705.048780487805	0.02	0.024125
5.77907	2.776771	0.026679	0.000179	-0.621427	0.000179	0.478304	0.159455	5459	9	48	0.302223	12643	5.8279	6.4548	34.2466	0.00631	0.0627	39987357	12643	9.958904	1.016638	0.000882	0.522636	0.000191	0.486589	0.000143	-5.7e-05	2.23467623019905	5668	Transient	tropics_19	0.642118888888889	1.01022986611128	0.202947845804989	1.02782307062223	0.93717277486911	0.98297331012415	1115.06993006993	0.02	0.0316075
7.792994	4.227849	0.048888	0.000273	-0.637603	0.000273	0.497045	0.152555	5501	9	53	0.296954	14578	5.7189	6.5699	91.3242	0.00628	0.0601	39985422	14578	10.073973	1.020905	0.000933	0.522364	0.000194	0.488912	0.000177	-7.1e-05	2.19377209671343	5681	Transient	tropics_19	0.865888222222222	1.02859985272624	0.292604501607717	1.01185736383554	1.40721649484536	1.01663489544131	861.892655367232	0.02	0.036445
7.476522	5.439014	0.033345	0.000351	-0.635061	0.000351	0.488271	0.147169	5655	9	61	0.367838	25533	5.3355	6.9918	Inf	0.00597	0.0488	39974467	25533	10.49589	1.01014	0.000812	0.520754	0.000198	0.485228	0.000122	-5.7e-05	2.00368708969997	5772	Transient	tropics_19	0.830724666666667	1.02352859573286	0.432266009852217	1.01756906953899	1.77272727272727	1.00627127865663	1206.30327868852	0.02	0.0638325
13.079723	4.288272	0.016246	0.000277	-0.680067	0.000277	0.502119	0.136012	5697	9	68	0.414872	27946	5.1457	7.1068	91.3242	0.00604	0.0434	39972054	27946	10.610959	1.010109	0.000931	0.520738	0.000203	0.485208	0.000126	-4.7e-05	1.96294535573914	5799	Transient	tropics_19	1.45330255555556	1.00620693787626	0.297529538131042	0.972817520834234	1.36453201970443	1.03485309393085	1079.46031746032	0.02	0.069865
9.981567	7.326849	0.012985	0.000473	-0.655182	0.000473	0.487968	0.138295	6089	8	45	0.639736	10298	5.1781	9.4411	91.3242	0.00637	0.0224	39989702	10298	11.684932	0.994397	0.000924	0.526285	0.000174	0.472523	5.3e-05	8e-06	1.3253845464483	6373	Transient	tropics_19	1.247695875	1.01877788368305	0.511904761904762	0.986818041050258	2.7183908045977	1.03268623961162	2609.33962264151	0.02	0.025745
4.25779	2.825895	0.048642	0.000182	-0.609208	0.000182	0.483041	0.140871	5963	9	60	0.693579	17117	4.9502	7.8356	273.9726	0.00646	0.0233	39982883	17117	11.339726	0.99394	0.000896	0.523417	0.000188	0.474938	7.7e-05	-1.5e-05	1.3883877965744	6433	Est.	tropics_19	0.473087777777778	1.05624528557725	0.203125	1.03890659535327	0.968085106382979	1.01706117430065	1829.49350649351	0.02	0.0427925
8.52968	1.646379	-0.011485	0.000106	-0.643521	0.000106	0.470647	0.148463	6929	6	32	0.875833	9906	5.2002	4.6712	273.9726	0.00626	0.0048	39990094	9906	13.986301	0.993724	0.000603	0.536076	0.000186	0.463615	1.2e-05	-1.1e-05	0.695058841931236	7180	Transient	tropics_19	1.42161333333333	0.994824217637101	0.175787728026534	0.980157836059722	0.56989247311828	1.01516775773001	12371.9166666667	0.02	0.024765
8.41896	3.283188	-0.004262	0.000212	-0.642631	0.000212	0.473712	0.146286	6775	6	45	0.842869	16203	4.8388	4.2493	136.9863	0.00624	0.0055	39983797	16203	13.564384	0.989574	0.000761	0.534263	0.000205	0.463248	3.5e-05	-1.3e-05	0.790584183563256	7283	Transient	tropics_19	1.40316	1.00623810794623	0.278580814717477	0.984359652600767	1.03414634146341	1.02258833281525	4179.6	0.02	0.0405075
11.470149	0.920751	-0.012567	5.9e-05	-0.667139	5.9e-05	0.481333	0.148444	7139	5	26	0.91067	6504	5.6054	5.2466	68.4932	0.0063	0.0037	39993496	6504	14.561644	0.99197	0.000602	0.536565	0.000177	0.462389	3.3e-05	-1.9e-05	0.509505224240749	7544	Transient	tropics_19	2.2940298	0.995505544520315	0.0980066445182724	0.956407280153791	0.333333333333333	1.04096983275986	4498.30303030303	0.02	0.01626
4.908451	2.491619	0.027807	0.000161	-0.614434	0.000161	0.475423	0.146283	7209	5	20	0.927074	5581	5.8726	10.9726	54.7945	0.00622	0.0044	39994419	5581	14.753425	0.995841	0.000641	0.536551	0.000174	0.46418	2.1e-05	-6e-06	0.403973280287917	7837	Est.	tropics_19	0.9816902	1.03249135475086	0.251170046801872	1.00819304161427	0.925287356321839	1.02422120729028	6965.85714285714	0.02	0.0139525
5.66087	0.693686	0.031095	4.5e-05	-0.620478	4.5e-05	0.479878	0.152497	7363	5	20	0.812662	5386	5.5249	5.0904	24.9066	0.00606	0.0091	39994614	5386	15.175342	1.014579	0.000681	0.536757	0.000156	0.472722	2.8e-05	0	0.738334636977856	7897	Transient	tropics_19	1.132174	1.01676015338788	0.066079295154185	1.00173330128822	0.288461538461538	1.01513786115307	5446.32142857143	0.02	0.013465
12.543147	2.156768	0.039374	0.000139	-0.675757	0.000139	0.511418	0.138467	7517	6	23	0.673416	9235	5.1837	5.2986	68.4932	0.00625	0.0143	39990765	9235	15.59726	1.021429	0.000761	0.534646	0.000166	0.477818	6e-05	-1.3e-05	0.975091191544834	7965	Transient	tropics_19	2.0905245	1.0183374767503	0.182654402102497	0.951603743497816	0.837349397590361	1.07031966146106	2307.78333333333	0.02	0.0230875
6.117647	2.746943	0.058084	0.000177	-0.624147	0.000177	0.494899	0.145949	7573	6	26	0.590882	11889	5.1765	9.3699	45.6621	0.00617	0.0163	39988111	11889	15.750685	1.02581	0.000773	0.534639	0.000168	0.47988	6.6e-05	-1.7e-05	1.05841372696741	7969	Transient	tropics_19	1.01960783333333	1.03313870551925	0.228978007761966	1.00201856075485	1.05357142857143	1.03129740768525	2211.34848484848	0.02	0.0297225
7.483126	4.764813	0.014612	0.000307	-0.635114	0.000307	0.47926	0.149264	7839	6	64	0.564732	27691	4.8909	5.5452	273.9726	0.00615	0.0206	39972309	27691	16.479452	1.008215	0.001027	0.532579	0.000186	0.473505	0.000139	-3.4e-05	1.48359604804537	8039	Transient	tropics_19	1.24718766666667	1.00645127988213	0.298928919182084	0.994922967513346	1.6505376344086	1.01215404272394	1073.84172661871	0.02	0.0692275
6.983607	2.504285	0.050302	0.000162	-0.631102	0.000162	0.494677	0.142686	7811	6	65	0.552876	27073	4.9476	5.4685	136.9863	0.00638	0.0208	39972927	27073	16.40274	0.999143	0.000991	0.532285	0.000184	0.469507	0.000138	-3.5e-05	1.44087126432034	8106	Transient	tropics_19	1.1639345	1.05249061264706	0.163471241170535	0.999474356997163	0.880434782608696	1.05360942435363	1033.95652173913	0.02	0.0676825
8.033071	7.802056	0.035405	0.000503	-0.639532	0.000503	0.4915	0.143401	7881	6	68	0.573598	27990	4.7023	5.6603	136.9863	0.00639	0.0217	39972010	27990	16.594521	0.995777	0.001189	0.532541	0.000197	0.467709	0.00018	-4e-05	1.62929086125566	8148	Transient	tropics_19	1.33884516666667	1.04043296815142	0.423044575273339	0.990607774145761	2.55329949238579	1.05086709898676	796.672222222222	0.02	0.069975
9.231861	4.08031	0.030606	0.000263	-0.649161	0.000263	0.493854	0.140512	7951	6	67	0.532385	25953	4.8104	5.8521	54.7945	0.00618	0.0264	39974047	25953	16.786301	0.990753	0.001193	0.53238	0.000206	0.465503	0.000186	-4.6e-05	1.85061341947465	8182	Transient	tropics_19	1.5386435	1.04070255517704	0.220452640402347	0.981411692698087	1.27669902912621	1.06090401135975	755.440860215054	0.02	0.0648825
5.169753	2.610073	0.042791	0.000168	-0.616533	0.000168	0.483884	0.14477	7867	6	82	0.565783	27887	4.7665	5.6219	136.9863	0.00655	0.0219	39972113	27887	16.556164	1.002718	0.000996	0.532635	0.000194	0.470887	0.000139	-4e-05	1.5928222880867	8249	Est.	tropics_19	0.8616255	1.04089059399465	0.168674698795181	1.01347588455399	0.865979381443299	1.02760110175053	1041.51079136691	0.02	0.0697175
9.223587	8.021262	0.026918	0.000517	-0.649094	0.000517	0.491889	0.138257	8119	7	50	0.333313	16678	5.0684	12.2178	273.9726	0.00618	0.0362	39983322	16678	17.246575	0.987497	0.000872	0.531416	0.000195	0.464827	0.000138	-5.3e-05	2.23021498699251	8330	Transient	tropics_19	1.31765528571429	1.04029031182634	0.592889908256881	0.983257870588137	2.65128205128205	1.05821950962401	1001.86231884058	0.02	0.041695
7.144695	8.573919	-0.017239	0.000553	-0.632396	0.000553	0.462823	0.151976	8175	7	58	0.264103	14536	5.337	4.6384	136.9863	0.00634	0.0422	39985464	14536	17.4	0.987864	0.000971	0.531218	0.00019	0.465176	0.000165	-5.4e-05	2.28838820208684	8394	Transient	tropics_19	1.02067071428571	0.9949838655636	0.56951596292482	1.00018681329928	2.91052631578947	0.994941699485786	921.066666666667	0.02	0.03634
4.314356	2.765041	0.037	0.000178	-0.609662	0.000178	0.47769	0.146826	8077	7	62	0.404857	19024	5.1123	4.3699	136.9863	0.0063	0.0346	39980976	19024	17.131507	0.985476	0.001038	0.531909	0.000196	0.463442	0.00017	-5e-05	2.13080295121619	8583	Transient	tropics_19	0.616336571428571	1.05298659819027	0.171483622350674	1.02185628126058	0.908163265306122	1.03074386870417	863.682352941177	0.02	0.04756
5.497817	6.677943	0.032329	0.000431	-0.619168	0.000431	0.479909	0.142675	8315	7	48	0.267691	10994	5.8492	5.4247	68.4932	0.00606	0.0487	39989006	10994	17.783562	0.992184	0.000807	0.528869	0.000194	0.469274	0.000114	-4.9e-05	2.4497507555886	8973	Transient	tropics_19	0.785402428571429	1.04099366594387	0.534076827757125	1.01800671547666	2.22164948453608	1.02266266616092	1251.5350877193	0.02	0.027485
3.242915	2.17581	0.060098	0.00014	-0.601056	0.00014	0.484572	0.143036	8301	7	46	0.26544	11464	5.7252	4.9836	24.9066	0.00659	0.0469	39988536	11464	17.745205	0.990329	0.001026	0.529381	0.000188	0.467997	0.000217	-7.6e-05	2.40591679167521	9073	Est.	tropics_19	0.463273571428571	1.07231093063621	0.1364522417154	1.03561026349346	0.74468085106383	1.03541689369804	659.152073732719	0.02	0.02866
7.165975	4.138427	-0.001309	0.000267	-0.632567	0.000267	0.470294	0.153166	8539	7	40	0.363959	10993	6.4034	4.0247	91.3242	0.00635	0.0598	39989007	10993	18.39726	1.012824	0.001116	0.530746	0.000192	0.477262	0.000106	-7e-06	2.09500795530913	9125	Transient	tropics_19	1.02371071428571	0.986046792302313	0.239247311827957	1.00090512431012	1.390625	0.985400052801187	1444.96226415094	0.02	0.0274825
3.136194	4.009436	0.06773	0.000259	-0.600199	0.000259	0.488021	0.137761	8875	6	58	0.811637	24198	4.9903	4.9452	136.9863	0.0061	0.0277	39975802	24198	19.317808	0.993964	0.000704	0.532143	0.000177	0.467129	1.6e-05	2e-06	0.907531696088951	9684	Est.	tropics_19	0.522699	1.07657455285784	0.367897727272727	1.0311183900652	1.46327683615819	1.04472426246283	8610.0625	0.02	0.060495
4.198454	3.22608	0.055097	0.000208	-0.608731	0.000208	0.485953	0.139214	9113	5	54	0.44247	18347	4.6381	5.5973	45.6621	0.00586	0.027	39981653	18347	19.969863	0.999776	0.001633	0.537295	0.000168	0.465296	0.00017	3.4e-05	1.29976525232773	9990	Transient	tropics_19	0.8396908	1.05687984517109	0.127372933251684	1.01255514942071	1.23809523809524	1.04439539561913	818.905882352941	0.02	0.0458675
3.346499	3.095378	0.030764	2e-04	-0.601888	2e-04	0.471107	0.138427	9393	5	62	0.737988	24289	4.0772	13.9685	54.7945	0.0062	0.02	39975711	24289	20.736986	0.992191	0.000703	0.5385	0.000145	0.460787	3.9e-05	4e-06	1.16294182606213	10192	Transient	tropics_19	0.6692998	1.03935845218325	0.284495021337127	1.01722647584292	1.37931034482759	1.02239646517805	3549.41025641026	0.02	0.0607225
4.421756	2.866015	0.041033	0.000185	-0.610525	0.000185	0.480092	0.136048	9295	5	56	0.726975	23800	4.1337	6.7425	68.4932	0.00642	0.0226	39976200	23800	20.468493	1.005896	0.000935	0.538941	0.000147	0.466759	7.5e-05	1e-05	1.07280005016629	10218	Transient	tropics_19	0.8843512	1.03577953111679	0.197860962566845	1.00765331406531	1.25850340136054	1.02856506248407	1813.97333333333	0.02	0.0595
6.298387	3.185159	-0.01149	0.000205	-0.625598	0.000205	0.462297	0.141199	9659	6	49	0.415586	10946	5.3407	6.0466	54.7945	0.00636	0.0392	39989054	10946	21.465753	0.993787	0.00101	0.535941	0.000162	0.463805	0.000161	-3.5e-05	2.32604597676092	10501	Transient	tropics_19	1.04973116666667	0.994756178090541	0.202970297029703	0.998134939986818	1.26543209876543	0.996748633585235	877.012422360248	0.02	0.027365
5.211838	2.621791	0.012619	0.000169	-0.616871	0.000169	0.469488	0.13827	9589	5	56	0.508052	13103	4.9072	5.8548	68.4932	0.00603	0.0311	39986897	13103	21.273973	0.991142	0.000717	0.53677	0.000161	0.461823	6.8e-05	-1.7e-05	1.98777903124605	10684	Transient	tropics_19	1.0423676	1.02174961362369	0.235704323570432	1.00532872906299	1.04968944099379	1.01659726778441	2033.38235294118	0.02	0.0327575
4.833333	5.380268	0.009628	0.000347	-0.613831	0.000347	0.466694	0.142297	9547	5	61	0.565312	15602	4.8205	14.1767	273.9726	0.0062	0.0288	39984398	15602	21.158904	0.993357	0.000664	0.537057	0.000152	0.462597	5.2e-05	-1.1e-05	1.75037618726203	10706	Transient	tropics_19	0.9666666	1.01642662033965	0.522590361445783	1.00785070126505	2.2828947368421	1.00885652090264	2736.48076923077	0.02	0.039005
3.096	2.254784	0.015605	0.000145	-0.599876	0.000145	0.462937	0.140958	9645	6	48	0.423138	11410	5.3151	6.0082	68.4932	0.00645	0.0401	39988590	11410	21.427397	0.991312	0.000981	0.535987	0.000163	0.462614	0.000158	-3.7e-05	2.29524645740909	10811	Transient	tropics_19	0.516	1.02462937383555	0.147808358817533	1.02405411503701	0.889570552147239	1.00069820627997	892.139240506329	0.02	0.028525
2.835766	2.34894	0.035609	0.000152	-0.597786	0.000152	0.471295	0.144352	9687	6	53	0.356658	10604	5.5111	12.2671	39.1389	0.00628	0.0454	39989396	10604	21.542466	0.991159	0.001134	0.535361	0.000165	0.463086	0.000192	-3.8e-05	2.43598815543057	10888	Transient	tropics_19	0.472627666666667	1.04549380400835	0.134038800705467	1.02739656256414	0.921212121212121	1.01772672894452	751.833333333333	0.02	0.02651
13.097674	2.860227	0.020253	0.000185	-0.680211	0.000185	0.503984	0.125844	9715	6	55	0.322609	10226	5.5409	12.3055	91.3242	0.00636	0.0497	39989774	10226	21.619178	0.991817	0.001683	0.535147	0.000163	0.4636	0.000335	-5e-05	2.48155396832287	10923	Transient	tropics_19	2.18294566666667	1.0288787988304	0.109922756981581	0.946487801402147	1.13496932515337	1.08710957722174	375.653731343284	0.02	0.025565
5.631399	2.580857	0.066567	0.000167	-0.620241	0.000167	0.497168	0.124257	9631	6	50	0.450135	11812	5.3974	12.1904	68.4932	0.00657	0.0395	39988188	11812	21.389041	0.992388	0.000907	0.536159	0.000162	0.462958	0.000134	-3.2e-05	2.21828979917303	10935	Est.	tropics_19	0.9385665	1.07703093292004	0.18412348401323	1.00308827904807	1.03086419753086	1.07389439214788	927.291044776119	0.02	0.02953
6.973978	1.668468	0.010349	0.000108	-0.631025	0.000108	0.475067	0.136477	9743	6	56	0.253786	10300	5.6945	12.3411	68.4932	0.00627	0.0591	39989700	10300	21.69589	1.006376	0.0013	0.534548	0.000162	0.470947	0.000265	-5.8e-05	2.55517457352565	10961	Transient	tropics_19	1.16232966666667	1.00400122430602	0.0830769230769231	0.995319735725191	0.666666666666667	1.00874833049154	515.007547169811	0.02	0.02575
7.338645	2.996873	0.03667	0.000193	-0.633954	0.000193	0.489177	0.130394	9771	6	49	0.245184	11004	5.6907	12.3822	136.9863	0.00623	0.0635	39988996	11004	21.772603	1.01151	0.001365	0.534132	0.000155	0.4737	0.000267	-4.9e-05	2.52910988330478	11104	Transient	tropics_19	1.2231075	1.0255465973025	0.141391941391941	0.993181630842009	1.24516129032258	1.03267257758075	488.367041198502	0.02	0.02751
7.528767	1.788898	0.107648	0.000115	-0.635481	0.000115	0.526041	0.117636	9855	7	64	0.499794	17031	5.121	5.4795	91.3242	0.00593	0.0669	39982969	17031	22.00274	1.033022	0.001615	0.531838	0.00014	0.485891	0.000359	-6.6e-05	2.11910688298376	11213	Est.	tropics_19	1.07553814285714	1.07805610102155	0.0712074303405573	0.995943596811552	0.821428571428572	1.08263170134866	327.676880222841	0.02	0.0425775
6.282754	4.288666	0.02868	0.000277	-0.625473	0.000277	0.481756	0.125659	10093	8	140	0.684106	58355	3.351	5.2247	Inf	0.00612	0.0281	39941645	58355	22.654795	0.97165	0.000864	0.526384	0.000151	0.461696	0.000129	-2.8e-05	1.24568751463311	11322	Transient	tropics_19	0.78534425	1.05912132074905	0.320601851851852	1.01638406511333	1.83443708609272	1.04344850291101	974.100775193798	0.02	0.1458875
8.793814	3.802848	-0.015888	0.000245	-0.645642	0.000245	0.469549	0.125249	10331	8	45	0.483269	7770	3.9559	5.8767	45.6621	0.00641	0.0387	39992230	7770	23.306849	0.974515	0.000768	0.525238	0.000167	0.464044	7.4e-05	-1.6e-05	1.87786698838268	11682	Transient	tropics_19	1.09922675	1.00997680742504	0.319010416666667	0.998263295601102	1.46706586826347	1.01186309918887	1692.55405405405	0.02	0.019425
8.287324	5.286459	0.032487	0.000341	-0.641574	0.000341	0.490888	0.119127	10261	8	65	0.422719	13231	3.7608	8.0644	136.9863	0.00623	0.0342	39986769	13231	23.115068	0.967805	0.000885	0.525404	0.000178	0.460707	9.6e-05	-1.8e-05	1.68612931977179	11829	Transient	tropics_19	1.0359155	1.06738492133297	0.385310734463277	1.0020158175465	1.91573033707865	1.06551018326181	1240.90625	0.02	0.0330775
6.215517	1.962173	-0.015514	0.000127	-0.624933	0.000127	0.460069	0.133157	10387	8	35	0.520331	5312	4.1832	13.226	45.6621	0.00639	0.0394	39994688	5312	23.460274	0.973373	0.000857	0.524832	0.000159	0.463885	0.000126	-3e-05	1.83919149789219	12102	Transient	tropics_19	0.776939625	1.01153999769372	0.148191365227538	1.01994027086024	0.79874213836478	0.991773823253608	1056.80158730159	0.02	0.01328
8.680851	2.366229	0.019935	0.000153	-0.644735	0.000153	0.486189	0.121965	10443	8	32	0.553191	4136	4.2438	13.3027	30.4414	0.00601	0.0394	39995864	4136	23.613699	0.984374	0.000867	0.524903	0.000166	0.46907	0.000127	-3.4e-05	1.77775460565957	12228	Transient	tropics_19	1.085106375	1.03632870138259	0.176470588235294	0.999806814028672	0.921686746987952	1.03649561899077	960.354330708661	0.02	0.01034
9.288	4.013056	-0.008432	0.000259	-0.649611	0.000259	0.474921	0.123876	10373	8	33	0.508191	5738	3.9966	11.6479	39.1389	0.00622	0.0368	39994262	5738	23.421918	0.978185	0.000926	0.524868	0.000162	0.466149	0.000141	-3.2e-05	1.86450962152367	12366	Transient	tropics_19	1.161	1.01371770125795	0.279697624190065	0.995009968356887	1.59876543209877	1.01881801741503	878.553191489362	0.02	0.014345
8.197531	1.714068	0.058386	0.000111	-0.640853	0.000111	0.503279	0.122397	10625	9	21	0.637637	3284	4.6397	13.5507	18.2648	0.0063	0.0363	39996716	3284	24.112329	0.999623	0.000593	0.523461	0.000166	0.477689	1e-04	-5.5e-05	1.41368485090912	12676	Transient	tropics_19	0.910836777777778	1.06052394218164	0.187183811129848	1.00646052978572	0.668674698795181	1.05357041924767	1223.97	0.02	0.00821
5.126437	1.581715	0.093391	0.000102	-0.616185	0.000102	0.508514	0.126141	10779	9	20	0.592776	3627	5.0137	3.4192	15.2207	0.00622	0.0365	39996373	3627	24.534247	1.01741	0.000932	0.520203	0.000188	0.489186	0.000109	-3.1e-05	1.50661409538063	12716	Transient	tropics_19	0.569604111111111	1.07910373075558	0.109442060085837	1.03805748003993	0.542553191489362	1.03951053382558	1157.25688073394	0.02	0.0090675
8.927083	2.6301	0.038632	0.00017	-0.646713	0.00017	0.496345	0.129619	10821	9	21	0.606573	4077	5.164	12.2575	17.1233	0.00628	0.0355	39995923	4077	24.649315	1.025048	0.001066	0.521158	0.000199	0.491907	8e-05	-6e-06	1.50472379411581	12717	Transient	tropics_19	0.991898111111111	1.01398950928003	0.159474671669794	1.00500148613158	0.85427135678392	1.00902203058708	1620.2375	0.02	0.0101925
8.811321	0.936098	0.015194	6e-05	-0.645783	6e-05	0.484466	0.227727	1847	7	30	0.464289	9815	2.8465	4.9945	68.4932	0.00616	0.0227	39990185	9815	0.063014	0.994094	0.000611	0.531451	0.000182	0.46789	7.8e-05	-4.7e-05	1.64784534159445	1095	Transient	tropics_21	1.25876014285714	1.0213420618713	0.0981996726677578	0.986453863341251	0.32967032967033	1.03542713030841	2919.57692307692	0.02	0.0245375
5.91791	1.358933	0.008731	8.8e-05	-0.622542	8.8e-05	0.47025	0.237387	2085	8	31	0.267777	6666	4.1527	5.6466	68.4932	0.00633	0.0409	39993334	6666	0.715068	1.000322	0.000704	0.526916	0.000225	0.474957	0.000141	-9.1e-05	2.16165280197023	1265	Transient	tropics_21	0.73973875	1.00844450721961	0.125	1.01833825391058	0.391111111111111	0.99008962916643	1683.59574468085	0.02	0.016665
9.431925	3.456633	-0.003268	0.000223	-0.650767	0.000223	0.477981	0.219104	1847	7	30	0.464289	9815	2.8465	4.9945	68.4932	0.00616	0.0227	39990185	9815	0.063014	0.994094	0.000611	0.531451	0.000182	0.46789	7.8e-05	-4.7e-05	1.64784534159445	1371	Transient	tropics_21	1.34741785714286	1.00265903838048	0.364975450081833	0.981549608840481	1.22527472527473	1.02156703498686	2809.02564102564	0.02	0.0245375
13.636905	1.136019	-0.002619	7.3e-05	-0.684543	7.3e-05	0.494679	0.21904	2239	8	24	0.169216	6406	4.7701	6.0685	30.4414	0.00606	0.0465	39993594	6406	1.136986	1.010421	0.000617	0.524789	0.000241	0.481725	0.000134	-0.000107	2.27301121463165	1410	Transient	tropics_21	1.704613125	0.987097879585277	0.118314424635332	0.960996993948294	0.302904564315353	1.02689086096839	1634.62686567164	0.02	0.016015
8.067073	2.830867	0.042054	0.000183	-0.639805	0.000183	0.494664	0.215548	1945	7	30	0.394529	7860	3.2985	5.263	91.3242	0.00613	0.0284	39992140	7860	0.331507	0.988312	0.000742	0.530296	0.000205	0.466229	0.000133	-7.1e-05	1.86929803528311	1423	Est.	tropics_21	1.152439	1.05528496727064	0.246630727762803	0.994529953255419	0.892682926829268	1.06098934214731	1620.66165413534	0.02	0.01965
1.957576	1.240624	0.067223	8e-05	-0.590732	8e-05	0.48297	0.236937	2295	8	23	0.181375	6969	5.0121	6.2219	54.7945	0.00616	0.0494	39993031	6969	1.290411	1.006665	0.000795	0.524258	0.00024	0.480365	0.000122	-7.7e-05	2.33864479485634	1636	Transient	tropics_21	0.244697	1.06245271034128	0.10062893081761	1.05658218975539	0.333333333333333	1.00542295962445	1942.10655737705	0.02	0.0174225
7.010471	1.664812	0.035363	0.000107	-0.631318	0.000107	0.487211	0.223678	2337	9	28	0.182485	7639	4.9747	6.337	34.2466	0.00619	0.0538	39992361	7639	1.405479	1.009255	0.000732	0.523412	0.000266	0.482453	0.000154	-0.000116	2.41589959363259	1641	Transient	tropics_21	0.778941222222222	1.0264954912222	0.146174863387978	1.01619815250511	0.402255639097744	1.00986210055695	1452.45454545455	0.02	0.0190975
5.348101	2.024395	0.034698	0.000131	-0.617966	0.000131	0.480421	0.228935	2295	8	23	0.181375	6969	5.0121	6.2219	54.7945	0.00616	0.0494	39993031	6969	1.290411	1.006665	0.000795	0.524258	0.00024	0.480365	0.000122	-7.7e-05	2.33864479485634	1648	Transient	tropics_21	0.668512625	1.02845236386399	0.164779874213836	1.02819552608757	0.545833333333333	1.0001165780188	1876.51639344262	0.02	0.0174225
7.380208	1.339817	0.084687	8.6e-05	-0.634288	8.6e-05	0.513378	0.207782	2407	9	27	0.212157	8522	5.4665	6.5288	54.7945	0.00633	0.0548	39991478	8522	1.59726	1.013383	0.000892	0.523486	0.00028	0.484309	0.000133	-9.1e-05	2.29853008372836	1713	Est.	tropics_21	0.820023111111111	1.07400296983591	0.0964125560538117	1.01304129764873	0.307142857142857	1.06002159778158	1562.27067669173	0.02	0.021305
8.038772	2.311905	0.075899	0.000149	-0.639577	0.000149	0.511841	0.192632	2757	8	56	0.38268	28465	6.1836	7.0384	91.3242	0.01133	0.0543	39971535	28465	2.556164	1.004557	0.001058	0.525828	0.000223	0.478012	0.000273	-0.000121	1.80826808686659	1868	Est.	tropics_21	1.0048465	1.07395957067678	0.140831758034026	1.00320925458329	0.668161434977578	1.07077018986971	705.611721611722	0.02	0.0711625
11.144231	2.003236	-0.008401	0.000129	-0.664521	0.000129	0.482251	0.197735	2925	9	60	0.516951	20795	6.0449	7.4986	273.9726	0.00615	0.0476	39979205	20795	3.016438	0.986878	0.00137	0.522301	0.000183	0.472651	0.000265	-5.7e-05	1.72154135684541	1997	Transient	tropics_21	1.23824788888889	1.00481943035351	0.0941605839416058	0.985102314055575	0.704918032786885	1.02031096940449	746.169811320755	0.02	0.0519875
11.361446	7.025983	-0.018763	0.000453	-0.666266	0.000453	0.478001	0.196559	3079	9	35	0.420942	11384	4.3262	7.9205	54.7945	0.00601	0.0293	39988616	11384	3.438356	0.996625	0.001282	0.521003	0.000167	0.478434	0.000188	-1.8e-05	1.45213365050287	2002	Transient	tropics_21	1.26238288888889	0.984735411322981	0.353354134165367	0.985834763665821	2.7125748502994	0.999094963986673	1045.52659574468	0.02	0.02846
10.152542	3.058087	-0.007885	0.000197	-0.656556	0.000197	0.478592	0.197992	3009	9	47	0.503178	14160	4.9488	7.7288	91.3242	0.00617	0.0356	39985840	14160	3.246575	0.998829	0.00084	0.521724	0.000159	0.478869	0.000128	-3.9e-05	1.61107803256269	2011	Transient	tropics_21	1.12806022222222	0.993309170105523	0.234523809523809	0.994078170127463	1.23899371069182	0.999421553702578	1546.8125	0.02	0.0354
5.771689	3.59171	0.025018	0.000232	-0.621368	0.000232	0.477461	0.200762	3135	9	35	0.5549	10847	4.2707	8.074	273.9726	0.00605	0.0276	39989153	10847	3.591781	0.994734	0.001209	0.520369	0.000167	0.478106	0.00017	-1.7e-05	1.35985313870846	2468	Transient	tropics_21	0.641298777777778	1.03076156677333	0.191894127377998	1.0323617139677	1.38922155688623	0.998650926781927	1180.95294117647	0.02	0.0271175
7.674009	1.876109	0.035759	0.000121	-0.636648	0.000121	0.490053	0.197015	3261	9	33	0.751712	11241	4.0661	8.4192	136.9863	0.0063	0.0182	39988759	11241	3.936986	1.011293	0.000927	0.522032	0.000189	0.484506	7.3e-05	-1.3e-05	1.00167733740827	2698	Transient	tropics_21	0.852667666666667	1.02483260789356	0.130528586839266	1.01346828137858	0.64021164021164	1.01144877462818	2698.83561643836	0.02	0.0281025
2.731429	1.676441	0.084602	0.000108	-0.596948	0.000108	0.494628	0.184261	3429	8	39	0.867891	17266	4.2099	8.8795	54.7945	0.01159	0.01	39982734	17266	4.39726	1.012099	0.001053	0.52734	0.00026	0.480016	4.7e-05	-1.4e-05	0.70717799126102	2913	Est.	tropics_21	0.341428625	1.07527410216094	0.102564102564103	1.04389799336036	0.415384615384615	1.03044065197827	3920.44680851064	0.02	0.043165
4.78087	2.61633	0.039889	0.000169	-0.613409	0.000169	0.480968	0.180565	3625	6	49	0.708965	27117	4.1631	9.4151	136.9863	0.00611	0.0129	39972883	27117	4.934247	0.992193	0.001258	0.535965	0.000199	0.462941	9.3e-05	1.8e-05	0.937844155612619	3117	Est.	tropics_21	0.796811666666667	1.04888388711484	0.134340222575517	1.01033041260865	0.849246231155779	1.03894016732154	1941.55913978495	0.02	0.0677925
6.081818	9.047851	-0.018585	0.000584	-0.623859	0.000584	0.458227	0.184023	3989	5	30	0.652207	10627	3.7584	3.8	91.3242	0.00624	0.0126	39989373	10627	5.931507	0.984914	0.000833	0.536529	0.000168	0.45912	8e-05	-1.3e-05	1.18426906919776	3254	Transient	tropics_21	1.2163636	0.996621670705903	0.701080432172869	0.998776413511342	3.47619047619048	0.998054974734274	2300.2875	0.02	0.0265675
7.967136	2.275915	0.01152	0.000147	-0.639002	0.000147	0.47943	0.175543	4003	5	32	0.65116	10039	3.7528	3.8384	91.3242	0.0063	0.012	39989961	10039	5.969863	0.973947	0.000572	0.53655	0.000169	0.453997	3.3e-05	-1.7e-05	1.18453097926962	3296	Transient	tropics_21	1.5934272	1.03864646714811	0.256993006993007	0.98372737780692	0.869822485207101	1.05602019396604	5319.48484848485	0.02	0.0250975
4.659574	1.061415	0.021645	6.8e-05	-0.612435	6.8e-05	0.471556	0.182824	4465	5	21	0.675462	5306	4.9847	5.1041	24.9066	0.00639	0.0079	39994694	5306	7.235616	1.025051	0.000662	0.53865	0.000144	0.475903	1.2e-05	1.1e-05	0.915656917984569	4022	Transient	tropics_21	0.9319148	0.996907424443726	0.102719033232628	1.0062738684237	0.472222222222222	0.990865785674812	15235.3333333333	0.02	0.013265
7.152672	2.220966	0.032593	0.000143	-0.63246	0.000143	0.486474	0.173679	4661	5	35	0.829761	12224	5.0887	5.6315	68.4932	0.00656	0.0066	39987776	12224	7.772603	1.027007	0.000661	0.53698	0.000144	0.478301	1.7e-05	7e-06	0.722478426035069	4039	Transient	tropics_21	1.4305344	1.0059619552384	0.216338880484115	0.989391104644606	0.993055555555556	1.01708756619785	10216.4117647059	0.02	0.03056
6.267442	11.909095	0.009613	0.000768	-0.62535	0.000768	0.472062	0.178352	5025	6	45	0.815863	12860	5.7001	4.6219	45.6621	0.00618	0.0098	39987140	12860	8.769863	0.986997	0.000596	0.535575	0.00019	0.460938	3.8e-05	-2.8e-05	0.931711499528182	4308	Transient	tropics_21	1.04457366666667	1.02296091406241	1.28859060402685	0.999064780469489	4.04210526315789	1.02413339755021	4693.47368421053	0.02	0.03215
14.035176	2.767607	-0.012054	0.000179	-0.687742	0.000179	0.491627	0.165466	5137	6	32	0.754917	8287	6.0805	4.9288	54.7945	0.00618	0.0124	39991713	8287	9.076712	0.98133	0.000707	0.53565	0.000188	0.458254	9e-05	-4.2e-05	1.1672821208314	4322	Transient	tropics_21	2.339196	1.00681560579012	0.253182461103253	0.938504447777091	0.952127659574468	1.07282642377372	1838.51111111111	0.02	0.0207175
7.641667	1.813264	-0.013465	0.000117	-0.636388	0.000117	0.466326	0.180051	5263	6	22	0.649582	5502	6.4352	5.274	68.4932	0.00636	0.0156	39994498	5502	9.421918	0.989305	0.000576	0.53548	0.00018	0.462123	6.3e-05	-4.1e-05	1.40448248885863	4338	Transient	tropics_21	1.27361116666667	0.997291277813311	0.203125	0.988273041188663	0.65	1.0090949812063	2857.95238095238	0.02	0.013755
7.647368	4.765125	-0.002858	0.000307	-0.636434	0.000307	0.471361	0.182793	5109	6	36	0.765186	8939	5.8475	5.4973	273.9726	0.01133	0.0107	39991061	8939	9	0.979481	0.000695	0.535985	0.000185	0.457085	7.2e-05	-3.1e-05	1.14322704916123	4376	Transient	tropics_21	1.27456133333333	1.01803514329937	0.441726618705036	0.987296482989222	1.65945945945946	1.03123270288896	2538.79166666667	0.02	0.0223475
5.256917	2.688934	0.006269	0.000173	-0.617233	0.000173	0.466667	0.180058	5053	6	38	0.803071	11527	5.8637	5.4205	273.9726	0.00647	0.0098	39988473	11527	8.846575	0.986762	0.000598	0.535985	0.000189	0.46048	4.3e-05	-3e-05	0.988386797460374	4438	Transient	tropics_21	0.876152833333333	1.01978865350233	0.289297658862876	1.00643673066082	0.915343915343915	1.01343597984712	4187.39534883721	0.02	0.0288175
2.880952	2.092971	0.029919	0.000135	-0.598149	0.000135	0.468764	0.181443	5137	6	32	0.754917	8287	6.0805	4.9288	54.7945	0.00618	0.0124	39991713	8287	9.076712	0.98133	0.000707	0.53565	0.000188	0.458254	9e-05	-4.2e-05	1.1672821208314	4448	Est.	tropics_21	0.480158666666667	1.04997408671556	0.190947666195191	1.02646957375577	0.718085106382979	1.02293487890995	2016.03333333333	0.02	0.0207175
5.617347	2.470924	0.011616	0.000159	-0.620128	0.000159	0.47048	0.179091	5165	6	30	0.742062	7401	6.1604	5.0342	45.6621	0.00607	0.0131	39992599	7401	9.153425	0.985253	0.000642	0.535697	0.000182	0.460024	6e-05	-3.1e-05	1.21262011516418	4635	Transient	tropics_21	0.9362245	1.02682633568806	0.247663551401869	1.00406682343436	0.873626373626374	1.02272924890875	2984.85	0.02	0.0185025
9.596639	1.450745	0.05582	9.4e-05	-0.652091	9.4e-05	0.507681	0.167206	5375	6	18	0.595027	4746	6.8717	5.5808	27.3973	0.00622	0.0181	39995254	4746	9.728767	0.991663	0.001028	0.536128	0.000184	0.462628	0.000126	-2.2e-05	1.47783600307837	4823	Transient	tropics_21	1.59943983333333	1.0662970518065	0.0914396887159533	0.971699518607828	0.510869565217391	1.09738493995175	1327.03174603175	0.02	0.011865
5.758389	1.807396	0.021355	0.000117	-0.621261	0.000117	0.475599	0.182763	5487	6	19	0.461683	5337	7.0719	6.0151	27.3973	0.01132	0.0205	39994663	5337	10.035616	1.001253	0.00099	0.535841	0.000182	0.467369	0.000134	-3.1e-05	1.59271093733506	4881	Transient	tropics_21	0.9597315	1.02030620614693	0.118181818181818	1.00266033613987	0.642857142857143	1.01760921242102	1363.90298507463	0.02	0.0133425
5.330935	1.948036	0.048444	0.000126	-0.617828	0.000126	0.486995	0.177471	5557	6	23	0.393226	6289	7.1103	4.7507	24.9066	0.00615	0.0217	39993711	6289	10.227397	1.007133	0.000543	0.535773	0.000182	0.470193	5.3e-05	-4.2e-05	1.64315994161612	4924	Est.	tropics_21	0.888489166666667	1.04220255966729	0.232044198895028	1.0062360789576	0.692307692307692	1.03573426231356	3348.50943396226	0.02	0.0157225
8.677419	1.815297	-0.003205	0.000117	-0.644707	0.000117	0.475071	0.180269	6481	6	25	0.553759	5441	8.4432	7.3753	22.8311	0.01146	0.0187	39994559	5441	12.758904	0.987419	0.000682	0.535571	0.000151	0.461116	6.5e-05	-1.6e-05	1.37310512448518	5171	Transient	tropics_21	1.4462365	1.00950065831215	0.171554252199413	0.979919171789561	0.774834437086093	1.0302635345553	2773.36923076923	0.02	0.0136025
8.586207	2.363258	-0.011306	0.000152	-0.643975	0.000152	0.470893	0.184051	6425	6	23	0.598617	5496	8.229	6.3288	34.2466	0.00608	0.0175	39994504	5496	12.605479	0.992988	0.000581	0.535725	0.000152	0.463576	3.3e-05	-1.2e-05	1.31083240289397	5185	Transient	tropics_21	1.4310345	0.995739800109533	0.261617900172117	0.980354840483896	1	1.01578381969731	5577.30303030303	0.02	0.01374
7.841667	1.033264	0.003168	6.7e-05	-0.637994	6.7e-05	0.474914	0.181863	6397	6	27	0.631354	5862	8.0375	6.2521	27.3973	0.00625	0.0168	39994138	5862	12.528767	0.992845	0.000554	0.535368	0.000153	0.463815	2.4e-05	-1e-05	1.27683040963164	5243	Transient	tropics_21	1.3069445	1.0104024529663	0.120938628158845	0.986893565318223	0.437908496732026	1.02392979959682	7577.625	0.02	0.014655
12.26	2.5124	-0.027082	0.000162	-0.673483	0.000162	0.477396	0.179376	6565	6	21	0.48462	4779	8.8058	6.7123	39.1389	0.00619	0.0211	39995221	4779	12.989041	1.00976	0.000563	0.534394	0.000148	0.472586	3.5e-05	-1.6e-05	1.49151858508831	5645	Transient	tropics_21	2.04333333333333	0.963874018751865	0.287744227353464	0.954219914617318	1.09459459459459	1.01017804166861	5125.02857142857	0.02	0.0119475
4.583333	2.167298	0.061793	0.00014	-0.611823	0.00014	0.490569	0.178049	6509	6	26	0.518482	5005	8.6775	6.5589	45.6621	0.00645	0.0209	39994995	5005	12.835616	0.996091	0.000636	0.535132	0.000149	0.465554	6.1e-05	-2e-05	1.51791501341719	5682	Est.	tropics_21	0.763888833333333	1.06791661335758	0.220125786163522	1.01350927015883	0.939597315436242	1.05373168311302	2918.83606557377	0.02	0.0125125
9.973934	3.063302	0.016303	0.000198	-0.655121	0.000198	0.489682	0.173321	7097	7	49	0.440142	20273	7.6918	8.1699	273.9726	0.00645	0.0252	39979727	20273	14.446575	1.00763	0.000982	0.52976	0.000199	0.475791	0.000159	-5.6e-05	1.72481433253423	5916	Transient	tropics_21	1.42484771428571	1.00873993335586	0.20162932790224	0.980404737805605	0.994974874371859	1.02919559218228	1090.06918238994	0.02	0.0506825
8.479452	5.42766	0.039671	0.00035	-0.643117	0.00035	0.495237	0.16978	7013	7	40	0.403881	16953	8.0776	7.9397	136.9863	0.00605	0.0239	39983047	16953	14.216438	1.009243	0.000726	0.530497	0.000174	0.475859	9.2e-05	-3.9e-05	1.61451880844651	5932	Transient	tropics_21	1.21135028571429	1.03093943061354	0.482093663911846	0.990865947220395	2.01149425287356	1.04072214668631	1845.4347826087	0.02	0.0423825
2.875306	2.011346	0.073199	0.00013	-0.598104	0.00013	0.489608	0.178995	7055	7	46	0.437922	19113	7.4039	8.0548	136.9863	0.00632	0.0233	39980887	19113	14.331507	1.010887	0.000965	0.530091	0.000184	0.477009	0.000146	-4.5e-05	1.64983536777368	5973	Est.	tropics_21	0.410758	1.06435697421469	0.134715025906736	1.03728071221396	0.706521739130435	1.02641249955452	1225.99315068493	0.02	0.0477825
9.233333	3.462222	-0.008845	0.000223	-0.649172	0.000223	0.474518	0.173677	7783	6	27	0.611961	5886	9.0551	7.5068	22.8311	0.00648	0.0395	39994114	5886	16.326027	0.999364	0.000695	0.534668	0.000189	0.467478	3.3e-05	-1.4e-05	1.59394392484179	6164	Transient	tropics_21	1.53888883333333	0.991824802511478	0.320863309352518	0.97720119712923	1.17989417989418	1.01505953221328	5262.93939393939	0.02	0.014715
6.044386	4.684714	0.028807	0.000302	-0.623558	0.000302	0.48042	0.172925	7321	6	49	0.352807	18863	8.14	8.7836	273.9726	0.00619	0.0362	39981137	18863	15.060274	0.986877	0.000902	0.533028	0.000209	0.463064	7e-05	-1.7e-05	1.75187381968602	6211	Transient	tropics_21	1.00739766666667	1.04291206979156	0.334811529933481	1.00563916392418	1.44497607655502	1.03748078019453	2470.35714285714	0.02	0.0471575
8.264901	2.221218	0.014965	0.000143	-0.641394	0.000143	0.482189	0.172672	7755	6	29	0.620247	6075	9.081	7.4301	27.3973	0.00642	0.0387	39993925	6075	16.249315	0.993593	0.000851	0.534107	0.000192	0.46527	6.7e-05	-1.5e-05	1.57154937500072	6621	Transient	tropics_21	1.3774835	1.02162307532381	0.168037602820212	0.985865922919499	0.744791666666667	1.03636383175361	2577.19402985075	0.02	0.0151875
3.490566	2.740477	0.014822	0.000177	-0.603045	0.000177	0.464001	0.17529	7657	6	29	0.579781	7765	9.2189	8.9877	136.9863	0.00641	0.04	39992235	7765	15.980822	0.997003	0.000593	0.533816	0.000186	0.467151	4.2e-05	-3.1e-05	1.59227397123558	6829	Est.	tropics_21	0.581761	1.01798328648027	0.298482293423271	1.02496561807669	0.951612903225806	0.993256998272507	4173.57142857143	0.02	0.0194125
4	0.794118	0.015038	5.1e-05	-0.607137	5.1e-05	0.465992	0.184207	7909	6	30	0.652265	6712	9.7288	7.8521	91.3242	0.00638	0.0417	39993288	6712	16.671233	1.00002	0.000577	0.535806	0.000177	0.46681	3.2e-05	-2.3e-05	1.36760486573299	6871	Transient	tropics_21	0.666666666666667	1.01513133701836	0.0883882149046794	1.01698881983429	0.288135593220339	0.998247681069386	5756.46875	0.02	0.01678
1.804469	1.844449	0.055401	0.000119	-0.589502	0.000119	0.476707	0.175833	7965	6	32	0.613121	6966	9.7769	9.4027	54.7945	0.01142	0.0414	39993034	6966	16.824658	1.011894	0.000677	0.536064	0.000173	0.47211	4.1e-05	-1.6e-05	1.44220466094622	7054	Transient	tropics_21	0.300744833333333	1.04454060644665	0.175775480059084	1.03458431916974	0.687861271676301	1.00973713753151	4288.60975609756	0.02	0.017415
5.178313	3.042903	0.061808	0.000196	-0.616602	0.000196	0.493089	0.165824	8231	5	46	0.371812	18192	11.4779	8.7342	39.1389	0.00619	0.0535	39981808	18192	17.553425	1.013528	0.000724	0.538217	0.000158	0.470962	4.5e-05	-5e-06	1.70544979587223	7120	Est.	tropics_21	1.0356626	1.04955964074751	0.270718232044199	1.00289563870371	1.24050632911392	1.04698255910243	3684.97777777778	0.02	0.04548
3.187984	2.540243	0.023324	0.000164	-0.600615	0.000164	0.467027	0.173939	8371	5	62	0.373623	24870	11.4747	9.1178	68.4932	0.00627	0.0602	39975130	24870	17.936986	1.005661	0.000683	0.538617	0.000153	0.466958	4.2e-05	-5e-06	1.86743820195176	7233	Transient	tropics_21	0.6375968	1.01783616111299	0.240117130307467	1.01830098326584	1.0718954248366	1.00014776489534	4141.40476190476	0.02	0.062175
7.137815	3.651595	0.036023	0.000236	-0.632341	0.000236	0.488244	0.156561	8483	5	62	0.313854	25018	10.5581	10.1192	Inf	0.01096	0.0614	39974982	25018	18.243836	0.99852	0.000812	0.537589	0.000149	0.464563	0.000105	-2.3e-05	2.10825668750656	7326	Transient	tropics_21	1.427563	1.03821624989944	0.29064039408867	0.988387898262372	1.58389261744966	1.05097478705794	1491.05714285714	0.02	0.062545
5.610984	3.688483	0.045895	0.000238	-0.620077	0.000238	0.487006	0.15628	8609	6	65	0.367615	19194	8.4085	9.7699	273.9726	0.00618	0.0556	39980806	19194	18.589041	0.985803	0.001209	0.535857	0.000169	0.460173	0.00022	-4.6e-05	2.18962698750891	7583	Est.	tropics_21	0.935164	1.06204228828233	0.196856906534326	1.00381821543374	1.40828402366864	1.05831067880993	710.363636363636	0.02	0.047985
5.660287	1.87981	0.030087	0.000121	-0.620473	0.000121	0.479558	0.158193	8609	6	65	0.367615	19194	8.4085	9.7699	273.9726	0.00618	0.0556	39980806	19194	18.589041	0.985803	0.001209	0.535857	0.000169	0.460173	0.00022	-4.6e-05	2.18962698750891	7597	Transient	tropics_21	0.943381166666667	1.04538552570629	0.100082712985939	1.00342078211741	0.715976331360947	1.04212546151121	719.059090909091	0.02	0.047985
10.056235	3.256006	0.044831	0.00021	-0.655782	0.00021	0.504149	0.144981	8679	6	60	0.415531	17397	7.0489	9.9616	91.3242	0.00613	0.0501	39982603	17397	18.780822	0.996073	0.001096	0.534734	0.000177	0.46593	0.000175	-4e-05	2.25588707531457	7604	Transient	tropics_21	1.67603916666667	1.0499743453917	0.191605839416058	0.970643380967652	1.1864406779661	1.08202734316314	828.462857142857	0.02	0.0434925
3.002336	3.156537	0.03066	0.000204	-0.599124	0.000204	0.469661	0.162872	8749	6	61	0.391166	16075	6.4392	10.1534	91.3242	0.00635	0.0509	39983925	16075	18.972603	1.001441	0.001064	0.532973	0.000207	0.470089	0.00024	-9.3e-05	2.37298183905695	7651	Transient	tropics_21	0.500389333333333	1.02965113114832	0.191729323308271	1.03061994832981	0.985507246376812	0.999089534109498	678.633333333333	0.02	0.0401875
6.467033	2.704957	0.035118	0.000175	-0.626953	0.000175	0.485076	0.155251	8735	6	58	0.39413	16388	6.4998	10.1151	136.9863	0.00611	0.0492	39983612	16388	18.934247	0.998765	0.001145	0.53334	0.000194	0.468494	0.000252	-8.4e-05	2.35459691368487	7753	Transient	tropics_21	1.07783883333333	1.03702264209852	0.152838427947598	1.00164451022679	0.902061855670103	1.03539426332034	616.075396825397	0.02	0.04097
6.39441	2.369286	0.03859	0.000153	-0.62637	0.000153	0.486474	0.154181	8819	7	57	0.358891	15938	5.4238	10.3452	68.4932	0.00616	0.0478	39984062	15938	19.164384	1.000456	0.00105	0.531911	0.00022	0.470551	0.000214	-8.6e-05	2.38267725102649	7835	Transient	tropics_21	0.913487142857143	1.03887054016631	0.145714285714286	1.00492116622648	0.695454545454545	1.03383905251503	720.471962616822	0.02	0.039845
5.649351	2.705616	0.065816	0.000175	-0.620385	0.000175	0.496915	0.149236	8791	6	59	0.396728	15711	5.6406	10.2685	68.4932	0.00638	0.0473	39984289	15711	19.087671	1.002388	0.000955	0.532323	0.000221	0.471061	0.00016	-6.9e-05	2.33333876810971	7876	Transient	tropics_21	0.9415585	1.06548580143803	0.183246073298429	1.01017120967813	0.791855203619909	1.05488461154712	932.725	0.02	0.0392775
7.072973	4.662243	0.008955	0.000301	-0.63182	0.000301	0.474877	0.158595	8973	6	54	0.253466	18247	4.4581	10.7671	273.9726	0.00615	0.0493	39981753	18247	19.586301	1.0134	0.001143	0.532289	0.000222	0.476222	0.000156	-4.6e-05	2.42365145361229	7893	Transient	tropics_21	1.17882883333333	0.995653459608769	0.26334208223972	0.9987494865998	1.35585585585586	0.997175686969523	1016.63461538462	0.02	0.0456175
7.046798	4.113573	0.072736	0.000265	-0.63161	0.000265	0.506017	0.139914	8861	7	53	0.332561	15976	5.0473	10.4603	Inf	0.00608	0.0477	39984024	15976	19.279452	0.999032	0.0013	0.531643	0.000228	0.470142	0.000286	-9.9e-05	2.35857012163001	8054	Est.	tropics_21	1.00668542857143	1.07648862252332	0.203846153846154	1.00017308250572	1.16228070175439	1.07630673285943	489.20979020979	0.02	0.03994
5.55102	3.276875	0.025944	0.000211	-0.619595	0.000211	0.477181	0.152603	9029	6	58	0.272197	21264	4.3404	10.9205	54.7945	0.00605	0.0518	39978736	21264	19.739726	1.009068	0.001398	0.532651	0.000202	0.473838	0.000202	-3.1e-05	2.35022154885426	8198	Transient	tropics_21	0.92517	1.01706076794587	0.150929899856938	1.01034701749556	1.04455445544554	1.00705515387115	755.460396039604	0.02	0.05316
5.860058	1.219483	0.094622	7.9e-05	-0.622078	7.9e-05	0.512472	0.13498	9099	6	57	0.295108	28803	3.8733	3.7466	68.4932	0.00606	0.0443	39971197	28803	19.931507	1.014959	0.001477	0.533364	0.000166	0.475933	0.000216	-1.4e-05	2.07240732067624	8454	Est.	tropics_21	0.976676333333333	1.08304203680227	0.0534867975626269	1.00649415726204	0.475903614457831	1.07677341138354	624.907407407407	0.02	0.0720075
2.933333	10.16	0.018968	0.000655	-0.59857	0.000655	0.463878	0.141061	9505	8	36	0.484476	10339	3.9581	3.4055	68.4932	0.00631	0.0212	39989661	10339	21.043836	0.974314	0.000647	0.527554	0.000168	0.461934	6.6e-05	-2.8e-05	1.42307597583259	8649	Est.	tropics_21	0.366666625	1.04601702872633	1.01236476043277	1.04178339683457	3.89880952380952	1.00420839340685	2137.28787878788	0.02	0.0258475
7.846405	6.541768	-0.000296	0.000422	-0.638032	0.000422	0.473389	0.13635	9463	7	49	0.526889	14244	3.7515	3.2904	273.9726	0.00633	0.0192	39985756	14244	20.928767	0.964904	0.000718	0.528052	0.000159	0.457034	8.3e-05	-2.4e-05	1.3099137046905	8730	Transient	tropics_21	1.120915	1.03606580945221	0.587743732590529	1.00052865496551	2.65408805031447	1.03578508382309	1642.77108433735	0.02	0.03561
5.036364	1.150193	-0.003292	7.4e-05	-0.615462	7.4e-05	0.461364	0.140872	9547	8	31	0.411559	7734	4.1488	3.6781	54.7945	0.00626	0.0237	39992266	7734	21.158904	0.974105	0.000704	0.527276	0.000183	0.462089	7.6e-05	-3.3e-05	1.45198063593635	9445	Transient	tropics_21	0.6295455	1.02320942063827	0.105113636363636	1.02487345698472	0.404371584699454	0.998431038176628	1853.57894736842	0.02	0.019335
8.642105	1.240332	0.035257	8e-05	-0.644424	8e-05	0.493549	0.135438	9631	7	24	0.435136	4679	4.4942	4.1836	22.8311	0.00641	0.0285	39995321	4679	21.389041	0.989508	0.001075	0.528489	0.000216	0.468238	5.5e-05	8e-06	1.61480617752487	9604	Transient	tropics_21	1.23458642857143	1.04686965367489	0.0744186046511628	0.993331620493103	0.37037037037037	1.05405584339588	2462.50909090909	0.02	0.0116975
3.94186	1.705922	0.047849	0.00011	-0.60667	0.00011	0.48127	0.142715	9757	6	20	0.386243	3402	4.809	4.3562	21.0748	0.00643	0.0304	39996598	3402	21.734247	1.001863	0.000946	0.533811	0.000217	0.469365	3.3e-05	4e-06	1.70353467962801	9625	Transient	tropics_21	0.656976666666667	1.047061566817	0.116279069767442	1.02126640964123	0.506912442396313	1.02536405569227	4324.69696969697	0.02	0.008505
1.435897	0.451019	0.065176	2.9e-05	-0.586542	2.9e-05	0.479929	0.135768	9673	7	22	0.39829	3859	4.6834	11.7493	22.8311	0.01115	0.0291	39996141	3859	21.50411	0.990937	0.001195	0.529509	0.000247	0.468039	8.4e-05	-7e-06	1.69238171425133	9672	Est.	tropics_21	0.205128142857143	1.07710869702273	0.0242677824267782	1.05049671783876	0.117408906882591	1.02540386591716	1616.28571428571	0.02	0.0096475
8.413534	2.13726	0.016001	0.000138	-0.642588	0.000138	0.483256	0.14086	9883	6	20	0.385747	5304	4.7634	12.0356	22.8311	0.01113	0.0315	39994696	5304	22.079452	1.03051	0.000807	0.536329	0.000147	0.480508	4e-05	1.1e-05	1.60739730648515	9733	Transient	tropics_21	1.40225566666667	0.986045454712024	0.171003717472119	0.980609953148381	0.938775510204082	1.00571894744728	3521.5	0.02	0.01326
1.317073	1.592148	0.100622	0.000103	-0.585588	0.000103	0.496956	0.133854	10065	6	40	0.301104	18658	5.1058	3.7068	91.3242	0.00608	0.0336	39981342	18658	22.578082	1.031713	0.00074	0.535314	0.00014	0.481996	4.2e-05	3e-06	1.60323930594952	9791	Est.	tropics_21	0.219512166666667	1.07186644756584	0.139189189189189	1.04009680272617	0.735714285714286	1.0310376019718	3187	0.02	0.046645
2.530899	2.058034	0.099385	0.000133	-0.595337	0.000133	0.501402	0.129319	10163	6	66	0.300741	34405	5.7035	3.9753	136.9863	0.00613	0.0436	39965595	34405	22.846575	1.025074	0.001412	0.535952	0.000171	0.478263	0.000103	3.6e-05	1.79918473723455	9918	Est.	tropics_21	0.4218165	1.07747484271363	0.0941926345609065	1.02878004112275	0.777777777777778	1.04838132993771	1255.52427184466	0.02	0.0860125
6.912371	6.966548	-0.010285	0.000449	-0.63053	0.000449	0.465098	0.129265	10611	5	44	0.398057	7102	3.4002	5.2027	91.3242	0.00638	0.0234	39992898	7102	24.073973	0.964141	0.001015	0.537167	0.000145	0.448955	0.000191	-4.1e-05	1.61752814018968	10353	Transient	tropics_21	1.3824742	1.02657983609361	0.442364532019704	0.990957378509232	3.09655172413793	1.03595683309018	676.780104712042	0.02	0.017755
6.920097	4.766013	0.026593	0.000307	-0.630592	0.000307	0.482723	0.120404	10513	5	66	0.523683	17291	3.3599	12.9	273.9726	0.01122	0.0207	39982709	17291	23.805479	0.96891	0.000763	0.539531	0.000133	0.44914	8.8e-05	-9e-06	1.35808610118743	10383	Transient	tropics_21	1.3840194	1.05990210561089	0.402359108781127	0.986554247984664	2.30827067669173	1.07477178608006	1368.22727272727	0.02	0.0432275
5.236364	0.32595	0.006788	2.1e-05	-0.617068	2.1e-05	0.466728	0.133442	10765	6	24	0.285497	2634	3.9127	13.2452	22.8311	0.01142	0.0422	39997366	2634	24.49589	0.990908	0.001039	0.532197	0.000159	0.465794	0.000246	-7.7e-05	2.05504526463914	10511	Transient	tropics_21	0.872727333333333	1.01604900827218	0.0202117420596728	1.01376746806208	0.132075471698113	1.00200517825476	542.447154471545	0.02	0.006585
6.302198	2.046039	0.009374	0.000132	-0.625629	0.000132	0.472035	0.126411	10583	5	45	0.450764	8967	3.2581	5.126	91.3242	0.00657	0.0215	39991033	8967	23.99726	0.964848	0.000821	0.537791	0.000144	0.448737	0.000125	-2.7e-05	1.54228749053724	10524	Est.	tropics_21	1.2604396	1.04619388084495	0.160779537149817	0.994670522459353	0.916666666666667	1.05191905280821	1011.288	0.02	0.0224175
3.833333	1.422222	0.016952	9.2e-05	-0.605799	9.2e-05	0.466248	0.124024	10639	6	46	0.400279	5736	3.553	13.0726	91.3242	0.01645	0.0261	39994264	5736	24.150685	0.970986	0.000837	0.536212	0.000146	0.452923	0.000128	-2.8e-05	1.7988808631698	10828	Transient	tropics_21	0.638888833333333	1.04748832683633	0.109916367980884	1.01757940410442	0.63013698630137	1.02942001179008	968.9375	0.02	0.01434
6.852174	1.569452	0.008254	0.000101	-0.630046	0.000101	0.473549	0.129015	10653	6	42	0.364782	5236	3.5238	13.0904	30.4414	0.01155	0.0263	39994764	5236	24.189041	0.969883	0.000983	0.535803	0.000148	0.452762	0.000166	-3.2e-05	1.8136619945422	10957	Transient	tropics_21	1.142029	1.03959772279114	0.102746693794507	0.993961031101962	0.682432432432432	1.04591153851251	777.198795180723	0.02	0.01309
7.633663	1.875698	0.003305	0.000121	-0.636324	0.000121	0.474168	0.129226	10681	6	34	0.365893	4310	3.586	5.3945	34.2466	0.00611	0.0304	39995690	4310	24.265753	0.978658	0.001022	0.53511	0.000151	0.457476	0.000195	-4.6e-05	1.92613738754061	11051	Transient	tropics_21	1.27227716666667	1.02519007409559	0.11839530332681	0.989019674474797	0.801324503311258	1.03648715998216	662.697435897436	0.02	0.010775
7.318182	7.022137	0.008982	0.000453	-0.63379	0.000453	0.475672	0.131503	10653	6	42	0.364782	5236	3.5238	13.0904	30.4414	0.01155	0.0263	39994764	5236	24.189041	0.969883	0.000983	0.535803	0.000148	0.452762	0.000166	-3.2e-05	1.8136619945422	11063	Transient	tropics_21	1.219697	1.04035482548528	0.460834181078332	0.990246598757796	3.06081081081081	1.05060053626409	792.186746987952	0.02	0.01309
7.071429	2.352041	-0.009961	0.000152	-0.631808	0.000152	0.465793	0.130982	10751	6	25	0.282593	2792	3.8575	13.226	13.6986	0.01148	0.0416	39997208	2792	24.457534	0.985868	0.001197	0.533181	0.000156	0.462545	0.00026	-6.3e-05	2.08550440374689	11370	Transient	tropics_21	1.1785715	1.00428094475693	0.126984126984127	0.997090565851716	0.974358974358974	1.00702201947919	503.776923076923	0.02	0.00698
9.561828	2.907468	0.026935	0.000188	-0.651811	0.000188	0.493221	0.216713	1847	9	52	0.425295	15434	3.4793	4.9671	91.3242	0.00609	0.0446	39984566	15434	0.063014	0.998971	0.001244	0.52054	0.000216	0.479958	0.000109	-4e-06	1.92462533065891	1129	Transient	tropics_22	1.06242533333333	1.02835920765125	0.15112540192926	1.00107812545625	0.87037037037037	1.02763366794595	1988.19266055046	0.02	0.038585
14.354037	2.787701	0.02055	0.00018	-0.690303	0.00018	0.509303	0.201036	1931	9	46	0.410532	14603	4.1451	5.1973	136.9863	0.0061	0.0451	39985397	14603	0.293151	0.99775	0.001252	0.523721	0.000226	0.47644	8.5e-05	7e-06	1.99360706932871	1328	Transient	tropics_22	1.594893	1.02306450022302	0.143769968051118	0.95742602366413	0.796460176991151	1.068976156494	2365.12941176471	0.02	0.0365075
4.792994	2.087722	0.059335	0.000135	-0.613507	0.000135	0.49031	0.21113	1875	9	55	0.414361	14888	3.8396	5.0425	91.3242	0.00632	0.0435	39985112	14888	0.139726	0.996399	0.001271	0.52122	0.000225	0.478066	8e-05	1.3e-05	2.00572075918283	1377	Est.	tropics_22	0.532554888888889	1.06496560110478	0.106215578284815	1.03881024332052	0.6	1.02561152644196	2639.125	0.02	0.03722
4.475382	4.279954	0.042561	0.000276	-0.610956	0.000276	0.481081	0.200222	2295	6	60	0.681466	27771	3.8438	4.1205	91.3242	0.00607	0.0234	39972229	27771	1.290411	0.988028	0.000821	0.534677	0.000171	0.462147	5.7e-05	-2e-06	1.26167924427649	1639	Transient	tropics_22	0.745897	1.05612361865699	0.336175395858709	1.01525158901266	1.6140350877193	1.04096964818553	3512.66666666667	0.02	0.0694275
8.160681	3.223709	0.058548	0.000208	-0.640557	0.000208	0.503482	0.195838	2183	6	46	0.524171	24740	4.1158	4.3836	273.9726	0.00616	0.0362	39975260	24740	0.983562	1.013122	0.001075	0.532877	0.000176	0.475444	6.3e-05	2e-05	1.53465539931442	1857	Transient	tropics_22	1.3601135	1.04656288055667	0.193488372093023	0.988968943947	1.18181818181818	1.05897224489109	3108.53968253968	0.02	0.06185
3.8	2.587586	0.017741	0.000167	-0.605531	0.000167	0.466497	0.197982	2673	5	22	0.499113	6203	4.5566	2.8795	68.4932	0.00634	0.0295	39993797	6203	2.326027	0.987518	0.000959	0.536669	0.000179	0.460214	9.8e-05	-1.3e-05	1.62033976487708	2075	Transient	tropics_22	0.76	1.03076531903789	0.174139728884254	1.01698540085487	0.932960893854749	1.01365234434415	2020.22448979592	0.02	0.0155075
3.305051	4.414015	0.024959	0.000285	-0.601555	0.000285	0.468146	0.196221	2435	6	47	0.71855	17655	3.7581	4.5041	273.9726	0.00635	0.0184	39982345	17655	1.673973	0.974203	0.000985	0.536018	0.000183	0.454571	0.000116	-1.9e-05	1.24364117100981	2157	Est.	tropics_22	0.550841833333333	1.05242242475773	0.289340101522843	1.02227704512952	1.55737704918033	1.02986332168132	1691.56034482759	0.02	0.0441375
6.253968	1.633913	0.027168	0.000105	-0.625242	0.000105	0.480283	0.191545	2701	5	21	0.476695	5664	4.635	2.9562	91.3242	0.00639	0.0305	39994336	5664	2.40274	1.00138	0.001085	0.536595	0.000175	0.466715	0.000104	0	1.64371533331909	2391	Transient	tropics_22	1.2507936	1.02612436343184	0.0967741935483871	0.997273382952785	0.6	1.02907127476083	1841.77884615385	0.02	0.01416
3.13245	2.008947	0.04943	0.00013	-0.600169	0.00013	0.478935	0.191509	2715	5	19	0.460658	5681	4.7099	5.2699	68.4932	0.00629	0.0307	39994319	5681	2.441096	1.000534	0.000729	0.536847	0.00018	0.466132	5.3e-05	-1.7e-05	1.60869207018036	2559	Est.	tropics_22	0.62649	1.05011128317242	0.178326474622771	1.02211411214813	0.722222222222222	1.0274664687256	3613.37735849057	0.02	0.0142025
3.08913	3.546404	0.055534	0.000229	-0.599821	0.000229	0.481853	0.188782	3023	5	43	0.458649	18367	4.0426	3.8384	136.9863	0.0061	0.0223	39981633	18367	3.284932	1.025886	0.00081	0.539801	0.000157	0.475284	4.1e-05	6e-06	1.50523801534699	2733	Transient	tropics_22	0.617826	1.0304312155834	0.282716049382716	1.01687451888687	1.45859872611465	1.01382121005546	4604.43902439024	0.02	0.0459175
4.383648	3.393695	0.000897	0.000219	-0.610219	0.000219	0.460957	0.18035	3359	5	70	0.670585	14547	4.6024	4.3356	136.9863	0.00613	0.0158	39985453	14547	4.205479	0.975959	0.000638	0.539732	0.000141	0.452212	3e-05	5e-06	1.43463926249926	2974	Transient	tropics_22	0.8767296	1.02555271525219	0.343260188087774	1.00648449279095	1.5531914893617	1.01933827496838	6011.66666666667	0.02	0.0363675
4.367442	2.734754	0.015789	0.000176	-0.610089	0.000176	0.467741	0.182045	3429	5	45	0.598781	8529	4.9063	4.5247	91.3242	0.00615	0.0224	39991471	8529	4.39726	0.992838	0.000827	0.53962	0.000142	0.460114	5.4e-05	1.3e-05	1.76553378678403	3091	Transient	tropics_22	0.8734884	1.0232427695872	0.212817412333736	1.00682427078135	1.23943661971831	1.01657632673642	3371.2037037037	0.02	0.0213225
3.053292	2.727568	0.017107	0.000176	-0.599533	0.000176	0.463492	0.182712	3373	5	63	0.66762	12931	4.6154	4.3753	273.9726	0.00624	0.016	39987069	12931	4.243836	0.971683	0.000691	0.539984	0.000139	0.450019	4.2e-05	6e-06	1.45269755682613	3165	Est.	tropics_22	0.6106584	1.04689920755801	0.254703328509407	1.01682270397325	1.26618705035971	1.02993873592004	4350.28571428571	0.02	0.0323275
6.70297	5.535536	-0.003841	0.000357	-0.628848	0.000357	0.467292	0.182171	3541	5	33	0.488229	4885	5.332	5.3301	24.9066	0.00659	0.0315	39995115	4885	4.70411	0.982711	0.00115	0.538151	0.000163	0.456676	0.00012	7e-06	2.02343003571543	3231	Transient	tropics_22	1.340594	1.0136920897446	0.310434782608696	0.990810572311038	2.19018404907975	1.02324624022283	1518.09166666667	0.02	0.0122125
2.994118	4.947024	0.035418	0.000319	-0.599058	0.000319	0.471764	0.177827	3457	5	42	0.555571	7135	5.0244	5.0082	68.4932	0.00602	0.0257	39992865	7135	4.473973	0.977107	0.000919	0.539445	0.000145	0.452989	9.1e-05	3e-06	1.92972469039106	3240	Est.	tropics_22	0.5988236	1.06032674857955	0.347116430903156	1.01832227609774	2.2	1.0414469225522	1954.14285714286	0.02	0.0178375
8.359649	1.282933	-0.009983	8.3e-05	-0.642155	8.3e-05	0.470651	0.176155	3555	5	32	0.459414	4780	5.3764	5.3548	30.4414	0.00656	0.0323	39995220	4780	4.742466	0.989871	0.000851	0.537845	0.00016	0.460266	5.8e-05	6e-06	2.04759387239739	3293	Transient	tropics_22	1.6719298	1.00019766690751	0.0975323149236193	0.978269450064231	0.51875	1.0225630396336	3037.15517241379	0.02	0.01195
5.833333	0.816308	0.002703	5.3e-05	-0.621863	5.3e-05	0.467119	0.179428	3443	5	44	0.585485	7785	4.9322	5.2	30.4414	0.00647	0.024	39992215	7785	4.435616	0.974136	0.000803	0.539554	0.000145	0.451523	7e-05	1e-06	1.84843501670204	3347	Transient	tropics_22	1.1666666	1.02932922753925	0.0660024906600249	0.995161151744618	0.36551724137931	1.03454087610155	2563.25714285714	0.02	0.0194625
4.401869	0.408595	0.015395	2.6e-05	-0.610365	2.6e-05	0.46764	0.183588	3569	5	30	0.45373	4571	5.3396	5.3726	39.1389	0.00641	0.0327	39995429	4571	4.780822	0.99275	0.000928	0.537952	0.000159	0.461517	7.9e-05	4e-06	2.02179330755839	3533	Transient	tropics_22	0.8803738	1.02293035857787	0.0280172413793103	1.00966737217604	0.163522012578616	1.01326711692094	2323.89873417722	0.02	0.0114275
5.22314	2.999795	0.024977	0.000194	-0.616962	0.000194	0.475277	0.176744	3513	5	36	0.534785	5419	5.282	4.3425	91.3242	0.00614	0.0279	39994581	5419	4.627397	0.987923	0.001069	0.538478	0.00016	0.458798	8.5e-05	1.8e-05	1.90188310802942	3585	Transient	tropics_22	1.044628	1.03782535536459	0.181478016838167	1.0020487332369	1.2125	1.0359177677322	2079.34117647059	0.02	0.0135475
3.77193	0.755002	0.071542	4.9e-05	-0.605305	4.9e-05	0.492155	0.174536	3863	6	17	0.29127	4834	6.571	6.0795	34.2466	0.00609	0.0565	39995166	4834	5.586301	1.020646	0.000998	0.534939	0.000162	0.477168	9.4e-05	-2e-06	1.91011045540622	3763	Est.	tropics_22	0.628655	1.05243469783944	0.0490981963927856	1.02050495352982	0.302469135802469	1.03140822519532	1856.76595744681	0.02	0.012085
9.381605	4.592147	-0.002865	0.000296	-0.650363	0.000296	0.478125	0.171207	4311	7	64	0.4844	21955	7.9752	5.6521	Inf	0.00596	0.0565	39978045	21955	6.813699	0.989692	0.000774	0.532037	0.000177	0.465244	6.1e-05	-1.4e-05	1.73175982782379	3818	Transient	tropics_22	1.34022928571429	1.00752466443689	0.382428940568475	0.98086469274621	1.67231638418079	1.02768654727412	2806.67213114754	0.02	0.0548875
4.101952	5.249909	0.045969	0.000339	-0.607956	0.000339	0.481216	0.174797	4297	7	59	0.488355	22627	7.7772	5.6137	136.9863	0.00638	0.0551	39977373	22627	6.775342	0.999045	0.000761	0.531916	0.000175	0.469747	5.7e-05	-1.4e-05	1.72168053163734	3851	Est.	tropics_22	0.585993142857143	1.04804283305888	0.445466491458607	1.02358758538417	1.93714285714286	1.02441527034766	3066.61403508772	0.02	0.0565675
9.351759	2.067221	-0.004223	0.000133	-0.650124	0.000133	0.477217	0.170443	4605	6	41	0.279764	9819	9.3193	7.8726	91.3242	0.00649	0.0723	39990181	9819	7.619178	0.994646	0.000797	0.534276	0.000182	0.46563	7.8e-05	-2.3e-05	2.16513301348191	3967	Transient	tropics_22	1.5586265	1.00114604022513	0.166875784190715	0.976987637659224	0.730769230769231	1.02488456499796	2185.16666666667	0.02	0.0245475
7.728571	3.152041	0.038007	0.000203	-0.637086	0.000203	0.491424	0.163246	4437	6	50	0.428865	15569	8.3351	6.5603	273.9726	0.00647	0.0598	39984431	15569	7.158904	0.982039	0.000951	0.533396	0.000197	0.460477	9.3e-05	-1.7e-05	1.98902479085078	4126	Transient	tropics_22	1.28809516666667	1.05773650946915	0.213459516298633	0.991441996316494	1.03045685279188	1.06720639684501	1755.33333333333	0.02	0.0389225
4.201465	1.252452	0.031053	8.1e-05	-0.608756	8.1e-05	0.474342	0.176357	4535	6	48	0.358788	11851	8.5416	6.2658	68.4932	0.00656	0.0623	39988149	11851	7.427397	0.990515	0.000934	0.534209	0.00019	0.463755	0.000103	-2.3e-05	2.08293443921431	4183	Transient	tropics_22	0.700244166666667	1.04141802402485	0.0867237687366167	1.01837898305258	0.426315789473684	1.02282886437882	1712.20388349515	0.02	0.0296275
7.990506	2.256239	0.015548	0.000146	-0.63919	0.000146	0.481512	0.169247	4451	6	50	0.411317	14721	8.3444	6.0356	136.9863	0.0065	0.0597	39985279	14721	7.19726	0.991343	0.000832	0.533397	0.000196	0.464833	6e-05	-1.5e-05	2.01074730575105	4202	Transient	tropics_22	1.331751	1.02453893256343	0.175480769230769	0.989356340458452	0.744897959183674	1.03588170375167	2820.78333333333	0.02	0.0368025
8.268657	2.395485	0.048993	0.000155	-0.641424	0.000155	0.498929	0.157485	4773	6	35	0.265588	8901	9.955	6.9178	27.3973	0.00632	0.0819	39991099	8901	8.079452	0.996162	0.000753	0.533869	0.000198	0.466793	0.000149	-7.5e-05	2.13173255214805	4449	Transient	tropics_22	1.3781095	1.05425924621026	0.205843293492696	0.986275835444648	0.782828282828283	1.06884422002901	1056.94630872483	0.02	0.0222525
9.613861	3.138026	-0.003655	0.000202	-0.652229	0.000202	0.47848	0.172578	4717	6	34	0.232991	8657	9.7254	6.9411	136.9863	0.00617	0.0795	39991343	8657	7.926027	0.994549	0.000735	0.534239	0.000197	0.465681	0.000113	-5.7e-05	2.14825875381369	4547	Transient	tropics_22	1.60231016666667	1.00181255160083	0.274829931972789	0.975000763026274	1.0253807106599	1.02748447971895	1527.2389380531	0.02	0.0216425
3.901042	2.307916	0.074042	0.000149	-0.606342	0.000149	0.493952	0.162153	4857	6	33	0.304281	9156	10.2598	7.4411	68.4932	0.00621	0.0891	39990844	9156	8.309589	1.008654	0.000844	0.533098	0.000203	0.473317	0.000151	-6.9e-05	2.10827163153222	4637	Est.	tropics_22	0.650173666666667	1.06761291020688	0.17654028436019	1.02296779629535	0.733990147783251	1.04359657481138	1073.86092715232	0.02	0.02289
10.552106	6.185201	0.086755	0.000399	-0.659765	0.000399	0.527901	0.138312	5193	7	52	0.408572	22515	9.989	8.0685	136.9863	0.00624	0.0958	39977485	22515	9.230137	1.011625	0.000788	0.528779	0.000222	0.478643	0.000173	-9.8e-05	1.59928641689157	4985	Est.	tropics_22	1.50744371428571	1.07809657014171	0.506345177664975	0.977672730626557	1.7972972972973	1.10291177349298	799.491329479769	0.02	0.0562875
17.363636	3.195691	0.009361	0.000206	-0.714476	0.000206	0.516134	0.136606	5375	9	79	0.396361	28141	7.4433	8.5671	136.9863	0.00616	0.0909	39971859	28141	9.728767	1.010734	0.001725	0.522273	0.000235	0.484381	0.000576	-0.000204	1.81762494856565	5032	Transient	tropics_22	1.92929288888889	0.998685065700602	0.119420289855072	0.937150715497167	0.876595744680851	1.06555376862429	237.163194444444	0.02	0.0703525
14.618469	3.105953	0.02114	2e-04	-0.692427	2e-04	0.510976	0.135537	5459	10	73	0.454838	37244	5.1422	8.7973	Inf	0.00638	0.0733	39962756	37244	9.958904	1.02487	0.002164	0.515975	0.000205	0.497114	0.000671	-0.000187	1.73042410878327	5270	Transient	tropics_22	1.4618469	0.996580085994518	0.0924214417744917	0.969737332188799	0.975609756097561	1.02788495194261	201.992548435171	0.02	0.09311
10.736749	4.84766	0.112655	0.000313	-0.661248	0.000313	0.54262	0.124614	5347	8	67	0.423692	27199	8.4835	8.4904	273.9726	0.00593	0.0965	39972801	27199	9.652055	1.002427	0.002124	0.524066	0.000238	0.478741	0.000649	-0.000194	1.80036878022443	5294	Est.	tropics_22	1.342093625	1.11653589394156	0.147363465160075	0.985003236916489	1.31512605042017	1.13343122899438	192.009244992296	0.02	0.0679975
13.223694	3.846297	0.026637	0.000248	-0.681224	0.000248	0.508323	0.124871	5613	12	116	0.560992	57245	3.1629	9.2192	273.9726	0.00624	0.0345	39942755	57245	10.380822	0.998315	0.001711	0.5095	0.000144	0.490124	0.000367	-4.9e-05	1.33259388010434	5620	Transient	tropics_22	1.1019745	1.02872834318878	0.144944476914085	0.993125166855456	1.72222222222222	1.03713141980397	340.24795640327	0.02	0.1431125
12.025408	5.166324	0.019151	0.000333	-0.671599	0.000333	0.499503	0.122545	5697	12	102	0.700089	41499	2.8321	4.8315	273.9726	0.00652	0.0195	39958501	41499	10.610959	0.962369	0.000919	0.508149	0.000137	0.47367	0.000131	-1.5e-05	1.21253112818888	5800	Est.	tropics_22	1.00211733333333	1.05919408944606	0.362350380848749	1.00539607396774	2.43065693430657	1.05453796947242	935.458015267175	0.02	0.1037475
8.694175	2.037539	0.024371	0.000131	-0.644842	0.000131	0.488474	0.129302	5879	12	45	0.695352	9982	3.4221	3.2479	136.9863	0.00644	0.0153	39990018	9982	11.109589	0.972924	0.000688	0.508487	0.000153	0.478536	5e-05	-1e-05	1.33853086910268	6067	Transient	tropics_22	0.724514583333333	1.0531864771549	0.190406976744186	1.0319741612616	0.856209150326797	1.02076750756474	2586.04	0.02	0.024955
13.75814	5.104294	-0.010373	0.000329	-0.685516	0.000329	0.49137	0.127374	5893	12	45	0.679123	9125	3.4707	5.0411	68.4932	0.00656	0.014	39990875	9125	11.147945	0.974948	0.000771	0.508602	0.000154	0.479423	6.9e-05	-1e-05	1.36494538344319	6246	Transient	tropics_22	1.14651166666667	1.01511117928847	0.426718547341115	0.990617783872946	2.13636363636364	1.02491953869547	1846	0.02	0.0228125
16.080808	0.680339	-0.015057	4.4e-05	-0.704172	4.4e-05	0.498214	0.127235	6103	12	22	0.371291	3539	4.4046	3.8575	39.1389	0.00654	0.0292	39996461	3539	11.723288	0.986733	0.001059	0.507702	0.000135	0.486112	0.000183	-2.7e-05	1.92556953662398	6696	Transient	tropics_22	1.34006733333333	0.998300239094861	0.0415486307837583	0.974031746140157	0.325925925925926	1.02489549733395	695.273224043716	0.02	0.0088475
13.439189	7.62468	0.012835	0.000492	-0.682955	0.000492	0.501582	0.125506	5949	12	32	0.58268	6120	3.7286	5.1192	45.6621	0.00644	0.0189	39993880	6120	11.30137	0.975283	0.000866	0.508668	0.000147	0.479533	0.000104	-1.4e-05	1.55656494684908	6820	Est.	tropics_22	1.11993241666667	1.03858851445842	0.568129330254042	0.993029144495352	3.3469387755102	1.04598015152242	1206.78846153846	0.02	0.0153
14.158333	2.349931	0.001799	0.000152	-0.688731	0.000152	0.498945	0.124375	5963	12	27	0.561328	5601	3.755	5.1384	39.1389	0.00625	0.0197	39994399	5601	11.339726	0.984914	0.000624	0.508751	0.000149	0.484184	3.7e-05	-1.1e-05	1.59800288800629	6902	Transient	tropics_22	1.17986108333333	1.01714527275612	0.243589743589744	0.98714886678917	1.02013422818792	1.0304863440345	3361.48648648649	0.02	0.0140025
10.876033	1.563145	0.018194	0.000101	-0.662367	0.000101	0.493991	0.126991	5977	12	27	0.533767	5227	3.8161	5.1575	54.7945	0.00627	0.0211	39994773	5227	11.378082	0.988503	0.000759	0.508458	0.000148	0.486249	9.1e-05	-2.2e-05	1.61745908300322	6941	Est.	tropics_22	0.906336083333333	1.03020478356489	0.133069828722003	1.01410420156611	0.682432432432432	1.01592188364398	1395.50549450549	0.02	0.0130675
8.364486	4.848458	0.05906	0.000313	-0.642194	0.000313	0.504307	0.126195	6047	12	22	0.435999	4289	4.1123	3.7041	30.4414	0.00621	0.0257	39995711	4289	11.569863	0.98777	0.000843	0.507918	0.000145	0.486398	0.000105	-1.8e-05	1.86572473794151	7091	Transient	tropics_22	0.6970405	1.07397358612231	0.37129300118624	1.03586959437148	2.15862068965517	1.03681964152813	1201.85714285714	0.02	0.0107225
17.308824	3.066393	-0.009109	0.000198	-0.714036	0.000198	0.50615	0.121473	6131	12	20	0.385807	3227	4.5953	5.3685	54.7945	0.0065	0.0305	39996773	3227	11.8	0.99265	0.000878	0.507416	0.000149	0.489292	0.000115	-2.2e-05	1.84846299504114	7128	Transient	tropics_22	1.442402	0.998269643135706	0.225512528473804	0.965014742080062	1.32885906040268	1.03445386395036	1056.28695652174	0.02	0.0080675
11.049834	2.034061	0.062819	0.000131	-0.663763	0.000131	0.517346	0.124988	6481	12	19	0.520072	12256	5.0712	5.8438	91.3242	0.00621	0.0364	39987744	12256	12.758904	1.03044	0.000724	0.50792	0.000147	0.507379	3.6e-05	-4e-06	1.4617182303319	7216	Transient	tropics_22	0.9208195	1.03337805871087	0.180939226519337	1.01376216271342	0.891156462585034	1.01964409248313	3471.88888888889	0.02	0.03064
11.253165	3.894768	0.006019	0.000251	-0.665396	0.000251	0.489803	0.132764	6817	12	79	0.593739	30537	5.2564	4.3534	136.9863	0.00647	0.0285	39969463	30537	13.679452	0.987481	0.000687	0.510868	0.000172	0.483448	4.5e-05	-1.8e-05	1.43617223199183	7369	Est.	tropics_22	0.93776375	1.01879140011639	0.365356622998544	1.00626759888562	1.4593023255814	1.01314515728682	2950.31111111111	0.02	0.0763425
17.637931	1.472354	-0.041894	9.5e-05	-0.71668	9.5e-05	0.491116	0.134684	7223	11	19	0.345139	2767	7.945	6.9315	45.6621	0.00627	0.0471	39997233	2767	14.791781	0.996392	0.000784	0.515356	0.000178	0.48357	7e-05	-2.2e-05	1.84468466999009	7665	Transient	tropics_22	1.60344827272727	0.962443923833537	0.121173469387755	0.947638057983199	0.533707865168539	1.01560477283537	1924.05714285714	0.02	0.0069175
13.79646	4.250607	0.008189	0.000274	-0.685824	0.000274	0.500673	0.127039	7111	11	29	0.450661	4611	7.1254	5.1589	45.6621	0.00602	0.0402	39995389	4611	14.484932	0.983362	0.000735	0.513427	0.000201	0.479031	3.2e-05	-1.7e-05	1.76916297727507	8004	Transient	tropics_22	1.25422363636364	1.02528125102813	0.372789115646258	0.981006122216488	1.36318407960199	1.04517870450973	3969.96875	0.02	0.0115275
10.273684	2.34615	0.045565	0.000151	-0.657529	0.000151	0.505222	0.13058	7181	10	16	0.382965	3217	7.7302	6.8164	30.4414	0.00614	0.0457	39996783	3217	14.676712	0.991637	0.000836	0.515562	0.000188	0.481055	6e-05	-1.4e-05	1.73735286304338	8310	Transient	tropics_22	1.0273684	1.05544572524032	0.180622009569378	1.00498107569164	0.803191489361702	1.05023749883069	2176.33333333333	0.02	0.0080425
15.055556	1.756173	-0.01622	0.000113	-0.695937	0.000113	0.493542	0.137671	7279	10	18	0.287775	2634	8.3589	5.6192	21.0748	0.0064	0.0505	39997366	2634	14.945205	1.003071	0.000659	0.515602	0.000173	0.486599	6.3e-05	-3.3e-05	1.8480224188302	8337	Transient	tropics_22	1.5055556	0.980898496576023	0.171471927162367	0.967038596135991	0.653179190751445	1.01426842225323	2185.25396825397	0.02	0.006585
10.52459	0.577264	0.019406	3.7e-05	-0.659544	3.7e-05	0.493164	0.139518	7475	12	16	0.33743	2685	7.9083	6.1562	16.116	0.00623	0.0475	39997315	2685	15.482192	1.006382	0.000731	0.510693	0.000141	0.492872	8e-05	-1.9e-05	1.92493312133583	8413	Transient	tropics_22	0.877049166666667	1.01312972646274	0.0506155950752394	1.01252038395748	0.26241134751773	1.00059244590888	1743.975	0.02	0.0067125
9.776119	0.979728	0.070151	6.3e-05	-0.653532	6.3e-05	0.515726	0.130586	7461	12	16	0.352185	2723	8.0454	6.1178	22.8311	0.00632	0.0495	39997277	2723	15.443836	1.010334	0.000615	0.510873	0.000132	0.49465	7.7e-05	-2.8e-05	1.87529038921883	8425	Est.	tropics_22	0.814676583333333	1.06169854940775	0.102439024390244	1.01826709086987	0.477272727272727	1.042607904579	1695.92207792208	0.02	0.0068075
10.421053	0.805171	0.0372	5.2e-05	-0.658712	5.2e-05	0.501601	0.134901	7461	12	16	0.352185	2723	8.0454	6.1178	22.8311	0.00632	0.0495	39997277	2723	15.443836	1.010334	0.000615	0.510873	0.000132	0.49465	7.7e-05	-2.8e-05	1.87529038921883	8426	Transient	tropics_22	0.868421083333333	1.02728462092493	0.0845528455284553	1.01300610505616	0.393939393939394	1.01405236025473	1751.96103896104	0.02	0.0068075
11.647132	3.083714	0.081553	0.000199	-0.66856	0.000199	0.529948	0.13024	7867	12	49	0.477401	33630	7.7138	7.2301	136.9863	0.00612	0.0537	39966370	33630	16.556164	1.02744	0.001045	0.509341	0.000146	0.504513	0.000141	-1.6e-05	1.65193007526678	8486	Transient	tropics_22	0.970594333333333	1.05599423762781	0.190430622009569	1.00609605143265	1.36301369863014	1.0504149546196	923.687943262411	0.02	0.084075
14.14869	2.510249	0.106777	0.000162	-0.688653	0.000162	0.554734	0.113712	7923	12	73	0.518624	49319	8.2	7.3836	273.9726	0.00616	0.062	39950681	49319	16.709589	1.023501	0.001003	0.509084	0.000146	0.502847	0.000147	-2.3e-05	1.6365515290087	8546	Est.	tropics_22	1.1790575	1.08713728448831	0.161515453639083	0.986580107148393	1.10958904109589	1.10318645631773	773.551020408163	0.02	0.1232975
14.840409	2.270914	0.085711	0.000147	-0.694209	0.000147	0.546292	0.107715	8035	13	104	0.463934	56299	7.6024	7.6904	273.9726	0.0059	0.083	39943701	56299	17.016438	0.99458	0.001776	0.5065	0.000148	0.491263	0.000476	-8.9e-05	1.82526933147646	8677	Est.	tropics_22	1.14156992307692	1.09542864302793	0.0827702702702703	0.986119194561435	0.993243243243243	1.11201535633663	226.292016806723	0.02	0.1407475
18.114488	4.233093	0.006459	0.000273	-0.720507	0.000273	0.517973	0.112288	8217	16	113	0.535366	45255	3.6011	8.189	136.9863	0.00618	0.0442	39954745	45255	17.515068	0.994786	0.001645	0.494829	0.000128	0.502942	0.000453	-8.3e-05	1.47991725821594	8929	Transient	tropics_22	1.1321555	1.01175519591477	0.165957446808511	0.983179108571282	2.1328125	1.02988614989402	247.876379690949	0.02	0.1131375
16.90665	3.949086	0.025632	0.000255	-0.710806	0.000255	0.522734	0.111696	8315	16	82	0.44882	32405	3.171	8.4575	91.3242	0.00616	0.0283	39967595	32405	17.783562	0.981855	0.001163	0.492138	0.000122	0.499028	0.00025	-3.8e-05	1.43576717384883	9341	Transient	tropics_22	1.056665625	1.04492346068562	0.219260533104041	0.998191750870285	2.09016393442623	1.04750434845339	446.784	0.02	0.0810125
16.559392	3.249235	0.032382	0.00021	-0.708017	0.00021	0.524809	0.110841	8315	16	82	0.44882	32405	3.171	8.4575	91.3242	0.00616	0.0283	39967595	32405	17.783562	0.981855	0.001163	0.492138	0.000122	0.499028	0.00025	-3.8e-05	1.43576717384883	9541	Est.	tropics_22	1.034962	1.05200055235883	0.180567497850387	1.00097959350291	1.72131147540984	1.05166243176736	443.364	0.02	0.0810125
15.391892	2.332907	-0.02204	0.000151	-0.698639	0.000151	0.492054	0.120626	8581	17	27	0.465556	6605	3.8537	8.8685	45.6621	0.00652	0.0317	39993395	6605	18.512329	0.975648	0.001005	0.488357	0.000156	0.49972	0.000184	-4.1e-05	1.90465981384715	10138	Transient	tropics_22	0.905405411764706	1.00261683130021	0.150248756218905	1.01823382590253	0.967948717948718	0.984659409269191	655.576086956522	0.02	0.0165125
19.806584	1.86794	-0.001895	0.000121	-0.734099	0.000121	0.520235	0.11082	8511	17	40	0.552553	10104	3.622	8.6753	Inf	0.00682	0.0264	39989896	10104	18.320548	0.978513	0.000704	0.489036	0.000143	0.500478	0.000106	-3.5e-05	1.63203840210687	10212	Transient	tropics_22	1.16509317647059	1.02002405116628	0.171875	0.981395414823047	0.846153846153846	1.03947626069478	1045.47169811321	0.02	0.02526
17.487544	3.481162	0.024106	0.000225	-0.715472	0.000225	0.524121	0.10937	8469	17	46	0.540376	12817	3.4209	8.5616	68.4932	0.00648	0.0247	39987183	12817	18.205479	0.972455	0.000818	0.490002	0.000133	0.496404	0.000153	-3.7e-05	1.59079069638289	10225	Est.	tropics_22	1.02867905882353	1.05341522067241	0.275061124694376	0.997876065001937	1.69172932330827	1.05583556941523	714.83660130719	0.02	0.0320425
19.074468	1.430625	-0.006156	9.2e-05	-0.728218	9.2e-05	0.514915	0.117603	8693	17	20	0.387104	4637	4.1635	9.1753	68.4932	0.00602	0.0279	39995363	4637	18.819178	0.999815	0.000897	0.490052	0.000188	0.510354	0.000144	-5.5e-05	1.90605145932757	10242	Transient	tropics_22	1.12202752941176	0.994046808005606	0.102564102564103	0.985137327308185	0.48936170212766	1.00893693397132	816.6875	0.02	0.0115925
16.381944	2.65273	0.009	0.000171	-0.706591	0.000171	0.511606	0.118068	8623	17	27	0.423215	5574	4.014	8.9822	34.2466	0.00658	0.031	39994426	5574	18.627397	0.990826	0.000828	0.488639	0.000169	0.507202	0.000123	-4.2e-05	2.01687922040348	10552	Transient	tropics_22	0.963643764705882	1.01838326989186	0.206521739130435	1.00958595721341	1.01183431952663	1.008682931061	959.90243902439	0.02	0.013935
10.782609	3.091871	0.03049	0.000199	-0.661616	0.000199	0.499726	0.124198	8763	16	20	0.316409	5101	4.5253	9.3671	39.1389	0.00639	0.03	39994899	5101	19.010959	1.006818	0.001035	0.491453	0.000198	0.512484	0.000189	-6.5e-05	1.95337073439029	10634	Transient	tropics_22	0.6739130625	1.0239780977311	0.192270531400966	1.04998194586062	1.00505050505051	0.975105564271275	657.132275132275	0.02	0.0127525
10.964912	1.121576	0.060928	7.2e-05	-0.663081	7.2e-05	0.515925	0.117968	8763	16	20	0.316409	5101	4.5253	9.3671	39.1389	0.00639	0.03	39994899	5101	19.010959	1.006818	0.001035	0.491453	0.000198	0.512484	0.000189	-6.5e-05	1.95337073439029	10642	Est.	tropics_22	0.685307	1.0556251360428	0.0695652173913044	1.04844484850866	0.363636363636364	1.00671435596038	624.169312169312	0.02	0.0127525
15.024658	3.793913	0.059277	0.000245	-0.695689	0.000245	0.532311	0.115416	9001	16	37	0.307419	17468	5.1985	10.0192	54.7945	0.0061	0.0386	39982532	17468	19.663014	1.027336	0.000882	0.493938	0.000164	0.520185	6.9e-05	-1.2e-05	2.04448758869922	10756	Transient	tropics_22	0.939041125	1.03283552428973	0.277777777777778	1.00970304800164	1.49390243902439	1.02331093745494	1672.69565217391	0.02	0.04367
14.852941	1.684256	0.041957	0.000109	-0.69431	0.000109	0.522368	0.120432	8931	16	32	0.263383	11246	4.9358	9.826	45.6621	0.00605	0.0351	39988754	11246	19.471233	1.021525	0.000912	0.493239	0.00017	0.517996	9.2e-05	-2.2e-05	2.03150736952041	10773	Transient	tropics_22	0.9283088125	1.0208752945374	0.119517543859649	1.0125292772596	0.641176470588235	1.0084402196156	1309.04347826087	0.02	0.028115
16.291777	3.166855	0.025269	0.000204	-0.705867	0.000204	0.519986	0.119206	9113	16	61	0.276349	33664	5.3355	10.3247	273.9726	0.00594	0.0412	39966336	33664	19.969863	1.02219	0.000836	0.494904	0.000159	0.51658	7.6e-05	-1.7e-05	2.10134776821136	10791	Transient	tropics_22	1.0182360625	1.00332713819504	0.244019138755981	0.99752753620216	1.28301886792453	1.00659336404816	1568.5	0.02	0.08416
14.310433	2.585565	0.075828	0.000167	-0.689953	0.000167	0.538115	0.114236	9015	16	41	0.292679	18686	5.1115	10.0575	91.3242	0.006	0.0381	39981314	18686	19.70137	1.023662	0.00082	0.493955	0.000166	0.518342	8.8e-05	-2.9e-05	2.04787142549337	10822	Transient	tropics_22	0.8944020625	1.05384102228434	0.203658536585366	1.0154763970307	1.00602409638554	1.03814662905958	1298.13636363636	0.02	0.046715
10.875556	4.662291	0.067532	0.000301	-0.662363	0.000301	0.519452	0.12001	9197	15	91	0.242114	42195	5.5937	10.5562	273.9726	0.00639	0.0455	39957805	42195	20.2	1.007269	0.000884	0.495403	0.000167	0.508525	8.3e-05	-1.6e-05	2.23096870229453	10885	Est.	tropics_22	0.725037066666667	1.06214377163793	0.340497737556561	1.04083232568556	1.80239520958084	1.02148763580945	1445.90361445783	0.02	0.1054875
19.958234	4.491096	0.017149	0.00029	-0.735317	0.00029	0.531242	0.109275	9295	15	96	0.208969	37039	5.7184	10.8219	273.9726	0.00655	0.052	39962961	37039	20.468493	0.987284	0.001239	0.497034	0.000198	0.496829	0.000181	-3e-05	2.49814253118998	11032	Transient	tropics_22	1.33054893333333	1.03039944764592	0.234059725585149	0.964427946245861	1.46464646464646	1.06926528040835	603.729281767956	0.02	0.0925975
13.044798	4.317357	0.049904	0.000279	-0.679787	0.000279	0.519138	0.113801	9407	15	88	0.240135	26127	5.8931	4.0849	91.3242	0.00618	0.0729	39973873	26127	20.775342	0.991614	0.001638	0.498227	0.000258	0.497968	0.00038	-0.000107	2.68977740103949	11051	Transient	tropics_22	0.8696532	1.06005984102168	0.17032967032967	1.01705630822523	1.08139534883721	1.04251277190502	299.476315789474	0.02	0.0653175
21.165414	7.043315	0.024401	0.000454	-0.745013	0.000454	0.540244	0.109412	9351	15	99	0.165926	31279	5.9024	4.2849	136.9863	0.00639	0.0639	39968721	31279	20.621918	0.987948	0.00128	0.497742	0.000223	0.496543	0.000254	-7.4e-05	2.63912515851086	11058	Transient	tropics_22	1.4110276	1.037201493067	0.3546875	0.953763452620289	2.03587443946188	1.088010504629	430.755905511811	0.02	0.0781975
21.630952	4.809042	0.005365	0.00031	-0.748752	0.00031	0.53189	0.106545	9561	15	83	0.319238	19794	6.8195	11.5534	91.3242	0.00636	0.1036	39980206	19794	21.19726	0.995147	0.001134	0.495984	0.000345	0.50239	0.000554	-3e-04	2.67102475264181	11208	Transient	tropics_22	1.44206346666667	1.01028231747074	0.27336860670194	0.953571958386378	0.898550724637681	1.05871932164255	192.319494584838	0.02	0.049485
17.060719	2.156165	0.05124	0.000139	-0.712043	0.000139	0.536942	0.108559	9351	15	99	0.165926	31279	5.9024	4.2849	136.9863	0.00639	0.0639	39968721	31279	20.621918	0.987948	0.00128	0.497742	0.000223	0.496543	0.000254	-7.4e-05	2.63912515851086	11241	Transient	tropics_22	1.13738126666667	1.06541587319061	0.10859375	0.985733158326015	0.623318385650224	1.08136052668148	427.397637795276	0.02	0.0781975
21.915129	4.199439	0.054446	0.000271	-0.751035	0.000271	0.560013	0.098655	9407	15	88	0.240135	26127	5.8931	4.0849	91.3242	0.00618	0.0729	39973873	26127	20.775342	0.991614	0.001638	0.498227	0.000258	0.497968	0.00038	-0.000107	2.68977740103949	11317	Est.	tropics_22	1.4610086	1.06488558378526	0.165445665445665	0.947114279790324	1.05038759689922	1.12459635960544	259.618421052632	0.02	0.0653175
12.595918	4.853045	0.029118	0.000313	-0.676181	0.000313	0.506603	0.120875	9449	15	86	0.290722	24133	6.3131	11.2438	136.9863	0.00619	0.0843	39975867	24133	20.890411	0.989813	0.001271	0.49811	0.000278	0.497313	4e-04	-0.000173	2.69651157710797	11433	Transient	tropics_22	0.839727866666667	1.04014200030149	0.246262785208497	1.02097019094343	1.12589928057554	1.0186803884073	302.1875	0.02	0.0603325
18.986979	10.226393	-0.01547	0.00066	-0.727515	0.00066	0.509968	0.116092	9659	17	64	0.247659	19119	7.4148	11.8205	91.3242	0.00624	0.1244	39980881	19119	21.465753	1.00073	0.001129	0.491249	0.000391	0.510246	0.00067	-0.000385	2.59849439011815	11646	Transient	tropics_22	1.11688111764706	0.98393077631331	0.58458813108946	0.983428003135032	1.68797953964194	0.999455164763663	173.271641791045	0.02	0.0477975
14.622785	3.566569	0.032358	0.00023	-0.692461	0.00023	0.516526	0.114438	9589	16	80	0.309235	19241	6.9408	11.6288	68.4932	0.00609	0.1093	39980759	19241	21.273973	1.001376	0.00133	0.495125	0.000363	0.506556	0.000744	-0.000373	2.63410978630824	11825	Transient	tropics_22	0.9139240625	1.03146791289755	0.172932330827068	1.01053917297216	0.633608815426997	1.01968193052693	153.814516129032	0.02	0.0481025
12.316302	2.406036	0.041887	0.000155	-0.673935	0.000155	0.511895	0.115446	9631	16	70	0.289128	18874	7.1655	11.7452	136.9863	0.00618	0.1152	39981126	18874	21.389041	1.002933	0.001078	0.493008	0.000388	0.509521	0.000642	-0.000374	2.57862636439967	11880	Transient	tropics_22	0.769768875	1.03972711869364	0.14378478664193	1.03385535538369	0.399484536082474	1.00465927802779	179.822429906542	0.02	0.047185
18.702439	1.960238	0.036508	0.000126	-0.72523	0.000126	0.53595	0.107488	9659	17	64	0.247659	19119	7.4148	11.8205	91.3242	0.00624	0.1244	39980881	19119	21.465753	1.00073	0.001129	0.491249	0.000391	0.510246	0.00067	-0.000385	2.59849439011815	12036	Transient	tropics_22	1.10014347058824	1.03642601045774	0.111603188662533	0.985677705428216	0.322250639386189	1.0503757011324	160.429850746269	0.02	0.0477975
12.980861	2.454179	0.077379	0.000158	-0.679273	0.000158	0.53325	0.107791	9729	17	72	0.335997	20521	7.7363	12.0137	68.4932	0.00616	0.1385	39979479	20521	21.657534	1.008746	0.001137	0.487387	0.000408	0.518412	0.000659	-0.000389	2.45526506437817	12158	Est.	tropics_22	0.763580058823529	1.07108379108172	0.13896218117854	1.04021124246723	0.387254901960784	1.02862202263836	163.567526555387	0.02	0.0513025
12.471299	10.321684	0.018732	0.000666	-0.67518	0.000666	0.500952	0.109179	10247	14	95	0.561415	30929	8.1229	6.3863	136.9863	0.00629	0.1303	39969071	30929	23.076712	0.983624	0.000824	0.501471	0.000335	0.490851	0.000183	-0.000152	1.52875653868922	12685	Est.	tropics_22	0.890807071428571	1.03587198414553	0.808252427184466	1.01514301066199	1.98805970149254	1.02057854623908	596.606557377049	0.02	0.0773225
22.608828	4.445158	0.00834	0.000287	-0.756607	0.000287	0.537855	0.099085	10233	14	95	0.567148	32637	8.0862	6.3479	Inf	0.00627	0.1304	39967363	32637	23.038356	0.986126	0.000813	0.500949	0.000334	0.49265	0.000218	-0.000171	1.49278327429635	12773	Transient	tropics_22	1.61491628571429	1.02256189846349	0.353013530135301	0.936733907517386	0.859281437125748	1.09175885517101	454.518348623853	0.02	0.0815925
11.83982	5.403983	0.027378	0.000349	-0.670108	0.000349	0.502725	0.112927	10261	14	94	0.556794	29237	8.238	13.4712	273.9726	0.00633	0.1329	39970763	29237	23.115068	0.979376	0.000837	0.501713	0.000325	0.488474	0.000175	-0.00014	1.60171685738342	13009	Transient	tropics_22	0.845701428571428	1.0493990267266	0.416965352449223	1.01981275399346	1.07384615384615	1.02917453129542	645.297142857143	0.02	0.0730925
11.095982	5.372484	0.012836	0.000347	-0.664133	0.000347	0.492406	0.111628	10345	13	71	0.5257	20350	8.6353	6.6548	91.3242	0.00658	0.1363	39979650	20350	23.345205	0.985318	0.000909	0.503953	0.000316	0.489246	0.000194	-0.000138	1.80438304412183	13196	Transient	tropics_22	0.853537076923077	1.0280120073568	0.381738173817382	1.02136428634794	1.09810126582278	1.00645891841732	575.40206185567	0.02	0.050875
9.674731	6.348501	0.029209	0.00041	-0.652718	0.00041	0.494795	0.109978	10415	13	58	0.478896	15684	8.7989	6.8466	136.9863	0.00628	0.1352	39984316	15684	23.536986	0.987063	0.001071	0.506793	0.000284	0.487259	0.000157	-8.4e-05	1.90516985889576	13556	Transient	tropics_22	0.744210076923077	1.04313480162876	0.3828197945845	1.02730065905955	1.44366197183099	1.01546610734743	700.496815286624	0.02	0.03921
15.279352	2.055566	-0.01759	0.000133	-0.697735	0.000133	0.493867	0.114776	10555	12	37	0.280324	11847	9.4453	7.2301	136.9863	0.00636	0.144	39988153	11847	23.920548	0.997923	0.001086	0.510103	0.000217	0.489327	0.000129	-3.5e-05	2.06181725856168	13668	Transient	tropics_22	1.27327933333333	0.984608833490646	0.122467771639042	0.975707541935509	0.612903225806452	1.00927804923906	889.736434108527	0.02	0.0296175
9.673611	4.782359	0.016769	0.000309	-0.652709	0.000309	0.48864	0.11691	10485	12	38	0.388979	12921	8.9887	14.0822	136.9863	0.00611	0.1346	39987079	12921	23.728767	0.995442	0.000926	0.50829	0.000251	0.489922	0.000129	-7.2e-05	1.98975055170503	13730	Transient	tropics_22	0.80613425	1.02156668986404	0.333693304535637	1.02428430342304	1.23107569721116	0.997383256926613	906.279069767442	0.02	0.0323025
15.368902	3.397448	0.011211	0.000219	-0.698454	0.000219	0.508706	0.110041	10751	11	33	0.494125	15150	9.3099	14.8123	273.9726	0.00637	0.1311	39984850	15150	24.457534	1.015856	0.000843	0.511492	0.000179	0.496768	0.000102	-3.6e-05	1.85139578773676	13775	Transient	tropics_22	1.39717290909091	0.995489595735474	0.259786476868327	0.97235854798365	1.22346368715084	1.02403133857253	1078.83333333333	0.02	0.037875
7.392786	5.352734	0.068963	0.000345	-0.634389	0.000345	0.50557	0.197327	1847	9	52	0.347739	20409	4.6449	3.9068	136.9863	0.00607	0.0367	39979591	20409	0.063014	1.008769	0.001119	0.520918	0.000152	0.484315	0.000134	-4e-06	2.10437728337199	1473	Est.	tropics_23	0.821420666666667	1.0620831595162	0.308310991957105	1.01793253033895	2.26973684210526	1.04388672661388	1472.58955223881	0.02	0.0510225
6.665899	2.314644	0.040054	0.000149	-0.62855	0.000149	0.488312	0.213864	1861	9	57	0.318777	20999	4.4746	3.9452	68.4932	0.00635	0.0357	39979001	20999	0.10137	1.005411	0.001089	0.52097	0.000149	0.48267	0.000147	-1.3e-05	2.12846318365716	1480	Transient	tropics_23	0.740655444444444	1.03526515971252	0.13682277318641	1.02379142614008	1	1.01168914579319	1454.85714285714	0.02	0.0524975
10.52459	2.183822	0.019178	0.000141	-0.659544	0.000141	0.493124	0.187523	2351	9	43	0.435312	8541	4.28	5.137	68.4932	0.00639	0.0513	39991459	8541	1.443836	0.988394	0.001042	0.522364	0.000154	0.4732	0.000103	6e-06	1.67298509514499	1731	Transient	tropics_23	1.16939888888889	1.03133272672405	0.13531669865643	0.989897987695162	0.915584415584416	1.04210481825866	1820.61165048544	0.02	0.0213525
11.072368	4.185552	-0.020934	0.00027	-0.663944	0.00027	0.475812	0.197539	2589	9	36	0.418111	7498	4.9065	5.4575	39.1389	0.00644	0.0585	39992502	7498	2.09589	1.012996	0.00115	0.522787	0.000151	0.484609	0.000145	-6e-06	1.99924105015194	1932	Transient	tropics_23	1.23026311111111	0.966720100724886	0.234782608695652	0.984754570016685	1.78807947019868	0.981847221161803	1362.33793103448	0.02	0.018745
8.555046	4.494676	0.023471	0.00029	-0.643724	0.00029	0.487498	0.19051	2281	9	49	0.522326	10660	4.0906	4.9479	91.3242	0.00617	0.0465	39989340	10660	1.252055	0.990783	0.000712	0.52226	0.000153	0.474447	3.5e-05	1e-06	1.57579099855968	2014	Transient	tropics_23	0.950560666666667	1.03327228223173	0.407303370786517	1.00588296789631	1.89542483660131	1.02750781436072	5443.14285714286	0.02	0.02665
7.908257	3.872317	0.009538	0.00025	-0.638529	0.00025	0.478245	0.193382	2323	9	43	0.47117	9209	4.1662	5.0616	54.7945	0.00639	0.0481	39990791	9209	1.367123	0.9984	0.000678	0.522421	0.00015	0.477947	2.7e-05	2e-06	1.58957832886866	2057	Transient	tropics_23	0.878695222222222	1.01120155417163	0.368731563421829	1.01081051865666	1.66666666666667	1.0006235000952	7162.2962962963	0.02	0.0230225
8.208333	1.403026	0.003387	9.1e-05	-0.640939	9.1e-05	0.47644	0.196069	2421	9	34	0.406168	7652	4.4358	4.9973	34.2466	0.00619	0.054	39992348	7652	1.635616	0.984068	0.000924	0.522868	0.000158	0.470679	7.7e-05	3e-06	1.79049872267743	2203	Transient	tropics_23	0.912037	1.01963760874838	0.0984848484848485	1.00751533627327	0.575949367088608	1.01223976425547	2546.35064935065	0.02	0.01913
7.572327	1.653574	0.062539	0.000107	-0.635831	0.000107	0.502892	0.176664	2449	9	38	0.412367	7229	4.5102	5.074	45.6621	0.00613	0.053	39992771	7229	1.712329	1.002898	0.000878	0.523283	0.000165	0.479304	5.6e-05	4e-06	1.81891910040048	2296	Est.	tropics_23	0.841369666666667	1.0614598643245	0.121867881548975	1.01187176891375	0.648484848484848	1.04921302555372	3154.71428571429	0.02	0.0180725
7.682432	1.649151	0.029726	0.000106	-0.636715	0.000106	0.487085	0.186169	2547	9	33	0.439597	6945	4.8077	5.3425	34.2466	0.00609	0.06	39993055	6945	1.980822	1.010172	0.001112	0.522548	0.000166	0.483456	0.000102	6e-06	1.93406855081053	2422	Transient	tropics_23	0.853603555555556	1.01979883434592	0.0953237410071942	1.01239967972231	0.63855421686747	1.00750637079693	1825.1862745098	0.02	0.0173625
5.658385	0.610007	0.024124	3.9e-05	-0.620458	3.9e-05	0.476553	0.193435	2505	9	30	0.468927	6871	4.6807	5.2274	68.4932	0.00621	0.053	39993129	6871	1.865753	0.998418	0.000908	0.522925	0.000167	0.477496	6.8e-05	1e-06	1.83534074247359	2428	Transient	tropics_23	0.628709444444444	1.02604053388972	0.0429515418502203	1.02825092595369	0.233532934131737	0.998025114346508	2844.63235294118	0.02	0.0171775
11.411168	3.643124	0.003507	0.000235	-0.666665	0.000235	0.489163	0.169942	3037	10	64	0.790636	27980	4.631	4.2192	273.9726	0.00626	0.0307	39972020	27980	3.323288	0.989606	0.000636	0.516622	0.000159	0.479087	4e-05	-1.5e-05	1.03754663471911	2601	Transient	tropics_23	1.1411168	1.01405322595013	0.369496855345912	0.993798124602714	1.47798742138365	1.0210316706569	4248.55	0.02	0.06995
9.648515	6.762597	0.018121	0.000436	-0.652507	0.000436	0.489167	0.166699	3191	10	32	0.776287	10062	5.0448	4.6411	91.3242	0.0064	0.0236	39989938	10062	3.745205	0.971141	0.00069	0.517204	0.000176	0.469614	4e-05	-1.3e-05	1.04811442798768	2632	Est.	tropics_23	0.9648515	1.04854617564669	0.631884057971015	1.00683414507667	2.47727272727273	1.04163632259686	4167.475	0.02	0.025155
9.212389	2.114183	0.005404	0.000136	-0.649004	0.000136	0.481244	0.174421	3289	10	29	0.759602	5624	5.4849	4.9096	30.4414	0.00636	0.0266	39994376	5624	4.013699	0.973441	0.000648	0.518503	0.000163	0.469549	4.2e-05	-1.4e-05	1.05716210188205	3152	Transient	tropics_23	0.9212389	1.03285009358136	0.209876543209877	1.00783600746677	0.834355828220859	1.02490687872831	4152.88095238095	0.02	0.01406
8	0.5	0.008328	3.2e-05	-0.639266	3.2e-05	0.477948	0.178098	3471	9	14	0.579688	3338	5.5886	5.4082	24.9066	0.00621	0.0222	39996662	3338	4.512329	1.000556	0.00105	0.5202	0.000137	0.480986	8.7e-05	2.1e-05	1.16464250602916	3558	Transient	tropics_23	0.888888888888889	1.00780243610384	0.0304761904761905	1.01437831364482	0.233576642335766	0.993683807844719	2047.10344827586	0.02	0.008345
9.927046	2.533824	0.040021	0.000163	-0.654744	0.000163	0.501316	0.165946	3975	10	49	0.867379	25848	4.4614	6.7877	Inf	0.00626	0.0072	39974152	25848	5.893151	1.000638	0.000703	0.516497	0.000156	0.484514	2.7e-05	0	0.718300630598016	3642	Transient	tropics_23	0.9927046	1.04016900362383	0.231863442389758	1.00595948626536	1.04487179487179	1.03467804851872	6146.14814814815	0.02	0.06462
9.297248	5.570359	0.032099	0.000359	-0.649686	0.000359	0.494844	0.169089	3961	10	56	0.861256	25284	4.4563	6.7411	68.4932	0.00634	0.007	39974716	25284	5.854795	1.007928	0.00067	0.51633	0.000156	0.488205	2.1e-05	-1e-06	0.747128151785185	3689	Transient	tropics_23	0.9297248	1.02449751331262	0.535820895522388	1.01138753292163	2.30128205128205	1.01359879558792	8051.85714285714	0.02	0.06321
10.683333	4.194167	-0.006474	0.000271	-0.660819	0.000271	0.481219	0.17302	4409	9	28	0.56147	6068	5.3845	7.9726	68.4932	0.00613	0.0138	39993932	6068	7.082192	0.999823	0.000754	0.522978	0.000167	0.478109	2.1e-05	6e-06	1.61701136784905	3877	Transient	tropics_23	1.187037	0.993722800122944	0.359416445623342	0.987475967523102	1.62275449101796	1.00650479284013	8239.04761904762	0.02	0.01517
7.540323	1.409664	0.025405	9.1e-05	-0.635574	9.1e-05	0.484421	0.172679	4409	9	28	0.56147	6068	5.3845	7.9726	68.4932	0.00613	0.0138	39993932	6068	7.082192	0.999823	0.000754	0.522978	0.000167	0.478109	2.1e-05	6e-06	1.61701136784905	4073	Transient	tropics_23	0.837813666666667	1.02591204367998	0.120689655172414	1.01272212718525	0.544910179640719	1.01320201042022	8222.80952380952	0.02	0.01517
8.874074	2.732291	0.009618	0.000176	-0.646287	0.000176	0.481976	0.172966	4381	9	25	0.600303	6595	5.3148	5.2781	136.9863	0.00632	0.0129	39993405	6595	7.005479	0.996852	0.00072	0.522641	0.000167	0.477005	2.3e-05	1e-06	1.53468914743261	4084	Transient	tropics_23	0.986008222222222	1.01285286241713	0.244444444444444	1.00257678931798	1.05389221556886	1.01042127441012	7520.26086956522	0.02	0.0164875
8.427778	2.20034	0.011997	0.000142	-0.642702	0.000142	0.481417	0.167042	4311	9	31	0.720695	8403	5.315	5.0918	45.6621	0.00633	0.0097	39991597	8403	6.813699	0.985691	0.000645	0.521198	0.000166	0.472981	2e-05	-4e-06	1.18816959927493	4149	Transient	tropics_23	0.936419777777778	1.02676117835485	0.22015503875969	1.00896320210389	0.855421686746988	1.01783581158651	8352.1	0.02	0.0210075
5.888412	3.137763	0.044203	0.000202	-0.622305	0.000202	0.487131	0.171221	4325	9	33	0.714142	7969	5.317	5.1315	45.6621	0.0097	0.01	39992031	7969	6.852055	0.982437	0.000962	0.521665	0.000171	0.470989	8.2e-05	0	1.22138347586195	4156	Est.	tropics_23	0.654268	1.06387942213015	0.20997920997921	1.0288324952312	1.1812865497076	1.03427256262885	2088.06097560976	0.02	0.0199225
8.346939	3.07011	0.011708	0.000198	-0.642053	0.000198	0.480946	0.170071	4367	9	25	0.630117	6767	5.2844	7.8603	19.5695	0.00596	0.0125	39993233	6767	6.967123	0.993951	0.000669	0.522759	0.000164	0.475519	2.4e-05	-3e-06	1.46432770147632	4366	Transient	tropics_23	0.927437666666667	1.01793429142905	0.295964125560538	1.00660343132277	1.20731707317073	1.01141279317966	7086.29166666667	0.02	0.0169175
12.162791	2.889778	0.005361	0.000186	-0.672702	0.000186	0.492804	0.167541	4731	9	24	0.488627	8925	5.7569	4.3753	45.6621	0.0063	0.0206	39991075	8925	7.964384	1.018833	0.000559	0.523286	0.000143	0.486945	2.3e-05	-1e-05	1.70461856991297	4514	Transient	tropics_23	1.35142122222222	0.986791157995894	0.332737030411449	0.975236882832947	1.3006993006993	1.01203215968949	7284.39130434783	0.02	0.0223125
7.512727	3.10802	0.061357	0.000201	-0.635352	0.000201	0.502118	0.163248	4843	9	36	0.543915	12046	6.1107	4.6822	273.9726	0.00612	0.0213	39987954	12046	8.271233	1.019034	0.000667	0.52189	0.000151	0.488329	2.6e-05	-3e-06	1.71677618179659	4590	Est.	tropics_23	0.834747444444444	1.04341801828037	0.301349325337331	1.01505869791027	1.33112582781457	1.02823711063648	6278.76923076923	0.02	0.030115
9.337838	4.216947	0.041691	0.000272	-0.650012	0.000272	0.499624	0.16532	4871	9	53	0.55042	13110	6.2505	4.7589	136.9863	0.00601	0.0239	39986890	13110	8.347945	1.008783	0.000647	0.521978	0.000154	0.483352	3.7e-05	-1.1e-05	1.77571145120156	4612	Transient	tropics_23	1.03753755555556	1.03349508679271	0.420401854714065	1.00011784452464	1.76623376623377	1.03366490673464	4468.10810810811	0.02	0.032775
9.943522	2.026711	-0.019516	0.000131	-0.654877	0.000131	0.47227	0.172392	5277	10	54	0.447486	14577	7.7365	5.8712	45.6621	0.00652	0.047	39985423	14577	9.460274	0.994476	0.001192	0.519319	0.00016	0.478971	0.000193	-2.9e-05	1.90639169446661	4666	Transient	tropics_23	0.9943522	0.986120534122363	0.10989932885906	1.00036000587351	0.81875	0.986009591394886	893.222797927461	0.02	0.0364425
10.168901	5.009006	0.017261	0.000323	-0.656687	0.000323	0.490893	0.170955	5053	9	48	0.569033	18129	6.9131	5.2575	273.9726	0.00644	0.0293	39981871	18129	8.846575	1.004784	0.000685	0.520756	0.000153	0.482583	6.5e-05	-2.1e-05	1.78013468369482	4677	Transient	tropics_23	1.12987788888889	1.01256671274807	0.471532846715328	0.995795540656257	2.11111111111111	1.01721983575882	2630.07692307692	0.02	0.0453225
11.216438	1.818908	0.059792	0.000117	-0.665101	0.000117	0.51655	0.158839	5053	9	48	0.569033	18129	6.9131	5.2575	273.9726	0.00644	0.0293	39981871	18129	8.846575	1.004784	0.000685	0.520756	0.000153	0.482583	6.5e-05	-2.1e-05	1.78013468369482	4718	Transient	tropics_23	1.24627088888889	1.05656111911787	0.170802919708029	0.987452067193268	0.764705882352941	1.07038581964139	2443.67692307692	0.02	0.0453225
7.475783	1.776479	0.076914	0.000115	-0.635055	0.000115	0.509901	0.153257	5151	9	57	0.537271	16930	7.2451	5.526	91.3242	0.00598	0.0356	39983070	16930	9.115068	1.003269	0.00077	0.51992	0.000158	0.482623	7.4e-05	-1.7e-05	1.83834758745361	4845	Est.	tropics_23	0.830642555555556	1.07643034596695	0.149350649350649	1.01920746012314	0.727848101265823	1.05652030674046	2071.04054054054	0.02	0.042325
8.463855	4.019778	0.090598	0.000259	-0.642992	0.000259	0.521013	0.14631	5305	9	57	0.389256	14389	7.8196	5.9479	136.9863	0.00627	0.0493	39985611	14389	9.536986	1.00467	0.001189	0.519526	0.000162	0.483643	0.000146	-6e-06	1.98829097317245	5019	Est.	tropics_23	0.940428333333333	1.08973971115532	0.217830109335576	1.01191686832988	1.59876543209877	1.0772677367397	1002.12328767123	0.02	0.0359725
7.441926	3.085154	0.021955	0.000199	-0.634783	0.000199	0.482473	0.170384	5319	10	49	0.37096	14449	8.1158	5.9863	68.4932	0.00604	0.0531	39985551	14449	9.575342	1.005998	0.00134	0.519396	0.000165	0.484416	0.000189	-1.3e-05	2.03516329568837	5043	Transient	tropics_23	0.7441926	1.0161031975562	0.148507462686567	1.02051324383804	1.20606060606061	0.995988984674329	901.502645502645	0.02	0.0361225
8.746594	2.527066	0.059416	0.000163	-0.645263	0.000163	0.506408	0.14797	5543	9	65	0.425564	33492	4.8921	6.0137	273.9726	0.00614	0.0394	39966508	33492	10.189041	1.022164	0.001154	0.519563	0.000147	0.492014	0.000132	1e-06	1.63555049150114	5368	Transient	tropics_23	0.971843777777778	1.03820582121831	0.141247833622184	1.00954951372908	1.10884353741497	1.02925526509408	1120.98484848485	0.02	0.08373
7.196862	5.265097	0.072568	0.00034	-0.632815	0.00034	0.506764	0.148676	5543	9	65	0.425564	33492	4.8921	6.0137	273.9726	0.00614	0.0394	39966508	33492	10.189041	1.022164	0.001154	0.519563	0.000147	0.492014	0.000132	1e-06	1.63555049150114	5405	Est.	tropics_23	0.799651333333333	1.05195049100425	0.294627383015598	1.02219492784711	2.31292517006803	1.02997882174084	1126.33333333333	0.02	0.08373
12.687919	3.677774	-0.014716	0.000237	-0.67692	0.000237	0.485115	0.142447	5851	9	47	0.450868	14288	3.9315	6.8548	91.3242	0.00638	0.0268	39985712	14288	11.032877	0.963618	0.00079	0.519813	0.000163	0.463624	6.2e-05	-5e-06	1.62968568712617	5568	Transient	tropics_23	1.40976877777778	1.02259583271096	0.3	0.977620371473511	1.45398773006135	1.04635437337153	2297.53225806452	0.02	0.03572
6.110787	1.392974	0.070645	9e-05	-0.624092	9e-05	0.501136	0.133649	5865	9	45	0.447406	12606	3.9739	2.3151	54.7945	0.00622	0.0282	39987394	12606	11.071233	0.96518	0.000979	0.519999	0.00017	0.464187	7.8e-05	6e-06	1.62675352054398	6368	Est.	tropics_23	0.678976333333333	1.11191712651962	0.0919305413687436	1.03028595557833	0.529411764705882	1.07959938559244	1713.44871794872	0.02	0.031515
11.819444	1.925733	-0.014058	0.000124	-0.669944	0.000124	0.482005	0.143446	6131	9	16	0.70977	9713	3.1663	2.9904	68.4932	0.00624	0.0308	39990287	9713	11.8	1.041651	0.001571	0.523087	0.000127	0.498021	0.000245	-1e-06	1.06131192020033	6452	Transient	tropics_23	1.31327155555556	0.946612975232471	0.0789306174411203	0.978302336455069	0.976377952755906	0.967840713544208	585.49387755102	0.02	0.0242825
13.294872	7.601085	0.0098	0.00049	-0.681795	0.00049	0.499541	0.126993	6593	8	41	0.845017	10827	3.9536	3.0534	68.4932	0.00633	0.0096	39989173	10827	13.065753	0.96526	0.001067	0.526974	0.000195	0.458138	0.000137	-2.4e-05	0.849653702872578	6848	Transient	tropics_23	1.661859	1.0461929192657	0.459231490159325	0.959645884887073	2.51282051282051	1.09037233322711	926.956204379562	0.02	0.0270675
8.909091	3.994668	0.01858	0.000258	-0.646568	0.000258	0.486562	0.133587	6551	8	52	0.893035	15678	3.7796	4.0781	136.9863	0.0064	0.0058	39984322	15678	12.950685	0.963782	0.000753	0.525951	0.000197	0.458317	5.6e-05	-1.9e-05	0.659257725070792	7006	Transient	tropics_23	1.113636375	1.05703746511579	0.342629482071713	0.995987298964266	1.30964467005076	1.06162765073083	2385.48214285714	0.02	0.039195
6.530612	2.91573	-0.001784	0.000188	-0.627464	0.000188	0.467625	0.141825	6663	7	30	0.735191	6533	4.2003	2.4877	68.4932	0.00632	0.0163	39993467	6533	13.257534	0.974754	0.001066	0.528856	0.000195	0.460983	0.000118	-1.6e-05	1.19383182046357	7067	Transient	tropics_23	0.932944571428571	1.02407129427744	0.176360225140713	1.00962108379345	0.964102564102564	1.01440834043772	1201.90677966102	0.02	0.0163325
8	1.416667	0.00086	9.1e-05	-0.639266	9.1e-05	0.47443	0.137069	6663	7	30	0.735191	6533	4.2003	2.4877	68.4932	0.00632	0.0163	39993467	6533	13.257534	0.974754	0.001066	0.528856	0.000195	0.460983	0.000118	-1.6e-05	1.19383182046357	7096	Transient	tropics_23	1.14285714285714	1.02678252144237	0.0853658536585366	0.997775573611784	0.466666666666667	1.02917027309033	1161.60169491525	0.02	0.0163325
4.141593	2.156943	0.033232	0.000139	-0.608275	0.000139	0.475136	0.133449	6593	8	41	0.845017	10827	3.9536	3.0534	68.4932	0.00633	0.0096	39989173	10827	13.065753	0.96526	0.001067	0.526974	0.000195	0.458138	0.000137	-2.4e-05	0.849653702872578	7438	Est.	tropics_23	0.517699125	1.07099677888183	0.130271790065604	1.03285732919063	0.712820512820513	1.03710235780485	974.080291970803	0.02	0.0270675
3.7	0.863333	0.111482	5.6e-05	-0.604728	5.6e-05	0.511935	0.126113	6915	7	18	0.755021	6523	3.3908	3.0589	17.1233	0.00633	0.019	39993477	6523	13.947945	1.036491	0.001068	0.530815	0.00015	0.488309	8.2e-05	1.5e-05	0.935768156784564	7891	Est.	tropics_23	0.528571428571429	1.07857532869967	0.052434456928839	1.02902702275929	0.373333333333333	1.04838329828039	1537.96341463415	0.02	0.0163075
3.741245	3.573124	-0.039754	0.000231	-0.605059	0.000231	0.440407	0.138484	7377	6	75	0.791709	22819	3.1507	2.589	Inf	0.00641	0.0124	39977181	22819	15.213699	0.954102	0.000879	0.534063	0.000159	0.446788	8.3e-05	-1e-06	0.98973562201831	7956	Transient	tropics_23	0.623540833333333	1.00725689960644	0.262798634812287	1.02243032975316	1.45283018867925	0.985718058676598	1668.48192771084	0.02	0.0570475
5.180672	3.778282	-0.004669	0.000244	-0.616621	0.000244	0.461438	0.128497	7377	6	75	0.791709	22819	3.1507	2.589	Inf	0.00641	0.0124	39977181	22819	15.213699	0.954102	0.000879	0.534063	0.000159	0.446788	8.3e-05	-1e-06	0.98973562201831	8110	Transient	tropics_23	0.863445333333333	1.04322376730852	0.277588168373151	1.01067706682445	1.53459119496855	1.0327896004369	1548.15662650602	0.02	0.0570475
6.611111	29.015432	-0.01538	0.001872	-0.62811	0.001872	0.461556	0.135894	7657	6	20	0.634108	1894	4.1663	3.4959	16.116	0.00644	0.0171	39998106	1894	15.980822	0.979653	0.000762	0.534967	0.000161	0.457998	7.1e-05	-1.1e-05	1.47512419364249	8153	Transient	tropics_23	1.10185183333333	1.00519027470144	2.45669291338583	0.997443489684314	11.6273291925466	1.00776859287595	1914	0.02	0.004735
6.79845	5.184184	-0.004677	0.000334	-0.629615	0.000334	0.467324	0.130338	7447	6	49	0.751606	10431	3.4801	3.8137	91.3242	0.00653	0.0154	39989569	10431	15.405479	0.954096	0.000734	0.533494	0.000159	0.447258	4.7e-05	2e-06	1.22986868148026	8174	Transient	tropics_23	1.133075	1.04322198199487	0.455040871934605	0.998693309253826	2.10062893081761	1.04486448537533	2773.14893617021	0.02	0.0260775
4.377049	1.087342	0.013133	7e-05	-0.610166	7e-05	0.466466	0.133436	7601	6	21	0.639082	2441	4.1238	3.4904	27.3973	0.00643	0.0209	39997559	2441	15.827397	0.975622	0.000859	0.534989	0.000151	0.456072	7.9e-05	0	1.54228201026071	8275	Transient	tropics_23	0.729508166666667	1.03853707338272	0.0814901047729918	1.015461402601	0.463576158940397	1.02279026118683	1689.06329113924	0.02	0.0061025
6.180451	19.215558	0.002113	0.00124	-0.624651	0.00124	0.468126	0.131222	7503	6	38	0.704047	5930	3.8645	3.9671	45.6621	0.00659	0.0187	39994070	5930	15.558904	0.963112	0.000667	0.534142	0.000162	0.450946	3.7e-05	-4e-06	1.42296132106307	8432	Transient	tropics_23	1.03007516666667	1.04049709063709	1.85907046476762	1.00244554324323	7.65432098765432	1.03809768797151	3546.54054054054	0.02	0.014825
9.448276	0.661118	-0.022353	4.3e-05	-0.650899	4.3e-05	0.46892	0.127562	7601	6	21	0.639082	2441	4.1238	3.4904	27.3973	0.00643	0.0209	39997559	2441	15.827397	0.975622	0.000859	0.534989	0.000151	0.456072	7.9e-05	0	1.54228201026071	8592	Transient	tropics_23	1.57471266666667	1.00232977238094	0.050058207217695	0.974929706037814	0.28476821192053	1.02817099054535	1614.70886075949	0.02	0.0061025
6.137931	1.29132	0.003415	8.3e-05	-0.62431	8.3e-05	0.468535	0.12938	7601	6	21	0.639082	2441	4.1238	3.4904	27.3973	0.00643	0.0209	39997559	2441	15.827397	0.975622	0.000859	0.534989	0.000151	0.456072	7.9e-05	0	1.54228201026071	8658	Transient	tropics_23	1.0229885	1.02849345110701	0.0966239813736903	1.00119981224467	0.549668874172185	1.02732682558894	1637.72151898734	0.02	0.0061025
6.096774	0.151925	-0.006847	1e-05	-0.623979	1e-05	0.463586	0.13318	7727	6	16	0.627395	1409	4.4243	4.6137	11.9119	0.00617	0.0186	39998591	1409	16.172603	0.994202	0.000741	0.534496	0.000143	0.465197	6.6e-05	-5e-06	1.451073413285	9148	Transient	tropics_23	1.016129	0.998968406115107	0.0134952766531714	1.00245504086412	0.0699300699300699	0.996536951012152	2017.87878787879	0.02	0.0035225
5.348624	0.850938	0.004404	5.5e-05	-0.61797	5.5e-05	0.466065	0.129415	7517	6	31	0.688309	5098	3.9043	4.0041	136.9863	0.00626	0.0193	39994902	5098	15.59726	0.959699	0.00082	0.534307	0.000165	0.449213	7.3e-05	-6e-06	1.4833039932771	9194	Est.	tropics_23	0.891437333333333	1.04659243352319	0.0670731707317073	1.00885366270891	0.333333333333333	1.03751449757687	1772.80821917808	0.02	0.012745
4.325581	0.405625	0.008627	2.6e-05	-0.609752	2.6e-05	0.464172	0.131173	7629	6	21	0.641528	2042	4.192	4.4767	24.9066	0.00626	0.0195	39997958	2042	15.90411	0.979924	0.000791	0.534774	0.000147	0.458264	6.3e-05	3e-06	1.47387057100463	9314	Transient	tropics_23	0.720930166666667	1.02932913144961	0.0328697850821745	1.01629031478819	0.17687074829932	1.01289213204616	2082.11111111111	0.02	0.005105
6.166667	0.222222	0.019069	1.4e-05	-0.62454	1.4e-05	0.47602	0.137402	7895	7	14	0.37606	1061	4.9268	4.8425	9.1324	0.00632	0.0263	39998939	1061	16.632877	1.000577	0.00045	0.528898	0.00012	0.473174	5.4e-05	-2.6e-05	1.6831960776481	9383	Transient	tropics_23	0.880952428571429	1.0186642053309	0.0311111111111111	1.01249712688543	0.116666666666667	1.0060147007232	2544.48148148148	0.02	0.0026525
6.347826	0.3138	0.04583	2e-05	-0.625995	2e-05	0.489643	0.132295	7909	7	14	0.382716	1053	4.8104	4.863	8.3022	0.0062	0.0251	39998947	1053	16.671233	1.005976	0.000571	0.52876	0.000127	0.475913	0.000132	-5.8e-05	1.74626656366059	9384	Transient	tropics_23	0.906832285714286	1.04067733567843	0.0350262697022767	1.01128888015518	0.15748031496063	1.02884981078474	1002.23484848485	0.02	0.0026325
7.096774	0.151925	0.083316	1e-05	-0.632011	1e-05	0.511415	0.125366	8063	8	13	0.464812	1222	5.2572	5.0671	9.7847	0.00612	0.0281	39998778	1222	17.093151	1.01845	0.000648	0.524314	0.000131	0.485832	8.1e-05	-2.3e-05	1.68173505329633	9396	Est.	tropics_23	0.88709675	1.06719545389004	0.0154320987654321	1.01374717269875	0.0763358778625954	1.05265812050256	1547.72839506173	0.02	0.003055
10.585366	0.828079	0.048499	5.3e-05	-0.660032	5.3e-05	0.507957	0.131576	8133	9	15	0.525228	1645	5.1367	4.6603	10.5374	0.00612	0.0267	39998355	1645	17.284932	1.035985	0.000996	0.521203	0.000132	0.497165	0.000175	-3.4e-05	1.64396201374438	9398	Transient	tropics_23	1.17615177777778	1.0132331280139	0.0532128514056225	0.99161899588763	0.401515151515151	1.02170707913872	751.862857142857	0.02	0.0041125
6.2	1.31	0.040286	8.5e-05	-0.624808	8.5e-05	0.486374	0.138671	8189	9	16	0.488323	2355	5.0852	5.2425	11.4155	0.00625	0.0285	39997645	2355	17.438356	1.033551	0.00073	0.52102	0.000127	0.496122	6.8e-05	-8e-06	1.66137466649915	9402	Transient	tropics_23	0.688888888888889	1.00731215841787	0.116438356164384	1.0275310133581	0.669291338582677	0.980351607064391	2039.27941176471	0.02	0.0058875
9.606078	3.220629	0.002775	0.000208	-0.652166	0.000208	0.482399	0.127605	8581	9	145	0.870855	80189	2.7461	4.6548	273.9726	0.0062	0.008	39919811	80189	18.512329	0.959983	0.000705	0.522683	0.000146	0.459336	5.7e-05	-4e-06	0.773918976616038	9442	Transient	tropics_23	1.067342	1.04457980388873	0.295035460992908	0.996619842865302	1.42465753424658	1.0502094327464	2238.68421052632	0.02	0.2004725
9.551282	4.298652	-0.044627	0.000277	-0.651726	0.000277	0.458968	0.13468	8833	9	27	0.692994	2241	3.6882	6.1288	19.5695	0.00677	0.0185	39997759	2241	19.20274	0.957811	0.000836	0.522983	0.000139	0.45804	9.9e-05	-7e-06	1.437009234762	9451	Transient	tropics_23	1.06125355555556	0.998478964436178	0.33133971291866	0.996486507037817	1.99280575539568	1.00202602392804	1360.40404040404	0.02	0.0056025
9.366667	3.535926	-0.002679	0.000228	-0.650243	0.000228	0.478035	0.125552	8721	9	61	0.809882	11819	3.2378	4.7247	273.9726	0.0066	0.0096	39988181	11819	18.89589	0.929477	0.000817	0.522978	0.000159	0.444502	9.2e-05	-1.1e-05	1.036686667265	9749	Est.	tropics_23	1.04074077777778	1.0729954429406	0.27906976744186	0.997974934030026	1.43396226415094	1.07543948058726	1364.69565217391	0.02	0.0295475
8.727273	0.471074	-0.016455	3e-05	-0.645108	3e-05	0.468951	0.134694	8917	9	19	0.522512	844	4.0063	6.2438	10.5374	0.00635	0.0314	39999156	844	19.432877	0.965318	0.00157	0.520605	0.000147	0.463728	0.000251	-2e-06	1.77947000609884	9752	Transient	tropics_23	0.969697	1.01902134216775	0.0191082802547771	1.0076850618257	0.204081632653061	1.01126306800538	536.629482071713	0.02	0.00211
11.395833	1.280816	-0.059986	8.3e-05	-0.666542	8.3e-05	0.458719	0.137478	8833	9	27	0.692994	2241	3.6882	6.1288	19.5695	0.00677	0.0185	39997759	2241	19.20274	0.957811	0.000836	0.522983	0.000139	0.45804	9.9e-05	-7e-06	1.437009234762	10109	Transient	tropics_23	1.26620366666667	0.983260495421343	0.0992822966507177	0.981831396093763	0.597122302158273	1.00148240328356	1388.66666666667	0.02	0.0056025
8.342105	3.119806	-0.01557	0.000201	-0.642014	0.000201	0.467923	0.135231	8875	9	24	0.570711	1393	3.8893	6.1836	17.1233	0.00641	0.0252	39998607	1393	19.317808	0.954099	0.001476	0.522204	0.000141	0.456973	0.000271	-2.1e-05	1.72771927549094	10413	Transient	tropics_23	0.926900555555556	1.03191658915744	0.136178861788618	1.00771255253536	1.42553191489362	1.02396202839117	499.007380073801	0.02	0.0034825
6.177778	1.079506	0.016813	7e-05	-0.62463	7e-05	0.474994	0.129977	8875	9	24	0.570711	1393	3.8893	6.1836	17.1233	0.00641	0.0252	39998607	1393	19.317808	0.954099	0.001476	0.522204	0.000141	0.456973	0.000271	-2.1e-05	1.72771927549094	10798	Est.	tropics_23	0.686419777777778	1.0658800962302	0.0474254742547425	1.02538378084179	0.49645390070922	1.03943559028652	479.619926199262	0.02	0.0034825
7.270833	2.197483	-0.006884	0.000142	-0.633409	0.000142	0.467964	0.134545	8861	9	28	0.608774	1664	3.8817	2.1397	34.2466	0.00634	0.0238	39998336	1664	19.279452	0.959372	0.000952	0.522504	0.000142	0.459232	0.000147	-2e-05	1.64823889933054	10888	Transient	tropics_23	0.807870333333333	1.03519765059846	0.149159663865546	1.01583774811894	1	1.01901435440039	915.272108843537	0.02	0.00416
10.352941	0.463668	0.011705	3e-05	-0.658165	3e-05	0.488684	0.127246	8917	9	19	0.522512	844	4.0063	6.2438	10.5374	0.00635	0.0314	39999156	844	19.432877	0.965318	0.00157	0.520605	0.000147	0.463728	0.000251	-2e-06	1.77947000609884	10919	Transient	tropics_23	1.15032677777778	1.04812483717731	0.0191082802547771	0.99461324305445	0.204081632653061	1.0538160300866	506.956175298805	0.02	0.00211
7.642857	0.420068	0.064686	2.7e-05	-0.636397	2.7e-05	0.504181	0.126981	9225	9	9	0.821293	1052	2.7483	6.663	3.753	0.00622	0.0227	39998948	1052	20.276712	1.036206	0.000491	0.519473	9.8e-05	0.498855	2e-05	4e-06	0.730654126833804	10958	Est.	tropics_23	0.849206333333333	1.02954816808032	0.054989816700611	1.0187164401482	0.275510204081633	1.01067644906837	6349.05	0.02	0.00263
9.731707	0.879239	0.064638	5.7e-05	-0.653175	5.7e-05	0.512692	0.128867	9281	10	10	0.806191	1486	2.5145	3.2904	8.5616	0.00587	0.0158	39998514	1486	20.430137	1.023271	0.000548	0.517664	8.8e-05	0.494351	4.3e-05	3e-06	0.790215370234554	10960	Transient	tropics_23	0.9731707	1.04251247492729	0.104014598540146	1.00526772174827	0.647727272727273	1.03710116900745	2996.90697674419	0.02	0.003715
9.715054	0.881171	0.05417	5.7e-05	-0.653042	5.7e-05	0.507357	0.130847	9463	11	17	0.567989	7185	2.797	3.7849	45.6621	0.00597	0.0167	39992815	7185	20.928767	1.042946	0.000514	0.512883	0.000107	0.508568	2.6e-05	-4e-06	1.16723324424643	10970	Transient	tropics_23	0.883186727272727	1.01219435118411	0.110894941634241	1.01477359652185	0.532710280373832	0.997618804171713	5032.57692307692	0.02	0.0179625
10.922	2.899916	0.066962	0.000187	-0.662736	0.000187	0.519102	0.129857	9589	11	47	0.45868	23088	3.3717	4.1329	91.3242	0.00619	0.018	39976912	23088	21.273973	1.029388	0.000796	0.511461	0.000127	0.50335	7.3e-05	-3e-06	1.37781022663574	10986	Transient	tropics_23	0.992909090909091	1.03872868706304	0.234924623115578	1.00777803581008	1.47244094488189	1.03129432800238	1778.86301369863	0.02	0.05772
10.275748	5.834262	0.023464	0.000376	-0.657545	0.000376	0.494645	0.134826	9799	12	91	0.43348	40221	4.0626	4.5562	Inf	0.00641	0.022	39959779	40221	21.849315	0.984756	0.000747	0.510582	0.000146	0.482372	7.1e-05	-1.2e-05	1.68976931226934	11054	Transient	tropics_23	0.856312333333333	1.03958893918006	0.50334672021419	1.01476699791846	2.57534246575342	1.02544301908071	1898.95774647887	0.02	0.1005525
12.566372	5.042055	-0.015281	0.000325	-0.675944	0.000325	0.48426	0.13784	10093	11	30	0.263521	5362	4.9291	3.5425	39.1389	0.00641	0.0394	39994638	5362	22.654795	0.989583	0.001013	0.513309	0.000184	0.482156	9.6e-05	-9e-06	2.40521126136257	11088	Transient	tropics_23	1.14239745454545	0.995202183179282	0.320829220138203	0.990974254764545	1.76630434782609	1.00436373289973	1435.83333333333	0.02	0.013405
12.792818	3.390777	0.008187	0.000219	-0.677763	0.000219	0.496757	0.128341	9939	12	54	0.409856	13007	4.5085	4.9397	273.9726	0.00644	0.0301	39986993	13007	22.232877	0.97308	0.000908	0.510799	0.000169	0.476448	9.1e-05	-1.1e-05	2.05917443280483	11398	Transient	tropics_23	1.06606816666667	1.03611276064691	0.241189427312775	0.994033980336238	1.29585798816568	1.04262584794143	1410.34065934066	0.02	0.0325175
6.121795	4.940294	0.027769	0.000319	-0.62418	0.000319	0.480082	0.136188	10023	11	41	0.334519	7309	4.7961	4.9658	54.7945	0.00631	0.0322	39992691	7309	22.463014	0.982338	0.001006	0.512023	0.00019	0.479816	7.9e-05	-3e-06	2.23264509169592	11639	Est.	tropics_23	0.556526818181818	1.04664397840084	0.317097415506958	1.04624308457719	1.67894736842105	1.00055437917869	1723.89873417722	0.02	0.0182725
7.661538	2.449546	0.037668	0.000158	-0.636547	0.000158	0.490916	0.134047	9981	12	45	0.39165	9317	4.5995	4.8521	45.6621	0.00664	0.0287	39990683	9317	22.347945	0.970425	0.000987	0.511139	0.000185	0.474831	9.6e-05	-1e-05	2.11543563419542	11701	Est.	tropics_23	0.6384615	1.07003264688091	0.160081053698075	1.03517108245206	0.854054054054054	1.03387521033799	1396.32291666667	0.02	0.0232925
11	1.585185	0.035327	0.000102	-0.663363	0.000102	0.503027	0.13116	10107	11	32	0.256603	5187	5.0111	5.1959	30.4414	0.00621	0.044	39994813	5187	22.693151	0.989701	0.001118	0.513719	0.000185	0.481824	0.000116	-7e-06	2.4416533132139	11803	Transient	tropics_23	1	1.04673877445746	0.0912343470483005	1.00271954690165	0.551351351351351	1.04400569502557	1130.68965517241	0.02	0.0129675
14.431193	3.125999	0.050669	0.000202	-0.690922	0.000202	0.525073	0.125927	10177	10	31	0.185124	4813	5.198	3.7726	39.1389	0.00626	0.0519	39995187	4813	22.884932	1.007302	0.001169	0.515677	0.000191	0.488526	0.000114	-5e-06	2.45750433118483	11844	Transient	tropics_23	1.4431193	1.0443487971293	0.172797262617622	0.971759122582094	1.05759162303665	1.07481075725755	1104.62280701754	0.02	0.0120325
11.259259	8.451303	0.02521	0.000545	-0.665445	0.000545	0.498999	0.133081	10149	11	36	0.199757	4931	5.0554	5.311	21.0748	0.00623	0.0487	39995069	4931	22.808219	0.996615	0.00099	0.515138	0.000189	0.483905	0.000132	-3.3e-05	2.50549733781005	11898	Transient	tropics_23	1.023569	1.02901367058445	0.55050505050505	0.997877708300995	2.88359788359788	1.03119207282421	1008.18939393939	0.02	0.0123275
12.495495	1.889619	0.018241	0.000122	-0.675375	0.000122	0.500478	0.130917	10149	11	36	0.199757	4931	5.0554	5.311	21.0748	0.00623	0.0487	39995069	4931	22.808219	0.996615	0.00099	0.515138	0.000189	0.483905	0.000132	-3.3e-05	2.50549733781005	12053	Transient	tropics_23	1.13595409090909	1.02186740440134	0.123232323232323	0.988017818032076	0.645502645502645	1.03424845785846	991.795454545455	0.02	0.0123275
12.33432	2.690006	0.077531	0.000174	-0.67408	0.000174	0.530479	0.121551	10401	10	43	0.333019	13792	5.7444	4.3863	91.3242	0.00632	0.0561	39986208	13792	23.49863	1.018172	0.000708	0.516295	0.000181	0.493294	9.7e-05	-5e-05	2.1620725521631	12159	Est.	tropics_23	1.233432	1.06132925579076	0.245762711864407	0.98708114557685	0.961325966850829	1.07538101010756	1253.10309278351	0.02	0.03448
11.644917	6.21079	0.001526	0.000401	-0.668543	0.000401	0.489173	0.136243	10695	11	88	0.292132	32879	6.9683	4.4329	Inf	0.00623	0.0846	39967121	32879	24.30411	0.99599	0.000965	0.511688	0.000296	0.48714	3e-04	-0.000175	2.18501972864882	12233	Transient	tropics_23	1.05862881818182	1.0055594583585	0.415544041450777	1.00149833607253	1.35472972972973	1.00417333826005	454.143333333333	0.02	0.0821975
7.058728	4.848101	0.010134	0.000313	-0.631706	0.000313	0.475511	0.136371	10793	12	86	0.355061	28964	7.1597	4.7014	273.9726	0.00611	0.0942	39971036	28964	24.572603	0.992771	0.00118	0.510782	0.000358	0.486481	0.000346	-0.000202	2.27562175364095	12288	Transient	tropics_23	0.588227333333333	1.01754132914357	0.265254237288136	1.04092151640231	0.874301675977654	0.977450301245064	394.135838150289	0.02	0.07241
7.303258	3.887984	0.060349	0.000251	-0.63367	0.000251	0.501021	0.133848	10625	11	66	0.299326	32189	6.6496	4.2411	273.9726	0.00627	0.0764	39967811	32189	24.112329	1.008074	0.001084	0.51303	0.000253	0.491695	0.000306	-0.000144	2.07172315524325	12290	Transient	tropics_23	0.663932545454545	1.05369962143057	0.231549815498155	1.03432698170932	0.992094861660079	1.01896704257721	437.411764705882	0.02	0.0804725
6.538043	7.498553	0.008445	0.000484	-0.627523	0.000484	0.472655	0.137031	10905	12	73	0.314327	22887	7.4503	5.0082	273.9726	0.00633	0.108	39977113	22887	24.879452	0.996661	0.00106	0.508866	0.000407	0.490419	0.000469	-0.000302	2.33660747713768	12315	Transient	tropics_23	0.544836916666667	1.01185935800127	0.456603773584906	1.04922055337569	1.18918918918919	0.963777912356577	292.17697228145	0.02	0.0572175
10.519685	10.438589	-0.009314	0.000673	-0.659505	0.000673	0.479489	0.139295	10807	12	86	0.358054	28236	7.0714	4.7397	273.9726	0.00616	0.0925	39971764	28236	24.610959	0.993426	0.001218	0.510635	0.000363	0.487011	0.000422	-0.000238	2.27732638064439	12350	Transient	tropics_23	0.876640416666667	0.997285395132747	0.552545155993432	1.01267488369084	1.85399449035813	0.984554763650102	330.082938388626	0.02	0.07059
16.571429	3.315506	0.06883	0.000214	-0.708113	0.000214	0.544311	0.110015	10765	12	90	0.354917	30100	7.2572	4.6247	Inf	0.00637	0.0958	39969900	30100	24.49589	0.995161	0.001227	0.511047	0.000335	0.487481	0.000462	-0.000245	2.24384240038432	12557	Transient	tropics_23	1.38095241666667	1.07646308534415	0.17440912795436	0.963850303256092	0.638805970149254	1.11657890256236	238.127705627706	0.02	0.07525
8.771605	3.649482	0.046061	0.000235	-0.645464	0.000235	0.499636	0.12776	10947	12	71	0.262259	21250	7.5208	5.1233	Inf	0.00616	0.1114	39978750	21250	24.994521	0.992661	0.001123	0.507671	0.00042	0.489695	0.000562	-0.000349	2.31297672656648	12993	Transient	tropics_23	0.730967083333333	1.05488004912465	0.209260908281389	1.03299017504879	0.55952380952381	1.02030039105974	227.330960854093	0.02	0.053125
13.68254	6.454775	-0.03272	0.000416	-0.684909	0.000416	0.48018	0.226521	2169	9	25	0.489264	5868	5.4631	5.611	27.3973	0.00593	0.0304	39994132	5868	0.945205	1.000324	0.000848	0.522645	0.000222	0.478719	6.1e-05	-2.8e-05	1.80983680886899	837	Transient	tropics_24	1.52028222222222	0.967496039599938	0.490566037735849	0.96458610313495	1.87387387387387	1.0030518947441	3713.45901639344	0.02	0.01467
11.793651	0.624087	-0.024063	4e-05	-0.669737	4e-05	0.477062	0.236062	2169	9	25	0.489264	5868	5.4631	5.611	27.3973	0.00593	0.0304	39994132	5868	0.945205	1.000324	0.000848	0.522645	0.000222	0.478719	6.1e-05	-2.8e-05	1.80983680886899	844	Transient	tropics_24	1.31040566666667	0.975908011499867	0.0471698113207547	0.979332385923977	0.18018018018018	0.99653867926696	3869.86885245902	0.02	0.01467
11.541667	0.664931	-0.011164	4.3e-05	-0.667713	4.3e-05	0.482278	0.227693	2197	9	27	0.49529	5839	5.7921	5.6877	24.9066	0.0062	0.0325	39994161	5839	1.021918	0.995525	0.000838	0.523364	0.000211	0.475835	0.000135	-6.3e-05	1.80146121530464	848	Transient	tropics_24	1.28240744444444	0.993343297445875	0.0513126491646778	0.979968424532503	0.203791469194313	1.01354040791451	1686.61481481481	0.02	0.0145975
16.801136	1.204771	-0.014295	7.8e-05	-0.709958	7.8e-05	0.501545	0.214614	2029	9	37	0.454534	8171	5.3415	5.2274	54.7945	0.00627	0.0411	39991829	8171	0.561644	0.992409	0.000783	0.521652	0.000241	0.475898	9.1e-05	-6.1e-05	1.89781683435106	941	Transient	tropics_24	1.86679288888889	0.993347186886309	0.0996168582375479	0.942515023331445	0.323651452282158	1.05389180034377	2358.3956043956	0.02	0.0204275
15.958333	3.123264	0.009745	0.000201	-0.703189	0.000201	0.510298	0.202692	1973	9	43	0.448352	9468	5.1609	5.074	136.9863	0.00754	0.0461	39990532	9468	0.408219	0.990926	0.000923	0.520867	0.000245	0.475905	0.000121	-6.2e-05	2.00075115866378	1121	Transient	tropics_24	1.77314811111111	1.01903940064952	0.217768147345612	0.950346663625469	0.820408163265306	1.07226862504071	1675.14049586777	0.02	0.02367
8.174497	1.969551	0.014839	0.000127	-0.640668	0.000127	0.481793	0.226147	2071	9	34	0.44314	7325	5.3244	5.3425	68.4932	0.00628	0.0376	39992675	7325	0.676712	0.995092	0.000923	0.522013	0.00024	0.476829	9.9e-05	-4.8e-05	1.92101848017356	1313	Transient	tropics_24	0.908277444444444	1.01995558658695	0.137594799566631	1.00943905673396	0.529166666666667	1.01041044064015	2284.31313131313	0.02	0.0183125
7.153061	4.639838	0.011271	0.000299	-0.632463	0.000299	0.47618	0.224882	1973	9	43	0.448352	9468	5.1609	5.074	136.9863	0.00754	0.0461	39990532	9468	0.408219	0.990926	0.000923	0.520867	0.000245	0.475905	0.000121	-6.2e-05	2.00075115866378	1402	Transient	tropics_24	0.794784555555556	1.02059564188498	0.323943661971831	1.01999481926239	1.22040816326531	1.00057784641893	1858.52892561983	0.02	0.02367
11.515152	1.292195	0.030654	8.3e-05	-0.6675	8.3e-05	0.502775	0.205907	2099	9	31	0.470928	6570	5.263	5.4192	45.6621	0.00617	0.0357	39993430	6570	0.753425	0.989139	0.000793	0.52224	0.000226	0.473805	0.000115	-6.5e-05	1.84313637513925	1520	Est.	tropics_24	1.27946133333333	1.04245072900544	0.104665825977301	0.982286783191104	0.367256637168142	1.06114329734807	1790.49565217391	0.02	0.016425
9.379032	1.412786	0.024134	9.1e-05	-0.650343	9.1e-05	0.491003	0.226766	2183	9	30	0.504355	5970	5.5758	5.6493	27.3973	0.00586	0.034	39994030	5970	0.983562	1.004552	0.000733	0.523003	0.000216	0.480439	6.3e-05	-4.1e-05	1.81119947711744	1589	Transient	tropics_24	1.04211466666667	1.01978551831036	0.124147339699864	0.997827442223387	0.421296296296296	1.0219882232708	3599.46031746032	0.02	0.014925
6.377104	1.049711	0.061134	6.8e-05	-0.626231	6.8e-05	0.497477	0.211246	2659	10	32	0.393813	14418	5.4895	6.9507	136.9863	0.00636	0.0407	39985582	14418	2.287671	1.009394	0.000932	0.515459	0.000244	0.490065	0.000323	-0.000168	1.61599619962281	1842	Est.	tropics_24	0.6377104	1.05314807912949	0.0729613733905579	1.03713957286858	0.278688524590164	1.0151245242978	654.012383900929	0.02	0.036045
20.591512	2.634199	0.017963	0.00017	-0.740403	0.00017	0.534097	0.174376	2855	12	46	0.416952	15467	5.8442	4.0521	68.4932	0.00642	0.0575	39984533	15467	2.824658	1.002263	0.00112	0.511015	0.000372	0.491	0.000422	-0.000251	1.93174257667848	1858	Transient	tropics_24	1.71595933333333	1.01582648971038	0.151785714285714	0.933283127406578	0.456989247311828	1.08777393075356	413.21327014218	0.02	0.0386675
24.268571	3.419298	0.008297	0.000221	-0.769938	0.000221	0.544832	0.167859	2953	12	48	0.335905	16722	5.9417	4.3205	91.3242	0.00639	0.0723	39983278	16722	3.093151	1.002437	0.000942	0.508564	0.000532	0.493866	0.000637	-0.000462	2.03895564091613	1897	Transient	tropics_24	2.02238091666667	1.00588018548479	0.234607218683652	0.910488701542761	0.415413533834586	1.10319803347467	263.514913657771	0.02	0.041805
21.391437	3.381945	0.05499	0.000218	-0.746828	0.000218	0.557814	0.160156	2785	11	28	0.458037	15311	5.7861	3.8603	273.9726	0.00635	0.0456	39984689	15311	2.632877	0.99487	0.000892	0.51262	0.000303	0.485763	0.000339	-0.000204	1.68959259245076	1978	Est.	tropics_24	1.94467609090909	1.06197799644393	0.244394618834081	0.924402634190631	0.71947194719472	1.14832541795073	472.436578171091	0.02	0.0382775
6.65	4.211711	-0.020342	0.000272	-0.628423	0.000272	0.4596	0.224649	3191	13	60	0.342292	18084	6.1264	4.9726	136.9863	0.00639	0.0969	39981916	18084	3.745205	1.003469	0.000949	0.504458	0.000859	0.499084	0.001003	-0.000808	1.94758347164893	2091	Transient	tropics_24	0.511538461538462	0.976476107062529	0.286617492096944	1.05743661689248	0.316647264260768	0.920887065103269	223.977068793619	0.02	0.04521
8.104278	4.216399	0.057677	0.000272	-0.640104	0.000272	0.502737	0.196637	3121	13	49	0.397281	18463	5.8249	4.7808	54.7945	0.00601	0.0943	39981537	18463	3.553425	1.002556	0.000856	0.504944	0.000794	0.49785	0.000739	-0.000656	1.8509567167093	2276	Transient	tropics_24	0.623406	1.05667190963919	0.317757009345794	1.04415061567708	0.342569269521411	1.00981620970172	266.085250338295	0.02	0.0461575
5.886076	3.535545	0.045359	0.000228	-0.622287	0.000228	0.487813	0.198917	3079	13	44	0.385304	18440	5.8397	4.6658	91.3242	0.00618	0.0928	39981560	18440	3.438356	1.004412	0.000962	0.505136	0.000755	0.498549	0.000773	-0.000641	1.90768583100559	2318	Est.	tropics_24	0.452775076923077	1.04180699884614	0.237006237006237	1.06251695467754	0.301986754966887	0.978465506901027	257.331177231565	0.02	0.0461
7.609467	2.234072	0.048415	0.000144	-0.636129	0.000144	0.496112	0.190061	3331	12	51	0.287667	17336	6.0521	5.3562	91.3242	0.00622	0.0909	39982664	17336	4.128767	0.998949	0.000849	0.508071	0.000873	0.493015	0.000656	-0.000659	1.91123475767879	2564	Est.	tropics_24	0.63412225	1.05071044818668	0.169611307420495	1.04185739544855	0.164948453608247	1.00628175613318	289.727134146341	0.02	0.04334
8.660221	2.660793	0.026027	0.000172	-0.644569	0.000172	0.489238	0.188739	3541	9	51	0.587481	17158	5.4783	5.0425	68.4932	0.00633	0.0572	39982842	17158	4.70411	1.001945	0.000811	0.52045	0.000491	0.482034	0.00031	-0.000297	1.6359541397271	2833	Transient	tropics_24	0.962246777777778	1.02437624825031	0.212083847102343	1.0085286202328	0.35030549898167	1.01494500387939	608.835483870968	0.02	0.042895
10.705128	5.310487	-0.012707	0.000343	-0.660994	0.000343	0.47832	0.192258	3933	8	28	0.649527	6768	5.2511	5.9452	54.7945	0.00632	0.0152	39993232	6768	5.778082	0.991723	0.000587	0.527682	0.000173	0.470056	2.9e-05	-1.9e-05	1.1716871754847	2861	Transient	tropics_24	1.338141	0.995614090876263	0.584327086882453	0.978501899845925	1.98265895953757	1.01758088397978	6629.58620689655	0.02	0.01692
4.78125	2.947684	0.023077	0.00019	-0.613412	0.00019	0.472755	0.190729	3765	8	34	0.74136	10474	4.939	5.4849	91.3242	0.00638	0.0206	39989526	10474	5.317808	0.994072	0.000648	0.525747	0.000233	0.472976	5.9e-05	-5.7e-05	1.13409931920214	3250	Est.	tropics_24	0.59765625	1.029447901263	0.29320987654321	1.02996330001125	0.815450643776824	0.999532745847569	3232.69491525424	0.02	0.026185
8.409326	1.226234	0.018375	7.9e-05	-0.642554	7.9e-05	0.484413	0.19329	4269	8	30	0.384991	7382	6.9006	6.8658	68.4932	0.0064	0.0296	39992618	7382	6.69863	1.009482	0.000678	0.526719	0.000177	0.479353	4.4e-05	-2.2e-05	1.64929485258023	3546	Transient	tropics_24	1.05116575	1.0089777322473	0.116519174041298	0.998535153413866	0.446327683615819	1.01055589513365	4392.95454545455	0.02	0.018455
9.995885	1.946485	0.030628	0.000126	-0.655297	0.000126	0.4967	0.185894	4367	7	29	0.406052	9452	6.8039	7.1342	68.4932	0.00624	0.0267	39990548	9452	6.967123	1.008947	0.001185	0.528046	0.000207	0.477866	0.000107	-6e-06	1.57669936947974	3669	Transient	tropics_24	1.42798357142857	1.02195840082856	0.106329113924051	0.983413966211134	0.608695652173913	1.03941272239498	1737.32710280374	0.02	0.02363
7.924205	2.788876	0.048361	0.00018	-0.638657	0.00018	0.497375	0.182049	4549	7	58	0.69172	20037	5.3942	7.6315	136.9863	0.00598	0.0172	39979963	20037	7.465753	1.014614	0.000697	0.532022	0.000191	0.476977	3e-05	-1.6e-05	1.28322063359191	3755	Transient	tropics_24	1.13202928571429	1.03443228094995	0.258249641319943	0.992442142442819	0.942408376963351	1.04276516477734	6068.3	0.02	0.0500925
7.880361	3.798328	0.005767	0.000245	-0.638305	0.000245	0.476475	0.187005	4773	6	55	0.739918	20755	4.7335	5.4548	136.9863	0.0063	0.014	39979245	20755	8.079452	0.985008	0.000748	0.534125	0.00018	0.461226	4.8e-05	-1.1e-05	1.26612951177407	3825	Transient	tropics_24	1.3133935	1.02109187047963	0.327540106951872	0.988882644684498	1.36111111111111	1.03306188289472	3895.9375	0.02	0.0518875
3.708861	2.31126	0.062302	0.000149	-0.604799	0.000149	0.487633	0.178882	4675	6	62	0.750363	25497	4.971	7.9712	136.9863	0.00612	0.0145	39974503	25497	7.810959	0.995537	0.000719	0.533091	0.000177	0.467066	4.7e-05	-1.4e-05	1.2278551269525	3892	Est.	tropics_24	0.6181435	1.06905490190705	0.207232267037552	1.02456090729571	0.84180790960452	1.044034461939	3806	0.02	0.0637425
5.173913	5.652984	0.016619	0.000365	-0.616566	0.000365	0.471255	0.185844	4857	6	58	0.649524	15556	4.8217	5.8315	273.9726	0.00636	0.0181	39984444	15556	8.309589	0.989144	0.000881	0.535012	0.000176	0.462391	7.6e-05	-9e-06	1.47570839751326	3923	Transient	tropics_24	0.862318833333333	1.02791692996467	0.414301929625426	1.00893982610357	2.07386363636364	1.01916992329003	2445.31578947368	0.02	0.03889
5.19469	4.590414	-0.013113	0.000296	-0.616733	0.000296	0.457472	0.18828	5011	5	40	0.394922	10830	4.7995	6.0562	68.4932	0.00627	0.0298	39989170	10830	8.731507	1.001339	0.001068	0.536815	0.00019	0.466497	8.1e-05	4e-06	1.6845587434012	3953	Transient	tropics_24	1.038938	0.985652811699965	0.277153558052434	1.00538318791278	1.5578947368421	0.980653680516702	2324.44444444444	0.02	0.027075
1.904	1.612117	0.033298	0.000104	-0.590302	0.000104	0.46679	0.189378	4815	6	62	0.711241	18157	4.7739	5.7877	68.4932	0.00619	0.0144	39981843	18157	8.194521	0.997338	0.000718	0.534489	0.00018	0.466671	2.9e-05	-5e-06	1.33794486802135	4003	Transient	tropics_24	0.317333333333333	1.03661806047525	0.144846796657382	1.03680319552022	0.577777777777778	1.00025499763216	6530.27586206897	0.02	0.0453925
9.625828	2.889797	-0.008747	0.000186	-0.652325	0.000186	0.476168	0.171746	5193	5	47	0.582124	14679	4.577	6.3616	68.4932	0.00622	0.0349	39985321	14679	9.230137	1.007318	0.000809	0.537661	0.000154	0.468575	8.1e-05	-1.3e-05	1.58540556570063	4352	Transient	tropics_24	1.9251656	0.984089576190577	0.22991347342398	0.968702268211781	1.20779220779221	1.01620444966121	2120.32098765432	0.02	0.0366975
2.954918	2.075836	0.064312	0.000134	-0.598743	0.000134	0.485489	0.176666	4969	6	51	0.461323	11092	4.8636	6.0548	91.3242	0.00658	0.0254	39988908	11092	8.616438	0.991663	0.001564	0.53618	0.000183	0.46254	0.000201	1e-06	1.68411576048896	4357	Transient	tropics_24	0.492486333333333	1.07539060294088	0.0856777493606138	1.02484599589123	0.73224043715847	1.04961516841787	878.935323383085	0.02	0.02773
3.682008	1.681308	0.064729	0.000108	-0.604583	0.000108	0.488529	0.174298	5053	5	35	0.458612	10462	4.6887	6.163	54.7945	0.0064	0.0318	39989538	10462	8.846575	1.010111	0.001433	0.537521	0.000177	0.46997	0.000172	1e-06	1.65510781803616	4405	Transient	tropics_24	0.7364016	1.05619071911073	0.0753663642707606	1.01633645412995	0.610169491525424	1.03948975466519	1013.36046511628	0.02	0.026155
3.032345	2.538037	0.086256	0.000164	-0.599365	0.000164	0.496639	0.167797	5263	5	53	0.602158	16685	4.8305	6.4	273.9726	0.00616	0.0376	39983315	16685	9.421918	1.018423	0.00096	0.537826	0.000152	0.473581	9.8e-05	-6e-06	1.53187529437453	4733	Est.	tropics_24	0.606469	1.07036600159167	0.170833333333333	1.02107418041087	1.07894736842105	1.04868860870685	1712.21428571429	0.02	0.0417125
6.143434	3.61781	0.002984	0.000233	-0.624354	0.000233	0.468594	0.174973	5529	5	73	0.32784	22935	5.8035	6.7534	136.9863	0.00613	0.056	39977065	22935	10.150685	0.999918	0.001215	0.537681	0.000153	0.465077	0.000135	8e-06	1.92589082581275	4739	Transient	tropics_24	1.2286868	1.00307070835777	0.191769547325103	0.996143287771832	1.52287581699346	1.00756218862683	1296.0962962963	0.02	0.0573375
7.708333	4.825018	-0.015124	0.000311	-0.636923	0.000311	0.465998	0.172539	5571	5	69	0.38778	22291	5.8061	4.4808	91.3242	0.00656	0.0569	39977709	22291	10.265753	1.00196	0.001212	0.537666	0.000147	0.466037	0.000136	9e-06	1.94532049032818	4803	Transient	tropics_24	1.5416666	0.983062989835702	0.256600660066007	0.983728563044099	2.1156462585034	0.999916315657341	1268.66911764706	0.02	0.0557275
7.303297	10.615703	0.000471	0.000685	-0.63367	0.000685	0.471775	0.164088	5599	5	68	0.441814	21457	5.82	6.9562	273.9726	0.00639	0.0577	39978543	21457	10.342466	0.997437	0.001233	0.537686	0.000149	0.463928	0.000152	2e-06	1.90558172113264	5058	Transient	tropics_24	1.4606594	1.00304190734645	0.555555555555556	0.986897132204174	4.59731543624161	1.01691426255798	1079.52631578947	0.02	0.0536425
5.437238	2.346479	0.046129	0.000151	-0.618681	0.000151	0.486464	0.15566	5641	5	70	0.49694	21081	5.611	6.9192	91.3242	0.00625	0.0537	39978919	21081	10.457534	0.990609	0.000894	0.537472	0.00015	0.460953	9.4e-05	-7e-06	1.89628163095803	5131	Est.	tropics_24	1.0874476	1.05713706645963	0.168903803131991	1.00220002988257	1.00666666666667	1.05534403724458	1655.95744680851	0.02	0.0527025
2.978175	3.533254	0.059064	0.000228	-0.59893	0.000228	0.483159	0.159894	5641	5	70	0.49694	21081	5.611	6.9192	91.3242	0.00625	0.0537	39978919	21081	10.457534	0.990609	0.000894	0.537472	0.00015	0.460953	9.4e-05	-7e-06	1.89628163095803	5169	Transient	tropics_24	0.595635	1.07089995399606	0.25503355704698	1.02219125614721	1.52	1.04817410885709	1701	0.02	0.0527025
7.747396	3.063795	0.045046	0.000198	-0.637237	0.000198	0.495013	0.15318	5781	5	57	0.491453	19013	4.9113	7.1699	136.9863	0.00632	0.0472	39980987	19013	10.841096	0.997276	0.001038	0.53759	0.000149	0.463945	0.000118	-2e-06	1.90885663299021	5323	Transient	tropics_24	1.5494792	1.04893327253136	0.190751445086705	0.983558748461493	1.32885906040268	1.06696483419371	1298.13559322034	0.02	0.0475325
9.548165	1.830249	0.012246	0.000118	-0.651701	0.000118	0.486041	0.154258	5949	6	66	0.387672	20814	4.5582	6.9123	91.3242	0.00604	0.0436	39979186	20814	11.30137	1.005826	0.000841	0.535397	0.000151	0.469913	0.000141	-4.2e-05	1.86090390610885	5432	Transient	tropics_24	1.59136083333333	1.00645766690753	0.140309155766944	0.973405774986768	0.781456953642384	1.03432124669886	1094.02836879433	0.02	0.052035
8.284746	5.952818	-0.011375	0.000384	-0.641553	0.000384	0.469818	0.15408	6215	6	51	0.36065	13667	4.6995	7.7041	136.9863	0.00655	0.042	39986333	13667	12.030137	0.997594	0.001978	0.534931	0.000201	0.466319	0.000205	4.1e-05	2.00190379052258	5703	Transient	tropics_24	1.380791	0.991073974688537	0.194135490394338	0.984190810485424	1.91044776119403	1.00750344721103	751.609756097561	0.02	0.0341675
2.852071	2.1793	0.009565	0.000141	-0.597917	0.000141	0.459299	0.163376	6117	6	49	0.443144	15812	4.7733	5.4986	91.3242	0.00725	0.0441	39984188	15812	11.761644	0.99776	0.001115	0.533122	0.000195	0.46809	0.000122	-1.8e-05	2.00457678986747	5711	Transient	tropics_24	0.475345166666667	1.01187749640295	0.126457399103139	1.03157626617456	0.723076923076923	0.981219423615117	1339.14754098361	0.02	0.03953
7.405844	2.189187	0.017387	0.000141	-0.634494	0.000141	0.480141	0.153013	6299	5	41	0.481214	14931	4.1145	4.8425	68.4932	0.00618	0.0346	39985069	14931	12.260274	1.007458	0.001145	0.536596	0.000178	0.469551	0.000118	-2e-06	1.76587850975495	5954	Transient	tropics_24	1.4811688	1.01000640596752	0.123144104803493	0.988087319934145	0.792134831460674	1.02255346064645	1296.72033898305	0.02	0.0373275
1.512255	1.95083	0.075278	0.000126	-0.587155	0.000126	0.485284	0.152305	6019	6	56	0.440183	19033	4.4105	7.2438	136.9863	0.00623	0.0403	39980967	19033	11.493151	1.004242	0.000851	0.534328	0.000168	0.470084	0.000104	-2.7e-05	1.84277089086062	5976	Est.	tropics_24	0.2520425	1.07362950796126	0.148061104582844	1.04038454162612	0.75	1.0323346465738	1464.47115384615	0.02	0.0475825
4.407713	4.092723	0.023079	0.000264	-0.610412	0.000264	0.471396	0.159401	6313	5	46	0.50173	15321	4.1432	7.4096	136.9863	0.006	0.0347	39984679	15321	12.29863	1.004642	0.001231	0.536948	0.000175	0.46793	0.00014	-2e-06	1.75207736104055	6064	Transient	tropics_24	0.8815426	1.01861895162359	0.214459788789602	1.01150773375706	1.50857142857143	1.00740709080418	1138.57857142857	0.02	0.0383025
7.270073	2.197134	0.058017	0.000142	-0.633403	0.000142	0.49949	0.138685	6215	6	51	0.36065	13667	4.6995	7.7041	136.9863	0.00655	0.042	39986333	13667	12.030137	0.997594	0.001978	0.534931	0.000201	0.466319	0.000205	4.1e-05	2.00190379052258	6200	Est.	tropics_24	1.21167883333333	1.06228887805895	0.0717896865520728	0.992244740776685	0.706467661691542	1.07113370889884	676.512195121951	0.02	0.0341675
6.284173	3.735793	0.049723	0.000241	-0.625484	0.000241	0.4916	0.142296	6467	6	53	0.591345	25327	4.1115	8.1425	136.9863	0.00617	0.0388	39974673	25327	12.720548	1.004027	0.000824	0.535408	0.000166	0.469064	0.000128	-4.3e-05	1.42542254493755	6335	Transient	tropics_24	1.04736216666667	1.04676461351148	0.29247572815534	0.999242492961581	1.45180722891566	1.04804461651289	1111.6875	0.02	0.0633175
8.5	9.27349	0.000827	0.000598	-0.643282	0.000598	0.476577	0.143476	6621	7	62	0.433844	27798	4.4324	3.8712	136.9863	0.00605	0.0471	39972202	27798	13.142466	0.99534	0.001203	0.530573	0.00018	0.469383	0.000331	-0.000116	1.47788045218688	6474	Transient	tropics_24	1.21428571428571	1.0055130327916	0.497090606816293	0.990560558254128	3.32222222222222	1.01532650309023	433.462235649547	0.02	0.069495
8.008658	8.818107	0.022591	0.000569	-0.639336	0.000569	0.485028	0.136462	6761	8	58	0.565437	18193	4.5587	8.2575	Inf	0.00646	0.0434	39981807	18193	13.526027	0.987543	0.001006	0.52656	0.000197	0.469183	0.000206	-7.7e-05	1.59300593287064	6630	Est.	tropics_24	1.00108225	1.03575045249412	0.565606361829026	1.00205610467735	2.88832487309645	1.03377147083334	662.436893203884	0.02	0.0454825
8.553309	2.574364	0.0418	0.000166	-0.64371	0.000166	0.496646	0.134249	6719	8	62	0.562033	21698	4.5002	4.1384	68.4932	0.00658	0.0462	39978302	21698	13.410959	0.992894	0.000879	0.527155	0.000184	0.471188	0.000184	-7.5e-05	1.52752550195975	6684	Transient	tropics_24	1.069163625	1.05014827434904	0.188850967007964	0.996556598190577	0.902173913043478	1.05402938954303	729.614130434783	0.02	0.054245
10.556306	5.972055	0.002611	0.000385	-0.659799	0.000385	0.485293	0.138299	6733	8	57	0.565938	20709	4.4584	4.1767	136.9863	0.00616	0.0438	39979291	20709	13.449315	0.986028	0.001026	0.526825	0.000187	0.468248	0.000236	-8.8e-05	1.53859121024375	6731	Transient	tropics_24	1.31953825	1.01682144079997	0.375243664717349	0.981265566461893	2.05882352941176	1.03640165040748	586.012711864407	0.02	0.0517725
10.113846	3.891654	0.012748	0.000251	-0.656245	0.000251	0.488412	0.130734	6845	8	39	0.582161	13644	4.6519	3.411	273.9726	0.0062	0.0412	39986356	13644	13.756164	0.991129	0.000916	0.526071	0.00023	0.471266	0.000106	-4.7e-05	1.66287650582126	7099	Transient	tropics_24	1.26423075	1.02189483118545	0.274017467248908	0.986170611241073	1.09130434782609	1.03638284960086	1233.33962264151	0.02	0.03411
9.660079	8.999078	0.023496	0.000581	-0.6526	0.000581	0.491874	0.13479	7083	6	33	0.535572	12032	4.6992	8.9548	68.4932	0.00629	0.0246	39987968	12032	14.408219	1.008974	0.001082	0.533125	0.000241	0.473339	7.1e-05	-1.3e-05	1.35594623683452	7389	Transient	tropics_24	1.61001316666667	1.01466856989538	0.536968576709797	0.976675677801473	2.41078838174274	1.03915798191148	1898.45070422535	0.02	0.03008
7.259542	6.230348	0.048385	0.000402	-0.633319	0.000402	0.494645	0.133271	7097	6	34	0.51799	12479	4.6645	4.1014	136.9863	0.00626	0.0235	39987521	12479	14.446575	1.018137	0.001182	0.533533	0.000225	0.477266	9.6e-05	-1e-05	1.33801837836109	7460	Transient	tropics_24	1.20992366666667	1.03087763610733	0.34010152284264	0.994928259411631	1.78666666666667	1.0364136561163	1388.23958333333	0.02	0.0311975
2.867742	4.41154	0.112513	0.000285	-0.598043	0.000285	0.509147	0.126934	7139	6	35	0.479635	14240	4.7777	4.2164	91.3242	0.0061	0.0235	39985760	14240	14.561644	1.021918	0.001027	0.534641	0.000211	0.478033	6.1e-05	-3e-06	1.32803917199609	7518	Est.	tropics_24	0.477957	1.09508473766651	0.277507302823759	1.02851579299867	1.35071090047393	1.0650875567168	2080.88524590164	0.02	0.0356
3.255286	3.878447	0.077504	0.00025	-0.601156	0.00025	0.493753	0.127875	7363	4	91	0.618335	61947	3.1827	4.8055	273.9726	0.00616	0.0289	39938053	61947	15.175342	1.037091	0.002067	0.541182	0.000161	0.479175	0.000235	4.6e-05	1.23170810395797	7694	Transient	tropics_24	0.8138215	1.04193995974908	0.120948234155781	1.01292647649001	1.5527950310559	1.03042312307612	544.148936170213	0.02	0.1548675
4.02681	7.827699	-0.016031	0.000505	-0.607353	0.000505	0.45195	0.12884	7601	5	73	0.737431	16967	2.7766	3.9973	273.9726	0.00639	0.0151	39983033	16967	15.827397	0.934701	0.000975	0.539975	0.000139	0.43292	0.00013	-6e-06	1.23196346526696	7707	Transient	tropics_24	0.805362	1.05284664569871	0.517948717948718	1.00891897593248	3.63309352517986	1.04395731312945	991.076923076923	0.02	0.0424175
5.855401	7.632401	-0.013492	0.000492	-0.62204	0.000492	0.459905	0.123052	7573	5	84	0.780366	25884	2.6932	9.3726	273.9726	0.00661	0.0131	39974116	25884	15.750685	0.946114	0.000796	0.540473	0.000138	0.437795	8.4e-05	-2e-06	1.076671970208	7819	Transient	tropics_24	1.1710802	1.04279041328533	0.618090452261307	0.993293188625508	3.56521739130435	1.05050308934547	1464.90476190476	0.02	0.06471
4.821931	4.386286	0.014834	0.000283	-0.613739	0.000283	0.469455	0.11877	7531	4	108	0.811193	46942	2.5444	9.4959	136.9863	0.00647	0.0111	39953058	46942	15.635616	0.965382	0.000749	0.541315	0.000139	0.446012	6.6e-05	1e-06	0.944743442273207	7937	Est.	tropics_24	1.20548275	1.05133985285871	0.377837116154873	1.00001491460842	2.03597122302158	1.0525613660619	1799.54545454545	0.02	0.117355
6.203704	11.569616	-0.020141	0.000746	-0.624838	0.000746	0.457889	0.125327	7713	5	34	0.428301	4226	3.152	9.5644	91.3242	0.00692	0.0338	39995774	4226	16.134247	0.952682	0.001704	0.53814	0.000149	0.442755	0.000281	-7e-06	1.96347357081626	8001	Transient	tropics_24	1.2407408	1.02873831460763	0.437793427230047	0.994812033847122	5.00671140939597	1.03418143216903	446.003558718861	0.02	0.010565
8.052083	0.549371	-0.00976	3.5e-05	-0.639684	3.5e-05	0.469574	0.121852	7755	5	27	0.320755	3074	3.3308	9.8027	27.3973	0.0064	0.0438	39996926	3074	16.249315	0.969264	0.001807	0.537749	0.000147	0.450814	0.000324	-2e-05	2.06649524583111	8391	Transient	tropics_24	1.6104166	1.02169014244312	0.0193691200885445	0.98086481756075	0.238095238095238	1.04161361448402	376.086419753086	0.02	0.007685
6.363636	3.928375	0.021417	0.000253	-0.626122	0.000253	0.477978	0.114538	7657	5	52	0.578321	7980	2.9628	9.2521	45.6621	0.00653	0.0263	39992020	7980	15.980822	0.955318	0.001098	0.53918	0.000139	0.44314	0.000171	-1.6e-05	1.707389597655	8466	Est.	tropics_24	1.2727272	1.06943236706002	0.230418943533698	0.991619129022302	1.82014388489209	1.07861623866047	669.812865497076	0.02	0.01995
6.382716	1.939948	0.011782	0.000125	-0.626276	0.000125	0.473412	0.121312	7741	5	32	0.349111	3317	3.2544	9.7918	34.2466	0.00638	0.0412	39996683	3317	16.210959	0.97287	0.001504	0.53794	0.00015	0.452311	0.000238	-1e-05	2.00614094303102	8472	Transient	tropics_24	1.2765432	1.0400687462397	0.0831117021276596	0.993751850579667	0.833333333333333	1.04665152958915	509.714285714286	0.02	0.0082925
2.103896	0.768426	-0.022534	5e-05	-0.591908	5e-05	0.441985	0.135576	7755	5	27	0.320755	3074	3.3308	9.8027	27.3973	0.0064	0.0438	39996926	3074	16.249315	0.969264	0.001807	0.537749	0.000147	0.450814	0.000324	-2e-05	2.06649524583111	9122	Transient	tropics_24	0.4207792	1.00872207594258	0.0276701715550636	1.02886409205424	0.340136054421769	0.980415426317727	418.444444444444	0.02	0.007685
8.527079	4.226383	-0.012081	0.000273	-0.6435	0.000273	0.470987	0.122013	8343	5	105	0.895738	63446	2.9884	3.3644	273.9726	0.00633	0.0106	39936554	63446	17.860274	0.99729	0.000548	0.537994	0.000136	0.463599	1.9e-05	0	0.624121274557647	9329	Transient	tropics_24	1.7054158	0.990676415380151	0.498175182481752	0.976683989896441	2.00735294117647	1.01593618622991	6421.73684210526	0.02	0.158615
4.563246	10.341465	0.002294	0.000667	-0.611661	0.000667	0.462323	0.119167	8483	5	65	0.790885	19353	3.6333	4.889	Inf	0.00677	0.0153	39980647	19353	18.243836	0.952719	0.000615	0.536406	0.000149	0.444208	4.8e-05	-9e-06	1.0876587420971	9341	Est.	tropics_24	0.9126492	1.052038043989	1.08455284552846	1.0112659299061	4.47651006711409	1.04078044519684	2482.64583333333	0.02	0.0483825
6.961864	4.727359	-0.029808	0.000305	-0.630928	0.000305	0.456463	0.125678	8469	5	65	0.811706	22502	3.534	4.8712	273.9726	0.00667	0.0124	39977498	22502	18.205479	0.951571	0.000616	0.536546	0.000149	0.443559	5e-05	-1e-05	1.00669919201318	9359	Transient	tropics_24	1.3923728	1.02003095615498	0.49512987012987	0.991709536692863	2.04697986577181	1.02909195845423	2513.56	0.02	0.056255
5.490196	6.171473	-0.012489	0.000398	-0.619107	0.000398	0.458786	0.126177	8595	6	38	0.603242	5613	4.6714	10.9534	68.4932	0.0064	0.0382	39994387	5613	18.550685	0.966087	0.000945	0.535893	0.000168	0.450828	6.3e-05	1.4e-05	1.62239810599949	9368	Transient	tropics_24	0.915032666666667	1.0222564467894	0.421164021164021	1.00472489197085	2.36904761904762	1.01765196482916	2002.80952380952	0.02	0.0140325
5.891509	3.568418	7.4e-05	0.00023	-0.62233	0.00023	0.466628	0.12489	8385	5	107	0.883096	52077	3.1161	3.4384	136.9863	0.00644	0.0091	39947923	52077	17.975342	0.967427	0.000569	0.537435	0.000142	0.450194	3.3e-05	-6e-06	0.695485261379802	9371	Transient	tropics_24	1.1783018	1.03374621830698	0.404217926186292	0.998618411798471	1.61971830985915	1.03650426260679	3784.54545454545	0.02	0.1301925
5.558376	2.576542	0.008545	0.000166	-0.619654	0.000166	0.468956	0.124191	8483	5	65	0.790885	19353	3.6333	4.889	Inf	0.00677	0.0153	39980647	19353	18.243836	0.952719	0.000615	0.536406	0.000149	0.444208	4.8e-05	-9e-06	1.0876587420971	9482	Transient	tropics_24	1.1116752	1.05863493089089	0.269918699186992	1.00321509933534	1.11409395973154	1.05571263912401	2587.3125	0.02	0.0483825
5.065421	1.612543	0.015982	0.000104	-0.615695	0.000104	0.4704	0.124664	8651	5	29	0.458219	3267	5.4775	11.0301	30.4414	0.00653	0.062	39996733	3267	18.70411	0.974491	0.001509	0.537307	0.000173	0.453505	0.000134	4e-05	1.85809937622049	9787	Transient	tropics_24	1.0130842	1.04270885544799	0.0689198144466534	1.00550575449113	0.601156069364162	1.03725427503556	930.328358208955	0.02	0.0081675
2.594595	1.412223	0.080382	9.1e-05	-0.595849	9.1e-05	0.491846	0.114495	8889	4	16	0.886749	4362	3.6419	11.3658	13.6986	0.00609	0.024	39995638	4362	19.356164	1.025686	0.000874	0.540995	0.000132	0.474119	5.4e-05	1.9e-05	0.569934471453051	10585	Est.	tropics_24	0.64864875	1.05656210807564	0.104118993135011	1.01866835733526	0.689393939393939	1.03738934740013	2120.27777777778	0.02	0.010905
4.9	2.783333	0.064292	0.00018	-0.614366	0.00018	0.493076	0.117965	8959	5	17	0.878302	7231	3.6552	11.2904	22.8311	0.00577	0.0182	39992769	7231	19.547945	1.032482	0.000743	0.54012	0.000133	0.478049	3.7e-05	1.1e-05	0.572137685532532	10603	Transient	tropics_24	0.98	1.03285456133474	0.242261103633917	1.00159921927874	1.35338345864662	1.03143401617826	3188.24324324324	0.02	0.0180775
5.224467	4.611792	0.076867	0.000298	-0.616972	0.000298	0.501004	0.116938	9169	5	69	0.624295	37934	4.3966	5.463	Inf	0.006	0.0246	39962066	37934	20.123288	1.0182	0.001284	0.538296	0.000133	0.473058	0.000178	-2e-06	1.18113988309624	10655	Est.	tropics_24	1.0448934	1.06059560042079	0.23208722741433	1.00237750603931	2.2406015037594	1.0590752085368	656.955056179775	0.02	0.094835
5.633774	5.052043	0.038435	0.000326	-0.62026	0.000326	0.483815	0.118055	9281	5	106	0.406867	47271	4.2312	11.7315	68.4932	0.0065	0.0249	39952729	47271	20.430137	1.001533	0.001163	0.53746	0.000152	0.466027	0.000131	3e-06	1.57009081659954	10664	Transient	tropics_24	1.1267548	1.03759254987705	0.280309544282029	1.00064114580033	2.14473684210526	1.03816946228437	901.18320610687	0.02	0.1181775
9.509119	4.411011	-6.1e-05	0.000285	-0.651388	0.000285	0.480062	0.116483	9407	5	103	0.396084	30544	4.1001	6.1151	Inf	0.00638	0.0312	39969456	30544	20.775342	0.983644	0.001363	0.537571	0.00017	0.457598	0.000157	9e-06	2.15726335422049	10748	Transient	tropics_24	1.9018238	1.01656595461413	0.209097578870139	0.969772699536191	1.67647058823529	1.04909112365002	741.929936305733	0.02	0.07636
2.855379	4.081378	0.052779	0.000263	-0.597944	0.000263	0.479973	0.119383	9281	5	106	0.406867	47271	4.2312	11.7315	68.4932	0.0065	0.0249	39952729	47271	20.430137	1.001533	0.001163	0.53746	0.000152	0.466027	0.000131	3e-06	1.57009081659954	10749	Transient	tropics_24	0.5710758	1.05258303212734	0.226139294926913	1.02322247900106	1.73026315789474	1.02992530475702	911.320610687023	0.02	0.1181775
5.737374	2.739108	0.038972	0.000177	-0.621092	0.000177	0.484325	0.11275	9379	5	100	0.43125	34618	4.0891	11.863	Inf	0.00618	0.0292	39965382	34618	20.69863	0.984634	0.001439	0.537222	0.00017	0.458352	0.000168	1.1e-05	1.98629168329599	10813	Transient	tropics_24	1.1474748	1.05596736501502	0.123002084781098	1.00025189380143	1.04117647058824	1.05666605578246	671.130952380952	0.02	0.086545
5.178108	7.066608	0.006987	0.000456	-0.6166	0.000456	0.466864	0.117956	9449	5	84	0.35108	25057	3.9307	6.2301	136.9863	0.00618	0.0328	39974943	25057	20.890411	0.979679	0.001148	0.537815	0.000172	0.455569	0.00013	-3e-06	2.28057778752508	10905	Transient	tropics_24	1.0356216	1.02789940994213	0.397212543554007	1.0036472793214	2.65116279069767	1.02479317073813	907.353846153846	0.02	0.0626425
4.060976	3.340184	0.009188	0.000215	-0.607627	0.000215	0.463635	0.124111	9519	5	73	0.244908	18313	3.8166	6.4219	136.9863	0.00629	0.0348	39981687	18313	21.082192	0.987337	0.001223	0.537967	0.000175	0.458991	0.000135	2e-06	2.46129923159729	11014	Transient	tropics_24	0.8121952	1.02217413025506	0.17579721995094	1.01240739996515	1.22857142857143	1.01011784544795	919.340740740741	0.02	0.0457825
2.933099	4.801862	0.036316	0.00031	-0.598568	0.00031	0.472186	0.118064	9435	5	86	0.359457	26579	3.9565	6.1918	91.3242	0.00638	0.0315	39973421	26579	20.852055	0.981137	0.001366	0.537604	0.000173	0.456415	0.000166	3e-06	2.25498877778514	11022	Est.	tropics_24	0.5866198	1.05692016660468	0.226939970717423	1.0223102829011	1.79190751445087	1.03455407907277	711.228915662651	0.02	0.0664475
6.779221	5.527014	0.018654	0.000357	-0.629461	0.000357	0.478421	0.115554	9477	5	74	0.314535	22077	3.9552	6.3068	Inf	0.00609	0.0335	39977923	22077	20.967123	0.987182	0.00108	0.538017	0.000167	0.458893	0.000125	-7e-06	2.33729510982563	11075	Transient	tropics_24	1.3558442	1.03205799210898	0.330555555555556	0.990450014341727	2.1377245508982	1.04255458244079	924.432	0.02	0.0551925
3.353474	2.30708	0.021749	0.000149	-0.601944	0.000149	0.466797	0.121428	9575	5	62	0.238595	15059	3.8991	6.5753	Inf	0.00641	0.0335	39984941	15059	21.235616	0.985983	0.001087	0.538281	0.00018	0.458118	0.000124	-1.1e-05	2.41343295582144	11202	Transient	tropics_24	0.6706948	1.03651607936347	0.137074517019319	1.01758334888043	0.827777777777778	1.01894490065878	979.258064516129	0.02	0.0376475
9.155894	3.089766	0.031892	0.000199	-0.64855	0.000199	0.49402	0.111045	9687	5	50	0.214677	12400	4.2696	6.8589	39.1389	0.00662	0.0415	39987600	12400	21.542466	0.991451	0.000962	0.537602	0.00018	0.461271	0.000123	-2.7e-05	2.39519245023384	11596	Transient	tropics_24	1.8311788	1.04130814274833	0.206860706860707	0.972472744155141	1.10555555555556	1.07099730960758	902.80487804878	0.02	0.031
2.473684	4.565097	0.053924	0.000295	-0.594878	0.000295	0.478634	0.117804	9687	5	50	0.214677	12400	4.2696	6.8589	39.1389	0.00662	0.0415	39987600	12400	21.542466	0.991451	0.000962	0.537602	0.00018	0.461271	0.000123	-2.7e-05	2.39519245023384	11852	Est.	tropics_24	0.4947368	1.0645048402528	0.306652806652807	1.02609339363648	1.63888888888889	1.03764164666758	957.756097560976	0.02	0.031
3.432331	3.260458	0.066831	0.00021	-0.602578	0.00021	0.488597	0.116557	9841	5	50	0.313009	12153	4.768	6.5	68.4932	0.00623	0.0494	39987847	12153	21.964384	1.008025	0.001088	0.537795	0.000196	0.468777	0.000101	-8e-06	2.24844152094285	12118	Transient	tropics_24	0.6864662	1.06060343990278	0.193014705882353	1.01785740264249	1.07142857142857	1.04228023132534	1154.0297029703	0.02	0.0303825
4.105495	4.195464	0.080224	0.000271	-0.607985	0.000271	0.497927	0.112262	9953	5	58	0.299804	16801	4.9875	12.8137	136.9863	0.00623	0.0554	39983199	16801	22.271233	1.020202	0.000968	0.537952	0.000202	0.474347	0.000111	-3.3e-05	2.2502253309161	12151	Est.	tropics_24	0.821099	1.06207373751243	0.27995867768595	1.0120732423717	1.34158415841584	1.04971044404202	1011.36936936937	0.02	0.0420025
4.434156	5.146899	0.050028	0.000332	-0.610625	0.000332	0.484691	0.11618	10163	5	77	0.31883	41392	5.3933	3.6411	Inf	0.00615	0.0704	39958608	41392	22.846575	1.010113	0.000932	0.537582	0.00014	0.469957	0.000131	-2e-05	2.0120940502264	12376	Transient	tropics_24	0.8868312	1.04077517305373	0.356223175965665	1.01009963295356	2.37142857142857	1.0313518045268	886.870229007633	0.02	0.10348
11.327974	5.213976	-0.015727	0.000336	-0.665997	0.000336	0.479557	0.108981	10429	6	83	0.329809	30742	4.5814	4.3699	136.9863	0.00649	0.0878	39969258	30742	23.575342	1.001332	0.003169	0.532148	0.000159	0.47062	0.000598	-1.5e-05	2.29832970857588	12544	Transient	tropics_24	1.88799566666667	0.983086552202476	0.106027137898391	0.965447680928697	2.11320754716981	1.01898984318559	182.242474916388	0.02	0.076855
7.22638	3.069426	0.045814	0.000198	-0.633052	0.000198	0.493643	0.10758	10275	6	113	0.462319	44863	5.1949	3.9479	Inf	0.00645	0.0729	39955137	44863	23.153425	0.992131	0.001153	0.535232	0.000143	0.46365	0.00021	-3.7e-05	2.04032211985051	12574	Transient	tropics_24	1.20439666666667	1.055182907527	0.17172593235039	0.992034872309906	1.38461538461538	1.06468888169956	512.285714285714	0.02	0.1121575
7.397015	2.390638	0.079123	0.000154	-0.634423	0.000154	0.511077	0.106715	10219	5	99	0.411789	45924	5.275	3.7945	Inf	0.0065	0.0718	39954076	45924	23	1.005648	0.001245	0.536524	0.000139	0.468817	0.000214	-2.8e-05	1.95043048043163	12577	Transient	tropics_24	1.479403	1.07625873206987	0.123694779116466	0.988290084556782	1.10791366906475	1.09014178240124	498.668224299065	0.02	0.11481
5.774608	4.807971	0.011066	0.00031	-0.621391	0.00031	0.47113	0.114404	10373	6	101	0.455519	34093	5.0177	4.2164	136.9863	0.00645	0.0778	39965907	34093	23.421918	0.990888	0.002016	0.533309	0.000158	0.464738	0.000387	-3.7e-05	2.1949383443594	12588	Transient	tropics_24	0.962434666666667	1.02042557247089	0.153769841269841	1.00728972710004	1.9620253164557	1.01375398611691	295.617571059432	0.02	0.0852325
5.298161	2.72233	0.104647	0.000176	-0.617564	0.000176	0.51541	0.099831	10345	6	110	0.482582	37030	5.0266	4.1397	Inf	0.00627	0.0745	39962970	37030	23.345205	0.985967	0.001546	0.533732	0.000153	0.462059	0.000284	-3.4e-05	2.14073747028161	12966	Est.	tropics_24	0.883026833333333	1.12612146116896	0.113842173350582	1.01035063973764	1.15032679738562	1.11546360962561	351.517605633803	0.02	0.092575
5.898605	3.760642	-0.00586	0.000243	-0.622387	0.000243	0.464338	0.104222	10653	6	183	0.823951	90378	2.6153	4.9836	Inf	0.00636	0.0233	39909622	90378	24.189041	0.990612	0.00084	0.532472	0.000157	0.465274	6.9e-05	-2e-06	1.05852395872654	13451	Transient	tropics_24	0.983100833333333	1.00357873346046	0.289285714285714	1.0078687621979	1.54777070063694	0.997988282173515	1510.46376811594	0.02	0.225945
7.120853	2.550165	0.076029	0.000165	-0.632205	0.000165	0.508534	0.098952	10541	6	117	0.718013	58953	2.981	4.6767	136.9863	0.00605	0.0566	39941047	58953	23.882192	1.033575	0.002289	0.532379	0.000147	0.485506	0.000357	1.5e-05	1.39469300747611	13484	Transient	tropics_24	1.18680883333333	1.04394346276336	0.072083879423329	0.998196265953193	1.12244897959184	1.04743092773313	277.176470588235	0.02	0.1473825
7.502829	4.222506	-0.014756	0.000272	-0.635273	0.000272	0.465809	0.105622	10709	6	169	0.795896	57353	2.7843	5.137	Inf	0.0067	0.0205	39942647	57353	24.342466	0.960092	0.000782	0.53246	0.000163	0.450952	6.3e-05	-4e-06	1.21688040446763	13775	Transient	tropics_24	1.2504715	1.02631032884716	0.347826086956522	0.994987108280888	1.66871165644172	1.03294585676524	1676.53968253968	0.02	0.1433825
6.811765	3.333195	-0.009678	0.000215	-0.629722	0.000215	0.465188	0.10743	10779	6	113	0.718972	22923	3.0768	5.3274	Inf	0.00653	0.0228	39977077	22923	24.534247	0.943315	0.000905	0.532396	0.000169	0.443133	9.5e-05	-8e-06	1.49813356690218	13802	Transient	tropics_24	1.13529416666667	1.04988119676599	0.237569060773481	1.00064591415018	1.27218934911243	1.04977061062931	1130.84210526316	0.02	0.0573075
4.181818	3.53719	-0.006061	0.000228	-0.608598	0.000228	0.456909	0.111006	10905	6	43	0.519082	4926	3.7179	5.674	45.6621	0.00643	0.0362	39995074	4926	24.879452	0.969025	0.001265	0.535039	0.000198	0.45295	0.000135	-1e-06	2.11560378378783	13931	Transient	tropics_24	0.696969666666667	1.0257292957431	0.180237154150198	1.01695985012104	1.15151515151515	1.00874047908158	822.266666666667	0.02	0.012315
5.601881	8.691031	0.003256	0.000561	-0.620004	0.000561	0.466603	0.104162	10807	6	82	0.686029	15804	3.1694	5.4014	136.9863	0.00655	0.021	39984196	15804	24.610959	0.944288	0.000992	0.532402	0.000172	0.443585	0.000113	-8e-06	1.60570391570881	13956	Transient	tropics_24	0.933646833333333	1.06245266965776	0.565524193548387	1.01040620775509	3.26162790697674	1.05189084391943	921.787610619469	0.02	0.03951
4.491176	4.62051	-0.006823	0.000298	-0.611083	0.000298	0.457822	0.110422	10807	6	82	0.686029	15804	3.1694	5.4014	136.9863	0.00655	0.021	39984196	15804	24.610959	0.944288	0.000992	0.532402	0.000172	0.443585	0.000113	-8e-06	1.60570391570881	14156	Transient	tropics_24	0.748529333333333	1.0517979936373	0.300403225806452	1.01946036756703	1.73255813953488	1.03209531431405	977.185840707965	0.02	0.03951
6.560669	2.254687	0.017989	0.000145	-0.627705	0.000145	0.477112	0.103013	10849	6	57	0.592085	9274	3.3932	5.5178	68.4932	0.00633	0.0285	39990726	9274	24.726027	0.954048	0.001324	0.533308	0.000185	0.447393	0.000158	0	1.91636943189402	14255	Transient	tropics_24	1.09344483333333	1.06719135374599	0.109516616314199	1.00095161304719	0.783783783783784	1.06642705630173	651.981012658228	0.02	0.023185
7.208333	3.531597	-0.016505	0.000228	-0.632907	0.000228	0.463289	0.102332	10905	6	43	0.519082	4926	3.7179	5.674	45.6621	0.00643	0.0362	39995074	4926	24.879452	0.969025	0.001265	0.535039	0.000198	0.45295	0.000135	-1e-06	2.11560378378783	14474	Transient	tropics_24	1.20138883333333	1.01507232654067	0.180237154150198	0.992536627863628	1.15151515151515	1.0228259189756	758.014814814815	0.02	0.012315
5.130435	3.287335	0.01455	0.000212	-0.616217	0.000212	0.470001	0.10749	10891	6	46	0.518434	5669	3.6546	5.6356	45.6621	0.00648	0.0371	39994331	5669	24.841096	0.966482	0.001377	0.534138	2e-04	0.452538	0.000172	-9e-06	2.15969182007303	14933	Transient	tropics_24	0.8550725	1.04984507368107	0.153957879448076	1.01094349315345	1.06	1.0385890245681	624.941860465116	0.02	0.0141725
2.285714	1.256713	-0.001081	8.1e-05	-0.593368	8.1e-05	0.452258	0.112854	10891	6	46	0.518434	5669	3.6546	5.6356	45.6621	0.00648	0.0371	39994331	5669	24.841096	0.966482	0.001377	0.534138	2e-04	0.452538	0.000172	-9e-06	2.15969182007303	15091	Transient	tropics_24	0.380952333333333	1.03356253305289	0.0588235294117647	1.03430845754759	0.405	0.999381267429476	656.127906976744	0.02	0.0141725
2.411765	0.853979	0.059251	5.5e-05	-0.59438	5.5e-05	0.480849	0.104406	10933	6	38	0.429376	3908	3.7729	2.9014	34.2466	0.00624	0.0437	39996092	3908	24.956164	0.972595	0.001789	0.535311	0.000214	0.454379	0.000227	4e-06	2.26889597814758	15316	Transient	tropics_24	0.401960833333333	1.09093870392438	0.0307434320849637	1.03099813134964	0.257009345794393	1.05825533310298	459.938325991189	0.02	0.00977
13.849315	1.963595	-0.022321	0.000127	-0.686249	0.000127	0.485819	0.218775	2099	12	15	0.807018	3363	5.528	3.3397	27.3973	0.00614	0.0075	39996637	3363	0.753425	0.991381	0.000741	0.510646	0.000218	0.485575	2.2e-05	-2.1e-05	0.866849924924862	917	Transient	tropics_25	1.15410958333333	0.986428295811391	0.171390013495277	0.985929614459078	0.582568807339449	1.00050249703959	9944.31818181818	0.02	0.0084075
17.713333	2.124489	-0.034432	0.000137	-0.717285	0.000137	0.495142	0.20847	1945	12	20	0.757123	6633	4.8284	2.9178	54.7945	0.00651	0.0116	39993367	6633	0.331507	0.995907	0.000678	0.509993	0.000201	0.488424	2.7e-05	-2.5e-05	1.07115464676677	1013	Transient	tropics_25	1.47611108333333	0.97012475655582	0.202064896755162	0.957024084526173	0.681592039800995	1.01375444286112	7721.11111111111	0.02	0.0165825
17.025862	1.163124	-0.004335	7.5e-05	-0.711763	7.5e-05	0.507439	0.204215	2001	12	17	0.800162	4929	5.0391	3.0712	24.9066	0.00652	0.0106	39995071	4929	0.484932	0.980781	0.000655	0.510212	0.000208	0.480831	5.2e-05	-4.1e-05	0.917801458086857	1468	Transient	tropics_25	1.41882183333333	1.01518522743591	0.114503816793893	0.961910328155072	0.360576923076923	1.05533753023412	3927.21153846154	0.02	0.0123225
14.117647	3.417532	-0.020723	0.00022	-0.688404	0.00022	0.487659	0.210695	2029	12	16	0.787435	4441	5.1392	3.1479	39.1389	0.00619	0.0109	39995559	4441	0.561644	0.975894	0.000639	0.509825	0.000208	0.478825	7.5e-05	-5.4e-05	0.958626032260407	1494	Transient	tropics_25	1.17647058333333	1.00368507829063	0.344287949921753	0.985391504189795	1.05769230769231	1.01844932908683	2809.26666666667	0.02	0.0111025
8.864407	1.06636	0.044919	6.9e-05	-0.646209	6.9e-05	0.499204	0.211959	2225	11	12	0.857316	2481	5.8574	3.6849	21.0748	0.00641	0.0083	39997519	2481	1.09863	0.98993	0.000798	0.512786	0.000217	0.48287	6.7e-05	-3.6e-05	0.704366642482423	1702	Est.	tropics_25	0.805855181818182	1.05658292513962	0.0864661654135338	1.02192456187053	0.317972350230415	1.03382690993435	3163.5671641791	0.02	0.0062025
12.438356	0.355789	0.012189	2.3e-05	-0.674916	2.3e-05	0.497198	0.216049	2295	11	15	0.809953	2331	5.6477	3.8767	11.4155	0.0071	0.009	39997669	2331	1.290411	1.008817	0.000669	0.512898	2e-04	0.49196	3.1e-05	-2.9e-05	0.891212365042648	1704	Transient	tropics_25	1.13075963636364	1.00341646562848	0.0343796711509716	0.992788413180075	0.115	1.01064720709001	6969.32258064516	0.02	0.0058275
9.483333	0.549722	0.02543	3.5e-05	-0.65118	3.5e-05	0.49201	0.216925	2351	11	11	0.727308	2545	5.8888	4.0301	18.2648	0.0063	0.0128	39997455	2545	1.443836	1.018227	0.00066	0.513316	0.000176	0.496108	1.4e-05	-1.1e-05	0.987898134305192	1749	Transient	tropics_25	0.862121181818182	1.00739432447797	0.053030303030303	1.01580727281011	0.198863636363636	0.991739701839116	15494.6428571429	0.02	0.0063625
12.98752	5.14805	0.027603	0.000332	-0.679327	0.000332	0.50743	0.203096	2883	12	63	0.559114	24140	6.6455	4.7479	136.9863	0.0062	0.0197	39975860	24140	2.90137	1.010904	0.000662	0.509622	0.00016	0.496145	6.3e-05	-2.8e-05	1.21019533151865	1857	Transient	tropics_25	1.08229333333333	1.01689922323603	0.501510574018127	0.994772714596226	2.075	1.02274536677786	3223.74603174603	0.02	0.06035
12.467949	7.851537	0.017297	0.000507	-0.675153	0.000507	0.499925	0.199497	3163	12	21	0.578005	7320	6.218	5.5151	45.6621	0.00643	0.0214	39992680	7320	3.668493	0.984926	0.001023	0.510233	0.000149	0.482808	0.000158	-2.4e-05	1.49260300670017	2146	Transient	tropics_25	1.03899575	1.03301919063067	0.495601173020528	0.997737358489776	3.40268456375839	1.03545301652002	1262.63924050633	0.02	0.0183
14.198113	5.460751	-0.015302	0.000352	-0.68905	0.000352	0.490632	0.204404	3317	12	16	0.411047	4834	5.6891	5.937	45.6621	0.00613	0.0293	39995166	4834	4.090411	0.987558	0.000809	0.508101	0.000156	0.486155	0.000124	-3.6e-05	1.77592474362096	2260	Transient	tropics_25	1.18317608333333	0.997221915792141	0.435105067985167	0.988096446847299	2.25641025641026	1.00920899713054	1648.41935483871	0.02	0.012085
10.633846	3.542854	0.017709	0.000229	-0.660422	0.000229	0.492878	0.19835	3051	12	32	0.610239	12228	6.1923	5.2082	68.4932	0.00641	0.0197	39987772	12228	3.361644	0.995696	7e-04	0.509797	0.000168	0.488487	4.2e-05	-1.4e-05	1.34486509685506	2300	Est.	tropics_25	0.886153833333333	1.02226656938364	0.327142857142857	1.0134097871183	1.36309523809524	1.00898898025945	4722.61904761905	0.02	0.03057
8.986667	1.5776	0.033813	0.000102	-0.647191	0.000102	0.494247	0.205127	3135	12	25	0.587593	8237	6.1678	5.4384	39.1389	0.00606	0.0205	39991763	8237	3.591781	0.98233	0.001024	0.510269	0.000156	0.481498	0.000146	-2.2e-05	1.46712545469599	2381	Est.	tropics_25	0.748888916666667	1.05299762553798	0.099609375	1.0259574163312	0.653846153846154	1.02647778391603	1404.97945205479	0.02	0.0205925
11.241667	3.633264	0.008177	0.000234	-0.665304	0.000234	0.490513	0.208084	3247	12	19	0.514237	5830	5.9027	5.7452	45.6621	0.00608	0.0238	39994170	5830	3.89863	0.99368	0.000663	0.509562	0.000151	0.487745	7.2e-05	-2.6e-05	1.65572945929296	2385	Transient	tropics_25	0.936805583333333	1.01462293995517	0.352941176470588	1.00893946627761	1.54966887417219	1.00567509661811	2890.05555555556	0.02	0.014575
13.578947	0.496399	0.040911	3.2e-05	-0.684077	3.2e-05	0.51642	0.192585	3401	13	17	0.350363	4267	5.7689	6.1671	39.1389	0.00625	0.0311	39995733	4267	4.320548	1.002905	0.000979	0.506885	0.000149	0.494884	0.000159	-3.2e-05	1.81190833421211	2648	Transient	tropics_25	1.04453438461538	1.03874183978963	0.0326864147088866	0.995404716350542	0.214765100671141	1.04351726869327	1211.22641509434	0.02	0.0106675
17.090909	1.34022	0.051708	8.6e-05	-0.712286	8.6e-05	0.536982	0.18062	3583	13	16	0.332876	5834	5.5955	6.6658	34.2466	0.0062	0.038	39994166	5834	4.819178	1.015091	0.000792	0.504354	0.00016	0.503405	9.4e-05	-2.9e-05	1.75139024462588	2694	Transient	tropics_25	1.31468530769231	1.03741260803189	0.108585858585859	0.972573990616494	0.5375	1.06669977453541	1921.48936170213	0.02	0.014585
13.811159	1.114554	0.038983	7.2e-05	-0.685942	7.2e-05	0.516459	0.193268	3737	13	27	0.455319	9870	5.4199	7.0877	45.6621	0.0062	0.039	39990130	9870	5.241096	1.031517	0.000787	0.504097	0.000228	0.511886	9.6e-05	-6.7e-05	1.60929464008896	2718	Transient	tropics_25	1.06239684615385	1.00798417059746	0.0914866581956798	0.999045025390185	0.315789473684211	1.0089336297535	2013.20833333333	0.02	0.024675
11.631868	1.276567	0.056786	8.2e-05	-0.668438	8.2e-05	0.516599	0.194619	3709	13	28	0.427464	8768	5.7037	7.363	39.1389	0.01126	0.0408	39991232	8768	5.164384	1.012578	0.000651	0.50402	0.000212	0.5026	0.000119	-8.4e-05	1.65370015669616	2728	Est.	tropics_25	0.894759076923077	1.04528172870776	0.125960061443932	1.01684157603815	0.386792452830189	1.02785316354954	1635.4537815126	0.02	0.02192
9.841232	6.972423	0.023246	0.00045	-0.654055	0.00045	0.492541	0.19591	4143	11	50	0.677948	18112	4.6892	6.3479	273.9726	0.0065	0.0208	39981888	18112	6.353425	0.990753	0.000714	0.511746	0.000182	0.484235	5.8e-05	-2.7e-05	1.32990384579043	2858	Transient	tropics_25	0.894657454545455	1.03307110256591	0.630252100840336	1.01599849797877	2.47252747252747	1.01715282868855	3377.75862068966	0.02	0.04528
11.654945	8.516102	0.019493	0.000549	-0.668623	0.000549	0.497934	0.194497	4073	12	58	0.707125	21067	4.6565	8.0068	68.4932	0.00624	0.0228	39978933	21067	6.161644	0.998028	0.00065	0.510777	0.000198	0.488729	3.8e-05	-3.4e-05	1.26356690133344	2891	Transient	tropics_25	0.971245416666667	1.02169901951255	0.844615384615385	1.00320430609374	2.77272727272727	1.01883456885104	5118.34210526316	0.02	0.0526675
12.892473	2.708868	-0.031918	0.000175	-0.678563	0.000175	0.477566	0.196393	4437	11	28	0.351346	9253	5.3965	5.0247	91.3242	0.00642	0.0378	39990747	9253	7.158904	0.990215	0.000849	0.514059	0.000167	0.481778	8.9e-05	-1.9e-05	1.76571637892838	3196	Transient	tropics_25	1.172043	0.978157271779499	0.206124852767962	0.986940262320966	1.04790419161677	0.991257384106373	2206.66292134831	0.02	0.0231325
10.431138	2.376995	0.045519	0.000153	-0.658793	0.000153	0.505947	0.186382	4283	11	40	0.420464	11806	4.9089	4.6027	91.3242	0.00627	0.0297	39988194	11806	6.736986	0.987844	0.000847	0.51297	0.000166	0.48164	8.6e-05	-1.6e-05	1.76299129357136	3334	Transient	tropics_25	0.948285272727273	1.05944955810021	0.180637544273908	1.00878326352638	0.921686746987952	1.05046715389087	2167.23255813953	0.02	0.029515
8.970297	4.048623	0.048248	0.000261	-0.64706	0.000261	0.501381	0.183833	4521	11	32	0.347942	9378	5.7419	5.1986	45.6621	0.00618	0.0437	39990622	9378	7.389041	0.999718	0.001083	0.514361	0.000185	0.486113	0.00012	-1.7e-05	1.8968460165825	3576	Transient	tropics_25	0.815481545454546	1.04972690490094	0.240997229916898	1.01792874991458	1.41081081081081	1.03140833509904	1531.94166666667	0.02	0.023445
7.484848	2.1199	0.08663	0.000137	-0.635128	0.000137	0.51482	0.174474	4521	11	32	0.347942	9378	5.7419	5.1986	45.6621	0.00618	0.0437	39990622	9378	7.389041	0.999718	0.001083	0.514361	0.000185	0.486113	0.00012	-1.7e-05	1.8968460165825	3614	Est.	tropics_25	0.680440727272727	1.09080072841486	0.126500461680517	1.03014742742181	0.740540540540541	1.05905417053237	1453.95	0.02	0.023445
14.622351	10.238884	0.014499	0.000661	-0.692458	0.000661	0.507461	0.174217	4759	10	58	0.378775	25498	5.3573	4.9616	136.9863	0.00593	0.0656	39974502	25498	8.041096	1.036499	0.001274	0.517932	0.00014	0.500499	0.000176	-5e-06	2.04126695823284	3683	Transient	tropics_25	1.4622351	0.97887660320586	0.51883830455259	0.966043243224432	4.72142857142857	1.01391011770253	989.869318181818	0.02	0.063745
10.959267	3.623595	0.040944	0.000234	-0.663035	0.000234	0.506196	0.171684	4829	10	89	0.514861	44715	4.3037	5.0562	136.9863	0.00622	0.0503	39955285	44715	8.232877	1.035702	0.001363	0.518132	0.000136	0.499901	0.000181	5e-06	1.85440432775609	3691	Transient	tropics_25	1.0959267	1.00588177242215	0.171680117388114	0.994505393803358	1.72058823529412	1.01259249331368	948.530386740331	0.02	0.1117875
9.03207	9.552907	0.095275	0.000616	-0.647556	0.000616	0.526082	0.166694	4787	10	65	0.439705	32051	5.0674	4.2712	Inf	0.00614	0.0603	39967949	32051	8.117808	1.03661	0.001556	0.518049	0.000133	0.500408	0.000217	1.1e-05	1.99028166535666	3726	Est.	tropics_25	0.903207	1.06111392220404	0.395886889460154	1.01018092310877	4.63157894736842	1.0513061341945	768.175115207373	0.02	0.0801275
6.521912	2.181791	0.096166	0.000141	-0.627394	0.000141	0.515887	0.178241	4731	10	40	0.316348	20174	5.687	4.8849	45.6621	0.0063	0.0663	39979826	20174	7.964384	1.028051	0.001455	0.517842	0.000145	0.496481	0.000191	8e-06	2.05557979813373	3734	Transient	tropics_25	0.6521912	1.07090193498737	0.0969072164948454	1.03116692985624	0.972413793103448	1.03908709497443	933.198952879581	0.02	0.050435
9.341615	4.195411	-0.000249	0.000271	-0.650042	0.000271	0.479644	0.173923	4941	10	141	0.577796	56982	3.7284	4.6932	Inf	0.00588	0.0352	39943018	56982	8.539726	0.986516	0.000852	0.51809	0.000147	0.476219	8.5e-05	-6e-06	1.66876998566644	3788	Transient	tropics_25	0.9341615	1.01341593141716	0.318075117370892	1.00759298828163	1.84353741496599	1.00719206919506	2046.15294117647	0.02	0.142455
11.071429	2.256803	-0.001172	0.000146	-0.663936	0.000146	0.485248	0.16461	5333	8	23	0.634568	2835	4.0917	5.911	17.1233	0.00672	0.0254	39997165	2835	9.613699	0.990629	0.000771	0.52443	0.000172	0.472413	3.7e-05	0	1.42196168199372	4538	Transient	tropics_25	1.383928625	1.00827725265843	0.189364461738003	0.981677260924977	0.848837209302326	1.02716902371442	4448.91891891892	0.02	0.0070875
11.04698	2.03135	-0.025806	0.000131	-0.66374	0.000131	0.473382	0.162614	5207	9	39	0.492711	5762	4.0826	9.2658	27.3973	0.00631	0.0347	39994238	5762	9.268493	0.967543	0.00072	0.52241	0.000176	0.463222	5.8e-05	-1.8e-05	1.83729635906225	4693	Transient	tropics_25	1.22744222222222	1.00721531647933	0.181944444444444	0.985666278887042	0.744318181818182	1.02193332786439	2803.68965517241	0.02	0.014405
5.320513	3.35881	0.022839	0.000217	-0.617744	0.000217	0.47465	0.165558	5179	9	40	0.47007	6816	4.0291	9.1877	68.4932	0.00643	0.036	39993184	6816	9.191781	0.978457	0.001107	0.522087	0.00018	0.468688	9.5e-05	7e-06	1.82252800416535	4739	Transient	tropics_25	0.591168111111111	1.04562776585551	0.196025293586269	1.03270031665164	1.20555555555556	1.01272061584679	1742.71578947368	0.02	0.01704
9.936508	0.821366	-0.030667	5.3e-05	-0.65482	5.3e-05	0.466866	0.173315	5403	8	20	0.632233	2575	4.4421	6.0123	12.4533	0.00612	0.0267	39997425	2575	9.805479	1.010105	0.001047	0.524793	0.000178	0.481352	7.6e-05	8e-06	1.38782547115103	4945	Transient	tropics_25	1.2420635	0.96009668519601	0.0506208213944604	0.989981898717742	0.297752808988764	0.969905599228839	2280.46052631579	0.02	0.0064375
8.938272	1.724585	0.003977	0.000111	-0.646802	0.000111	0.479496	0.159201	5221	9	38	0.515313	5257	3.944	9.3014	273.9726	0.00667	0.0313	39994743	5257	9.306849	0.979596	0.001256	0.522642	0.000172	0.468722	0.000124	1.4e-05	1.80307652915595	5030	Est.	tropics_25	0.993141333333333	1.0248969154209	0.088375796178344	1.00205867790462	0.645348837209302	1.02298590635814	1283.87903225806	0.02	0.0131425
5.176991	1.384603	0.080041	8.9e-05	-0.616591	8.9e-05	0.501989	0.16231	5655	8	18	0.602434	4847	4.947	5.9288	39.1389	0.00614	0.0199	39995153	4847	10.49589	1.026289	0.000692	0.524783	0.000184	0.489138	4.6e-05	-2.6e-05	1.13401013489455	5181	Est.	tropics_25	0.647123875	1.05558130639152	0.128612716763006	1.0285802313321	0.483695652173913	1.0262727492037	3528.47826086957	0.02	0.0121175
9.213731	3.004837	0.019566	0.000194	-0.649015	0.000194	0.488409	0.150587	6131	7	82	0.536924	29913	5.8361	4.5205	273.9726	0.00638	0.0219	39970087	29913	11.8	0.981412	0.000775	0.53026	0.00019	0.462895	5.1e-05	-1.3e-05	1.36120494315326	5421	Est.	tropics_25	1.31624728571429	1.03907295683343	0.250322580645161	0.985479284096912	1.02105263157895	1.05511833137105	2952.6862745098	0.02	0.0747825
5.382353	3.070384	-0.02117	0.000198	-0.618241	0.000198	0.454563	0.166311	6215	7	63	0.627719	17656	5.5424	6.9068	45.6621	0.00653	0.0221	39982344	17656	12.030137	0.970372	0.000846	0.530701	0.00019	0.457331	9e-05	-2.5e-05	1.29926396830716	5472	Transient	tropics_25	0.768907571428571	1.00894555025742	0.234042553191489	1.01543338823633	1.04210526315789	0.993947490985741	1847.9	0.02	0.04414
11.980769	1.480399	0.000673	9.6e-05	-0.67124	9.6e-05	0.489744	0.145754	6411	7	36	0.661683	5752	6.1315	7.2247	34.2466	0.00629	0.0363	39994248	5752	12.567123	0.980324	0.000868	0.52979	0.000208	0.46294	0.000199	-9.1e-05	1.30420271603132	6169	Transient	tropics_25	1.71153842857143	1.02075765411773	0.110599078341014	0.964673648783643	0.461538461538462	1.05789951181579	732.43216080402	0.02	0.01438
9.926829	1.173508	-0.004939	7.6e-05	-0.654743	7.6e-05	0.479026	0.163469	6719	9	22	0.346008	5023	7.2973	5.4795	34.2466	0.00618	0.0615	39994977	5023	13.410959	1.008641	0.000832	0.52138	0.00023	0.484005	0.000178	-9.9e-05	1.62376646312013	6210	Transient	tropics_25	1.102981	0.986548411977276	0.0913461538461539	0.996539139117184	0.330434782608696	0.989712916188882	918.365168539326	0.02	0.0125575
8.067227	1.440859	0.033516	9.3e-05	-0.639806	9.3e-05	0.490417	0.154205	6523	8	27	0.581274	4411	6.6389	5.1863	45.6621	0.00675	0.0482	39995589	4411	12.873973	0.993523	0.000778	0.526514	0.000217	0.472129	0.000205	-0.000111	1.34399789074781	6285	Est.	tropics_25	1.008403375	1.04082541515168	0.119537275064267	1.00167275456406	0.428571428571429	1.03873517619125	752.219512195122	0.02	0.0110275
7.214953	1.963141	0.008073	0.000127	-0.63296	0.000127	0.474837	0.164314	6677	9	22	0.432688	4546	7.3263	7.7575	30.4414	0.00632	0.0602	39995454	4546	13.29589	1.008516	0.000878	0.522381	0.000233	0.483036	0.000204	-0.000108	1.50014931192307	6297	Transient	tropics_25	0.801661444444445	0.999593139357712	0.144646924829157	1.01653325858657	0.545064377682403	0.983026109855166	805.460784313725	0.02	0.011365
12.212598	2.120156	0.034334	0.000137	-0.673102	0.000137	0.507444	0.144922	6719	9	22	0.346008	5023	7.2973	5.4795	34.2466	0.00618	0.0615	39994977	5023	13.410959	1.008641	0.000832	0.52138	0.00023	0.484005	0.000178	-9.9e-05	1.62376646312013	6317	Transient	tropics_25	1.35695533333333	1.02606399670472	0.164663461538462	0.978410597199577	0.595652173913043	1.04842718566957	814.168539325843	0.02	0.0125575
14.240741	3.312414	0.043489	0.000214	-0.689393	0.000214	0.520666	0.142195	6971	9	39	0.566603	16133	6.8262	6.1699	68.4932	0.00618	0.0578	39983867	16133	14.10137	1.024128	0.000911	0.519725	0.000211	0.492923	0.000132	-5.9e-05	1.52515786199222	6372	Transient	tropics_25	1.58230455555556	1.01984176325155	0.234906695938529	0.965665723529324	1.01421800947867	1.05628262426383	1077.23484848485	0.02	0.0403325
10.043651	3.676666	0.060225	0.000237	-0.655681	0.000237	0.511852	0.146655	6929	9	31	0.542862	12202	6.8619	6.4055	54.7945	0.00599	0.0575	39987798	12202	13.986301	1.028379	0.000833	0.519517	0.000212	0.495187	0.000133	-7e-05	1.50850152309776	6399	Transient	tropics_25	1.11596122222222	1.03276660321544	0.284513805522209	0.999175085634492	1.11792452830189	1.03365395295111	1102.66917293233	0.02	0.030505
7.394879	4.947844	0.03074	0.000319	-0.634406	0.000319	0.486782	0.152762	7181	9	74	0.695179	33833	6.0423	6.7452	273.9726	0.00616	0.0442	39966167	33833	14.676712	0.999287	0.000749	0.521479	0.000209	0.479318	7.3e-05	-4.1e-05	1.26971807140205	6502	Transient	tropics_25	0.821653222222222	1.03195313510203	0.425901201602136	1.01682016630833	1.52631578947368	1.01557212539483	2092.6301369863	0.02	0.0845825
6.762402	4.682451	0.000393	0.000302	-0.629325	0.000302	0.46965	0.155368	7349	9	58	0.656752	17751	5.728	7.2055	91.3242	0.00641	0.0352	39982249	17751	15.136986	0.977301	0.000756	0.523476	0.000237	0.466988	6.1e-05	-4.3e-05	1.40580931968751	6638	Est.	tropics_25	0.751378	1.02362841871094	0.399470899470899	1.01810096705666	1.27426160337553	1.00570036060884	2547.01639344262	0.02	0.0443775
9.517241	2.904875	0.025373	0.000187	-0.651453	0.000187	0.492147	0.144681	7587	8	30	0.608934	5104	5.4102	9.0027	39.1389	0.00639	0.0269	39994896	5104	15.789041	0.988301	0.000838	0.527384	0.000231	0.468758	9.7e-05	-5e-05	1.50133448717273	7381	Est.	tropics_25	1.189655125	1.03783931656326	0.223150357995227	0.988440671416742	0.809523809523809	1.04989568178036	1491.55670103093	0.02	0.01276
7.714286	1.043367	0.028666	6.7e-05	-0.636971	6.7e-05	0.486665	0.156405	7755	8	28	0.336777	4549	4.7605	8.2151	22.8311	0.00642	0.0312	39995451	4549	16.249315	1.006055	0.000588	0.527716	0.00016	0.476876	9.3e-05	-5e-05	1.79367715082086	7483	Transient	tropics_25	0.96428575	1.02288724182418	0.113945578231293	1.00222849819163	0.41875	1.02052734882863	1681.77419354839	0.02	0.0113725
4.861538	1.703905	0.066969	0.00011	-0.614057	0.00011	0.494225	0.150182	7867	8	31	0.31706	5592	5.0147	9.1808	27.3973	0.00636	0.0337	39994408	5592	16.556164	1.015292	0.000725	0.524656	0.000182	0.484073	0.000115	-5.6e-05	1.84177085634089	7525	Transient	tropics_25	0.60769225	1.05315744685132	0.151724137931035	1.03143957208411	0.604395604395604	1.02097204347278	1305.93043478261	0.02	0.01398
12.064257	4.766955	0.026895	0.000308	-0.671911	0.000308	0.503176	0.150191	8049	9	35	0.319183	12344	5.3629	9.3342	136.9863	0.00644	0.0413	39987656	12344	17.054795	1.022672	0.000809	0.522064	0.000189	0.48998	9.3e-05	-4e-05	1.79279756868695	7551	Transient	tropics_25	1.340473	1.00448622315597	0.380716934487021	0.978293152676952	1.62962962962963	1.02693171149843	1614.95698924731	0.02	0.03086
9.623782	7.178148	0.054363	0.000463	-0.652309	0.000463	0.507306	0.147002	8175	9	60	0.439621	24719	5.7803	9.5041	136.9863	0.00623	0.0488	39975281	24719	17.4	1.022135	0.000909	0.521594	0.000186	0.490151	0.000105	-3.3e-05	1.76423400334635	7618	Est.	tropics_25	1.06930911111111	1.03300230655848	0.509350935093509	0.998557812456748	2.48924731182796	1.03499941854653	1400.01904761905	0.02	0.0617975
8.647821	3.198703	0.069464	0.000206	-0.644469	0.000206	0.511143	0.139406	8287	9	86	0.44101	35616	6.0762	4.6192	136.9863	0.00612	0.0566	39964384	35616	17.706849	1.017252	0.0011	0.521837	0.00017	0.487552	0.000135	-1.7e-05	1.81866756154356	7728	Est.	tropics_25	0.960869	1.05375410508428	0.187272727272727	1.00594862360609	1.21176470588235	1.04838663363087	1032.63703703704	0.02	0.08904
10.340938	4.759553	0.034053	0.000307	-0.658069	0.000307	0.500115	0.142219	8287	9	86	0.44101	35616	6.0762	4.6192	136.9863	0.00612	0.0566	39964384	35616	17.706849	1.017252	0.0011	0.521837	0.00017	0.487552	0.000135	-1.7e-05	1.81866756154356	7752	Est.	tropics_25	1.14899311111111	1.01709256031482	0.279090909090909	0.992360332147191	1.80588235294118	1.02576750787608	1053.47407407407	0.02	0.08904
9.709091	3.609917	0.04213	0.000233	-0.652994	0.000233	0.501484	0.137446	8469	9	89	0.322347	24939	6.966	10.2123	136.9863	0.00644	0.0749	39975061	24939	18.205479	0.982395	0.001095	0.521306	0.00016	0.471335	0.000162	-2.2e-05	2.14186057186999	7865	Transient	tropics_25	1.07878788888889	1.06172167391512	0.212785388127854	0.998425318700666	1.45625	1.06396512034965	848.432098765432	0.02	0.0623475
4.809917	0.798579	0.023957	5.2e-05	-0.613643	5.2e-05	0.473221	0.149971	8805	10	31	0.266101	5543	7.7685	10.6726	39.1389	0.00646	0.0901	39994457	5543	19.126027	0.987915	0.000828	0.516263	0.000193	0.478685	0.000138	-5.9e-05	2.14042310405535	7985	Transient	tropics_25	0.4809917	1.03677570879468	0.0628019323671498	1.0486419577053	0.269430051813471	0.988585395406165	1086.74637681159	0.02	0.0138575
13.733333	2.388148	-0.008796	0.000154	-0.685317	0.000154	0.492017	0.140598	8763	10	35	0.220621	6663	7.6228	5.9151	39.1389	0.00634	0.0861	39993337	6663	19.010959	0.987757	0.000652	0.517301	0.000176	0.477628	9.2e-05	-4.8e-05	2.10407210458558	8009	Transient	tropics_25	1.3733333	1.00352877441833	0.236196319018405	0.974153265308081	0.875	1.03012595576474	1528.23913043478	0.02	0.0166575
11.291667	3.178819	0.04082	0.000205	-0.665705	0.000205	0.506992	0.133729	8791	10	32	0.246359	5837	7.6167	5.9918	91.3242	0.00636	0.0839	39994163	5837	19.087671	0.989059	0.000723	0.5167	0.000184	0.478837	0.000122	-6e-05	2.10076242935958	8706	Transient	tropics_25	1.1291667	1.0531875136301	0.283540802213001	0.994602463021038	1.11413043478261	1.05879871438506	1096.1393442623	0.02	0.0145925
6.831041	4.831964	0.035948	0.000312	-0.629877	0.000312	0.48699	0.146767	9309	10	58	0.32757	23769	6.3281	11.0562	136.9863	0.00613	0.0618	39976231	23769	20.506849	1.023289	0.000856	0.518897	0.000206	0.493295	0.000116	-5.4e-05	2.14523960607963	8891	Transient	tropics_25	0.6831041	1.01300995299318	0.364485981308411	1.02651839156398	1.51456310679612	0.987218601445383	1265.23275862069	0.02	0.0594225
10.643411	2.8961	0.025943	0.000187	-0.660498	0.000187	0.496912	0.142119	9015	10	29	0.34873	5867	7.4806	10.7534	30.4414	0.00621	0.0812	39994133	5867	19.70137	1.011576	0.000936	0.516348	0.000209	0.490035	0.000114	-4.2e-05	2.01180105989949	8915	Transient	tropics_25	1.0643411	1.01453815502408	0.199786324786325	1.00047643567339	0.894736842105263	1.01403369147102	1246.65789473684	0.02	0.0146675
9.094488	2.132804	0.059918	0.000138	-0.648057	0.000138	0.507733	0.136012	9029	10	26	0.366026	6240	7.3443	6.6438	45.6621	0.00639	0.0788	39993760	6240	19.739726	1.011558	0.001014	0.516502	0.000211	0.489933	0.000186	-7e-05	1.97202855217626	8932	Est.	tropics_25	0.9094488	1.04961799473519	0.136094674556213	1.0126990752605	0.654028436018957	1.03633149838856	731.247311827957	0.02	0.0156
7.450216	1.251851	0.05974	8.1e-05	-0.63485	8.1e-05	0.501003	0.144963	9099	10	32	0.411765	7854	7.0366	11.0712	45.6621	0.00637	0.0743	39992146	7854	19.931507	1.023366	0.000821	0.517377	0.000207	0.494758	8.5e-05	-4.2e-05	1.88409496496321	8962	Transient	tropics_25	0.7450216	1.03732242905297	0.0986601705237515	1.02442703213109	0.391304347826087	1.01262233253429	1705.44705882353	0.02	0.019635
8.615385	6.293097	0.046002	0.000406	-0.644209	0.000406	0.498954	0.146519	9267	10	50	0.339429	19138	6.2495	7.2959	45.6621	0.00612	0.0593	39980862	19138	20.391781	1.022512	0.000913	0.518618	0.000205	0.49314	8.5e-05	-3.1e-05	2.06343780434371	9013	Transient	tropics_25	0.8615385	1.02402368393511	0.444687842278204	1.0124556308427	1.98048780487805	1.0117897554447	1723.75294117647	0.02	0.047845
9.29291	3.83398	0.043196	0.000247	-0.649651	0.000247	0.500362	0.144087	9337	10	64	0.319608	26448	6.3643	11.3918	Inf	0.00624	0.0614	39973552	26448	20.583562	1.017552	0.000795	0.519237	0.000201	0.490187	8.6e-05	-4.3e-05	2.18616705771618	9046	Transient	tropics_25	0.929291	1.02613186031895	0.310691823899371	1.00576038019951	1.22885572139303	1.02075738442676	1675.43023255814	0.02	0.06612
7.410175	2.025715	0.023924	0.000131	-0.634528	0.000131	0.4835	0.148159	9379	9	75	0.310957	30911	5.9685	9.7616	54.7945	0.00634	0.0546	39969089	30911	20.69863	1.018829	0.00091	0.519565	0.000191	0.490431	6.1e-05	-1.1e-05	2.18013763049993	9071	Transient	tropics_25	0.823352777777778	1.00528398267475	0.143956043956044	1.02044147875226	0.68586387434555	0.98586753284356	2428.83606557377	0.02	0.0772775
5.539906	4.008971	0.053029	0.000259	-0.619506	0.000259	0.490399	0.14226	9421	9	78	0.271975	34334	5.8212	11.5151	Inf	0.0063	0.055	39965666	34334	20.813699	1.005819	0.001088	0.519754	0.000195	0.48403	0.000138	-3e-05	2.24275081697126	9175	Transient	tropics_25	0.615545111111111	1.04835981824012	0.238051470588235	1.03550958298841	1.32820512820513	1.01315827531351	1030.86956521739	0.02	0.085835
6.605159	4.524656	0.004074	0.000292	-0.628062	0.000292	0.470845	0.142675	9631	9	68	0.411407	22705	5.4226	11.5	273.9726	0.0067	0.0471	39977295	22705	21.389041	0.988649	0.000922	0.521916	0.000199	0.473795	1e-04	-2.9e-05	2.22879759968691	9325	Transient	tropics_25	0.733906555555556	1.01561050485984	0.316702819956616	1.02243457707663	1.46733668341709	0.993773678489642	1426.75	0.02	0.0567625
12.740492	3.41364	0.008155	0.00022	-0.677342	0.00022	0.496616	0.13502	9659	9	72	0.412026	19824	5.5143	11.8397	273.9726	0.00641	0.0469	39980176	19824	21.465753	0.983033	0.000893	0.522097	0.000197	0.470938	9.4e-05	-2.7e-05	2.23522302729179	9361	Transient	tropics_25	1.41561022222222	1.02558951997251	0.246360582306831	0.972932944516741	1.11675126903553	1.05452522412717	1436.3829787234	0.02	0.04956
7.768908	3.068445	0.015144	0.000198	-0.63741	0.000198	0.480417	0.137969	9771	9	55	0.48385	11022	5.6216	8.4863	91.3242	0.00624	0.0442	39988978	11022	21.772603	0.992153	0.000874	0.522556	0.000184	0.474879	8.9e-05	-2.3e-05	2.1269342706889	9598	Transient	tropics_25	0.863212	1.02328900020684	0.226544622425629	1.01168081796846	1.07608695652174	1.01166191808861	1550.21348314607	0.02	0.027555
9.894515	3.191405	0.017481	0.000206	-0.654483	0.000206	0.489828	0.135464	9785	9	56	0.478298	10644	5.6661	11.7123	136.9863	0.00641	0.0453	39989356	10644	21.810959	0.988301	0.00077	0.522902	0.000186	0.472725	6.7e-05	-2.4e-05	2.18876999094432	9821	Transient	tropics_25	1.09939055555556	1.02968092403835	0.267532467532468	0.993896912931956	1.10752688172043	1.03617959701729	2021.85074626866	0.02	0.02661
6.228311	1.673902	0.037512	0.000108	-0.625036	0.000108	0.485237	0.137558	9785	9	56	0.478298	10644	5.6661	11.7123	136.9863	0.00641	0.0453	39989356	10644	21.810959	0.988301	0.00077	0.522902	0.000186	0.472725	6.7e-05	-2.4e-05	2.18876999094432	9861	Transient	tropics_25	0.692034555555555	1.05051442394629	0.14025974025974	1.02359937321794	0.580645161290323	1.02646781955682	2053.10447761194	0.02	0.02661
6.816327	1.782591	0.038963	0.000115	-0.629759	0.000115	0.488215	0.137239	9869	9	52	0.455111	8365	5.9864	11.8192	91.3242	0.00636	0.0444	39991635	8365	22.041096	0.990746	0.00087	0.523373	0.000186	0.473457	7.9e-05	-1.8e-05	2.25091040376981	10086	Transient	tropics_25	0.757369666666667	1.04944356359145	0.132183908045977	1.0178594828142	0.618279569892473	1.03117072933762	1737.20253164557	0.02	0.0209125
9.601942	2.288152	0.019269	0.000148	-0.652133	0.000148	0.489522	0.139456	9883	9	51	0.427312	8055	5.9645	11.8411	136.9863	0.00616	0.0436	39991945	8055	22.079452	0.986428	0.001081	0.5235	0.000183	0.471272	0.000123	-1.4e-05	2.29712384462545	10220	Transient	tropics_25	1.06688244444444	1.0334822666821	0.13691026827012	0.995097306300352	0.808743169398907	1.03872498260028	1133.78861788618	0.02	0.0201375
6.726115	2.810337	0.101005	0.000181	-0.629034	0.000181	0.519075	0.123408	9925	9	51	0.394616	7430	6.3157	12	39.1389	0.00633	0.0484	39992570	7430	22.194521	1.000804	0.001029	0.523312	0.000175	0.478316	0.000117	-1.6e-05	2.36781576177102	10304	Est.	tropics_25	0.747346111111111	1.10539343683724	0.175898931000972	1.01871643161694	1.03428571428571	1.08521354083911	1054.76923076923	0.02	0.018575
7.883454	2.425427	0.080604	0.000156	-0.63833	0.000156	0.514279	0.119604	10205	8	136	0.846281	80192	3.0615	5.3863	91.3242	0.00635	0.0252	39919808	80192	22.961644	1.032768	0.000962	0.525237	0.00012	0.491738	1e-04	7e-06	0.933015041608594	10440	Transient	tropics_25	0.98543175	1.04954991895939	0.162162162162162	1.00559126277014	1.3	1.04583945108981	1196.04	0.02	0.20048
8.230769	2.715976	-0.046685	0.000175	-0.64112	0.000175	0.4532	0.131614	10555	7	30	0.43111	2983	3.2123	12.863	22.8311	0.00644	0.0373	39997017	2983	23.920548	0.975297	0.002355	0.529066	0.000178	0.460852	0.000233	9.1e-05	1.48492770354974	10472	Transient	tropics_25	1.17582414285714	0.978561384337534	0.0743099787685775	0.995532102086498	0.98314606741573	0.983395970940779	564.8669527897	0.02	0.0074575
5.205594	3.794095	0.030238	0.000245	-0.616821	0.000245	0.478061	0.118273	10373	8	121	0.791603	34180	2.9195	5.8466	273.9726	0.00647	0.0147	39965820	34180	23.421918	0.93201	0.000868	0.523943	0.000141	0.444851	7.6e-05	1.1e-05	1.07872200705911	10844	Est.	tropics_25	0.65069925	1.10588921934255	0.282258064516129	1.02999235429958	1.73758865248227	1.07465421006135	1556.22368421053	0.02	0.08545
4.727273	2.471074	-0.011335	0.000159	-0.612979	0.000159	0.456495	0.13157	10513	8	36	0.43513	4378	3.3559	12.8411	68.4932	0.00682	0.0338	39995622	4378	23.805479	0.965584	0.002078	0.526964	0.00019	0.458119	0.000196	7.2e-05	1.66908305324699	11291	Transient	tropics_25	0.590909125	1.02396994883348	0.0765158806544755	1.0280296859194	0.836842105263158	0.996455069534335	671.275510204082	0.02	0.010945
9.302682	3.22256	0.045941	0.000208	-0.649729	0.000208	0.501567	0.200745	2029	7	22	0.357091	9653	5.202	4.1671	45.6621	0.00641	0.034	39990347	9653	0.561644	1.021177	0.000754	0.531408	0.000195	0.480682	9.9e-05	-5.1e-05	1.74798731592151	1791	Transient	tropics_27	1.32895457142857	1.0252998602486	0.275862068965517	0.982648492943336	1.06666666666667	1.0434486833291	2027.72727272727	0.02	0.0241325
7.184713	3.628301	0.014717	0.000234	-0.632718	0.000234	0.478017	0.218289	2169	7	37	0.270915	15503	5.7405	4.1699	54.7945	0.00628	0.0391	39984497	15503	0.945205	1.013316	0.000873	0.53073	0.000208	0.477606	0.000131	-5.8e-05	2.00038552934174	1793	Transient	tropics_27	1.02638757142857	1.00148998758955	0.268041237113402	1.00078416893332	1.125	1.00086054195299	1666.32824427481	0.02	0.0387575
6.406332	3.328298	0.006653	0.000215	-0.626465	0.000215	0.47125	0.214011	2225	7	34	0.287312	17796	5.9496	4.3233	273.9726	0.00625	0.0427	39982204	17796	1.09863	1.009158	0.000732	0.531228	0.00023	0.475201	8.4e-05	-5.9e-05	2.05372961723549	1835	Transient	tropics_27	0.915190285714286	0.997539711686252	0.293715846994536	1.00611760796032	0.934782608695652	0.991685623557189	2547.75	0.02	0.04449
1.286219	1.709598	0.068307	0.00011	-0.58534	0.00011	0.480971	0.208247	2127	7	31	0.299926	13430	5.4621	4.0548	68.4932	0.00627	0.0367	39986570	13430	0.830137	1.00285	0.000823	0.53088	0.000203	0.472539	0.000126	-5.8e-05	1.92874070735199	1858	Est.	tropics_27	0.183745571428571	1.06765115528152	0.133657351154314	1.04904399867433	0.541871921182266	1.01784402980495	1652.75396825397	0.02	0.033575
2.652079	3.285953	0.071864	0.000212	-0.596311	0.000212	0.488099	0.197007	2421	6	56	0.334829	20727	5.8273	4.8342	273.9726	0.00599	0.0437	39979273	20727	1.635616	0.997214	0.001081	0.535483	0.000225	0.465803	0.000126	-3.5e-05	2.02623037374358	2143	Est.	tropics_27	0.442013166666667	1.07751114693033	0.196114708603145	1.02867867164409	0.942222222222222	1.04786572864494	1563.54761904762	0.02	0.0518175
7.480435	2.193095	0.002546	0.000141	-0.635093	0.000141	0.473407	0.196711	2561	5	48	0.462035	19676	5.1131	5.2164	54.7945	0.0061	0.0412	39980324	19676	2.019178	1.001764	0.001181	0.538552	0.000182	0.465153	7.9e-05	2.3e-05	1.92884986150362	2154	Transient	tropics_27	1.496087	1.00078386107939	0.119390347163421	0.983909086975427	0.774725274725275	1.01774469905601	2490.01265822785	0.02	0.04919
1.967742	2.750111	0.066541	0.000177	-0.590814	0.000177	0.482845	0.198886	2435	6	52	0.364709	20600	5.8184	4.874	273.9726	0.00619	0.0443	39979400	20600	1.673973	0.999264	0.001221	0.535832	0.000219	0.466423	0.00013	-1.7e-05	2.03071682018998	2174	Est.	tropics_27	0.327957	1.06959200388787	0.144963144963145	1.03367519282617	0.808219178082192	1.03520838380612	1529.89230769231	0.02	0.0515
4.23038	4.972242	0.026972	0.000321	-0.608988	0.000321	0.472605	0.20024	2603	5	58	0.431739	19030	4.6052	5.1671	136.9863	0.00674	0.0376	39980970	19030	2.134247	0.992716	0.00106	0.53923	0.000176	0.460401	8.8e-05	7e-06	1.89921753845391	2304	Transient	tropics_27	0.846076	1.0348770815296	0.302830188679245	1.00866238614812	1.82386363636364	1.02650732730815	2275.45454545455	0.02	0.047575
3.109223	2.568167	0.052138	0.000166	-0.599982	0.000166	0.480291	0.192212	2687	5	56	0.315226	17838	4.0035	5.3973	136.9863	0.00615	0.0314	39982162	17838	2.364384	1.008301	0.00083	0.5407	0.000156	0.466357	4.8e-05	8e-06	1.85906313100839	2441	Transient	tropics_27	0.6218446	1.0448478365057	0.2	1.01502037135636	1.06410256410256	1.02987839787974	4004.41666666667	0.02	0.044595
5.363112	2.404172	0.034656	0.000155	-0.618086	0.000155	0.480567	0.186272	2827	5	53	0.333853	16028	4.0184	5.7808	273.9726	0.00638	0.03	39983972	16028	2.747945	0.991044	0.000879	0.539772	0.000145	0.459171	7.9e-05	3e-06	1.78992062305098	2697	Transient	tropics_27	1.0726224	1.04461912577879	0.176336746302617	0.998523541845328	1.06896551724138	1.04659701941107	2357.87341772152	0.02	0.04007
10.339286	4.890838	0.006319	0.000316	-0.658056	0.000316	0.486094	0.176238	3135	5	42	0.412208	8093	5.0508	5.8959	68.4932	0.00628	0.0406	39991907	8093	3.591781	1.001071	0.000841	0.536624	0.000153	0.466603	0.000125	-3.2e-05	1.86295198308825	2796	Transient	tropics_27	2.0678572	1.00526237100037	0.375743162901308	0.965027786205713	2.06535947712418	1.04177212748311	1409.904	0.02	0.0202325
5.75641	3.944938	0.053422	0.000255	-0.621245	0.000255	0.491166	0.176757	2967	5	43	0.390454	11607	4.3888	4.5014	91.3242	0.00608	0.0317	39988393	11607	3.131507	0.983791	0.000866	0.538936	0.00014	0.456522	8.5e-05	1e-06	1.77024128798344	2822	Est.	tropics_27	1.151282	1.07225488780781	0.29445727482679	0.996918212015095	1.82142857142857	1.07588681377896	2079.49411764706	0.02	0.0290175
4.731092	3.549537	-0.007038	0.000229	-0.61301	0.000229	0.45855	0.192081	2995	5	36	0.392427	10960	4.4934	4.5781	273.9726	0.00653	0.0312	39989040	10960	3.208219	0.992524	0.000801	0.538319	0.000139	0.461117	8.5e-05	-7e-06	1.83718418997767	2934	Transient	tropics_27	0.9462184	1.00046619398761	0.285892634207241	1.00631380630711	1.64748201438849	0.994433083143757	2259.77647058824	0.02	0.0274
3.460674	1.776543	0.019318	0.000115	-0.602805	0.000115	0.465972	0.192698	3191	6	37	0.363649	7059	5.2885	6.1014	39.1389	0.00652	0.0468	39992941	7059	3.745205	1.004137	0.001106	0.535638	0.000158	0.468911	0.000196	-4.1e-05	1.99349392878747	2984	Transient	tropics_27	0.576779	1.0153054811435	0.103978300180832	1.02172432962064	0.727848101265823	0.99373228608414	983.15306122449	0.02	0.0176475
6.284768	4.415596	0.007162	0.000285	-0.625489	0.000285	0.470903	0.189265	3219	6	32	0.312883	7009	5.3254	3.2247	45.6621	0.00618	0.0483	39992991	7009	3.821918	0.992746	0.000926	0.534569	0.000163	0.464526	0.000159	-4.4e-05	2.07430123679114	3148	Transient	tropics_27	1.04746133333333	1.01454723409615	0.307775377969762	1.00080578871229	1.74846625766871	1.01372797216948	1190.34591194969	0.02	0.0175225
6.160256	2.51919	-0.015382	0.000163	-0.624489	0.000163	0.459946	0.190728	3261	6	38	0.292334	7122	5.226	3.3397	45.6621	0.00679	0.05	39992878	7122	3.936986	1.011064	0.001474	0.533287	0.000159	0.474276	0.000322	-6.7e-05	2.13932191124002	3201	Transient	tropics_27	1.02670933333333	0.973959807399651	0.110583446404342	1.00421539809684	1.0251572327044	0.969785525727635	592.32298136646	0.02	0.017805
5.890173	1.35788	0.052516	8.8e-05	-0.62232	8.8e-05	0.491191	0.173123	3247	6	34	0.274079	6925	5.2501	3.3014	30.4414	0.00644	0.0505	39993075	6925	3.89863	1.004046	0.00122	0.533946	0.000159	0.470422	0.000283	-7.7e-05	2.14669895280535	3206	Transient	tropics_27	0.9816955	1.04967244992205	0.0721311475409836	1.00515380412365	0.553459119496855	1.0441497208889	611.742049469965	0.02	0.0173125
5.977011	3.240851	0.05037	0.000209	-0.623017	0.000209	0.490495	0.182298	3345	7	34	0.421595	8150	5.3317	6.1315	45.6621	0.00623	0.0542	39991850	8150	4.167123	1.009703	0.000991	0.530642	0.000156	0.476027	0.000244	-8.2e-05	2.02151493356341	3232	Transient	tropics_27	0.853858714285714	1.04155394076284	0.210898082744702	1.0107076051821	1.33974358974359	1.03039323399723	747.122950819672	0.02	0.020375
4.254673	5.110375	0.035764	0.00033	-0.609183	0.00033	0.476867	0.186741	3653	9	49	0.641919	18574	5.2959	4.4137	91.3242	0.00607	0.0385	39981426	18574	5.010959	0.99692	0.000676	0.521841	0.000177	0.477864	9.5e-05	-4.8e-05	1.48667902455948	3272	Transient	tropics_27	0.472741444444444	1.03961323333635	0.488165680473373	1.04207022469352	1.86440677966102	0.997913632330538	1965.69473684211	0.02	0.046435
12.732143	9.981824	0.024527	0.000644	-0.677275	0.000644	0.504763	0.164472	3695	9	45	0.632577	18510	5.5081	4.5288	273.9726	0.00638	0.0421	39981490	18510	5.126027	0.99228	0.000709	0.52172	0.000187	0.475754	9.9e-05	-5e-05	1.4920722292857	3283	Transient	tropics_27	1.41468255555556	1.03280350420315	0.908321579689704	0.973701231222502	3.44385026737968	1.06097478949205	1661.33333333333	0.02	0.046275
8.637209	7.073034	0.042646	0.000456	-0.644384	0.000456	0.497359	0.169151	3639	9	51	0.653596	18285	5.2585	4.3753	136.9863	0.00619	0.0381	39981715	18285	4.972603	1.013606	0.000672	0.522088	0.000174	0.485636	9.8e-05	-5.1e-05	1.44054427050497	3415	Transient	tropics_27	0.959689888888889	1.02956021002162	0.678571428571429	1.00555047002832	2.62068965517241	1.02413947895131	1726.0306122449	0.02	0.0457125
8.661417	3.192448	0.025623	0.000206	-0.644579	0.000206	0.488979	0.164549	3975	8	39	0.49453	11700	7.2988	5.2959	54.7945	0.00631	0.0646	39988300	11700	5.893151	0.992917	0.000977	0.523754	0.000218	0.474178	0.000104	-3.3e-05	1.81148398174075	3781	Transient	tropics_27	1.082677125	1.03327276183519	0.210849539406346	1.00215649243577	0.944954128440367	1.03121401667728	1582.20192307692	0.02	0.02925
7.195946	1.211605	0.072346	7.8e-05	-0.632808	7.8e-05	0.506375	0.159758	3961	9	41	0.514092	11957	7.119	5.2575	91.3242	0.00615	0.0631	39988043	11957	5.854795	0.99415	0.000875	0.523677	0.000223	0.474856	9.5e-05	-4.3e-05	1.77476206665653	3936	Est.	tropics_27	0.799549555555556	1.08135315510436	0.0891428571428571	1.01417167638197	0.349775784753363	1.06637591185538	1681.66315789474	0.02	0.0298925
9.952899	1.385463	0.04904	8.9e-05	-0.654952	8.9e-05	0.505785	0.161684	4073	8	26	0.347904	11782	7.6018	5.5644	273.9726	0.00652	0.0774	39988218	11782	6.161644	1.000364	0.001505	0.525034	0.000187	0.47659	0.000271	-4.4e-05	2.00343973084561	3978	Transient	tropics_27	1.244112375	1.04988020399999	0.0591362126245847	0.989396870306417	0.475935828877005	1.06125810445037	596.619926199262	0.02	0.029455
8.353319	3.14069	0.072642	0.000203	-0.642104	0.000203	0.511394	0.15639	4311	9	53	0.479863	22794	6.7121	6.2164	273.9726	0.00618	0.076	39977206	22794	6.813699	1.013396	0.000865	0.519942	0.000172	0.487514	0.00012	-3.8e-05	1.86587666125718	4178	Transient	tropics_27	0.928146555555556	1.06113058893979	0.234682080924855	1.01200550653347	1.18023255813953	1.04898320868734	1303.25	0.02	0.056985
8.752266	3.860078	0.026716	0.000249	-0.645308	0.000249	0.489908	0.151947	4703	8	60	0.76798	14766	4.4121	7.2904	136.9863	0.00655	0.0206	39985234	14766	7.887671	0.980686	0.000761	0.525609	0.000194	0.466643	4e-05	-1.1e-05	1.11264261219175	4708	Transient	tropics_27	1.09403325	1.04730369530642	0.327201051248357	0.997891913812098	1.28350515463918	1.04985609984506	3798.675	0.02	0.036915
8.690544	2.500226	0.004847	0.000161	-0.644813	0.000161	0.479073	0.150386	4703	8	60	0.76798	14766	4.4121	7.2904	136.9863	0.00655	0.0206	39985234	14766	7.887671	0.980686	0.000761	0.525609	0.000194	0.466643	4e-05	-1.1e-05	1.11264261219175	4806	Transient	tropics_27	1.086318	1.0246488332721	0.211563731931669	0.998385992583843	0.829896907216495	1.02663706516545	3759.65	0.02	0.036915
6.370166	1.028723	0.023897	6.6e-05	-0.626175	6.6e-05	0.479197	0.158425	4857	8	38	0.668442	8638	4.3554	7.7055	45.6621	0.00621	0.0179	39991362	8638	8.309589	0.98865	0.000835	0.526726	0.000172	0.469446	8.4e-05	-1.7e-05	1.47541077196317	4834	Transient	tropics_27	0.79627075	1.0359427718819	0.0790419161676647	1.0150113449753	0.383720930232558	1.0207712921188	1886.01190476191	0.02	0.021595
4.821918	2.118972	0.027099	0.000137	-0.613739	0.000137	0.474804	0.155901	4815	8	41	0.72584	9520	4.1773	7.5932	91.3242	0.00617	0.0148	39990480	9520	8.194521	0.991239	0.000745	0.526664	0.000174	0.470714	4.5e-05	-8e-06	1.26317048751598	4950	Transient	tropics_27	0.60273975	1.03655073822836	0.183892617449664	1.0278338247939	0.78735632183908	1.00868892788402	3464.46666666667	0.02	0.0238
12.358382	1.501621	-0.044479	9.7e-05	-0.674273	9.7e-05	0.469578	0.159691	4857	8	38	0.668442	8638	4.3554	7.7055	45.6621	0.00621	0.0179	39991362	8638	8.309589	0.98865	0.000835	0.526726	0.000172	0.469446	8.4e-05	-1.7e-05	1.47541077196317	4971	Transient	tropics_27	1.54479775	0.967476545078771	0.116167664670659	0.967346802530936	0.563953488372093	1.00028118250022	1901.08333333333	0.02	0.021595
6.297297	3.008912	0.031707	0.000194	-0.62559	0.000194	0.48267	0.155188	4885	8	35	0.655042	8488	4.3683	5.137	30.4414	0.00638	0.018	39991512	8488	8.386301	1.002275	0.000724	0.526942	0.000168	0.475712	5.1e-05	-1.3e-05	1.50233083177152	5113	Est.	tropics_27	0.787162125	1.0298720630486	0.267955801104972	1.01518899123641	1.1547619047619	1.01462649670389	3042.90196078431	0.02	0.02122
8.359281	0.864929	0.010113	5.6e-05	-0.642152	5.6e-05	0.480244	0.164595	5081	7	27	0.458589	8162	4.8771	3.2849	39.1389	0.00614	0.023	39991838	8162	8.923288	1.008733	0.000815	0.528504	0.000186	0.477361	5.3e-05	-1.2e-05	1.74234691110228	5159	Transient	tropics_27	1.194183	1.00141891779287	0.0687116564417178	0.995562778794789	0.301075268817204	1.0060394544171	3105.56603773585	0.02	0.020405
8.316384	2.634364	0.047476	0.00017	-0.641807	0.00017	0.498356	0.147301	4955	8	35	0.570996	8247	4.6413	5.3288	68.4932	0.00622	0.022	39991753	8247	8.578082	1.003135	0.000723	0.527795	0.000175	0.475363	5.6e-05	-1.9e-05	1.68431288323641	5232	Transient	tropics_27	1.039548	1.04534388084801	0.235131396957123	0.997244132636793	0.971428571428572	1.04836935142197	2630.375	0.02	0.0206175
4.956835	4.695978	0.039459	0.000303	-0.614823	0.000303	0.481249	0.164109	5207	7	28	0.389834	11115	4.9256	5.2877	39.1389	0.00605	0.0263	39988885	11115	9.268493	1.016933	0.000894	0.529915	0.000181	0.479949	6.3e-05	-6e-06	1.64238528136035	5332	Transient	tropics_27	0.708119285714286	1.0229266312027	0.338926174496644	1.02042138308437	1.67403314917127	1.00270862112433	2604.90476190476	0.02	0.0277875
3.315141	5.155968	0.00581	0.000333	-0.601636	0.000333	0.459407	0.163459	5571	6	67	0.858401	26575	4.0665	4.6192	Inf	0.00588	0.0083	39973425	26575	10.265753	0.990982	0.00066	0.536046	0.000172	0.462342	1.8e-05	-1e-06	0.794651990361568	5478	Transient	tropics_27	0.5525235	1.01498000042855	0.504545454545455	1.02214085041787	1.93604651162791	0.99365188540085	9081.05555555555	0.02	0.0664375
6.582569	3.383855	0.012241	0.000218	-0.627881	0.000218	0.474719	0.154682	5515	6	70	0.841087	31017	4.0364	4.4726	91.3242	0.00661	0.0098	39968983	31017	10.112329	0.988751	0.000668	0.535429	0.000178	0.461838	2e-05	-4e-06	0.85653248327294	5514	Transient	tropics_27	1.09709483333333	1.02383332879678	0.326347305389222	0.996811079694443	1.2247191011236	1.0278907322481	7734.1	0.02	0.0775425
8.878613	9.048849	-0.02796	0.000584	-0.646323	0.000584	0.464326	0.156892	5683	5	49	0.832538	15932	4.3517	4.2164	273.9726	0.00613	0.0085	39984068	15932	10.572603	0.975675	0.000604	0.536411	0.000165	0.4549	2.4e-05	-6e-06	0.878472674268358	5613	Transient	tropics_27	1.7757226	0.996671292299014	0.966887417218543	0.976804861434594	3.53939393939394	1.02072103759068	6537.16666666667	0.02	0.03983
4.737089	4.282991	-0.001066	0.000276	-0.613058	0.000276	0.461435	0.155095	5627	5	54	0.848176	20998	4.1797	4.063	273.9726	0.00628	0.0076	39979002	20998	10.419178	0.974518	0.000592	0.536376	0.000163	0.454388	2e-05	-5e-06	0.818828381937646	5618	Transient	tropics_27	0.9474178	1.02505501999569	0.466216216216216	1.00991065980781	1.69325153374233	1.0155087722387	7754.75	0.02	0.052495
4.883065	1.571004	0.007572	0.000101	-0.61423	0.000101	0.465863	0.155802	5753	5	41	0.75521	10556	4.5379	4.4082	91.3242	0.00625	0.0092	39989444	10556	10.764384	0.981638	0.000638	0.536579	0.00016	0.457527	2.5e-05	-1e-06	1.15228451479629	5885	Transient	tropics_27	0.976613	1.02644838533775	0.158307210031348	1.00834611327101	0.63125	1.01821968976694	6232.08	0.02	0.02639
2.741935	4.991467	0.026761	0.000322	-0.597032	0.000322	0.466745	0.157336	5823	5	34	0.696878	6598	4.7061	4.5986	39.1389	0.00625	0.0128	39993402	6598	10.956164	0.989416	0.000608	0.536518	0.000155	0.46121	2.6e-05	-3e-06	1.31090526356033	5920	Transient	tropics_27	0.548387	1.038109643667	0.529605263157895	1.02595426187123	2.07741935483871	1.01200104074066	6051.38461538462	0.02	0.016495
5.863905	1.608697	0.036733	0.000104	-0.622109	0.000104	0.483393	0.149852	5823	5	34	0.696878	6598	4.7061	4.5986	39.1389	0.00625	0.0128	39993402	6598	10.956164	0.989416	0.000608	0.536518	0.000155	0.46121	2.6e-05	-3e-06	1.31090526356033	6201	Transient	tropics_27	1.172781	1.04851346024963	0.171052631578947	1.00054631585821	0.670967741935484	1.04809739598014	5763.53846153846	0.02	0.016495
8.632479	4.505954	0.030923	0.000291	-0.644346	0.000291	0.491391	0.141248	5865	6	36	0.672196	5787	4.8552	4.7151	136.9863	0.00651	0.0152	39994213	5787	11.071233	0.986979	0.000687	0.536121	0.000151	0.460425	5.6e-05	-9e-06	1.36774916432336	6301	Est.	tropics_27	1.4387465	1.04501319943027	0.423580786026201	0.979267336360405	1.92715231788079	1.06725525329858	2522.28571428571	0.02	0.0144675
2.447059	0.92955	0.031341	6e-05	-0.594664	6e-05	0.467743	0.157687	5977	6	29	0.582756	3607	5.2507	6.3452	30.4414	0.00655	0.0236	39996393	3607	11.378082	0.989679	0.001156	0.53512	0.000154	0.462605	0.000212	-3.9e-05	1.576590987661	6335	Transient	tropics_27	0.407843166666667	1.04259795390349	0.0519031141868512	1.031073258387	0.38961038961039	1.01110666767545	743.806603773585	0.02	0.0090175
8.366972	0.727717	-0.011093	4.7e-05	-0.642214	4.7e-05	0.470154	0.157922	6131	7	24	0.274531	4535	5.6257	4.3164	45.6621	0.00609	0.0441	39995465	4535	11.8	1.015175	0.000934	0.530554	0.000197	0.478714	0.000229	-9.7e-05	1.99706585312992	6370	Transient	tropics_27	1.19528171428571	0.974185042427661	0.0503211991434689	0.991654553547698	0.238578680203046	0.982118759844082	689.615720524017	0.02	0.0113375
9.079545	0.800491	0.055484	5.2e-05	-0.647937	5.2e-05	0.505397	0.140571	6075	6	24	0.387822	3958	5.6705	4.4123	34.2466	0.00628	0.0361	39996042	3958	11.646575	1.010211	0.001004	0.532849	0.000193	0.47429	0.00022	-8e-05	1.89825873580197	6397	Transient	tropics_27	1.5132575	1.04636764408965	0.051792828685259	0.981748804761052	0.269430051813471	1.06558645554408	638.959090909091	0.02	0.009895
4.704918	1.967571	0.04758	0.000127	-0.612799	0.000127	0.484133	0.15905	6201	7	23	0.39065	6182	5.5123	4.5849	27.3973	0.00616	0.0489	39993818	6182	11.991781	1.026541	0.001022	0.528072	0.000203	0.486454	0.000345	-0.000154	1.99133915663767	6398	Transient	tropics_27	0.672131142857143	1.02161540179411	0.12426614481409	1.02605734903921	0.625615763546798	0.995228736941211	461.014492753623	0.02	0.015455
3.466667	2.56	0.035461	0.000165	-0.602854	0.000165	0.47356	0.1575	6187	7	30	0.361558	5598	5.6111	4.5644	19.5695	0.00607	0.0516	39994402	5598	11.953425	1.023051	0.001195	0.528641	0.000202	0.484262	0.000368	-0.000145	2.02859107493006	6431	Transient	tropics_27	0.495238142857143	1.01275228658958	0.138075313807531	1.03519696860797	0.816831683168317	0.977900392762595	427.989130434783	0.02	0.013995
7.878095	3.093711	0.062532	2e-04	-0.638287	2e-04	0.504309	0.14209	6397	9	51	0.534673	21804	5.5404	4.3233	273.9726	0.00622	0.049	39978196	21804	12.528767	1.02095	0.000793	0.521942	0.000257	0.489383	0.000141	-9.9e-05	1.77431578884363	6481	Est.	tropics_27	0.875343888888889	1.04268428746322	0.252206809583859	1.01198303651103	0.778210116731518	1.03049962912484	1007.7304964539	0.02	0.05451
7.516746	4.221011	-0.008046	0.000272	-0.635384	0.000272	0.468414	0.149924	6859	9	38	0.533856	7532	6.1782	5.589	45.6621	0.00645	0.0432	39992468	7532	13.794521	0.978691	0.000662	0.521588	0.000203	0.469378	9.7e-05	-6e-05	1.74637590323437	6779	Transient	tropics_27	0.835194	1.01358476007088	0.410876132930514	1.01561391779745	1.33990147783251	0.997946218186621	1545.60824742268	0.02	0.01883
5.59434	13.127892	0.001138	0.000847	-0.619943	0.000847	0.465453	0.150198	6957	9	29	0.480237	4225	6.8438	5.8575	30.4414	0.00602	0.0483	39995775	4225	14.063014	0.977696	0.000711	0.520889	0.000202	0.469507	8.7e-05	-4.8e-05	1.81253945557682	6802	Transient	tropics_27	0.621593333333333	1.0239774406029	1.19127988748242	1.03280180864162	4.19306930693069	0.991365410952339	1726.41379310345	0.02	0.0105625
12.611765	5.061038	-0.016096	0.000327	-0.676309	0.000327	0.484016	0.146018	7013	10	26	0.448372	3225	6.9238	6.011	24.9066	0.00631	0.0501	39996775	3225	14.216438	0.981078	0.00085	0.5193	0.000217	0.47259	0.000127	-5.7e-05	1.89411931240503	6952	Transient	tropics_27	1.2611765	1.00301183837297	0.384705882352941	0.979184230459517	1.50691244239631	1.02417740536194	1149.74803149606	0.02	0.0080625
15.163265	1.075385	-0.049668	6.9e-05	-0.696803	6.9e-05	0.477713	0.149708	7195	10	16	0.280932	2061	7.2991	6.074	18.2648	0.00593	0.055	39997939	2061	14.715068	1.019407	0.001383	0.519169	0.00019	0.491104	0.000195	-2.1e-05	1.92534302843555	7187	Transient	tropics_27	1.5163265	0.933430205109055	0.0498915401301518	0.959563123888295	0.363157894736842	0.97273286310028	767.733333333333	0.02	0.0051525
4.647541	2.375773	0.011968	0.000153	-0.612338	0.000153	0.466957	0.151525	6957	9	29	0.480237	4225	6.8438	5.8575	30.4414	0.00602	0.0483	39995775	4225	14.063014	0.977696	0.000711	0.520889	0.000202	0.469507	8.7e-05	-4.8e-05	1.81253945557682	7354	Transient	tropics_27	0.516393444444444	1.03512738424931	0.215189873417722	1.04068620882789	0.757425742574257	0.994568771072636	1741.66666666667	0.02	0.0105625
11.925373	1.889953	0.021771	0.000122	-0.670795	0.000122	0.499928	0.1404	7027	9	23	0.407092	2933	7.2129	6.0493	91.3242	-0.00338	0.0548	39997067	2933	14.254795	0.987345	0.000775	0.519766	0.000204	0.475184	0.000119	-5.9e-05	1.92765844490822	7552	Transient	tropics_27	1.32504144444444	1.03510902212043	0.15741935483871	0.983715616509478	0.598039215686274	1.0520724603522	1179.83193277311	0.02	0.0073325
14.202899	0.886368	0.011509	5.7e-05	-0.689089	5.7e-05	0.503965	0.135543	6999	10	25	0.46436	3353	6.9603	5.9726	27.3973	0.00122	0.0498	39996647	3353	14.178082	0.979651	0.000832	0.519426	0.000215	0.471769	0.000104	-4.7e-05	1.80482525686684	7558	Est.	tropics_27	1.4202899	1.03258760859529	0.0685096153846154	0.966515370933394	0.265116279069767	1.06824526410171	1303.29807692308	0.02	0.0083825
13.227273	1.266529	0.012233	8.2e-05	-0.681252	8.2e-05	0.500376	0.143077	7181	10	16	0.318361	2026	7.2766	6.0356	14.4196	0.00146	0.0541	39997974	2026	14.676712	1.011046	0.001248	0.518922	0.000191	0.487319	0.000176	-2.7e-05	1.89031169450184	7600	Transient	tropics_27	1.3227273	1.00124834001985	0.0657051282051282	0.975065818731088	0.429319371727749	1.02679353770323	812.9375	0.02	0.005065
13.8	1.004444	-0.015934	6.5e-05	-0.685853	6.5e-05	0.488724	0.148466	7139	10	17	0.349132	2131	7.2103	5.9205	21.0748	0.00094	0.0505	39997869	2131	14.561644	0.99727	0.000825	0.518364	0.000191	0.481235	0.000119	-4.7e-05	1.84835422901165	7644	Transient	tropics_27	1.38	0.986886474677755	0.0787878787878788	0.971634650452499	0.340314136125654	1.01556204349226	1247.61344537815	0.02	0.0053275
13.305455	4.168516	-0.09219	0.000269	-0.68188	0.000269	0.451174	0.141487	7797	9	65	0.689826	13515	3.1454	7.7219	Inf	0.00669	0.0167	39986485	13515	16.364384	0.942719	0.001086	0.522693	0.000191	0.451119	0.000164	-3.1e-05	1.46698923900464	7680	Transient	tropics_27	1.47838388888889	0.96734219425845	0.247697974217311	0.967423415183873	1.40837696335079	1.00012191905018	862.725609756098	0.02	0.0337875
7.963662	2.635996	0.05696	0.00017	-0.638974	0.00017	0.502449	0.135512	7559	10	92	0.815986	69321	3.4161	7.0712	136.9863	0.00579	0.0149	39930679	69321	15.712329	1.031531	0.001183	0.519011	0.00019	0.497062	0.000107	-4e-06	0.904803141525334	7697	Transient	tropics_27	0.7963662	1.02625463026317	0.143702451394759	1.01699906880412	0.894736842105263	1.01083768222073	1266.46728971963	0.02	0.1733025
8.731976	2.423498	0.013381	0.000156	-0.645145	0.000156	0.483841	0.134094	7685	9	104	0.79416	56194	2.9912	7.4151	Inf	0.00645	0.0124	39943806	56194	16.057534	0.967348	0.000888	0.521885	0.000186	0.463567	6.4e-05	-3e-06	1.08995984435433	7714	Transient	tropics_27	0.970219555555556	1.04767976595167	0.175675675675676	1.00517637324935	0.838709677419355	1.04373477835998	2095.21875	0.02	0.140485
9.791571	4.269201	-0.021486	0.000275	-0.653656	0.000275	0.471345	0.140377	7671	9	107	0.802571	63785	2.915	7.3767	Inf	0.00617	0.0118	39936215	63785	16.019178	0.965222	0.000912	0.521583	0.000188	0.462816	6.9e-05	-4e-06	1.05733755588405	7716	Transient	tropics_27	1.08795233333333	1.01400836261269	0.301535087719298	0.997234691454401	1.46276595744681	1.01842848993985	2034.44927536232	0.02	0.1594625
12.333333	0.222222	-0.009847	1.4e-05	-0.674072	1.4e-05	0.485932	0.135998	8091	9	14	0.291275	745	4.1819	16.5041	8.058	0.0172	0.0392	39999255	745	17.169863	0.991185	0.001568	0.520624	0.000193	0.476143	0.000208	-5e-06	1.89869784032964	7807	Transient	tropics_27	1.37037033333333	0.999007574733638	0.00892857142857143	0.978881375181298	0.0725388601036269	1.02055894972729	653.836538461539	0.02	0.0018625
7.917117	2.87241	0.004558	0.000185	-0.6386	0.000185	0.476085	0.133072	7755	9	80	0.737659	24533	3.0191	7.6041	91.3242	0.0065	0.0134	39975467	24533	16.249315	0.936592	0.001027	0.522873	0.000187	0.448013	0.000136	-2.1e-05	1.31319639964526	7887	Est.	tropics_27	0.879679666666667	1.07257845837072	0.180136319376826	1.00986501583466	0.989304812834225	1.06265889605882	978.470588235294	0.02	0.0613325
8.925439	5.946195	-0.017189	0.000384	-0.646699	0.000384	0.469475	0.135219	7811	9	56	0.67892	11153	3.3183	7.7616	Inf	0.00644	0.0187	39988847	11153	16.40274	0.945902	0.001007	0.522971	0.000192	0.452412	0.000153	-3.6e-05	1.49690885025829	8012	Transient	tropics_27	0.991715444444444	1.03917518732051	0.381330685203575	1.00153143723953	2	1.03771562204362	883.78431372549	0.02	0.0278825
7.854962	4.841559	-0.019115	0.000312	-0.638101	0.000312	0.46454	0.138154	7825	9	50	0.641804	9425	3.2332	7.8	91.3242	0.00653	0.0199	39990575	9425	16.441096	0.956518	0.000752	0.522892	0.000193	0.457555	8.9e-05	-3.5e-05	1.60593878343705	8047	Transient	tropics_27	0.872773555555556	1.02566447584253	0.414893617021277	1.01033235107758	1.61658031088083	1.01526592431511	1552.29213483146	0.02	0.0235625
12.846154	0.284024	-0.02992	1.8e-05	-0.678191	1.8e-05	0.478239	0.140367	8133	9	11	0.272277	606	3.9702	16.5616	4.3488	0.02309	0.0463	39999394	606	17.284932	1.00886	0.002943	0.523198	0.000225	0.482037	0.000289	0.000106	1.92728537413741	8079	Transient	tropics_27	1.42735044444444	0.961999853593859	0.00611620795107034	0.970061605648533	0.08	0.992120936774563	485.698961937716	0.02	0.001515
13.581897	4.191569	-0.02753	0.00027	-0.684101	0.00027	0.482352	0.127599	7811	9	56	0.67892	11153	3.3183	7.7616	Inf	0.00644	0.0187	39988847	11153	16.40274	0.945902	0.001007	0.522971	0.000192	0.452412	0.000153	-3.6e-05	1.49690885025829	8102	Transient	tropics_27	1.50909966666667	1.02848444844262	0.268123138033764	0.96476403176349	1.40625	1.06617861595183	833.980392156863	0.02	0.0278825
9.522388	3.08532	-0.005027	0.000199	-0.651494	0.000199	0.477395	0.136111	7965	9	18	0.39466	2060	3.7518	5.9123	15.2207	0.00631	0.038	39997940	2060	16.824658	0.980449	0.000904	0.522969	0.000206	0.468989	0.000162	-6.5e-05	2.04661691474171	8379	Transient	tropics_27	1.05804311111111	1.01482648686308	0.220132743362832	0.996744401088757	0.966019417475728	1.01792366132255	840.191358024691	0.02	0.00515
7.186441	0.795748	-0.029801	5.1e-05	-0.632731	5.1e-05	0.457063	0.14399	7937	8	24	0.467054	2580	3.6796	5.8726	21.0748	0.00145	0.0322	39997420	2580	16.747945	0.974097	0.000755	0.524337	0.000196	0.464724	0.000127	-5.9e-05	1.88957144107879	8436	Transient	tropics_27	0.898305125	0.996449708218243	0.0675496688741722	1.01297310150247	0.260204081632653	0.983514946505883	1133.77952755906	0.02	0.00645
13.043478	1.664776	-0.026113	0.000107	-0.679776	0.000107	0.480853	0.127425	7923	8	29	0.483587	2955	3.6515	16.274	22.8311	0.06852	0.0309	39997045	2955	16.709589	0.963018	0.001008	0.523634	0.000196	0.460074	0.000204	-6.8e-05	1.9224594058006	8882	Transient	tropics_27	1.63043475	1.01163736914993	0.106150793650794	0.967718840416848	0.545918367346939	1.04516447354121	624.632352941177	0.02	0.0073875
4.736842	0.404432	0.059913	2.6e-05	-0.613056	2.6e-05	0.490205	0.12944	8049	9	20	0.314359	1177	4.0474	16.4466	10.9589	0.02195	0.0395	39998823	1177	17.054795	0.981454	0.001018	0.521363	0.000186	0.470872	0.000165	-4.3e-05	2.05183953594157	9116	Est.	tropics_27	0.526315777777778	1.0818073702733	0.0255402750491159	1.03899379789098	0.139784946236559	1.04105786710614	784.484848484848	0.02	0.0029425
7.231642	3.463698	0.070849	0.000223	-0.633094	0.000223	0.506546	0.129804	8525	8	109	0.937472	73759	2.28	1.7178	Inf	0.00614	0.0027	39926241	73759	18.358904	1.011188	0.000576	0.524455	0.000135	0.482196	1.9e-05	-1e-06	0.403911594085197	9160	Est.	tropics_27	0.90395525	1.06154258885786	0.387152777777778	1.01237762735509	1.65185185185185	1.05049813768675	6831.78947368421	0.02	0.1843975
6.2	0.8	-0.021126	5.2e-05	-0.624808	5.2e-05	0.457414	0.140808	8833	8	25	0.648193	3320	3.8247	7.1014	54.7945	0.00649	0.0171	39996680	3320	19.20274	0.971646	0.000952	0.526684	0.000174	0.461343	5e-05	1.8e-05	1.31496764042951	9269	Transient	tropics_27	0.775	1.00766698031242	0.0546218487394958	1.01648086628763	0.298850574712644	0.991483559954307	2816.16	0.02	0.0083
5.755245	2.758277	0.004608	0.000178	-0.621236	0.000178	0.467703	0.131769	8777	8	42	0.778298	6617	3.5801	17.4397	136.9863	0.00655	0.0116	39993383	6617	19.049315	0.945377	0.001094	0.526011	0.000179	0.44947	0.00011	4e-06	0.957773633069743	9611	Transient	tropics_27	0.719405625	1.06266455938558	0.162705667276051	1.02142340941225	0.994413407821229	1.04056555498698	1197.9	0.02	0.0165425
12.552632	0.510388	-0.068221	3.3e-05	-0.675834	3.3e-05	0.459199	0.13832	8903	7	20	0.498905	1826	3.9967	17.6164	14.4196	0.00636	0.0263	39998174	1826	19.394521	0.977143	0.001607	0.528343	2e-04	0.462495	0.000178	1.9e-05	1.54270796995448	10005	Transient	tropics_27	1.79323314285714	0.955903102029058	0.0205351586807716	0.962881993661216	0.165	0.992873436469583	777.078651685393	0.02	0.004565
12.479167	1.416233	-0.040984	9.1e-05	-0.675243	9.1e-05	0.471598	0.140456	8931	7	19	0.386737	1704	4.0698	17.6493	12.4533	0.00615	0.0319	39998296	1704	19.471233	0.990302	0.001753	0.528577	0.000209	0.468498	0.000178	2.9e-05	1.80300580712238	10262	Transient	tropics_27	1.78273814285714	0.969244217760579	0.0519110096976612	0.963024707145246	0.435406698564593	1.00661689057371	789.078651685393	0.02	0.00426
8.772727	1.084711	0.003364	7e-05	-0.645473	7e-05	0.478525	0.133953	8903	7	20	0.498905	1826	3.9967	17.6164	14.4196	0.00636	0.0263	39998174	1826	19.394521	0.977143	0.001607	0.528343	2e-04	0.462495	0.000178	1.9e-05	1.54270796995448	10269	Transient	tropics_27	1.25324671428571	1.02684014990449	0.0435594275046671	0.992564367098716	0.35	1.03465983416037	752.544943820225	0.02	0.004565
9.930233	0.157923	-0.02253	1e-05	-0.65477	1e-05	0.470647	0.135442	8945	7	18	0.351567	1755	4.1539	17.674	24.9066	0.02687	0.0332	39998245	1755	19.509589	0.992259	0.001664	0.529349	0.000223	0.468752	0.000162	2.2e-05	1.83790267874613	10315	Transient	tropics_27	1.41860471428571	0.985349495541189	0.00600961538461539	0.981510398624989	0.0448430493273543	1.00404264941803	836.061728395062	0.02	0.0043875
7.938272	0.601128	0.036226	3.9e-05	-0.63877	3.9e-05	0.491217	0.126115	8861	8	24	0.604962	2620	3.888	7.1384	27.3973	0.0063	0.0207	39997380	2620	19.279452	0.968139	0.001436	0.527518	0.000176	0.458945	0.000154	2.1e-05	1.36115371356441	10470	Transient	tropics_27	0.992284	1.07101372549638	0.0271587743732591	1.00080261291285	0.221590909090909	1.07031779407118	818.928571428571	0.02	0.00655
12.952381	0.807256	-0.015807	5.2e-05	-0.679044	5.2e-05	0.485468	0.133077	9071	6	16	0.529554	2064	3.6969	17.8466	10.5374	0.00637	0.0325	39997936	2064	19.854795	1.031569	0.001237	0.534359	0.000278	0.482827	7.9e-05	-1.7e-05	1.66942793925581	10473	Transient	tropics_27	2.15873016666667	0.954194314639267	0.042037186742118	0.948990378737583	0.18705035971223	1.0054698680894	1684.51898734177	0.02	0.00516
[truncated: 4,034 more rows]
