# Supplementary material for: Early prediction of antigenic transitions for influenza A/H3N2
Source: PLoS Comput Biol. 2020 Feb 18;16(2):e1007683. doi: 10.1371/journal.pcbi.1007683 (PMC7048310; doi:10.1371/journal.pcbi.1007683)
Supplement: S1 Source — (GZ) [file pcbi.1007683.s016.tar.gz › S3_source_files/model_fitting/surveillance_threshold_data/freq.03.csv]

individual.meanMut	individual.varMut	individual.meanR	individual.varR	individual.meanBeta	individual.varBeta	individual.meanSigma	individual.varSigma	day	meanLoad	antigenicTypes	dominant.freq	infected	diversity	tmrca	netau	serialInterval	antigenicDiversity	totalS	totalI	simDay	meanR	varR	meanBeta	varBeta	meanSigma	varSigma	covBetaSigma	entropy	antigentype	success	name	ratio.mutation	ratio.meanR	ratio.varR	ratio.meanBeta	ratio.varBeta	ratio.meanSigma	ratio.varSigma	freq	prop.I
8.788732	5.552549	-0.007225	0.000358	-0.645601	0.000358	0.473652	0.226257	1861	6	49	0.444014	10833	2.1071	3.9466	136.9863	0.00607	0.0254	39989167	10833	0.10137	0.987248	0.000759	0.535568	0.000171	0.461046	7.4e-05	-2e-05	1.94709602411753	372	Transient	tropics_10	1.46478866666667	1.00562476456536	0.47167325428195	0.979048999667875	2.09356725146199	1.02734217409976	3057.52702702703	0.03	0.0270825
12.215789	1.832382	-0.005492	0.000118	-0.673128	0.000118	0.48765	0.213756	2197	6	22	0.374092	5504	4.2683	3.1192	91.3242	0.00622	0.031	39994496	5504	1.021918	1.008676	0.000724	0.534967	0.000183	0.471588	5.8e-05	-2.3e-05	1.92815112223983	1151	Transient	tropics_10	2.03596483333333	0.985968788254625	0.162983425414365	0.953536300601139	0.644808743169399	1.03405939082419	3685.44827586207	0.03	0.01376
5.496124	5.598822	0.001044	0.000361	-0.619154	0.000361	0.465092	0.229973	1931	6	39	0.458962	8480	2.5391	3.4205	273.9726	0.00624	0.0266	39991520	8480	0.293151	0.989659	0.000759	0.535316	0.000167	0.462378	6.4e-05	-1.3e-05	2.02856591539336	1334	Est.	tropics_10	0.916020666666667	1.01150451333004	0.47562582345191	1.00576058094826	2.16167664670659	1.00586965642829	3593.328125	0.03	0.0212
8.704663	3.493087	0.002324	0.000225	-0.644926	0.000225	0.477813	0.229716	2071	6	24	0.401567	5745	3.4134	3.2521	27.3973	0.00637	0.0275	39994255	5745	0.676712	0.988466	0.00085	0.534729	0.000171	0.462362	0.000115	-3.2e-05	2.04835398189567	1335	Transient	tropics_10	1.45077716666667	1.01402243737386	0.264705882352941	0.981247264635489	1.31578947368421	1.03341753863856	1997.53043478261	0.03	0.0143625
3.49481	1.474887	0.042944	9.5e-05	-0.60308	9.5e-05	0.477266	0.229007	1917	6	41	0.471979	9011	2.423	3.3822	45.6621	0.00657	0.027	39990989	9011	0.254795	0.987458	0.000802	0.535672	0.000168	0.461062	9.2e-05	-2.4e-05	1.98537852834246	1490	Est.	tropics_10	0.582468333333333	1.05713806153311	0.118453865336658	1.02137856133553	0.565476190476191	1.03514494796795	2489.20652173913	0.03	0.0225275
8.15859	8.001281	0.043382	0.000516	-0.64054	0.000516	0.495654	0.207421	2169	6	24	0.368401	5304	4.0291	3.0438	27.3973	0.00598	0.0296	39994696	5304	0.945205	1.001766	0.000873	0.535129	0.000182	0.468217	9.3e-05	-2.4e-05	1.99323390831298	1560	Est.	tropics_10	1.359765	1.04249570788382	0.59106529209622	0.984823777069575	2.83516483516483	1.05859889751974	2230.33333333333	0.03	0.01326
7.222022	9.313522	0.055137	0.000601	-0.633017	0.000601	0.497884	0.188217	2855	8	43	0.732542	15494	5.673	4.6329	39.1389	0.00641	0.0351	39984506	15494	2.824658	0.998141	8e-04	0.524021	0.000179	0.476426	9e-05	-3.1e-05	1.08430578286421	2187	Est.	tropics_10	0.90275275	1.05865340733951	0.75125	1.01329411036906	3.35754189944134	1.0450395234517	2091.3	0.03	0.038735
4.695455	2.157252	0.08799	0.000139	-0.612723	0.000139	0.504235	0.178634	3107	7	38	0.737792	20171	3.1221	5.3233	136.9863	0.00632	0.019	39979829	20171	3.515068	1.030105	0.001089	0.530761	0.00017	0.485329	5.2e-05	2.6e-05	0.913848020236022	2592	Est.	tropics_10	0.670779285714286	1.06006397619813	0.127640036730946	1.02093661220507	0.817647058823529	1.03895501814233	3435.26923076923	0.03	0.0504275
6.041176	7.921834	-0.019557	0.000511	-0.623532	0.000511	0.457573	0.17877	3569	7	28	0.48852	5488	3.8297	3.8219	45.6621	0.0064	0.0249	39994512	5488	4.780822	0.968415	0.001076	0.53142	0.000169	0.455763	0.000132	-1e-05	1.61911472045357	2677	Transient	tropics_10	0.863025142857143	1.01261648933023	0.474907063197026	1.00870830854879	3.02366863905325	1.00397136230892	1354.31818181818	0.03	0.01372
9.331492	5.077959	-0.025581	0.000328	-0.649961	0.000328	0.467074	0.177153	3485	7	55	0.42648	11269	3.6027	3.5918	91.3242	0.00645	0.0224	39988731	11269	4.550685	0.964803	0.00072	0.532036	0.000167	0.453535	5.3e-05	-8e-06	1.46721389151471	2727	Transient	tropics_10	1.33307028571429	1.01030305829362	0.455555555555556	0.981260923966293	1.96407185628743	1.02985216135469	3342.50943396226	0.03	0.0281725
8.309091	2.128705	0.000399	0.000137	-0.641749	0.000137	0.475378	0.170603	3569	7	28	0.48852	5488	3.8297	3.8219	45.6621	0.0064	0.0249	39994512	5488	4.780822	0.968415	0.001076	0.53142	0.000169	0.455763	0.000132	-1e-05	1.61911472045357	3004	Transient	tropics_10	1.187013	1.03302724514912	0.127323420074349	0.990499032060221	0.810650887573965	1.04303771916544	1292.44696969697	0.03	0.01372
5.877841	4.499282	0.02206	0.00029	-0.62222	0.00029	0.476462	0.169239	3485	7	55	0.42648	11269	3.6027	3.5918	91.3242	0.00645	0.0224	39988731	11269	4.550685	0.964803	0.00072	0.532036	0.000167	0.453535	5.3e-05	-8e-06	1.46721389151471	3028	Est.	tropics_10	0.839691571428571	1.05959985710822	0.402777777777778	1.00886317009656	1.73652694610778	1.05055177659938	3193.18867924528	0.03	0.0281725
6.409938	1.322634	0.015239	8.5e-05	-0.626494	8.5e-05	0.475165	0.172537	3611	7	23	0.481068	4120	4.0222	3.937	54.7945	0.0066	0.033	39995880	4120	4.89589	0.970713	0.001188	0.53101	0.000158	0.457187	0.000157	-4e-06	1.76727151218483	3341	Transient	tropics_10	0.915705428571429	1.04598960313976	0.0715488215488216	1.00650146891546	0.537974683544304	1.03932307786529	1098.96178343949	0.03	0.0103
4.226415	1.09968	0.006133	7.1e-05	-0.608956	7.1e-05	0.462657	0.18715	3835	6	20	0.471933	2886	4.3178	3.4849	22.8311	0.00678	0.0391	39997114	2886	5.509589	1.008179	0.001076	0.532472	0.00014	0.473481	9.4e-05	2.1e-05	1.73434102446832	3522	Transient	tropics_10	0.7044025	0.99798929094038	0.0659851301115242	1.02149676150807	0.507142857142857	0.977139526190069	1990.95744680851	0.03	0.007215
5.322581	2.519598	0.001297	0.000163	-0.617761	0.000163	0.46449	0.173102	3723	7	18	0.331496	2359	4.2473	3.3301	16.116	0.00667	0.0404	39997641	2359	5.20274	0.999299	0.000974	0.531134	0.000135	0.47051	9.5e-05	1.2e-05	1.91765794312541	3645	Transient	tropics_10	0.760368714285714	1.00200024363905	0.16735112936345	1.01509269711154	1.20740740740741	0.987205372893244	1822.12631578947	0.03	0.0058975
6.09396	1.494527	0.057017	9.6e-05	-0.623956	9.6e-05	0.494185	0.17016	3905	6	22	0.597241	4494	4.2412	3.3699	22.8311	0.00585	0.0366	39995506	4494	5.70137	1.034944	0.000924	0.532439	0.000108	0.486089	8.5e-05	1.7e-05	1.51746932520596	3747	Transient	tropics_10	1.01566	1.0229285910129	0.103896103896104	1.00635102472256	0.888888888888889	1.01665538615356	2001.88235294118	0.03	0.011235
6.883555	2.924132	0.027138	0.000189	-0.630299	0.000189	0.482991	0.163282	4311	7	66	0.815949	29443	4.5268	4.2767	Inf	0.00603	0.0157	39970557	29443	6.813699	0.978155	0.000743	0.529961	0.000166	0.461609	5.2e-05	-7e-06	0.959387455818028	3892	Est.	tropics_10	0.983365	1.05045681850353	0.254374158815612	1.00466370141037	1.13855421686747	1.0463205873369	3140.03846153846	0.03	0.0736075
4.043062	4.711064	-0.001517	0.000304	-0.607483	0.000304	0.458485	0.171133	4577	7	25	0.623017	5483	5.5539	4.7247	91.3242	0.00616	0.0209	39994517	5483	7.542466	0.982983	0.000667	0.530853	0.000173	0.463129	5e-05	-1.8e-05	1.25003599666207	4285	Transient	tropics_10	0.577580285714286	1.01576949963822	0.455772113943029	1.02612249681042	1.75722543352601	0.989972556242429	3422.66	0.03	0.0137075
8.528571	4.563469	0.01692	0.000294	-0.643512	0.000294	0.484138	0.156634	4605	7	22	0.566681	4574	5.4699	4.8	24.9066	0.00652	0.0215	39995426	4574	7.619178	0.992471	0.000792	0.530769	0.000184	0.467682	7.7e-05	-2.3e-05	1.35782411293048	4318	Transient	tropics_10	1.21836728571429	1.02477951895243	0.371212121212121	0.989967049877933	1.59782608695652	1.03518630180336	2034.20779220779	0.03	0.011435
9.383721	0.910898	0.027162	5.9e-05	-0.65038	5.9e-05	0.492466	0.162686	4787	7	14	0.40508	2323	5.3727	4.6411	18.2648	0.00608	0.0235	39997677	2323	8.117808	0.992985	0.000844	0.528817	0.000209	0.469733	0.000146	-6.6e-05	1.49143925926929	4774	Transient	tropics_10	1.34053157142857	1.03479332500429	0.0699052132701422	0.986820463511533	0.282296650717703	1.04839557791341	1114.28767123288	0.03	0.0058075
1.991228	1.657818	0.058708	0.000107	-0.591003	0.000107	0.478957	0.171556	5025	7	20	0.4447	3047	6.2305	4.911	27.3973	0.00622	0.0224	39996953	3047	8.769863	1.019374	0.000666	0.52841	0.000198	0.482564	8.9e-05	-5.6e-05	1.53965533966264	4798	Est.	tropics_10	0.284461142857143	1.04031056274579	0.160660660660661	1.04799601295176	0.54040404040404	0.992525343788596	1927.59550561798	0.03	0.0076175
3.953445	2.506213	0.072868	0.000162	-0.606763	0.000162	0.493652	0.164526	5263	6	24	0.461477	14991	5.6638	4.3945	39.1389	0.00613	0.0244	39985009	14991	9.421918	1.043925	0.000937	0.534885	0.000243	0.48815	5.3e-05	-2.8e-05	1.52076952116641	4871	Est.	tropics_10	0.6589075	1.0303312497116	0.172892209178228	1.0191210177381	0.666666666666667	1.01127112567858	3104.2641509434	0.03	0.0374775
6.904447	3.922961	0.015593	0.000253	-0.630466	0.000253	0.477814	0.158594	5459	5	100	0.681673	53467	3.8052	4.9315	91.3242	0.00614	0.0176	39946533	53467	9.958904	0.992342	0.000662	0.538492	0.00016	0.460893	4.5e-05	-1.1e-05	1.32379823721856	4886	Transient	tropics_10	1.3808894	1.0235535784841	0.382175226586103	0.988582320714884	1.58125	1.03671351051112	3524.31111111111	0.03	0.1336675
2.708483	2.729832	-0.008972	0.000176	-0.596764	0.000176	0.450456	0.170578	5571	5	74	0.588571	25776	3.861	5.2384	136.9863	0.00621	0.024	39974224	25776	10.265753	0.958168	0.000804	0.538063	0.00016	0.445397	0.000103	-2.2e-05	1.54477810708632	4949	Transient	tropics_10	0.5416966	1.03433649244389	0.218905472636816	1.02328252852321	1.1	1.01135840609613	1656.09708737864	0.03	0.06444
9.684783	2.998464	-0.044343	0.000193	-0.652798	0.000193	0.459595	0.159168	5823	6	30	0.302352	2593	4.6255	5.537	22.8311	0.00643	0.0475	39997407	2593	10.956164	0.981167	0.001291	0.533466	0.000146	0.459988	0.00019	-7e-06	2.19079187261635	4998	Transient	tropics_10	1.6141305	0.974987722326103	0.149496514329977	0.975858132046095	1.32191780821918	0.999145629885997	837.726315789474	0.03	0.0064825
6.255172	2.162473	0.037091	0.00014	-0.625251	0.00014	0.485055	0.149527	5767	6	31	0.329976	3773	4.5328	5.4137	54.7945	0.00645	0.0422	39996227	3773	10.80274	0.977447	0.000946	0.534987	0.000149	0.456968	0.000136	-2.1e-05	2.09631352849734	5644	Transient	tropics_10	1.04252866666667	1.0617327130778	0.147991543340381	1.00026186572762	0.939597315436242	1.06146382241207	1099.46323529412	0.03	0.0094325
7.409836	1.487772	0.006214	9.6e-05	-0.634526	9.6e-05	0.474665	0.1589	5907	6	19	0.323035	1845	4.5017	5.6521	9.1324	0.00637	0.0537	39998155	1845	11.186301	1.002441	0.002068	0.532174	0.000144	0.471134	0.000396	-2.4e-05	2.07280628047352	5769	Transient	tropics_10	1.23497266666667	1.00378311237392	0.04642166344294	0.996265765107523	0.666666666666667	1.00749468304134	401.262626262626	0.03	0.0046125
3.416667	2.076389	0.017461	0.000134	-0.602452	0.000134	0.464905	0.159595	5767	6	31	0.329976	3773	4.5328	5.4137	54.7945	0.00645	0.0422	39996227	3773	10.80274	0.977447	0.000946	0.534987	0.000149	0.456968	0.000136	-2.1e-05	2.09631352849734	5896	Transient	tropics_10	0.5694445	1.04109413033936	0.141649048625793	1.02332878822458	0.899328859060403	1.01736883107789	1173.49264705882	0.03	0.0094325
6.566265	1.691392	0.056202	0.000109	-0.62775	0.000109	0.495634	0.143775	5837	6	24	0.304688	2432	4.6129	5.5548	22.8311	0.00598	0.0473	39997568	2432	10.994521	0.970258	0.00205	0.533734	0.00014	0.454656	0.000373	-1.2e-05	2.0966020538108	5936	Est.	tropics_10	1.0943775	1.09023717407874	0.0531707317073171	1.00010769726834	0.778571428571429	1.09012968046171	385.455764075067	0.03	0.00608
7.6	1.101538	0.053244	7.1e-05	-0.636053	7.1e-05	0.498283	0.144966	5921	7	20	0.273899	1862	4.6311	5.6685	13.6986	0.00642	0.064	39998138	1862	11.224658	1.004416	0.001327	0.531674	0.000135	0.472525	0.000256	-3.4e-05	2.12806406297379	6007	Transient	tropics_10	1.08571428571429	1.05004993682257	0.0535041446872645	0.995681112756865	0.525925925925926	1.05451140151315	566.2734375	0.03	0.004655
10.236364	2.162314	0.039526	0.00014	-0.657229	0.00014	0.502025	0.145022	6033	8	23	0.252333	2786	4.9328	5.7781	17.1233	0.00594	0.085	39997214	2786	11.531507	1.021699	0.001182	0.525768	0.000127	0.48612	0.00029	-6.9e-05	2.25770180242551	6049	Transient	tropics_10	1.2795455	1.0182231232384	0.11844331641286	0.985768467612944	1.10236220472441	1.03271825886612	500.075862068966	0.03	0.006965
13.188912	6.99614	0.028717	0.000451	-0.680944	0.000451	0.509229	0.126629	6425	10	88	0.757629	56426	4.3688	3.8575	Inf	0.00644	0.0559	39943574	56426	12.605479	1.001303	0.000769	0.517487	0.000161	0.483932	6.2e-05	-1.2e-05	1.1426105091106	6101	Est.	tropics_10	1.3188912	1.02779409283084	0.586475942782835	0.978070891802312	2.80124223602484	1.0522738731888	2042.40322580645	0.03	0.141065
7.193936	2.864563	0.038914	0.000185	-0.632792	0.000185	0.490188	0.141628	6467	10	104	0.718333	50329	4.7576	3.9726	Inf	0.00634	0.0683	39949671	50329	12.720548	0.990141	8e-04	0.517472	0.000167	0.478582	9.6e-05	-2.7e-05	1.28484859510294	6148	Transient	tropics_10	0.7193936	1.05003334599166	0.23125	1.02634901717341	1.10778443113772	1.0242508075941	1475.29166666667	0.03	0.1258225
8.937122	4.10971	-0.02346	0.000265	-0.646793	0.000265	0.466741	0.139977	6579	10	71	0.509781	24640	5.7052	4.2795	273.9726	0.00626	0.0977	39975360	24640	13.027397	0.967274	0.001486	0.517248	2e-04	0.467797	0.000297	-6.1e-05	1.82993475443314	6401	Transient	tropics_10	0.8937122	1.00986178312377	0.178331090174966	1.01251752548139	1.325	0.99774261057681	471.30303030303	0.03	0.0616
5.2384	3.621565	0.047815	0.000234	-0.617084	0.000234	0.486475	0.137617	6621	10	66	0.390084	18455	6.0311	4.3945	136.9863	0.00645	0.1124	39981545	18455	13.142466	0.981963	0.001259	0.517079	0.000217	0.475077	0.000246	-7.2e-05	2.03012511129937	6732	Transient	tropics_10	0.52384	1.06824450280312	0.185861795075457	1.04339060933669	1.07834101382488	1.02399190026038	559.418699186992	0.03	0.0461375
14.8	4.632727	0.024441	0.000299	-0.693885	0.000299	0.513052	0.123104	6803	10	41	0.403327	9077	6.6983	4.8932	68.4932	0.00623	0.1348	39990923	9077	13.641096	1.00112	0.001688	0.517422	0.000272	0.483983	0.000253	-5.2e-05	2.11554706732367	6929	Transient	tropics_10	1.48	1.02359570235132	0.177132701421801	0.965616510973421	1.09926470588235	1.06006202697202	486.577075098814	0.03	0.0226925
8.329897	8.365395	0.022372	0.00054	-0.641916	0.00054	0.486064	0.137883	6789	10	38	0.393227	9066	6.8546	4.8548	54.7945	0.00642	0.1407	39990934	9066	13.60274	0.999762	0.001538	0.517327	0.000271	0.483497	3e-04	-9.5e-05	2.13754963875315	6974	Transient	tropics_10	0.8329897	1.02286757238035	0.35110533159948	1.01731225897884	1.99261992619926	1.00530923666538	459.61	0.03	0.022665
6.840625	2.358975	0.040224	0.000152	-0.629954	0.000152	0.488939	0.136368	6817	10	40	0.441654	9358	6.6357	4.9315	45.6621	0.00599	0.1339	39990642	9358	13.679452	1.011115	0.001435	0.517482	0.000272	0.488813	0.000243	-8.1e-05	2.02686189305057	7178	Transient	tropics_10	0.6840625	1.02959993860206	0.105923344947735	1.02924604294108	0.558823529411765	1.00025776728524	561.185185185185	0.03	0.023395
6.668558	3.432285	0.039234	0.000221	-0.628572	0.000221	0.488134	0.13098	7139	8	77	0.470104	38383	7.2377	5.8137	136.9863	0.006	0.1276	39961617	38383	14.561644	1.013488	0.001262	0.523789	0.000201	0.483872	8.2e-05	1.7e-05	1.74628998498537	7359	Transient	tropics_10	0.83356975	1.02617279969017	0.175118858954041	1.01825904206398	1.09950248756219	1.00880811454269	1597.31707317073	0.03	0.0959575
5.551389	4.669581	0.099715	0.000301	-0.619598	0.000301	0.513743	0.124922	7027	9	50	0.572285	23345	6.8013	5.5068	91.3242	0.00613	0.121	39976655	23345	14.254795	1.029924	0.000974	0.520866	0.000207	0.494576	9.9e-05	-3.3e-05	1.57682644029954	7451	Est.	tropics_10	0.616821	1.07275487244057	0.309034907597536	1.03320380814144	1.45410628019324	1.03875440781599	1261.83838383838	0.03	0.0583625
10.397163	3.260701	-0.042834	0.00021	-0.65852	0.00021	0.462954	0.128752	7741	8	30	0.399131	4605	4.34	7.463	34.2466	0.00669	0.0557	39995395	4605	16.210959	0.998832	0.001314	0.527553	0.000212	0.473549	0.000165	-2.3e-05	2.13116573038107	7675	Transient	tropics_10	1.299645375	0.959190751354197	0.159817351598174	0.98116557161401	0.990566037735849	0.977626391355488	780.315151515152	0.03	0.0115125
5.786485	2.867128	0.063582	0.000185	-0.621487	0.000185	0.496839	0.118869	7251	7	105	0.46262	54883	6.2186	6.1205	Inf	0.00616	0.1027	39945117	54883	14.868493	1.003266	0.001752	0.528829	0.000194	0.474349	0.000133	5.8e-05	1.75771987495516	7765	Est.	tropics_10	0.826640714285714	1.06217779259121	0.105593607305936	1.01572551555289	0.95360824742268	1.04741234829208	893.751879699248	0.03	0.1372075
8.54251	2.450622	0.001753	0.000158	-0.643624	0.000158	0.476942	0.116904	7629	7	36	0.405933	7686	4.1621	7.1562	273.9726	0.00637	0.0464	39992314	7686	15.90411	0.982967	0.001006	0.528716	0.00016	0.465038	0.000177	-4.2e-05	1.83202228921474	8294	Transient	tropics_10	1.22035857142857	1.01911309067621	0.157057654075547	0.993699783407649	0.9875	1.02559790812794	660.474576271186	0.03	0.019215
10.30212	5.118971	0.018532	0.00033	-0.657757	0.00033	0.492027	0.115399	7517	7	60	0.47761	16771	4.119	6.8493	68.4932	0.00614	0.0503	39983229	16771	15.59726	0.965003	0.000991	0.530495	0.000152	0.455009	0.000183	-4.2e-05	1.6166147061306	8423	Transient	tropics_10	1.47173142857143	1.0556493432674	0.332996972754793	0.97646902074437	2.17105263157895	1.08135663250617	630.595628415301	0.03	0.0419275
11.453552	6.127624	-0.004063	0.000395	-0.667006	0.000395	0.485363	0.11723	7699	7	34	0.399496	5159	4.3117	7.3479	45.6621	0.00671	0.0515	39994841	5159	16.09589	1.000752	0.000982	0.528302	0.000208	0.47383	0.000137	-4.7e-05	2.04653548578597	8595	Transient	tropics_10	1.63622171428571	0.995196854782403	0.40224032586558	0.971495336088272	1.89903846153846	1.02433995314775	855.693430656934	0.03	0.0128975
13.876712	1.240508	0.012936	8e-05	-0.686469	8e-05	0.503401	0.108201	7657	7	34	0.403089	6346	4.1184	7.2329	54.7945	0.00629	0.0462	39993654	6346	15.980822	0.975925	0.001162	0.528335	0.000176	0.4621	0.00026	-7.3e-05	1.92270836944393	8714	Transient	tropics_10	1.98238742857143	1.03801012578123	0.0688468158347676	0.952710429301247	0.454545454545455	1.08937675827743	416.157692307692	0.03	0.015865
3.231579	1.388476	0.06082	9e-05	-0.600965	9e-05	0.484806	0.119383	7685	7	32	0.406341	5520	4.1342	7.3096	54.7945	0.00669	0.0492	39994480	5520	16.057534	0.993097	0.001118	0.528501	0.000204	0.470024	0.000167	-4.3e-05	2.05500547760941	8838	Est.	tropics_10	0.461654142857143	1.07009447173899	0.0805008944543828	1.03742904614481	0.441176470588235	1.03144945790002	714.868263473054	0.03	0.0138
3.342541	2.468301	0.049789	0.000159	-0.601857	0.000159	0.479904	0.121617	7755	8	27	0.367729	4642	4.5041	7.5014	68.4932	0.00625	0.0608	39995358	4642	16.249315	1.000841	0.0012	0.527223	0.000212	0.474847	0.000189	-4.9e-05	2.19651115053385	9120	Est.	tropics_10	0.417817625	1.05016611187478	0.1325	1.03901658041246	0.75	1.01064974612875	643.47619047619	0.03	0.011605
7.401163	1.833254	0.038603	0.000118	-0.634456	0.000118	0.490293	0.117449	7783	8	27	0.353833	4748	4.4838	7.5781	45.6621	0.00625	0.0626	39995252	4748	16.326027	1.006449	0.001401	0.527734	0.000218	0.476991	0.000174	-2e-05	2.15812415362287	9272	Transient	tropics_10	0.925145375	1.03269790788793	0.0842255531763026	1.00471800500049	0.541284403669725	1.02788731862865	674.994252873563	0.03	0.01187
10.693262	3.198465	0.011124	0.000206	-0.660899	0.000206	0.489948	0.111881	8329	6	67	0.589046	18075	5.4319	3.9932	136.9863	0.00647	0.0458	39981925	18075	17.821918	0.956398	0.000901	0.535438	0.000175	0.44678	0.000138	-3.6e-05	1.42611936114517	9461	Transient	tropics_10	1.78221033333333	1.05728588071876	0.228634850166482	0.964419585347509	1.17714285714286	1.09662026053091	810.731884057971	0.03	0.0451875
6.593819	7.091088	0.031508	0.000457	-0.627971	0.000457	0.48391	0.115727	8301	6	73	0.608456	23770	5.4352	3.9178	136.9863	0.00638	0.0478	39976230	23770	17.745205	0.968188	0.000663	0.535615	0.000172	0.452103	5.3e-05	-1.8e-05	1.35415899100652	9472	Est.	tropics_10	1.09896983333333	1.06591863526472	0.689291101055807	0.996375244925666	2.65697674418605	1.07035343715923	2183.52830188679	0.03	0.059425
3.92723	4.039305	-0.003037	0.000261	-0.606553	0.000261	0.457439	0.119424	8371	6	51	0.569321	12132	5.7086	4.1082	91.3242	0.00652	0.0529	39987868	12132	17.936986	0.97057	0.000766	0.535417	0.000184	0.453423	0.000103	-3.9e-05	1.52953906450904	9572	Est.	tropics_10	0.654538333333333	1.0271980454985	0.340731070496084	1.01832222590614	1.41847826086957	1.00885707165274	1159.45631067961	0.03	0.03033
5.576087	7.700733	-0.011474	0.000497	-0.619797	0.000497	0.459535	0.123224	8581	7	27	0.445318	2670	6.5759	4.4137	15.2207	0.00626	0.068	39997330	2670	18.512329	0.989012	0.001041	0.531993	0.000255	0.465163	0.000251	-0.00012	1.77558349905579	10174	Transient	tropics_10	0.796583857142857	0.999574904343658	0.477425552353506	1.01139235177969	1.94901960784314	0.987901015343009	490.932270916335	0.03	0.006675
10.702381	2.875709	0.043325	0.000186	-0.660972	0.000186	0.505816	0.112901	8651	7	17	0.348013	2089	7.0458	6.9014	11.4155	0.00636	0.0837	39997911	2089	18.70411	0.999647	8e-04	0.530958	0.000247	0.471056	0.000178	-0.000108	1.68524770555562	10560	Est.	tropics_10	1.52891157142857	1.0446459898398	0.2325	0.972485957593485	0.753036437246964	1.07379165109881	634.275280898876	0.03	0.0052225
10.726172	3.348619	0.071192	0.000216	-0.661163	0.000216	0.520435	0.11867	9309	12	33	0.356113	19345	8.55	6.4082	273.9726	0.00615	0.0809	39980655	19345	20.506849	1.014927	0.000555	0.508032	0.000219	0.499808	0.000107	-9.4e-05	1.43692312402688	10623	Est.	tropics_10	0.893847666666667	1.05799468656686	0.389189189189189	1.01617729944721	0.986301369863014	1.04126984762149	1109.06542056075	0.03	0.0483625
15.834783	4.477051	0.053072	0.000289	-0.702196	0.000289	0.532521	0.109741	9715	13	51	0.578244	21190	9.057	7.5205	Inf	0.00619	0.1011	39978810	21190	21.619178	0.99308	0.000804	0.503557	0.000181	0.493336	0.000147	-6.2e-05	1.63386897274475	10952	Est.	tropics_10	1.21806023076923	1.06185359365504	0.359452736318408	0.983991879685411	1.59668508287293	1.07942862471014	746.537414965986	0.03	0.052975
13.544031	4.807748	-0.001913	0.00031	-0.683797	0.00031	0.49478	0.122946	9939	15	61	0.454669	16137	10.5238	8.1342	68.4932	0.00645	0.1458	39983863	16137	22.232877	1.004513	0.001293	0.498921	0.000173	0.503687	0.000311	-8e-05	1.71569079637389	11059	Transient	tropics_10	0.9029354	0.993604690649365	0.239752513534416	1.01157701325315	1.79190751445087	0.982316398874698	395.324758842444	0.03	0.0403425
20.275472	4.886379	0.016364	0.000315	-0.737865	0.000315	0.531897	0.108422	9911	14	58	0.494766	15858	10.2515	8.0575	68.4932	0.00627	0.138	39984142	15858	22.156164	1.004268	0.001275	0.499143	0.000184	0.503353	0.00031	-8.7e-05	1.7450779617896	11214	Transient	tropics_10	1.448248	1.01217864511489	0.247058823529412	0.957909140068553	1.71195652173913	1.0567077180428	349.748387096774	0.03	0.039645
12.718721	2.755313	0.073498	0.000178	-0.677168	0.000178	0.53026	0.108739	10233	15	87	0.76528	35063	6.2921	8.9397	273.9726	0.00636	0.0647	39964937	35063	23.038356	1.005988	0.00095	0.495774	0.000149	0.507489	0.000106	-1.1e-05	1.23866538652292	12059	Est.	tropics_10	0.847914733333333	1.0698600620852	0.187368421052632	1.02476887694399	1.19463087248322	1.04486993806762	1025.83962264151	0.03	0.0876575
14.47651	4.869582	0.013973	0.000314	-0.691286	0.000314	0.50656	0.108045	10611	14	73	0.665936	22358	5.1627	9.9753	91.3242	0.00621	0.0514	39977642	22358	24.073973	1.008881	0.001134	0.501051	0.00014	0.50359	0.000166	-1.3e-05	1.38472450864017	12086	Transient	tropics_10	1.03403642857143	1.00514439131051	0.27689594356261	0.999761415136886	2.24285714285714	1.00589765483826	650.873493975904	0.03	0.055895
18.504142	4.820397	-0.014412	0.000311	-0.723637	0.000311	0.508615	0.112704	10485	14	81	0.453272	25638	4.4574	9.6301	91.3242	0.00637	0.0374	39974362	25638	23.728767	0.992641	0.001162	0.500422	0.000154	0.496077	0.000134	3e-06	1.48563809213349	12093	Transient	tropics_10	1.32172442857143	0.992998834175904	0.267641996557659	0.969152342280914	2.01948051948052	1.02527430217486	841.074626865672	0.03	0.064095
14.273839	2.634059	0.039321	0.00017	-0.689659	0.00017	0.518725	0.113636	10583	14	68	0.629275	22777	4.4998	9.8986	91.3242	0.00626	0.039	39977223	22777	23.99726	1.004163	0.001252	0.50091	0.000143	0.501361	0.000178	-4e-06	1.43518554173715	12672	Transient	tropics_10	1.01955992857143	1.03579230020488	0.135782747603834	1.00167122970355	1.18881118881119	1.03463372699512	638.404494382023	0.03	0.0569425
10.727273	4.450872	0.098899	0.000287	-0.661172	0.000287	0.535069	0.108696	10765	14	53	0.630385	20010	5.5439	10.3973	91.3242	0.00634	0.0626	39979990	20010	24.49589	0.991597	0.001679	0.501599	0.000164	0.494353	0.000208	2.3e-05	1.61551610466597	13069	Transient	tropics_10	0.766233785714286	1.11330993790192	0.170935080405003	1.02920049593082	1.75	1.0823621986718	522.576923076923	0.03	0.050025
11.403681	3.325385	0.06308	0.000215	-0.666605	0.000215	0.519058	0.110435	10737	14	56	0.677258	20236	5.3603	10.3205	68.4932	0.0063	0.0547	39979764	20236	24.419178	1.00676	0.001136	0.501155	0.000162	0.502387	1e-04	8e-06	1.48827180490701	13122	Transient	tropics_10	0.814548642857143	1.05796023360743	0.189260563380282	1.02453089509465	1.32716049382716	1.03318358158153	1104.35	0.03	0.05059
12.56366	2.967433	0.086999	0.000191	-0.675922	0.000191	0.536623	0.107096	10821	13	57	0.501249	22023	5.2041	10.5507	273.9726	0.00631	0.0626	39977977	22023	24.649315	1.014419	0.00198	0.503826	0.000174	0.503444	0.000213	4.9e-05	1.83537425160904	13248	Transient	tropics_10	0.966435384615385	1.07538954694475	0.0964646464646465	1.00964855869708	1.09770114942529	1.06590405288374	502.798122065728	0.03	0.0550575
10.677419	0.412071	-0.057419	2.7e-05	-0.660772	2.7e-05	0.457233	0.217203	1847	7	13	0.837209	645	4.5324	2.9589	4.4189	0.00604	0.0116	39999355	645	0.063014	0.988546	0.000727	0.528879	0.000187	0.467477	4.5e-05	-1.2e-05	0.744936802757954	859	Transient	tropics_11	1.52534557142857	0.955138524010839	0.0371389270976616	0.976504038238252	0.144385026737968	0.978086622443457	4826.73333333333	0.03	0.0016125
10.521739	1.206049	-0.007626	7.8e-05	-0.659521	7.8e-05	0.479976	0.205496	1875	8	11	0.868204	607	4.4718	3.0356	5.0736	0.00605	0.0091	39999393	607	0.139726	0.986931	0.000727	0.527693	0.000187	0.467756	3.7e-05	-9e-06	0.630434201106086	1943	Transient	tropics_11	1.315217375	1.0055444647727	0.107290233837689	0.979923867824346	0.417112299465241	1.02612473169772	5553.94594594595	0.03	0.0015175
10.125	0.109375	0.034551	7e-06	-0.656334	7e-06	0.499057	0.206706	2323	10	7	0.942446	417	4.4549	4.011	3.0441	0.00621	0.0041	39999583	417	1.367123	0.996976	0.000694	0.519599	0.000162	0.479851	1.7e-05	5e-06	0.283409423037063	1966	Transient	tropics_11	1.0125	1.03829462286528	0.0100864553314121	0.998365256396232	0.0432098765432099	1.04002492440362	12159.1764705882	0.03	0.0010425
10.076923	0.071006	0.057416	5e-06	-0.655948	5e-06	0.510402	0.19914	2393	10	8	0.9	370	4.9094	4.2027	4.7237	0.00714	0.0064	39999630	370	1.558904	1.020615	0.001004	0.518994	0.000202	0.491786	3.5e-05	1.2e-05	0.461177899962581	1969	Transient	tropics_11	1.0076923	1.0377040341644	0.0049800796812749	0.999914960192805	0.0247524752475248	1.03785386326573	5689.71428571429	0.03	0.000925
10.241379	0.458977	0.045396	3e-05	-0.657269	3e-05	0.504973	0.210349	2533	10	8	0.908347	611	5.1041	4.6712	3.5581	0.00603	0.0047	39999389	611	1.942466	1.02692	0.000561	0.516019	0.00012	0.49769	1.2e-05	6e-06	0.414830809898966	1970	Est.	tropics_11	1.0241379	1.01901040876507	0.053475935828877	1.00435213562663	0.25	1.01463360726557	17529.0833333333	0.03	0.0015275
4.408736	5.898682	-0.017732	0.000381	-0.61042	0.000381	0.45313	0.209348	3149	5	102	0.864046	66596	4.3391	6.274	Inf	0.0066	0.0052	39933404	66596	3.630137	0.965371	0.000705	0.539859	0.000238	0.447257	2.8e-05	-2.5e-05	0.658828158914513	2046	Transient	tropics_11	0.8817472	1.01766500836413	0.540425531914894	1.00604548525879	1.60084033613445	1.0131311527824	7476.71428571429	0.03	0.16649
3.752839	3.220141	0.016155	0.000208	-0.605152	0.000208	0.466077	0.204637	3177	5	89	0.858727	48700	3.5776	6.3507	Inf	0.00657	0.0051	39951300	48700	3.706849	0.954256	0.000575	0.540546	0.000199	0.441528	1.5e-05	-1.5e-05	0.712127947201009	2159	Transient	tropics_11	0.7505678	1.06500372809729	0.361739130434783	1.01007394307754	1.04522613065327	1.05560009784204	13642.4666666667	0.03	0.12175
2.367925	3.525009	-0.008343	0.000227	-0.594028	0.000227	0.449289	0.196383	3303	5	34	0.775044	6219	3.2596	6.6959	273.9726	0.00684	0.012	39993781	6219	4.052055	0.939013	0.000645	0.54044	0.000153	0.43453	3.7e-05	2e-06	1.03215962428534	2422	Est.	tropics_11	0.473585	1.05610008193644	0.351937984496124	1.02157306143149	1.48366013071895	1.03396543391711	5307.64864864865	0.03	0.0155475
8.444444	0.395062	-0.021686	2.5e-05	-0.642836	2.5e-05	0.465443	0.192638	3499	5	8	0.421474	624	3.9118	7.2329	6.2267	0.00582	0.032	39999376	624	4.589041	0.976802	0.001664	0.540599	0.000227	0.451787	0.000113	5.4e-05	1.27697160100398	3285	Transient	tropics_11	1.6888888	1.00178690329806	0.0150240384615385	0.972623222026654	0.110132158590308	1.03022663334713	1704.7610619469	0.03	0.00156
0.75	0.4375	0.065334	2.8e-05	-0.581033	2.8e-05	0.477325	0.192076	3709	5	6	0.88417	259	2.8012	7.2384	2.978	0.00563	0.0077	39999741	259	5.164384	1.004263	0.001933	0.539085	0.000334	0.465742	3.8e-05	8.3e-05	0.500357361181139	3334	Transient	tropics_11	0.15	1.06298401417653	0.0144852560786342	1.03753636287524	0.0838323353293413	1.02486999239923	5054.63157894737	0.03	0.0006475
8.545455	1.035813	0.085712	6.7e-05	-0.643647	6.7e-05	0.518639	0.177996	4045	6	5	0.953142	939	2.3866	7.6973	3.8052	0.00599	0.0057	39999061	939	6.084932	1.043692	0.000642	0.535351	0.000121	0.487562	4.3e-05	1e-06	0.226461396024213	3341	Est.	tropics_11	1.4242425	1.04388316598641	0.104361370716511	0.98136155712552	0.553719008264463	1.06373958593984	4139.44186046512	0.03	0.0023475
6.95	1.8475	0.062401	0.000119	-0.630832	0.000119	0.500257	0.195162	4171	7	8	0.924791	2513	2.7611	7.8671	9.1324	0.00582	0.0042	39997487	2513	6.430137	1.034963	0.000536	0.531159	9.8e-05	0.487304	4e-05	-1e-06	0.356957053822902	3347	Transient	tropics_11	0.992857142857143	1.02843201078957	0.222014925373134	1.00186360188524	1.21428571428571	1.02658094331259	4879.05	0.03	0.0062825
8.891078	5.290569	-0.004348	0.000341	-0.646423	0.000341	0.475604	0.19648	4605	9	57	0.719635	27425	4.7546	2.9068	91.3242	0.00628	0.0207	39972575	27425	7.619178	0.977035	0.000681	0.52293	0.000194	0.467401	0.00013	-7.1e-05	1.0562094399992	3398	Transient	tropics_11	0.987897555555556	1.01906424935338	0.500734214390602	1.00188644418851	1.75773195876289	1.01755024058571	1511.38461538462	0.03	0.0685625
12.455752	2.956007	0.030058	0.000191	-0.675055	0.000191	0.506296	0.171147	4801	10	35	0.502184	7326	5.6329	3.4438	91.3242	0.00632	0.0349	39992674	7326	8.156164	0.99037	0.000838	0.518932	0.00024	0.477568	0.000256	-0.000143	1.47413403639525	3941	Est.	tropics_11	1.2455752	1.04053465073634	0.227923627684964	0.98110815631817	0.795833333333333	1.06015478424015	668.54296875	0.03	0.018315
14.488889	3.420247	0.004149	0.000221	-0.691386	0.000221	0.501429	0.173022	4955	11	20	0.41691	4116	5.5764	3.8658	30.4414	0.00623	0.043	39995884	4116	8.578082	0.999729	0.000985	0.51307	0.000215	0.487585	0.000309	-0.000142	1.68032588145384	4019	Transient	tropics_11	1.31717172727273	1.00442981949756	0.224365482233503	0.97624372147006	1.02790697674419	1.02839299814391	559.941747572816	0.03	0.01029
13.964497	2.235426	0.04607	0.000144	-0.687174	0.000144	0.520712	0.160745	4871	10	25	0.402592	5169	5.831	10.7329	39.1389	0.01022	0.0424	39994831	5169	8.347945	0.982548	0.001057	0.516119	0.000222	0.476401	0.000343	-0.000153	1.64313238830672	4172	Transient	tropics_11	1.3964497	1.06574712760201	0.136234626300851	0.974572778347101	0.648648648648649	1.09301197940391	468.644314868805	0.03	0.0129225
12.949597	4.672863	-0.043941	0.000301	-0.679022	0.000301	0.472148	0.16885	5571	10	57	0.60894	15504	4.9603	3.7534	Inf	0.00674	0.0168	39984496	15504	10.265753	0.958008	0.000736	0.517386	0.000187	0.463135	7.9e-05	-3.1e-05	1.36757372787736	4357	Transient	tropics_11	1.2949597	0.998958692852407	0.408967391304348	0.980143850333506	1.6096256684492	1.01946084834875	2137.3417721519	0.03	0.03876
12.107843	5.204056	-0.008665	0.000336	-0.672261	0.000336	0.485688	0.169673	5683	10	30	0.595665	5859	5.2147	4.0603	68.4932	0.00665	0.0226	39994141	5859	10.572603	0.978379	0.000926	0.517337	0.000205	0.473083	0.000157	-5.9e-05	1.48552036697929	4389	Transient	tropics_11	1.2107843	1.01328057216655	0.362850971922246	0.986886520131061	1.6390243902439	1.0266443731861	1080.71974522293	0.03	0.0146475
12.662722	1.903995	0.028009	0.000123	-0.676718	0.000123	0.506144	0.152257	5613	10	46	0.616664	10826	5.069	3.8685	91.3242	0.00677	0.0194	39989174	10826	10.380822	0.981542	0.000796	0.517389	0.000196	0.474505	7.6e-05	-2.9e-05	1.43322820264109	5021	Est.	tropics_11	1.2662722	1.04774420251424	0.154522613065327	0.98239900894787	0.627551020408163	1.06667790644988	2003.38157894737	0.03	0.027065
9.78481	2.244833	0.019296	0.000145	-0.653602	0.000145	0.490182	0.168232	5907	11	15	0.385801	2141	5.2002	4.674	15.2207	0.00644	0.0386	39997859	2141	11.186301	1.002589	0.000909	0.511941	0.00024	0.490137	0.000351	-0.000183	1.50853933481969	5223	Transient	tropics_11	0.889528181818182	1.01685074446071	0.15951595159516	1.01607167706238	0.604166666666667	1.00009181106507	479.293447293447	0.03	0.0053525
8.714286	2.311224	-0.003315	0.000149	-0.645003	0.000149	0.475137	0.17067	5753	10	19	0.60977	3603	5.1185	4.2521	21.0748	0.00628	0.0246	39996397	3603	10.764384	0.976304	0.000756	0.515918	0.000205	0.473453	0.000189	-9.8e-05	1.3821141691725	5263	Transient	tropics_11	0.8714286	1.02088129163251	0.197089947089947	1.01694642970652	0.726829268292683	1.00355684724777	903.015873015873	0.03	0.0090075
5.887324	0.691529	0.051121	4.5e-05	-0.622297	4.5e-05	0.490436	0.174398	5879	11	16	0.437648	2109	5.1843	4.5973	11.9119	0.00635	0.0376	39997891	2109	11.109589	1.004528	0.001203	0.512637	0.000236	0.490478	0.000489	-0.000214	1.52447478693518	5368	Transient	tropics_11	0.535211272727273	1.04770621830067	0.0374064837905237	1.04695953918501	0.190677966101695	0.999914369247958	356.642126789366	0.03	0.0052725
8.049383	0.51608	0.050282	3.3e-05	-0.639663	3.3e-05	0.498612	0.166436	5991	12	15	0.48118	2338	5.3392	4.6685	17.1233	0.00617	0.0465	39997662	2338	11.416438	1.008943	0.000728	0.507315	0.000232	0.497663	0.000236	-0.000144	1.59045233593355	5393	Est.	tropics_11	0.670781916666667	1.04224678364365	0.0453296703296703	1.03972906682308	0.142241379310345	1.00190691291095	705.237288135593	0.03	0.005845
16.826705	3.438719	0.045907	0.000222	-0.710164	0.000222	0.53294	0.149303	6439	14	41	0.417239	20547	6.4043	4.3644	136.9863	0.00618	0.0581	39979453	20547	12.643836	1.014427	0.000758	0.499579	0.000198	0.508006	0.000168	-9e-05	1.59086749386534	5450	Transient	tropics_11	1.2019075	1.03208711673157	0.29287598944591	0.983955639496158	1.12121212121212	1.04908209745554	888.708333333333	0.03	0.0513675
14.021845	3.164571	0.012888	0.000204	-0.687635	0.000204	0.504203	0.160266	6509	14	44	0.378103	25300	6.6137	4.5562	136.9863	0.00631	0.0619	39974700	25300	12.835616	1.015123	0.000792	0.499186	0.000205	0.508735	0.000149	-8e-05	1.75556833053914	5461	Transient	tropics_11	1.00156035714286	0.997880461981943	0.257575757575758	1.00716706856715	0.995121951219512	0.991091629237225	1075.61073825503	0.03	0.06325
12.184823	5.910761	0.061091	0.000381	-0.672879	0.000381	0.521324	0.154474	6467	14	45	0.421552	23060	6.399	4.4411	Inf	0.00621	0.0574	39976940	23060	12.720548	1.016633	0.00074	0.499466	0.000201	0.509211	0.000145	-8.3e-05	1.62763380730675	5467	Est.	tropics_11	0.8703445	1.04560410924046	0.514864864864865	1.0215660073794	1.8955223880597	1.0237877814894	1065.33793103448	0.03	0.05765
16.201653	4.068427	0.009251	0.000262	-0.705143	0.000262	0.511151	0.147858	6775	14	60	0.369554	17835	6.3092	5.2849	91.3242	0.00632	0.0647	39982165	17835	13.564384	0.99115	0.001021	0.501113	0.000208	0.494747	0.000143	-4.7e-05	2.14027360342757	5849	Transient	tropics_11	1.15726092857143	1.01830593024051	0.256611165523996	0.985881271852447	1.25961538461538	1.03315634051343	1033.97202797203	0.03	0.0445875
11.634	2.276044	0.077063	0.000147	-0.668455	0.000147	0.527259	0.141763	6859	14	53	0.49825	14001	5.9375	5.2877	91.3242	0.0062	0.0628	39985999	14001	13.794521	0.994719	0.000984	0.502375	0.000211	0.495269	0.000117	-4.1e-05	1.94315465173572	6005	Est.	tropics_11	0.831	1.08584446581075	0.149390243902439	1.02015382649307	0.696682464454976	1.06459116157078	1211.64957264957	0.03	0.0350025
13.582902	1.595459	0.037432	0.000103	-0.684109	0.000103	0.51475	0.146093	6985	13	54	0.492085	12634	4.9334	5.6329	136.9863	0.00627	0.0531	39987366	12634	14.139726	1.007041	0.001459	0.504774	0.00019	0.499009	0.000241	-3.5e-05	1.8625671134095	6237	Transient	tropics_11	1.04483861538462	1.03088295418589	0.0705962988348184	0.999535582503547	0.542105263157895	1.0315445212411	606.195020746888	0.03	0.031585
10.627608	5.27545	0.040885	0.00034	-0.660371	0.00034	0.504757	0.142151	7293	13	85	0.780841	39793	3.4875	6.4767	273.9726	0.0062	0.0181	39960207	39793	14.983562	1.000181	0.000909	0.503759	0.000151	0.496547	8.4e-05	-4e-06	1.07778095882654	6504	Est.	tropics_11	0.817508307692308	1.04154378001814	0.374037403740374	1.0256087101415	2.25165562913907	1.01653418508218	1692.27380952381	0.03	0.0994825
13.367589	6.153416	0.041382	0.000397	-0.682379	0.000397	0.516032	0.131104	7433	13	63	0.757537	23319	3.7999	3.0055	91.3242	0.00611	0.0137	39976681	23319	15.367123	0.978082	0.000824	0.504984	0.000163	0.484396	5.7e-05	-3e-06	1.0959951951117	6805	Est.	tropics_11	1.02827607692308	1.06560612410319	0.481796116504854	1.0008498943327	2.43558282208589	1.06531020074485	2300.0701754386	0.03	0.0582975
15.511299	2.232923	0.087729	0.000144	-0.699598	0.000144	0.549723	0.115158	7657	13	34	0.3745	10502	3.8576	7.7014	45.6621	0.00615	0.0315	39989498	10502	15.980822	1.003065	0.001454	0.506862	0.000153	0.495074	0.000365	-7.7e-05	1.41345568100972	7514	Est.	tropics_11	1.19317684615385	1.08835642091176	0.0990371389270977	0.980118792124872	0.941176470588235	1.11038551812456	315.501369863014	0.03	0.026255
13.273156	4.166684	0.025769	0.000269	-0.681621	0.000269	0.508069	0.131314	7993	17	92	0.803418	56058	3.036	3.5863	136.9863	0.00627	0.0212	39943942	56058	16.90137	1.012419	0.000961	0.489546	0.000132	0.517315	0.000211	-5.3e-05	0.784766084267242	7719	Transient	tropics_11	0.780773882352941	1.0135170231846	0.279916753381894	1.03319490194027	2.03787878787879	0.982126943931647	622.341232227488	0.03	0.140145
13.371111	2.224499	0.034972	0.000144	-0.682408	0.000144	0.512601	0.120596	8245	17	42	0.858384	11736	3.7846	9.3068	273.9726	0.00636	0.0119	39988264	11736	17.591781	0.961212	0.000964	0.489275	0.000174	0.491333	8.8e-05	-6e-06	0.812189461151796	8594	Est.	tropics_11	0.786535941176471	1.07738013243045	0.149377593360996	1.03295391399504	0.827586206896552	1.04328632516033	1370.40909090909	0.03	0.02934
20.831169	2.685782	0.032282	0.000173	-0.742328	0.000173	0.542702	0.113076	8385	16	26	0.550368	5033	4.0499	9.6959	39.1389	0.00611	0.033	39994967	5033	17.975342	0.998478	0.001905	0.4945	0.000207	0.50504	0.00034	-3.2e-05	1.25151350085712	8647	Transient	tropics_11	1.3019480625	1.03438304729842	0.0908136482939633	0.962597545404413	0.835748792270531	1.07457231110407	332.576470588235	0.03	0.0125825
22.546012	2.137453	0.037578	0.000138	-0.756102	0.000138	0.553153	0.104147	8371	16	28	0.586522	5149	3.986	9.6575	27.3973	0.00644	0.0294	39994851	5149	17.936986	0.986266	0.001945	0.493905	0.000211	0.499437	0.000323	-1.8e-05	1.22836486072423	9197	Transient	tropics_11	1.40912575	1.05275146945745	0.0709511568123393	0.95057338621736	0.654028436018957	1.107553104796	322.43653250774	0.03	0.0128725
15.015504	1.767201	0.069143	0.000114	-0.695616	0.000114	0.537416	0.116623	8511	16	22	0.64857	7552	3.6591	10.0411	45.6621	0.00644	0.0397	39992448	7552	18.320548	1.024561	0.00119	0.494764	0.000242	0.51817	0.000334	-0.000138	1.20533118099027	9313	Transient	tropics_11	0.938469	1.04590105955788	0.0957983193277311	1.00809095405918	0.471074380165289	1.03714225061273	349.170658682635	0.03	0.01888
14.650478	6.806974	0.032685	0.000439	-0.692684	0.000439	0.517099	0.123603	8763	15	75	0.744055	41630	3.6451	10.7301	136.9863	0.00633	0.0175	39958370	41630	19.010959	1.019103	0.00071	0.496663	0.000203	0.513288	9.1e-05	-6.3e-05	1.07056523229462	9370	Transient	tropics_11	0.976698533333333	1.01385730597701	0.61830985915493	1.00718524215074	2.16256157635468	1.0074246816602	1358.27472527473	0.03	0.104075
19.372401	11.953945	-0.025003	0.000771	-0.730611	0.000771	0.506676	0.1227	8987	15	57	0.601347	17524	4.5298	11.3438	136.9863	0.00622	0.0177	39982476	17524	19.624658	0.971103	0.000683	0.497951	0.000205	0.487829	7.5e-05	-5.1e-05	1.53680681733639	9407	Transient	tropics_11	1.2914934	1.00432908363272	1.12884333821376	0.967192823455145	3.7609756097561	1.03863443952697	1636	0.03	0.04381
13.640175	6.045198	0.003062	0.00039	-0.684569	0.00039	0.497864	0.128484	8889	15	82	0.673574	34890	4.0213	11.0767	136.9863	0.00612	0.0152	39965110	34890	19.356164	0.981541	0.000682	0.497356	0.000195	0.493645	6.5e-05	-4.3e-05	1.26517134277148	9443	Transient	tropics_11	0.909345	1.02193050795685	0.571847507331378	1.0139769888986	2	1.00854662763727	1976.67692307692	0.03	0.087225
16.197802	1.697138	0.001368	0.000109	-0.705112	0.000109	0.506925	0.128068	9239	14	21	0.509161	2347	5.7807	12.0356	12.4533	0.00637	0.0254	39997653	2347	20.315068	0.976746	0.000846	0.500438	0.000195	0.488302	0.000199	-8.9e-05	1.76064933511143	10369	Transient	tropics_11	1.15698585714286	1.0252091497061	0.128841607565012	0.9872416507035	0.558974358974359	1.03813828327551	643.557788944723	0.03	0.0058675
13.227848	2.98606	0.014133	0.000193	-0.681257	0.000193	0.501337	0.126027	9225	14	20	0.522907	2532	5.4694	11.9973	14.4196	0.00617	0.0204	39997468	2532	20.276712	0.976143	0.000784	0.499999	0.000205	0.488374	0.000122	-6.2e-05	1.72160012355572	10412	Est.	tropics_11	0.944846285714286	1.03902127352562	0.246173469387755	1.0119631736831	0.941463414634146	1.02654318206948	1033.00819672131	0.03	0.00633
15.148148	0.941015	0.02274	6.1e-05	-0.696681	6.1e-05	0.513518	0.126872	9323	14	18	0.576826	1588	5.9679	12.2658	11.9119	0.00633	0.022	39998412	1588	20.545205	0.991994	0.000681	0.500078	0.000201	0.49628	0.000145	-9e-05	1.57603595099985	10433	Transient	tropics_11	1.08201057142857	1.03125676650297	0.0895741556534508	0.996316991700665	0.303482587064677	1.03473442411542	874.979310344828	0.03	0.00397
10.313725	1.195694	0.048092	7.7e-05	-0.65785	7.7e-05	0.506638	0.134917	9491	15	14	0.371908	1132	6.1048	12.7247	9.1324	0.00641	0.0322	39998868	1132	21.005479	1.007503	0.000762	0.498438	0.000204	0.505733	0.000193	-0.000109	1.70213945204588	10517	Transient	tropics_11	0.687581666666667	1.04145316040249	0.101049868766404	1.03917389984326	0.377450980392157	1.00178948180166	699.051813471503	0.03	0.00283
14.078947	1.493767	0.055108	9.6e-05	-0.688093	9.6e-05	0.525878	0.130905	9645	14	19	0.453213	1774	5.7748	13.1479	11.4155	0.00646	0.0321	39998226	1774	21.427397	1.029031	0.00102	0.499609	0.00015	0.515147	0.000134	-2.1e-05	1.56292965817947	10529	Transient	tropics_11	1.00563907142857	1.02684440723734	0.0941176470588235	1.00585355195331	0.64	1.02083094728301	976.902985074627	0.03	0.004435
16.004396	5.037343	0.051253	0.000325	-0.703559	0.000325	0.532185	0.1325	9869	14	37	0.590362	14215	5.1775	4.8027	39.1389	0.0061	0.0312	39985785	14215	22.041096	1.043786	0.00076	0.500015	0.000167	0.522112	5.3e-05	-2.2e-05	1.38872436845021	10535	Transient	tropics_11	1.14317114285714	1.0084338788383	0.427631578947368	0.989612507548132	1.94610778443114	1.01929279541554	2500	0.03	0.0355375
11.4	3.928889	0.091962	0.000253	-0.666575	0.000253	0.5341	0.129339	9827	14	31	0.578477	8837	5.0553	13.6452	22.8311	0.00605	0.0317	39991163	8837	21.926027	1.047581	0.000811	0.499474	0.000161	0.524541	3.4e-05	-4e-06	1.4192090248584	10543	Est.	tropics_11	0.814285714285714	1.04652829805919	0.311960542540074	1.0280098351979	1.57142857142857	1.01822355163848	3804.08823529412	0.03	0.0220925
11.188679	7.096476	-0.021914	0.000458	-0.664878	0.000458	0.475782	0.136808	10345	12	38	0.543513	6791	6.5883	15.0644	54.7945	0.00653	0.0409	39993209	6791	23.345205	0.963679	0.000765	0.507583	0.00018	0.474824	3.7e-05	-5e-06	1.49768500021973	11383	Transient	tropics_11	0.932389916666667	1.0151973502889	0.598692810457516	1.0133047657317	2.54444444444444	1.00201758967533	3697.51351351351	0.03	0.0169775
8.928	2.866816	0.027901	0.000185	-0.64672	0.000185	0.491051	0.133494	10415	12	27	0.589145	4072	6.7779	15.2575	34.2466	0.00647	0.0415	39995928	4072	23.536986	0.971492	0.000993	0.509014	0.000193	0.477329	7.9e-05	-6e-06	1.40321610021748	11719	Est.	tropics_11	0.744	1.05846870410477	0.186304128902316	1.02897149817145	0.958549222797927	1.02874746767952	1689.79746835443	0.03	0.01018
18.468085	0.717067	-0.013659	4.6e-05	-0.723347	4.6e-05	0.508541	0.133884	10681	12	16	0.404762	1302	7.0619	15.9863	8.058	0.00935	0.0506	39998698	1302	24.265753	1.004307	0.001335	0.508958	0.000189	0.493517	0.000165	-1.1e-05	1.53985213585901	11974	Transient	tropics_11	1.53900708333333	0.982203510345121	0.0344569288389513	0.95317456355729	0.243386243386243	1.03044272031156	811.418181818182	0.03	0.003255
15.358974	1.153189	0.047669	7.4e-05	-0.698375	7.4e-05	0.527399	0.131754	10877	12	16	0.662735	3561	6.689	16.5233	14.4196	0.00601	0.0431	39996439	3561	24.80274	1.036308	0.000716	0.507818	0.000148	0.510408	7.1e-05	-2.3e-05	1.01998836475773	12014	Transient	tropics_11	1.2799145	1.01207694749564	0.103351955307263	0.979470816145039	0.5	1.03328905503049	1855.69014084507	0.03	0.0089025
11.196468	3.058531	0.005403	0.000197	-0.664941	0.000197	0.489081	0.201403	2155	8	48	0.6469	14435	4.2021	5.1534	91.3242	0.00612	0.0606	39985565	14435	0.906849	1.009931	0.00077	0.527527	0.000187	0.478879	0.000105	-4.7e-05	1.39619297065253	1652	Transient	tropics_13	1.3995585	0.995531004125837	0.255844155844156	0.974933739391306	1.05347593582888	1.02130392019696	1918.12380952381	0.03	0.0360875
7.252874	3.771304	0.015268	0.000243	-0.633265	0.000243	0.478529	0.208129	2225	8	41	0.603726	14384	4.1474	5.3452	136.9863	0.00627	0.0708	39985616	14384	1.09863	0.992758	0.000853	0.527401	2e-04	0.47089	0.000157	-6.8e-05	1.5287739906328	1788	Transient	tropics_13	0.90660925	1.02279221257853	0.284876905041032	1.00655047006701	1.215	1.01622247233961	1325.66242038217	0.03	0.03596
7.492248	3.591025	0.054869	0.000232	-0.635188	0.000232	0.498819	0.199576	2169	8	41	0.62841	14481	4.2084	5.1918	54.7945	0.00614	0.0648	39985519	14481	0.945205	1.006583	0.000734	0.527267	0.000192	0.477551	0.000118	-6e-05	1.46454906044603	1823	Est.	tropics_13	0.936531	1.04949340185581	0.316076294277929	1.00487204738813	1.20833333333333	1.04453555745878	1691.32203389831	0.03	0.0362025
7.026801	2.180186	0.085197	0.000141	-0.631449	0.000141	0.512306	0.182454	2561	7	55	0.515819	18080	4.1398	6.2658	136.9863	0.00652	0.0904	39981920	18080	2.019178	1.00838	0.001401	0.528605	0.000185	0.477112	0.000192	-1.7e-05	1.80592202282897	2177	Transient	tropics_13	1.00382871428571	1.07988215264874	0.100642398286938	1.00608324615246	0.762162162162162	1.07376465064807	950.28125	0.03	0.0452
10.560201	4.243031	0.03514	0.000274	-0.65983	0.000274	0.501321	0.184624	2561	7	55	0.515819	18080	4.1398	6.2658	136.9863	0.00652	0.0904	39981920	18080	2.019178	1.00838	0.001401	0.528605	0.000185	0.477112	0.000192	-1.7e-05	1.80592202282897	2208	Transient	tropics_13	1.50860014285714	1.02715712896765	0.195574589578872	0.977930981900451	1.48108108108108	1.05074070658462	961.583333333333	0.03	0.0452
8.485812	6.683397	0.03138	0.000431	-0.643168	0.000431	0.491319	0.185939	2673	7	66	0.528072	28837	3.8186	6.5726	91.3242	0.00622	0.0633	39971163	28837	2.326027	1.01612	0.00128	0.529407	0.000153	0.480058	0.000205	-2.4e-05	1.88860082507229	2232	Transient	tropics_13	1.21225885714286	1.01550756097773	0.33671875	0.992855411553197	2.81699346405229	1.02345758220882	907.019512195122	0.03	0.0720925
6.60767	3.011269	0.078165	0.000194	-0.628083	0.000194	0.507007	0.179928	2561	7	55	0.515819	18080	4.1398	6.2658	136.9863	0.00652	0.0904	39981920	18080	2.019178	1.00838	0.001401	0.528605	0.000185	0.477112	0.000192	-1.7e-05	1.80592202282897	2281	Est.	tropics_13	0.943952857142857	1.07231505843666	0.138472519628837	1.00947542819862	1.04864864864865	1.06265824376666	937.125	0.03	0.0452
4.664474	4.380843	0.054545	0.000283	-0.612475	0.000283	0.487652	0.187544	2687	7	71	0.509059	30303	3.8302	6.611	136.9863	0.00597	0.0709	39969697	30303	2.364384	1.013485	0.001327	0.529213	0.000152	0.478996	0.000221	-2.7e-05	1.93277764445063	2320	Transient	tropics_13	0.666353428571429	1.04200851324331	0.21326299924642	1.02417691644626	1.86184210526316	1.01807113211801	848.615384615385	0.03	0.0757575
5.587405	9.371568	-0.006977	0.000605	-0.619888	0.000605	0.461922	0.186875	2911	8	69	0.284282	26435	4.1294	5.0767	Inf	0.0061	0.0606	39973565	26435	2.978082	0.982991	0.000785	0.527671	0.000192	0.465985	0.000114	-5e-05	2.41089468324564	2461	Transient	tropics_13	0.698425625	1.01023028975655	0.770700636942675	1.01958358663978	3.15104166666667	0.991280835220018	1639.25438596491	0.03	0.0660875
9.687976	4.540388	-0.009756	0.000293	-0.652824	0.000293	0.475999	0.173895	2967	7	60	0.290549	20919	4.1973	3.1288	136.9863	0.00642	0.0588	39979081	20919	3.131507	0.987269	0.001004	0.52797	0.000199	0.467742	0.000153	-4.7e-05	2.48170619211233	2476	Transient	tropics_13	1.38399657142857	1.00306141019601	0.291832669322709	0.985990869141368	1.47236180904523	1.01765289411684	1136.56862745098	0.03	0.0522975
8.413923	4.312205	0.042527	0.000278	-0.642591	0.000278	0.496592	0.171963	2841	8	78	0.257279	33042	3.9453	7.0329	273.9726	0.00605	0.0606	39966958	33042	2.786301	0.991467	0.001365	0.527312	0.000172	0.470295	0.000234	-3.5e-05	2.28058634714801	2540	Transient	tropics_13	1.051740375	1.05242456782478	0.203663003663004	0.99737532575746	1.61627906976744	1.05591596763733	734.884615384615	0.03	0.082605
7.995268	7.51575	-0.007328	0.000485	-0.639228	0.000485	0.470713	0.174924	2967	7	60	0.290549	20919	4.1973	3.1288	136.9863	0.00642	0.0588	39979081	20919	3.131507	0.987269	0.001004	0.52797	0.000199	0.467742	0.000153	-4.7e-05	2.48170619211233	2628	Transient	tropics_13	1.14218114285714	1.00549980231009	0.483067729083665	0.999487946216217	2.43718592964824	1.00635179222734	1143.29411764706	0.03	0.0522975
6.2	4.741132	0.002286	0.000306	-0.624808	0.000306	0.46839	0.177007	3023	7	47	0.254785	15256	4.4933	3.2822	91.3242	0.00665	0.0605	39984744	15256	3.284932	0.979006	0.000921	0.52796	2e-04	0.463814	0.000114	-3.5e-05	2.56319083151483	2735	Transient	tropics_13	0.885714285714286	1.02378189192933	0.332247557003257	1.01402418474853	1.53	1.00986602388026	1552.69298245614	0.03	0.03814
3.523697	5.119107	0.012819	0.00033	-0.603312	0.00033	0.463381	0.17966	2939	8	77	0.292244	23761	4.0878	3.0521	54.7945	0.00628	0.0584	39976239	23761	3.054795	0.983016	0.000841	0.527675	0.000195	0.465988	0.000119	-4.7e-05	2.45829376260565	2740	Transient	tropics_13	0.440462125	1.03040186079642	0.392390011890606	1.03661719559719	1.69230769230769	0.994405435333099	1509.74789915966	0.03	0.0594025
7.738806	4.324315	0.011989	0.000279	-0.637168	0.000279	0.478923	0.170306	2953	7	72	0.300404	22300	4.1339	3.0904	136.9863	0.00633	0.0568	39977700	22300	3.093151	0.97963	0.000978	0.527865	0.000197	0.464219	0.000151	-4.8e-05	2.46219270242668	2776	Est.	tropics_13	1.10554371428571	1.03310551548251	0.285276073619632	1.00174823617235	1.41624365482234	1.03167470525765	1127.85430463576	0.03	0.05575
10.198444	2.820542	0.004016	0.000182	-0.656924	0.000182	0.484422	0.167016	3149	7	35	0.194057	7673	4.902	3.6247	273.9726	0.00837	0.0627	39992327	7673	3.630137	0.984077	0.001005	0.528372	0.000207	0.465882	0.000155	-5e-05	2.63278995901899	2851	Transient	tropics_13	1.45692057142857	1.02026983146037	0.181094527363184	0.98120948284809	0.879227053140097	1.03979548469355	1077.52258064516	0.03	0.0191825
7.637755	2.955513	0.043688	0.000191	-0.636356	0.000191	0.493744	0.165005	3275	7	30	0.232851	5875	5.1989	3.4712	18.2648	0.00861	0.0657	39994125	5875	3.975342	0.999757	0.00104	0.530203	0.000204	0.471596	9.2e-05	-1.1e-05	2.4898549787467	3459	Transient	tropics_13	1.09110785714286	1.04491028444893	0.183653846153846	0.998141056880096	0.936274509803922	1.04696392675086	1793.53260869565	0.03	0.0146875
8.697436	2.457173	0.015389	0.000159	-0.644868	0.000159	0.484067	0.16646	3289	7	30	0.260332	5662	5.3072	3.5096	39.1389	0.00652	0.0651	39994338	5662	4.013699	0.996612	0.000822	0.530257	0.000202	0.470096	7.7e-05	-2.8e-05	2.47461743133784	3503	Transient	tropics_13	1.24249085714286	1.01896025776508	0.193430656934307	0.989580151008308	0.787128712871287	1.02971946155679	2161.81818181818	0.03	0.014155
4.243655	3.717282	0.047983	0.00024	-0.609094	0.00024	0.482533	0.170466	3331	7	26	0.320569	5902	5.2014	3.6247	24.9066	0.00628	0.0624	39994098	5902	4.128767	1.007573	0.000854	0.531171	0.000198	0.474456	9.2e-05	-3.2e-05	2.38314593751856	3566	Transient	tropics_13	0.606236428571429	1.04126730229466	0.281030444964871	1.0238574169716	1.21212121212121	1.01702370715093	1852.89130434783	0.03	0.014755
2.079137	2.01532	0.105911	0.00013	-0.591709	0.00013	0.502593	0.161697	3527	7	39	0.443831	13406	5.0878	4.1616	39.1389	0.00597	0.0517	39986594	13406	4.665753	1.020798	0.000887	0.531687	0.000172	0.480179	7.8e-05	-1.3e-05	1.9842074422961	3643	Est.	tropics_13	0.297019571428571	1.08907240096744	0.146561443066516	1.04080172817941	0.755813953488372	1.04667842617024	2073.03846153846	0.03	0.033515
4.768707	6.150585	0.012226	0.000397	-0.613312	0.000397	0.467538	0.152212	4101	5	38	0.69713	4738	4.2416	5.1205	27.3973	0.00641	0.0276	39995262	4738	6.238356	0.974313	0.000939	0.539064	0.000163	0.452015	8.9e-05	2e-06	1.37808736904154	3725	Transient	tropics_13	0.9537414	1.03898956808706	0.422790202342918	1.00461961438737	2.43558282208589	1.03434178069312	1710.24719101124	0.03	0.011845
3.252427	4.45408	0.012726	0.000287	-0.601133	0.000287	0.462165	0.156021	4031	5	48	0.792017	9520	3.7586	4.9288	68.4932	0.00635	0.0177	39990480	9520	6.046575	0.956184	0.000839	0.538606	0.000154	0.443977	7e-05	4e-06	1.11802041259034	3947	Transient	tropics_13	0.6504854	1.05921801675395	0.34207389749702	1.01779442603511	1.86363636363636	1.04096608608104	2228.87142857143	0.03	0.0238
3.316038	5.323076	0.010618	0.000343	-0.601644	0.000343	0.461543	0.154075	3961	5	78	0.803898	19495	3.624	4.737	273.9726	0.00661	0.0201	39980505	19495	5.854795	0.970277	0.000615	0.538749	0.000152	0.450415	3.3e-05	-3e-06	1.1292398768676	4080	Transient	tropics_13	0.6632076	1.04163509081259	0.557723577235772	1.01700445106073	2.25657894736842	1.02470610437041	4668.93939393939	0.03	0.0487375
8.346821	0.596478	-0.015184	3.8e-05	-0.642052	3.8e-05	0.46816	0.148867	4101	5	38	0.69713	4738	4.2416	5.1205	27.3973	0.00641	0.0276	39995262	4738	6.238356	0.974313	0.000939	0.539064	0.000163	0.452015	8.9e-05	2e-06	1.37808736904154	4198	Transient	tropics_13	1.6693642	1.0108976229211	0.040468583599574	0.976157801979223	0.233128834355828	1.03571784122208	1672.66292134831	0.03	0.011845
3.007937	2.658667	0.003799	0.000172	-0.599169	0.000172	0.457097	0.156425	4129	5	31	0.650809	4078	4.4505	5.1973	45.6621	0.00117	0.0326	39995922	4078	6.315068	0.976817	0.000892	0.538844	0.000162	0.453364	8.1e-05	1e-06	1.47424327089877	4324	Transient	tropics_13	0.6015874	1.02762976621752	0.192825112107623	1.01934490893483	1.06172839506173	1.00823400181752	1931.17283950617	0.03	0.010195
6.992424	2.477215	0.035055	0.00016	-0.631173	0.00016	0.486947	0.142097	4129	5	31	0.650809	4078	4.4505	5.1973	45.6621	0.00117	0.0326	39995922	4078	6.315068	0.976817	0.000892	0.538844	0.000162	0.453364	8.1e-05	1e-06	1.47424327089877	4552	Est.	tropics_13	1.3984848	1.06025659816528	0.179372197309417	0.987238304751182	0.987654320987654	1.07407513609373	1754.28395061728	0.03	0.010195
2.766129	6.904982	0.021437	0.000445	-0.597227	0.000445	0.464328	0.157246	4129	5	31	0.650809	4078	4.4505	5.1973	45.6621	0.00117	0.0326	39995922	4078	6.315068	0.976817	0.000892	0.538844	0.000162	0.453364	8.1e-05	1e-06	1.47424327089877	4665	Transient	tropics_13	0.5532258	1.04591589130736	0.498878923766816	1.02132640015321	2.74691358024691	1.0241836581643	1941.30864197531	0.03	0.010195
4.346667	0.386489	0.015063	2.5e-05	-0.609922	2.5e-05	0.467248	0.152235	4353	6	18	0.297271	2052	5.9362	5.811	14.4196	0.00767	0.0795	39997948	2052	6.928767	1.004913	0.001149	0.53256	0.000164	0.472021	0.000239	-6e-05	1.96415227803651	5056	Transient	tropics_13	0.7244445	1.01021383816641	0.0217580504786771	1.02034184335137	0.152439024390244	0.989888161755515	636.966527196653	0.03	0.00513
5.710227	6.28535	0.027071	0.000406	-0.620874	0.000406	0.478391	0.145303	4983	8	80	0.790008	26282	4.2873	7.537	136.9863	0.0063	0.0219	39973718	26282	8.654795	0.965671	0.000849	0.524044	0.00018	0.460888	9e-05	-2e-05	1.19618243056681	5272	Transient	tropics_13	0.713778375	1.06396562438659	0.478209658421673	1.02562853416468	2.25555555555556	1.03797668847963	1614.47777777778	0.03	0.065705
5.588608	3.976326	0.04662	0.000257	-0.619897	0.000257	0.48709	0.14173	5277	9	34	0.317245	4268	5.1885	8.3425	34.2466	0.00625	0.0526	39995732	4268	9.460274	1.000069	0.001199	0.521743	0.000184	0.479474	0.000225	-5.4e-05	1.98909694468003	5311	Transient	tropics_13	0.620956444444444	1.04765151042681	0.214345287739783	1.03115872896305	1.39673913043478	1.01588407296329	629.911111111111	0.03	0.01067
10.726148	4.704157	0.032924	0.000303	-0.661163	0.000303	0.500861	0.130147	5039	8	73	0.745508	16696	4.3473	7.6904	136.9863	0.00662	0.024	39983304	16696	8.808219	0.968352	0.000877	0.524077	0.000189	0.462146	9.6e-05	-2.4e-05	1.39393466841635	5526	Est.	tropics_13	1.3407685	1.06724826549141	0.345496009122007	0.985066289481826	1.6031746031746	1.08377222782411	1355.69791666667	0.03	0.04174
6.678832	3.853056	0.012975	0.000249	-0.628654	0.000249	0.475116	0.14818	5291	9	29	0.311685	4219	4.9221	8.3808	34.2466	0.0063	0.0518	39995781	4219	9.49863	1.003238	0.001029	0.521207	0.000186	0.481512	0.000207	-6.7e-05	1.96732428889009	5548	Transient	tropics_13	0.742092444444444	1.00978984104939	0.24198250728863	1.02321947372182	1.33870967741935	0.986716841947864	715.845410628019	0.03	0.0105475
13.987342	2.240346	2.5e-05	0.000145	-0.687357	0.000145	0.497366	0.132403	5417	10	23	0.435029	4756	5.2265	5.4301	54.7945	0.00619	0.0608	39995244	4756	9.843836	1.016853	0.000843	0.517883	0.000209	0.491225	0.000184	-9.1e-05	1.90550155576136	5627	Transient	tropics_13	1.3987342	0.983450902256769	0.172004744958482	0.971075490077947	0.69377990430622	1.01250139956232	719.58152173913	0.03	0.01189
9.475177	1.97988	-0.001788	0.000128	-0.651115	0.000128	0.478788	0.143302	5291	9	29	0.311685	4219	4.9221	8.3808	34.2466	0.0063	0.0518	39995781	4219	9.49863	1.003238	0.001029	0.521207	0.000186	0.481512	0.000207	-6.7e-05	1.96732428889009	5660	Transient	tropics_13	1.05279744444444	0.99499181402592	0.124392614188533	1.00049312482283	0.688172043010753	0.994342820116633	692.280193236715	0.03	0.0105475
11.083916	1.825126	-0.004302	0.000118	-0.664037	0.000118	0.483797	0.142923	5277	9	34	0.317245	4268	5.1885	8.3425	34.2466	0.00625	0.0526	39995732	4268	9.460274	1.000069	0.001199	0.521743	0.000184	0.479474	0.000225	-5.4e-05	1.98909694468003	5935	Transient	tropics_13	1.23154622222222	0.995638541287245	0.0984153461217681	0.986633288134276	0.641304347826087	1.00901613017598	635.213333333333	0.03	0.01067
11.62716	5.972102	0.033748	0.000385	-0.6684	0.000385	0.504859	0.140809	5613	11	40	0.566078	12281	5.2709	5.9671	68.4932	0.00079	0.0549	39987719	12281	10.380822	1.028515	0.000793	0.511943	0.000154	0.50253	0.000127	-4.4e-05	1.61886488652537	6228	Transient	tropics_13	1.05701454545455	1.00564787509622	0.485498108448928	1.00114264058195	2.5	1.00463454918114	1108.73228346457	0.03	0.0307025
9.760148	4.743209	0.080317	0.000306	-0.653404	0.000306	0.521	0.130393	5543	11	25	0.519057	8186	5.3104	5.7753	39.1389	0.00581	0.0582	39991814	8186	10.189041	1.027148	0.000828	0.513791	0.000158	0.500123	0.000199	-7.8e-05	1.69366580721647	6318	Est.	tropics_13	0.887286181818182	1.05498966469329	0.369565217391304	1.01261359976449	1.93670886075949	1.04174373104216	655.241206030151	0.03	0.020465
14.738866	4.488489	-0.024115	0.00029	-0.693394	0.00029	0.488784	0.136311	5963	12	94	0.435126	32648	4.9113	6.926	Inf	0.00628	0.0449	39967352	32648	11.339726	0.990555	0.00105	0.509748	0.000154	0.486051	0.000178	-3.5e-05	1.96895783326621	6397	Transient	tropics_13	1.22823883333333	0.985481314370963	0.276190476190476	0.980634755817931	1.88311688311688	1.00562286673621	765.792134831461	0.03	0.08162
11.599374	3.556244	0.052689	0.000229	-0.668177	0.000229	0.514706	0.125518	5921	12	93	0.414225	36176	4.927	6.811	91.3242	0.00619	0.0449	39963824	36176	11.224658	0.990974	0.000922	0.5101	0.000157	0.485915	0.000139	-3.2e-05	1.88026771457939	6454	Est.	tropics_13	0.9666145	1.06370274950421	0.248373101952278	1.00498387243433	1.45859872611465	1.05925110358808	903.007194244604	0.03	0.09044
12.46794	3.403133	0.019658	0.00022	-0.675153	0.00022	0.501318	0.129065	6047	12	90	0.427721	24184	4.7062	7.1548	136.9863	0.00638	0.0431	39975816	24184	11.569863	0.984366	0.001144	0.509081	0.00015	0.483608	0.000168	-1.5e-05	2.08052848436707	6656	Transient	tropics_13	1.038995	1.03605009805812	0.192307692307692	0.999995139544225	1.46666666666667	1.03662056872508	768.244047619048	0.03	0.06046
10.96	2.524554	0.104629	0.000163	-0.663041	0.000163	0.539131	0.115025	6117	12	79	0.376057	18569	4.4049	4.9068	Inf	0.00658	0.0415	39981431	18569	11.761644	0.989162	0.001608	0.508905	0.000142	0.486116	0.000268	-7e-06	2.08613896766353	7086	Est.	tropics_13	0.913333333333333	1.12246387664454	0.10136815920398	1.01253078079599	1.14788732394366	1.10905833175621	429.19776119403	0.03	0.0464225
13.822819	2.983372	0.078403	0.000192	-0.686036	0.000192	0.537452	0.109871	6257	12	59	0.426178	22981	3.2493	5.2904	273.9726	0.00589	0.0453	39977019	22981	12.145205	1.02387	0.002261	0.509096	0.000111	0.50296	0.000428	6e-06	1.7634534629807	7388	Transient	tropics_13	1.15190158333333	1.05634351910433	0.0849181777974348	0.989142052820302	1.72972972972973	1.06857801813265	256.707943925234	0.03	0.0574525
12.218254	3.810831	0.040516	0.000246	-0.673148	0.000246	0.511437	0.117675	6397	13	132	0.740155	69399	2.3892	5.674	Inf	0.0059	0.015	39930601	69399	12.528767	1.013497	0.001008	0.506784	0.000121	0.500169	0.00015	-1.1e-05	1.12860380789014	7562	Transient	tropics_13	0.939865692307692	1.02748007259692	0.244047619047619	1.00654371885582	2.03305785123967	1.02252838540573	784.5	0.03	0.1734975
9.796866	3.345978	0.058245	0.000216	-0.653699	0.000216	0.510395	0.110593	6495	13	129	0.701543	56581	2.7511	3.4808	Inf	0.00633	0.0147	39943419	56581	12.79726	0.973035	0.000982	0.506404	0.000151	0.480537	9.8e-05	2e-06	1.25839848841566	7839	Est.	tropics_13	0.753605076923077	1.08934895218726	0.219959266802444	1.02708173020998	1.43046357615894	1.06213465352304	1128.5	0.03	0.1414525
10.519833	3.94063	0.056861	0.000254	-0.659506	0.000254	0.512121	0.111087	6691	12	58	0.535685	14796	2.9824	3.3973	136.9863	0.00637	0.0367	39985204	14796	13.334247	0.996547	0.001971	0.510565	0.00015	0.488083	0.000282	2.9e-05	1.81837830128806	8902	Est.	tropics_13	0.87665275	1.06217636244405	0.128868594622019	1.0128127116557	1.69333333333333	1.049249820215	393.925531914894	0.03	0.03699
12.333333	2.965444	0.044108	0.000191	-0.674072	0.000191	0.513093	0.109023	6803	11	44	0.677127	18069	2.7282	2.2781	136.9863	0.00652	0.021	39981931	18069	13.641096	1.006675	0.001412	0.511988	0.000142	0.491699	0.000173	1.7e-05	1.3192941365247	8916	Transient	tropics_13	1.12121209090909	1.03816546460112	0.135269121813031	0.995392737861801	1.34507042253521	1.04351035897978	630.190751445087	0.03	0.0451725
9.198364	4.469854	0.074297	0.000288	-0.648891	0.000288	0.515643	0.109828	6761	11	52	0.672911	16069	2.8032	2.1671	136.9863	0.00609	0.0282	39983931	16069	13.526027	1.012659	0.001521	0.511333	0.000142	0.495238	0.000183	2.5e-05	1.45762579270569	8998	Est.	tropics_13	0.836214909090909	1.0636617702644	0.189349112426035	1.02208354765533	2.02816901408451	1.04120241176969	600.153005464481	0.03	0.0401725
14.426829	0.756841	-0.036462	4.9e-05	-0.690887	4.9e-05	0.481216	0.123249	7587	8	21	0.322201	2635	5.2849	14.3192	14.4196	0.00633	0.0439	39997365	2635	15.789041	1.010168	0.001575	0.524031	0.000173	0.482066	0.000181	1.7e-05	1.95557210770641	9848	Transient	tropics_13	1.803353625	0.954489483531475	0.0311111111111111	0.956300998121713	0.283236994219653	0.998236755962876	680.933701657459	0.03	0.0065875
4.623762	8.353495	0.027047	0.000539	-0.612148	0.000539	0.473985	0.119094	7363	9	44	0.481303	6231	4.5731	2.8411	45.6621	0.00657	0.0316	39993769	6231	15.175342	0.968419	0.000867	0.519535	0.000189	0.466168	4.5e-05	2e-06	1.50379639078738	9989	Transient	tropics_13	0.513751333333333	1.06092103746928	0.621683967704729	1.04359668548816	2.85185185185185	1.01676863276759	2646.53333333333	0.03	0.0155775
7.755556	2.67358	0.037772	0.000172	-0.637303	0.000172	0.491277	0.117106	7433	9	31	0.437356	4326	4.8935	3.0329	22.8311	0.00634	0.0349	39995674	4326	15.367123	0.981901	0.000967	0.521386	0.000197	0.470981	6e-05	2e-06	1.65141774659993	10294	Est.	tropics_13	0.861728444444445	1.05763659386644	0.177869700103413	1.01405954733742	0.873096446700508	1.04309303347693	1951.76666666667	0.03	0.010815
12.822222	1.057284	0.023474	6.8e-05	-0.677999	6.8e-05	0.504397	0.116381	7573	9	24	0.322861	2642	5.2541	3.4164	14.4196	0.00662	0.0448	39997358	2642	15.750685	1.00928	0.001193	0.523632	0.000183	0.48206	0.000138	-1e-05	2.00076157406661	10525	Transient	tropics_13	1.42469133333333	1.01433862045898	0.0569991617770327	0.969443708351718	0.371584699453552	1.04633655561548	843.340579710145	0.03	0.006605
10.388889	6.837654	0.003344	0.000441	-0.658454	0.000441	0.484779	0.120518	7517	9	28	0.389531	2770	5.24	14.226	39.1389	0.0599	0.0412	39997230	2770	15.59726	0.988871	0.00119	0.522487	0.000174	0.473332	0.000137	-2e-06	1.86520093925056	10582	Transient	tropics_13	1.154321	1.0146415431391	0.370588235294118	0.990744276203184	2.53448275862069	1.02418387094048	879.693430656934	0.03	0.006925
2.785714	1.644558	0.097188	0.000106	-0.597384	0.000106	0.500928	0.116467	7573	9	24	0.322861	2642	5.2541	3.4164	14.4196	0.00662	0.0448	39997358	2642	15.750685	1.00928	0.001193	0.523632	0.000183	0.48206	0.000138	-1e-05	2.00076157406661	10604	Est.	tropics_13	0.309523777777778	1.09193439168967	0.0888516345347863	1.050831895027	0.579234972677596	1.03914035597229	843.963768115942	0.03	0.006605
7.324877	3.480784	0.079034	0.000225	-0.633843	0.000225	0.510722	0.116818	7867	7	61	0.518664	44927	4.4863	4.2219	273.9726	0.00609	0.0401	39955073	44927	16.556164	1.052682	0.000962	0.531379	0.00017	0.495444	7.1e-05	-2e-06	1.23055199708977	10655	Transient	tropics_13	1.046411	1.02807981673743	0.233887733887734	0.998437985906844	1.32352941176471	1.0308369866221	1645.32394366197	0.03	0.1123175
9.759434	4.185839	-0.035788	0.00027	-0.653398	0.00027	0.464028	0.116342	8119	7	86	0.559126	20355	5.0588	15.0452	273.9726	0.00647	0.0432	39979645	20355	17.246575	0.947141	0.000797	0.531276	0.000175	0.445924	0.000119	-3.8e-05	1.84836602072252	10714	Transient	tropics_13	1.39420485714286	1.01869185148174	0.338770388958595	0.979293014697607	1.54285714285714	1.0405988464402	977.663865546218	0.03	0.0508875
8.945833	2.542899	-0.046068	0.000164	-0.646863	0.000164	0.456135	0.122211	8203	7	51	0.453044	6783	5.4466	5.1425	68.4932	0.00659	0.0568	39993217	6783	17.476712	0.962286	0.001004	0.530212	0.000188	0.453979	0.000169	-4.6e-05	2.28458906964274	10749	Transient	tropics_13	1.27797614285714	0.992404567400225	0.163346613545817	0.987691726548512	0.872340425531915	1.00474911835129	723.14201183432	0.03	0.0169575
8.648794	6.506681	-0.021057	0.00042	-0.644477	0.00042	0.46663	0.11744	8161	7	62	0.487419	11684	5.3227	15.1082	136.9863	0.00628	0.0521	39988316	11684	17.361644	0.952105	0.00108	0.530802	0.000183	0.448699	0.00021	-5.7e-05	2.13735235283869	10817	Transient	tropics_13	1.235542	1.02841929270321	0.388888888888889	0.988950705505699	2.29508196721311	1.03996220183241	559.238095238095	0.03	0.02921
8.492958	4.372016	0.025983	0.000282	-0.643226	0.000282	0.488519	0.112714	8147	7	80	0.514996	13804	5.2446	15.0795	91.3242	0.00647	0.0504	39986196	13804	17.323288	0.949864	0.000992	0.530904	0.000183	0.447526	0.000163	-4.1e-05	2.00996362095666	10859	Est.	tropics_13	1.21327971428571	1.0804952086042	0.284274193548387	0.989998416891085	1.54098360655738	1.09159914731211	691.496932515337	0.03	0.03451
3.835878	3.808942	-0.026596	0.000246	-0.605819	0.000246	0.446416	0.125032	8189	7	55	0.48196	8121	5.4306	15.1425	273.9726	0.00822	0.0553	39991879	8121	17.438356	0.948643	0.001215	0.530727	0.000185	0.447166	0.000273	-7.6e-05	2.19423669269826	10863	Transient	tropics_13	0.547982571428571	1.02647103168492	0.202469135802469	1.02807540369534	1.32972972972973	0.998322770514753	457.992673992674	0.03	0.0203025
8.8	4.021538	0.001918	0.000259	-0.645692	0.000259	0.47796	0.116791	8259	7	37	0.356353	3707	5.9682	5.2945	30.4414	0.0083	0.0691	39996293	3707	17.630137	0.963879	0.001416	0.52934	0.00019	0.455579	0.000353	-9.9e-05	2.38039710884483	10939	Transient	tropics_13	1.25714285714286	1.03946640661175	0.182909604519774	0.99047795598195	1.36315789473684	1.049126496173	330.85269121813	0.03	0.0092675
2.881579	1.604398	0.0012	0.000104	-0.598154	0.000104	0.455424	0.127276	8329	8	30	0.204557	2019	6.4041	5.4863	30.4414	0.00648	0.0915	39997981	2019	17.821918	0.979089	0.001621	0.525591	0.000184	0.466073	0.000412	-0.000102	2.4162182289931	10976	Transient	tropics_13	0.360197375	1.02258397376345	0.0641579272054287	1.04610938552413	0.565217391304348	0.977151647917815	308.922330097087	0.03	0.0050475
8.147541	6.191346	-0.043898	0.000399	-0.640451	0.000399	0.45415	0.126277	8329	8	30	0.204557	2019	6.4041	5.4863	30.4414	0.00648	0.0915	39997981	2019	17.821918	0.979089	0.001621	0.525591	0.000184	0.466073	0.000412	-0.000102	2.4162182289931	11865	Transient	tropics_13	1.018442625	0.977491904979989	0.246144355336212	1.00278480563337	2.16847826086956	0.974418170544099	306.497572815534	0.03	0.0050475
8.609375	1.363037	0.050834	8.8e-05	-0.644161	8.8e-05	0.501132	0.110576	8329	8	30	0.204557	2019	6.4041	5.4863	30.4414	0.00648	0.0915	39997981	2019	17.821918	0.979089	0.001621	0.525591	0.000184	0.466073	0.000412	-0.000102	2.4162182289931	12264	Est.	tropics_13	1.076171875	1.07461959247936	0.054287476866132	0.999071366693047	0.478260869565217	1.07522212185645	268.388349514563	0.03	0.0050475
9.794872	5.971016	0.034781	0.000385	-0.653683	0.000385	0.498553	0.117428	9043	11	113	0.685646	56815	6.5101	6.3863	Inf	0.0061	0.0743	39943185	56815	19.778082	0.996166	0.000876	0.511719	0.000185	0.486851	4e-05	1e-06	1.12330086127186	12451	Transient	tropics_13	0.890442909090909	1.03937790781482	0.439497716894977	1.01643014714047	2.08108108108108	1.02403610139447	2935.7	0.03	0.1420375
12.560784	3.755325	0.036731	0.000242	-0.675899	0.000242	0.510525	0.109407	9127	11	93	0.645742	39364	6.9091	6.6164	Inf	0.00647	0.0817	39960636	39364	20.008219	0.982396	0.000895	0.513375	0.000185	0.478598	7.5e-05	-1.2e-05	1.43220215174386	12486	Est.	tropics_13	1.14188945454545	1.05600381002817	0.270391061452514	0.990891443241577	1.30810810810811	1.06670943046147	1458.76	0.03	0.09841
15.700521	5.7775	0.018479	0.000373	-0.701118	0.000373	0.513749	0.109616	9295	11	53	0.412028	12521	8.1032	7.0767	45.6621	0.00641	0.1159	39987479	12521	20.468493	0.976839	0.001482	0.512493	0.00019	0.476893	0.000391	-0.000106	2.12112267003721	12696	Transient	tropics_13	1.42732009090909	1.04280315720226	0.251686909581646	0.967877476674007	1.96315789473684	1.07728358352922	280.347826086957	0.03	0.0313025
10.968696	3.456411	0.006318	0.000223	-0.663111	0.000223	0.488635	0.117462	9267	11	66	0.438588	14476	8.1415	7	68.4932	0.00636	0.1138	39985524	14476	20.391781	0.975568	0.001184	0.513223	0.000189	0.475546	0.000273	-8e-05	2.10171721499573	12956	Transient	tropics_13	0.997154181818182	1.03154060061544	0.188344594594595	1.00394157807621	1.17989417989418	1.02752415118622	430.263736263736	0.03	0.03619
9.11326	4.802089	0.036467	0.00031	-0.648208	0.00031	0.4961	0.11796	9323	11	49	0.34746	11161	8.4614	7.1534	273.9726	0.00632	0.1269	39988839	11161	20.545205	0.988564	0.001231	0.511394	0.000198	0.483645	0.000316	-0.000102	2.24274486361824	13189	Transient	tropics_13	0.828478181818182	1.0491380202298	0.25182778229082	1.02265986989932	1.56565656565657	1.02575235968531	373.291139240506	0.03	0.0279025
12.265753	2.803348	0.058127	0.000181	-0.673529	0.000181	0.519948	0.107018	9463	12	37	0.41035	9894	9.1609	7.537	30.4414	0.00611	0.1483	39990106	9894	20.928767	1.01308	0.001508	0.507178	0.000177	0.499729	0.000369	-9e-05	2.15425308981503	13611	Transient	tropics_13	1.02214608333333	1.04616574017963	0.120026525198939	1.00537866555576	1.0225988700565	1.04045992928167	290.021680216802	0.03	0.024735
13.603933	2.025715	0.060488	0.000131	-0.684278	0.000131	0.526805	0.103569	9379	12	45	0.275628	9560	9.0709	7.3068	24.9066	0.0061	0.1441	39990440	9560	20.69863	0.989556	0.001384	0.510021	0.000186	0.485474	0.000398	-0.000122	2.30758829410386	13672	Est.	tropics_13	1.13366108333333	1.0735671849149	0.0946531791907514	0.989085379110449	0.704301075268817	1.08513535225367	260.223618090452	0.03	0.0239
9.513185	2.120009	0.068497	0.000137	-0.65142	0.000137	0.513959	0.115502	9575	13	42	0.469755	16019	7.7357	7.8438	91.3242	0.00591	0.119	39983981	16019	21.235616	1.026389	0.001078	0.504915	0.000163	0.508518	0.000234	-6.8e-05	1.95990261117456	13801	Transient	tropics_13	0.731783461538462	1.04336407760988	0.12708719851577	1.03246090497515	0.840490797546012	1.01069971957728	493.598290598291	0.03	0.0400475
13.206946	2.957173	0.065	0.000191	-0.681089	0.000191	0.527667	0.105913	9631	13	54	0.421248	22063	7.5439	7.9973	273.9726	0.00617	0.1148	39977937	22063	21.389041	1.022291	0.000963	0.503837	0.00017	0.507581	0.00021	-7.2e-05	1.93043774517348	13823	Transient	tropics_13	1.01591892307692	1.04388967953762	0.198338525441329	1.00442322964719	1.12352941176471	1.03957200919656	504.347619047619	0.03	0.0551575
15.268619	6.460898	0.029768	0.000417	-0.697649	0.000417	0.51813	0.107373	9743	14	81	0.3575	39379	6.8228	8.3041	273.9726	0.00614	0.0942	39960621	39379	21.69589	1.018787	0.000829	0.502981	0.000174	0.506631	0.000101	-3.6e-05	1.98650928512625	13828	Transient	tropics_13	1.09061564285714	1.01121774839205	0.503015681544029	0.989608254149013	2.39655172413793	1.02269699248566	1063.09900990099	0.03	0.0984475
14.484556	3.994935	0.031725	0.000258	-0.691351	0.000258	0.515955	0.109362	9785	14	90	0.304509	44708	7.1051	8.4192	Inf	0.0063	0.1001	39955292	44708	21.810959	1.008233	0.00092	0.502996	0.000177	0.50136	0.000114	-3.2e-05	2.10115513506682	13912	Transient	tropics_13	1.03461114285714	1.02380461860468	0.280434782608696	0.995830776644851	1.45762711864407	1.02911081857348	959.315789473684	0.03	0.11177
7.984938	2.458843	0.08814	0.000159	-0.639145	0.000159	0.518143	0.108145	9855	13	97	0.230879	45617	8.3949	8.611	Inf	0.00622	0.1306	39954383	45617	22.00274	0.99991	0.001401	0.503556	0.000192	0.496621	0.000169	-8e-06	2.30213745069013	14068	Est.	tropics_13	0.614226	1.0922393126054	0.113490364025696	1.04803329093987	0.828125	1.04333687057132	639.91124260355	0.03	0.1140425
10.931847	2.561597	0.084256	0.000165	-0.662815	0.000165	0.528485	0.101396	9869	13	98	0.209516	44703	9.3373	8.6493	Inf	0.00608	0.153	39955297	44703	22.041096	0.999138	0.001485	0.503883	0.000197	0.495926	0.000196	-1.3e-05	2.34558541320913	14193	Est.	tropics_13	0.840911307692308	1.08884594765498	0.111111111111111	1.02285340820795	0.83756345177665	1.06565294015639	517.326530612245	0.03	0.1117575
10.847815	4.223626	0.088413	0.000272	-0.66214	0.000272	0.530517	0.098457	10037	11	118	0.348392	58948	7.3429	9.1096	68.4932	0.00621	0.1461	39941052	58948	22.50137	1.016029	0.001879	0.513136	0.000185	0.495206	0.000294	-8e-06	1.99455707349365	14451	Est.	tropics_13	0.986165	1.07520474933794	0.14475784992017	1.0050872581115	1.47027027027027	1.0713056788488	334.887755102041	0.03	0.14737
12.33089	3.517115	0.068892	0.000227	-0.674052	0.000227	0.526711	0.097409	10107	11	136	0.374308	75275	5.0214	9.3014	273.9726	0.00608	0.0929	39924725	75275	22.693151	1.009582	0.001371	0.513902	0.00017	0.491367	0.000224	-2.8e-05	1.76072659332687	14841	Est.	tropics_13	1.12099	1.06115253667968	0.165572574762947	0.991705285749143	1.33529411764706	1.07192994238522	434.861607142857	0.03	0.1881875
12.707101	3.189358	-0.007858	0.000206	-0.677074	0.000206	0.488491	0.104458	10401	11	56	0.321075	11203	3.7127	10.1068	54.7945	0.00632	0.0476	39988797	11203	23.49863	0.981634	0.001211	0.513748	0.000197	0.477947	0.000205	-4.7e-05	1.95426721562416	15237	Transient	tropics_13	1.155191	1.0107359701998	0.170107349298101	0.989009250637687	1.04568527918782	1.02206102350261	509.551219512195	0.03	0.0280075
9.990909	2.92719	0.031646	0.000189	-0.655257	0.000189	0.497152	0.107739	10555	11	38	0.421826	6735	4.0049	9.5712	45.6621	0.00633	0.0404	39993265	6735	23.920548	0.992691	0.000931	0.513057	0.000205	0.484054	0.000197	-8.4e-05	1.8755895358276	16102	Transient	tropics_13	0.908264454545455	1.03975160326435	0.203007518796992	1.01218496800513	0.921951219512195	1.0270589644957	546.89847715736	0.03	0.0168375
13.629758	2.862921	0.016276	0.000185	-0.684485	0.000185	0.504123	0.101815	10443	11	51	0.326133	9398	3.8117	10.2205	54.7945	0.00625	0.0451	39990602	9398	23.613699	0.988863	0.001116	0.512971	0.000195	0.482232	0.000216	-6.5e-05	1.9863131507093	16236	Transient	tropics_13	1.23906890909091	1.02785641249509	0.165770609318996	0.983193792442846	0.948717948717949	1.0453951624944	471.365740740741	0.03	0.023495
13.60473	4.684978	0.026694	0.000302	-0.684284	0.000302	0.509281	0.10922	10779	12	30	0.447118	7895	4.7526	10.2041	45.6621	0.00628	0.0371	39992105	7895	24.534247	1.010995	0.000617	0.509991	0.000202	0.495925	0.000106	-7.7e-05	1.72620005625909	16507	Transient	tropics_13	1.1337275	1.01588383356025	0.489465153970827	0.989137626786523	1.4950495049505	1.026931491657	1030.37735849057	0.03	0.0197375
10.580524	2.168609	0.049529	0.00014	-0.659993	0.00014	0.508545	0.107702	10807	12	31	0.440842	8266	4.918	5.9315	39.1389	0.00621	0.0375	39991734	8266	24.610959	1.008696	0.000607	0.509643	0.000198	0.495109	8.4e-05	-6.3e-05	1.72548076028003	16581	Transient	tropics_13	0.881710333333333	1.04171729071875	0.230642504118616	1.01415098895443	0.707070707070707	1.02713745862022	1282.16666666667	0.03	0.020665
7.960298	3.422741	-0.00093	0.000221	-0.638947	0.000221	0.47351	0.237033	1945	7	29	0.64666	13262	6.1981	5.074	68.4932	0.00621	0.0118	39986738	13262	0.331507	0.998299	0.000772	0.531724	0.000172	0.469549	4.4e-05	-4e-06	1.14957571880557	1091	Transient	tropics_15	1.13718542857143	1.00077274675821	0.286269430051813	0.992710420070365	1.28488372093023	1.00843575430892	5387.11363636364	0.03	0.033155
5.310606	2.436352	0.011371	0.000157	-0.617664	0.000157	0.469265	0.239301	1973	7	28	0.620981	12316	6.6033	5.1507	68.4932	0.00621	0.0126	39987684	12316	0.408219	0.999077	0.00088	0.53207	0.000166	0.469604	6.9e-05	-2e-06	1.15799939499011	1103	Transient	tropics_15	0.758658	1.01237031336229	0.178409090909091	1.01340527505381	0.94578313253012	0.999278115177894	3468.13043478261	0.03	0.03079
7.153153	3.715283	0.010935	0.00024	-0.632464	0.00024	0.475988	0.233724	2239	6	22	0.58609	6772	6.3142	5.8795	45.6621	0.00633	0.0157	39993228	6772	1.136986	1.000268	0.000747	0.533537	0.000151	0.468874	5.4e-05	-3e-06	1.20846478187374	1488	Transient	tropics_15	1.19219216666667	1.01072413156632	0.321285140562249	0.995771821342043	1.58940397350993	1.01517251969612	4328.22222222222	0.03	0.01693
5.2	2.901667	0.031065	0.000187	-0.616776	0.000187	0.478116	0.23115	2183	6	16	0.515662	7534	6.5343	5.726	45.6621	0.00603	0.0141	39992466	7534	0.983562	0.981558	0.000759	0.533268	0.000163	0.460339	5.5e-05	-5e-06	1.12906966799434	1520	Transient	tropics_15	0.866666666666667	1.05093387514883	0.246376811594203	1.01202691557149	1.14723926380368	1.03861719298169	4202.72727272727	0.03	0.018835
5.969163	4.496846	0.024835	0.00029	-0.622954	0.00029	0.478089	0.228805	2421	6	17	0.688043	7360	6.2027	6.3781	45.6621	0.00636	0.0162	39992640	7360	1.635616	1.005137	0.000849	0.533002	0.000169	0.471623	5.5e-05	0	1.17156378906286	1661	Transient	tropics_15	0.9948605	1.01990669678449	0.341578327444052	1.00629583847605	1.71597633136095	1.01371010319683	4160.09090909091	0.03	0.0184
4.077114	2.444302	0.025146	0.000158	-0.607757	0.000158	0.471089	0.228861	2659	6	30	0.628851	12790	5.4703	7.0301	91.3242	0.0061	0.0206	39987210	12790	2.287671	1.009631	0.000647	0.536184	0.000176	0.470941	2.6e-05	-1.2e-05	1.38712893037087	1768	Transient	tropics_15	0.679519	1.01568278654317	0.244204018547141	1.01564196788556	0.897727272727273	1.00031426441953	8802.34615384615	0.03	0.031975
3.752212	1.909103	0.058136	0.000123	-0.605147	0.000123	0.485578	0.221468	2561	6	28	0.689996	9316	6.0307	6.7589	30.4414	0.00612	0.0165	39990684	9316	2.019178	0.997435	0.000867	0.534628	0.000193	0.466606	6.2e-05	-1.1e-05	1.29034682071114	1781	Est.	tropics_15	0.625368666666667	1.06258465639404	0.141868512110727	1.02125994074154	0.637305699481865	1.04065957145858	3572.06451612903	0.03	0.02329
3.591371	2.459926	0.002917	0.000159	-0.603855	0.000159	0.459057	0.230736	2939	6	55	0.582026	23078	4.005	6.4	273.9726	0.00627	0.0249	39976922	23078	3.054795	1.009719	0.00109	0.535645	0.000152	0.471451	0.000136	-9e-06	1.51978718004541	1846	Transient	tropics_15	0.598561833333333	0.99326768990606	0.145871559633028	1.02063874385738	1.04605263157895	0.973710947691276	1696.58823529412	0.03	0.057695
4.535714	6.129677	-0.009932	0.000395	-0.61144	0.000395	0.456441	0.22023	3359	6	27	0.652413	5098	4.9365	5.0548	68.4932	0.00613	0.0284	39994902	5098	4.205479	0.980487	0.000706	0.533214	0.000159	0.459921	8.3e-05	-2.5e-05	1.44820134304254	1949	Transient	tropics_15	0.755952333333333	1.00982181245331	0.559490084985836	1.01754456353154	2.48427672955975	0.99243348314167	2653.3734939759	0.03	0.012745
8.136622	5.99272	0.004082	0.000387	-0.640363	0.000387	0.476596	0.212032	3065	6	39	0.659673	15967	3.9879	6.7452	273.9726	0.00641	0.0247	39984033	15967	3.4	0.991138	0.000862	0.534781	0.000153	0.463522	8.7e-05	-8e-06	1.48569261733662	1974	Transient	tropics_15	1.35610366666667	1.01306815267882	0.448955916473318	0.985639077733344	2.52941176470588	1.02820578095538	2437.14942528736	0.03	0.0399175
8.576923	5.013314	0.00367	0.000323	-0.6439	0.000323	0.478009	0.206284	3191	6	31	0.629763	9421	4.4255	7.0877	68.4932	0.00633	0.0286	39990579	9421	3.745205	0.980586	0.000795	0.534685	0.000165	0.458679	7.7e-05	-1.3e-05	1.62394238567322	2115	Transient	tropics_15	1.42948716666667	1.02354790165885	0.406289308176101	0.982335372116606	1.95757575757576	1.04214276214956	2679.01298701299	0.03	0.0235525
4.349673	4.586879	0.012896	0.000296	-0.609946	0.000296	0.466319	0.217375	3219	6	32	0.63096	8159	4.5226	7.1658	136.9863	0.00627	0.0296	39991841	8159	3.821918	0.985677	0.000745	0.534833	0.000162	0.460919	5.4e-05	-6e-06	1.62255123364421	2188	Transient	tropics_15	0.7249455	1.02769924834624	0.397315436241611	1.01598108346652	1.82716049382716	1.01171572445484	4025.46296296296	0.03	0.0203975
8.246575	3.761118	0.022349	0.000243	-0.641247	0.000243	0.485676	0.207057	3401	6	21	0.622563	4822	5.0712	5.1699	34.2466	0.00652	0.0275	39995178	4822	4.320548	0.981829	0.000781	0.532572	0.000166	0.46114	0.000125	-4.4e-05	1.50781689595069	2213	Transient	tropics_15	1.37442916666667	1.04152618206798	0.311139564660691	0.988852775196857	1.46385542168675	1.05320726894219	1656.456	0.03	0.012055
6.161702	9.182363	-0.037384	0.000592	-0.624501	0.000592	0.449949	0.221876	3233	6	30	0.61875	7680	4.5684	7.1932	34.2466	0.0064	0.0298	39992320	7680	3.860274	0.989702	0.00071	0.534925	0.000154	0.462716	4.5e-05	-3e-06	1.64215938340783	2239	Transient	tropics_15	1.02695033333333	0.973329501965137	0.833802816901408	1.00112836495438	3.84415584415584	0.972408561623112	4930.57777777778	0.03	0.0192
8.110345	4.498169	0.012112	0.00029	-0.640152	0.00029	0.480192	0.21536	3751	6	15	0.668921	3845	6.8786	6.1288	24.9066	0.0061	0.0275	39996155	3845	5.279452	1.006764	0.00075	0.533903	0.000196	0.471621	4.3e-05	-1.7e-05	1.12923824771315	2316	Transient	tropics_15	1.35172416666667	1.005385221671	0.386666666666667	0.987468288594684	1.47959183673469	1.01817349100231	5008.37209302326	0.03	0.0096125
6.809524	2.373243	0.030259	0.000153	-0.629704	0.000153	0.483933	0.201704	3275	6	28	0.622128	6399	4.7996	7.3205	136.9863	0.00648	0.0311	39993601	6399	3.975342	0.986378	0.000731	0.534585	0.000146	0.461475	7.7e-05	-1.4e-05	1.63481485182949	2595	Transient	tropics_15	1.13492066666667	1.04495584476008	0.209302325581395	0.996566442219814	1.04794520547945	1.04866569153259	2619.53246753247	0.03	0.0159975
5.968037	2.944184	0.040529	0.00019	-0.622945	0.00019	0.485696	0.209425	4017	6	29	0.639575	11381	7.4338	6.8575	54.7945	0.00615	0.021	39988619	11381	6.008219	1.018407	0.000671	0.533224	0.000162	0.477701	6.6e-05	-2.7e-05	1.24269789460315	2869	Transient	tropics_15	0.994672833333333	1.02253962192756	0.283159463487332	1.00588593487987	1.17283950617284	1.01673641043247	3173.10606060606	0.03	0.0284525
6.063014	1.324796	0.060999	8.5e-05	-0.623708	8.5e-05	0.496119	0.202484	4017	6	29	0.639575	11381	7.4338	6.8575	54.7945	0.00615	0.021	39988619	11381	6.008219	1.018407	0.000671	0.533224	0.000162	0.477701	6.6e-05	-2.7e-05	1.24269789460315	2920	Est.	tropics_15	1.01050233333333	1.04368671001752	0.126676602086438	1.00511873663491	0.524691358024691	1.03855549810446	3067.93939393939	0.03	0.0284525
7.755747	6.276547	-0.036763	0.000405	-0.637304	0.000405	0.456068	0.214689	4535	7	33	0.449443	11047	7.6079	8.2685	68.4932	0.00655	0.0492	39988953	11047	7.427397	0.985621	0.001009	0.529498	0.000167	0.465615	0.000179	-4.7e-05	1.88126601929568	3108	Transient	tropics_15	1.10796385714286	0.977966737376367	0.401387512388503	0.998522982960997	2.4251497005988	0.979495935483178	1199.37988826816	0.03	0.0276175
6.529644	3.087066	0.042408	0.000199	-0.627456	0.000199	0.488869	0.197249	4409	7	43	0.325745	16252	7.9696	7.9315	273.9726	0.00629	0.0396	39983748	16252	7.082192	0.986049	0.000758	0.531421	0.000179	0.464117	0.000102	-4e-05	1.85722041969041	3120	Est.	tropics_15	0.932806285714286	1.05808135955931	0.262532981530343	1.00475600223006	1.11173184357542	1.05333137980294	1933.8137254902	0.03	0.04063
10.099738	7.874567	0.028465	0.000508	-0.656131	0.000508	0.496056	0.183655	4549	7	29	0.463092	10743	7.3255	8.3151	91.3242	0.00619	0.0491	39989257	10743	7.465753	0.989839	0.000876	0.529275	0.000164	0.467803	0.000151	-4.6e-05	1.88228245328136	3177	Transient	tropics_15	1.44281971428571	1.03943570582119	0.579908675799087	0.98031251374817	3.09756097560976	1.06039508083531	1216.2582781457	0.03	0.0268575
6.221154	5.441476	0.067604	0.000351	-0.624978	0.000351	0.500001	0.184317	4843	8	29	0.380572	8143	6.1778	6.5068	45.6621	0.00632	0.0653	39991857	8143	8.271233	1.007357	0.000887	0.527573	0.000208	0.477575	7.3e-05	-2.5e-05	1.64291676160143	3684	Est.	tropics_15	0.77764425	1.06212745603668	0.395715896279594	1.01459552403165	1.6875	1.04695806941318	2524.8904109589	0.03	0.0203575
5.604046	2.389463	0.049711	0.000154	-0.620021	0.000154	0.488713	0.191197	4885	7	30	0.349817	8736	5.9756	6.6219	39.1389	0.00624	0.067	39991264	8736	8.386301	1.022437	0.001139	0.528923	0.000202	0.483485	0.000131	-2.4e-05	1.72281215147656	3793	Transient	tropics_15	0.800578	1.02790423559256	0.135206321334504	1.01703488197734	0.762376237623762	1.01081315862953	1459.51908396947	0.03	0.02184
4.857488	2.639111	0.027167	0.00017	-0.614025	0.00017	0.475184	0.192523	5109	7	56	0.287633	27396	6.2396	7.2356	68.4932	0.00611	0.0768	39972604	27396	9	1.030561	0.001336	0.532056	0.000203	0.484423	0.000137	-6e-06	1.95485530912889	3797	Transient	tropics_15	0.693926857142857	0.997067992591878	0.127245508982036	1.01712653788164	0.83743842364532	0.980927825474843	1405.27737226277	0.03	0.06849
3.273431	3.380094	0.075457	0.000218	-0.601301	0.000218	0.492463	0.175349	5151	6	62	0.33665	33465	6.1858	7.3507	136.9863	0.00607	0.0809	39966535	33465	9.115068	1.014627	0.000966	0.533581	0.000205	0.475575	6.5e-05	-9e-06	1.99294286809433	4052	Est.	tropics_15	0.545571833333333	1.06283082996633	0.225672877846791	1.02720692156144	1.06341463414634	1.03551069757662	2697.67692307692	0.03	0.0836625
7.335	3.202775	0.061015	0.000207	-0.633925	0.000207	0.501571	0.172481	5193	6	80	0.390915	39185	6.1456	7.4658	273.9726	0.00636	0.0846	39960815	39185	9.230137	1.011417	0.001125	0.534346	2e-04	0.473375	8.9e-05	0	1.99543544870576	4062	Transient	tropics_15	1.2225	1.05091654361207	0.184	0.992812663107072	1.035	1.05956377079482	1937.98876404494	0.03	0.0979625
6.333988	6.253874	0.011096	0.000403	-0.625884	0.000403	0.473045	0.164838	5487	5	44	0.449682	15402	4.3792	8.1233	Inf	0.0065	0.0504	39984598	15402	10.035616	0.975474	0.001001	0.537926	0.000162	0.453525	0.000111	-6e-06	1.76637647370328	4260	Transient	tropics_15	1.2667976	1.03658097389904	0.402597402597403	0.994167351078389	2.48765432098765	1.04304062620583	1485.02702702703	0.03	0.038505
5.124722	1.930992	0.035896	0.000125	-0.616171	0.000125	0.480211	0.159958	5515	5	41	0.492569	13322	4.2901	5.1562	Inf	0.00613	0.0466	39986678	13322	10.112329	0.972261	0.000938	0.537714	0.000163	0.452237	0.000123	-2e-05	1.74372952628106	4654	Est.	tropics_15	1.0249444	1.06612117516688	0.133262260127932	1.00426653453462	0.766871165644172	1.06185694668946	1300.47154471545	0.03	0.033305
5.914498	3.357002	-0.013916	0.000217	-0.622515	0.000217	0.459726	0.170179	5613	5	38	0.506094	8287	4.116	5.4247	68.4932	0.00659	0.0405	39991713	8287	10.380822	0.987991	0.000894	0.537185	0.000166	0.459967	7.3e-05	1e-06	1.89346044856567	4697	Transient	tropics_15	1.1828996	0.998167371904835	0.242729306487696	0.99889834455273	1.30722891566265	0.999476049368759	2331.21917808219	0.03	0.0207175
7.914754	3.245192	0.05976	0.000209	-0.638581	0.000209	0.502908	0.153154	5809	6	30	0.459913	9654	3.9171	5.9616	39.1389	0.00618	0.0374	39990346	9654	10.917808	1.01469	0.001115	0.536308	0.000157	0.473179	0.00013	-5e-06	1.57116666576806	5194	Transient	tropics_15	1.31912566666667	1.04621286930258	0.187443946188341	0.984585691639292	1.3312101910828	1.06282823202213	1178.10769230769	0.03	0.024135
4.97526	11.013711	0.002595	0.000711	-0.614971	0.000711	0.464055	0.15753	6187	7	65	0.659953	24476	4.3782	3.7973	91.3242	0.00605	0.0244	39975524	24476	11.953425	0.985645	0.000885	0.531897	0.000189	0.463539	0.000148	-5.4e-05	1.41444939338668	5344	Transient	tropics_15	0.710751428571428	1.01720027994547	0.803389830508475	1.01646855335266	3.76190476190476	1.00111317494321	1064.39189189189	0.03	0.06119
9.636076	5.571146	0.03644	0.000359	-0.652407	0.000359	0.498418	0.14426	6061	6	70	0.731335	30633	3.8645	3.4589	273.9726	0.00634	0.0209	39969367	30633	11.608219	1.002456	0.000636	0.533514	0.000157	0.469976	7.9e-05	-3.4e-05	1.14998657453248	5352	Est.	tropics_15	1.60601266666667	1.03457116863621	0.564465408805031	0.976151935354517	2.28662420382166	1.06051798389705	1826.07594936709	0.03	0.0765825
5.167539	3.935281	0.002011	0.000254	-0.616515	0.000254	0.464346	0.158892	6341	7	57	0.481276	11162	4.9303	3.7041	68.4932	0.00631	0.0316	39988838	11162	12.375342	0.989174	0.000915	0.532042	0.000211	0.465037	0.000105	-3.5e-05	1.8777653071709	5725	Transient	tropics_15	0.738219857142857	1.01297953991576	0.277595628415301	1.01462374114443	1.20379146919431	0.998514096727787	1513.25714285714	0.03	0.027905
2.564626	2.300245	0.051534	0.000148	-0.595608	0.000148	0.477809	0.149435	6383	7	49	0.405075	9734	5.1352	5.1411	136.9863	0.00622	0.039	39990266	9734	12.490411	0.990506	0.001115	0.532041	0.000223	0.465703	0.000176	-5.6e-05	2.00189989644516	6132	Est.	tropics_15	0.366375142857143	1.06297688633186	0.132735426008969	1.03606172786221	0.663677130044843	1.02599510847042	849.0625	0.03	0.024335
5.412921	3.436238	0.044176	0.000222	-0.618486	0.000222	0.485437	0.147748	6747	5	42	0.43672	22511	5.4258	5.6425	273.9726	0.00638	0.0476	39977489	22511	13.487671	1.01658	0.000887	0.536588	0.000194	0.473819	5.7e-05	-8e-06	1.26701360327633	6340	Transient	tropics_15	1.0825842	1.02812005741657	0.250281848928974	1.00404687082361	1.14432989690722	1.02451991161182	2592.0701754386	0.03	0.0562775
3.80198	5.498742	0.020551	0.000355	-0.605547	0.000355	0.467844	0.146008	7181	6	41	0.345032	8434	7.1285	6.2411	91.3242	0.00638	0.0749	39991566	8434	14.676712	0.97858	0.001777	0.535122	0.000184	0.457421	0.000327	-4.2e-05	2.20306094760776	6381	Transient	tropics_15	0.633663333333333	1.04310697731471	0.199774901519415	1.01990911532068	1.92934782608696	1.02278644837032	446.507645259939	0.03	0.021085
8.642292	5.86414	0.017678	0.000378	-0.644425	0.000378	0.485256	0.136382	6985	5	65	0.529009	29956	6.2083	5.9685	Inf	0.00624	0.053	39970044	29956	14.139726	0.987915	0.000646	0.537691	0.000162	0.459536	5.6e-05	-2e-05	1.38988063666203	6533	Transient	tropics_15	1.7284584	1.03028618928687	0.585139318885449	0.976330847676838	2.33333333333333	1.05596949966923	2435.39285714286	0.03	0.07489
5.69103	7.329787	0.020574	0.000473	-0.62072	0.000473	0.475015	0.137744	7167	6	39	0.374393	9068	7.1881	5.0274	136.9863	0.00661	0.0738	39990932	9068	14.638356	0.97705	0.00139	0.535344	0.000179	0.45651	0.00024	-3.8e-05	2.13113970227461	6653	Transient	tropics_15	0.948505	1.04476444777035	0.340287769784173	1.00413427067707	2.64245810055866	1.04053580425401	573.933333333333	0.03	0.02267
4.309942	2.389316	0.019447	0.000154	-0.609627	0.000154	0.469254	0.144128	7153	6	40	0.415023	9838	7.001	4.989	136.9863	0.00656	0.068	39990162	9838	14.6	0.974833	0.001258	0.535399	0.000177	0.455415	0.000203	-3.2e-05	2.04754471387152	6737	Transient	tropics_15	0.718323666666667	1.04596102578631	0.12241653418124	1.01523084045972	0.870056497175141	1.03038766839037	709.990147783251	0.03	0.024595
6.772908	2.079903	0.043602	0.000134	-0.62941	0.000134	0.490308	0.135891	7279	6	34	0.206857	7846	7.3168	6.3712	39.1389	0.00616	0.0983	39992154	7846	14.945205	1.014941	0.001655	0.535307	0.000169	0.474227	0.000281	-2.9e-05	2.34490897678866	6828	Transient	tropics_15	1.128818	1.02918941560634	0.0809667673716012	0.99551495288746	0.792899408284024	1.03390992077634	483.597864768683	0.03	0.019615
5.645418	2.053555	0.005903	0.000132	-0.620354	0.000132	0.467913	0.146521	7195	6	40	0.322139	8040	7.1836	6.263	68.4932	0.00624	0.0794	39991960	8040	14.715068	0.991835	0.001343	0.534954	0.000183	0.463746	0.000217	-3.4e-05	2.28149940845601	6901	Transient	tropics_15	0.940903	1.01420141156264	0.0982874162323157	1.00523416773463	0.721311475409836	1.00898552224709	675.21198156682	0.03	0.0201
3.871795	1.797666	0.079569	0.000116	-0.606108	0.000116	0.496564	0.130947	7181	6	41	0.345032	8434	7.1285	6.2411	91.3242	0.00638	0.0749	39991566	8434	14.676712	0.97858	0.001777	0.535122	0.000184	0.457421	0.000327	-4.2e-05	2.20306094760776	7079	Est.	tropics_15	0.645299166666667	1.106521972195	0.0652785593697243	1.01933710677039	0.630434782608696	1.08557324652782	400.449541284404	0.03	0.021085
5.640909	9.002872	-0.00651	0.000581	-0.620317	0.000581	0.462113	0.133923	7839	6	40	0.769755	7049	4.7084	7.1452	68.4932	0.00643	0.0266	39992951	7049	16.479452	0.95854	0.000955	0.536425	0.000173	0.446882	8.3e-05	3e-06	1.18428553886015	7605	Transient	tropics_15	0.9401515	1.03648376086791	0.608376963350785	1.00251467816349	3.35838150289017	1.03408282275858	1613.53012048193	0.03	0.0176225
3.857143	6.098639	0.014166	0.000393	-0.60599	0.000393	0.465034	0.128076	7867	5	38	0.734534	5221	4.7123	6.9452	136.9863	0.00626	0.0255	39994779	5221	16.556164	0.964363	0.001021	0.537073	0.00017	0.449038	8.3e-05	1.2e-05	1.34342678045983	7649	Est.	tropics_15	0.7714286	1.05174795513276	0.384916748285994	1.01575406038438	2.31176470588235	1.03562282034037	1543.0843373494	0.03	0.0130525
6.780952	1.65678	-0.013913	0.000107	-0.629474	0.000107	0.462876	0.134112	7951	5	26	0.507287	2882	4.6997	7.289	27.3973	0.00622	0.0328	39997118	2882	16.786301	0.986642	0.001377	0.538465	0.000169	0.458206	0.00014	2.3e-05	1.83658945172972	7712	Transient	tropics_15	1.3561904	0.999535128730793	0.0777051561365287	0.989613100173328	0.633136094674556	1.01019192241044	957.942857142857	0.03	0.007205
6.036212	3.70621	0.015996	0.000239	-0.623493	0.000239	0.474179	0.125314	7797	6	47	0.810642	10863	4.5493	6.7534	136.9863	0.00641	0.0251	39989137	10863	16.364384	0.956856	0.000734	0.535908	0.00017	0.446534	4.2e-05	0	1.03586754502798	7829	Est.	tropics_15	1.00603533333333	1.06194100355694	0.325613079019074	1.00029981937136	1.40588235294118	1.06191017929206	2983.66666666667	0.03	0.0271575
3.902778	1.254437	-0.001781	8.1e-05	-0.606356	8.1e-05	0.457812	0.134775	8021	5	22	0.320034	2356	4.8181	7.3671	17.1233	0.00593	0.0422	39997644	2356	16.978082	0.995551	0.001016	0.538618	0.000143	0.462234	0.000102	1.1e-05	2.00757450748405	7953	Transient	tropics_15	0.7805556	1.00268151510006	0.0797244094488189	1.01246978662743	0.566433566433566	0.990433416840821	1321.32352941176	0.03	0.00589
3.121019	4.182807	0.013937	0.00027	-0.600077	0.00027	0.462182	0.132288	7881	5	35	0.713564	4748	4.8236	7.2027	30.4414	0.00653	0.0281	39995252	4748	16.594521	0.977153	0.000804	0.537369	0.000168	0.454757	4.8e-05	5e-06	1.37714872724294	8201	Transient	tropics_15	0.6242038	1.03774390780974	0.335820895522388	1.02121517844341	1.60714285714286	1.01632740122747	2756	0.03	0.01187
4.741007	1.645153	0.032934	0.000106	-0.613089	0.000106	0.477204	0.130941	7909	5	31	0.660565	3824	4.855	7.2397	24.9066	0.00651	0.0295	39996176	3824	16.671233	0.974341	0.001263	0.537762	0.000174	0.453095	0.000124	1.7e-05	1.49511374519213	8254	Transient	tropics_15	0.9482014	1.06069879760447	0.0839271575613618	1.00727654218467	0.609195402298851	1.05320959180746	1055.97580645161	0.03	0.00956
7.837398	2.91665	0.013237	0.000188	-0.63796	0.000188	0.479668	0.129727	7951	5	26	0.507287	2882	4.6997	7.289	27.3973	0.00622	0.0328	39997118	2882	16.786301	0.986642	0.001377	0.538465	0.000169	0.458206	0.00014	2.3e-05	1.83658945172972	8508	Transient	tropics_15	1.5674796	1.02704425407352	0.136528685548293	0.98125077493364	1.11242603550296	1.04683919459806	926.621428571429	0.03	0.007205
7.692308	0.806424	0.003288	5.2e-05	-0.636795	5.2e-05	0.474364	0.130429	7965	5	24	0.489658	2659	4.6297	7.3068	45.6621	0.00615	0.0314	39997341	2659	16.824658	0.983723	0.00146	0.538096	0.00017	0.45716	0.000156	2.4e-05	1.82132216209153	8651	Transient	tropics_15	1.5384616	1.01989422977939	0.0356164383561644	0.983068276549439	0.305882352941176	1.0376323387873	836.083333333333	0.03	0.0066475
7.480392	0.739812	0.016918	4.8e-05	-0.635092	4.8e-05	0.480054	0.12871	8077	5	20	0.195064	2512	5.0121	7.5205	24.9066	0.00647	0.0457	39997488	2512	17.131507	1.013227	0.000744	0.538438	0.000151	0.470619	5.1e-05	0	2.09092866718146	8770	Transient	tropics_15	1.4960784	1.00378485751797	0.0645161290322581	0.984118387809296	0.317880794701987	1.02004806435779	2523.72549019608	0.03	0.00628
8.420455	2.470945	0.047655	0.000159	-0.642643	0.000159	0.498865	0.130416	8329	5	30	0.327971	8516	5.9134	3.7123	34.2466	0.00615	0.046	39991484	8516	17.821918	1.039203	0.000818	0.53788	0.000169	0.483176	3.4e-05	4e-06	1.77675112624274	8777	Transient	tropics_15	1.684091	1.00924338544055	0.194376528117359	0.977728545831814	0.940828402366864	1.03247056973028	3835.76470588235	0.03	0.02129
4.871391	3.57926	0.104468	0.000231	-0.614137	0.000231	0.513383	0.126002	8455	5	51	0.41202	23727	6.157	4.0575	136.9863	0.00584	0.0452	39976273	23727	18.167123	1.035526	0.000737	0.538328	0.000165	0.4811	5.3e-05	-1.4e-05	1.70312857292848	8828	Est.	tropics_15	0.9742782	1.07203476248979	0.313432835820896	1.00516352444269	1.4	1.06710247349823	2377.39622641509	0.03	0.0593175
3.611227	5.430976	0.021547	0.00035	-0.604015	0.00035	0.467667	0.129666	8875	6	61	0.680159	14823	4.8646	5.2082	136.9863	0.00641	0.0364	39985177	14823	19.317808	0.987043	0.000948	0.533361	0.000143	0.462861	0.000138	-2.2e-05	1.43992783346571	9159	Est.	tropics_15	0.601871166666667	1.03519381922272	0.369198312236287	1.02484541416504	2.44755244755245	1.01038324680628	939.608695652174	0.03	0.0370575
9.576642	6.295221	-0.004493	0.000406	-0.65193	0.000406	0.477936	0.122619	8987	7	43	0.680522	8589	4.8608	7.4781	136.9863	0.00625	0.0379	39991411	8589	19.624658	0.981175	0.000679	0.530732	0.000152	0.462388	7.3e-05	-2.1e-05	1.43702562372446	9405	Transient	tropics_15	1.36809171428571	1.0146172481206	0.597938144329897	0.9817369219697	2.67105263157895	1.03362544010658	1679.71232876712	0.03	0.0214725
11.177914	3.900862	0.009492	0.000252	-0.664792	0.000252	0.490898	0.124171	9197	7	28	0.567952	5136	5.5381	6.0904	27.3973	0.00649	0.0459	39994864	5136	20.2	1.006927	0.000788	0.529673	0.000191	0.475507	9.6e-05	-4e-05	1.50164787987953	9424	Transient	tropics_15	1.59684485714286	1.00259223549077	0.319796954314721	0.971128427777008	1.31937172774869	1.03236755715478	1293.44791666667	0.03	0.01284
11.213873	2.029403	-0.007083	0.000131	-0.66508	0.000131	0.482974	0.126998	9085	7	34	0.671679	5653	4.9416	8.8452	68.4932	0.00636	0.0363	39994347	5653	19.893151	0.982791	0.000858	0.529381	0.000183	0.464323	8.3e-05	-1.7e-05	1.41397796154412	9429	Transient	tropics_15	1.60198185714286	1.01032877318255	0.152680652680653	0.971384291219456	0.715846994535519	1.04016815880325	1530.09638554217	0.03	0.0141325
8.900552	1.934862	0.032591	0.000125	-0.646499	0.000125	0.493262	0.125108	9155	7	29	0.589662	5030	5.2531	5.9753	34.2466	0.00647	0.0443	39994970	5030	20.084932	0.995302	0.00079	0.530216	0.000189	0.469517	8.3e-05	-3e-05	1.52033462894499	9831	Transient	tropics_15	1.27150742857143	1.03800444840426	0.158227848101266	0.988043857824322	0.661375661375661	1.05057324867896	1507.32530120482	0.03	0.012575
3.659292	1.923741	0.060608	0.000124	-0.604401	0.000124	0.486371	0.130068	9295	7	17	0.521053	5510	5.7309	7.9014	21.0748	0.00617	0.0429	39994490	5510	20.468493	1.010331	0.000765	0.531068	0.000222	0.475859	6.4e-05	-3.9e-05	1.52498246995994	10118	Est.	tropics_15	0.522756	1.05161807315307	0.162091503267974	1.02887318235491	0.558558558558559	1.02209057725082	2032.3125	0.03	0.013775
7.74026	2.205262	0.017896	0.000142	-0.63718	0.000142	0.481558	0.130949	9211	7	27	0.554485	5084	5.6073	6.1288	30.4414	0.00618	0.0472	39994916	5084	20.238356	0.996757	0.000753	0.530318	0.000196	0.470147	1e-04	-4.7e-05	1.52857847238266	10169	Transient	tropics_15	1.10575142857143	1.02136939389067	0.188579017264276	0.997102657784951	0.724489795918367	1.02427113222035	1309.49	0.03	0.01271
7.618705	3.854614	0.022725	0.000249	-0.636203	0.000249	0.483689	0.128928	9673	6	50	0.289778	27559	6.7523	4.5945	91.3242	0.00647	0.0503	39972441	27559	21.50411	1.01559	0.000657	0.534754	0.000177	0.475031	6.6e-05	-3.5e-05	1.83001003706472	10313	Transient	tropics_15	1.26978416666667	1.00728165887569	0.378995433789954	0.989797849544097	1.40677966101695	1.01822617892306	1953.45454545455	0.03	0.0688975
5.1334	9.902967	0.034272	0.000639	-0.616241	0.000639	0.479703	0.132567	9757	6	76	0.360773	33176	6.9305	4.8247	Inf	0.00636	0.0531	39966824	33176	21.734247	1.000585	0.000736	0.534582	0.000166	0.46815	8.2e-05	-2.7e-05	1.9368446348104	10352	Transient	tropics_15	0.855566666666667	1.03426100932552	0.86820652173913	1.01007960631196	3.84939759036145	1.02467798782442	1616.67073170732	0.03	0.08294
8.116424	4.219294	-0.020365	0.000272	-0.640201	0.000272	0.465009	0.131324	9981	6	58	0.386776	15805	7.4539	5.4384	91.3242	0.00639	0.0617	39984195	15805	22.347945	0.984014	0.000809	0.533908	0.000167	0.460971	9.3e-05	-2.3e-05	2.2950909717745	10444	Transient	tropics_15	1.35273733333333	0.995759172203382	0.336217552533993	0.987410656736128	1.62874251497006	1.00875977013738	1412.08602150538	0.03	0.0395125
4.854798	6.161997	-0.000618	0.000398	-0.614003	0.000398	0.462083	0.137045	9925	6	72	0.430628	21392	7.1472	5.2849	136.9863	0.00607	0.0556	39978608	21392	22.194521	0.981889	0.000811	0.534329	0.000166	0.459595	7.9e-05	-1.4e-05	2.1529057654429	10461	Transient	tropics_15	0.809133	1.01781585385178	0.49075215782984	1.01282203113104	2.39759036144578	1.00541346185228	1734.74683544304	0.03	0.05348
5.835853	5.316468	0.022367	0.000343	-0.621883	0.000343	0.47664	0.128763	9869	6	76	0.431194	27454	6.9417	5.1315	273.9726	0.00625	0.0536	39972546	27454	22.041096	0.988266	0.000759	0.534292	0.000166	0.462625	7.7e-05	-2e-05	2.06198617571007	10518	Transient	tropics_15	0.972642166666667	1.034760901205	0.451910408432148	1.00494194431547	2.06626506024096	1.03029451499595	1672.24675324675	0.03	0.068635
6.694391	5.833102	0.013162	0.000376	-0.628779	0.000376	0.475415	0.12821	9967	6	63	0.396821	16922	7.452	8.8151	273.9726	0.00627	0.0613	39983078	16922	22.309589	0.985099	0.000868	0.534107	0.000162	0.46129	9.3e-05	-1.4e-05	2.24679791697939	10594	Transient	tropics_15	1.11573183333333	1.02857580852558	0.433179723502304	0.998381396915606	2.32098765432099	1.03062065078367	1378.60215053763	0.03	0.042305
7.314516	3.40108	0.004495	0.000219	-0.63376	0.000219	0.473653	0.129256	9981	6	58	0.386776	15805	7.4539	5.4384	91.3242	0.00639	0.0617	39984195	15805	22.347945	0.984014	0.000809	0.533908	0.000167	0.460971	9.3e-05	-2.3e-05	2.2950909717745	10599	Transient	tropics_15	1.219086	1.02082401029503	0.27070457354759	0.993791094918855	1.31137724550898	1.02751149204614	1389.84946236559	0.03	0.0395125
5.834842	1.703492	0.063033	0.00011	-0.621875	0.00011	0.496232	0.123339	10037	6	49	0.355894	12411	7.7513	11.0027	45.6621	0.00616	0.067	39987589	12411	22.50137	0.988374	0.000954	0.534363	0.000169	0.4626	0.000105	-1.3e-05	2.34816576032804	10814	Est.	tropics_15	0.972473666666667	1.0775900475902	0.115303983228512	1.00481645770556	0.650887573964497	1.07270211846087	1174.65714285714	0.03	0.0310275
4.791545	2.820978	0.117202	0.000182	-0.613495	0.000182	0.519566	0.116292	10415	7	45	0.567833	18870	6.5873	6.6274	68.4932	0.00629	0.0641	39981130	18870	23.536986	1.022403	0.001207	0.531878	0.000184	0.480749	0.000126	-6e-06	1.57219896481962	11501	Est.	tropics_15	0.684506428571429	1.09970972772103	0.150787075393538	1.01800633311889	0.989130434782609	1.08074275765524	922.952380952381	0.03	0.047175
6.732218	5.258837	-0.032005	0.000339	-0.629083	0.000339	0.454455	0.123033	10905	6	42	0.759566	7840	3.3233	4.8425	136.9863	0.00655	0.0141	39992160	7840	24.879452	0.967798	0.000852	0.532449	0.000165	0.454629	0.00012	-2.9e-05	1.0716410428332	11657	Transient	tropics_15	1.12203633333333	1.00072715541714	0.397887323943662	1.00118586321352	2.05454545454545	0.99961727034571	1025.275	0.03	0.0196
6.908676	4.491334	0.011306	0.00029	-0.6305	0.00029	0.475664	0.117284	10765	6	98	0.812935	43199	2.9535	7.5836	Inf	0.00651	0.0134	39956801	43199	24.49589	0.960717	0.000887	0.533582	0.000158	0.450313	0.000102	-1.2e-05	0.915612970511576	11792	Transient	tropics_15	1.151446	1.05272432398558	0.326944757609921	0.997645294761208	1.83544303797468	1.05629639828297	1149.8431372549	0.03	0.1079975
7.271523	5.681242	0.003202	0.000367	-0.633415	0.000367	0.472845	0.217874	1917	6	30	0.673427	13066	3.5806	3.5589	91.3242	0.00624	0.0145	39986934	13066	0.254795	0.994688	0.001163	0.532498	0.000185	0.467143	9.7e-05	1e-05	1.24698187325166	1533	Transient	tropics_18	1.2119205	1.00856462717753	0.315563198624248	0.996766376731879	1.98378378378378	1.0122061124752	2246.12371134021	0.03	0.032665
4.733624	10.767472	0.002853	0.000695	-0.61303	0.000695	0.463163	0.210933	2351	6	32	0.462118	14875	5.2466	3.3699	54.7945	0.00637	0.0314	39985125	14875	1.443836	0.992267	0.000662	0.536022	0.000176	0.462991	4.3e-05	-1.7e-05	1.47287412570997	1538	Transient	tropics_18	0.788937333333333	1.01067260493158	1.04984894259819	1.01060592223629	3.94886363636364	1.00037149750211	4905.41860465116	0.03	0.0371875
6.502174	2.002169	0.051144	0.000129	-0.627235	0.000129	0.493015	0.206323	1987	6	41	0.577193	13408	3.8645	3.7507	91.3242	0.00652	0.0178	39986592	13408	0.446575	0.996017	0.000847	0.532686	0.000181	0.467627	5.3e-05	-3e-06	1.45571684963203	1547	Est.	tropics_18	1.08369566666667	1.05668320790794	0.152302243211334	1.00259149875624	0.712707182320442	1.05429113374549	3892.88679245283	0.03	0.03352
1.918794	2.464403	0.052654	0.000159	-0.590421	0.000159	0.475906	0.217098	1889	7	33	0.730545	12837	3.5743	3.4822	273.9726	0.00624	0.0128	39987163	12837	0.178082	1.000606	0.000896	0.532082	0.000184	0.470303	4.9e-05	3e-06	1.11564440756787	1626	Est.	tropics_18	0.274113428571429	1.05342649911245	0.177455357142857	1.04136949204352	0.864130434782609	1.01191359612845	4430.57142857143	0.03	0.0320925
8.221843	2.43884	-0.008104	0.000157	-0.641048	0.000157	0.47107	0.201952	2575	6	35	0.392456	9517	6.4289	4.0644	39.1389	0.00702	0.0383	39990483	9517	2.057534	0.990148	0.000691	0.533698	0.000173	0.464016	5.2e-05	-1.8e-05	1.74334396819029	2061	Transient	tropics_18	1.37030716666667	1.0017984673833	0.227206946454414	0.986962872345808	0.907514450867052	1.01520206199786	3883.69230769231	0.03	0.0237925
2.511312	1.761184	0.060493	0.000114	-0.59518	0.000114	0.481866	0.199668	2687	6	25	0.294162	6697	7.2686	4.2904	45.6621	0.00619	0.0477	39993303	6697	2.364384	0.99064	0.000836	0.533274	0.00019	0.464643	9.6e-05	-3.2e-05	1.84319108963615	2444	Est.	tropics_18	0.418552	1.07239780447304	0.136363636363636	1.03410871998401	0.6	1.03706716769649	2079.875	0.03	0.0167425
3.235294	6.297578	0.028405	0.000406	-0.600995	0.000406	0.469408	0.198027	3527	5	39	0.60859	9849	5.3221	6.4301	54.7945	0.00629	0.027	39990151	9849	4.665753	0.986675	0.001382	0.538603	0.000162	0.458095	0.000135	2.7e-05	1.56838819024438	2729	Transient	tropics_18	0.6470588	1.04270633088535	0.293777134587554	1.01794056121977	2.50617283950617	1.02469575088137	1466.86666666667	0.03	0.0246225
4.91439	5.123818	0.009082	0.000331	-0.614482	0.000331	0.466753	0.185169	3415	5	51	0.831314	16421	4.6454	6.1233	273.9726	0.00634	0.0121	39983579	16421	4.358904	0.97034	0.000968	0.537145	0.00016	0.451764	7.8e-05	1e-05	0.921958838102196	2904	Est.	tropics_18	0.982878	1.03996884236179	0.341942148760331	1.00702979612409	2.06875	1.03317882788359	2373.96153846154	0.03	0.0410525
4.703226	6.789344	-0.00021	0.000438	-0.612786	0.000438	0.461565	0.192406	3611	5	30	0.389926	8894	5.4599	6.6603	91.3242	0.00624	0.0362	39991106	8894	4.89589	1.002004	0.000811	0.539769	0.000155	0.464243	4.6e-05	8e-06	1.93296620326233	2972	Transient	tropics_18	0.9406452	0.997790449986683	0.540073982737361	1.00383534490801	2.8258064516129	0.994231469295175	4182.73913043478	0.03	0.022235
4.361963	4.320925	0.036798	0.000279	-0.610045	0.000279	0.477732	0.186426	3429	5	50	0.81643	15253	4.7544	6.1616	273.9726	0.00634	0.0138	39984747	15253	4.39726	0.988837	0.000715	0.53739	0.000162	0.460179	3e-05	4e-06	0.96352097676196	3020	Est.	tropics_18	0.8723926	1.04919559848341	0.39020979020979	1.01104676089158	1.72222222222222	1.03814385271818	6214.2	0.03	0.0381325
2.76943	3.18777	0.012006	0.000206	-0.597253	0.000206	0.46007	0.193092	3485	5	43	0.691617	11810	5.069	6.3151	Inf	0.00647	0.0192	39988190	11810	4.550685	0.981008	0.001279	0.537697	0.000163	0.456241	0.000122	2.2e-05	1.37183403979115	3047	Transient	tropics_18	0.553886	1.03167187354031	0.161063330727131	1.02347845389596	1.26380368098159	1.0083924943177	1582.72131147541	0.03	0.029525
4.214035	2.343663	0.001933	0.000151	-0.608857	0.000151	0.460741	0.195403	3611	5	30	0.389926	8894	5.4599	6.6603	91.3242	0.00624	0.0362	39991106	8894	4.89589	1.002004	0.000811	0.539769	0.000155	0.464243	4.6e-05	8e-06	1.93296620326233	3424	Transient	tropics_18	0.842807	0.999931007709405	0.186189889025894	1.00778717225928	0.974193548387097	0.992456536770614	4247.89130434783	0.03	0.022235
7.067912	2.722043	0.032893	0.000176	-0.631779	0.000176	0.486351	0.169534	4087	5	51	0.558747	17337	6.3917	6.1479	136.9863	0.00622	0.0391	39982663	17337	6.2	0.985536	0.000715	0.538291	0.000158	0.457905	6.1e-05	-1.2e-05	1.22089797763862	3858	Transient	tropics_18	1.4135824	1.04860700699919	0.246153846153846	0.987653820103886	1.11392405063291	1.06212205588495	2779.24590163934	0.03	0.0433425
4.575269	5.169066	0.021613	0.000333	-0.611758	0.000333	0.471231	0.177759	4367	6	25	0.515211	6081	7.2276	5.1288	136.9863	0.00603	0.0453	39993919	6081	6.967123	0.986185	0.000814	0.535468	0.00017	0.460708	0.000158	-5.9e-05	1.4726347433345	3948	Transient	tropics_18	0.762544833333333	1.03616284233302	0.409090909090909	1.01293914367465	1.95882352941176	1.02284093178326	1125.05696202532	0.03	0.0152025
7.966292	2.309725	0.003244	0.000149	-0.638995	0.000149	0.475435	0.169351	4339	6	30	0.537477	6644	7.3085	5.611	39.1389	0.00628	0.0432	39993356	6644	6.890411	1.003669	0.000662	0.53622	0.000161	0.468143	5.8e-05	-1.9e-05	1.42860513291634	4063	Transient	tropics_18	1.32771533333333	0.999581801831423	0.225075528700906	0.984339672723335	0.925465838509317	1.0155764371143	2919.84482758621	0.03	0.01661
6.223958	6.423801	0.00834	0.000414	-0.625001	0.000414	0.471218	0.179239	4605	7	19	0.244997	6196	8.3369	6.8452	30.4414	0.00633	0.0666	39993804	6196	7.619178	1.008562	0.001018	0.530213	0.00018	0.475859	0.000216	-7.4e-05	1.93804740177075	4078	Transient	tropics_18	0.889136857142857	0.999814463249858	0.406679764243615	1.00952050073806	2.3	0.990247111013977	829.810185185185	0.03	0.01549
11.045045	6.763737	0.040944	0.000436	-0.663724	0.000436	0.506108	0.1638	4745	8	25	0.29802	10251	8.373	6.1644	136.9863	0.00601	0.0763	39989749	10251	8.00274	1.027019	0.001361	0.527369	0.000171	0.487117	0.000236	-4.2e-05	2.07003132818653	4268	Transient	tropics_18	1.380630625	1.01438606633486	0.32035268185158	0.976413402323651	2.54970760233918	1.03898652685084	694.06779661017	0.03	0.0256275
5.245989	1.704195	0.066499	0.00011	-0.617145	0.00011	0.495519	0.164058	4521	7	24	0.342468	5437	7.9799	5.6425	91.3242	0.00698	0.0594	39994563	5437	7.389041	0.996076	0.001076	0.531888	0.000182	0.468471	0.000213	-6.4e-05	1.89056894812134	4307	Est.	tropics_18	0.749427	1.07297023049922	0.102230483271375	1.01427831319979	0.604395604395604	1.05773676492248	770.225352112676	0.03	0.0135925
6.641577	5.627805	0.024081	0.000363	-0.628355	0.000363	0.480336	0.177953	4717	7	20	0.249833	8990	8.4953	6.1233	27.3973	0.00639	0.0769	39991010	8990	7.926027	1.020893	0.000887	0.527824	0.000172	0.483811	0.000148	-5.1e-05	2.1019673819638	4326	Transient	tropics_18	0.948796714285714	1.00340906320902	0.40924464487035	1.01069416229313	2.11046511627907	0.992817443175124	1202.38513513514	0.03	0.022475
9.021277	3.680398	-0.005684	0.000237	-0.647469	0.000237	0.475158	0.163849	5557	7	17	0.607884	1446	6.1807	7.2795	13.0463	0.00138	0.036	39998554	1446	10.227397	1.003029	0.000845	0.529906	0.000156	0.473406	9.4e-05	-1.2e-05	1.3761963156855	4839	Transient	tropics_18	1.28875385714286	0.991329386652961	0.280473372781065	0.987663374515539	1.51923076923077	1.00370084029353	1743.07446808511	0.03	0.003615
6.823009	2.942125	-0.006436	0.00019	-0.629812	0.00019	0.466505	0.160456	5403	7	16	0.843159	2697	5.4758	7.9671	17.1233	0.0014	0.0203	39997303	2697	9.805479	0.974519	0.00073	0.531882	0.000168	0.458262	8.2e-05	-2.3e-05	0.733722552189175	5101	Transient	tropics_18	0.974715571428571	1.01956418159861	0.26027397260274	1.00152277700324	1.13095238095238	1.01798752678599	1956.78048780488	0.03	0.0067425
6.935897	6.829224	0.026056	0.000441	-0.630719	0.000441	0.482341	0.154182	5459	7	13	0.814797	2095	5.3432	7.1452	16.116	0.00628	0.0198	39997905	2095	9.958904	0.977409	0.000953	0.531733	0.000152	0.459776	0.000171	-3.7e-05	0.79493359789002	5316	Est.	tropics_18	0.990842428571429	1.05012172506688	0.462749213011542	1.00089519577228	2.90131578947368	1.04907824679844	901.649122807018	0.03	0.0052375
6.409091	1.832645	-0.000858	0.000118	-0.626488	0.000118	0.467552	0.164326	5431	6	14	0.835604	2275	5.437	8.0438	30.4414	0.00675	0.0201	39997725	2275	9.882192	0.968669	0.000884	0.532338	0.000156	0.455144	0.00015	-3.5e-05	0.741492183436287	5490	Transient	tropics_18	1.06818183333333	1.03145901022615	0.133484162895928	1.00399661829982	0.756410256410256	1.02726170179108	1095.50666666667	0.03	0.0056875
8.857143	1.533163	0.024686	9.9e-05	-0.646151	9.9e-05	0.489186	0.146786	5375	7	20	0.843537	3234	5.1716	7.8904	22.8311	-0.00348	0.0181	39996766	3234	9.728767	0.971747	0.000806	0.531996	0.000163	0.456846	8.7e-05	-1.5e-05	0.791087547113466	5491	Est.	tropics_18	1.26530614285714	1.05479432621586	0.122828784119107	0.985080720388985	0.607361963190184	1.07078971907382	1687.19540229885	0.03	0.008085
9.574468	1.435944	0.005005	9.3e-05	-0.651912	9.3e-05	0.482402	0.160793	5613	7	15	0.512676	1420	6.1855	7.3548	11.4155	0.00111	0.0395	39998580	1420	10.380822	1.003137	0.001167	0.52933	0.000147	0.473998	0.000199	-2.6e-05	1.49511163528275	5546	Transient	tropics_18	1.36778114285714	1.00187466511012	0.0796915167095116	0.984354899327137	0.63265306122449	1.01773003261617	808.005025125628	0.03	0.00355
8.440789	2.45702	0.069136	0.000159	-0.642807	0.000159	0.509718	0.149295	5837	8	19	0.629254	3644	5.3123	7.663	13.6986	0.00642	0.032	39996356	3644	10.994521	1.044595	0.000931	0.524554	0.000127	0.498062	0.000132	-1.7e-05	1.23004702399948	5585	Transient	tropics_18	1.055098625	1.02583483013214	0.17078410311493	1.00240278331799	1.25196850393701	1.0234027088997	1131.02272727273	0.03	0.00911
7.758152	4.362705	0.088603	0.000281	-0.637323	0.000281	0.516979	0.150966	5949	9	23	0.681442	10039	4.4408	7.8164	30.4414	0.00642	0.0262	39989961	10039	11.30137	1.035417	0.000756	0.521076	0.000118	0.496987	0.000105	-2e-05	1.25857056238374	5590	Est.	tropics_18	0.862016888888889	1.05527221345028	0.371693121693122	1.01464254144268	2.38135593220339	1.04022640431239	1437.77142857143	0.03	0.0250975
14.742647	7.783559	-0.029092	0.000502	-0.693424	0.000502	0.486355	0.142112	6299	10	77	0.397547	31229	5.8222	5.2548	136.9863	0.00662	0.0532	39968771	31229	12.260274	0.972499	0.000873	0.519156	0.000192	0.468487	5.4e-05	-4e-06	1.82304222145891	5633	Transient	tropics_18	1.4742647	0.998794958414129	0.575028636884307	0.962835081238502	2.61458333333333	1.03813979896988	2631.7037037037	0.03	0.0780725
6.531017	7.713058	0.033571	0.000498	-0.627467	0.000498	0.484525	0.139451	6411	9	53	0.36912	12267	7.2287	5.5616	136.9863	0.00657	0.071	39987733	12267	12.567123	0.972763	0.001287	0.522709	0.000218	0.465406	0.00011	8e-06	1.83989743326917	5979	Est.	tropics_18	0.725668555555556	1.06309642237751	0.386946386946387	1.02149105154219	2.28440366972477	1.04108026110536	1267.73636363636	0.03	0.0306675
4.8125	2.894991	0.043871	0.000187	-0.613663	0.000187	0.482776	0.142038	6495	8	38	0.427232	7682	7.2614	5.7918	91.3242	0.00679	0.07	39992318	7682	12.79726	0.993715	0.001423	0.525366	0.000222	0.472982	9e-05	3e-05	1.86259233932509	6488	Est.	tropics_18	0.6015625	1.05145596157758	0.131412508784259	1.03045156256443	0.842342342342342	1.02070691907937	1578.2	0.03	0.019205
10.929487	7.0399	0.01236	0.000454	-0.662796	0.000454	0.491582	0.133069	7083	7	67	0.433338	25862	5.1028	7.4027	Inf	0.00624	0.0378	39974138	25862	14.408219	0.979287	0.000677	0.530387	0.00017	0.461787	5e-05	-1.5e-05	1.52572875396515	6960	Transient	tropics_18	1.56135528571429	1.03385085320261	0.670605612998523	0.971758803574584	2.67058823529412	1.06452108872705	2661.38	0.03	0.064655
6.385016	3.179547	0.021555	0.000205	-0.626294	0.000205	0.478408	0.139032	7041	7	79	0.447095	31566	4.7944	7.2877	Inf	0.00624	0.0329	39968434	31566	14.293151	0.989213	0.000801	0.530502	0.000166	0.466354	6.5e-05	-9e-06	1.40854885716952	6982	Est.	tropics_18	0.912145142857143	1.03293121621557	0.255930087390762	1.00766679139336	1.23493975903614	1.02584731770286	2138.95384615385	0.03	0.078915
11.136691	1.585632	-0.011425	0.000102	-0.66446	0.000102	0.480567	0.140232	7489	7	28	0.175248	4234	6.6542	7.3384	19.5695	0.00124	0.0617	39995766	4234	15.520548	1.000005	0.000825	0.528422	0.000187	0.473325	7.8e-05	-2.3e-05	2.49407496464857	7196	Transient	tropics_18	1.59095585714286	0.988635074293371	0.123636363636364	0.97375073408407	0.545454545454546	1.01530026937094	1797.84615384615	0.03	0.010585
4.730556	9.941289	0.019977	0.000641	-0.613005	0.000641	0.471103	0.1417	7223	7	53	0.377541	10775	5.4699	6.8	45.6621	0.00655	0.0416	39989225	10775	14.791781	0.976719	0.000763	0.530233	0.000186	0.460732	7.7e-05	-2.6e-05	1.82970883881951	7290	Transient	tropics_18	0.675793714285714	1.0444947581298	0.840104849279161	1.02166509910439	3.44623655913978	1.0225098321801	1840.25974025974	0.03	0.0269375
7.369128	2.622134	0.001239	0.000169	-0.634199	0.000169	0.47223	0.142779	7279	7	45	0.340157	8158	5.8104	6.8808	27.3973	0.00639	0.0474	39991842	8158	14.945205	0.984343	0.000791	0.530253	0.000201	0.464327	8.7e-05	-3.6e-05	2.03250165068386	7366	Transient	tropics_18	1.05273257142857	1.01716552855824	0.213653603034134	1.00020204825372	0.840796019900497	1.0170203326535	1641.13793103448	0.03	0.020395
10.572308	2.761695	-0.004082	0.000178	-0.659927	0.000178	0.481976	0.137885	7251	7	45	0.362867	8984	5.707	6.674	54.7945	0.00665	0.0457	39991016	8984	14.868493	0.976589	0.000863	0.530451	0.000197	0.460474	8.5e-05	-2.3e-05	1.92020153384003	7505	Transient	tropics_18	1.51032971428571	1.01980087840161	0.206257242178447	0.974433201212367	0.903553299492386	1.04669536173595	1622.17647058824	0.03	0.02246
8.762238	3.384029	-0.008377	0.000218	-0.645388	0.000218	0.47293	0.143888	7405	7	31	0.24091	4483	6.4446	7.2247	91.3242	0.00639	0.056	39995517	4483	15.290411	0.994588	0.000784	0.529863	0.000187	0.469515	0.000103	-4.1e-05	2.36764102448117	7635	Transient	tropics_18	1.25174828571429	0.997054045790378	0.278061224489796	0.9898011609181	1.16577540106952	1.00727346304165	1396.97087378641	0.03	0.0112075
5.634286	3.294824	0.015397	0.000213	-0.620264	0.000213	0.472301	0.142954	7363	7	37	0.263622	5212	6.1965	6.9959	45.6621	0.00666	0.0543	39994788	5212	15.175342	0.985078	0.001044	0.529604	0.000206	0.465253	0.000148	-4.1e-05	2.34722274296588	7755	Est.	tropics_18	0.804898	1.03089922270971	0.204022988505747	1.01548031927211	1.03398058252427	1.01514874702581	965.905405405405	0.03	0.01303
7.813253	2.597656	0.014944	0.000168	-0.637766	0.000168	0.480422	0.140664	7363	7	37	0.263622	5212	6.1965	6.9959	45.6621	0.00666	0.0543	39994788	5212	15.175342	0.985078	0.001044	0.529604	0.000206	0.465253	0.000148	-4.1e-05	2.34722274296588	7808	Transient	tropics_18	1.116179	1.03043233112075	0.160919540229885	0.997862010280607	0.815533980582524	1.03260376612295	950.432432432433	0.03	0.01303
10.557823	2.586793	0.005661	0.000167	-0.659811	0.000167	0.486582	0.139099	7517	7	29	0.164572	4296	6.7416	7.3795	24.9066	0.00632	0.0631	39995704	4296	15.59726	1.008633	0.000655	0.528852	0.00019	0.477027	4.4e-05	-2.7e-05	2.51928055547442	7961	Transient	tropics_18	1.50826042857143	0.997069354006472	0.254961832061069	0.977492812026281	0.878947368421053	1.02003031274959	3161.34090909091	0.03	0.01074
13.129326	7.926808	0.016903	0.000511	-0.680466	0.000511	0.502521	0.138828	7909	7	46	0.45286	17798	6.3327	5.3918	273.9726	0.00656	0.0403	39982202	17798	16.671233	1.02213	0.00067	0.529716	0.000197	0.482621	3.4e-05	-2.6e-05	1.69435962928253	8081	Transient	tropics_18	1.875618	0.995026722641915	0.762686567164179	0.955948024688821	2.59390862944162	1.0412331829738	4083.17647058824	0.03	0.044495
9.62069	8.028537	-0.009225	0.000518	-0.652284	0.000518	0.475801	0.151024	8707	7	25	0.343582	4651	7.9084	8.8356	21.0748	0.00639	0.043	39995349	4651	18.857534	1.01463	0.000664	0.529427	0.000204	0.479452	0.000138	-8.5e-05	1.94132138028128	8258	Transient	tropics_18	1.37438428571429	0.976530774539968	0.780120481927711	0.983808503981513	2.53921568627451	0.992385056272578	1094.3768115942	0.03	0.0116275
9.490566	6.514062	-0.004859	0.00042	-0.651239	0.00042	0.477376	0.142808	8567	7	23	0.424016	4014	7.9476	5.6603	34.2466	0.00625	0.0378	39995986	4014	18.473973	0.998486	0.00065	0.531415	0.000192	0.470016	0.000105	-6.1e-05	1.78927227084494	8507	Transient	tropics_18	1.35579514285714	0.996661731705437	0.646153846153846	0.981152889135399	2.1875	1.01565904139434	1360.07619047619	0.03	0.010035
7.796407	3.635197	0.001197	0.000235	-0.637631	0.000235	0.473801	0.146194	8469	6	36	0.37202	5411	7.8318	6.926	39.1389	0.00601	0.0404	39994589	5411	18.205479	0.998189	0.000776	0.532155	0.000196	0.469172	8.2e-05	-3.4e-05	1.85061847475942	8621	Est.	tropics_18	1.29940116666667	1.00301417536201	0.302835051546392	0.993212617732988	1.19897959183673	1.00986631768307	1782.85365853659	0.03	0.0135275
9.325203	1.016194	0.026174	6.6e-05	-0.64991	6.6e-05	0.491768	0.141057	8595	7	24	0.419709	3917	8.1112	8.6822	24.9066	0.00614	0.0429	39996083	3917	18.550685	1.009896	0.000735	0.530529	0.000198	0.476142	8e-05	-4.1e-05	1.86681730853328	8664	Transient	tropics_18	1.33217185714286	1.01646065271684	0.0897959183673469	0.984098443243015	0.333333333333333	1.03281794086638	1763.2125	0.03	0.0097925
6.385057	1.558627	0.012123	0.000101	-0.626295	0.000101	0.473608	0.141315	8455	6	37	0.38034	5524	7.7413	8.4918	39.1389	0.00607	0.0399	39994476	5524	18.167123	0.983769	0.000768	0.532493	0.000191	0.462146	0.00013	-5.8e-05	1.77239819853687	8757	Transient	tropics_18	1.06417616666667	1.02889680546322	0.131510416666667	1.00389810494932	0.528795811518325	1.02480168604727	1087.03846153846	0.03	0.01381
10.5	0.879032	0.031731	5.7e-05	-0.659346	5.7e-05	0.499198	0.133502	8553	7	26	0.412651	3984	7.7284	5.6219	24.9066	0.00616	0.0387	39996016	3984	18.435616	0.993619	0.000739	0.531753	0.000195	0.467458	0.000153	-7.7e-05	1.85139131335953	8889	Transient	tropics_18	1.5	1.0388688173735	0.0771312584573748	0.972612219999416	0.292307692307692	1.06789914815876	872.562091503268	0.03	0.00996
13.578947	3.612188	-0.002117	0.000233	-0.684077	0.000233	0.49468	0.137601	8749	7	29	0.338611	5053	8.3227	8.7247	34.2466	0.00618	0.0451	39994947	5053	18.972603	1.009595	0.000589	0.528355	0.000212	0.478068	0.00014	-9.9e-05	1.97374604766243	8946	Transient	tropics_18	1.93984957142857	0.988401526616165	0.395585738539898	0.954955890731316	1.09905660377358	1.03474819481747	982.864285714286	0.03	0.0126325
3.072816	1.611203	0.075904	0.000104	-0.59969	0.000104	0.491557	0.148272	8847	8	30	0.320322	6328	8.0544	6.4274	45.6621	0.0062	0.0443	39993672	6328	19.241096	1.01457	0.000635	0.525383	0.000246	0.483183	0.000161	-0.000121	2.1725145187763	9104	Transient	tropics_18	0.384102	1.06336575960443	0.163779527559055	1.04491731569986	0.422764227642276	1.01733090775131	920.944099378882	0.03	0.01582
10.543478	3.008979	0.014961	0.000194	-0.659696	0.000194	0.491117	0.145196	8959	8	29	0.301629	8043	8.3353	6.7342	30.4414	0.00629	0.041	39991957	8043	19.547945	1.011271	0.00062	0.524513	0.000233	0.482382	0.000139	-0.000106	2.13981771706826	9136	Transient	tropics_18	1.31793475	1.00376009593688	0.312903225806452	0.985692406446497	0.832618025751073	1.01810805544154	1044.57553956835	0.03	0.0201075
5.0982	2.419162	0.073994	0.000156	-0.615958	0.000156	0.498787	0.144282	9155	8	43	0.224879	16102	8.7651	7.2712	273.9726	0.00633	0.0446	39983898	16102	20.084932	1.018245	0.001297	0.524924	0.000228	0.485212	0.000182	-4.5e-05	2.38257322267287	9202	Est.	tropics_18	0.637275	1.05750614505818	0.120277563608327	1.02895506652921	0.684210526315789	1.02797746139832	792.758241758242	0.03	0.040255
6.684329	5.656834	0.009041	0.000365	-0.628698	0.000365	0.473567	0.156479	9309	8	70	0.212008	29131	8.0693	7.6932	136.9863	0.0058	0.0574	39970869	29131	20.506849	1.021067	0.001527	0.524026	0.000245	0.487512	0.000342	-0.000109	2.45052254062367	9215	Transient	tropics_18	0.835541125	0.98826227200318	0.239030779305828	1.01767028192049	1.48979591836735	0.971395575903773	457.540935672515	0.03	0.0728275
11.168724	5.728734	0.068553	0.00037	-0.664718	0.00037	0.520911	0.129214	9211	8	50	0.193894	19325	8.9177	7.4247	54.7945	0.00613	0.0489	39980675	19325	20.238356	1.016076	0.001171	0.524794	0.000222	0.484343	0.000204	-6.9e-05	2.42558974845632	9235	Est.	tropics_18	1.3960905	1.0540130700737	0.31596925704526	0.980229524902936	1.66666666666667	1.07550021369154	633.401960784314	0.03	0.0483125
12.140449	7.101997	0.009806	0.000458	-0.672523	0.000458	0.495221	0.129754	9589	9	87	0.559251	34033	7.607	8.1315	136.9863	0.00128	0.0704	39965967	34033	21.273973	0.985048	0.000934	0.520437	0.000295	0.473594	0.000196	-0.000124	1.36654188443114	9588	Transient	tropics_18	1.34893877777778	1.02518276912155	0.490364025695931	0.980751107864839	1.55254237288136	1.04566569677825	662.010204081633	0.03	0.0850825
15.443243	4.025157	0.010906	0.00026	-0.699051	0.00026	0.508813	0.122665	9799	9	43	0.564369	11939	6.0262	6.4904	273.9726	0.00649	0.0511	39988061	11939	21.849315	0.996614	0.001541	0.521903	0.000253	0.477688	0.000254	-6.2e-05	1.55134357956826	9873	Transient	tropics_18	1.71591588888889	1.01440044711748	0.168721609344581	0.952393044163515	1.02766798418972	1.06515759240341	482.933070866142	0.03	0.0298475
9.651715	3.709832	0.009481	0.000239	-0.652533	0.000239	0.485001	0.129335	9855	9	37	0.453598	12478	5.1504	6.6438	54.7945	0.00635	0.0461	39987522	12478	22.00274	1.007492	0.001454	0.522926	0.000213	0.481936	0.000246	-5.2e-05	1.64513259688093	10121	Transient	tropics_18	1.07241277777778	1.00201896100215	0.164374140302613	0.995791198260202	1.12206572769953	1.00635976561203	525.752032520325	0.03	0.031195
7.601926	2.849563	0.048505	0.000184	-0.636069	0.000184	0.496099	0.123419	9729	9	51	0.600146	15028	6.7405	6.2986	136.9863	0.00639	0.0561	39984972	15028	21.657534	0.991255	0.001363	0.520949	0.00027	0.47606	0.000264	-9.9e-05	1.41295509955404	10391	Est.	tropics_18	0.844658444444444	1.05896123632194	0.134996331621423	1.01616336717701	0.681481481481481	1.04209343360081	467.496212121212	0.03	0.03757
9.363636	3.864634	0.039936	0.000249	-0.650219	0.000249	0.499175	0.121759	10079	9	75	0.767551	39071	3.2883	7.2575	Inf	0.00593	0.0171	39960929	39071	22.616438	1.023241	0.000832	0.521407	0.000153	0.49086	0.00012	-3.4e-05	1.10959732526352	10773	Transient	tropics_18	1.040404	1.01710561288531	0.299278846153846	1.00100585771559	1.62745098039216	1.01693965692866	1014.65833333333	0.03	0.0976775
9.801242	5.799005	-0.011379	0.000374	-0.653734	0.000374	0.475538	0.131958	10401	9	51	0.485038	10727	4.328	8.1384	136.9863	0.00649	0.0255	39989273	10727	23.49863	0.982855	0.00109	0.521294	0.00022	0.471618	0.000161	-4.8e-05	2.08409649152199	10894	Transient	tropics_18	1.08902688888889	1.00593220358603	0.343119266055046	0.997709723655837	1.7	1.0083118116781	819.614906832298	0.03	0.0268175
10.951378	5.566518	0.013683	0.000359	-0.662972	0.000359	0.492499	0.122737	10163	9	98	0.753788	40526	3.3911	7.4877	273.9726	0.00639	0.0152	39959474	40526	22.846575	0.986573	0.000761	0.520193	0.000166	0.47436	8.5e-05	-2.5e-05	1.23212726065057	10913	Transient	tropics_18	1.21681977777778	1.0275742805393	0.471747700394218	0.990627579925247	2.16265060240964	1.03823889029429	1443.96470588235	0.03	0.101315
5.603535	4.244331	-0.000833	0.000274	-0.620017	0.000274	0.464669	0.128108	10373	9	58	0.515735	12615	4.1654	3.5233	136.9863	0.00631	0.0243	39987385	12615	23.421918	0.98489	0.000891	0.520709	0.000218	0.473084	7.6e-05	-2.7e-05	2.0200348583323	11067	Transient	tropics_18	0.622615	1.01449638725968	0.307519640852974	1.03308237925015	1.25688073394495	0.982212461211962	1685.63157894737	0.03	0.0315375
6.188776	4.668445	0.008224	0.000301	-0.624718	0.000301	0.471106	0.129057	10373	9	58	0.515735	12615	4.1654	3.5233	136.9863	0.00631	0.0243	39987385	12615	23.421918	0.98489	0.000891	0.520709	0.000218	0.473084	7.6e-05	-2.7e-05	2.0200348583323	11092	Transient	tropics_18	0.687641777777778	1.02372641613056	0.337822671156005	1.02823725636949	1.38073394495413	0.99581892433479	1698.11842105263	0.03	0.0315375
9.159091	3.947417	0.018009	0.000255	-0.648576	0.000255	0.487216	0.122652	10387	9	52	0.502273	11876	4.2283	3.5589	136.9863	0.00613	0.0239	39988124	11876	23.460274	0.976018	0.001229	0.520886	0.000221	0.468693	0.000183	-4.2e-05	2.06105211813165	11245	Transient	tropics_18	1.01767677777778	1.043189920573	0.207485760781123	1.0036547334626	1.15384615384615	1.03952053903088	670.229508196721	0.03	0.02969
12.650289	5.186951	0.020039	0.000335	-0.676618	0.000335	0.502075	0.118266	10401	9	51	0.485038	10727	4.328	8.1384	136.9863	0.00649	0.0255	39989273	10727	23.49863	0.982855	0.00109	0.521294	0.00022	0.471618	0.000161	-4.8e-05	2.08409649152199	11337	Transient	tropics_18	1.40558766666667	1.03803829522655	0.307339449541284	0.975137392001655	1.52272727272727	1.06457980823463	734.571428571429	0.03	0.0268175
9.965517	2.776589	0.007675	0.000179	-0.655053	0.000179	0.485291	0.124242	10499	9	48	0.323811	7841	4.7209	3.8685	45.6621	0.00624	0.0399	39992159	7841	23.767123	0.993025	0.001474	0.522179	0.000236	0.475762	0.000305	-8.6e-05	2.46309909475094	11422	Transient	tropics_18	1.10727966666667	1.0147826372019	0.121438263229308	0.994705901400238	0.758474576271186	1.02002892202404	407.350819672131	0.03	0.0196025
7.541985	7.378008	0.024232	0.000476	-0.635587	0.000476	0.483885	0.125942	10471	9	44	0.380376	8092	4.5339	3.7918	27.3973	0.00658	0.0357	39991908	8092	23.690411	0.994519	0.00131	0.52153	0.000235	0.477022	0.00022	-6.1e-05	2.28638301637191	11575	Transient	tropics_18	0.837998333333333	1.03017436651507	0.363358778625954	1.01552069385795	2.02553191489362	1.01438717711133	572.463636363636	0.03	0.02023
11.522599	6.108246	0.055763	0.000394	-0.66756	0.000394	0.515615	0.113044	10457	9	45	0.401029	8548	4.5448	3.7534	136.9863	0.00603	0.0359	39991452	8548	23.652055	0.987279	0.001272	0.521349	0.000224	0.473716	0.000225	-6.2e-05	2.29461460615679	11787	Est.	tropics_18	1.28028877777778	1.07097088339296	0.309748427672956	0.983906502573335	1.75892857142857	1.08844750863386	502.417777777778	0.03	0.02137
12.593172	2.693666	0.040086	0.000174	-0.676159	0.000174	0.512148	0.213395	1889	12	35	0.703813	21770	5.9769	4.8164	91.3242	0.00608	0.0251	39978230	21770	0.178082	0.997941	0.000604	0.508123	0.000145	0.491189	2.7e-05	-8e-06	1.13438926545628	1261	Transient	tropics_19	1.049431	1.04304792344237	0.288079470198675	1.00087311567093	1.2	1.04266992949761	7903.51851851852	0.03	0.054425
14.669492	1.797544	-0.003848	0.000116	-0.692837	0.000116	0.498151	0.207134	2435	11	18	0.833055	3594	6.5623	6.3123	45.6621	0.00619	0.014	39996406	3594	1.673973	0.992157	0.000696	0.513906	0.000182	0.482854	2.7e-05	-1.2e-05	0.845557460590885	1599	Transient	tropics_19	1.33359018181818	1.00403403298554	0.166666666666667	0.973242410743316	0.637362637362637	1.03168038371847	7671.62962962963	0.03	0.008985
8.983193	0.873667	0.091016	5.6e-05	-0.647163	5.6e-05	0.523266	0.193758	2491	11	17	0.866667	3465	6.4199	6.4658	27.3973	0.0062	0.0123	39996535	3465	1.827397	1.017439	0.000773	0.515115	0.000148	0.493955	3e-05	8e-06	0.680301712458261	1971	Est.	tropics_19	0.816653909090909	1.07651321573357	0.0724450194049159	1.01633406807905	0.378378378378378	1.05933941350933	6458.6	0.03	0.0086625
10.10274	2.051088	0.006315	0.000132	-0.656156	0.000132	0.485122	0.214368	2589	10	22	0.704712	4223	6.1958	6.7342	16.116	0.00621	0.0241	39995777	4223	2.09589	1.026842	0.0018	0.516581	0.000141	0.4971	0.000269	1.1e-05	0.913490773931035	2002	Transient	tropics_19	1.010274	0.980029042103588	0.0733333333333333	1.00437672795469	0.936170212765957	0.975904244618789	796.907063197026	0.03	0.0105575
13.368227	5.255256	0.042839	0.000339	-0.682385	0.000339	0.517266	0.183051	2869	11	86	0.827671	60338	3.7358	4.5863	91.3242	0.00616	0.016	39939662	60338	2.863014	1.022824	0.000874	0.514011	0.000165	0.497677	7.6e-05	-1.3e-05	0.769640347721606	2064	Transient	tropics_19	1.21529336363636	1.02047843458774	0.387871853546911	0.983267187997348	2.05454545454545	1.03936087060483	2408.56578947368	0.03	0.150845
8.313648	3.52236	-0.016061	0.000227	-0.641785	0.000227	0.467862	0.186296	3037	10	73	0.798887	24971	3.4344	5.0466	273.9726	0.00677	0.0112	39975029	24971	3.323288	0.957747	0.000864	0.516645	0.000195	0.46361	4.1e-05	2e-06	0.981986493501269	2147	Transient	tropics_19	0.8313648	1.02748146443653	0.262731481481481	1.0187886200441	1.16410256410256	1.00917150190893	4543.80487804878	0.03	0.0624275
8.01323	2.909553	0.018945	0.000188	-0.639372	0.000188	0.483549	0.184453	2995	10	107	0.828936	40400	3.321	4.9315	Inf	0.00611	0.0109	39959600	40400	3.208219	0.96076	0.000886	0.515613	0.000192	0.466025	7.1e-05	-1.1e-05	0.886977789766207	2153	Transient	tropics_19	0.801323	1.06074940169056	0.212189616252822	1.02329395823023	0.979166666666667	1.03760313287914	2597.92957746479	0.03	0.101
7.58982	2.870675	0.017125	0.000185	-0.635971	0.000185	0.480676	0.176227	3107	10	45	0.720453	10864	3.5404	5.2384	68.4932	0.00658	0.0152	39989136	10864	3.515068	0.955764	0.001157	0.518308	0.000196	0.461151	9.6e-05	1e-05	1.20081699804359	2580	Est.	tropics_19	0.758982	1.064355294233	0.159896283491789	1.02144124863985	0.943877551020408	1.04233971085393	1835.69791666667	0.03	0.02716
9.388489	1.892242	0.020742	0.000122	-0.650419	0.000122	0.489352	0.172191	3205	9	26	0.585398	3835	3.7856	2.211	30.4414	0.00656	0.0226	39996165	3835	3.783562	0.972894	0.000772	0.520465	0.00016	0.467492	5.2e-05	-2e-06	1.49076471397409	3091	Transient	tropics_19	1.04316544444444	1.04940374833599	0.158031088082902	1.00261705474834	0.7625	1.0467601584626	3311.36538461539	0.03	0.0095875
4.566524	1.970896	0.011786	0.000127	-0.611688	0.000127	0.466583	0.173587	4115	7	28	0.783248	5444	4.852	3.7397	30.4414	0.0066	0.011	39994556	5444	6.276712	0.958241	0.001085	0.529036	0.000184	0.452976	9.6e-05	7e-06	0.976235514534725	3579	Transient	tropics_19	0.652360571428572	1.05595119450017	0.11705069124424	1.0253261904084	0.690217391304348	1.03003911907033	1808.19791666667	0.03	0.01361
9.5	3.847403	-0.030719	0.000248	-0.651314	0.000248	0.465232	0.173717	4143	7	26	0.731529	4656	5.0615	3.8164	45.6621	0.00641	0.013	39995344	4656	6.353425	0.972805	0.000972	0.529665	0.000179	0.459326	8.1e-05	1e-06	1.10206189623474	3616	Transient	tropics_19	1.35714285714286	0.996857575763926	0.255144032921811	0.98432076707748	1.3854748603352	1.01285797015627	2144.65432098765	0.03	0.01164
6.420455	4.384582	0.004718	0.000283	-0.626579	0.000283	0.470328	0.167995	4017	8	51	0.858727	12352	4.443	3.9425	136.9863	0.00618	0.0075	39987648	12352	6.008219	0.97151	0.000738	0.527727	0.000181	0.460406	3.3e-05	-3e-06	0.777019319899315	3778	Est.	tropics_19	0.802556875	1.03419331482545	0.383468834688347	1.01267685307017	1.56353591160221	1.0215505445194	5090.75757575758	0.03	0.03088
5.314607	10.10327	0.022482	0.000652	-0.617696	0.000652	0.474412	0.168479	4297	6	19	0.47261	2939	5.1786	4.8822	16.116	0.00592	0.0217	39997061	2939	6.775342	0.997514	0.00106	0.532191	0.000168	0.468759	0.000105	0	1.26117041517982	4346	Est.	tropics_19	0.885767833333333	1.02528548445387	0.615094339622642	1.01314244414603	3.88095238095238	1.0120595017909	1604.5619047619	0.03	0.0073475
7.949275	1.714818	0.019911	0.000111	-0.638859	0.000111	0.483326	0.171238	4437	6	24	0.453799	3896	5.5284	3.6548	18.2648	0.00594	0.0331	39996104	3896	7.158904	1.029156	0.001206	0.532273	0.000159	0.483548	0.000132	3e-06	1.53203171303069	4381	Transient	tropics_19	1.32487916666667	0.991210803947974	0.0920398009950249	0.99177378537979	0.69811320754717	0.999540893561756	1297.25757575758	0.03	0.00974
8.118837	8.501681	-0.008956	0.000548	-0.640221	0.000548	0.470466	0.157678	4941	6	90	0.38129	25356	6.9194	5.0356	91.3242	0.0062	0.054	39974644	25356	8.539726	0.974348	0.001186	0.53466	0.000176	0.455793	0.000167	-1.9e-05	1.95802982252998	4450	Transient	tropics_19	1.3531395	1.01717659964293	0.462057335581788	0.986002142096157	3.11363636363636	1.03219224516392	944.179640718563	0.03	0.06339
4.374269	5.898909	0.014011	0.000381	-0.610144	0.000381	0.46718	0.161346	4913	6	98	0.416024	29431	6.6374	5.7192	136.9863	0.00633	0.0497	39970569	29431	8.463014	0.979035	0.001294	0.534422	0.00018	0.458181	0.000178	-1.4e-05	1.84517505394428	4539	Transient	tropics_19	0.729044833333333	1.0358256998809	0.294435857805255	1.01656112993579	2.11666666666667	1.01964070967587	906.438202247191	0.03	0.0735775
5.112445	3.55395	0.024508	0.000229	-0.616073	0.000229	0.474918	0.160814	4913	6	98	0.416024	29431	6.6374	5.7192	136.9863	0.00633	0.0497	39970569	29431	8.463014	0.979035	0.001294	0.534422	0.00018	0.458181	0.000178	-1.4e-05	1.84517505394428	4576	Transient	tropics_19	0.852074166666667	1.04675602972388	0.176970633693972	1.01055177134387	1.27222222222222	1.03652923189744	903.449438202247	0.03	0.0735775
7.728155	3.325652	0.052208	0.000215	-0.637083	0.000215	0.4987	0.149879	4871	6	92	0.46437	35560	6.6168	4.8438	136.9863	0.00629	0.0466	39964440	35560	8.347945	0.991058	0.000891	0.534081	0.000175	0.464086	7.3e-05	-5e-06	1.64377284293588	4585	Est.	tropics_19	1.28802583333333	1.06310111765004	0.241301907968575	0.990173366143334	1.22857142857143	1.07458531392888	2053.13698630137	0.03	0.0889
4.498815	3.529619	-0.01471	0.000228	-0.611144	0.000228	0.454321	0.166379	4969	6	85	0.338338	21780	6.533	5.8014	136.9863	0.00635	0.0547	39978220	21780	8.616438	0.980418	0.001192	0.534565	0.000176	0.458734	0.000185	-2.9e-05	2.13748673924553	4600	Transient	tropics_19	0.7498025	1.0050791228777	0.191275167785235	1.01527341127114	1.29545454545455	0.990380045952556	899.345945945946	0.03	0.05445
3.612457	2.611056	0.011633	0.000168	-0.604025	0.000168	0.463104	0.159723	4997	6	65	0.297271	18801	6.6891	5.189	91.3242	0.0064	0.0627	39981199	18801	8.693151	0.980549	0.000905	0.534047	0.000173	0.459255	0.000138	-3.7e-05	2.27855905690233	4607	Transient	tropics_19	0.602076166666667	1.03176988246914	0.185635359116022	1.02351873308166	0.971098265895954	1.00838096482346	1157.41304347826	0.03	0.0470025
8.053892	4.781527	0.043379	0.000308	-0.639699	0.000308	0.495356	0.144263	5039	6	60	0.25511	14970	6.7714	5.8904	54.7945	0.00638	0.0665	39985030	14970	8.808219	0.982122	0.001018	0.533818	0.00018	0.460217	0.000184	-5.2e-05	2.31314816802484	5037	Est.	tropics_19	1.34231533333333	1.06334408790189	0.302554027504912	0.988073019178246	1.71111111111111	1.07635311168427	784.038043478261	0.03	0.037425
11.878378	2.425749	0.043726	0.000156	-0.670418	0.000156	0.510943	0.142561	5431	9	45	0.289184	11612	6.1768	6.4342	136.9863	0.00619	0.068	39988388	11612	9.882192	1.010707	0.000994	0.523244	0.000191	0.483241	0.000222	-8.4e-05	2.26476039454894	5635	Transient	tropics_19	1.31981977777778	1.03362900320881	0.156941649899396	0.977545329327588	0.816753926701571	1.05732543389323	642.166666666667	0.03	0.02903
8.167702	1.723429	0.059131	0.000111	-0.640613	0.000111	0.5036	0.141925	5305	8	45	0.254071	8537	6.1745	6.0329	68.4932	0.00635	0.0722	39991463	8537	9.536986	1.007891	0.001143	0.526349	0.000198	0.479038	0.000235	-7.7e-05	2.40625302103403	5647	Est.	tropics_19	1.02096275	1.05260808103165	0.0971128608923885	1.00117848202798	0.560606060606061	1.05127359416163	603.936170212766	0.03	0.0213425
8.648936	3.731364	0.012723	0.000241	-0.644478	0.000241	0.482744	0.150107	5557	9	58	0.327093	18429	5.3036	6.7233	136.9863	0.0061	0.0515	39981571	18429	10.227397	1.022136	0.000743	0.521719	0.000192	0.490066	9.6e-05	-5e-05	2.03217748705871	5681	Transient	tropics_19	0.960992888888889	0.990870375091433	0.32436069986541	1.00616708888709	1.25520833333333	0.98505915529745	1563.61458333333	0.03	0.0460725
7.580411	6.514393	0.018123	0.00042	-0.635896	0.00042	0.481318	0.147191	5683	9	68	0.405253	27336	5.227	7.0685	54.7945	0.00624	0.045	39972664	27336	10.572603	1.01249	0.000912	0.520714	2e-04	0.486384	0.000133	-5.2e-05	1.95760908602297	5772	Transient	tropics_19	0.842267888888889	1.00572669175804	0.460526315789474	1.01679785597634	2.1	0.989584361327675	1106.6992481203	0.03	0.06834
4.504216	3.501247	0.046162	0.000226	-0.611187	0.000226	0.482778	0.143217	5991	8	54	0.703513	15316	4.7805	7.9123	273.9726	0.00615	0.0208	39984684	15316	11.416438	0.990811	0.000911	0.523878	0.000195	0.473021	7.1e-05	-1.2e-05	1.36860933535152	6433	Est.	tropics_19	0.563027	1.05695642332591	0.24807903402854	1.03594022696842	1.15897435897436	1.02062699119067	2017.14084507042	0.03	0.03829
5.238889	2.77071	0.041976	0.000179	-0.617088	0.000179	0.483488	0.146604	7237	5	17	0.917153	5480	5.9224	8.911	45.6621	0.00622	0.0052	39994520	5480	14.830137	0.999901	0.000646	0.53705	0.000172	0.46565	3.2e-05	-1.1e-05	0.441263682804997	7837	Est.	tropics_19	1.0477778	1.04297270388131	0.277089783281734	1.00458656517649	1.0406976744186	1.03830774186621	4581.375	0.03	0.0137
5.861538	0.898777	0.032586	5.8e-05	-0.62209	5.8e-05	0.481378	0.153264	7405	6	22	0.772382	6054	5.3474	4.3562	39.1389	0.00781	0.0111	39993946	6054	15.290411	1.001195	0.000888	0.536358	0.000158	0.466861	0.000102	-1.5e-05	0.83539656953273	7897	Transient	tropics_19	0.976923	1.03188962977147	0.0653153153153153	1.00086380327984	0.367088607594937	1.0310949083346	1502.58823529412	0.03	0.015135
6.636729	5.853289	0.051102	0.000378	-0.628316	0.000378	0.493652	0.149225	7741	6	50	0.500873	23483	5.04	5.2767	54.7945	0.00621	0.0197	39976517	23483	16.210959	1.010904	0.001026	0.532673	0.000175	0.474691	0.000153	-3.7e-05	1.30528394149406	7969	Transient	tropics_19	1.1061215	1.04107831771631	0.368421052631579	1.00153272495641	2.16	1.03994387928147	975.326797385621	0.03	0.0587075
7.514184	2.999208	0.046709	0.000193	-0.635364	0.000193	0.495016	0.143768	7839	6	64	0.564732	27691	4.8909	5.5452	273.9726	0.00615	0.0206	39972309	27691	16.479452	1.008215	0.001027	0.532579	0.000186	0.473505	0.000139	-3.4e-05	1.48359604804537	8106	Transient	tropics_19	1.252364	1.03927936992479	0.18792599805258	0.994674267860219	1.03763440860215	1.04542929852905	1034.30215827338	0.03	0.0692275
7.75	8.865892	0.020021	0.000572	-0.637258	0.000572	0.482877	0.144235	7937	6	66	0.548246	26344	4.8593	5.8137	Inf	0.00616	0.0238	39973656	26344	16.747945	0.996882	0.001132	0.532555	0.000206	0.468227	0.000172	-4.5e-05	1.79886910846773	8148	Transient	tropics_19	1.29166666666667	1.02341376861038	0.50530035335689	0.992836878676764	2.77669902912621	1.03128824266862	838.575581395349	0.03	0.06586
9.489144	4.52319	0.025156	0.000292	-0.651227	0.000292	0.492177	0.141641	7965	6	70	0.518044	25216	4.8214	5.889	Inf	0.00633	0.0273	39974784	25216	16.824658	0.996084	0.001048	0.532209	0.000209	0.468155	0.00015	-4.5e-05	1.90826805346908	8182	Transient	tropics_19	1.581524	1.02950663012348	0.278625954198473	0.979700868286293	1.39712918660287	1.05131206544841	944.273333333333	0.03	0.06304
5.475485	2.867415	0.044835	0.000185	-0.618989	0.000185	0.486066	0.143808	7895	6	70	0.562046	27802	4.9276	5.6986	273.9726	0.00608	0.024	39972198	27802	16.632877	0.993414	0.000922	0.53246	0.000198	0.466678	0.00013	-4.3e-05	1.69245878032742	8249	Est.	tropics_19	0.912580833333333	1.05278894755872	0.200650759219089	1.01132211703397	0.934343434343434	1.04154470534287	1106.21538461538	0.03	0.069505
10.040573	8.05802	-0.002336	0.00052	-0.655656	0.00052	0.480819	0.139534	8203	7	49	0.251894	13863	5.4286	6.2397	91.3242	0.0063	0.0425	39986137	13863	17.476712	0.989547	0.000796	0.530933	0.00018	0.466225	0.00014	-5.7e-05	2.25919179391865	8330	Transient	tropics_19	1.43436757142857	1.00820549839946	0.653266331658291	0.977715493926475	2.88888888888889	1.03130248270685	996.671428571429	0.03	0.0346575
4.601045	3.77986	0.035725	0.000244	-0.611965	0.000244	0.478163	0.14859	8105	7	50	0.357449	17485	5.0635	4.4466	68.4932	0.00652	0.0363	39982515	17485	17.208219	0.993333	0.000826	0.531613	0.000193	0.46737	9.9e-05	-3.6e-05	2.19972998137297	8583	Transient	tropics_19	0.657292142857143	1.0433266641983	0.295399515738499	1.02007331071661	1.26424870466321	1.02309305261356	1500.90909090909	0.03	0.0437125
7.361702	6.854987	0.028569	0.000442	-0.634139	0.000442	0.485295	0.143984	8413	7	41	0.338898	8985	6.2504	10.5178	39.1389	0.00588	0.0566	39991015	8985	18.052055	0.999993	0.001027	0.528589	0.000218	0.473203	0.000129	-4.1e-05	2.33338612390424	8973	Transient	tropics_19	1.05167171428571	1.02898821099213	0.430379746835443	1.00341089060792	2.02752293577982	1.02555351508761	1116.15503875969	0.03	0.0224625
3.413249	1.863925	0.052281	0.00012	-0.602424	0.00012	0.481441	0.140304	8343	7	52	0.3007	10143	5.9319	10.426	68.4932	0.00641	0.0505	39989857	10143	17.860274	0.990255	0.000792	0.528175	0.000203	0.468993	0.000118	-5.6e-05	2.43233892326164	9073	Est.	tropics_19	0.487607	1.06404086087796	0.151515151515152	1.03655592887446	0.591133004926108	1.02654197397403	1189.01694915254	0.03	0.0253575
3.402542	3.469316	0.063988	0.000224	-0.602338	0.000224	0.48723	0.138693	8889	6	61	0.812289	23435	4.6481	7.1795	136.9863	0.0062	0.0224	39976565	23435	19.356164	1.004419	0.000779	0.532138	0.000175	0.472037	2.2e-05	7e-06	0.92200001318167	9684	Est.	tropics_19	0.567090333333333	1.06138932629657	0.287548138639281	1.0289248527444	1.28	1.03218603626411	6304.22727272727	0.03	0.0585875
4.392387	4.586882	0.023657	0.000296	-0.610289	0.000296	0.471654	0.13933	9169	5	47	0.568622	19039	4.4179	9.9959	Inf	0.00633	0.0253	39980961	19039	20.123288	1.00693	0.000866	0.537837	0.00016	0.468192	4.4e-05	1.3e-05	1.20659749661363	9990	Transient	tropics_19	0.8784774	1.01689198510131	0.341801385681293	1.00996001272087	1.85	1.00739440229649	3166.59090909091	0.03	0.0475975
4.182979	3.899852	0.020506	0.000252	-0.608607	0.000252	0.46941	0.140151	9449	5	61	0.708691	21575	4.2389	5.9726	136.9863	0.00635	0.0206	39978425	21575	20.890411	0.983545	0.000697	0.537954	0.000149	0.457254	5.4e-05	-6e-06	1.28382574338714	10192	Transient	tropics_19	0.8365958	1.03779460271871	0.36154949784792	1.01144016821571	1.69127516778524	1.02658478657376	2595.38888888889	0.03	0.0539375
5.003783	4.377035	0.032073	0.000282	-0.6152	0.000282	0.478046	0.136934	9323	5	60	0.753231	24375	3.9868	6.1603	39.1389	0.00637	0.0195	39975625	24375	20.545205	1.003187	0.000792	0.538939	0.000144	0.465508	5e-05	8e-06	1.02844662641648	10218	Transient	tropics_19	1.0007566	1.02931246301459	0.356060606060606	1.00295725108473	1.95833333333333	1.02693401617158	2738.68	0.03	0.0609375
6.318059	3.122558	-0.000806	0.000201	-0.625756	0.000201	0.467342	0.140288	9645	6	48	0.423138	11410	5.3151	6.0082	68.4932	0.00645	0.0401	39988590	11410	21.427397	0.991312	0.000981	0.535987	0.000163	0.462614	0.000158	-3.7e-05	2.29524645740909	10684	Transient	tropics_19	1.05300983333333	1.00795140655086	0.204892966360856	0.997891597745988	1.23312883435583	1.01022018356556	887.898734177215	0.03	0.028525
4.834764	5.288148	0.025679	0.000341	-0.613842	0.000341	0.474229	0.141078	9575	5	54	0.524165	13780	4.9331	5.8151	273.9726	0.0062	0.0297	39986220	13780	21.235616	0.991608	0.000756	0.536955	0.000158	0.46188	7.8e-05	-1.6e-05	1.92830275630265	10706	Transient	tropics_19	0.9669528	1.03469470385568	0.451058201058201	1.0080310642345	2.15822784810127	1.02673638174418	1808.69230769231	0.03	0.03445
3.445104	3.214345	0.014477	0.000207	-0.60268	0.000207	0.463708	0.140418	9673	6	50	0.37779	10887	5.4357	6.0849	91.3242	0.00617	0.0433	39989113	10887	21.50411	0.992293	0.00121	0.535641	0.000162	0.463365	0.000203	-3.4e-05	2.37202671550274	10811	Transient	tropics_19	0.574184	1.02246241713905	0.171074380165289	1.02184632998997	1.27777777777778	1.00074023717803	691.714285714286	0.03	0.0272175
3.070381	2.558096	0.003402	0.000165	-0.59967	0.000165	0.457215	0.144581	9715	6	55	0.322609	10226	5.5409	12.3055	91.3242	0.00636	0.0497	39989774	10226	21.619178	0.991817	0.001683	0.535147	0.000163	0.4636	0.000335	-5e-05	2.48155396832287	10888	Transient	tropics_19	0.511730166666667	1.01168642337227	0.0980392156862745	1.02587284207894	1.01226993865031	0.986227351164797	431.585074626866	0.03	0.025565
5.563686	2.885511	0.081857	0.000186	-0.619697	0.000186	0.504548	0.125894	9645	6	48	0.423138	11410	5.3151	6.0082	68.4932	0.00645	0.0401	39988590	11410	21.427397	0.991312	0.000981	0.535987	0.000163	0.462614	0.000158	-3.7e-05	2.29524645740909	10935	Est.	tropics_19	0.927281	1.09481233027186	0.18960244648318	1.00395617702637	1.14110429447853	1.09064576515194	796.79746835443	0.03	0.028525
7.111748	2.712441	0.011155	0.000175	-0.632131	0.000175	0.475985	0.139139	9771	6	49	0.245184	11004	5.6907	12.3822	136.9863	0.00623	0.0635	39988996	11004	21.772603	1.01151	0.001365	0.534132	0.000155	0.4737	0.000267	-4.9e-05	2.52910988330478	10961	Transient	tropics_19	1.18529133333333	0.999710777948506	0.128205128205128	0.994993852293002	1.12903225806452	1.00482372809795	521.119850187266	0.03	0.02751
7.815909	3.68202	0.045376	0.000238	-0.637787	0.000238	0.495375	0.131565	9813	6	51	0.359479	13055	5.3057	4.4575	39.1389	0.00598	0.0629	39986945	13055	21.887671	1.026526	0.002278	0.533376	0.000149	0.481459	0.000512	-7.4e-05	2.41413810019975	11104	Transient	tropics_19	1.3026515	1.01938113631309	0.104477611940299	0.99078438906742	1.59731543624161	1.0289038111241	256.962890625	0.03	0.0326375
7.927739	2.143962	0.089101	0.000138	-0.638686	0.000138	0.518134	0.119343	9897	7	65	0.624428	24898	4.3206	4.6877	68.4932	0.00595	0.055	39975102	24898	22.117808	1.034763	0.001327	0.530331	0.000138	0.488062	0.000267	-4.9e-05	1.78042489935377	11213	Est.	tropics_19	1.13253414285714	1.05646516453339	0.103993971363979	0.995577746158878	1	1.06161512266884	446.977528089888	0.03	0.062245
6.400408	4.70779	0.006145	0.000304	-0.626418	0.000304	0.471351	0.125774	10121	8	129	0.629974	48575	3.4553	5.3014	Inf	0.00662	0.0305	39951425	48575	22.731507	0.974536	0.000943	0.52604	0.000158	0.463373	0.000145	-3e-05	1.33298097907092	11322	Transient	tropics_19	0.800051	1.03245433646943	0.32237539766702	1.01608806495815	1.92405063291139	1.01721723104281	867.406896551724	0.03	0.1214375
9.036842	5.446011	-0.009301	0.000351	-0.647594	0.000351	0.473558	0.12617	10359	8	40	0.48479	6246	4.0929	13.1822	68.4932	0.00658	0.0413	39993754	6246	23.383562	0.979724	0.001215	0.524924	0.000162	0.466851	0.000222	-4.1e-05	1.8974670747636	11682	Transient	tropics_19	1.12960525	1.01124614739355	0.288888888888889	0.996912564735395	2.16666666666667	1.01436646810224	568.333333333333	0.03	0.015615
8.438953	3.536971	0.02464	0.000228	-0.642792	0.000228	0.487596	0.120419	10303	8	49	0.471839	9268	3.9179	13.111	91.3242	0.00654	0.0389	39990732	9268	23.230137	0.967627	0.000872	0.52548	0.000178	0.460552	9e-05	-1.6e-05	1.80604604089562	11829	Transient	tropics_19	1.054869125	1.05923674464798	0.261467889908257	1.00065136042396	1.28089887640449	1.05872083934062	1337.98888888889	0.03	0.02317
6.050847	3.675381	-0.003446	0.000237	-0.62361	0.000237	0.465023	0.135186	10471	8	28	0.611082	3862	4.2034	11.7808	24.9066	0.00621	0.0326	39996138	3862	23.690411	0.979362	0.00078	0.525184	0.000177	0.466436	0.000104	-3.5e-05	1.5521228077494	12102	Transient	tropics_19	0.756355875	1.01756034096045	0.303846153846154	1.02060603375884	1.33898305084746	0.996970645490485	1299.86538461538	0.03	0.009655
9.067227	2.852623	0.013002	0.000184	-0.647838	0.000184	0.484328	0.122505	10471	8	28	0.611082	3862	4.2034	11.7808	24.9066	0.00621	0.0326	39996138	3862	23.690411	0.979362	0.00078	0.525184	0.000177	0.466436	0.000104	-3.5e-05	1.5521228077494	12228	Transient	tropics_19	1.133403375	1.03443557492691	0.235897435897436	0.996175932044375	1.03954802259887	1.03835896028608	1177.93269230769	0.03	0.009655
11.486726	10.196726	0.007571	0.000658	-0.667272	0.000658	0.491152	0.126625	10555	8	22	0.610819	3420	4.4987	11.8986	54.7945	0.00614	0.036	39996580	3420	23.920548	0.999293	0.000763	0.52444	0.000181	0.476623	0.000111	-4.6e-05	1.46584370141587	12366	Transient	tropics_19	1.43584075	1.00831260950086	0.862385321100917	0.978389185765537	3.6353591160221	1.03048321209845	1140.76576576577	0.03	0.00855
8.293333	1.273956	0.054471	8.2e-05	-0.641622	8.2e-05	0.501701	0.121478	10695	9	20	0.67955	3467	4.7173	13.6466	18.2648	0.00601	0.0321	39996533	3467	24.30411	1.007109	0.000667	0.521331	0.000175	0.483187	6.4e-05	-3.1e-05	1.26523150593499	12676	Transient	tropics_19	0.921481444444444	1.04852786788318	0.122938530734633	1.00979578996642	0.468571428571429	1.03831642821516	1898.09375	0.03	0.0086675
5.15	1.198929	0.079874	7.7e-05	-0.616374	7.7e-05	0.501784	0.125873	10793	9	20	0.604651	3870	5.1968	12.2233	18.2648	0.00613	0.0381	39996130	3870	24.572603	1.006531	0.000917	0.520171	0.000195	0.484021	0.000136	-4.9e-05	1.50421046466147	12716	Transient	tropics_19	0.572222222222222	1.0761224265355	0.083969465648855	1.03792515310733	0.394871794871795	1.03669882091893	925.536764705882	0.03	0.009675
9.267974	3.843223	0.022607	0.000248	-0.649451	0.000248	0.489805	0.130194	10863	9	20	0.556047	4969	4.8675	9.8822	19.5695	0.00617	0.0304	39995031	4969	24.764384	1.028286	0.001177	0.522303	0.000192	0.492375	0.000107	-4e-06	1.51833873115133	12717	Transient	tropics_19	1.02977488888889	0.994727609641745	0.210705182667799	1.00005640132149	1.29166666666667	0.994780401117035	1216.76635514019	0.03	0.0124225
11.020161	3.664916	0.00049	0.000236	-0.663524	0.000236	0.485916	0.227507	1945	7	30	0.394529	7860	3.2985	5.263	91.3242	0.00613	0.0284	39992140	7860	0.331507	0.988312	0.000742	0.530296	0.000205	0.466229	0.000133	-7.1e-05	1.86929803528311	1095	Transient	tropics_21	1.57430871428571	1.01232214125662	0.318059299191375	0.97121825527861	1.15121951219512	1.0422260305558	1710.57894736842	0.03	0.01965
11.454248	3.012613	-0.002377	0.000194	-0.667011	0.000194	0.486241	0.224222	1847	7	30	0.464289	9815	2.8465	4.9945	68.4932	0.00616	0.0227	39990185	9815	0.063014	0.994094	0.000611	0.531451	0.000182	0.46789	7.8e-05	-4.7e-05	1.64784534159445	1159	Transient	tropics_21	1.63632114285714	1.00355280569789	0.317512274959083	0.96573411817435	1.06593406593407	1.03922075701554	2874.64102564103	0.03	0.0245375
10.505051	4.472197	0.022593	0.000289	-0.659387	0.000289	0.494742	0.218785	1875	7	31	0.440207	9257	3.0061	5.0712	91.3242	0.0063	0.0253	39990743	9257	0.139726	0.986711	0.000676	0.53091	0.000185	0.464908	0.00011	-5.7e-05	1.70674475101147	1371	Transient	tropics_21	1.50072157142857	1.0366258760728	0.427514792899408	0.974116632739905	1.56216216216216	1.06417183614823	1988.95454545455	0.03	0.0231425
9.596364	4.211623	0.031161	0.000272	-0.652088	0.000272	0.495346	0.216303	2029	7	33	0.30122	7297	3.9858	5.4932	136.9863	0.00619	0.0361	39992703	7297	0.561644	0.998566	0.000644	0.528358	0.000204	0.472803	0.000119	-7.7e-05	2.05514006803331	1423	Est.	tropics_21	1.37090914285714	1.03313309928631	0.422360248447205	0.985992229474108	1.33333333333333	1.04767947749909	1817.67226890756	0.03	0.0182425
1.986784	1.246521	0.046705	8e-05	-0.590967	8e-05	0.473277	0.236259	2323	9	27	0.17828	7348	5.2411	6.2986	45.6621	0.0061	0.0527	39992652	7348	1.367123	1.00991	0.001024	0.523398	0.00026	0.48275	0.000198	-0.000101	2.3999331914278	1636	Transient	tropics_21	0.220753777777778	1.03753092720035	0.078125	1.05806959395971	0.307692307692308	0.980377006732263	1193.22727272727	0.03	0.01837
6.172566	4.204734	0.029453	0.000271	-0.624588	0.000271	0.481088	0.22818	2323	9	27	0.17828	7348	5.2411	6.2986	45.6621	0.0061	0.0527	39992652	7348	1.367123	1.00991	0.001024	0.523398	0.00026	0.48275	0.000198	-0.000101	2.3999331914278	1648	Transient	tropics_21	0.685840666666667	1.01978496049745	0.2646484375	1.0230875961744	1.04230769230769	0.996557224236147	1152.42424242424	0.03	0.01837
7.394636	1.556906	0.07588	1e-04	-0.634404	1e-04	0.508938	0.207958	2435	8	28	0.210896	8682	5.4464	6.6055	68.4932	0.00643	0.0544	39991318	8682	1.673973	1.01333	0.001001	0.524041	0.000277	0.483784	0.000172	-9.8e-05	2.27090422403624	1713	Est.	tropics_21	0.9243295	1.06464143607374	0.0999000999000999	1.0118510269389	0.36101083032491	1.05199427843831	1209.05813953488	0.03	0.021705
8.501139	2.826308	0.061872	0.000182	-0.643291	0.000182	0.506593	0.192496	2785	8	55	0.42808	28768	6.0596	7.1151	273.9726	0.0064	0.0511	39971232	28768	2.632877	1.009019	0.000903	0.525179	0.000216	0.480671	0.000191	-9.2e-05	1.73843188999678	1868	Est.	tropics_21	1.062642375	1.05431727872668	0.201550387596899	1.00072538508522	0.842592592592593	1.05392877872807	1007.83246073298	0.03	0.07192
6.448468	6.024503	0.013922	0.000389	-0.626804	0.000389	0.474778	0.201642	3289	9	33	0.769069	11878	3.9995	8.4959	91.3242	0.00623	0.0174	39988122	11878	4.013699	0.9998	0.000909	0.522684	0.000215	0.478407	5.6e-05	-1.5e-05	0.970580678878054	2468	Transient	tropics_21	0.716496444444444	1.01422220678486	0.427942794279428	1.02221741503491	1.8093023255814	0.992414408652047	3600.75	0.03	0.029695
3.006369	2.777029	0.062287	0.000179	-0.599156	0.000179	0.484806	0.184794	3457	7	37	0.867522	19173	4.4095	8.9562	68.4932	0.00651	0.0111	39980827	19173	4.473973	1.028827	0.001072	0.52909	0.000257	0.486328	4.2e-05	-1e-05	0.699008281019271	2913	Est.	tropics_21	0.429481285714286	1.03444772128251	0.166977611940298	1.038150463322	0.696498054474708	0.996870424898422	4399.85714285714	0.03	0.0479325
5.353741	3.609561	0.022075	0.000233	-0.618011	0.000233	0.474662	0.178805	3653	5	48	0.666486	27645	4.0713	3.0603	273.9726	0.00624	0.0137	39972355	27645	5.010959	0.990745	0.00082	0.536619	0.000186	0.461736	4e-05	0	0.958948518365678	3117	Est.	tropics_21	1.0707482	1.03187041633256	0.284146341463415	1.004465875926	1.25268817204301	1.02799435175078	4470.125	0.03	0.0691125
9.579545	5.220945	-0.016632	0.000337	-0.651953	0.000337	0.472177	0.176336	4045	5	22	0.69306	8285	3.8071	3.9534	45.6621	0.00616	0.0091	39991715	8285	6.084932	0.987328	0.00061	0.536729	0.000175	0.460063	1.6e-05	-7e-06	1.02265947856534	3296	Transient	tropics_21	1.915909	0.9961284882933	0.552459016393443	0.970745415856112	1.92571428571429	1.02633117638237	11021	0.03	0.0207125
5.948718	3.08455	0.021197	0.000199	-0.62279	0.000199	0.476262	0.184735	4507	5	21	0.724017	6283	4.9688	5.2192	39.1389	0.00611	0.0076	39993717	6283	7.350685	1.012348	0.000538	0.538605	0.000145	0.470067	8e-06	-1e-06	0.909590333334074	4022	Transient	tropics_21	1.1897436	1.00896455783911	0.369888475836431	0.995990873413065	1.37241379310345	1.01317897235926	23091.875	0.03	0.0157075
7.61583	3.055116	0.038968	0.000197	-0.63618	0.000197	0.491453	0.174371	4731	5	37	0.854039	15696	4.9694	3.8164	91.3242	0.00607	0.0051	39984304	15696	7.964384	1.007732	0.000562	0.536786	0.000155	0.469522	1.8e-05	-8e-06	0.673302688057111	4039	Transient	tropics_21	1.523166	1.03175964594459	0.350533807829181	0.986073655492816	1.27096774193548	1.04670920638437	9687.27777777778	0.03	0.03924
5.934844	6.621817	0.009303	0.000427	-0.622678	0.000427	0.47064	0.178246	5053	6	38	0.803071	11527	5.8637	5.4205	273.9726	0.00647	0.0098	39988473	11527	8.846575	0.986762	0.000598	0.535985	0.000189	0.46048	4.3e-05	-3e-05	0.988386797460374	4308	Transient	tropics_21	0.989140666666667	1.02288739068433	0.714046822742475	1.00097157505111	2.25925925925926	1.022063933287	4145.25581395349	0.03	0.0288175
6.214925	5.195598	0.01618	0.000335	-0.624928	0.000335	0.474938	0.179936	5081	6	39	0.767136	10023	5.9123	4.9192	273.9726	0.00632	0.0107	39989977	10023	8.923288	0.987561	0.000643	0.535829	0.000189	0.46099	5.5e-05	-3.1e-05	1.14779869727686	4438	Transient	tropics_21	1.03582083333333	1.02911273838451	0.52099533437014	0.999012686378069	1.77248677248677	1.03025662161869	3271.56363636364	0.03	0.0250575
3.759434	3.984581	0.009544	0.000257	-0.605205	0.000257	0.462548	0.181312	5179	6	27	0.721551	7039	6.1811	5.0438	45.6621	0.00624	0.0124	39992961	7039	9.191781	0.994241	0.000571	0.535633	0.000178	0.464258	2.8e-05	-2.1e-05	1.25437807876707	4448	Est.	tropics_21	0.626572333333333	1.01543759431055	0.450087565674256	1.01928464612123	1.4438202247191	0.996316703212438	6475.42857142857	0.03	0.0175975
5.508264	3.597039	0.014216	0.000232	-0.619252	0.000232	0.471288	0.179233	5179	6	27	0.721551	7039	6.1811	5.0438	45.6621	0.00624	0.0124	39992961	7039	9.191781	0.994241	0.000571	0.535633	0.000178	0.464258	2.8e-05	-2.1e-05	1.25437807876707	4635	Transient	tropics_21	0.918044	1.02019281830483	0.40630472854641	1.00506684719305	1.30337078651685	1.01514244234887	6401.17857142857	0.03	0.0175975
9.90625	1.309961	0.03389	8.5e-05	-0.654577	8.5e-05	0.497906	0.167203	5389	6	19	0.573483	4797	7.0235	5.8808	24.9066	0.00639	0.0199	39995203	4797	9.767123	1.002747	0.001004	0.53572	0.00018	0.468093	6.1e-05	1.1e-05	1.5284908899827	4823	Transient	tropics_21	1.65104166666667	1.03163690211029	0.0846613545816733	0.970025074773576	0.472222222222222	1.06369033504026	2741.03278688525	0.03	0.0119925
5.539548	3.97725	0.028243	0.000257	-0.619503	0.000257	0.478108	0.180531	5697	6	26	0.635032	10579	6.0763	5.1342	39.1389	0.006	0.014	39989421	10579	10.610959	1.026618	0.000721	0.53584	0.000149	0.479148	3.6e-05	1e-06	1.19653159042623	4924	Est.	tropics_21	0.923258	1.00197504323718	0.356449375866852	1.00442643779808	1.7248322147651	0.997829480661507	5014.75	0.03	0.0264475
8.907514	2.789134	0.005367	0.00018	-0.646555	0.00018	0.480044	0.181665	6495	6	25	0.555984	5189	8.174	6.5205	39.1389	0.00622	0.018	39994811	5189	12.79726	0.991596	0.000742	0.53545	0.000151	0.463196	1e-04	-2.9e-05	1.43388680248636	5171	Transient	tropics_21	1.48458566666667	1.01390226276115	0.242587601078167	0.978330984869784	1.19205298013245	1.03637337109992	1816.65	0.03	0.0129725
9.272152	2.286693	-0.020237	0.000148	-0.649484	0.000148	0.469282	0.184951	6467	6	24	0.554348	5244	8.5522	7.3575	54.7945	0.01151	0.0198	39994756	5244	12.720548	0.998563	0.000594	0.536016	0.000149	0.465921	3.3e-05	-9e-06	1.3791664846518	5185	Transient	tropics_21	1.54535866666667	0.981376631967534	0.249158249158249	0.974439609811443	0.993288590604027	1.00721366927011	5604.57575757576	0.03	0.01311
4.86631	2.768223	0.052909	0.000179	-0.614096	0.000179	0.487333	0.176297	6551	6	23	0.504148	4701	8.8646	7.4712	22.8311	0.00605	0.0223	39995299	4701	12.950685	0.997455	0.000541	0.534258	0.000147	0.466938	2.6e-05	-1.1e-05	1.47369273977687	5682	Est.	tropics_21	0.811051666666667	1.05702382201441	0.33086876155268	1.01286242911749	1.21768707482993	1.04367817568928	6780.65384615385	0.03	0.0117525
9.020654	5.042603	0.044177	0.000325	-0.647464	0.000325	0.499656	0.168892	7041	7	44	0.44155	18195	7.7113	8.1438	136.9863	0.00628	0.023	39981805	18195	14.293151	1.007584	0.000709	0.53006	0.00018	0.475458	7.3e-05	-3.3e-05	1.59790443676792	5932	Transient	tropics_21	1.28866485714286	1.03730044654873	0.458392101551481	0.987381362461446	1.80555555555556	1.05089408528198	2313.58904109589	0.03	0.0454875
3.200873	3.153245	0.057262	0.000203	-0.600719	0.000203	0.483143	0.177697	7097	7	49	0.440142	20273	7.6918	8.1699	273.9726	0.00645	0.0252	39979727	20273	14.446575	1.00763	0.000982	0.52976	0.000199	0.475791	0.000159	-5.6e-05	1.72481433253423	5973	Est.	tropics_21	0.457267571428571	1.05091473512716	0.206720977596741	1.03521817870505	1.02010050251256	1.01545216281939	1117.59119496855	0.03	0.0506825
6.171322	4.864503	0.019833	0.000314	-0.624578	0.000314	0.476597	0.171715	7363	6	62	0.370513	17438	8.6105	8.8986	Inf	0.00648	0.0395	39982562	17438	15.175342	0.983851	7e-04	0.534134	0.000199	0.460723	6.7e-05	-3.6e-05	1.72817385563118	6211	Transient	tropics_21	1.02855366666667	1.03677384139303	0.448571428571429	1.00253373967821	1.57788944723618	1.03445454210013	2562.91044776119	0.03	0.043595
3.817352	4.605909	0.036133	0.000297	-0.60567	0.000297	0.47523	0.176292	7699	6	27	0.599148	6808	9.1337	7.2767	68.4932	0.00667	0.0409	39993192	6808	16.09589	0.989483	0.000766	0.533592	0.000192	0.463809	6.5e-05	-2.4e-05	1.62358633198468	6829	Est.	tropics_21	0.636225333333333	1.04781358637553	0.387728459530026	1.02270776044787	1.546875	1.02462436045872	2712.18461538462	0.03	0.01702
4.934211	1.491286	-0.007094	9.6e-05	-0.614641	9.6e-05	0.459227	0.185656	7951	6	33	0.629469	6909	10.1047	7.9671	68.4932	0.00616	0.0443	39993091	6909	16.786301	1.007032	0.000749	0.535572	0.000174	0.470269	5.2e-05	-1.3e-05	1.40992425891965	6871	Transient	tropics_21	0.8223685	0.985997568123599	0.128170894526035	1.00982691446542	0.551724137931034	0.976519821634001	3570.30769230769	0.03	0.0172725
1.967972	1.596839	0.073366	0.000103	-0.590816	0.000103	0.48599	0.176668	7979	6	36	0.599562	7302	9.7693	8.0438	68.4932	0.00618	0.0412	39992698	7302	16.863014	1.012775	0.000837	0.536283	0.000171	0.472301	5.1e-05	-1e-06	1.46915200926881	7054	Transient	tropics_21	0.327995333333333	1.06255024694556	0.123058542413381	1.03280383336979	0.60233918128655	1.02898363543588	3464.07843137255	0.03	0.018255
5.330966	3.766882	0.057984	0.000243	-0.617828	0.000243	0.491841	0.165271	8273	5	56	0.339187	20726	11.3815	8.8493	136.9863	0.00616	0.0558	39979274	20726	17.668493	1.010881	0.000841	0.538206	0.000161	0.469744	7.1e-05	-7e-06	1.77963115321597	7120	Est.	tropics_21	1.0661932	1.04829157972699	0.288941736028537	1.00168731439514	1.50931677018634	1.04704051568514	2327.76056338028	0.03	0.051815
3.5844	3.514122	0.024388	0.000227	-0.603799	0.000227	0.469028	0.171404	8427	5	71	0.340257	25998	11.1765	9.2712	273.9726	0.0064	0.0592	39974002	25998	18.090411	0.998541	0.0011	0.5384	0.000142	0.463873	0.000173	-2.3e-05	2.02100019387703	7233	Transient	tropics_21	0.71688	1.02618502359374	0.206363636363636	1.01547298665112	1.59859154929577	1.01111295548566	990.774566473988	0.03	0.064995
7.520315	4.55365	0.039748	0.000294	-0.635413	0.000294	0.49156	0.155219	8511	5	69	0.305124	23905	10.2604	9.5014	273.9726	0.00661	0.0608	39976095	23905	18.320548	0.990057	0.00105	0.536927	0.000157	0.461217	0.000174	-3.5e-05	2.17918684694056	7326	Transient	tropics_21	1.504063	1.05099860202225	0.28	0.986571117023274	1.87261146496815	1.06578898869729	892.063218390805	0.03	0.0597625
5.864583	6.405769	0.026775	0.000413	-0.622114	0.000413	0.478741	0.156356	8651	6	60	0.395229	17858	7.7243	9.8849	68.4932	0.00641	0.0528	39982142	17858	18.70411	0.992492	0.001512	0.535346	0.000172	0.463759	0.000303	-5.8e-05	2.22369672630267	7583	Est.	tropics_21	0.9774305	1.0349067508969	0.273148148148148	1.00273173656436	2.40116279069767	1.03230557250641	516.026402640264	0.03	0.044645
5.930796	3.420816	0.020491	0.000221	-0.622646	0.000221	0.475995	0.157762	8651	6	60	0.395229	17858	7.7243	9.8849	68.4932	0.00641	0.0528	39982142	17858	18.70411	0.992492	0.001512	0.535346	0.000172	0.463759	0.000303	-5.8e-05	2.22369672630267	7597	Transient	tropics_21	0.988466	1.02842378767831	0.146164021164021	1.00219842515392	1.28488372093023	1.02638439361824	520.666666666667	0.03	0.044645
10.453405	3.670768	0.040573	0.000237	-0.658972	0.000237	0.503608	0.146743	8693	6	59	0.396055	17134	7.256	10	136.9863	0.00631	0.0547	39982866	17134	18.819178	0.993624	0.001223	0.534592	0.000178	0.464965	0.000258	-7e-05	2.31325941114331	7604	Transient	tropics_21	1.74223416666667	1.04808995119162	0.193785772690106	0.967808966197162	1.3314606741573	1.08310948135881	568.771317829457	0.03	0.042835
5.050943	7.146461	0.008338	0.000461	-0.615579	0.000461	0.466914	0.163332	8889	7	55	0.292914	16172	4.7871	10.537	136.9863	0.00638	0.0498	39983828	16172	19.356164	1.00025	0.0012	0.53159	0.000228	0.470737	0.000238	-8.6e-05	2.43196224122865	7651	Transient	tropics_21	0.721563285714286	1.00812082772954	0.384166666666667	1.01643739505247	2.0219298245614	0.991878692348381	686.268907563025	0.03	0.04043
6.566337	1.960451	0.011597	0.000126	-0.627751	0.000126	0.474174	0.158263	8875	7	51	0.30535	16093	4.8723	10.4986	136.9863	0.0061	0.0495	39983907	16093	19.317808	1.005871	0.001034	0.531545	0.000228	0.473429	0.000208	-8.9e-05	2.40365234065154	7835	Transient	tropics_21	0.938048142857143	1.00575969076298	0.121856866537718	1.00422532034467	0.552631578947368	1.00157362561229	760.879807692308	0.03	0.0402325
5.898496	3.636314	0.065069	0.000235	-0.622386	0.000235	0.497542	0.14704	8819	7	57	0.358891	15938	5.4238	10.3452	68.4932	0.00616	0.0478	39984062	15938	19.164384	1.000456	0.00105	0.531911	0.00022	0.470551	0.000214	-8.6e-05	2.38267725102649	7876	Transient	tropics_21	0.842642285714286	1.06674622461888	0.223809523809524	1.00893275793733	1.06818181818182	1.05736041364273	687.102803738318	0.03	0.039845
6.568823	4.341449	0.067914	0.00028	-0.627771	0.00028	0.501656	0.141172	8889	7	55	0.292914	16172	4.7871	10.537	136.9863	0.00638	0.0498	39983828	16172	19.356164	1.00025	0.0012	0.53159	0.000228	0.470737	0.000238	-8.6e-05	2.43196224122865	8054	Est.	tropics_21	0.938403285714286	1.07000575958045	0.233333333333333	1.00412022835344	1.2280701754386	1.06568211124258	593.159663865546	0.03	0.04043
6.134259	1.455123	0.086866	9.4e-05	-0.62428	9.4e-05	0.509678	0.135625	9127	6	65	0.356785	32322	3.8954	11.0014	273.9726	0.00629	0.0459	39967678	32322	20.008219	1.015274	0.001115	0.533251	0.000156	0.476164	0.000129	-4e-06	1.97085713263399	8454	Est.	tropics_21	1.0223765	1.07434102454788	0.084304932735426	1.004493110225	0.602564102564103	1.07038331331222	1051.35658914729	0.03	0.080805
3.231003	8.329616	0.017121	0.000537	-0.600961	0.000537	0.46411	0.142206	9533	8	38	0.432054	8573	4.0162	3.4822	45.6621	0.00639	0.0216	39991427	8573	21.120548	0.96819	0.000897	0.527241	0.000171	0.4593	0.000117	-2.6e-05	1.42391320528723	8649	Est.	tropics_21	0.403875375	1.05069088128937	0.59866220735786	1.0399124526547	3.14035087719298	1.0104724580884	1215.4358974359	0.03	0.0214325
8.184066	5.743592	0.003516	0.000371	-0.640744	0.000371	0.476441	0.138443	9505	8	36	0.484476	10339	3.9581	3.4055	68.4932	0.00631	0.0212	39989661	10339	21.043836	0.974314	0.000647	0.527554	0.000168	0.461934	6.6e-05	-2.8e-05	1.42307597583259	8730	Transient	tropics_21	1.02300825	1.02997820864593	0.573415765069552	0.998760817624441	2.20833333333333	1.03140491931748	2097.62121212121	0.03	0.0258475
5.192623	1.466995	0.027528	9.5e-05	-0.616717	9.5e-05	0.476393	0.141973	9561	8	31	0.428878	6981	4.1728	3.3712	136.9863	0.00629	0.0232	39993019	6981	21.19726	0.974346	0.000784	0.527555	0.00018	0.461921	6.2e-05	-1.3e-05	1.43525173142027	9445	Transient	tropics_21	0.649077875	1.05497471760074	0.121173469387755	1.02304671809555	0.527777777777778	1.03133003262463	2289.88709677419	0.03	0.0174525
4.101852	1.776663	0.037047	0.000115	-0.607955	0.000115	0.476713	0.140491	9771	6	20	0.356537	3534	4.7232	11.8767	30.4414	0.01133	0.0299	39996466	3534	21.772603	1.007708	0.001185	0.534352	0.000214	0.471586	4.9e-05	2.6e-05	1.72342144021998	9625	Transient	tropics_21	0.683642	1.02980406383227	0.0970464135021097	1.01892228068781	0.537383177570093	1.01087182401513	2867.16326530612	0.03	0.008835
1.991228	1.061327	0.071475	6.8e-05	-0.591003	6.8e-05	0.485116	0.137904	9701	7	20	0.364802	3432	4.7717	11.7877	45.6621	0.01096	0.0299	39996568	3432	21.580822	0.994778	0.001263	0.531178	0.000262	0.468362	7.3e-05	2e-06	1.72380730372817	9672	Est.	tropics_21	0.284461142857143	1.07972964629616	0.053840063341251	1.04253484369428	0.259541984732824	1.03577147590966	1889.09589041096	0.03	0.00858
1.652504	2.023404	0.102924	0.000131	-0.588282	0.000131	0.499472	0.135807	10079	6	38	0.32245	20797	5.1408	3.7452	54.7945	0.00611	0.0342	39979203	20797	22.616438	1.026792	0.000885	0.534988	0.000144	0.479991	7.3e-05	2e-06	1.60853794115618	9791	Est.	tropics_21	0.275417333333333	1.0794855890289	0.148022598870057	1.03793064056296	0.909722222222222	1.0405861776575	1860.3698630137	0.03	0.0519925
3.052373	2.378599	0.089928	0.000153	-0.599526	0.000153	0.498831	0.130501	10191	5	75	0.272672	39509	5.8258	4.0521	273.9726	0.00616	0.0474	39960491	39509	22.923288	1.015508	0.001684	0.536773	0.000178	0.473073	0.000159	3.7e-05	1.86986434145571	9918	Est.	tropics_21	0.6104746	1.07738738246554	0.0908551068883611	1.02291254305205	0.859550561797753	1.05444825640017	820.761006289308	0.03	0.0987725
6.850622	8.400923	-0.014759	0.000542	-0.630034	0.000542	0.462785	0.129962	10625	5	43	0.381585	6473	3.3903	5.2411	54.7945	0.00645	0.0262	39993527	6473	24.112329	0.964099	0.001162	0.536351	0.000145	0.449626	0.000229	-4.5e-05	1.7766344622167	10353	Transient	tropics_21	1.3701244	1.02204169923519	0.466437177280551	0.992957397662161	3.73793103448276	1.02926654597376	567.519650655022	0.03	0.0161825
7.187097	4.831661	0.03232	0.000312	-0.632737	0.000312	0.486513	0.120939	10527	5	61	0.507028	15297	3.4354	4.9726	273.9726	0.00619	0.0223	39984703	15297	23.843836	0.9548	0.001147	0.539083	0.000135	0.442992	0.000194	-2.2e-05	1.39532518292887	10383	Transient	tropics_21	1.4374194	1.08174273541826	0.272013949433304	0.985258467242329	2.31111111111111	1.09824330913425	623.396907216495	0.03	0.0382425
6.444954	2.109355	0.020698	0.000136	-0.626776	0.000136	0.477936	0.128147	10611	5	44	0.398057	7102	3.4002	5.2027	91.3242	0.00638	0.0234	39992898	7102	24.073973	0.964141	0.001015	0.537167	0.000145	0.448955	0.000191	-4.1e-05	1.61752814018968	10524	Est.	tropics_21	1.2889908	1.05888421832804	0.133990147783251	0.994684423795205	0.937931034482759	1.06455212660512	670.926701570681	0.03	0.017755
3.688312	1.409344	0.031978	9.1e-05	-0.604634	9.1e-05	0.472744	0.125831	10667	6	37	0.358633	4651	3.5506	13.1055	39.1389	0.01151	0.0273	39995349	4651	24.227397	0.972751	0.001064	0.53566	0.00015	0.454234	0.000191	-3.9e-05	1.8960011032662	10828	Transient	tropics_21	0.614718666666667	1.06141735158316	0.0855263157894737	1.01981541735298	0.606666666666667	1.04074992184645	658.801047120419	0.03	0.0116275
8.380435	2.127009	-0.005976	0.000137	-0.642322	0.000137	0.472591	0.131757	10793	7	22	0.330642	2353	4.002	13.2836	18.2648	0.01111	0.0427	39997647	2353	24.572603	0.991375	0.00093	0.531205	0.000162	0.466816	0.000154	-4.1e-05	1.98345626063182	10957	Transient	tropics_21	1.197205	1.00269002221294	0.147311827956989	0.990332303784571	0.845679012345679	1.01237104126679	855.564935064935	0.03	0.0058825
8.790909	2.692645	-0.010627	0.000174	-0.645619	0.000174	0.471956	0.129563	10751	6	25	0.282593	2792	3.8575	13.226	13.6986	0.01148	0.0416	39997208	2792	24.457534	0.985868	0.001197	0.533181	0.000156	0.462545	0.00026	-6.3e-05	2.08550440374689	11051	Transient	tropics_21	1.4651515	1.00361231632571	0.145363408521303	0.983414406153641	1.11538461538462	1.0203461284848	498.319230769231	0.03	0.00698
12.139394	4.063398	-0.008648	0.000262	-0.672514	0.000262	0.485933	0.216166	2001	8	36	0.368001	15163	4.3773	5.3877	39.1389	0.0061	0.052	39984837	15163	0.484932	1.009721	0.001055	0.52671	0.000212	0.479425	5.5e-05	4e-06	1.94154337348705	1129	Transient	tropics_22	1.51742425	0.981844773348628	0.248341232227488	0.969079300026588	1.23584905660377	1.01357459456641	3930.29090909091	0.03	0.0379075
4.919662	2.331812	0.075477	0.00015	-0.614524	0.00015	0.498792	0.210478	1889	9	52	0.438629	14502	3.9467	5.0822	136.9863	0.00624	0.0456	39985498	14502	0.178082	0.992066	0.001261	0.52175	0.000231	0.475507	7.6e-05	1.1e-05	1.95539137831756	1377	Est.	tropics_22	0.546629111111111	1.08702286366941	0.118953211736717	1.03670014687749	0.649350649350649	1.04896878489696	2769.44736842105	0.03	0.036255
4.810384	4.688651	0.02739	0.000302	-0.613646	0.000302	0.47507	0.200243	2351	6	58	0.724225	24045	3.7166	4.274	273.9726	0.00639	0.018	39975955	24045	1.443836	0.999501	0.000799	0.535307	0.000174	0.466954	3.9e-05	3e-06	1.18572813536449	1639	Transient	tropics_22	0.801730666666667	1.02828166689983	0.377972465581978	1.01133259772078	1.73563218390805	1.01738072700951	5134.4358974359	0.03	0.0601125
8.792865	6.474932	0.028403	0.000418	-0.645634	0.000418	0.491059	0.194837	2281	6	51	0.667557	28083	3.8323	4.0822	54.7945	0.00625	0.027	39971917	28083	1.252055	1.000465	0.00097	0.534555	0.000174	0.468034	5e-05	1.8e-05	1.28950951845619	1857	Transient	tropics_22	1.4654775	1.02833203700662	0.430927835051546	0.980871961684476	2.40229885057471	1.04919514394253	3896.74	0.03	0.0702075
3.708791	2.623989	0.024019	0.000169	-0.604798	0.000169	0.469085	0.198502	2701	5	21	0.476695	5664	4.635	2.9562	91.3242	0.00639	0.0305	39994336	5664	2.40274	1.00138	0.001085	0.536595	0.000175	0.466715	0.000104	0	1.64371533331909	2075	Transient	tropics_22	0.7417582	1.022898180103	0.155760368663594	1.01787147628221	0.965714285714286	1.00507804548815	1908.67307692308	0.03	0.01416
3.678992	4.503676	0.036968	0.000291	-0.604559	0.000291	0.475216	0.195253	2449	6	44	0.700591	16743	3.8025	4.5425	91.3242	0.00647	0.0189	39983257	16743	1.712329	0.97932	0.000869	0.53631	0.00018	0.456711	9.4e-05	-2e-05	1.30282042215236	2157	Est.	tropics_22	0.613165333333333	1.05957175917247	0.334867663981588	1.01865581206805	1.61666666666667	1.04051796431441	2077.15957446809	0.03	0.0418575
5.865385	1.318417	0.026224	8.5e-05	-0.62212	8.5e-05	0.47833	0.191486	2771	5	23	0.348873	5234	4.5155	3.1479	39.1389	0.00593	0.0323	39994766	5234	2.594521	1.01201	0.001399	0.537627	0.000172	0.47073	0.000142	1.7e-05	1.71396339493537	2391	Transient	tropics_22	1.173077	1.01438807382997	0.0607576840600429	0.998471437263938	0.494186046511628	1.0161451362777	1348.49295774648	0.03	0.013085
3.25	2.276389	0.049	0.000147	-0.601113	0.000147	0.479177	0.190431	2729	5	18	0.417514	5310	4.5282	4.5288	24.9066	0.00652	0.03	39994690	5310	2.479452	0.991478	0.001282	0.53691	0.000181	0.46184	0.000155	-7e-06	1.63088390122497	2559	Est.	tropics_22	0.65	1.05924725585442	0.114664586583463	1.02102987193831	0.812154696132597	1.03753897453664	1228.58709677419	0.03	0.013275
3.317512	4.180692	0.047765	0.00027	-0.601655	0.00027	0.479023	0.190515	3037	5	48	0.490382	20119	4.152	3.8767	273.9726	0.00633	0.0235	39979881	20119	3.323288	1.012015	0.000688	0.539955	0.000156	0.468729	2.5e-05	3e-06	1.49344137007901	2733	Transient	tropics_22	0.6635024	1.03647093095302	0.392441860465116	1.01472178982734	1.73076923076923	1.0219615172093	7620.6	0.03	0.0502975
4.129794	5.027401	0.01166	0.000324	-0.60818	0.000324	0.46495	0.181709	3401	5	49	0.645855	10555	4.6807	5.1397	34.2466	0.00621	0.0176	39989445	10555	4.320548	0.968011	0.000747	0.53991	0.000137	0.448388	6.3e-05	2e-06	1.57758237670511	2974	Transient	tropics_22	0.8259588	1.04516192768369	0.433734939759036	1.00820630864424	2.36496350364964	1.03693676012739	2884.26984126984	0.03	0.0263875
4.866359	3.654951	0.008712	0.000236	-0.614096	0.000236	0.466292	0.181598	3457	5	42	0.555571	7135	5.0244	5.0082	68.4932	0.00602	0.0257	39992865	7135	4.473973	0.977107	0.000919	0.539445	0.000145	0.452989	9.1e-05	3e-06	1.92972469039106	3091	Transient	tropics_22	0.9732718	1.03238443683006	0.256800870511425	1.00312331313749	1.62758620689655	1.02936715902594	1995.58241758242	0.03	0.0178375
3.496951	5.396332	0.021225	0.000348	-0.603097	0.000348	0.467038	0.181046	3401	5	49	0.645855	10555	4.6807	5.1397	34.2466	0.00621	0.0176	39989445	10555	4.320548	0.968011	0.000747	0.53991	0.000137	0.448388	6.3e-05	2e-06	1.57758237670511	3165	Est.	tropics_22	0.6993902	1.05520686485047	0.465863453815261	1.01334406786416	2.54014598540146	1.04159344139451	2873.74603174603	0.03	0.0263875
7.541985	9.973428	0.010671	0.000643	-0.635587	0.000643	0.477313	0.182277	3751	6	20	0.257937	3528	6.0299	5.6205	19.5695	0.00622	0.0468	39996472	3528	5.279452	1.007704	0.000837	0.536024	0.000168	0.470206	9.7e-05	-2.4e-05	2.02444947877147	3231	Transient	tropics_22	1.2569975	1.00300101833489	0.768219832735962	0.988061182834603	3.82738095238095	1.01511465187599	1879.14432989691	0.03	0.00882
3.759615	4.836446	0.008194	0.000312	-0.605207	0.000312	0.46191	0.177889	3499	5	37	0.520744	5809	5.1161	5.2767	30.4414	0.00658	0.0261	39994191	5809	4.589041	0.980482	0.000945	0.53871	0.000157	0.45517	8.5e-05	5e-06	1.94875443308994	3240	Est.	tropics_22	0.751923	1.02829798272608	0.33015873015873	1.01346067630443	1.98726114649682	1.01480765428302	2092.81176470588	0.03	0.0145225
5.875	0.905671	0.004178	5.8e-05	-0.622198	5.8e-05	0.467958	0.179089	3457	5	42	0.555571	7135	5.0244	5.0082	68.4932	0.00602	0.0257	39992865	7135	4.473973	0.977107	0.000919	0.539445	0.000145	0.452989	9.1e-05	3e-06	1.92972469039106	3347	Transient	tropics_22	1.175	1.02771420121817	0.0631120783460283	0.995028843031176	0.4	1.03304495252644	1968.01098901099	0.03	0.0178375
6.017699	1.486412	0.011033	9.6e-05	-0.623344	9.6e-05	0.471676	0.185391	3737	6	20	0.251674	3584	5.8773	4.0795	19.5695	0.00625	0.0466	39996416	3584	5.241096	1.001352	0.001043	0.535816	0.000167	0.467403	0.000124	-1.3e-05	2.01656856075538	3533	Transient	tropics_22	1.00294983333333	1.00972893447967	0.0920421860019175	1.00062065295411	0.574850299401198	1.00914200379544	1495.08870967742	0.03	0.00896
5.378378	2.39737	0.011583	0.000155	-0.618209	0.000155	0.469537	0.177622	3527	5	33	0.534674	5220	5.2631	5.6192	39.1389	0.00629	0.0284	39994780	5220	4.665753	0.974165	0.000911	0.538314	0.000162	0.452586	8.9e-05	-3e-06	1.90022829023657	3585	Transient	tropics_22	1.0756756	1.03847945954074	0.170142700329308	1.00110485585512	0.95679012345679	1.03745365521691	1995.75280898876	0.03	0.01305
4.721925	1.259573	0.052015	8.1e-05	-0.612936	8.1e-05	0.486346	0.174128	3891	6	24	0.31513	5750	6.8222	4.8658	34.2466	0.00631	0.0595	39994250	5750	5.663014	1.022663	0.000728	0.535093	0.000152	0.477967	3.6e-05	2e-06	1.87344917283817	3763	Est.	tropics_22	0.7869875	1.0300475750741	0.111263736263736	1.012455648833	0.532894736842105	1.0175304989675	4836.88888888889	0.03	0.014375
4.217094	6.539195	0.026974	0.000422	-0.608881	0.000422	0.472557	0.174238	4367	6	59	0.462093	19126	8.1307	6.4671	136.9863	0.00607	0.0577	39980874	19126	6.967123	0.986895	0.00081	0.532326	0.000189	0.463671	5.5e-05	-1.1e-05	1.83425568188701	3851	Est.	tropics_22	0.702849	1.04098317607027	0.520987654320988	1.02185356154932	2.23280423280423	1.01916445065575	3167.96363636364	0.03	0.047815
8.367347	4.411995	0.038029	0.000285	-0.642217	0.000285	0.493943	0.161897	4465	6	49	0.399886	13999	8.3876	7.6863	54.7945	0.00646	0.061	39986001	13999	7.235616	0.985233	0.001006	0.533547	0.000195	0.46184	0.000103	-1.6e-05	2.03706343006981	4126	Transient	tropics_22	1.39455783333333	1.05433065733795	0.283300198807157	0.986088782481099	1.46153846153846	1.06951108609042	1571.81553398058	0.03	0.0349975
5.134228	5.337687	0.010562	0.000344	-0.616248	0.000344	0.468181	0.177617	4815	6	29	0.260048	8783	10.0372	7.0808	34.2466	0.00645	0.0824	39991217	8783	8.194521	1.002374	0.000737	0.533917	0.000199	0.469606	9e-05	-4.6e-05	2.13937878501041	4183	Transient	tropics_22	0.855704666666667	1.00822444997286	0.466757123473541	1.01133059318594	1.7286432160804	0.996965541326133	1973.52222222222	0.03	0.0219575
8.690751	5.028643	0.004874	0.000324	-0.644814	0.000324	0.479035	0.168598	4577	6	45	0.315011	10406	8.9839	6.7548	68.4932	0.00636	0.068	39989594	10406	7.542466	0.992164	0.00093	0.53444	0.000182	0.464333	0.000115	-2.7e-05	2.13243453412351	4202	Transient	tropics_22	1.4484585	1.01282237337701	0.348387096774194	0.981887842256568	1.78021978021978	1.03166262143763	1466.06956521739	0.03	0.026015
8.581699	2.844632	0.045124	0.000184	-0.643938	0.000184	0.498252	0.157836	4815	6	29	0.260048	8783	10.0372	7.0808	34.2466	0.00645	0.0824	39991217	8783	8.194521	1.002374	0.000737	0.533917	0.000199	0.469606	9e-05	-4.6e-05	2.13937878501041	4449	Transient	tropics_22	1.43028316666667	1.04367987937191	0.24966078697422	0.983711006953938	0.924623115577889	1.06100007240112	1753.73333333333	0.03	0.0219575
9.422053	3.293354	-0.017415	0.000212	-0.650688	0.000212	0.471214	0.171933	4745	6	32	0.264114	8591	9.8753	6.8411	68.4932	0.0064	0.0799	39991409	8591	8.00274	0.999834	0.000866	0.533717	0.000202	0.468559	8.5e-05	-2.8e-05	2.14863496466979	4547	Transient	tropics_22	1.57034216666667	0.982898925876732	0.244803695150115	0.977459464082824	1.04950495049505	1.00566630883197	2022.74117647059	0.03	0.0214775
4.639073	3.210791	0.049013	0.000207	-0.61227	0.000207	0.484614	0.162358	4885	6	33	0.321429	9800	10.3545	7.2247	68.4932	0.00653	0.0894	39990200	9800	8.386301	0.998929	0.000834	0.532391	0.000205	0.469401	0.000173	-8.2e-05	2.09711005728363	4637	Est.	tropics_22	0.773178833333333	1.05136001026432	0.248201438848921	1.01827202461983	1.00975609756098	1.03240938983939	938.485549132948	0.03	0.0245
10.422006	5.940296	0.077559	0.000383	-0.65872	0.000383	0.522535	0.137913	5221	7	57	0.447975	23508	9.9606	8.1452	273.9726	0.00621	0.0953	39976492	23508	9.306849	1.003253	0.000817	0.528279	0.000227	0.475157	0.000202	-0.000111	1.56558310642341	4985	Est.	tropics_22	1.488858	1.07714204561667	0.468788249694002	0.979621237613406	1.68722466960352	1.09971020104934	682.737623762376	0.03	0.05877
15.183884	3.878721	-0.001231	0.00025	-0.696968	0.00025	0.502082	0.136236	5515	11	101	0.452001	48011	4.219	8.9507	273.9726	0.00613	0.0591	39951989	48011	10.112329	1.009435	0.0018	0.512718	0.000177	0.492633	0.000508	-0.000131	1.64329243116733	5270	Transient	tropics_22	1.38035309090909	0.98943444339625	0.138888888888889	0.971476006891645	1.41242937853107	1.01918060706449	268.181102362205	0.03	0.1200275
11.201867	5.589355	0.086518	0.000361	-0.664984	0.000361	0.530605	0.12655	5361	9	74	0.413275	27616	8.1467	8.5288	273.9726	0.00632	0.0965	39972384	27616	9.690411	1.012711	0.002371	0.523233	0.000236	0.484458	0.000743	-0.000215	1.81106254861893	5294	Est.	tropics_22	1.24465188888889	1.07668524803131	0.15225643188528	0.982892432527961	1.52966101694915	1.09525490341784	170.323014804845	0.03	0.06904
13.866581	3.946279	0.018029	0.000255	-0.686387	0.000255	0.506503	0.126052	5655	12	120	0.639379	51525	2.9392	9.3342	273.9726	0.00631	0.0262	39948475	51525	10.49589	0.986687	0.001248	0.508718	0.000138	0.485123	0.000229	-2.9e-05	1.26095965216966	5620	Transient	tropics_22	1.15554841666667	1.03193059556298	0.204326923076923	0.989529643297243	1.84782608695652	1.04407129738231	550.445414847161	0.03	0.1288125
12.102521	6.019742	0.020959	0.000388	-0.672218	0.000388	0.500675	0.124668	5711	12	98	0.713567	38187	2.907	9.4849	273.9726	0.00655	0.0185	39961813	38187	10.649315	0.979882	0.00096	0.508061	0.000139	0.482361	0.000123	-9e-06	1.20337674862304	5800	Est.	tropics_22	1.00854341666667	1.04214607717229	0.404166666666667	1.00494796080049	2.79136690647482	1.03796741444686	1013.56097560976	0.03	0.0954675
8.818182	1.872397	0.014103	0.000121	-0.645838	0.000121	0.483945	0.128537	5907	12	40	0.638754	8252	3.5184	3.326	273.9726	0.00619	0.0154	39991748	8252	11.186301	0.977199	0.000901	0.508908	0.000153	0.480245	0.000104	-1.2e-05	1.46614185828452	6067	Transient	tropics_22	0.7348485	1.03786732943774	0.134295227524972	1.03009396406702	0.790849673202614	1.00770440087872	1235.93269230769	0.03	0.02063
13.879377	3.553544	-0.00961	0.000229	-0.68649	0.000229	0.492203	0.126272	5921	12	41	0.631607	7492	3.6107	2.411	45.6621	0.00642	0.0171	39992508	7492	11.224658	0.966661	0.000816	0.508913	0.000154	0.47508	0.000104	-2.1e-05	1.49524379166167	6246	Transient	tropics_22	1.15661475	1.02459500123353	0.280637254901961	0.989048608348194	1.48701298701299	1.03604235076198	1214.15384615385	0.03	0.01873
16.733333	1.300317	-0.000747	8.4e-05	-0.709414	8.4e-05	0.508043	0.126832	6187	13	18	0.383228	2993	4.6631	5.4452	17.1233	0.00607	0.0361	39997007	2993	11.953425	1.004456	0.000912	0.506882	0.000155	0.495641	0.000123	-2.6e-05	1.92108368342956	6696	Transient	tropics_22	1.28717946153846	0.994820359413494	0.0921052631578947	0.970506716339294	0.541935483870968	1.02502214304305	1031.15447154472	0.03	0.0074825
13.331395	7.756456	0.008361	5e-04	-0.682089	5e-04	0.4989	0.12638	5977	12	27	0.533767	5227	3.8161	5.1575	54.7945	0.00627	0.0211	39994773	5227	11.378082	0.988503	0.000759	0.508458	0.000148	0.486249	9.1e-05	-2.2e-05	1.61745908300322	6820	Est.	tropics_22	1.11094958333333	1.02012442125003	0.658761528326746	0.99429996994337	3.37837837837838	1.02601753422629	1388.79120879121	0.03	0.0130675
16.34	5.4844	0.005996	0.000354	-0.706254	0.000354	0.509868	0.127947	6229	13	17	0.411572	3059	4.7976	5.5027	16.116	0.00618	0.036	39996941	3059	12.068493	1.011973	0.000942	0.506417	0.000153	0.499776	9.8e-05	-1e-05	1.8075047995748	6902	Transient	tropics_22	1.25692307692308	0.994111514822993	0.375796178343949	0.974472323082564	2.31372549019608	1.02019304648483	1305.58163265306	0.03	0.0076475
11.909091	2.658402	0.015173	0.000172	-0.670665	0.000172	0.496593	0.128407	6047	12	22	0.435999	4289	4.1123	3.7041	30.4414	0.00621	0.0257	39995711	4289	11.569863	0.98777	0.000843	0.507918	0.000145	0.486398	0.000105	-1.8e-05	1.86572473794151	6941	Est.	tropics_22	0.99242425	1.02785941501304	0.204033214709371	1.00679323178624	1.18620689655172	1.02096020131662	1222.92380952381	0.03	0.0107225
8.878049	5.716835	0.054145	0.000369	-0.646319	0.000369	0.503906	0.124005	6061	12	21	0.430983	4028	4.2378	5.2658	27.3973	0.00655	0.0256	39995972	4028	11.608219	0.996521	0.00055	0.50779	0.00014	0.49083	3.6e-05	-1.7e-05	1.85095461387424	7091	Transient	tropics_22	0.739837416666667	1.05932304338665	0.670909090909091	1.03186547274793	2.63571428571429	1.02664058839109	3444.58333333333	0.03	0.01007
11.748408	4.353899	0.049475	0.000281	-0.669374	0.000281	0.513453	0.129188	6551	12	28	0.575169	19403	5.0925	5.0863	136.9863	0.00658	0.0341	39980597	19403	12.950685	1.024159	0.000665	0.508566	0.00015	0.503648	2.5e-05	-5e-06	1.43648887829011	7216	Transient	tropics_22	0.979034	1.02593378948325	0.422556390977444	1.00680935737017	1.87333333333333	1.01946796175106	5167.52	0.03	0.0485075
11.570332	4.096716	-0.011754	0.000264	-0.667944	0.000264	0.482333	0.132585	6859	12	70	0.57204	24764	5.5432	4.4685	273.9726	0.00646	0.031	39975236	24764	13.794521	0.976294	0.000619	0.511123	0.000171	0.477726	2.6e-05	-1.4e-05	1.46581638996327	7369	Est.	tropics_22	0.964194333333333	1.01231269310558	0.426494345718901	1.00320614195592	1.54385964912281	1.009643603237	5099.42307692308	0.03	0.06191
13.157407	6.428927	0.010066	0.000415	-0.680691	0.000415	0.499033	0.12909	7153	11	21	0.420233	3598	7.4404	6.7288	45.6621	0.00651	0.043	39996402	3598	14.6	0.984745	0.001094	0.51452	0.000194	0.478656	9.6e-05	-3e-06	1.73396471652437	8004	Transient	tropics_22	1.19612790909091	1.02576487577508	0.379341864716636	0.983959886779921	2.13917525773196	1.04257128292552	1344.6875	0.03	0.008995
10.339623	1.167675	0.051489	7.5e-05	-0.658058	7.5e-05	0.508491	0.130341	7195	11	16	0.364154	2985	7.5849	6.8507	18.2648	0.00637	0.0456	39997015	2985	14.715068	0.993549	0.000742	0.515122	0.000183	0.482397	4.4e-05	-1.6e-05	1.76713477079919	8310	Transient	tropics_22	0.939965727272727	1.05967355914482	0.101078167115903	1.00530754856471	0.40983606557377	1.05409237619637	2962.29545454545	0.03	0.0074625
14.795918	1.550187	-0.005525	1e-04	-0.693852	1e-04	0.497808	0.136404	7321	10	12	0.276285	2530	8.1834	5.7342	21.0748	0.00656	0.0492	39997470	2530	15.060274	1.003535	0.000499	0.515347	0.000168	0.487075	3.9e-05	-3.8e-05	1.8253395376371	8337	Transient	tropics_22	1.4795918	0.990987095360171	0.200400801603206	0.969536476283768	0.595238095238095	1.02203562079762	3497.53846153846	0.03	0.006325
11.272727	1.016529	0.024888	6.6e-05	-0.665553	6.6e-05	0.498865	0.138044	7489	12	14	0.33995	2821	7.8649	6.1945	19.5695	0.00605	0.0472	39997179	2821	15.520548	1.009343	0.000749	0.510898	0.000136	0.494127	9.1e-05	-2.1e-05	1.89037597859257	8413	Transient	tropics_22	0.939393916666667	1.01571050838166	0.0881174899866489	1.00605054837963	0.485294117647059	1.00958862802478	1516.96703296703	0.03	0.0070525
10.36	1.8304	0.058009	0.000118	-0.658222	0.000118	0.511897	0.131005	7475	12	16	0.33743	2685	7.9083	6.1562	16.116	0.00623	0.0475	39997315	2685	15.482192	1.006382	0.000731	0.510693	0.000141	0.492872	8e-05	-1.9e-05	1.92493312133583	8425	Est.	tropics_22	0.863333333333333	1.05300426000084	0.161422708618331	1.01385982107793	0.836879432624113	1.03860028567255	1637.5625	0.03	0.0067125
11.391304	1.12949	0.046678	7.3e-05	-0.666506	7.3e-05	0.510341	0.134824	7489	12	14	0.33995	2821	7.8649	6.1945	19.5695	0.00605	0.0472	39997179	2821	15.520548	1.009343	0.000749	0.510898	0.000136	0.494127	9.1e-05	-2.1e-05	1.89037597859257	8426	Transient	tropics_22	0.949275333333333	1.03808573311911	0.0974632843791722	1.00509223891401	0.536764705882353	1.03281342650776	1481.58241758242	0.03	0.0070525
11.506974	4.240188	0.077462	0.000274	-0.667435	0.000274	0.52735	0.131488	7909	12	67	0.514279	45695	7.7822	7.3452	Inf	0.00617	0.0563	39954305	45695	16.671233	1.026532	0.001043	0.509254	0.000146	0.504165	0.000153	-2.2e-05	1.6342277886398	8486	Transient	tropics_22	0.9589145	1.05261323671731	0.262703739213806	1.00740061943875	1.87671232876712	1.04598692888241	859.398692810457	0.03	0.1142375
14.208814	2.555557	0.118867	0.000165	-0.689136	0.000165	0.561811	0.112246	7937	12	76	0.518055	53475	7.92	7.4219	273.9726	0.00627	0.0606	39946525	53475	16.747945	1.014354	0.001093	0.508963	0.000144	0.498474	0.000176	-2.4e-05	1.66914375733239	8546	Est.	tropics_22	1.18406783333333	1.11028311718686	0.15096065873742	0.986338138638608	1.14583333333333	1.12706179259099	637.761363636364	0.03	0.1336875
15.038337	2.412677	0.093569	0.000156	-0.695799	0.000156	0.551458	0.107489	8049	13	106	0.431672	54868	7.0257	7.7288	273.9726	0.00662	0.0871	39945132	54868	17.054795	0.991295	0.002376	0.505838	0.000148	0.490327	0.000671	-0.000112	1.87122429904053	8677	Est.	tropics_22	1.15679515384615	1.10772915094579	0.0656565656565656	0.985841013849473	1.05405405405405	1.12467394208355	160.192250372578	0.03	0.13717
18.338957	6.288482	-0.019888	0.000406	-0.72231	0.000406	0.50511	0.118224	8385	16	62	0.530269	21193	3.0936	8.3301	Inf	0.0065	0.0244	39978807	21193	17.975342	0.977059	0.000775	0.491039	0.000123	0.497671	0.000118	-2.2e-05	1.48499155459243	8929	Transient	tropics_22	1.1461848125	1.00332575791861	0.523870967741936	0.988982862723032	3.30081300813008	1.0149476260421	1001.89830508475	0.03	0.0529825
17.720268	7.648718	0.002235	0.000493	-0.717341	0.000493	0.513806	0.113776	8413	17	60	0.547211	17803	3.2893	8.4068	273.9726	0.00609	0.0258	39982197	17803	18.052055	0.974693	0.000771	0.490785	0.000123	0.496725	0.00012	-2.3e-05	1.49360084385508	9341	Transient	tropics_22	1.04236870588235	1.02825966686358	0.639429312581064	0.994423734369111	4.00813008130081	1.03438723639841	948.133333333333	0.03	0.0445075
17.401058	6.312168	0.012848	0.000407	-0.714777	0.000407	0.518053	0.109311	8357	16	65	0.50297	25085	3.011	8.2534	Inf	0.00611	0.023	39974915	25085	17.89863	0.981915	0.000948	0.49153	0.000125	0.499659	0.000174	-2.9e-05	1.44978051436424	9541	Est.	tropics_22	1.087566125	1.03158714365554	0.429324894514768	0.99546561512356	3.256	1.03681310653866	628.224137931035	0.03	0.0627125
16.875	3.984375	-0.023308	0.000257	-0.710552	0.000257	0.497307	0.123892	8623	17	27	0.423215	5574	4.014	8.9822	34.2466	0.00658	0.031	39994426	5574	18.627397	0.990826	0.000828	0.488639	0.000169	0.507202	0.000123	-4.2e-05	2.01687922040348	10138	Transient	tropics_22	0.992647058823529	0.986007162990303	0.310386473429952	1.00559489675029	1.5207100591716	0.980491007527573	1007.25203252033	0.03	0.013935
19.784672	1.716407	-0.003508	0.000111	-0.733923	0.000111	0.519292	0.110384	8525	17	34	0.524213	9086	3.6198	8.7151	91.3242	0.00647	0.0273	39990914	9086	18.358904	0.978165	0.000869	0.489004	0.000146	0.500355	0.000168	-4.6e-05	1.72193252380847	10212	Transient	tropics_22	1.16380423529412	1.01874238583814	0.127733026467204	0.981632388590313	0.76027397260274	1.03784712853874	657.047619047619	0.03	0.022715
17.814607	2.701584	0.025538	0.000174	-0.718099	0.000174	0.526229	0.108881	8497	17	42	0.54455	10954	3.4872	8.6384	273.9726	0.00653	0.0234	39989046	10954	18.282192	0.97859	0.000921	0.48961	0.00014	0.499928	0.000162	-3.3e-05	1.62542123032565	10225	Est.	tropics_22	1.04791805882353	1.04831123194754	0.188925081433225	0.996054925489735	1.24285714285714	1.05260957577891	672.104938271605	0.03	0.027385
17.512346	2.546144	-0.017619	0.000164	-0.715671	0.000164	0.502705	0.11636	8651	17	26	0.424682	5032	4.0746	9.0575	27.3973	0.00604	0.0291	39994968	5032	18.70411	0.988465	0.000875	0.489446	0.000177	0.505162	0.000131	-4.4e-05	1.96394840444911	10552	Transient	tropics_22	1.030138	0.994001109808058	0.187428571428571	0.998810847349578	0.926553672316384	0.995136213729457	888.24427480916	0.03	0.01258
11.724138	3.142291	0.033975	0.000203	-0.669179	0.000203	0.505282	0.126287	8791	16	22	0.298529	5507	4.7036	9.4438	39.1389	0.00595	0.0338	39994493	5507	19.087671	1.009907	0.001014	0.492165	0.000191	0.513282	0.000158	-5.1e-05	2.01018533182902	10634	Transient	tropics_22	0.732758625	1.02440991342396	0.200197238658777	1.04056335381913	1.06282722513089	0.984414025818166	799.284810126582	0.03	0.0137675
11.106918	1.303034	0.061314	8.4e-05	-0.664221	8.4e-05	0.516715	0.117972	8777	16	19	0.306689	5292	4.5908	9.4055	45.6621	0.00643	0.0306	39994708	5292	19.049315	1.004953	0.000958	0.49196	0.000188	0.510956	0.000126	-4e-05	1.95479726039717	10642	Est.	tropics_22	0.694182375	1.05799248009661	0.0876826722338205	1.04617103599149	0.446808510638298	1.01127102920799	936.285714285714	0.03	0.01323
16.534653	4.796654	0.024418	0.000309	-0.707818	0.000309	0.520559	0.11817	9113	16	61	0.276349	33664	5.3355	10.3247	273.9726	0.00594	0.0412	39966336	33664	19.969863	1.02219	0.000836	0.494904	0.000159	0.51658	7.6e-05	-1.7e-05	2.10134776821136	10756	Transient	tropics_22	1.0334158125	1.00247367000266	0.369617224880383	0.995583257239883	1.94339622641509	1.00770258236866	1554.86842105263	0.03	0.08416
15.460317	2.398085	0.036072	0.000155	-0.699189	0.000155	0.521871	0.117529	8959	16	34	0.27847	13409	5.0386	9.9041	68.4932	0.00638	0.0363	39986591	13409	19.547945	1.023701	0.000994	0.49315	0.000166	0.519176	9.7e-05	-1.3e-05	2.01546170598416	10773	Transient	tropics_22	0.9662698125	1.01272782619041	0.155935613682093	1.00778302306445	0.933734939759036	1.00519091791608	1211.63917525773	0.03	0.0335225
14.452991	3.165169	0.062935	0.000204	-0.691098	0.000204	0.531884	0.116794	9043	16	50	0.290891	22713	5.0828	3.4849	136.9863	0.00627	0.0366	39977287	22713	19.778082	1.028561	0.000911	0.494136	0.000163	0.520592	7.1e-05	-9e-06	2.0566879501789	10822	Transient	tropics_22	0.9033119375	1.03538595643484	0.223929747530187	1.01394280275602	1.25153374233129	1.0216906905984	1644.98591549296	0.03	0.0567825
11.022364	4.660842	0.050346	0.000301	-0.663542	0.000301	0.511207	0.120794	9225	15	98	0.231965	42459	5.764	3.9397	Inf	0.00641	0.0476	39957541	42459	20.276712	0.998757	0.00113	0.495787	0.000172	0.503847	0.000153	-2.1e-05	2.31875952013777	10885	Est.	tropics_22	0.734824266666667	1.05294370813883	0.266371681415929	1.03880070552042	1.75	1.01460760905592	789.503267973856	0.03	0.1061475
20.466667	4.788192	0.022448	0.000309	-0.7394	0.000309	0.536194	0.109779	9337	15	100	0.167908	32893	5.8606	10.9384	273.9726	0.00634	0.0589	39967107	32893	20.583562	0.985952	0.001287	0.497639	0.000217	0.495625	0.000245	-6.5e-05	2.58745866065375	11032	Transient	tropics_22	1.36444446666667	1.03727346999186	0.24009324009324	0.959330498148317	1.42396313364055	1.08185422446406	448.077551020408	0.03	0.0822325
12.927461	4.461059	0.024036	0.000288	-0.678844	0.000288	0.505396	0.114891	9421	15	86	0.262469	25443	6.0058	11.1699	68.4932	0.00609	0.073	39974557	25443	20.813699	0.990031	0.001372	0.498113	0.000267	0.49735	0.000369	-0.000138	2.67902690569311	11051	Transient	tropics_22	0.861830733333333	1.03464153446287	0.209912536443149	1.01824883157938	1.07865168539326	1.01617774203277	311.357723577236	0.03	0.0636075
17.182203	2.481632	0.03908	0.00016	-0.713019	0.00016	0.530951	0.110699	9365	15	104	0.186199	29796	5.7842	11.0137	273.9726	0.00604	0.0654	39970204	29796	20.660274	0.990907	0.001228	0.497907	0.000231	0.49786	0.000227	-7.1e-05	2.677577982029	11241	Transient	tropics_22	1.1454802	1.04939582485158	0.130293159609121	0.984445211429403	0.692640692640693	1.0664664765195	487.660792951542	0.03	0.07449
22.252415	3.302228	0.0564	0.000213	-0.753744	0.000213	0.562602	0.100035	9449	15	86	0.290722	24133	6.3131	11.2438	136.9863	0.00619	0.0843	39975867	24133	20.890411	0.989813	0.001271	0.49811	0.000278	0.497313	4e-04	-0.000173	2.69651157710797	11317	Est.	tropics_22	1.48349433333333	1.06890979147496	0.167584579071597	0.944773883172859	0.766187050359712	1.13128351762371	250.0875	0.03	0.0603325
13.856934	5.99997	0.00806	0.000387	-0.68631	0.000387	0.501074	0.122886	9491	15	88	0.310114	22366	6.3578	4.3151	273.9726	0.00615	0.0897	39977634	22366	21.005479	0.994492	0.00128	0.497881	0.000297	0.49998	0.000471	-0.000217	2.69284444861148	11433	Transient	tropics_22	0.9237956	1.0136758960795	0.30234375	1.01114584352464	1.3030303030303	1.0021880875235	260.904458598726	0.03	0.055915
14.893271	5.459607	0.027657	0.000352	-0.694634	0.000352	0.515314	0.115036	9827	18	75	0.392551	26394	7.9206	5.2356	273.9726	0.00632	0.1458	39973606	26394	21.926027	1.005825	0.001087	0.484167	0.000393	0.520139	0.000445	-0.000286	2.32545060201237	11825	Transient	tropics_22	0.827403944444444	1.02208933481432	0.323827046918123	1.03116722673	0.895674300254453	0.990723633490279	258.507865168539	0.03	0.065985
12.864454	3.063232	0.044216	0.000198	-0.678338	0.000198	0.515355	0.112934	9673	17	62	0.241078	19110	7.3419	11.8603	54.7945	0.00628	0.1227	39980890	19110	21.50411	0.999728	0.00134	0.490573	0.000389	0.510497	0.000786	-0.000413	2.55619207965227	11880	Transient	tropics_22	0.756732588235294	1.04549246940788	0.147761194029851	1.03442237932901	0.508997429305913	1.00951621654975	143.681933842239	0.03	0.047775
19.270062	2.440956	0.022342	0.000157	-0.729789	0.000157	0.530829	0.106619	9701	17	65	0.279564	19348	7.4678	4.8904	Inf	0.00651	0.1282	39980652	19348	21.580822	1.007762	0.001018	0.488998	0.000398	0.516157	0.000599	-0.000368	2.54024886618279	12036	Transient	tropics_22	1.13353305882353	1.01471721659916	0.154223968565815	0.98571095099653	0.394472361809045	1.0284254596954	177.994991652755	0.03	0.04837
14.065693	7.124638	0.045726	0.00046	-0.687987	0.00046	0.521199	0.111789	9785	18	79	0.367499	23815	7.8497	12.163	68.4932	0.00624	0.1423	39976185	23815	21.810959	1.011265	0.001361	0.484882	0.000403	0.522387	0.000723	-0.000388	2.38857091657765	12158	Est.	tropics_22	0.781427388888889	1.03512684792792	0.337986774430566	1.03651354063632	1.14143920595534	0.9977258239581	154.618257261411	0.03	0.0595375
11.764479	7.654954	0.03291	0.000494	-0.669503	0.000494	0.505161	0.10972	10289	14	70	0.55172	25580	8.367	13.5466	273.9726	0.00624	0.133	39974420	25580	23.191781	0.982474	0.000771	0.502554	0.000316	0.489193	0.000162	-0.000138	1.61577879094632	12685	Est.	tropics_22	0.840319928571429	1.05189300060717	0.640726329442283	1.01872228687561	1.56329113924051	1.03264151367661	677.283950617284	0.03	0.06395
23.011594	4.457837	0.001832	0.000288	-0.759842	0.000288	0.535946	0.10069	10331	13	69	0.533945	21373	8.2021	6.6164	136.9863	0.00622	0.1271	39978627	21373	23.306849	0.988659	0.000739	0.503417	0.000311	0.491449	0.000178	-0.000149	1.77144213115439	12773	Transient	tropics_22	1.77012261538462	1.01332580711574	0.389715832205683	0.929130967255966	0.92604501607717	1.09054245710135	565.674157303371	0.03	0.0534325
12.304242	7.05774	0.013776	0.000455	-0.673838	0.000455	0.497723	0.112158	10303	14	74	0.551193	24144	7.9411	6.5397	91.3242	0.00616	0.1224	39975856	24144	23.230137	0.984301	0.000854	0.503035	0.000311	0.489621	0.000175	-0.000132	1.66986684073079	13009	Transient	tropics_22	0.878874428571429	1.03004195497464	0.532786885245902	1.01334579948548	1.46302250803859	1.01654749285672	640.902857142857	0.03	0.06036
11.413559	6.00185	0.013349	0.000387	-0.666684	0.000387	0.493881	0.114196	10387	13	64	0.507083	17437	8.2781	13.8123	68.4932	0.00624	0.1243	39982563	17437	23.460274	0.98944	0.00083	0.505572	0.000295	0.489668	0.000142	-0.000112	1.83842067127506	13196	Transient	tropics_22	0.877966076923077	1.02425462451798	0.466265060240964	1.01549971098015	1.31186440677966	1.00860378868948	804.197183098591	0.03	0.0435925
10.163594	8.298122	0.013478	0.000535	-0.656644	0.000535	0.488951	0.108921	10513	12	39	0.336052	12629	9.1298	7.1151	273.9726	0.00644	0.1385	39987371	12629	23.805479	0.995925	0.001153	0.509144	0.00024	0.489316	0.000171	-6e-05	2.05024548436762	13556	Transient	tropics_22	0.846966166666667	1.01771643214267	0.464006938421509	1.0185503539451	2.22916666666667	0.999254060770545	636.964912280702	0.03	0.0315725
10.367117	5.367477	0.013663	0.000346	-0.658279	0.000346	0.489842	0.11574	10513	12	39	0.336052	12629	9.1298	7.1151	273.9726	0.00644	0.1385	39987371	12629	23.805479	0.995925	0.001153	0.509144	0.00024	0.489316	0.000171	-6e-05	2.05024548436762	13730	Transient	tropics_22	0.863926416666667	1.01790472709937	0.300086730268864	1.01688638478187	1.44166666666667	1.00107496995806	676.842105263158	0.03	0.0315725
7.289394	5.290494	0.060879	0.000341	-0.633558	0.000341	0.5011	0.197609	1875	9	51	0.299001	21729	4.4143	3.9836	91.3242	0.0063	0.0396	39978271	21729	0.139726	1.000421	0.000963	0.520946	0.000149	0.480287	0.000109	-7e-06	2.13617670385991	1473	Est.	tropics_23	0.809932666666667	1.06232307318541	0.354101765316719	1.01872402613906	2.28859060402685	1.04333450624314	1812.92660550459	0.03	0.0543225
10.74477	2.817703	0.007291	0.000182	-0.661312	0.000182	0.48815	0.188917	2393	9	40	0.38864	7799	4.3672	5.2534	136.9863	0.00638	0.0509	39992201	7799	1.558904	0.987039	0.000925	0.52277	0.000157	0.472191	8.1e-05	2e-06	1.75105261053134	1731	Transient	tropics_23	1.19386333333333	1.020544926852	0.196756756756757	0.987381965655716	1.15923566878981	1.0337977640404	2332.30864197531	0.03	0.0194975
8.674157	2.803939	0.012104	0.000181	-0.644681	0.000181	0.482427	0.191117	2337	9	42	0.446751	8817	4.2056	4.7671	91.3242	0.00624	0.0501	39991183	8817	1.405479	0.991034	0.000668	0.522365	0.000145	0.474468	2.8e-05	3e-06	1.61196972042595	2014	Transient	tropics_23	0.963795222222222	1.02133483801524	0.270958083832335	1.00471880037035	1.24827586206897	1.01677457699992	6825.60714285714	0.03	0.0220425
7.081301	6.416154	0.01533	0.000414	-0.631887	0.000414	0.47782	0.191589	2407	9	35	0.394098	7658	4.4644	5.2918	30.4414	0.00636	0.0538	39992342	7658	1.59726	0.986106	0.001056	0.52278	0.000161	0.471733	0.000104	4e-06	1.76731591173776	2057	Transient	tropics_23	0.786811222222222	1.02975553054746	0.392045454545454	1.01684790523822	2.57142857142857	1.0129034856582	1842.20192307692	0.03	0.019145
8.021459	1.214132	0.016464	7.8e-05	-0.639438	7.8e-05	0.481984	0.197467	2435	9	34	0.405736	7357	4.4634	5.0356	45.6621	0.00648	0.0527	39992643	7357	1.673973	0.994654	0.000767	0.522936	0.000162	0.475685	4e-05	1e-06	1.77790533778196	2203	Transient	tropics_23	0.891273222222222	1.02206423391176	0.101694915254237	1.00889754324054	0.481481481481481	1.01324195633665	4936.675	0.03	0.0183925
7.810484	1.556826	0.065579	1e-04	-0.637744	1e-04	0.505383	0.177499	2491	9	32	0.471258	6767	4.572	5.189	45.6621	0.00624	0.0498	39993233	6767	1.827397	0.99842	0.00106	0.523125	0.000164	0.477306	9.7e-05	5e-06	1.78643210228498	2296	Est.	tropics_23	0.867831555555556	1.06946684598823	0.0943396226415094	1.01024294116742	0.609756097560976	1.05882389913389	1829.88659793814	0.03	0.0169175
7.959514	2.184596	0.03665	0.000141	-0.638941	0.000141	0.49157	0.186548	2589	9	36	0.418111	7498	4.9065	5.4575	39.1389	0.00644	0.0585	39992502	7498	2.09589	1.012996	0.00115	0.522787	0.000151	0.484609	0.000145	-6e-06	1.99924105015194	2422	Transient	tropics_23	0.884390444444444	1.02402170574429	0.122608695652174	1.00968677969943	0.933774834437086	1.01436415749604	1286.53793103448	0.03	0.018745
8.419444	1.826844	0.006328	0.000118	-0.642635	0.000118	0.478702	0.194308	2715	9	35	0.37541	11582	4.9713	3.337	34.2466	0.00621	0.068	39988418	11582	2.441096	1.024196	0.001235	0.520972	0.000132	0.491707	0.000213	-2.3e-05	1.88612500118996	2428	Transient	tropics_23	0.935493777777778	0.982573710590092	0.0955465587044534	1.00946852701083	0.893939393939394	0.973551322230515	912.244131455399	0.03	0.028955
11.466954	6.073621	-0.006731	0.000392	-0.667113	0.000392	0.484335	0.169114	3079	10	62	0.779399	22747	4.7631	4.3342	136.9863	0.00626	0.0309	39977253	22747	3.438356	0.972612	0.000652	0.516632	0.000166	0.470855	4.7e-05	-1.7e-05	1.0965424143785	2601	Transient	tropics_23	1.1466954	1.02126192401464	0.601226993865031	0.993333775280379	2.36144578313253	1.0286287710654	3598.17021276596	0.03	0.0568675
8.94	9.2724	0.028403	0.000598	-0.646816	0.000598	0.491386	0.169842	3233	10	29	0.779402	7457	5.1581	4.7562	136.9863	0.00669	0.0208	39992543	7457	3.860274	0.968844	0.000751	0.518247	0.000172	0.467562	6e-05	-1.3e-05	1.00348074852464	2632	Est.	tropics_23	0.894	1.06189459954732	0.796271637816245	1.01054250104184	3.47674418604651	1.05095367031538	2830.7	0.03	0.0186425
12.526718	2.539363	-0.017693	0.000164	-0.675625	0.000164	0.482919	0.176652	3401	10	17	0.660388	3663	5.5585	5.2164	19.5695	0.00628	0.0229	39996337	3663	4.320548	0.999982	0.000603	0.519336	0.000143	0.481559	2.6e-05	-5e-06	1.18890902627555	3152	Transient	tropics_23	1.2526718	0.98248028672898	0.271973466003317	0.979786298790318	1.14685314685315	1.00282416069474	6794.30769230769	0.03	0.0091575
9.710744	0.965918	0.011794	6.2e-05	-0.653007	6.2e-05	0.486243	0.178338	3541	9	16	0.475713	3294	5.3926	5.5973	22.8311	0.00598	0.0223	39996706	3294	4.70411	1.014093	0.000899	0.520669	0.000115	0.487075	8.8e-05	1.1e-05	1.18241249204808	3558	Transient	tropics_23	1.07897155555556	0.997801802642605	0.0689655172413793	0.999633822885808	0.539130434782609	0.998291844171842	2026.56818181818	0.03	0.008235
10.603558	4.833939	0.02271	0.000312	-0.660178	0.000312	0.495393	0.16678	4031	10	56	0.847747	25497	4.6117	6.9425	54.7945	0.00627	0.0076	39974503	25497	6.046575	0.992811	0.000683	0.516699	0.000164	0.480541	2.3e-05	-2e-06	0.799629630552128	3642	Transient	tropics_23	1.0603558	1.0303772170886	0.456808199121523	1.00011678586882	1.90243902439024	1.03090683209133	7251.30434782609	0.03	0.0637425
9.498778	4.237774	0.039268	0.000273	-0.651304	0.000273	0.499215	0.169441	4017	10	55	0.846139	25627	4.7474	6.8986	136.9863	0.00633	0.0077	39974373	25627	6.008219	0.994058	0.000889	0.516759	0.000163	0.481088	7e-05	-1e-06	0.804052605685004	3689	Transient	tropics_23	0.9498778	1.04626609260561	0.307086614173228	1.00891416061017	1.67484662576687	1.03767917719835	2420.58571428571	0.03	0.0640675
10.720812	4.170785	-0.021461	0.000269	-0.66112	0.000269	0.474201	0.172454	4423	9	28	0.546735	5895	5.3155	3.8849	54.7945	0.00637	0.0145	39994105	5895	7.120548	0.984868	0.001242	0.523035	0.000168	0.4709	0.000129	9e-06	1.62440386751725	3877	Transient	tropics_23	1.19120133333333	0.993805919842154	0.21658615136876	0.987071199910591	1.60119047619048	1.00700998088766	1336.85271317829	0.03	0.0147375
7.982222	6.737462	0.016819	0.000435	-0.639123	0.000435	0.481982	0.173616	4493	8	24	0.439059	5571	5.3055	3.7233	54.7945	0.00615	0.0158	39994429	5571	7.312329	1.001843	0.000655	0.523695	0.000153	0.478429	2.1e-05	1e-06	1.68559608068867	4084	Transient	tropics_23	0.99777775	1.01509042403076	0.66412213740458	1.00775272312352	2.84313725490196	1.0074263892866	8267.42857142857	0.03	0.0139275
8.813187	2.08598	0.022852	0.000135	-0.645798	0.000135	0.488175	0.168656	4325	9	33	0.714142	7969	5.317	5.1315	45.6621	0.0097	0.01	39992031	7969	6.852055	0.982437	0.000962	0.521665	0.000171	0.470989	8.2e-05	0	1.22138347586195	4149	Transient	tropics_23	0.979243	1.04140530874308	0.14033264033264	1.0049438402177	0.789473684210526	1.03648917490642	2056.78048780488	0.03	0.0199225
6.071895	2.654962	0.032296	0.000171	-0.623779	0.000171	0.482066	0.17202	4339	9	27	0.682808	7207	5.3501	5.1644	34.2466	0.00611	0.0115	39992793	7207	6.890411	0.988495	0.000779	0.522121	0.000172	0.473473	3.1e-05	4e-06	1.30804280184612	4156	Est.	tropics_23	0.674655	1.04484410717675	0.219512195121951	1.0264198947763	0.994186046511628	1.01814887015733	5549.03225806452	0.03	0.0180175
9.675676	2.662381	0.008237	0.000172	-0.652725	0.000172	0.484414	0.170484	4549	8	24	0.351329	6094	5.3663	3.8767	24.9066	0.00596	0.0174	39993906	6094	7.465753	1.006819	0.001037	0.523734	0.000148	0.480753	9.4e-05	1e-05	1.76412959175872	4366	Transient	tropics_23	1.2094595	1.00144218317379	0.165863066538091	0.99406404495038	1.16216216216216	1.00761513708703	1813.65957446809	0.03	0.015235
12.472131	2.970535	-0.003233	0.000192	-0.675187	0.000192	0.489807	0.167715	4759	9	31	0.525113	9278	5.6768	4.4521	54.7945	0.00635	0.0198	39990722	9278	8.041096	1.004406	0.000542	0.523059	0.000138	0.480256	2.5e-05	-1e-05	1.65524081671906	4514	Transient	tropics_23	1.38579233333333	0.992399707406176	0.354243542435424	0.973238616023596	1.39130434782609	1.01988731010128	6708.6	0.03	0.023195
8.272358	2.661594	0.052041	0.000172	-0.641454	0.000172	0.500524	0.16504	4885	9	57	0.550553	13461	6.2739	4.7973	54.7945	0.00609	0.0236	39986539	13461	8.386301	1.015519	0.000722	0.521622	0.000154	0.486896	3.9e-05	-4e-06	1.79276101197862	4590	Est.	tropics_23	0.919150888888889	1.03732075106835	0.238227146814404	1.00940201518939	1.11688311688312	1.0279895501298	4231.79487179487	0.03	0.0336525
11.242366	4.519503	0.019942	0.000292	-0.665309	0.000292	0.496452	0.1657	4983	9	56	0.604836	16459	6.305	5.0658	45.6621	0.00622	0.0248	39983541	16459	8.654795	1.007314	0.000783	0.520942	0.000158	0.483603	6.2e-05	-9e-06	1.69733199388767	4612	Transient	tropics_23	1.24915177777778	1.0127350260842	0.372924648786718	0.986894206525328	1.84810126582278	1.02656931408614	2672.58064516129	0.03	0.0411475
11.541199	2.484258	0.033532	0.00016	-0.66771	0.00016	0.50447	0.15827	5095	9	48	0.558634	17652	6.9912	5.3726	91.3242	0.00635	0.0311	39982348	17652	8.961644	0.99282	0.000756	0.520548	0.000151	0.477038	9.6e-05	-2.6e-05	1.79828530168019	4718	Transient	tropics_23	1.28235544444444	1.04157907215198	0.211640211640212	0.985272699501142	1.05960264900662	1.05750485286287	1648.64583333333	0.03	0.04413
7.853801	1.832427	0.0699	0.000118	-0.638092	0.000118	0.507874	0.154542	5179	9	60	0.525197	16649	7.4848	5.6027	273.9726	0.00641	0.0357	39983351	16649	9.191781	0.986844	0.000953	0.520181	0.00016	0.474515	0.000147	-3.3e-05	1.8331822620218	4845	Est.	tropics_23	0.872644555555556	1.08669752848318	0.123819517313746	1.01560698755508	0.7375	1.0703012549656	1051.30612244898	0.03	0.0416225
9.103306	5.27032	0.08549	0.00034	-0.648128	0.00034	0.521028	0.146306	5319	10	49	0.37096	14449	8.1158	5.9863	68.4932	0.00604	0.0531	39985551	14449	9.575342	1.005998	0.00134	0.519396	0.000165	0.484416	0.000189	-1.3e-05	2.03516329568837	5019	Est.	tropics_23	0.9103306	1.08275629651641	0.253731343283582	1.00698496282336	2.06060606060606	1.07557966706302	774.10582010582	0.03	0.0361225
9.096197	4.355399	0.060303	0.000281	-0.648071	0.000281	0.508357	0.149673	5571	9	80	0.408741	39377	4.0032	6.0904	273.9726	0.00598	0.0309	39960623	39377	10.265753	1.022391	0.00136	0.519587	0.000148	0.492119	0.000198	-8e-06	1.5914188365025	5368	Transient	tropics_23	1.01068855555556	1.03889640242037	0.206617647058824	1.00667217418082	1.89864864864865	1.03299608428043	755.924242424242	0.03	0.0984425
7.405821	4.74396	0.051271	0.000306	-0.634493	0.000306	0.496992	0.148018	5571	9	80	0.408741	39377	4.0032	6.0904	273.9726	0.00598	0.0309	39960623	39377	10.265753	1.022391	0.00136	0.519587	0.000148	0.492119	0.000198	-8e-06	1.5914188365025	5405	Est.	tropics_23	0.822869	1.02955533786252	0.225	1.02043398647647	2.06756756756757	1.00990207653027	747.565656565657	0.03	0.0984425
12.818182	3.285124	-0.044735	0.000212	-0.677966	0.000212	0.471195	0.142637	5907	9	36	0.421004	8589	4.0633	2.3808	54.7945	0.00643	0.031	39991411	8589	11.186301	0.977242	0.001024	0.520661	0.000167	0.469404	1e-04	-1e-06	1.72275283204689	5568	Transient	tropics_23	1.42424244444444	0.978520013196539	0.20703125	0.975007730588071	1.26946107784431	1.00381547664698	1426.37	0.03	0.0214725
6.424318	2.547002	0.073265	0.000164	-0.62661	0.000164	0.50368	0.133366	5893	9	40	0.428704	9678	4.0309	2.3425	91.3242	0.00627	0.0299	39990322	9678	11.147945	0.970427	0.001006	0.520402	0.000168	0.466344	7.8e-05	9e-06	1.68818901764551	6368	Est.	tropics_23	0.713813111111111	1.1088063741857	0.163021868787276	1.02689911063466	0.976190476190476	1.08006107079752	1709.82051282051	0.03	0.024195
9.209068	3.626316	0.015778	0.000234	-0.648977	0.000234	0.48633	0.134299	6579	8	42	0.862271	12314	3.8909	2.2575	91.3242	0.00665	0.0082	39987686	12314	13.027397	0.958424	0.000904	0.526821	0.000197	0.455027	0.000102	-2.5e-05	0.787634423393237	7006	Transient	tropics_23	1.1511335	1.05997254855422	0.258849557522124	0.991950022591808	1.18781725888325	1.0687937199331	1316.6568627451	0.03	0.030785
6.252294	2.48222	0.002027	0.00016	-0.625228	0.00016	0.468345	0.141246	6705	7	24	0.678586	5006	4.3664	2.6027	54.7945	0.00633	0.018	39994994	5006	13.372603	0.988669	0.000849	0.52948	0.000182	0.466999	6.5e-05	-1e-05	1.26852695707929	7067	Transient	tropics_23	0.893184857142857	1.01351317352245	0.188457008244994	1.01068860547093	0.879120879120879	1.00288223315253	2173.01538461538	0.03	0.012515
8.536585	1.736466	-0.000309	0.000112	-0.643576	0.000112	0.475909	0.139268	6691	7	24	0.708064	5419	4.3292	2.5644	68.4932	0.00642	0.0174	39994581	5419	13.334247	0.98305	0.000811	0.529624	0.000182	0.464232	7.1e-05	-1.7e-05	1.20821840331757	7096	Transient	tropics_23	1.21951214285714	1.0169279769448	0.13810110974106	0.992043777789897	0.615384615384615	1.02515337159007	1961.52112676056	0.03	0.0135475
4.332203	1.726929	0.041889	0.000111	-0.609806	0.000111	0.479973	0.134856	6621	8	36	0.808937	8437	4.0418	3.0973	91.3242	0.00652	0.011	39991563	8437	13.142466	0.966879	0.000919	0.527733	0.000198	0.458226	8e-05	-1.3e-05	0.988892296643267	7438	Est.	tropics_23	0.541525375	1.07849971287838	0.120783460282916	1.02979402343332	0.560606060606061	1.04745911406162	1685.7	0.03	0.0210925
3.94386	1.491585	0.100516	9.6e-05	-0.606686	9.6e-05	0.507363	0.127065	6943	7	22	0.785118	8023	3.3992	3.137	34.2466	0.00611	0.0178	39991977	8023	14.024658	1.032544	0.001153	0.531012	0.00015	0.486273	0.000105	1.3e-05	0.86933514321356	7891	Est.	tropics_23	0.563408571428571	1.07089028014678	0.0832610581092801	1.02663314737686	0.64	1.04337069917515	1210.14285714286	0.03	0.0200575
4.328244	3.056378	-0.032184	0.000197	-0.609774	0.000197	0.445758	0.136932	7419	6	53	0.772961	14416	3.4118	3.737	136.9863	0.00655	0.0155	39985584	14416	15.328767	0.955126	0.000815	0.533803	0.000154	0.44748	6.7e-05	2e-06	1.11996903033809	7956	Transient	tropics_23	0.721374	1.01382267183803	0.241717791411043	1.01811657155927	1.27922077922078	0.996151783319925	2043.76119402985	0.03	0.03604
5.563063	3.372149	-0.009363	0.000218	-0.619692	0.000218	0.460593	0.130324	7419	6	53	0.772961	14416	3.4118	3.737	136.9863	0.00655	0.0155	39985584	14416	15.328767	0.955126	0.000815	0.533803	0.000154	0.44748	6.7e-05	2e-06	1.11996903033809	8110	Transient	tropics_23	0.927177166666667	1.0372251372088	0.267484662576687	1.00806880066214	1.41558441558442	1.02930410297667	1945.13432835821	0.03	0.03604
4.293103	21.103746	4e-05	0.001362	-0.609492	0.001362	0.460079	0.13643	7685	6	20	0.645411	1678	4.3173	4.5562	14.4196	0.00624	0.0185	39998322	1678	16.057534	0.981413	0.000714	0.535404	0.000146	0.458451	7.5e-05	-1.4e-05	1.430605765548	8153	Transient	tropics_23	0.715517166666667	1.01897977793244	1.90756302521008	1.01535842361565	9.32876712328767	1.00355108833878	1819.06666666667	0.03	0.004195
6.793594	6.220742	-0.004014	0.000401	-0.629576	0.000401	0.467585	0.129847	7475	6	40	0.710672	7749	3.6771	4.2685	136.9863	0.00636	0.0185	39992251	7749	15.482192	0.957692	0.000725	0.533758	0.000161	0.448726	4.8e-05	-1e-06	1.41326641089366	8174	Transient	tropics_23	1.13226566666667	1.03999411640668	0.553103448275862	0.99823827991506	2.49068322981366	1.04202787447128	2705.14583333333	0.03	0.0193725
5.272727	1.319559	-0.004383	8.5e-05	-0.61736	8.5e-05	0.461671	0.134947	7629	6	21	0.641528	2042	4.192	4.4767	24.9066	0.00626	0.0195	39997958	2042	15.90411	0.979924	0.000791	0.534774	0.000147	0.458264	6.3e-05	3e-06	1.47387057100463	8275	Transient	tropics_23	0.878787833333333	1.01602429507437	0.107458912768647	1.00858771591263	0.578231292517007	1.00743457919453	2142.01587301587	0.03	0.005105
5.570248	6.906222	0.005897	0.000446	-0.61975	0.000446	0.467574	0.130414	7559	6	27	0.669714	3391	3.9902	3.3575	24.9066	0.00666	0.0198	39996609	3391	15.712329	0.961697	0.000969	0.534837	0.000166	0.449696	0.000101	-3e-06	1.47841892012277	8432	Transient	tropics_23	0.928374666666667	1.04597853745264	0.460268317853457	1.00606154868911	2.68674698795181	1.03975574610403	1291.22772277228	0.03	0.0084775
6.55814	0.52569	0.004254	3.4e-05	-0.627685	3.4e-05	0.470497	0.134421	7825	7	13	0.476279	1075	4.4845	4.7452	8.8378	0.00616	0.0198	39998925	1075	16.441096	1.003316	0.000845	0.53175	0.000131	0.471907	0.000117	-1.6e-05	1.34452798767957	9148	Transient	tropics_23	0.936877142857143	1.0009439310268	0.0402366863905325	1.00390442739594	0.259541984732824	0.997012123151384	1148.89743589744	0.03	0.0026875
5.442953	1.253457	0.023191	8.1e-05	-0.618727	8.1e-05	0.475256	0.127936	7531	6	31	0.672414	4408	3.8893	3.3192	34.2466	0.00662	0.0191	39995592	4408	15.635616	0.963269	0.000878	0.534817	0.000157	0.450452	8.8e-05	-4e-06	1.52798725565016	9194	Est.	tropics_23	0.907158833333333	1.06248825833942	0.092255125284738	1.00712893742351	0.515923566878981	1.05506469057746	1453.81818181818	0.03	0.01102
9.59375	0.959961	-0.021077	6.2e-05	-0.652067	6.2e-05	0.470054	0.132988	7755	6	16	0.554517	1284	4.3675	4.6521	8.5616	0.00658	0.018	39998716	1284	16.249315	0.997087	0.000665	0.534498	0.000128	0.466539	5.5e-05	-2e-06	1.51004162845121	9314	Transient	tropics_23	1.59895833333333	0.982004145688398	0.0932330827067669	0.974686196374696	0.484375	1.00753420400009	2417.96363636364	0.03	0.00321
6.314286	0.329796	0.017609	2.1e-05	-0.625726	2.1e-05	0.47589	0.136049	7909	7	14	0.382716	1053	4.8104	4.863	8.3022	0.0062	0.0251	39998947	1053	16.671233	1.005976	0.000571	0.52876	0.000127	0.475913	0.000132	-5.8e-05	1.74626656366059	9383	Transient	tropics_23	0.902040857142857	1.01171892021755	0.0367775831873905	1.01156095345616	0.165354330708661	0.999951671839181	1030.67424242424	0.03	0.0026325
9.916667	1.118056	0.035081	7.2e-05	-0.654661	7.2e-05	0.498499	0.13386	8091	9	14	0.520878	1413	4.8878	5.1041	11.9119	0.00607	0.0249	39998587	1413	17.169863	1.017311	0.000799	0.522159	0.000127	0.487314	0.000139	-3.5e-05	1.61854376814677	9384	Transient	tropics_23	1.10185188888889	1.01807962107308	0.0901126408010013	0.995134017218967	0.566929133858268	1.02295234694673	963.021582733813	0.03	0.0035325
7.428571	0.571429	0.078855	3.7e-05	-0.634676	3.7e-05	0.510499	0.12684	8077	9	14	0.498102	1317	5.0324	5.0918	8.058	0.00613	0.026	39998683	1317	17.131507	1.013715	0.000774	0.523202	0.000133	0.484619	0.000125	-3.3e-05	1.62297094776615	9396	Est.	tropics_23	0.825396777777778	1.06740791427545	0.0478036175710594	1.01319799089843	0.278195488721804	1.05340277620151	1014.72	0.03	0.0032925
6.2	1.31	0.040286	8.5e-05	-0.624808	8.5e-05	0.486374	0.138671	8189	9	16	0.488323	2355	5.0852	5.2425	11.4155	0.00625	0.0285	39997645	2355	17.438356	1.033551	0.00073	0.52102	0.000127	0.496122	6.8e-05	-8e-06	1.66137466649915	9402	Transient	tropics_23	0.688888888888889	1.00731215841787	0.116438356164384	1.0275310133581	0.669291338582677	0.980351607064391	2039.27941176471	0.03	0.0058875
9.930681	4.449083	-0.015216	0.000287	-0.654774	0.000287	0.474695	0.128515	8623	9	145	0.860746	51575	2.8287	4.763	136.9863	0.00658	0.0075	39948425	51575	18.627397	0.938008	0.000687	0.522711	0.000148	0.4488	5.8e-05	-5e-06	0.853943038194368	9442	Transient	tropics_23	1.103409	1.04999016895714	0.417758369723435	0.993970797935578	1.93918918918919	1.05769830659537	2215.77586206897	0.03	0.1289375
9.551282	4.298652	-0.044627	0.000277	-0.651726	0.000277	0.458968	0.13468	8833	9	27	0.692994	2241	3.6882	6.1288	19.5695	0.00677	0.0185	39997759	2241	19.20274	0.957811	0.000836	0.522983	0.000139	0.45804	9.9e-05	-7e-06	1.437009234762	9451	Transient	tropics_23	1.06125355555556	0.998478964436178	0.33133971291866	0.996486507037817	1.99280575539568	1.00202602392804	1360.40404040404	0.03	0.0056025
9.255319	3.041195	-0.006227	0.000196	-0.649349	0.000196	0.475867	0.12671	8749	9	49	0.806726	7642	3.3981	5.1055	Inf	0.00664	0.0122	39992358	7642	18.972603	0.933256	0.000783	0.523203	0.000154	0.446128	9.7e-05	-1.7e-05	1.03880230470925	9749	Est.	tropics_23	1.02836877777778	1.06486574700247	0.250319284802043	0.998437966157414	1.27272727272727	1.06666024100707	1306.28865979381	0.03	0.019105
8.136364	0.299587	-0.022185	1.9e-05	-0.640361	1.9e-05	0.464062	0.134433	8945	9	14	0.42236	644	4.1126	6.2822	7.6104	0.00596	0.039	39999356	644	19.509589	0.976854	0.00143	0.520252	0.000178	0.46959	0.000195	-3e-06	1.7885878925548	9752	Transient	tropics_23	0.904040444444445	1.00123383570813	0.0132867132867133	1.01316689956497	0.106741573033708	0.988228028705892	689.4	0.03	0.00161
10.781818	0.425124	-0.072641	2.7e-05	-0.66161	2.7e-05	0.450712	0.137425	8875	9	24	0.570711	1393	3.8893	6.1836	17.1233	0.00641	0.0252	39998607	1393	19.317808	0.954099	0.001476	0.522204	0.000141	0.456973	0.000271	-2.1e-05	1.72771927549094	10109	Transient	tropics_23	1.19797977777778	0.974673085953222	0.0182926829268293	0.98815764212643	0.191489361702128	0.986298971711677	507.10332103321	0.03	0.0034825
6.177778	1.079506	0.016813	7e-05	-0.62463	7e-05	0.474994	0.129977	8875	9	24	0.570711	1393	3.8893	6.1836	17.1233	0.00641	0.0252	39998607	1393	19.317808	0.954099	0.001476	0.522204	0.000141	0.456973	0.000271	-2.1e-05	1.72771927549094	10798	Est.	tropics_23	0.686419777777778	1.0658800962302	0.0474254742547425	1.02538378084179	0.49645390070922	1.03943559028652	479.619926199262	0.03	0.0034825
10.806452	3.44641	-0.047062	0.000222	-0.661808	0.000222	0.462475	0.135238	8917	9	19	0.522512	844	4.0063	6.2438	10.5374	0.00635	0.0314	39999156	844	19.432877	0.965318	0.00157	0.520605	0.000147	0.463728	0.000251	-2e-06	1.77947000609884	10888	Transient	tropics_23	1.20071688888889	0.988304627081893	0.14140127388535	0.990996458982186	1.51020408163265	0.997297985025705	538.796812749004	0.03	0.00211
10.756757	0.346238	0.007102	2.2e-05	-0.661409	2.2e-05	0.488019	0.126506	8931	9	16	0.518868	742	4.0398	6.2589	7.6104	0.0066	0.0322	39999258	742	19.471233	0.966465	0.001818	0.520033	0.000161	0.464781	0.00029	2e-06	1.71824942340929	10919	Transient	tropics_23	1.19519522222222	1.04207320390331	0.0121012101210121	0.992482407401244	0.136645962732919	1.04999774087151	436.227586206897	0.03	0.001855
7.642857	0.420068	0.064686	2.7e-05	-0.636397	2.7e-05	0.504181	0.126981	9225	9	9	0.821293	1052	2.7483	6.663	3.753	0.00622	0.0227	39998948	1052	20.276712	1.036206	0.000491	0.519473	9.8e-05	0.498855	2e-05	4e-06	0.730654126833804	10958	Est.	tropics_23	0.849206333333333	1.02954816808032	0.054989816700611	1.0187164401482	0.275510204081633	1.01067644906837	6349.05	0.03	0.00263
9.912281	1.343183	0.057201	8.7e-05	-0.654626	8.7e-05	0.509634	0.128423	9295	10	9	0.804388	1641	2.614	6.7616	8.8378	0.00595	0.0158	39998359	1641	20.468493	1.033497	0.000572	0.516889	8.8e-05	0.500037	4.4e-05	5e-06	0.776337207301859	10960	Transient	tropics_23	0.9912281	1.02454929390235	0.152097902097902	1.00531520355768	0.988636363636364	1.0191925797491	2918.70454545455	0.03	0.0041025
10.230366	2.62756	0.060413	0.00017	-0.657181	0.00017	0.5127	0.134768	9505	11	22	0.530155	10927	2.9836	7.0479	45.6621	0.00609	0.0169	39989073	10927	21.043836	1.040146	0.000597	0.512235	0.000108	0.507844	4.5e-05	-4e-06	1.23773627813501	10970	Transient	tropics_23	0.930033272727273	1.02127506677885	0.284757118927973	1.01186056005886	1.57407407407407	1.0095619914777	2994.84444444444	0.03	0.0273175
11.305987	3.141405	0.058084	0.000203	-0.66582	0.000203	0.516184	0.128321	9617	11	58	0.412161	29355	3.4588	4.1932	91.3242	0.00632	0.0196	39970645	29355	21.350685	1.032136	0.000711	0.511228	0.00013	0.504923	4.9e-05	-3e-06	1.43064768167938	10986	Transient	tropics_23	1.027817	1.02680655989977	0.285513361462729	1.00513273190323	1.56153846153846	1.02230241046655	2618.79591836735	0.03	0.0733875
10.757865	6.048139	0.008492	0.00039	-0.661418	0.00039	0.489101	0.132962	9827	12	90	0.421516	33370	4.1053	4.6329	273.9726	0.00648	0.0233	39966630	33370	21.926027	0.973126	0.000685	0.510388	0.000148	0.476854	5.5e-05	-1e-05	1.76231844211644	11054	Transient	tropics_23	0.89648875	1.03637983088983	0.569343065693431	1.01122863130904	2.63513513513514	1.02568291342843	2417.49090909091	0.03	0.083425
9.15864	3.566901	0.02455	0.00023	-0.648572	0.00023	0.490398	0.139071	10359	10	43	0.306289	10797	5.466	4.2712	34.2466	0.00596	0.052	39989203	10797	23.383562	1.023186	0.000702	0.517023	0.000178	0.494991	6.2e-05	-3.2e-05	2.18747927867761	11088	Transient	tropics_23	0.915864	1.00163003844636	0.327635327635328	1.01115770605443	1.29213483146067	0.990721043412911	2243.08064516129	0.03	0.0269925
12.617162	2.579507	0.005044	0.000166	-0.676352	0.000166	0.494454	0.130238	9981	12	45	0.39165	9317	4.5995	4.8521	45.6621	0.00664	0.0287	39990683	9317	22.347945	0.970425	0.000987	0.511139	0.000185	0.474831	9.6e-05	-1e-05	2.11543563419542	11398	Transient	tropics_23	1.05143016666667	1.03568719105875	0.168186423505572	0.994775406028052	0.897297297297297	1.04132628240363	1356.64583333333	0.03	0.0232925
6.44385	4.717435	0.038461	0.000304	-0.626767	0.000304	0.486486	0.136733	10051	11	37	0.280861	6181	4.9136	5.0438	91.3242	0.00618	0.0382	39993819	6181	22.539726	0.985472	0.000943	0.512621	0.000186	0.480787	6.9e-05	-4e-06	2.36116432716333	11639	Est.	tropics_23	0.585804545454546	1.0545304162573	0.32237539766702	1.04232260618131	1.63440860215054	1.01185348189531	1981.63768115942	0.03	0.0154525
8.207273	2.469765	0.006346	0.000159	-0.640931	0.000159	0.477851	0.136404	10009	11	43	0.353561	7877	4.782	4.9288	273.9726	0.00636	0.033	39992123	7877	22.424658	0.974703	0.001011	0.511783	0.000184	0.476318	9.6e-05	-7e-06	2.22112095710089	11701	Est.	tropics_23	0.746115727272727	1.03248495030765	0.15727002967359	1.02934592052416	0.864130434782609	1.00321843810228	1420.875	0.03	0.0196925
10.949045	2.073837	0.037528	0.000134	-0.662953	0.000134	0.503927	0.131739	10135	11	36	0.208309	5055	5.0424	5.274	68.4932	0.00614	0.0465	39994945	5055	22.769863	0.999971	0.000848	0.514901	0.00019	0.485736	7.3e-05	-2.2e-05	2.45984437499771	11803	Transient	tropics_23	0.995367727272727	1.03827117728887	0.158018867924528	1.0008279723873	0.705263157894737	1.03745038457104	1804.64383561644	0.03	0.0126375
16.665746	3.426948	0.003373	0.000221	-0.708871	0.000221	0.510096	0.128574	10485	10	60	0.350856	21191	5.9206	4.6164	54.7945	0.00631	0.0573	39978809	21191	23.728767	1.02302	0.000992	0.515583	0.000198	0.496361	0.000183	-6.7e-05	2.08746735698905	11844	Transient	tropics_23	1.6665746	0.98080066368765	0.222782258064516	0.95464663732663	1.11616161616162	1.02767139239384	702.590163934426	0.03	0.0529775
10.632124	2.968294	0.048996	0.000192	-0.660408	0.000192	0.508444	0.133241	10205	10	35	0.227548	5111	5.1749	3.8493	24.9066	0.00612	0.0522	39994889	5111	22.961644	1.013996	0.00107	0.516453	0.000196	0.491052	0.000101	-1.4e-05	2.44751195897145	11898	Transient	tropics_23	1.0632124	1.03572020981052	0.179439252336449	1.00036305754821	0.979591836734694	1.03541783762208	1319.21782178218	0.03	0.0127775
13.335859	3.54629	0.071944	0.000229	-0.682125	0.000229	0.531831	0.120879	10443	10	51	0.343544	17270	5.8485	6.1178	45.6621	0.00599	0.0561	39982730	17270	23.613699	1.020415	0.000715	0.516301	0.000189	0.494419	0.000136	-7.2e-05	2.11465223224436	12159	Est.	tropics_23	1.3335859	1.053096206004	0.32027972027972	0.979160556135271	1.21164021164021	1.07566861305896	888.816176470588	0.03	0.043175
7.228514	4.449298	0.048421	0.000287	-0.633069	0.000287	0.494792	0.135016	10639	11	70	0.282164	32832	6.759	4.2795	273.9726	0.00634	0.0775	39967168	32832	24.150685	1.010243	0.001142	0.512618	0.00026	0.493198	0.000365	-0.000169	2.09760039569022	12290	Transient	tropics_23	0.657137636363636	1.03897027661804	0.251313485113835	1.03578060540822	1.10384615384615	1.00323196768843	369.906849315068	0.03	0.08208
17.07763	4.157406	0.056794	0.000268	-0.712179	0.000268	0.539975	0.111439	10793	12	86	0.355061	28964	7.1597	4.7014	273.9726	0.00611	0.0942	39971036	28964	24.572603	0.992771	0.00118	0.510782	0.000358	0.486481	0.000346	-0.000202	2.27562175364095	12557	Transient	tropics_23	1.42313583333333	1.06614491132353	0.227118644067797	0.960437272810721	0.748603351955307	1.10996112900607	322.078034682081	0.03	0.07241
13.089552	3.852677	-0.028442	0.000249	-0.680146	0.000249	0.479947	0.22604	2197	9	27	0.49529	5839	5.7921	5.6877	24.9066	0.0062	0.0325	39994161	5839	1.021918	0.995525	0.000838	0.523364	0.000211	0.475835	0.000135	-6.3e-05	1.80146121530464	837	Transient	tropics_24	1.45439466666667	0.976327732717881	0.297136038186158	0.967859905694632	1.18009478672986	1.00864165099247	1674.37037037037	0.03	0.0145975
12.912821	3.341118	-0.01712	0.000216	-0.678727	0.000216	0.484725	0.227728	2267	8	27	0.517706	6015	5.434	5.8795	39.1389	0.00119	0.0248	39993985	6015	1.213699	0.998143	0.000822	0.523935	0.000211	0.476512	7.8e-05	-3.5e-05	1.55315669896917	848	Transient	tropics_24	1.614102625	0.984854589443702	0.262773722627737	0.968177973345695	1.02369668246445	1.01723566248069	2919.58974358974	0.03	0.0150375
8.666667	4.701897	0.028045	0.000303	-0.644621	0.000303	0.490142	0.224357	2029	9	37	0.454534	8171	5.3415	5.2274	54.7945	0.00627	0.0411	39991829	8171	0.561644	0.992409	0.000783	0.521652	0.000241	0.475898	9.1e-05	-6.1e-05	1.89781683435106	1402	Transient	tropics_24	0.962963	1.03630858171227	0.386973180076628	1.00615242900696	1.25726141078838	1.02993078348722	2465.46153846154	0.03	0.0204275
12.699531	2.341643	0.029052	0.000151	-0.677013	0.000151	0.50676	0.206467	2169	9	25	0.489264	5868	5.4631	5.611	27.3973	0.00593	0.0304	39994132	5868	0.945205	1.000324	0.000848	0.522645	0.000222	0.478719	6.1e-05	-2.8e-05	1.80983680886899	1520	Est.	tropics_24	1.411059	1.02914468306854	0.178066037735849	0.972232623740678	0.68018018018018	1.058575072224	3384.70491803279	0.03	0.01467
6.926148	1.745045	0.074287	0.000113	-0.630641	0.000113	0.506296	0.211749	2687	11	33	0.392751	14760	5.6751	7.0301	91.3242	0.00617	0.0417	39985240	14760	2.364384	0.997634	0.000949	0.514572	0.000261	0.485214	0.000332	-0.000178	1.65605670841721	1842	Est.	tropics_24	0.629649818181818	1.07967039355254	0.119072708113804	1.03435577344862	0.432950191570881	1.04344886998314	637.798192771084	0.03	0.0369
21.442748	2.685654	0.009714	0.000173	-0.74724	0.000173	0.53335	0.175348	2911	12	49	0.384166	15902	5.9348	4.2055	68.4932	0.00612	0.0655	39984098	15902	2.978082	1.002251	0.000848	0.509688	0.000456	0.492501	0.000507	-0.000368	1.99076174818504	1858	Transient	tropics_24	1.78689566666667	1.00749346624895	0.204009433962264	0.929337330352424	0.379385964912281	1.08294196356962	345.854043392505	0.03	0.039755
21.314894	4.509353	0.060086	0.000291	-0.746214	0.000291	0.56032	0.16047	2813	11	35	0.453774	15327	5.7997	3.937	45.6621	0.00621	0.051	39984673	15327	2.709589	1.003675	0.000911	0.512028	0.000328	0.490672	0.000363	-0.000228	1.78835901887131	1978	Est.	tropics_24	1.93771763636364	1.05803957298443	0.319429198682766	0.926039830222214	0.88719512195122	1.14194410930316	442.066115702479	0.03	0.0383175
8.613377	5.105009	0.032774	0.000329	-0.644193	0.000329	0.492382	0.196687	3163	13	57	0.376513	18504	5.8421	4.8959	91.3242	0.00615	0.0891	39981496	18504	3.668493	0.998517	0.000928	0.504597	0.000838	0.496259	0.000783	-0.00069	1.9124966640002	2276	Transient	tropics_24	0.662567461538462	1.03485166823626	0.354525862068965	1.04060490979339	0.392601431980907	0.992187547228363	251.196679438059	0.03	0.04626
5.706503	3.335652	0.044492	0.000215	-0.620844	0.000215	0.486686	0.199257	3093	13	52	0.390692	18329	5.7375	4.7041	Inf	0.00623	0.0906	39981671	18329	3.476712	0.98993	0.00086	0.505034	0.000774	0.491591	0.000849	-0.000698	1.891887886557	2318	Est.	tropics_24	0.438961769230769	1.05613186053973	0.25	1.06426617620605	0.277777777777778	0.990022193246011	234.696113074205	0.03	0.0458225
7.512739	2.065124	0.054332	0.000133	-0.635352	0.000133	0.498669	0.188222	3345	12	45	0.317823	17365	5.9883	5.3945	273.9726	0.0064	0.0914	39982635	17365	4.167123	1.00617	0.000754	0.508524	0.000867	0.496138	0.000647	-0.000664	1.87614149436542	2564	Est.	tropics_24	0.626061583333333	1.04936052676914	0.176392572944297	1.04173841126946	0.153402537485582	1.00510140323861	290.914992272025	0.03	0.0434125
8.174107	3.492008	0.012656	0.000225	-0.640664	0.000225	0.480728	0.189679	4003	8	26	0.5832	6262	5.6077	6.137	34.2466	0.00663	0.0181	39993738	6262	5.969863	1.003741	0.000567	0.526958	0.00018	0.476425	3.3e-05	-2.9e-05	1.36661236285605	2833	Transient	tropics_24	1.021763375	1.00896189963424	0.396825396825397	0.999970430448576	1.25	1.00903185181298	5747.84848484848	0.03	0.015655
5.564024	2.886145	0.025327	0.000186	-0.6197	0.000186	0.476793	0.191352	3807	8	34	0.718821	9197	5.196	5.6	273.9726	0.00619	0.0219	39990803	9197	5.432877	0.988509	0.000671	0.526649	0.000215	0.469512	7.1e-05	-5.1e-05	1.17543749898727	3250	Est.	tropics_24	0.695503	1.03757320711574	0.277198211624441	1.02175423315315	0.865116279069767	1.0155075908603	2695.0985915493	0.03	0.0229925
8.368627	1.660192	0.008734	0.000107	-0.642227	0.000107	0.479608	0.192172	4283	8	32	0.3757	7317	6.9787	6.9041	68.4932	0.00625	0.0318	39992683	7317	6.736986	1.013477	0.000721	0.526871	0.000179	0.481094	3.6e-05	-1.3e-05	1.66401590272122	3546	Transient	tropics_24	1.046078375	0.995357815385204	0.148404993065187	0.998573560521708	0.597765363128492	0.996911206541757	5338.11111111111	0.03	0.0182925
9.030265	6.453056	0.021514	0.000416	-0.647541	0.000416	0.488587	0.181532	4675	6	62	0.750363	25497	4.971	7.9712	136.9863	0.00612	0.0145	39974503	25497	7.810959	0.995537	0.000719	0.533091	0.000177	0.467066	4.7e-05	-1.4e-05	1.2278551269525	3755	Transient	tropics_24	1.50504416666667	1.02632759475196	0.578581363004172	0.981691806732256	2.35028248587571	1.04607699982444	3862.3829787234	0.03	0.0637425
3.843243	2.246779	0.05655	0.000145	-0.605878	0.000145	0.485355	0.180275	4703	6	58	0.748734	25081	4.6914	5.7274	136.9863	0.00622	0.014	39974919	25081	7.887671	0.997237	0.000843	0.533465	0.000179	0.467514	5.2e-05	-3e-06	1.24452938300488	3892	Est.	tropics_24	0.6405405	1.06111137317774	0.172004744958482	1.02273848089669	0.810055865921788	1.03816142404292	3466.82692307692	0.03	0.0627025
5.627297	5.441145	0.002089	0.000351	-0.620208	0.000351	0.466098	0.18567	4983	5	49	0.420668	10935	4.7729	6.0178	54.7945	0.00628	0.0272	39989065	10935	8.654795	0.998899	0.001044	0.53659	0.000187	0.465562	8.6e-05	0	1.68973877399544	3923	Transient	tropics_24	1.1254594	1.00319570194851	0.336206896551724	1.00231565401454	1.87700534759358	1.00115129671236	2158.95348837209	0.03	0.0273375
5.708824	5.771099	-0.011635	0.000372	-0.620863	0.000372	0.460044	0.186907	5067	5	37	0.484069	10765	4.5663	6.2274	45.6621	0.00622	0.0329	39989235	10765	8.884932	1.004287	0.00116	0.537588	0.000174	0.467207	0.000122	-2e-06	1.61082356817791	3953	Transient	tropics_24	1.1417648	0.98421310328926	0.320689655172414	0.999799831487286	2.13793103448276	0.984668466011853	1532.02459016393	0.03	0.0269125
3.821429	4.039541	0.022792	0.000261	-0.605703	0.000261	0.468996	0.188642	4997	5	52	0.393258	10947	4.7182	6.037	39.1389	0.00636	0.0277	39989053	10947	8.693151	0.990253	0.00113	0.536722	0.000186	0.461428	0.000115	-5e-06	1.71751871331593	4003	Transient	tropics_24	0.7642858	1.03312357775312	0.230973451327434	1.01671008683008	1.40322580645161	1.01640125870125	1640.3652173913	0.03	0.0273675
3.304709	2.716017	0.025357	0.000175	-0.601553	0.000175	0.468253	0.176468	4997	5	52	0.393258	10947	4.7182	6.037	39.1389	0.00636	0.0277	39989053	10947	8.693151	0.990253	0.00113	0.536722	0.000186	0.461428	0.000115	-5e-06	1.71751871331593	4357	Transient	tropics_24	0.6609418	1.03577694121394	0.154867256637168	1.02093820095902	0.940860215053763	1.0147910399889	1534.50434782609	0.03	0.0273675
4.732057	2.612417	0.046703	0.000169	-0.613017	0.000169	0.483879	0.17301	5095	5	34	0.516327	11576	4.6476	5.9425	68.4932	0.00624	0.0358	39988424	11576	8.961644	1.001467	0.000976	0.537801	0.000169	0.46571	8.6e-05	-1e-06	1.63574737028385	4405	Transient	tropics_24	0.9464114	1.04627587635467	0.173155737704918	1.0072760182406	1	1.03901354920444	2011.74418604651	0.03	0.02894
3.333333	2.56651	0.083456	0.000166	-0.601783	0.000166	0.496473	0.168509	5305	5	55	0.602512	18627	4.9132	6.4452	136.9863	0.00602	0.039	39981373	18627	9.536986	1.014336	0.000801	0.537676	0.000153	0.471806	5.9e-05	-3e-06	1.52508753152229	4733	Est.	tropics_24	0.6666666	1.0716738680237	0.207240948813983	1.01889237531366	1.08496732026144	1.0522820820422	2856.08474576271	0.03	0.0465675
5.226644	5.964204	-0.001267	0.000385	-0.61699	0.000385	0.463138	0.164318	5795	5	59	0.448695	19082	4.9733	7.1973	Inf	0.00636	0.048	39980918	19082	10.879452	1.006447	0.000911	0.537501	0.000149	0.468289	8.9e-05	-2e-06	1.96980679440919	5058	Transient	tropics_24	1.0453288	0.992336210754887	0.422612513721185	1.00384202022678	2.58389261744966	0.989000382242589	1846.26966292135	0.03	0.047705
5.480363	2.569856	0.067862	0.000166	-0.619028	0.000166	0.497323	0.155979	5655	5	59	0.500762	20992	5.602	6.9247	273.9726	0.00627	0.054	39979008	20992	10.49589	1.001201	0.001232	0.537497	0.000153	0.465841	0.000146	3e-06	1.90056499143346	5131	Est.	tropics_24	1.0960726	1.06893381874145	0.13474025974026	1.00180572875945	1.08496732026144	1.06758099866693	1068.34931506849	0.03	0.05248
3.326778	3.569465	0.046126	0.00023	-0.60173	0.00023	0.478282	0.162395	5669	5	54	0.498024	20746	5.5923	7.0178	68.4932	0.00637	0.0533	39979254	20746	10.534247	1.001317	0.000977	0.537516	0.000157	0.465889	9.8e-05	-2e-06	1.927523386485	5169	Transient	tropics_24	0.6653556	1.04582899385983	0.235414534288639	1.01924968328266	1.46496815286624	1.02660075683264	1657.09183673469	0.03	0.051865
8.234043	3.302016	0.046603	0.000213	-0.641146	0.000213	0.497732	0.152135	5851	5	67	0.384076	19543	4.6427	4.7781	136.9863	0.00628	0.0444	39980457	19543	11.032877	1.005349	0.000885	0.537023	0.000149	0.468209	9.7e-05	-1e-05	1.92891300948198	5323	Transient	tropics_24	1.6468086	1.04213162516485	0.240677966101695	0.980755932322552	1.42953020134228	1.06305517407824	1568.40206185567	0.03	0.0488575
10.492883	1.349593	0.00581	8.7e-05	-0.659289	8.7e-05	0.486573	0.15259	6033	6	57	0.442457	18508	4.5417	7.2616	136.9863	0.00623	0.0424	39981492	18508	11.531507	1.000537	0.000939	0.534001	0.000172	0.468657	0.000138	-3.7e-05	1.87006042349018	5432	Transient	tropics_24	1.74881383333333	1.00528707162723	0.0926517571884984	0.968572992299812	0.505813953488372	1.03822838451149	1105.72463768116	0.03	0.04627
1.608618	2.417735	0.062993	0.000156	-0.587929	0.000156	0.479709	0.150201	6061	6	59	0.43389	17297	4.6085	5.3521	68.4932	0.00622	0.0417	39982703	17297	11.608219	0.995734	0.000927	0.533555	0.00018	0.46682	0.000152	-5e-05	1.89093712296121	5976	Est.	tropics_24	0.268103	1.06958222182784	0.168284789644013	1.0410857102426	0.866666666666667	1.0276102137869	988.164473684211	0.03	0.0432425
4.96259	5.074859	0.007669	0.000327	-0.614869	0.000327	0.466311	0.15885	6383	5	52	0.590344	19553	3.9657	8.0041	136.9863	0.0061	0.034	39980447	19553	12.490411	1.013777	0.001097	0.536839	0.000165	0.4723	0.000135	-1.3e-05	1.55474544805966	6064	Transient	tropics_24	0.992518	0.994004087781022	0.298085688240656	1.00721393919923	1.98181818181818	0.987319500317595	1176.66666666667	0.03	0.0488825
7.775161	6.992274	0.051497	0.000451	-0.63746	0.000451	0.498267	0.139845	6285	6	46	0.437853	14176	4.2573	7.3726	54.7945	0.00595	0.0364	39985824	14176	12.221918	1.008917	0.001373	0.536276	0.000187	0.470485	0.000135	1.2e-05	1.81252449599609	6200	Est.	tropics_24	1.29586016666667	1.04354077466165	0.328477785870357	0.985748847945952	2.41176470588235	1.05904970402882	1035.88888888889	0.03	0.03544
6.574179	6.138042	0.052561	0.000396	-0.627814	0.000396	0.49418	0.143458	6509	6	62	0.564362	27998	4.1603	5.4192	45.6621	0.00623	0.0402	39972002	27998	12.835616	0.996907	0.001122	0.534592	0.000171	0.466508	0.000247	-7.4e-05	1.41209600773508	6335	Transient	tropics_24	1.0956965	1.05723688578338	0.352941176470588	0.998438660010201	2.31578947368421	1.0593173107428	580.801619433198	0.03	0.069995
8.950078	7.632453	-0.005927	0.000492	-0.646897	0.000492	0.474999	0.142355	6733	8	57	0.565938	20709	4.4584	4.1767	136.9863	0.00616	0.0438	39979291	20709	13.449315	0.986028	0.001026	0.526825	0.000187	0.468248	0.000236	-8.8e-05	1.53859121024375	6474	Transient	tropics_24	1.11875975	1.00817677592719	0.47953216374269	0.994007878698301	2.63101604278075	1.01441757359348	603.199152542373	0.03	0.0517725
8.244782	10.044446	0.016045	0.000648	-0.641232	0.000648	0.482765	0.136426	6775	8	50	0.559264	17110	4.684	4.2932	45.6621	0.00622	0.0474	39982890	17110	13.564384	0.983896	0.000873	0.526308	0.000196	0.467653	0.000158	-6.6e-05	1.62639604086334	6630	Est.	tropics_24	1.03059775	1.03280673183526	0.742268041237113	1.00063688900965	3.30612244897959	1.03231455801631	863.455696202532	0.03	0.042775
9.207729	3.697589	0.018319	0.000239	-0.648967	0.000239	0.487621	0.134804	6775	8	50	0.559264	17110	4.684	4.2932	45.6621	0.00622	0.0474	39982890	17110	13.564384	0.983896	0.000873	0.526308	0.000196	0.467653	0.000158	-6.6e-05	1.62639604086334	6684	Transient	tropics_24	1.150966125	1.03515800672979	0.2737686139748	0.992926819807027	1.21938775510204	1.04269832546781	853.189873417722	0.03	0.042775
10.96649	7.358665	-0.015821	0.000475	-0.663093	0.000475	0.477924	0.14087	6831	8	49	0.576211	14158	4.6793	8.6425	45.6621	0.00617	0.0429	39985842	14158	13.717808	0.992775	0.001042	0.525952	0.00022	0.472156	0.000142	-4.7e-05	1.67173870204685	6731	Transient	tropics_24	1.37081125	0.991466842550152	0.455854126679463	0.979661990133756	2.15909090909091	1.01221630139191	992.042253521127	0.03	0.035395
10.68254	4.084404	0.018008	0.000264	-0.660813	0.000264	0.493217	0.132115	6887	8	44	0.608492	12153	4.6374	8.6849	273.9726	0.00638	0.0383	39987847	12153	13.871233	0.99236	0.001033	0.526744	0.000235	0.471234	0.000114	-3.9e-05	1.60267341452401	7099	Transient	tropics_24	1.3353175	1.02600983687995	0.255566311713456	0.980421808548046	1.12340425531915	1.04664985972999	1158.90350877193	0.03	0.0303825
7.467742	5.116343	0.045383	0.00033	-0.634991	0.00033	0.494042	0.134349	7181	6	36	0.409801	16896	4.8304	8.9781	91.3242	0.00612	0.0262	39983104	16896	14.676712	1.016483	0.00121	0.535512	0.000205	0.474714	0.000104	-2e-06	1.42247081577102	7460	Transient	tropics_24	1.24462366666667	1.02945997651633	0.272727272727273	0.989595485737809	1.60975609756098	1.0407150410563	1291.81730769231	0.03	0.04224
2.863341	5.042062	0.114857	0.000325	-0.598007	0.000325	0.510333	0.12616	7153	6	32	0.468028	14982	4.7369	4.2301	68.4932	0.00613	0.0233	39985018	14982	14.6	1.02506	0.001011	0.534824	0.000209	0.479339	5.9e-05	-4e-06	1.36250591237403	7518	Est.	tropics_24	0.4772235	1.09429011095976	0.321463897131553	1.02820088171542	1.55502392344498	1.06465987537004	2138.30508474576	0.03	0.037455
3.485851	4.2645	0.053137	0.000275	-0.603008	0.000275	0.483003	0.127175	7405	4	114	0.751417	82029	2.6873	4.9205	Inf	0.00633	0.0193	39917971	82029	15.290411	1.014616	0.001307	0.541711	0.000151	0.46837	0.000124	2.5e-05	1.01690556351517	7694	Transient	tropics_24	0.87146275	1.03938249729601	0.210405508798776	1.01006494430881	1.82119205298013	1.03124239383393	1025.60483870968	0.03	0.2050725
3.78066	7.506135	-0.019668	0.000484	-0.605376	0.000484	0.449386	0.129734	7615	5	62	0.700702	13956	2.7852	4.0356	136.9863	0.00628	0.0162	39986044	13956	15.865753	0.943847	0.000992	0.539862	0.000138	0.43725	0.000134	-7e-06	1.34185875638105	7707	Transient	tropics_24	0.756132	1.03885921478055	0.487903225806452	1.01112717926315	3.50724637681159	1.02775528873642	968.164179104478	0.03	0.03489
5.941884	6.383396	-0.021489	0.000412	-0.622735	0.000412	0.456423	0.124556	7615	5	62	0.700702	13956	2.7852	4.0356	136.9863	0.00628	0.0162	39986044	13956	15.865753	0.943847	0.000992	0.539862	0.000138	0.43725	0.000134	-7e-06	1.34185875638105	7819	Transient	tropics_24	1.1883768	1.03696917355526	0.415322580645161	0.993726488801904	2.98550724637681	1.04384905660377	929.522388059701	0.03	0.03489
4.635602	4.648366	0.012777	3e-04	-0.612243	3e-04	0.467612	0.119435	7559	4	87	0.79065	31765	2.6309	3.8822	Inf	0.00656	0.012	39968235	31765	15.712329	0.953192	0.00073	0.540707	0.000139	0.440878	6.6e-05	-1e-06	1.03506579060095	7937	Est.	tropics_24	1.1589005	1.06259701573488	0.410958904109589	1.00263821046563	2.15827338129496	1.06063809035606	1809.62121212121	0.03	0.0794125
6.121495	8.667482	-0.02366	0.000559	-0.624178	0.000559	0.455969	0.126925	7741	5	32	0.349111	3317	3.2544	9.7918	34.2466	0.00638	0.0412	39996683	3317	16.210959	0.97287	0.001504	0.53794	0.00015	0.452311	0.000238	-1e-05	2.00614094303102	8001	Transient	tropics_24	1.224299	1.00385221389799	0.371675531914894	0.995838930543524	3.72666666666667	1.00808735582376	533.298319327731	0.03	0.0082925
8.052083	0.549371	-0.00976	3.5e-05	-0.639684	3.5e-05	0.469574	0.121852	7755	5	27	0.320755	3074	3.3308	9.8027	27.3973	0.0064	0.0438	39996926	3074	16.249315	0.969264	0.001807	0.537749	0.000147	0.450814	0.000324	-2e-05	2.06649524583111	8391	Transient	tropics_24	1.6104166	1.02169014244312	0.0193691200885445	0.98086481756075	0.238095238095238	1.04161361448402	376.086419753086	0.03	0.007685
6.10628	7.148125	0.010504	0.000461	-0.624055	0.000461	0.471786	0.114885	7685	5	40	0.508558	5667	3.0595	9.6932	54.7945	0.00621	0.0302	39994333	5667	16.057534	0.957853	0.001347	0.539111	0.000143	0.444389	0.000235	-2.4e-05	1.85047605408277	8466	Est.	tropics_24	1.221256	1.05502552132152	0.342242019302153	0.993798103999292	3.22377622377622	1.06165094095488	488.872340425532	0.03	0.0141675
2.876543	2.700808	-0.029572	0.000174	-0.598114	0.000174	0.441613	0.132797	7783	5	28	0.330973	2683	3.3589	9.8507	16.116	0.00651	0.0459	39997317	2683	16.326027	0.974112	0.00141	0.536486	0.00016	0.454123	0.000218	-1.4e-05	2.03928064476705	9122	Transient	tropics_24	0.5753086	0.99666257384633	0.123404255319149	1.02490590903398	1.0875	0.972452397258012	609.160550458716	0.03	0.0067075
4.456311	12.175276	0.003984	0.000785	-0.610803	0.000785	0.462642	0.118123	8511	6	56	0.76194	13694	3.9244	10.8507	273.9726	0.00657	0.0201	39986306	13694	18.320548	0.953268	0.000717	0.536318	0.000149	0.444531	6.4e-05	-6e-06	1.19741136113026	9341	Est.	tropics_24	0.7427185	1.05321058367393	1.09483960948396	1.01230004112955	5.26845637583893	1.04074181553143	1845.671875	0.03	0.034235
6.692098	5.466504	-0.044626	0.000353	-0.628761	0.000353	0.448655	0.124003	8525	5	46	0.750085	11760	3.9455	4.6986	136.9863	0.00623	0.0215	39988240	11760	18.358904	0.963135	0.000655	0.536405	0.000146	0.449054	4.6e-05	-3e-06	1.22666546371719	9359	Transient	tropics_24	1.3384196	0.992960583677463	0.538931297709924	0.99412214877501	2.41780821917808	0.999111465436228	2695.71739130435	0.03	0.0294
6.449495	7.227247	-0.019776	0.000466	-0.626812	0.000466	0.458969	0.127237	8609	6	32	0.56464	4819	4.841	10.9849	68.4932	0.00675	0.0416	39995181	4819	18.589041	0.963314	0.001	0.535843	0.000169	0.449593	9e-05	5e-06	1.72938606659823	9368	Transient	tropics_24	1.07491583333333	1.017755646033	0.466	0.997106266208022	2.75739644970414	1.02085441721735	1413.74444444444	0.03	0.0120475
6.17788	4.848543	-0.015846	0.000313	-0.62463	0.000313	0.460072	0.124198	8441	5	72	0.839982	30909	3.4353	10.7521	Inf	0.00661	0.0131	39969091	30909	18.128767	0.963491	0.000566	0.536864	0.00015	0.448846	3.3e-05	-9e-06	0.887192329035157	9371	Transient	tropics_24	1.235576	1.02157559056904	0.553003533568905	0.997383903354865	2.08666666666667	1.02501080548785	3763.57575757576	0.03	0.0772725
7.148305	3.53309	-0.010662	0.000228	-0.632425	0.000228	0.46581	0.123757	8567	6	44	0.659658	7610	4.3325	3.8137	273.9726	0.00665	0.0299	39992390	7610	18.473973	0.963314	0.000845	0.535837	0.000153	0.449598	6.7e-05	5e-06	1.50055752201881	9482	Transient	tropics_24	1.19138416666667	1.02707386963447	0.269822485207101	0.991536289227346	1.49019607843137	1.03605887926548	1847.11940298507	0.03	0.019025
5.065421	1.612543	0.015982	0.000104	-0.615695	0.000104	0.4704	0.124664	8651	5	29	0.458219	3267	5.4775	11.0301	30.4414	0.00653	0.062	39996733	3267	18.70411	0.974491	0.001509	0.537307	0.000173	0.453505	0.000134	4e-05	1.85809937622049	9787	Transient	tropics_24	1.0130842	1.04270885544799	0.0689198144466534	1.00550575449113	0.601156069364162	1.03725427503556	930.328358208955	0.03	0.0081675
2.456376	1.295077	0.092235	8.4e-05	-0.594739	8.4e-05	0.497163	0.116105	8903	4	15	0.88403	4734	3.5658	4.7342	19.5695	0.00611	0.0202	39995266	4734	19.394521	1.038398	0.000884	0.540854	0.00013	0.48012	5.4e-05	1.9e-05	0.5784099322906	10585	Est.	tropics_24	0.614094	1.05607146594057	0.0950226244343891	1.02006556757582	0.646153846153846	1.03549737565609	2150.09259259259	0.03	0.011835
5.200492	6.275916	0.043497	0.000405	-0.61678	0.000405	0.484546	0.116358	9211	5	82	0.531886	44361	4.5293	5.5781	273.9726	0.006	0.0288	39955639	44361	20.238356	1.021652	0.000859	0.537677	0.000141	0.475202	7.4e-05	1e-06	1.31246064748229	10655	Est.	tropics_24	1.0400984	1.02232155463577	0.471478463329453	1.00372418848308	2.87234042553191	1.01966321690565	1572.40540540541	0.03	0.1109025
5.75841	4.999738	0.015647	0.000323	-0.621261	0.000323	0.473342	0.118804	9323	5	127	0.431207	43369	4.246	5.8849	136.9863	0.00649	0.0285	39956631	43369	20.545205	0.991842	0.001209	0.537287	0.000158	0.46168	0.000152	-4e-06	1.77402513731968	10664	Transient	tropics_24	1.151682	1.02412486593841	0.267162944582299	0.999961877316075	2.04430379746835	1.02525992029111	781.605263157895	0.03	0.1084225
3.100937	4.464217	0.029153	0.000288	-0.599916	0.000288	0.469618	0.118108	9337	5	121	0.443315	41007	4.1182	5.9233	273.9726	0.00632	0.0247	39958993	41007	20.583562	0.976496	0.001489	0.53717	0.000159	0.454614	0.000194	8e-06	1.80704365777876	10749	Transient	tropics_24	0.6201874	1.05436387705387	0.19341840161182	1.02175798761606	1.81132075471698	1.03300382302349	608.80412371134	0.03	0.1025175
5.71139	3.102998	0.03824	2e-04	-0.620884	2e-04	0.483819	0.113174	9407	5	103	0.396084	30544	4.1001	6.1151	Inf	0.00638	0.0312	39969456	30544	20.775342	0.983644	0.001363	0.537571	0.00017	0.457598	0.000157	9e-06	2.15726335422049	10813	Transient	tropics_24	1.142278	1.05625669275901	0.146735143066764	0.999810452646948	1.17647058823529	1.05730138680676	720.853503184713	0.03	0.07636
7.129676	5.060491	-0.01293	0.000326	-0.632275	0.000326	0.464739	0.121822	9701	5	47	0.210221	12230	4.3328	12.4685	54.7945	0.00594	0.0407	39987770	12230	21.580822	1.000743	0.000898	0.537619	0.000183	0.465577	0.000104	-2.6e-05	2.38533495742938	10905	Transient	tropics_24	1.4259352	0.986420323028142	0.363028953229399	0.988397976750728	1.78142076502732	0.998200082907876	1171.36538461538	0.03	0.030575
5.142212	5.828534	-9.4e-05	0.000376	-0.616312	0.000376	0.463296	0.124307	9659	5	50	0.221372	12933	4.154	6.8055	34.2466	0.00641	0.0397	39987067	12933	21.465753	0.995264	0.000745	0.538136	0.000178	0.462577	7e-05	-2.3e-05	2.36035788221663	11014	Transient	tropics_24	1.0284424	1.00466409356499	0.504697986577181	1.00333751981975	2.1123595505618	1.00155433581869	1775.81428571429	0.03	0.0323325
3.240741	4.945748	0.047916	0.000319	-0.601039	0.000319	0.478839	0.118641	9463	5	84	0.326708	23345	3.8028	6.2685	136.9863	0.00637	0.029	39976655	23345	20.928767	0.986111	0.001325	0.537998	0.000168	0.458387	0.000155	6e-06	2.31871007050767	11022	Est.	tropics_24	0.6481482	1.06385845882542	0.240754716981132	1.01904043682021	1.89880952380952	1.04461732117185	765.425806451613	0.03	0.0583625
4.375	8.752232	0.028064	0.000565	-0.610149	0.000565	0.473645	0.124284	9953	5	58	0.299804	16801	4.9875	12.8137	136.9863	0.00623	0.0554	39983199	16801	22.271233	1.020202	0.000968	0.537952	0.000202	0.474347	0.000111	-3.3e-05	2.2502253309161	11075	Transient	tropics_24	0.875	1.00809594948003	0.583677685950413	1.00988548388364	2.7970297029703	0.998520070749894	1119.67567567568	0.03	0.0420025
9.436111	1.907029	0.036003	0.000123	-0.650801	0.000123	0.497164	0.110906	9743	5	45	0.231607	11662	4.4819	3.674	68.4932	0.00636	0.0443	39988338	11662	21.69589	0.998489	0.000945	0.537735	0.000183	0.464466	0.00015	-4.6e-05	2.41990371825116	11596	Transient	tropics_24	1.8872222	1.03822771854585	0.13015873015873	0.970046185429013	0.672131147540984	1.07039912501669	739.373333333333	0.03	0.029155
2.012315	3.189504	0.049756	0.000206	-0.591172	0.000206	0.474876	0.122066	9715	5	46	0.208163	12005	4.4448	6.926	273.9726	0.00615	0.0441	39987995	12005	21.619178	0.992056	0.000989	0.53767	0.000184	0.461481	0.000113	-2e-05	2.38689296787629	11852	Est.	tropics_24	0.402463	1.05943073528128	0.208291203235591	1.02977289734532	1.1195652173913	1.02902611375116	1080.23008849558	0.03	0.0300125
4.017699	3.574908	0.05345	0.000231	-0.60728	0.000231	0.484389	0.116642	9883	5	53	0.312022	13342	4.8705	4.0562	68.4932	0.00642	0.0512	39986658	13342	22.079452	1.010547	0.001082	0.537881	2e-04	0.469924	0.000142	-3.4e-05	2.24199589602719	12118	Transient	tropics_24	0.8035398	1.0438942921375	0.213493530499076	1.01292069291446	1.155	1.03078157319056	821.422535211267	0.03	0.033355
4.080315	3.585675	0.083102	0.000231	-0.607782	0.000231	0.499268	0.112309	9967	5	60	0.324186	17345	5.0495	6.6712	273.9726	0.00598	0.0567	39982655	17345	22.309589	1.013616	0.001347	0.538114	2e-04	0.471107	0.00016	-1.3e-05	2.24476357542647	12151	Est.	tropics_24	0.816063	1.07205553332336	0.171492204899777	1.01197396611983	1.155	1.05977622917936	701.93125	0.03	0.0433625
4.591569	5.768913	0.037997	0.000372	-0.611889	0.000372	0.479536	0.116977	10191	5	85	0.359837	44309	5.4118	3.7178	Inf	0.00642	0.0718	39955691	44309	22.923288	1.014137	0.001169	0.537183	0.000139	0.47218	0.000183	-2.1e-05	1.99994616548777	12376	Transient	tropics_24	0.9183138	1.02424831821487	0.318220701454234	1.00957299113682	2.67625899280576	1.01557880469313	639.218579234973	0.03	0.1107725
7.313056	3.268465	0.033309	0.000211	-0.633748	0.000211	0.487832	0.10781	10289	6	103	0.4704	43514	5.2943	3.9863	Inf	0.00608	0.0753	39956486	43514	23.191781	0.987821	0.001375	0.534852	0.000147	0.461968	0.00026	-3.9e-05	2.05631907400902	12574	Transient	tropics_24	1.21884266666667	1.04661670050063	0.153454545454545	0.99204898375687	1.43537414965986	1.05598656183978	414.653846153846	0.03	0.108785
7.720898	3.578483	0.051971	0.000231	-0.637024	0.000231	0.498686	0.108822	10247	6	96	0.439389	46221	5.511	3.8712	Inf	0.00631	0.0775	39953779	46221	23.076712	1.000087	0.001311	0.53593	0.000136	0.466746	0.000236	-3e-05	2.00685097987383	12577	Transient	tropics_24	1.28681633333333	1.05325356199988	0.176201372997712	0.986815411747358	1.69852941176471	1.06843122383481	461.110169491525	0.03	0.1155525
5.820764	5.635847	-0.003906	0.000364	-0.621762	0.000364	0.464282	0.115883	10457	7	82	0.320995	32393	4.1796	4.4466	136.9863	0.00621	0.0871	39967607	32393	23.652055	1.008136	0.003558	0.532048	0.000159	0.47388	0.000658	-1e-06	2.22554129827824	12588	Transient	tropics_24	0.831537714285714	0.988062740042505	0.10230466554244	1.00930257057328	2.28930817610063	0.979745927238963	176.113981762918	0.03	0.0809825
5.48463	3.076448	0.113031	0.000198	-0.619062	0.000198	0.520513	0.100383	10359	6	105	0.469917	35834	5.0696	4.1781	Inf	0.00662	0.0769	39964166	35834	23.383562	0.988698	0.001863	0.533468	0.000155	0.463571	0.000354	-3.6e-05	2.16575485271888	12966	Est.	tropics_24	0.914105	1.13246577021143	0.106280193236715	1.009337516411	1.27741935483871	1.12283339553164	283.56779661017	0.03	0.089585
7.720922	4.001125	0.041319	0.000258	-0.637024	0.000258	0.493925	0.100911	10597	6	157	0.821294	88503	2.4812	4.8301	136.9863	0.00607	0.027	39911497	88503	24.035616	1.022638	0.001276	0.53241	0.000149	0.480358	0.000152	5e-06	1.0507973547299	13484	Transient	tropics_24	1.28682033333333	1.01911381093089	0.202194357366771	0.993339688619225	1.73154362416107	1.02824351837588	663.888157894737	0.03	0.2212575
7.795294	5.362801	-0.024694	0.000346	-0.637622	0.000346	0.461777	0.106762	10821	6	69	0.664692	13170	3.2689	5.4438	273.9726	0.00618	0.0239	39986830	13170	24.649315	0.940903	0.001331	0.532511	0.000174	0.441917	0.000196	-1.4e-05	1.66244196014165	13802	Transient	tropics_24	1.29921566666667	1.03688520764428	0.259954921111946	0.992557557493929	1.98850574712644	1.04494056576235	544.704081632653	0.03	0.032925
3.328244	3.365538	0.001123	0.000217	-0.601742	0.000217	0.457048	0.110868	10933	6	38	0.429376	3908	3.7729	2.9014	34.2466	0.00624	0.0437	39996092	3908	24.956164	0.972595	0.001789	0.535311	0.000214	0.454379	0.000227	4e-06	2.26889597814758	13931	Transient	tropics_24	0.554707333333333	1.02933248762394	0.121296813862493	1.02343579422552	1.01401869158878	1.00587395104087	488.405286343612	0.03	0.00977
4.448687	8.74856	0.023732	0.000564	-0.610741	0.000564	0.471807	0.105733	10835	6	61	0.634074	10841	3.3582	14.0219	273.9726	0.00661	0.0254	39989159	10841	24.687671	0.953555	0.001178	0.5328	0.00018	0.447586	0.000128	2e-06	1.76433113546871	13956	Transient	tropics_24	0.741447833333333	1.0738927957658	0.478777589134126	1.01904728831737	3.13333333333333	1.05411473996059	826.0390625	0.03	0.0271025
5.006969	6.362321	-0.010963	0.00041	-0.615225	0.00041	0.457748	0.11257	10849	6	57	0.592085	9274	3.3932	5.5178	68.4932	0.00633	0.0285	39990726	9274	24.726027	0.954048	0.001324	0.533308	0.000185	0.447393	0.000158	0	1.91636943189402	14156	Transient	tropics_24	0.834494833333333	1.03673701394762	0.309667673716012	1.01352176376844	2.21621621621622	1.02314519896377	712.46835443038	0.03	0.023185
7.28436	3.094495	0.021275	2e-04	-0.633518	2e-04	0.481429	0.103344	10891	6	46	0.518434	5669	3.6546	5.6356	45.6621	0.00648	0.0371	39994331	5669	24.841096	0.966482	0.001377	0.534138	2e-04	0.452538	0.000172	-9e-06	2.15969182007303	14255	Transient	tropics_24	1.21406	1.05692907505802	0.145243282498184	0.993603591120391	1	1.06384215248222	600.837209302326	0.03	0.0141725
5.213115	1.643107	-0.00459	0.000106	-0.616881	0.000106	0.461371	0.108555	10947	6	36	0.366007	3489	3.8674	14.1877	16.116	0.00655	0.048	39996511	3489	24.994521	0.976607	0.002462	0.535536	0.000218	0.456045	0.000353	1.2e-05	2.35674819202889	14933	Transient	tropics_24	0.8688525	1.01926416455276	0.0430544272948822	1.00763516481264	0.486238532110092	1.01167867206087	307.521246458923	0.03	0.0087225
3.289474	3.539012	-0.003237	0.000228	-0.60143	0.000228	0.454913	0.114748	10947	6	36	0.366007	3489	3.8674	14.1877	16.116	0.00655	0.048	39996511	3489	24.994521	0.976607	0.002462	0.535536	0.000218	0.456045	0.000353	1.2e-05	2.35674819202889	15091	Transient	tropics_24	0.548245666666667	1.02064416232538	0.0926076360682372	1.0233250357016	1.04587155963303	0.9975177888147	325.065155807365	0.03	0.0087225
17.632353	2.997189	-0.015339	0.000193	-0.716635	0.000193	0.50433	0.208524	2029	12	16	0.787435	4441	5.1392	3.1479	39.1389	0.00619	0.0109	39995559	4441	0.561644	0.975894	0.000639	0.509825	0.000208	0.478825	7.5e-05	-5.4e-05	0.958626032260407	1013	Transient	tropics_25	1.46936275	1.00910349203312	0.302034428794992	0.957961920654397	0.927884615384615	1.0532658069232	2780.32	0.03	0.0111025
14.504425	2.391573	0.009762	0.000154	-0.691511	0.000154	0.504309	0.210476	2071	12	17	0.805646	3684	5.4041	3.263	34.2466	0.00619	0.0097	39996316	3684	0.676712	0.987492	0.000662	0.510156	0.00021	0.48417	4.6e-05	-3.9e-05	0.883572482251266	1494	Transient	tropics_25	1.20870208333333	1.02260049068628	0.232628398791541	0.981697284589115	0.733333333333333	1.04159489435529	4575.5652173913	0.03	0.00921
8.785714	1.787415	0.057785	0.000115	-0.645577	0.000115	0.505348	0.212423	2239	11	12	0.847409	2451	5.7412	3.7233	27.3973	0.00638	0.0077	39997549	2451	1.136986	0.988416	0.000786	0.513124	0.000212	0.481798	5.4e-05	-2.9e-05	0.737019925625533	1702	Est.	tropics_25	0.798701272727273	1.07190411878917	0.146310432569975	1.02189704465332	0.542452830188679	1.0488794058921	3933.75925925926	0.03	0.0061275
12.438356	0.355789	0.012189	2.3e-05	-0.674916	2.3e-05	0.497198	0.216049	2295	11	15	0.809953	2331	5.6477	3.8767	11.4155	0.0071	0.009	39997669	2331	1.290411	1.008817	0.000669	0.512898	2e-04	0.49196	3.1e-05	-2.9e-05	0.891212365042648	1704	Transient	tropics_25	1.13075963636364	1.00341646562848	0.0343796711509716	0.992788413180075	0.115	1.01064720709001	6969.32258064516	0.03	0.0058275
10.146341	0.856633	0.04656	5.5e-05	-0.656506	5.5e-05	0.5052	0.217117	2365	11	11	0.696581	2574	5.6213	4.0671	12.4533	0.00628	0.0136	39997426	2574	1.482192	1.007311	0.001069	0.513815	0.000159	0.49031	0.000127	-9e-06	1.04054788511914	1749	Transient	tropics_25	0.922394636363636	1.04005707953054	0.0514499532273152	1.0094301871332	0.345911949685535	1.03036854235076	1709.58267716535	0.03	0.006435
13.228261	5.410457	0.026731	0.000349	-0.68126	0.000349	0.507963	0.202955	2897	12	54	0.556898	23674	6.4848	4.7863	Inf	0.00636	0.0191	39976326	23674	2.939726	0.984301	0.000628	0.509549	0.000162	0.483147	4.9e-05	-2.3e-05	1.21061250886382	1857	Transient	tropics_25	1.10235508333333	1.04347295999079	0.555732484076433	0.992993916068772	2.15432098765432	1.05136324969419	4141.9387755102	0.03	0.059185
11.486301	6.989538	0.04163	0.000451	-0.667269	0.000451	0.508184	0.200235	3345	12	18	0.415481	4780	5.617	6.0137	45.6621	0.00624	0.0287	39995220	4780	4.167123	0.994372	0.000785	0.507656	0.000151	0.489916	1e-04	-2.6e-05	1.70992651414761	2146	Transient	tropics_25	0.95719175	1.04840912573056	0.574522292993631	1.0107394848174	2.98675496688742	1.0372880248859	2002.35	0.03	0.01195
11.902632	4.32473	0.012621	0.000279	-0.670613	0.000279	0.495382	0.197596	3079	12	33	0.607984	10821	6.352	5.2849	91.3242	0.00636	0.0211	39989179	10821	3.438356	0.985631	0.000808	0.510088	0.00016	0.483272	7.6e-05	-1.4e-05	1.38144522912269	2300	Est.	tropics_25	0.991886	1.02746462007196	0.34529702970297	1.00256229621326	1.74375	1.02505835223228	2599.94736842105	0.03	0.0270525
9.02521	1.66323	0.026129	0.000107	-0.647501	0.000107	0.490608	0.205019	3149	12	21	0.579484	7643	6.1024	5.4767	273.9726	0.00632	0.021	39992357	7643	3.630137	0.981852	0.000715	0.51022	0.000158	0.481293	5.6e-05	-1.3e-05	1.49571924960367	2381	Est.	tropics_25	0.752100833333333	1.0454461110186	0.14965034965035	1.0257379181609	0.677215189873418	1.01935411485311	3661.05357142857	0.03	0.0191075
11.136095	6.401597	0.013599	0.000413	-0.664456	0.000413	0.492756	0.208391	3275	12	18	0.457951	5339	6.0301	5.8219	39.1389	0.0059	0.0274	39994661	5339	3.975342	0.98974	0.000778	0.509027	0.000157	0.486349	0.000122	-3.9e-05	1.73680181840321	2385	Transient	tropics_25	0.928007916666667	1.02420018083495	0.530848329048843	1.0108567298307	2.63057324840764	1.01317366746925	1708.12295081967	0.03	0.0133475
13.819588	0.828276	0.042625	5.3e-05	-0.68601	5.3e-05	0.518306	0.192386	3415	13	20	0.338011	4204	5.9328	6.2055	27.3973	0.00636	0.0326	39995796	4204	4.358904	1.003303	0.000736	0.50673	0.000148	0.49524	0.000109	-3.6e-05	1.8607305600411	2648	Transient	tropics_25	1.06304523076923	1.04011100488362	0.0720108695652174	0.993786346708578	0.358108108108108	1.04657539778693	1765.00917431193	0.03	0.01051
17.188596	1.986361	0.039814	0.000128	-0.71307	0.000128	0.531055	0.180311	3611	13	16	0.343026	6259	5.7109	6.7425	27.3973	0.00637	0.038	39993741	6259	4.89589	1.016458	0.000589	0.504157	0.000164	0.50431	7.1e-05	-4.4e-05	1.71665276888793	2694	Transient	tropics_25	1.32219969230769	1.02376802719957	0.217317487266553	0.97219152814375	0.780487804878049	1.0530328567746	2539.59154929577	0.03	0.0156475
13.950617	1.664228	0.022835	0.000107	-0.687062	0.000107	0.508763	0.194788	3751	13	30	0.475158	10426	5.3829	7.126	54.7945	0.00633	0.0403	39989574	10426	5.279452	1.022927	0.000754	0.504156	0.000238	0.507594	0.000111	-8.2e-05	1.60894195771817	2718	Transient	tropics_25	1.07312438461538	1.00016688824974	0.141909814323607	0.997809936689726	0.449579831932773	1.00230302170632	1754.84684684685	0.03	0.026065
12.022951	2.009309	0.035793	0.00013	-0.671579	0.00013	0.507473	0.194478	3737	13	27	0.455319	9870	5.4199	7.0877	45.6621	0.0062	0.039	39990130	9870	5.241096	1.031517	0.000787	0.504097	0.000228	0.511886	9.6e-05	-6.7e-05	1.60929464008896	2728	Est.	tropics_25	0.924842384615385	1.00477382431797	0.165184243964422	1.01349785361349	0.570175438596491	0.991378939842074	2025.8125	0.03	0.024675
9.672131	5.764997	0.027211	0.000372	-0.652697	0.000372	0.493815	0.196281	4157	11	51	0.671174	17158	4.6497	4.2575	Inf	0.00614	0.0206	39982842	17158	6.391781	0.993554	0.000819	0.5119	0.000178	0.485445	7.3e-05	-2e-05	1.32859917911389	2858	Transient	tropics_25	0.879284636363636	1.03425138466676	0.454212454212454	1.01707309284237	2.08988764044944	1.01724191206007	2688.78082191781	0.03	0.042895
11.346535	7.266052	0.02731	0.000469	-0.666146	0.000469	0.500583	0.194616	4101	11	49	0.691972	19732	4.5681	4.1041	273.9726	0.00635	0.0209	39980268	19732	6.238356	0.988032	0.000843	0.511156	0.000195	0.483479	9.2e-05	-3.5e-05	1.30226314762826	2891	Transient	tropics_25	1.03150318181818	1.04013466785739	0.556346381969158	1.00494664606645	2.40512820512821	1.03537692433384	2115.39130434783	0.03	0.04933
10.986842	3.265616	0.050313	0.000211	-0.663257	0.000211	0.510648	0.185729	4297	11	34	0.405929	11401	4.976	6.7712	91.3242	0.00615	0.0306	39988599	11401	6.775342	0.992089	0.000917	0.513228	0.000167	0.483465	9.8e-05	-1.5e-05	1.76119382014308	3334	Transient	tropics_25	0.998803818181818	1.05998574294297	0.23009814612868	1.00378523407449	1.26347305389222	1.05622537308802	1895.19387755102	0.03	0.0285025
9.115756	5.414253	0.046296	0.000349	-0.648228	0.000349	0.500991	0.183506	4549	11	31	0.336459	9597	5.8323	4.5397	68.4932	0.00615	0.0457	39990403	9597	7.465753	1.007191	0.001263	0.514526	0.000187	0.489579	0.000147	-1.1e-05	1.96038054067167	3576	Transient	tropics_25	0.828705090909091	1.03990642376406	0.276326207442597	1.01641445129976	1.86631016042781	1.02330982333801	1248.34013605442	0.03	0.0239925
8.284247	2.956875	0.082967	0.000191	-0.641549	0.000191	0.516245	0.173237	4549	11	31	0.336459	9597	5.8323	4.5397	68.4932	0.00615	0.0457	39990403	9597	7.465753	1.007191	0.001263	0.514526	0.000187	0.489579	0.000147	-1.1e-05	1.96038054067167	3614	Est.	tropics_25	0.753113363636364	1.07874867156296	0.151227236737926	1.02322580461374	1.02139037433155	1.05446720549697	1178.48299319728	0.03	0.0239925
8.811162	10.777031	0.070344	0.000695	-0.645781	0.000695	0.512322	0.167276	4815	10	82	0.503404	40105	4.6498	4.9014	91.3242	0.00596	0.0551	39959895	40105	8.194521	1.035503	0.001591	0.518196	0.000135	0.499716	0.00021	1.9e-05	1.87519213615471	3726	Est.	tropics_25	0.8811162	1.03609278537485	0.436832181018228	1.0116885129013	5.14814814814815	1.02522632855462	796.552380952381	0.03	0.1002625
6.655222	2.752373	0.067442	0.000178	-0.628465	0.000178	0.501848	0.178643	4745	10	46	0.336085	22649	5.5482	4.1562	27.3973	0.00615	0.0671	39977351	22649	8.00274	1.02888	0.001464	0.518017	0.000139	0.496701	0.000186	1.4e-05	2.06560754761963	3734	Transient	tropics_25	0.6655222	1.03974050544501	0.121584699453552	1.02971515837448	1.28057553956835	1.01036237092335	960.44623655914	0.03	0.0566225
11.32381	2.142766	-0.013775	0.000138	-0.665963	0.000138	0.480141	0.165111	5361	8	22	0.636295	2645	4.1981	9.6863	21.0748	0.00656	0.0225	39997355	2645	9.690411	0.996639	0.001041	0.524847	0.000176	0.474871	6.7e-05	1.5e-05	1.36220174219563	4538	Transient	tropics_25	1.41547625	0.989645640169396	0.132564841498559	0.978911036327895	0.784090909090909	1.01109775075757	2464.34328358209	0.03	0.0066125
12.177419	4.871748	-0.037166	0.000314	-0.67282	0.000314	0.472284	0.163333	5263	9	32	0.553036	4101	4.0727	5.6507	30.4414	0.00627	0.0333	39995899	4101	9.421918	0.983306	0.000903	0.522995	0.000182	0.470208	6.1e-05	0	1.70513970551089	4693	Transient	tropics_25	1.35304655555556	0.979874198253017	0.347729789590255	0.975664379853732	1.72527472527473	1.00441506737444	2677.59016393443	0.03	0.0102525
5.354037	3.856024	0.033561	0.000249	-0.618013	0.000249	0.479877	0.164378	5221	9	38	0.515313	5257	3.944	9.3014	273.9726	0.00667	0.0313	39994743	5257	9.306849	0.979596	0.001256	0.522642	0.000172	0.468722	0.000124	1.4e-05	1.80307652915595	4739	Transient	tropics_25	0.594893	1.05567042307672	0.198248407643312	1.03132621535136	1.44767441860465	1.02379875491229	1325.62903225806	0.03	0.0131425
8.938272	1.724585	0.003977	0.000111	-0.646802	0.000111	0.479496	0.159201	5221	9	38	0.515313	5257	3.944	9.3014	273.9726	0.00667	0.0313	39994743	5257	9.306849	0.979596	0.001256	0.522642	0.000172	0.468722	0.000124	1.4e-05	1.80307652915595	5030	Est.	tropics_25	0.993141333333333	1.0248969154209	0.088375796178344	1.00205867790462	0.645348837209302	1.02298590635814	1283.87903225806	0.03	0.0131425
5.255208	1.24216	0.07081	8e-05	-0.617219	8e-05	0.497699	0.161935	5683	8	23	0.618051	5684	5.0943	6.1877	14.4196	0.00614	0.0195	39994316	5684	10.572603	1.022932	0.000805	0.524942	0.000192	0.487447	0.000122	-5.5e-05	1.14544644851584	5181	Est.	tropics_25	0.656901	1.04931438728318	0.0993788819875776	1.02762313403382	0.416666666666667	1.02103203014892	1327.33606557377	0.03	0.01421
9.338425	3.840815	0.004145	0.000248	-0.650016	0.000248	0.481388	0.150267	6145	7	80	0.550706	27492	5.8837	6.8219	91.3242	0.00626	0.0223	39972508	27492	11.838356	0.985004	0.000803	0.530446	0.00019	0.464445	7.3e-05	-2.3e-05	1.36734087270536	5421	Est.	tropics_25	1.33406071428571	1.0194411417558	0.308841843088418	0.984148101965911	1.30526315789474	1.03648009990419	2058.45205479452	0.03	0.06873
12.31401	2.080142	0.018577	0.000134	-0.673917	0.000134	0.499924	0.146307	6439	7	36	0.675073	5472	5.9276	7.4315	39.1389	0.00638	0.0368	39994528	5472	12.643836	0.995911	0.000713	0.529387	0.000209	0.470599	0.000106	-6.1e-05	1.2786648561143	6169	Transient	tropics_25	1.75914428571429	1.02293340062291	0.187938288920056	0.962827073031394	0.641148325358852	1.06231419956269	1380.25471698113	0.03	0.01368
8.623457	1.975499	0.007592	0.000127	-0.644274	0.000127	0.480005	0.153202	6537	8	26	0.562544	4277	6.7126	7.263	54.7945	0.00616	0.0498	39995723	4277	12.912329	0.989771	0.000819	0.52548	0.000219	0.471277	0.000217	-0.000114	1.37927678021105	6285	Est.	tropics_25	1.077932125	1.01803436583059	0.155067155067155	0.999169493442465	0.579908675799087	1.01851989382041	706	0.03	0.0106925
8.341615	3.566529	0.006162	0.00023	-0.64201	0.00023	0.478247	0.162483	6747	9	26	0.309028	5184	7.3603	7.4247	30.4414	0.00626	0.0619	39994816	5184	13.487671	1.018319	0.000753	0.521247	0.000218	0.488714	0.00011	-6.8e-05	1.61650057689283	6297	Transient	tropics_25	0.926846111111111	0.988080379701829	0.305444887118194	1.00956673269004	1.05504587155963	0.978582565672356	1477.11818181818	0.03	0.01296
12.563218	3.349452	0.053215	0.000216	-0.675919	0.000216	0.518581	0.146871	6761	9	28	0.311526	5518	7.1691	7.8726	39.1389	0.00635	0.0595	39994482	5518	13.526027	1.011351	0.001011	0.520846	0.000224	0.485834	0.000253	-0.000115	1.65520063709193	6317	Transient	tropics_25	1.39591311111111	1.0428193296544	0.213649851632047	0.976658591595193	0.964285714285714	1.06740368109272	580.517786561265	0.03	0.013795
10.34589	3.219401	0.051507	0.000208	-0.658109	0.000208	0.508709	0.148901	6985	9	47	0.585523	17393	6.7799	6.2082	68.4932	0.00612	0.0569	39982607	17393	14.139726	1.0166	0.000738	0.519823	0.000213	0.48921	9.6e-05	-6e-05	1.50087902487768	6399	Transient	tropics_25	1.14954333333333	1.03566452514483	0.281842818428184	0.996165281350426	0.976525821596244	1.03985813863167	1551.05208333333	0.03	0.0434825
7.719212	7.352685	0.02771	0.000474	-0.637011	0.000474	0.486563	0.151973	7209	9	82	0.686058	32799	5.7708	6.8219	68.4932	0.00646	0.0405	39967201	32799	14.753425	0.9938	0.00071	0.521756	0.000214	0.476422	5.1e-05	-3.6e-05	1.2883475106894	6502	Transient	tropics_25	0.857690222222222	1.03451146398954	0.667605633802817	1.01363637197126	2.21495327102804	1.02128575086793	2979.86274509804	0.03	0.0819975
6.894207	4.054299	0.002383	0.000262	-0.630384	0.000262	0.471017	0.15539	7405	8	45	0.671849	12092	5.8244	7.3589	91.3242	0.00641	0.0332	39987908	12092	15.290411	0.987302	0.000781	0.524274	0.000243	0.471014	2.7e-05	-2.5e-05	1.36223260583406	6638	Est.	tropics_25	0.861775875	1.01527783960858	0.335467349551857	1.01547535261564	1.07818930041152	1.00000636923743	5755.18518518519	0.03	0.03023
9.569444	4.759066	0.024705	0.000307	-0.651872	0.000307	0.492015	0.146551	7629	7	28	0.601807	4317	5.1641	9.0616	18.2648	0.00624	0.0229	39995683	4317	15.90411	0.994924	0.00075	0.52828	0.00022	0.471096	8.2e-05	-4.9e-05	1.4648173717122	7381	Est.	tropics_25	1.36706342857143	1.03024220661429	0.409333333333333	0.986350838988476	1.39545454545455	1.04440496204595	1787.20731707317	0.03	0.0107925
5.730942	2.788594	0.07001	0.00018	-0.621041	0.00018	0.499214	0.149939	7909	8	29	0.298908	6410	5.1279	8.4288	39.1389	0.00634	0.0354	39993590	6410	16.671233	1.01156	0.000749	0.523859	0.000183	0.483056	0.000145	-7.1e-05	1.84903018110708	7525	Transient	tropics_25	0.71636775	1.06026227449648	0.240320427236315	1.02581940715747	0.983606557377049	1.03344953794177	1034.06206896552	0.03	0.016025
9.30884	5.956282	0.047468	0.000384	-0.649779	0.000384	0.502592	0.145877	8203	9	63	0.447871	28247	5.6835	4.389	91.3242	0.00624	0.0494	39971753	28247	17.476712	1.016111	0.00095	0.521369	0.000185	0.487477	0.000122	-3.5e-05	1.73894323684876	7618	Est.	tropics_25	1.03431555555556	1.03198631348322	0.404210526315789	1.00151938766447	2.07567567567568	1.03100659108019	1195.7131147541	0.03	0.0706175
8.744409	3.399529	0.067814	0.000219	-0.645245	0.000219	0.510699	0.140416	8301	9	88	0.439211	35862	6.1421	8.3288	273.9726	0.0063	0.0572	39964138	35862	17.745205	1.001745	0.001141	0.521871	0.000167	0.480101	0.000163	-2.3e-05	1.86117839080548	7728	Est.	tropics_25	0.971601	1.06830205196475	0.19193689745837	1.0051028233585	1.31137724550898	1.06373242296933	861.447852760736	0.03	0.089655
10.069983	6.371999	0.016929	0.000411	-0.655892	0.000411	0.490559	0.143815	8343	9	89	0.421174	35959	6.3008	4.7644	273.9726	0.0063	0.0631	39964041	35959	17.860274	0.998924	0.000994	0.52199	0.000161	0.478616	0.000112	-1.1e-05	1.93410815355497	7752	Est.	tropics_25	1.118887	1.01816865704599	0.413480885311871	0.994231550137866	2.5527950310559	1.02495319838869	1284.0625	0.03	0.0898975
9.838897	4.207718	0.038882	0.000271	-0.654036	0.000271	0.500343	0.138007	8497	9	81	0.287138	22073	7.1335	5.1863	136.9863	0.00652	0.0769	39977927	22073	18.282192	0.9794	0.000927	0.520962	0.000156	0.470215	0.000133	-2.5e-05	2.18413151391618	7865	Transient	tropics_25	1.09321077777778	1.06151500711832	0.292340884573894	0.998044091835244	1.73717948717949	1.06407281775358	1037.64661654135	0.03	0.0551825
9.288557	3.369471	0.016434	0.000217	-0.649616	0.000217	0.486881	0.150561	9001	10	29	0.344127	5806	7.2386	10.7315	22.8311	0.00607	0.0789	39994194	5806	19.663014	1.009045	0.000852	0.516167	0.000208	0.488972	8.7e-05	-3.8e-05	1.96884426490991	7985	Transient	tropics_25	0.9288557	1.00745732942175	0.254694835680751	1.01177774021511	1.04326923076923	0.995723681519596	1730.58620689655	0.03	0.014515
11.460094	3.365778	0.035284	0.000217	-0.667058	0.000217	0.504872	0.132918	8805	10	31	0.266101	5543	7.7685	10.6726	39.1389	0.00646	0.0901	39994457	5543	19.126027	0.987915	0.000828	0.516263	0.000193	0.478685	0.000138	-5.9e-05	2.14042310405535	8706	Transient	tropics_25	1.1460094	1.04858602872246	0.26207729468599	0.994098436470729	1.12435233160622	1.05470612198001	963.173913043478	0.03	0.0138575
8.307302	7.807188	0.01743	0.000504	-0.641734	0.000504	0.483857	0.147758	9393	9	82	0.297482	32012	5.8484	7.6411	91.3242	0.00655	0.0542	39967988	32012	20.736986	1.012037	0.001285	0.519639	0.000195	0.487118	0.000171	-2.4e-05	2.22168619549284	8891	Transient	tropics_25	0.923033555555556	1.00547982817071	0.392217898832685	1.01297033371551	2.58461538461538	0.993305523507651	864.081871345029	0.03	0.08003
12.031746	3.411691	0.021997	0.00022	-0.67165	0.00022	0.500535	0.142484	9113	10	34	0.410768	8265	6.8955	10.7918	22.8311	0.00614	0.0713	39991735	8265	19.969863	1.024614	0.000866	0.517739	0.00021	0.495016	9.3e-05	-4.2e-05	1.88357858943437	8915	Transient	tropics_25	1.2031746	0.997683730403533	0.254041570438799	0.986722952710814	1.04761904761905	1.01114913457343	1532.08602150538	0.03	0.0206625
9.213483	3.770904	0.064547	0.000243	-0.649013	0.000243	0.510587	0.135798	9071	10	33	0.387645	7058	7.001	10.8301	27.3973	0.0062	0.0757	39992942	7058	19.854795	1.007549	0.000833	0.516716	0.000202	0.487778	0.000137	-6.4e-05	1.92653218413039	8932	Est.	tropics_25	0.9213483	1.05868370751689	0.29171668667467	1.01131238495956	1.2029702970297	1.04676102653256	991.226277372263	0.03	0.017645
7.653571	1.490702	0.033581	9.6e-05	-0.636483	9.6e-05	0.48887	0.144256	9113	10	34	0.410768	8265	6.8955	10.7918	22.8311	0.00614	0.0713	39991735	8265	19.969863	1.024614	0.000866	0.517739	0.00021	0.495016	9.3e-05	-4.2e-05	1.88357858943437	8962	Transient	tropics_25	0.7653571	1.00930809708004	0.110854503464203	1.0220404034486	0.457142857142857	0.987584239701343	1551.13978494624	0.03	0.0206625
9.337179	5.89272	0.016341	0.00038	-0.650006	0.00038	0.487261	0.145023	9323	10	62	0.327915	25101	6.3044	11.1726	68.4932	0.00635	0.0598	39974899	25101	20.545205	1.015704	0.001036	0.519187	0.000204	0.489392	0.000186	-6.8e-05	2.15997944844693	9013	Transient	tropics_25	0.9337179	1.00075932001131	0.366795366795367	1.00550022341806	1.86274509803922	0.995645617419165	779.693548387097	0.03	0.0627525
9.276329	6.319778	0.0117	0.000408	-0.649518	0.000408	0.48488	0.142102	9421	9	78	0.271975	34334	5.8212	11.5151	Inf	0.0063	0.055	39965666	34334	20.813699	1.005819	0.001088	0.519754	0.000195	0.48403	0.000138	-3e-05	2.24275081697126	9046	Transient	tropics_25	1.03070322222222	1.00591529163609	0.375	1.00489359096234	2.09230769230769	1.00175608949858	1029.72463768116	0.03	0.085835
8.405759	4.359792	-0.011636	0.000281	-0.642525	0.000281	0.470408	0.149254	9491	9	85	0.29945	35465	5.7095	11.4055	273.9726	0.00629	0.0514	39964535	35465	21.005479	0.991989	0.000917	0.520131	0.000201	0.477031	1e-04	-3.1e-05	2.3031573079067	9071	Transient	tropics_25	0.933973222222222	0.996413706634983	0.306434023991276	1.01121196423179	1.39800995024876	0.986116206284288	1492.54	0.03	0.0886625
5.728784	4.230904	0.055588	0.000273	-0.621023	0.000273	0.492411	0.142116	9449	9	86	0.255474	35123	5.6593	7.7945	273.9726	0.0061	0.0501	39964877	35123	20.890411	0.999581	0.000895	0.519975	0.000192	0.480831	0.000106	-3.4e-05	2.28640362750587	9175	Transient	tropics_25	0.636531555555556	1.05760517980936	0.305027932960894	1.03350046026497	1.421875	1.02408330577687	1340.71698113208	0.03	0.0878075
7.012766	7.50622	-0.002952	0.000484	-0.631336	0.000484	0.468977	0.144256	9729	9	68	0.453648	13775	5.6163	11.7671	273.9726	0.00645	0.0458	39986225	13775	21.657534	0.978284	0.000845	0.522162	0.000186	0.468579	7.1e-05	-1.4e-05	2.16485973886123	9325	Transient	tropics_25	0.779196222222222	1.01918497375785	0.572781065088757	1.01861248704356	2.60215053763441	1.00084937651922	2031.77464788732	0.03	0.0344375
11.610909	4.201336	0.004236	0.000271	-0.668269	0.000271	0.490054	0.138788	9967	9	46	0.351777	7428	6.3448	5.5466	34.2466	0.00623	0.0503	39992572	7428	22.309589	1.004897	0.001586	0.523073	0.00017	0.48045	0.000205	5e-06	2.46038037524787	9361	Transient	tropics_25	1.290101	0.999351161889902	0.170870113493064	0.979968594075859	1.59411764705882	1.01998959308981	677.014634146341	0.03	0.01857
7.748485	3.315528	0.028402	0.000214	-0.637246	0.000214	0.486744	0.139117	9785	9	56	0.478298	10644	5.6661	11.7123	136.9863	0.00641	0.0453	39989356	10644	21.810959	0.988301	0.00077	0.522902	0.000186	0.472725	6.7e-05	-2.4e-05	2.18876999094432	9598	Transient	tropics_25	0.860942777777778	1.04098769766916	0.277922077922078	1.01117721646638	1.1505376344086	1.02965571949865	2076.37313432836	0.03	0.02661
11.78626	5.633704	0.011337	0.000363	-0.669678	0.000363	0.494242	0.136412	9925	9	51	0.394616	7430	6.3157	12	39.1389	0.00633	0.0484	39992570	7430	22.194521	1.000804	0.001029	0.523312	0.000175	0.478316	0.000117	-1.6e-05	2.36781576177102	9821	Transient	tropics_25	1.30958444444444	1.01058899377621	0.352769679300292	0.97814186275001	2.07428571428571	1.03329598006339	1165.91452991453	0.03	0.018575
6.787456	3.379912	0.043183	0.000218	-0.629527	0.000218	0.49018	0.134148	9813	9	60	0.469838	9482	5.8859	5.126	273.9726	0.00636	0.0465	39990518	9482	21.887671	0.987995	0.000907	0.522818	0.00019	0.472639	8e-05	-1.5e-05	2.23957886572283	9861	Transient	tropics_25	0.754161777777778	1.0568160293996	0.240352811466373	1.01917641801981	1.14736842105263	1.03711289165727	1676.85	0.03	0.023705
6.825581	2.151749	0.04176	0.000139	-0.629833	0.000139	0.489615	0.136539	9883	9	51	0.427312	8055	5.9645	11.8411	136.9863	0.00616	0.0436	39991945	8055	22.079452	0.986428	0.001081	0.5235	0.000183	0.471272	0.000123	-1.4e-05	2.29712384462545	10086	Transient	tropics_25	0.758397888888889	1.05698967801889	0.128584643848289	1.01753725169972	0.759562841530055	1.03892232086778	1110.07317073171	0.03	0.0201375
9.97992	2.573894	-0.002389	0.000166	-0.655169	0.000166	0.480487	0.138852	9897	8	54	0.417369	7830	6.1845	12.1685	54.7945	0.00654	0.0451	39992170	7830	22.117808	0.992611	0.001062	0.523619	0.000186	0.474114	0.000111	-1.2e-05	2.31848429220277	10220	Transient	tropics_25	1.24749	1.00504009263386	0.156308851224105	0.991855307572769	0.89247311827957	1.01344191481374	1250.91891891892	0.03	0.019575
6.783186	2.426443	0.099068	0.000157	-0.629492	0.000157	0.518307	0.123915	9939	9	55	0.401693	7324	6.3066	12.226	68.4932	0.00625	0.0488	39992676	7324	22.232877	1.00023	0.00109	0.523154	0.000173	0.478192	0.000138	-1.9e-05	2.35858714439633	10304	Est.	tropics_25	0.753687333333333	1.10388748449848	0.144036697247706	1.01855749239198	0.907514450867052	1.08388889818316	897.934782608696	0.03	0.01831
8.454371	3.190744	0.05307	0.000206	-0.642916	0.000206	0.502973	0.122127	10247	8	183	0.865029	108905	2.7634	5.5014	Inf	0.00585	0.0163	39891095	108905	23.076712	1.016573	0.000863	0.524863	0.000122	0.484383	9e-05	1e-06	0.841886693714444	10440	Transient	tropics_25	1.056796375	1.03731208459985	0.238702201622248	1.00170345205435	1.68852459016393	1.0383787209708	1356.96666666667	0.03	0.2722625
8.345238	1.535573	-0.032637	9.9e-05	-0.642039	9.9e-05	0.460031	0.133509	10597	7	20	0.598419	2657	3.1873	12.9575	18.2648	0.00664	0.0369	39997343	2657	24.035616	1.003993	0.002368	0.531004	0.000166	0.472707	0.000257	8e-05	1.275364577273	10472	Transient	tropics_25	1.19217685714286	0.964040426416988	0.0418074324324324	0.990987582316658	0.596385542168675	0.973184234631601	519.490272373541	0.03	0.0066425
5.305592	4.446276	0.028857	0.000287	-0.617624	0.000287	0.477635	0.120434	10401	8	104	0.738383	21585	3.1564	5.9219	Inf	0.00648	0.0193	39978415	21585	23.49863	0.929999	0.001171	0.523877	0.000147	0.443936	0.000131	1.7e-05	1.29145231670786	10844	Est.	tropics_25	0.663199	1.10675107960651	0.245089666951324	1.02929526058795	1.95238095238095	1.07590959057161	919.343511450382	0.03	0.0539625
5.204301	2.356111	-0.011182	0.000152	-0.61681	0.000152	0.458302	0.132825	10555	7	30	0.43111	2983	3.2123	12.863	22.8311	0.00644	0.0373	39997017	2983	23.920548	0.975297	0.002355	0.529066	0.000178	0.460852	0.000233	9.1e-05	1.48492770354974	11291	Transient	tropics_25	0.743471571428571	1.01392733309387	0.0645435244161359	1.02003005362574	0.853932584269663	0.994466770242941	570.064377682403	0.03	0.0074575
9.294944	2.960761	0.040229	0.000191	-0.649667	0.000191	0.498686	0.201248	2043	7	25	0.344091	10256	5.1128	4.2055	136.9863	0.00676	0.0329	39989744	10256	0.6	1.022735	0.000907	0.531471	0.000189	0.481374	0.000153	-5.9e-05	1.7740189504684	1791	Transient	tropics_27	1.32784914285714	1.01790703080694	0.21058434399118	0.982592929722332	1.01058201058201	1.03596372051669	1315.34640522876	0.03	0.02564
2.148479	2.280279	0.074316	0.000147	-0.592266	0.000147	0.487258	0.208908	2169	7	37	0.270915	15503	5.7405	4.1699	54.7945	0.00628	0.0391	39984497	15503	0.945205	1.013316	0.000873	0.53073	0.000208	0.477606	0.000131	-5.8e-05	2.00038552934174	1858	Est.	tropics_27	0.306925571428571	1.06299232442321	0.168384879725086	1.04209786746673	0.706730769230769	1.02020912635101	1594.71755725191	0.03	0.0387575
3.30956	3.627997	0.05429	0.000234	-0.601592	0.000234	0.482131	0.197908	2449	6	57	0.395697	20359	5.7965	4.9329	Inf	0.00681	0.0461	39979641	20359	1.712329	1.004864	0.001053	0.536269	0.000215	0.468636	7.6e-05	-8e-06	1.98834895834183	2143	Est.	tropics_27	0.551593333333333	1.05068022844596	0.222222222222222	1.02176076385567	1.08837209302326	1.02879633660239	2604.05263157895	0.03	0.0508975
2.407459	2.744199	0.047536	0.000177	-0.594346	0.000177	0.475427	0.199037	2477	5	53	0.411422	20276	5.5279	4.8219	273.9726	0.00605	0.0419	39979724	20276	1.789041	1.004407	0.001141	0.536742	0.000206	0.467988	8.3e-05	4e-06	1.97578658097185	2174	Est.	tropics_27	0.4814918	1.04408268069025	0.15512708150745	1.02828436337699	0.859223300970874	1.01589570672752	2398.03614457831	0.03	0.05069
4.570175	7.715251	0.006803	0.000498	-0.611717	0.000498	0.464424	0.200378	2673	5	51	0.341451	18067	4.1357	5.3589	91.3242	0.00611	0.0318	39981933	18067	2.326027	0.99095	0.00114	0.540264	0.000163	0.458691	0.000104	1.3e-05	1.89207550166848	2304	Transient	tropics_27	0.914035	1.01602118469004	0.436842105263158	1.00398830219571	3.05521472392638	1.01249861017548	1926.71153846154	0.03	0.0451675
3.525271	2.455138	0.045406	0.000158	-0.603324	0.000158	0.478663	0.192856	2715	5	54	0.297587	17699	3.9356	5.474	91.3242	0.00642	0.0313	39982301	17699	2.441096	0.992858	0.000913	0.540578	0.00015	0.459319	7.6e-05	7e-06	1.85361972961387	2441	Transient	tropics_27	0.7050542	1.05398015974392	0.173055859802848	1.01186214526375	1.05333333333333	1.04211452171584	2537.57894736842	0.03	0.0442475
5.9375	3.51912	0.022797	0.000227	-0.6227	0.000227	0.477014	0.18706	3079	5	43	0.403158	8994	4.9064	5.9479	45.6621	0.00608	0.0374	39991006	8994	3.438356	0.977887	0.001072	0.5376	0.000143	0.454983	0.000197	-3.8e-05	1.89232772060268	2697	Transient	tropics_27	1.1875	1.0461933101904	0.211753731343284	0.997942609109203	1.58741258741259	1.04842158937806	949.543147208122	0.03	0.022485
5.895722	2.916934	0.038201	0.000188	-0.622364	0.000188	0.48428	0.176934	2995	5	36	0.392427	10960	4.4934	4.5781	273.9726	0.00653	0.0312	39989040	10960	3.208219	0.992524	0.000801	0.538319	0.000139	0.461117	8.5e-05	-7e-06	1.83718418997767	2822	Est.	tropics_27	1.1791444	1.04676565890659	0.234706616729089	0.996944634892298	1.35251798561151	1.05023237052635	2081.57647058824	0.03	0.0274
6.374046	4.279937	0.005308	0.000276	-0.626206	0.000276	0.470385	0.191815	3107	5	40	0.419708	8494	4.9154	5.5027	45.6621	0.00622	0.0366	39991506	8494	3.515068	0.991093	0.000947	0.537054	0.000142	0.461581	0.000156	-3e-05	1.85344295495815	2934	Transient	tropics_27	1.2748092	1.01435699010131	0.291446673706441	0.995460963574444	1.94366197183099	1.01907357538547	1229.58333333333	0.03	0.021235
3.731481	1.872342	0.022151	0.000121	-0.604981	0.000121	0.468311	0.194722	3219	6	32	0.312883	7009	5.3254	3.2247	45.6621	0.00618	0.0483	39992991	7009	3.821918	0.992746	0.000926	0.534569	0.000163	0.464526	0.000159	-4.4e-05	2.07430123679114	2984	Transient	tropics_27	0.6219135	1.02986882338138	0.130669546436285	1.02154221840844	0.742331288343558	1.00814809074196	1224.66666666667	0.03	0.0175225
6.136531	2.317153	0.064022	0.000149	-0.624298	0.000149	0.497862	0.173339	3261	6	38	0.292334	7122	5.226	3.3397	45.6621	0.00679	0.05	39992878	7122	3.936986	1.011064	0.001474	0.533287	0.000159	0.474276	0.000322	-6.7e-05	2.13932191124002	3206	Transient	tropics_27	1.02275516666667	1.0544494246183	0.101085481682497	1.00440722155643	0.937106918238994	1.04973053664955	538.319875776397	0.03	0.017805
6.051913	4.420802	0.032999	0.000285	-0.623619	0.000285	0.482372	0.182773	3429	8	38	0.522193	10927	5.1715	3.8	68.4932	0.00618	0.047	39989073	10927	4.39726	1.017851	0.001023	0.52779	0.000154	0.482461	0.000252	-8.3e-05	1.72788527429463	3232	Transient	tropics_27	0.756489125	1.01542318639102	0.278592375366569	1.01555758010132	1.85064935064935	0.999815529130852	725.289682539683	0.03	0.0273175
4.764079	4.597309	0.023903	0.000297	-0.613275	0.000297	0.473175	0.184649	3695	9	45	0.632577	18510	5.5081	4.5288	273.9726	0.00638	0.0421	39981490	18510	5.126027	0.99228	0.000709	0.52172	0.000187	0.475754	9.9e-05	-5e-05	1.4920722292857	3272	Transient	tropics_27	0.529342111111111	1.03215923584916	0.418899858956276	1.03805548127103	1.58823529411765	0.994579131231687	1865.14141414141	0.03	0.046275
12.079675	11.992026	0.015271	0.000774	-0.672035	0.000774	0.497488	0.165381	3737	9	53	0.604309	17592	5.7804	4.6438	136.9863	0.00685	0.0457	39982408	17592	5.241096	0.996283	0.000671	0.521539	0.000201	0.477858	9.6e-05	-6e-05	1.57939354902598	3283	Transient	tropics_27	1.34218611111111	1.0191764764982	1.15350223546945	0.979156514973112	3.85074626865672	1.04107914903591	1722.71875	0.03	0.04398
8.842532	7.57423	0.047191	0.000489	-0.646033	0.000489	0.500453	0.170331	3653	9	49	0.641919	18574	5.2959	4.4137	91.3242	0.00607	0.0385	39981426	18574	5.010959	0.99692	0.000676	0.521841	0.000177	0.477864	9.5e-05	-4.8e-05	1.48667902455948	3415	Transient	tropics_27	0.982503555555556	1.05156102746748	0.723372781065089	1.00436885092403	2.76271186440678	1.04727077160029	1792.95789473684	0.03	0.046435
8.858289	6.76334	0.034665	0.000436	-0.64616	0.000436	0.494202	0.1659	4059	8	30	0.36535	11827	7.7817	5.526	91.3242	0.00607	0.0786	39988173	11827	6.123288	1.003514	0.0013	0.525067	0.000192	0.478018	0.000178	-2.1e-05	1.98433392248315	3781	Transient	tropics_27	1.107286125	1.03164762454923	0.335384615384615	0.998071267884397	2.27083333333333	1.0338564656561	932.022471910112	0.03	0.0295675
7.736702	2.013121	0.068086	0.00013	-0.637151	0.00013	0.506412	0.159133	3989	8	35	0.478099	11575	7.3016	5.3342	68.4932	0.00613	0.0657	39988425	11575	5.931507	0.991657	0.001062	0.524043	0.000211	0.473318	0.000133	-3.4e-05	1.85551748020148	3936	Est.	tropics_27	0.96708775	1.07946332638566	0.12241054613936	1.00907143527666	0.616113744075829	1.06991916639553	1196.48872180451	0.03	0.0289375
10.424324	1.406435	0.025405	9.1e-05	-0.658739	9.1e-05	0.495843	0.162504	4101	8	30	0.326951	11647	7.4773	5.6411	34.2466	0.00632	0.0785	39988353	11647	6.238356	1.006995	0.001193	0.524711	0.000176	0.480064	0.000226	-5.5e-05	2.00043056944074	3978	Transient	tropics_27	1.3030405	1.01860531308323	0.0762782900251467	0.986263857867197	0.517045454545455	1.03286853419544	719.044247787611	0.03	0.0291175
9.448905	3.612353	0.033877	0.000233	-0.650904	0.000233	0.496324	0.156596	4353	9	60	0.555698	24956	6.2633	6.3315	273.9726	0.00621	0.0689	39975044	24956	6.928767	1.008191	0.000829	0.519675	0.000177	0.485271	0.000118	-4.4e-05	1.70723186822594	4178	Transient	tropics_27	1.04987833333333	1.026052960845	0.281061519903498	1.00365432361888	1.31638418079096	1.02277696379961	1327.08474576271	0.03	0.06239
9.609091	3.674463	0.00123	0.000237	-0.652191	0.000237	0.480829	0.154307	4773	8	49	0.751454	10662	4.2231	7.4822	Inf	0.00628	0.0159	39989338	10662	8.079452	0.986073	0.000751	0.526668	0.000187	0.468265	4.5e-05	-1.2e-05	1.21127531014255	4708	Transient	tropics_27	1.201136375	1.01537184038123	0.315579227696405	0.989054255403625	1.26737967914438	1.02683096110109	3429.04444444444	0.03	0.026655
9.230594	3.168288	0.028485	0.000204	-0.64915	0.000204	0.492631	0.149441	4745	8	49	0.763924	12030	4.2556	7.4055	39.1389	0.00648	0.017	39987970	12030	8.00274	0.994307	0.000791	0.525977	0.000193	0.472782	3.3e-05	-5e-06	1.16417289666148	4806	Transient	tropics_27	1.15382425	1.03478561178802	0.257901390644753	0.993369870381679	1.05699481865285	1.04198340884382	4528.51515151515	0.03	0.030075
8.084871	3.457742	0.013605	0.000223	-0.639948	0.000223	0.480863	0.160721	5081	7	27	0.458589	8162	4.8771	3.2849	39.1389	0.00614	0.023	39991838	8162	8.923288	1.008733	0.000815	0.528504	0.000186	0.477361	5.3e-05	-1.2e-05	1.74234691110228	4834	Transient	tropics_27	1.15498157142857	1.00492198545022	0.273619631901841	0.997759418967521	1.1989247311828	1.00733616696798	3032.47169811321	0.03	0.020405
4.745714	2.14391	0.017176	0.000138	-0.613127	0.000138	0.469821	0.15902	4843	8	38	0.694724	8946	4.2817	7.6699	91.3242	0.00617	0.0163	39991054	8946	8.271233	0.995093	0.000708	0.526793	0.000173	0.472426	3.4e-05	-7e-06	1.38728482969101	4950	Transient	tropics_27	0.59321425	1.02234098285933	0.194915254237288	1.02821120367502	0.797687861271676	0.994485908904252	4677.05882352941	0.03	0.022365
5.943662	4.870065	0.039094	0.000314	-0.622749	0.000314	0.484868	0.15529	4927	8	36	0.586925	8352	4.4874	5.2521	273.9726	0.00632	0.0209	39991648	8352	8.50137	0.998744	0.000779	0.527632	0.000173	0.473435	7.8e-05	-2.3e-05	1.68898075879952	5113	Est.	tropics_27	0.74295775	1.0411759436547	0.403080872913992	1.01674587420356	1.8150289017341	1.02414903841076	1990.89743589744	0.03	0.02088
5.477612	4.946016	0.02505	0.000319	-0.619006	0.000319	0.476369	0.163594	5235	7	30	0.441699	12504	5.0447	3.7068	136.9863	0.00115	0.0269	39987496	12504	9.345205	1.021078	0.001121	0.530479	0.00019	0.481357	7.1e-05	1.2e-05	1.60986856652133	5332	Transient	tropics_27	0.782516	1.00419986285291	0.284567350579839	1.01508150220452	1.67894736842105	0.989637628620753	2304.14084507042	0.03	0.03126
6.431429	6.253869	-0.015001	0.000403	-0.626667	0.000403	0.461301	0.158145	5613	6	50	0.858496	22374	4.1364	4.0247	136.9863	0.00619	0.0077	39977626	22374	10.380822	0.992309	0.000667	0.536365	0.000164	0.462684	2.4e-05	0	0.772127915309207	5514	Transient	tropics_27	1.07190483333333	0.992746165248542	0.604197901049475	0.996280314749491	2.45731707317073	0.997010918899292	6589.375	0.03	0.055935
5.1527	3.470165	0.011806	0.000224	-0.616396	0.000224	0.468932	0.156263	5669	6	54	0.829659	17189	4.3643	4.1781	Inf	0.00638	0.0087	39982811	17189	10.534247	0.971339	0.000593	0.536372	0.000166	0.452919	2.8e-05	-1e-05	0.903429994633839	5618	Transient	tropics_27	0.858783333333333	1.04173307762376	0.377740303541315	1.00655270442757	1.34939759036145	1.03535510764618	5580.82142857143	0.03	0.0429725
5.608889	2.887032	0.000308	0.000186	-0.62006	0.000186	0.465159	0.155201	5809	6	36	0.7178	7399	4.7709	4.5603	91.3242	0.00643	0.0127	39992601	7399	10.917808	0.971483	0.000808	0.536216	0.000154	0.453124	9.1e-05	-1.4e-05	1.27997842853295	5885	Transient	tropics_27	0.934814833333333	1.02967118049093	0.23019801980198	1.00316320642558	1.20779220779221	1.0265600586153	1705.50549450549	0.03	0.0184975
4.234742	6.808746	0.004929	0.000439	-0.609023	0.000439	0.462165	0.157861	5865	6	36	0.672196	5787	4.8552	4.7151	136.9863	0.00651	0.0152	39994213	5787	11.071233	0.986979	0.000687	0.536121	0.000151	0.460425	5.6e-05	-9e-06	1.36774916432336	5920	Transient	tropics_27	0.705790333333333	1.01819913848572	0.63901018922853	1.01447617660965	2.90728476821192	1.00377911712005	2818.94642857143	0.03	0.0144675
6.088889	1.780988	0.020645	0.000115	-0.623916	0.000115	0.47653	0.149348	5865	6	36	0.672196	5787	4.8552	4.7151	136.9863	0.00651	0.0152	39994213	5787	11.071233	0.986979	0.000687	0.536121	0.000151	0.460425	5.6e-05	-9e-06	1.36774916432336	6201	Transient	tropics_27	1.01481483333333	1.03432756132738	0.167394468704512	0.9994795326097	0.76158940397351	1.03497855242439	2666.92857142857	0.03	0.0144675
8.666667	2.643991	0.050044	0.000171	-0.644621	0.000171	0.501001	0.141474	5907	6	38	0.692716	4709	4.9898	6.2493	27.3973	0.0063	0.0157	39995291	4709	11.186301	0.983451	0.000934	0.535905	0.000155	0.45897	0.000114	-1.2e-05	1.32219359126738	6301	Est.	tropics_27	1.4444445	1.06900837288478	0.183083511777302	0.979392666417254	1.10322580645161	1.09157679151143	1241	0.03	0.0117725
2.984848	0.939164	0.021644	6.1e-05	-0.598983	6.1e-05	0.465234	0.158122	5991	6	29	0.559527	3553	5.3199	4.9521	45.6621	0.006	0.0262	39996447	3553	11.416438	0.998007	0.001263	0.534954	0.000152	0.46664	0.000233	-3.8e-05	1.61547590489731	6335	Transient	tropics_27	0.497474666666667	1.02392060421723	0.0482977038796516	1.0269482262757	0.401315789473684	0.996986970684039	678.635193133047	0.03	0.0088825
3.6	3.177931	0.061998	0.000205	-0.603924	0.000205	0.486831	0.157401	6215	7	27	0.385895	6792	5.7624	4.437	54.7945	0.00619	0.0522	39993208	6792	12.030137	1.030456	0.001082	0.528039	0.000214	0.48835	0.000359	-0.00016	2.00123014096566	6431	Transient	tropics_27	0.514285714285714	1.03251397129569	0.189463955637708	1.03526883232511	0.957943925233645	0.996889525954746	438.442896935933	0.03	0.01698
8.1738	3.54956	0.068564	0.000229	-0.640662	0.000229	0.508615	0.14227	6425	9	53	0.527161	25588	5.7278	4.4	91.3242	0.00613	0.0497	39974412	25588	12.605479	1.015351	0.000839	0.521735	0.000259	0.4869	0.000158	-0.000102	1.7887342914322	6481	Est.	tropics_27	0.9082	1.05477727877771	0.272943980929678	1.00998298364919	0.884169884169884	1.04459848018074	900.443037974684	0.03	0.06397
9.176471	8.903499	-0.027692	0.000574	-0.648716	0.000574	0.46543	0.150732	6943	9	30	0.51694	4575	6.5177	5.8192	39.1389	0.0014	0.043	39995425	4575	14.024658	0.978062	0.000753	0.52101	0.000198	0.469579	0.000105	-5.1e-05	1.71153364256824	6779	Transient	tropics_27	1.01960788888889	0.994505367292955	0.762284196547145	1.00327539598006	2.8989898989899	0.991164426007126	1435.54285714286	0.03	0.0114375
5.652893	11.615054	0.000132	0.000749	-0.620414	0.000749	0.465202	0.151223	6971	9	24	0.468571	4025	6.7965	5.8959	54.7945	0.0065	0.0475	39995975	4025	14.10137	0.984273	0.000669	0.520253	0.000207	0.473242	7.2e-05	-4.8e-05	1.83552133032845	6802	Transient	tropics_27	0.628099222222222	1.01611240856184	1.11958146487294	1.03357746075835	3.61835748792271	0.983010806310513	2100.31944444444	0.03	0.0100625
11.58427	4.063123	0.001296	0.000262	-0.668055	0.000262	0.48845	0.146644	7069	10	23	0.385914	2428	7.0915	6.1644	27.3973	0.00659	0.0503	39997572	2428	14.369863	0.982756	0.001012	0.519208	0.000195	0.473467	0.000167	-5e-05	1.84098083792362	6952	Transient	tropics_27	1.158427	1.01886616837843	0.258893280632411	0.987474806823735	1.34358974358974	1.03164528890081	878.107784431138	0.03	0.00607
15.464286	1.201105	-0.041274	7.7e-05	-0.69922	7.7e-05	0.482908	0.151841	7209	10	15	0.270968	2170	7.5461	6.1123	13.6986	0.00104	0.0593	39997830	2170	14.753425	1.01768	0.001297	0.519284	0.000186	0.490163	0.000179	-2.1e-05	1.92161462373317	7187	Transient	tropics_27	1.5464286	0.942895775482439	0.0593677717810332	0.957034669716186	0.413978494623656	0.985198801215106	848.27374301676	0.03	0.005425
5.459459	3.906014	0.017695	0.000252	-0.61886	0.000252	0.472704	0.152042	6985	9	25	0.46317	3584	6.7029	5.9342	24.9066	0.00636	0.0463	39996416	3584	14.139726	0.984743	0.000712	0.519672	0.000205	0.474042	0.000126	-7.1e-05	1.81735003363893	7354	Transient	tropics_27	0.606606555555556	1.03362246193625	0.353932584269663	1.03634223884046	1.22926829268293	0.997177465287886	1206.68253968254	0.03	0.00896
12.076087	1.200733	0.022231	7.7e-05	-0.672006	7.7e-05	0.500756	0.138197	7083	9	22	0.363191	2244	7.0032	6.2027	27.3973	0.00669	0.049	39997756	2244	14.408219	0.996774	0.00088	0.519409	0.000187	0.480031	0.000136	-4.8e-05	1.91105619433118	7552	Transient	tropics_27	1.34178744444444	1.02578914584522	0.0875	0.983200366682672	0.411764705882353	1.04317429499345	1016.15441176471	0.03	0.00561
12.60274	8.896979	0.032751	0.000574	-0.676236	0.000574	0.508196	0.135596	7083	9	22	0.363191	2244	7.0032	6.2027	27.3973	0.00669	0.049	39997756	2244	14.408219	0.996774	0.00088	0.519409	0.000187	0.480031	0.000136	-4.8e-05	1.91105619433118	7558	Est.	tropics_27	1.40030444444444	1.03663740947793	0.652272727272727	0.979050212895054	3.06951871657754	1.05867329401643	997.029411764706	0.03	0.00561
12.379747	0.412754	0.027718	2.7e-05	-0.674445	2.7e-05	0.504741	0.142276	7237	9	15	0.306239	2276	6.9894	6.189	13.0463	0.00637	0.0524	39997724	2276	14.830137	1.024958	0.001357	0.519961	0.000171	0.493022	0.000201	-1.9e-05	1.89025818223483	7600	Transient	tropics_27	1.37552744444444	1.00307106996154	0.0198968312453943	0.979764022401581	0.157894736842105	1.02376973035686	707.8407960199	0.03	0.00569
8.770751	4.696277	0.027161	0.000303	-0.645457	0.000303	0.491036	0.136659	7629	9	117	0.834592	82904	3.0566	7.263	Inf	0.00652	0.0107	39917096	82904	15.90411	0.986669	0.000912	0.520829	0.00019	0.473778	5.4e-05	0	0.897153784731578	7697	Transient	tropics_27	0.974527888888889	1.0414163435718	0.332236842105263	1.00690020352962	1.59473684210526	1.03642634313961	2530.72222222222	0.03	0.20726
9.376029	3.700322	-0.005404	0.000239	-0.650319	0.000239	0.477048	0.133989	7727	9	93	0.764173	35119	2.9487	5.5849	Inf	0.00638	0.0122	39964881	35119	16.172603	0.953259	0.000803	0.522675	0.000188	0.456142	6.4e-05	-1.2e-05	1.21021596274713	7714	Transient	tropics_27	1.041781	1.04337916069099	0.297633872976339	0.99847758304368	1.27127659574468	1.04583221891429	2093.578125	0.03	0.0877975
10.1998	4.793247	-0.048345	0.000309	-0.656935	0.000309	0.459966	0.139175	7741	9	86	0.752346	29521	3.0959	7.563	Inf	0.007	0.0125	39970479	29521	16.210959	0.954602	0.000827	0.522857	0.000186	0.456631	7.5e-05	-1.5e-05	1.25127409044771	7716	Transient	tropics_27	1.13331111111111	0.9981175533236	0.373639661426844	0.991548193909599	1.66129032258065	1.0073034901266	1855.66666666667	0.03	0.0738025
13.032258	1.257024	-0.015346	8.1e-05	-0.679686	8.1e-05	0.485986	0.135377	8119	9	13	0.299509	611	3.8775	6.1219	3.8588	0.00609	0.0397	39999389	611	17.246575	0.993575	0.001891	0.521672	0.000219	0.476237	0.000172	4.5e-05	1.90324610050727	7807	Transient	tropics_27	1.44802866666667	0.991139219316096	0.0428344791115812	0.971445841599724	0.36986301369863	1.02047089999307	787.075581395349	0.03	0.0015275
8.171079	2.927962	-0.008497	0.000189	-0.64064	0.000189	0.47074	0.137292	7797	9	65	0.689826	13515	3.1454	7.7219	Inf	0.00669	0.0167	39986485	13515	16.364384	0.942719	0.001086	0.522693	0.000191	0.451119	0.000164	-3.1e-05	1.46698923900464	7887	Est.	tropics_27	0.907897666666667	1.05178637268953	0.174033149171271	1.0081540500028	0.989528795811518	1.04349406697568	837.146341463415	0.03	0.0337875
10.888889	1.94321	-0.029415	0.000125	-0.66247	0.000125	0.471045	0.138179	7923	8	29	0.483587	2955	3.6515	16.274	22.8311	0.06852	0.0309	39997045	2955	16.709589	0.963018	0.001008	0.523634	0.000196	0.460074	0.000204	-6.8e-05	1.9224594058006	8012	Transient	tropics_27	1.361111125	1.00830245153609	0.124007936507937	0.98461193701587	0.637755102040816	1.02384616387798	677.348039215686	0.03	0.0073875
7.912134	5.218221	-0.02208	0.000337	-0.63856	0.000337	0.463357	0.140096	7839	9	39	0.628516	7715	3.2788	7.837	136.9863	0.00655	0.0199	39992285	7715	16.479452	0.95791	0.000816	0.522934	0.000196	0.458182	1e-04	-3.5e-05	1.60075280841698	8047	Transient	tropics_27	0.879126	1.02114183896472	0.412990196078431	1.00978760626191	1.71938775510204	1.01129463837514	1400.96	0.03	0.0192875
14.792593	6.386612	-0.022284	0.000412	-0.693825	0.000412	0.48954	0.129083	7895	9	29	0.519105	3978	3.4441	5.0548	45.6621	0.00664	0.0268	39996022	3978	16.632877	0.956987	0.001143	0.522788	0.000204	0.45793	0.000226	-6.7e-05	1.91683609561643	8102	Transient	tropics_27	1.64362144444444	1.02191822278797	0.360454943132109	0.955762575104677	2.01960784313725	1.06902801738257	571.163716814159	0.03	0.009945
9.522388	3.08532	-0.005027	0.000199	-0.651494	0.000199	0.477395	0.136111	7965	9	18	0.39466	2060	3.7518	5.9123	15.2207	0.00631	0.038	39997940	2060	16.824658	0.980449	0.000904	0.522969	0.000206	0.468989	0.000162	-6.5e-05	2.04661691474171	8379	Transient	tropics_27	1.05804311111111	1.01482648686308	0.220132743362832	0.996744401088757	0.966019417475728	1.01792366132255	840.191358024691	0.03	0.00515
7.305085	1.025567	-0.01653	6.6e-05	-0.633684	6.6e-05	0.463601	0.143449	7979	9	19	0.365141	1813	3.8866	16.3507	19.5695	0.0219	0.0396	39998187	1813	16.863014	0.977962	0.000862	0.52243	0.000198	0.468346	0.000222	-9.9e-05	2.10302313022583	8436	Transient	tropics_27	0.811676111111111	1.0057710532433	0.0765661252900232	1.01570228070275	0.333333333333333	0.989868601418609	646.166666666667	0.03	0.0045325
13.658824	2.03654	-0.006545	0.000131	-0.684719	0.000131	0.492776	0.128735	7951	8	21	0.462115	2270	3.7855	16.3123	19.5695	0.02186	0.0346	39997730	2270	16.786301	0.96902	0.000776	0.523965	0.000198	0.462653	0.000153	-7.1e-05	1.91620528706741	8882	Transient	tropics_27	1.707353	1.02523825293679	0.168814432989691	0.962338894454657	0.661616161616162	1.06510927195976	841.40522875817	0.03	0.005675
4.736842	0.404432	0.059913	2.6e-05	-0.613056	2.6e-05	0.490205	0.12944	8049	9	20	0.314359	1177	4.0474	16.4466	10.9589	0.02195	0.0395	39998823	1177	17.054795	0.981454	0.001018	0.521363	0.000186	0.470872	0.000165	-4.3e-05	2.05183953594157	9116	Est.	tropics_27	0.526315777777778	1.0818073702733	0.0255402750491159	1.03899379789098	0.139784946236559	1.04105786710614	784.484848484848	0.03	0.0029425
7.711412	4.60583	0.030501	0.000297	-0.636948	0.000297	0.488374	0.131639	8581	8	121	0.924212	72215	2.5406	1.8712	273.9726	0.00623	0.0033	39927785	72215	18.512329	0.98395	0.000548	0.52436	0.000145	0.469292	1.1e-05	-1e-06	0.476232879733249	9160	Est.	tropics_27	0.9639265	1.04778791708846	0.541970802919708	1.00866614312288	2.04827586206897	1.04066125141703	11967.1818181818	0.03	0.1805375
6.150602	3.899006	0.017652	0.000252	-0.624411	0.000252	0.475338	0.131384	8791	8	30	0.747285	5524	3.6992	17.463	273.9726	0.02713	0.0126	39994476	5524	19.087671	0.952147	0.000817	0.526008	0.000172	0.452694	5.4e-05	3e-06	1.00525754454953	9611	Transient	tropics_27	0.76882525	1.06896174363692	0.308445532435741	1.01819133998976	1.46511627906977	1.05002054367851	2433.03703703704	0.03	0.01381
8.825397	1.731418	-0.009442	0.000112	-0.645896	0.000112	0.472635	0.133234	8917	7	20	0.450857	1750	4.0435	17.6274	15.2207	0.02717	0.0271	39998250	1750	19.432877	0.975509	0.002424	0.528192	0.000208	0.461825	0.000327	3.4e-05	1.63566938809314	10269	Transient	tropics_27	1.260771	1.01547236951992	0.0462046204620462	0.992428236341559	0.538461538461538	1.02340713473718	407.443425076453	0.03	0.004375
10.35	0.394167	-0.018947	2.5e-05	-0.658142	2.5e-05	0.473931	0.136786	8959	7	18	0.344301	1702	4.1561	17.6932	13.6986	0.00594	0.0291	39998298	1702	19.547945	0.999798	0.001462	0.529981	0.000238	0.471755	0.000106	2e-05	1.81101714102688	10315	Transient	tropics_27	1.47857142857143	0.981429614909307	0.0170998632010944	0.977039812656965	0.105042016806723	1.00461256372481	1290.43396226415	0.03	0.004255
7.938272	0.601128	0.036226	3.9e-05	-0.63877	3.9e-05	0.491217	0.126115	8861	8	24	0.604962	2620	3.888	7.1384	27.3973	0.0063	0.0207	39997380	2620	19.279452	0.968139	0.001436	0.527518	0.000176	0.458945	0.000154	2.1e-05	1.36115371356441	10470	Transient	tropics_27	0.992284	1.07101372549638	0.0271587743732591	1.00080261291285	0.221590909090909	1.07031779407118	818.928571428571	0.03	0.00655
4.672414	1.185791	0.022185	7.7e-05	-0.612538	7.7e-05	0.471815	0.140106	9001	7	20	0.383302	1581	4.0979	17.7507	13.0463	0.02703	0.036	39998419	1581	19.663014	1.00889	0.00187	0.530974	0.000277	0.475145	0.000156	2.5e-05	1.7963343327606	10478	Transient	tropics_27	0.667487714285714	1.01342358142591	0.0411764705882353	1.02071587887795	0.277978339350181	0.992991613086531	898.115384615385	0.03	0.0039525
8.184211	6.281856	0.031507	0.000405	-0.640746	0.000405	0.489865	0.129525	9071	6	16	0.529554	2064	3.6969	17.8466	10.5374	0.00637	0.0325	39997936	2064	19.854795	1.031569	0.001237	0.534359	0.000278	0.482827	7.9e-05	-1.7e-05	1.66942793925581	10495	Transient	tropics_27	1.36403516666667	1.00042614660828	0.327405012126112	0.986039742161298	1.4568345323741	1.01457664960742	1639.55696202532	0.03	0.00516
1.589474	1.147258	0.098743	7.4e-05	-0.587776	7.4e-05	0.496903	0.131162	9057	6	17	0.516256	2030	3.8106	17.8274	11.4155	0.00608	0.0324	39997970	2030	19.816438	1.022004	0.001428	0.53408	0.000262	0.478538	7.8e-05	1.6e-05	1.66586863553305	10506	Est.	tropics_27	0.264912333333333	1.08001787759931	0.0518207282913165	1.04022146594662	0.282442748091603	1.03837730754924	1681.5641025641	0.03	0.005075
2.478571	1.820969	0.140238	0.000117	-0.594917	0.000117	0.521805	0.125804	9239	4	28	0.443242	12562	2.487	3.126	45.6621	0.00582	0.0229	39987438	12562	20.315068	1.057122	0.000989	0.541569	0.000167	0.488159	6.6e-05	5e-06	1.22598554669645	10528	Est.	tropics_27	0.61964275	1.08837730801364	0.11830131445905	1.01853752238534	0.70059880239521	1.06892426443024	1906.12121212121	0.03	0.031405
3.777136	4.704373	-0.002408	0.000304	-0.605347	0.000304	0.457339	0.124509	9561	5	88	0.545221	26459	2.6283	18.5164	Inf	0.02722	0.0215	39973541	26459	21.19726	0.947888	0.001278	0.539928	0.000128	0.439031	0.000169	1.3e-05	1.49764373611468	10604	Transient	tropics_27	0.7554272	1.05243963095459	0.237871674491393	1.0110329001015	2.375	1.04170092772492	736.739644970414	0.03	0.0661475
4.511765	5.772215	0.011606	0.000372	-0.611248	0.000372	0.466538	0.122868	9561	5	88	0.545221	26459	2.6283	18.5164	Inf	0.02722	0.0215	39973541	26459	21.19726	0.947888	0.001278	0.539928	0.000128	0.439031	0.000169	1.3e-05	1.49764373611468	10640	Transient	tropics_27	0.902353	1.06729234986515	0.291079812206573	1.00508436337716	2.90625	1.06265389004421	727.029585798817	0.03	0.0661475
3.549479	4.195468	-0.007193	0.000271	-0.603519	0.000271	0.454157	0.124276	9617	5	50	0.598362	11722	2.804	18.5918	273.9726	0.00666	0.0218	39988278	11722	21.350685	0.950345	0.001068	0.539573	0.000134	0.440462	0.000123	1.1e-05	1.55535022895349	10642	Transient	tropics_27	0.7098958	1.04470777213448	0.25374531835206	1.01354916207907	2.02238805970149	1.03109235302932	1010.37398373984	0.03	0.029305
4.359223	2.560279	0.041688	0.000165	-0.610023	0.000165	0.47991	0.124594	9771	6	24	0.42224	2527	3.2875	4.6178	30.4414	0.00648	0.0396	39997473	2527	21.772603	0.971564	0.001342	0.53596	0.000129	0.453366	0.000214	-6e-06	1.80051439106108	11206	Est.	tropics_27	0.726537166666667	1.0730833444095	0.122950819672131	1.01376664704125	1.27906976744186	1.05854872222443	582.214953271028	0.03	0.0063175
5.434109	1.299922	0.011187	8.4e-05	-0.618656	8.4e-05	0.469549	0.12298	9701	5	32	0.535536	4207	3.0353	8.2904	34.2466	0.00683	0.0284	39995793	4207	21.580822	0.954995	0.001226	0.538102	0.000139	0.443849	0.000172	0	1.81514429787928	11810	Transient	tropics_27	1.0868218	1.05890586702424	0.0685154975530179	1.00105169835968	0.60431654676259	1.05790257497482	715	0.03	0.0105175
3.892308	1.573018	0.046152	0.000101	-0.606272	0.000101	0.480248	0.121866	9981	6	18	0.592803	2112	3.5069	19.0932	16.116	0.02732	0.0554	39997888	2112	22.347945	1.022524	0.001004	0.534611	0.000114	0.478316	0.000116	1.1e-05	1.4400021964284	12178	Est.	tropics_27	0.648718	1.02416527960597	0.100597609561753	1.02014410768131	0.885964912280702	1.00403917075741	1050.56896551724	0.03	0.00528
5	0.837209	0.049757	5.4e-05	-0.61517	5.4e-05	0.486298	0.124417	10023	6	18	0.604693	2770	3.7291	8.7288	16.116	0.00644	0.0644	39997230	2770	22.463014	1.027945	0.000728	0.533699	0.00011	0.481665	4.7e-05	1.6e-05	1.3411181097158	12194	Transient	tropics_27	0.833333333333333	1.02244348533759	0.0741758241758242	1.01283493911162	0.490909090909091	1.00961871840387	2647.17021276596	0.03	0.006925
11.315883	3.802062	0.036426	0.000245	-0.6659	0.000245	0.505417	0.120482	10373	7	76	0.388053	49300	5.0008	3.7014	273.9726	0.00611	0.0772	39950700	49300	23.421918	1.021865	0.000828	0.531139	0.000184	0.481179	5.9e-05	-1.4e-05	1.66856741012601	12228	Transient	tropics_27	1.61655471428571	1.01490662265462	0.295893719806763	0.967375564117876	1.33152173913043	1.05037210684589	2042.06779661017	0.03	0.12325
7.47739	8.63321	0.068808	0.000557	-0.635068	0.000557	0.506108	0.123065	10345	7	61	0.359221	41924	5.058	5.4014	Inf	0.00619	0.0809	39958076	41924	23.345205	1.030998	0.000924	0.530875	0.00018	0.485694	5.4e-05	1e-06	1.63913459783327	12247	Est.	tropics_27	1.06819857142857	1.03902288185199	0.602813852813853	0.998162380842093	3.09444444444444	1.04203057892418	2278.98148148148	0.03	0.10481
2.851351	2.788714	0.027799	0.00018	-0.597911	0.00018	0.467611	0.126986	10891	7	24	0.626132	4087	6.4159	20.3384	21.0748	0.0271	0.0868	39995913	4087	24.841096	0.988393	0.000852	0.53105	0.000179	0.465529	0.000108	-3.1e-05	1.39475753901776	12322	Transient	tropics_27	0.407335857142857	1.04026333418142	0.211267605633803	1.03560738522064	1.00558659217877	1.00447233147666	1175.7962962963	0.03	0.0102175
7.515528	3.268392	-0.01018	0.000211	-0.635375	0.000211	0.467384	0.126426	10835	7	22	0.52446	5274	6.7048	6.074	68.4932	0.00611	0.0976	39994726	5274	24.687671	0.975663	0.000806	0.531286	0.000187	0.459348	0.000111	-4.1e-05	1.43315037782082	12619	Transient	tropics_27	1.07364685714286	1.01456306205825	0.261786600496278	0.997084055980924	1.1283422459893	1.01749436157336	1138.97297297297	0.03	0.013185
3.95122	1.44884	0.036028	9.3e-05	-0.606746	9.3e-05	0.475665	0.123392	10863	7	25	0.582648	4622	6.756	20.3014	39.1389	0.02672	0.0956	39995378	4622	24.764384	0.980605	0.000931	0.531296	0.000184	0.461658	0.00013	-3.6e-05	1.40076801034908	13597	Transient	tropics_27	0.56446	1.05718905498238	0.0998925886143931	1.02602280567685	0.505434782608696	1.03034064177378	949.169230769231	0.03	0.011555
9.912	0.896256	0.049211	5.8e-05	-0.654624	5.8e-05	0.505608	0.115182	10919	7	22	0.647088	4086	6.615	6.0548	68.4932	0.00604	0.0887	39995914	4086	24.917808	0.992364	0.000793	0.53069	0.000179	0.467724	1e-04	-3.5e-05	1.36440310935619	13603	Transient	tropics_27	1.416	1.05852486649466	0.0731399747793191	0.979173169883555	0.324022346368715	1.0809964851066	1151.82	0.03	0.010215
10.254202	3.126558	0.045136	0.000202	-0.657372	0.000202	0.505074	0.177043	2043	12	58	0.544904	14865	5.4964	4.8411	68.4932	0.00622	0.0598	39985135	14865	0.6	0.987569	0.000839	0.509614	0.000177	0.484684	7.9e-05	-2e-05	1.71074490301232	1822	Est.	tropics_28	0.854516833333333	1.05933876961688	0.240762812872467	1.01687042771615	1.14124293785311	1.04206864678842	2241.05063291139	0.03	0.0371625
11.98017	4.093091	0.031664	0.000264	-0.671235	0.000264	0.505224	0.172962	2113	12	48	0.54095	11099	5.6438	4.8548	91.3242	0.00652	0.0664	39988901	11099	0.791781	0.99453	0.000939	0.510346	0.000176	0.487402	0.000103	-2e-05	1.80326967996572	1945	Transient	tropics_28	0.9983475	1.03784766442476	0.281150159744409	1.00143237679483	1.5	1.03656529928068	1679.2427184466	0.03	0.0277475
9.592715	2.81094	0.046825	0.000181	-0.652059	0.000181	0.503171	0.178786	2267	12	31	0.459359	8858	4.694	5.2767	68.4932	0.00636	0.0384	39991142	8858	1.213699	1.003741	0.000953	0.510047	0.000141	0.492159	9.2e-05	3e-06	1.77689708990393	2320	Transient	tropics_28	0.799392916666667	1.04403287678445	0.189926547743966	1.02141957574328	1.28368794326241	1.02237488291386	1943.32608695652	0.03	0.022145
11.56713	5.060308	-0.006644	0.000326	-0.667918	0.000326	0.484651	0.181433	2477	12	35	0.431487	13180	5.0838	5.8521	68.4932	0.00622	0.0417	39986820	13180	1.789041	1.01415	0.000745	0.508938	0.000136	0.49837	6.8e-05	-9e-06	1.72235596613091	2339	Transient	tropics_28	0.9639275	0.97951784506075	0.43758389261745	1.00753935621492	2.39705882352941	0.972472259566186	2668.13235294118	0.03	0.03295
11.127027	2.48927	0.069261	0.000161	-0.664383	0.000161	0.520985	0.167069	2351	12	25	0.352301	10105	4.806	5.5068	91.3242	0.00623	0.0409	39989895	10105	1.443836	1.001319	0.000722	0.509731	0.000141	0.491301	6.4e-05	-1.1e-05	1.73622673271225	2383	Est.	tropics_28	0.92725225	1.07030415930963	0.222991689750693	1.00953430806151	1.14184397163121	1.06041917276781	2610.453125	0.03	0.0252625
11.920495	2.20746	0.004874	0.000142	-0.670756	0.000142	0.491716	0.177012	2645	12	36	0.434233	17813	5.973	6.3123	54.7945	0.0063	0.0527	39982187	17813	2.249315	1.001287	0.000653	0.507463	0.000134	0.493483	5.5e-05	-1.2e-05	1.79318662542247	2482	Transient	tropics_28	0.993374583333333	1.00359427143189	0.217457886676876	1.00760424364896	1.05970149253731	0.99641932954124	3218.4	0.03	0.0445325
12.973822	2.922526	0.041527	0.000189	-0.679217	0.000189	0.514396	0.163627	2771	13	40	0.391023	17022	6.5492	6.6575	273.9726	0.00626	0.0589	39982978	17022	2.594521	0.995471	0.000732	0.505887	0.000146	0.492192	0.00011	-3.5e-05	1.93346463969819	2691	Est.	tropics_28	0.997986307692308	1.04714382067061	0.258196721311475	1.00222743184111	1.29452054794521	1.04511247643196	1487.51818181818	0.03	0.042555
14.016216	5.621359	-0.003512	0.000363	-0.687589	0.000363	0.495817	0.171336	2967	13	39	0.412861	12239	6.6449	7.1945	27.3973	0.00636	0.059	39987761	12239	3.131507	0.9908	0.000983	0.504852	0.000182	0.490889	0.000139	-3.6e-05	1.86228066579332	2713	Transient	tropics_28	1.07817046153846	1.00574703255828	0.369277721261445	0.995909351556311	1.99450549450549	1.010038929371	1232.63309352518	0.03	0.0305975
16.293981	9.443667	-2.9e-05	0.000609	-0.705885	0.000609	0.506755	0.165054	2897	13	43	0.30928	13858	6.8419	7.0027	91.3242	0.0065	0.0659	39986142	13858	2.939726	0.995223	0.000909	0.504428	0.000168	0.493495	0.000134	-3.7e-05	2.00600688579486	2761	Transient	tropics_28	1.25338315384615	1.00477079048665	0.66996699669967	0.978675810244375	3.625	1.02686957314664	1231.74626865672	0.03	0.034645
13.25	3.024849	0.016575	0.000195	-0.681435	0.000195	0.502741	0.167576	3359	13	29	0.562274	9659	7.6042	8.2685	68.4932	0.00612	0.0562	39990341	9659	4.205479	0.99622	0.000699	0.504004	0.000168	0.494389	6.5e-05	-2.8e-05	1.373071439212	3061	Transient	tropics_28	1.01923076923077	1.02057088535783	0.278969957081545	1.00374306226005	1.16071428571429	1.01689357975198	2578.09230769231	0.03	0.0241475
12.899425	5.400804	0.05963	0.000348	-0.678619	0.000348	0.52338	0.158453	3555	13	21	0.458516	9365	8.5729	5.8137	34.2466	0.00601	0.0637	39990635	9365	4.742466	1.008916	0.000805	0.504773	0.000154	0.499883	5.9e-05	-6e-06	1.35279291696177	3404	Est.	tropics_28	0.992263461538462	1.05206354116387	0.432298136645963	1.00504011457545	2.25974025974026	1.04700499916981	2685.64406779661	0.03	0.0234125
15.686649	3.119794	0.03931	0.000201	-0.701007	0.000201	0.524493	0.154615	3667	13	27	0.492288	11605	8.6116	6.1205	136.9863	0.00629	0.0645	39988395	11605	5.049315	1.002208	0.000709	0.505143	0.000143	0.496196	5.1e-05	-7e-06	1.34250794586427	3520	Transient	tropics_28	1.20666530769231	1.03780139698169	0.283497884344147	0.982069422098126	1.40559440559441	1.0570278680199	3031.66666666667	0.03	0.0290125
14.446475	4.544785	-0.012007	0.000293	-0.691045	0.000293	0.493315	0.161114	4325	13	36	0.540322	11371	9.8464	7.9233	91.3242	0.00633	0.0836	39988629	11371	6.852055	0.99935	0.000838	0.505034	0.000166	0.494914	8.6e-05	-2e-05	1.5141335701275	3849	Transient	tropics_28	1.11126730769231	0.988707456230698	0.34964200477327	0.992115770117087	1.76506024096386	0.996769135647809	1873.41860465116	0.03	0.0284275
13.964602	4.299632	-0.01151	0.000277	-0.687175	0.000277	0.491649	0.163323	4339	13	40	0.54385	11049	9.7768	7.9616	91.3242	0.00649	0.0823	39988951	11049	6.890411	0.995978	0.000906	0.505006	0.000165	0.493276	0.000109	-2.2e-05	1.55543560738545	3959	Transient	tropics_28	1.07420015384615	0.992548014753959	0.305739514348786	0.996017918188005	1.67878787878788	0.996701643704539	1498.37614678899	0.03	0.0276225
12.116923	2.890944	0.057901	0.000187	-0.672334	0.000187	0.519221	0.147553	4381	13	43	0.563432	10791	9.8075	8.0767	91.3242	0.00628	0.0837	39989209	10791	7.005479	1.005888	0.000921	0.505232	0.000157	0.497971	0.000127	-2.7e-05	1.56030174336444	4204	Est.	tropics_28	0.932071	1.05340762502254	0.203040173724213	1.01045785433786	1.19108280254777	1.04267316771459	1161.83464566929	0.03	0.0269775
14.30102	2.103264	0.028143	0.000136	-0.689877	0.000136	0.512917	0.148521	4395	13	44	0.555349	10768	9.3573	8.1151	273.9726	0.00617	0.0787	39989232	10768	7.043836	0.99894	0.000933	0.504829	0.000158	0.494934	0.000142	-3.1e-05	1.59958450538455	4424	Transient	tropics_28	1.10007846153846	1.02963416773743	0.145766345123258	0.993678585653515	0.860759493670886	1.03633413748096	1045.92253521127	0.03	0.02692
15.961957	2.080074	0.067029	0.000134	-0.703218	0.000134	0.540417	0.134762	4395	13	44	0.555349	10768	9.3573	8.1151	273.9726	0.00617	0.0787	39989232	10768	7.043836	0.99894	0.000933	0.504829	0.000158	0.494934	0.000142	-3.1e-05	1.59958450538455	4471	Est.	tropics_28	1.22784284615385	1.07046117704077	0.143622722400857	0.980509956299065	0.848101265822785	1.09189710143171	949.028169014084	0.03	0.02692
11.388889	1.783109	0.038232	0.000115	-0.666486	0.000115	0.506169	0.160028	4507	13	40	0.438935	13150	8.8473	8.4219	39.1389	0.00598	0.0895	39986850	13150	7.350685	1.013326	0.001096	0.503505	0.000173	0.503469	0.000252	-7.5e-05	1.92283898640272	4535	Transient	tropics_28	0.876068384615385	1.02530897902652	0.10492700729927	1.01987047749612	0.664739884393064	1.00536279294256	635.031746031746	0.03	0.032875
14.555147	3.673429	-0.010262	0.000237	-0.691918	0.000237	0.494578	0.141135	5109	15	37	0.687241	8943	5.744	10.0712	136.9863	0.00633	0.0494	39991057	8943	9	0.99128	0.001006	0.497833	0.000213	0.498062	0.000121	-4.1e-05	1.39463690147133	4754	Est.	tropics_28	0.970343133333333	0.998497371751925	0.23558648111332	1.0055881553774	1.11267605633803	0.993004886941786	1166.40495867769	0.03	0.0223575
19.053879	6.486321	-0.016601	0.000418	-0.728053	0.000418	0.509592	0.134385	5039	15	55	0.693184	13337	5.4354	9.8795	273.9726	0.00637	0.0525	39986663	13337	8.808219	0.975411	0.00075	0.496565	0.000208	0.491335	6.2e-05	-3.8e-05	1.32380279863545	4920	Transient	tropics_28	1.2702586	1.00832986016583	0.557333333333333	0.97237658896513	2.00961538461539	1.03715794722542	2167.5	0.03	0.0333425
14.688172	2.12857	0.003946	0.000137	-0.692987	0.000137	0.502166	0.137734	5165	15	34	0.692185	6910	5.8802	10.2247	30.4414	0.0063	0.0476	39993090	6910	9.153425	0.989561	0.000811	0.49884	0.000198	0.496178	7.2e-05	-3.3e-05	1.39999068008886	5744	Transient	tropics_28	0.979211466666667	1.01454462707057	0.168927250308261	1.00248596081864	0.691919191919192	1.01206824970071	1912.97222222222	0.03	0.017275
13.841463	3.304134	0.03998	0.000213	-0.686186	0.000213	0.517061	0.141264	5501	12	25	0.671229	6795	9.8316	11.1452	39.1389	0.00616	0.0928	39993205	6795	10.073973	1.026325	0.00086	0.507636	0.000218	0.50566	2.5e-05	-1.7e-05	1.18074919124894	6026	Transient	tropics_28	1.15345525	1.01409393533731	0.247674418604651	0.991838114215867	0.977064220183486	1.02254677055729	5650.56	0.03	0.0169875
10.848649	1.836552	0.072918	0.000118	-0.662147	0.000118	0.521673	0.132896	5473	13	22	0.69851	6040	10.1396	11.0685	30.4414	0.00658	0.098	39993960	6040	9.99726	1.023392	0.000964	0.506252	0.000222	0.505596	4.9e-05	-1.8e-05	1.09535106291264	6034	Est.	tropics_28	0.834511461538462	1.05105602801975	0.122406639004149	1.01874727421472	0.531531531531532	1.03179811549142	2712.16326530612	0.03	0.0151
15.140756	1.894053	0.040983	0.000122	-0.696622	0.000122	0.523127	0.119451	6103	11	61	0.434587	15792	13.3231	12.7945	136.9863	0.00633	0.1587	39984208	15792	11.723288	0.978771	0.00094	0.511145	0.000231	0.479026	0.000158	-7e-05	1.71090393650952	7002	Est.	tropics_28	1.37643236363636	1.06443120424515	0.129787234042553	0.974802855117801	0.528138528138528	1.09206389632296	756.018987341772	0.03	0.03948
13.515881	2.553886	0.109744	0.000165	-0.683571	0.000165	0.553272	0.111141	6579	14	61	0.709468	28410	5.2643	14.0986	136.9863	0.00623	0.0468	39971590	28410	13.027397	1.034086	0.001506	0.502876	0.000223	0.5146	0.000464	-0.000164	1.09781451463227	7636	Est.	tropics_28	0.965420071428571	1.07920650685524	0.109561752988048	1.00384804493473	0.739910313901345	1.07514963078119	239.528017241379	0.03	0.071025
17.40011	4.860826	0.025157	0.000314	-0.714769	0.000314	0.524904	0.11412	6831	15	120	0.639064	58520	3.0453	14.789	Inf	0.00628	0.0315	39941480	58520	13.717808	0.999677	0.001123	0.498577	0.000146	0.501497	0.000182	-2.4e-05	1.27385455011701	7718	Transient	tropics_28	1.16000733333333	1.02580744343974	0.279608192341941	0.981403330332229	2.15068493150685	1.04667425727372	627.032967032967	0.03	0.1463
16.822115	4.727972	-0.027791	0.000305	-0.710127	0.000305	0.494974	0.122013	7069	14	51	0.600102	13791	3.3383	14.3658	273.9726	0.0062	0.0266	39986209	13791	14.369863	0.973624	0.001299	0.500525	0.000188	0.486528	0.000197	-2.5e-05	1.65623239451339	7826	Transient	tropics_28	1.20157964285714	0.998939649401449	0.234795996920708	0.982132286324528	1.62234042553191	1.01735974085767	619.355329949239	0.03	0.0344775
15.724435	3.790587	0.005655	0.000245	-0.70131	0.000245	0.50752	0.116212	6957	15	76	0.739457	29830	2.8766	4.1986	Inf	0.00648	0.0174	39970170	29830	14.063014	0.974807	0.001027	0.498976	0.00017	0.488612	0.000125	-1.5e-05	1.26610812922492	8077	Transient	tropics_28	1.04829566666667	1.03166167220321	0.238558909444985	0.993905925239815	1.44117647058824	1.0386973713294	929.696	0.03	0.074575
13.247776	8.305824	0.016099	0.000536	-0.681417	0.000536	0.502644	0.114583	6999	14	70	0.719695	21630	2.9919	4.3151	273.9726	0.00613	0.0171	39978370	21630	14.178082	0.972931	0.000989	0.499351	0.000177	0.487293	9.6e-05	-9e-06	1.38882053396931	8135	Est.	tropics_28	0.946269714285714	1.04450293713085	0.541961577350859	1.01311427124928	3.02824858757062	1.03150260726093	1193.57291666667	0.03	0.054075
11.075188	4.483069	0.013178	0.000289	-0.663966	0.000289	0.492459	0.118733	7027	14	60	0.676022	17708	3.0544	4.389	91.3242	0.00653	0.0178	39982292	17708	14.254795	0.976801	0.001036	0.49984	0.000183	0.488747	9.8e-05	-6e-06	1.50754950017822	8289	Transient	tropics_28	0.791084857142857	1.03733023667711	0.278957528957529	1.02994070412207	1.5792349726776	1.00759493152899	1211.5612244898	0.03	0.04427
16.693916	5.657263	0.009437	0.000365	-0.709097	0.000365	0.513235	0.113346	7055	14	56	0.636539	15014	3.2239	4.4658	136.9863	0.00643	0.0219	39984986	15014	14.331507	0.973594	0.001105	0.500156	0.000187	0.486863	0.00014	-2e-05	1.59039463630274	8533	Transient	tropics_28	1.19242257142857	1.0368610210081	0.330316742081448	0.983869737996089	1.95187165775401	1.05416718871633	809.614285714286	0.03	0.037535
16.338762	2.771234	0.025492	0.000179	-0.706244	0.000179	0.519962	0.116122	7265	14	30	0.429309	7752	3.9138	14.9041	54.7945	0.00632	0.0346	39992248	7752	14.906849	1.004509	0.001245	0.502179	0.000194	0.500325	0.000185	-3.4e-05	1.71782042366191	9292	Transient	tropics_28	1.16705442857143	1.02121504105988	0.143775100401606	0.982705938234538	0.922680412371134	1.03924848848249	627.686486486487	0.03	0.01938
11.792908	2.223779	0.032608	0.000143	-0.669731	0.000143	0.505091	0.121035	7727	13	54	0.776224	22956	4.9546	7.2671	91.3242	0.00597	0.0172	39977044	22956	16.172603	1.008884	0.000876	0.50696	0.000213	0.497745	5.5e-05	-2.4e-05	1.06674334884258	9600	Transient	tropics_28	0.907146769230769	1.02404782594362	0.16324200913242	1.00963832631667	0.671361502347418	1.01475856111061	2200.63636363636	0.03	0.05739
9.228618	4.929642	0.017041	0.000318	-0.649135	0.000318	0.487118	0.130914	8007	12	61	0.585961	20230	5.717	16.9356	91.3242	0.00635	0.0234	39979770	20230	16.939726	0.98428	0.00095	0.510943	0.000185	0.481867	0.000153	-4.7e-05	1.7311299000408	9737	Transient	tropics_28	0.7690515	1.03343258639653	0.334736842105263	1.02261415014608	1.71891891891892	1.01089719777449	855.647058823529	0.03	0.050575
10.638107	4.251387	0.018587	0.000274	-0.660456	0.000274	0.493482	0.125582	7895	12	60	0.71567	24767	5.327	3.9753	68.4932	0.0063	0.017	39975233	24767	16.632877	0.994968	0.000853	0.510928	0.000188	0.487076	8.8e-05	-2.8e-05	1.33433934458773	9869	Transient	tropics_28	0.886508916666667	1.02391314444782	0.321219226260258	1.01113210474079	1.45744680851064	1.01315195164615	1427.06818181818	0.03	0.0619175
11.456386	7.684235	0.029754	0.000496	-0.667028	0.000496	0.502272	0.121131	7979	12	60	0.601636	21390	5.5768	16.8575	273.9726	0.00661	0.0213	39978610	21390	16.863014	0.993306	0.00077	0.511119	0.000186	0.486109	9.9e-05	-4.2e-05	1.68593633890767	9955	Transient	tropics_28	0.954698833333333	1.03714371333215	0.644155844155844	1.00413335803574	2.66666666666667	1.03324974439889	1223.54545454545	0.03	0.053475
12.288026	6.017365	-0.013103	0.000388	-0.673708	0.000388	0.484286	0.133381	8273	12	31	0.248171	9844	6.5498	4.9589	68.4932	0.00648	0.0399	39990156	9844	17.668493	0.996387	0.000781	0.509686	0.000182	0.489004	0.000119	-5.1e-05	2.25261161548188	9959	Transient	tropics_28	1.02400216666667	0.99056136881572	0.496798975672215	1.00025246101382	2.13186813186813	0.99035181716305	1120.8487394958	0.03	0.02461
11.038462	3.964108	0.026748	0.000256	-0.663671	0.000256	0.499024	0.12569	8077	12	59	0.50329	16414	5.9261	4.4219	91.3242	0.00588	0.0263	39983586	16414	17.131507	0.991538	0.000864	0.510864	0.000186	0.485494	0.00013	-4.7e-05	1.91774701215374	10000	Transient	tropics_28	0.919871833333333	1.03587450878881	0.296296296296296	1.00801280104237	1.37634408602151	1.02786852154713	966.846153846154	0.03	0.041035
14.760417	7.041558	0.015685	0.000454	-0.693567	0.000454	0.50845	0.12105	8203	12	41	0.351785	11598	6.3864	4.7671	91.3242	0.00648	0.0329	39988402	11598	17.476712	0.994925	0.000775	0.510129	0.000179	0.487882	0.00014	-6.1e-05	2.15967902336557	10068	Transient	tropics_28	1.23003475	1.02099018044333	0.585806451612903	0.979732840783209	2.53631284916201	1.04215773486212	864.642857142857	0.03	0.028995
12.89863	1.899313	0.049358	0.000123	-0.678613	0.000123	0.518033	0.123397	8315	12	31	0.208312	9721	6.5863	5.0699	68.4932	0.00627	0.0413	39990279	9721	17.783562	1.001889	0.000851	0.509292	0.000197	0.492068	0.000104	-4.3e-05	2.31318576148994	10446	Transient	tropics_28	1.07488583333333	1.04861556213697	0.144535840188014	0.996128267607599	0.624365482233503	1.05276709723046	1186.50961538462	0.03	0.0243025
10.768617	3.688483	0.039256	0.000238	-0.661504	0.000238	0.504126	0.124123	8287	12	28	0.222521	9671	6.5303	8.0329	39.1389	0.0061	0.0389	39990329	9671	17.706849	0.992597	0.000822	0.509536	0.000189	0.487323	0.000157	-6.9e-05	2.27672537866201	10550	Transient	tropics_28	0.89738475	1.04779351435485	0.289537712895377	1.01283240900479	1.25925925925926	1.03448021127671	790.592356687898	0.03	0.0241775
11.506897	2.118918	0.069387	0.000137	-0.667434	0.000137	0.522637	0.119945	8357	12	36	0.184684	9611	6.8243	4.4137	68.4932	0.00627	0.0446	39990389	9611	17.89863	1.0024	0.00096	0.509186	0.000188	0.492429	0.000148	-4.7e-05	2.39689271212046	10687	Est.	tropics_28	0.958908083333333	1.06928465204071	0.142708333333333	1.00753616178511	0.728723404255319	1.06134488423712	810.439189189189	0.03	0.0240275
12.613924	1.553477	0.062686	1e-04	-0.676326	1e-04	0.523791	0.120752	8413	12	35	0.158911	10251	6.6802	4.5671	45.6621	0.00624	0.0516	39989749	10251	18.052055	1.010342	0.001065	0.508585	0.000174	0.496913	0.00018	-4.5e-05	2.47618494230707	10842	Est.	tropics_28	1.05116033333333	1.05379413436439	0.0938967136150235	0.999796939773684	0.574712643678161	1.05408995135969	670.844444444444	0.03	0.0256275
10.876972	2.677293	0.026918	0.000173	-0.662374	0.000173	0.498742	0.123565	8861	13	84	0.49464	38806	6.1393	5.7945	273.9726	0.00622	0.0716	39961194	38806	19.279452	0.988781	0.000891	0.504924	0.000198	0.489818	0.000103	-3.6e-05	1.76420238239227	11037	Transient	tropics_28	0.836690153846154	1.03893942344926	0.194163860830528	1.0211948426432	0.873737373737374	1.01821901195954	1199.66019417476	0.03	0.097015
17.386824	3.855435	0.012725	0.000249	-0.714663	0.000249	0.518067	0.116938	8889	13	82	0.486272	35657	6.2221	5.8712	91.3242	0.00623	0.0747	39964343	35657	19.356164	0.979628	0.00089	0.505338	0.000201	0.484909	0.000125	-4.7e-05	1.74612483699832	11112	Transient	tropics_28	1.337448	1.03386827175728	0.279775280898876	0.968375616556952	1.23880597014925	1.06837984034118	935.504	0.03	0.0891425
13.121646	9.491463	0.027956	0.000612	-0.680404	0.000612	0.508085	0.119228	9015	13	62	0.421862	18544	6.4552	6.2164	136.9863	0.00653	0.0764	39981456	18544	19.70137	0.972543	0.000943	0.506467	0.000206	0.480364	0.000169	-6.5e-05	1.87806181599894	11319	Est.	tropics_28	1.00935738461538	1.05738300106708	0.648992576882291	0.999892116246678	2.97087378640777	1.05770832118976	705.491124260355	0.03	0.04636
11.039394	3.377236	0.036808	0.000218	-0.663679	0.000218	0.503995	0.12002	9127	12	47	0.356609	10168	7.0622	6.5205	91.3242	0.00641	0.0851	39989832	10168	20.008219	0.985118	0.001073	0.507724	0.000198	0.485327	0.000163	-4.3e-05	1.95071590207459	11404	Transient	tropics_28	0.9199495	1.05316703471431	0.203168685927307	1.01423870439171	1.1010101010101	1.03846478765863	736.319018404908	0.03	0.02542
12.521186	2.084297	0.008311	0.000134	-0.675581	0.000134	0.495758	0.127406	9533	12	47	0.589979	14809	6.6139	6.4658	54.7945	0.00633	0.0638	39985191	14809	21.120548	1.025798	0.00115	0.508004	0.000205	0.505055	0.00013	-2.7e-05	1.74176973712738	12046	Transient	tropics_28	1.04343216666667	0.982986545340169	0.116521739130435	1.00168637775728	0.653658536585366	0.981592103830276	980.046153846154	0.03	0.0370225
15.676667	2.012122	0.005711	0.00013	-0.700926	0.00013	0.507074	0.123984	9337	13	28	0.380143	7826	7.8055	7.0945	34.2466	0.0063	0.0975	39992174	7826	20.583562	1.004474	0.001074	0.50597	0.000189	0.496629	0.000216	-6.9e-05	1.8847957519744	12142	Transient	tropics_28	1.20589746153846	1.00124775638734	0.121042830540037	0.980543665907835	0.687830687830688	1.02103179637113	574	0.03	0.019565
15.136207	3.741793	0.05407	0.000241	-0.696585	0.000241	0.530038	0.116312	9575	12	51	0.593247	18746	6.3116	6.5808	68.4932	0.00612	0.0563	39981254	18746	21.235616	1.025665	0.001083	0.508112	0.000211	0.504893	0.000121	-3.3e-05	1.75791386617149	12361	Transient	tropics_28	1.26135058333333	1.02914547017128	0.22253000923361	0.980657889496124	1.14218009478673	1.04980263144864	961.256198347107	0.03	0.046865
7.397094	2.370161	0.04504	0.000153	-0.634423	0.000153	0.493552	0.130346	9519	12	45	0.59222	13625	6.4801	7.5932	136.9863	0.00645	0.0618	39986375	13625	21.082192	1.020026	0.001047	0.507606	0.000214	0.502595	8.7e-05	-2.1e-05	1.72715176370998	12388	Transient	tropics_28	0.6164245	1.02553239021353	0.146131805157593	1.04459235967806	0.714953271028037	0.982007381689034	1498.22988505747	0.03	0.0340625
12.009354	8.522872	0.065523	0.00055	-0.67147	0.00055	0.523075	0.120276	9687	12	85	0.607165	36285	5.5648	6.8877	91.3242	0.00602	0.0447	39963715	36285	21.542466	1.017529	0.000912	0.509894	0.000225	0.499175	0.000106	-5.2e-05	1.77166654960357	12488	Transient	tropics_28	1.0007795	1.04932369940204	0.603070175438597	1.00208458774161	2.44444444444444	1.04787900035058	1134.67924528302	0.03	0.0907125
8.478261	3.611846	0.043873	0.000233	-0.643107	0.000233	0.497527	0.128998	9673	12	79	0.61736	33802	5.9068	6.8493	91.3242	0.00621	0.0488	39966198	33802	21.50411	1.017568	0.000931	0.509697	0.000222	0.499378	0.000105	-4.7e-05	1.75280147364691	12497	Transient	tropics_28	0.70652175	1.02681064121147	0.250268528464017	1.03131207156994	1.04954954954955	0.996293388975886	1228.55238095238	0.03	0.084505
14.753647	7.861514	-0.001445	0.000507	-0.693512	0.000507	0.500132	0.12314	9827	11	104	0.606793	39216	5.2805	7.2712	Inf	0.00632	0.0383	39960784	39216	21.926027	0.993663	0.00089	0.512376	0.000242	0.485133	0.000119	-6.4e-05	1.7822881327476	12502	Transient	tropics_28	1.34124063636364	1.00492424847239	0.569662921348315	0.975489920584166	2.09504132231405	1.03091729484492	1034.78991596639	0.03	0.09804
10.546433	4.860226	0.035675	0.000314	-0.659719	0.000314	0.501853	0.128157	9771	11	89	0.602292	43454	5.4112	7.1178	273.9726	0.00623	0.0407	39956546	43454	21.772603	0.999218	0.000924	0.511337	0.000235	0.488829	0.000124	-6.1e-05	1.78887565831751	12507	Transient	tropics_28	0.958766636363636	1.03713002376185	0.33982683982684	1.01106821944071	1.33617021276596	1.02664326379982	1033.52419354839	0.03	0.108635
18.44123	5.7149	0.0064	0.000369	-0.723132	0.000369	0.518947	0.111039	9981	10	69	0.512704	17829	5.6078	7.6932	136.9863	0.00643	0.0545	39982171	17829	22.347945	0.982569	0.001567	0.515921	0.000272	0.476448	0.000278	-7.8e-05	1.98299110002636	12746	Transient	tropics_28	1.844123	1.02427465527679	0.235481812380345	0.940512467574419	1.35661764705882	1.08919966082343	399.420863309353	0.03	0.0445725
7.416985	3.330895	0.069832	0.000215	-0.634583	0.000215	0.506158	0.119373	9925	11	77	0.56792	24352	5.489	7.5397	91.3242	0.00608	0.0445	39975648	24352	22.194521	0.971538	0.001363	0.513922	0.00027	0.47297	0.000272	-9.7e-05	1.93156550916223	13053	Est.	tropics_28	0.674271363636364	1.10374274090581	0.157740278796772	1.03158945812317	0.796296296296296	1.07016935535023	438.871323529412	0.03	0.06088
10.932629	8.208143	0.072036	0.00053	-0.662821	0.00053	0.521772	0.115133	10135	9	47	0.663091	21908	4.082	8.1151	68.4932	0.00624	0.0474	39978092	21908	22.769863	1.032206	0.001876	0.521248	0.000186	0.495272	0.000291	-1.4e-05	1.39433290917674	13574	Est.	tropics_28	1.21473655555556	1.04116235746797	0.282515991471215	0.988771854293278	2.8494623655914	1.05350595228481	395.646048109966	0.03	0.05477
8.755584	3.213394	0.069417	0.000207	-0.645335	0.000207	0.511749	0.117629	10317	9	108	0.767586	50238	3.1304	8.6137	136.9863	0.00604	0.0188	39949762	50238	23.268493	0.997866	0.000839	0.520527	0.000159	0.479451	7.7e-05	-1e-05	1.04260624235632	13694	Transient	tropics_28	0.972842666666667	1.07417538148007	0.246722288438617	1.00760730873101	1.30188679245283	1.06736454820201	1527.64935064935	0.03	0.125595
10.406296	4.077237	0.022944	0.000263	-0.658594	0.000263	0.494939	0.119538	10373	9	101	0.66969	42890	3.2976	8.7671	Inf	0.00621	0.0222	39957110	42890	23.421918	0.985832	0.001225	0.520745	0.000166	0.473468	0.00016	-9e-06	1.26610312416103	13738	Transient	tropics_28	1.15625511111111	1.03791440958039	0.21469387755102	0.993919362783448	1.58433734939759	1.04534836567624	747.1125	0.03	0.107225
6.45269	5.312697	0.022367	0.000343	-0.626838	0.000343	0.478864	0.127756	10891	6	35	0.795868	15441	4.0126	3.0548	54.7945	0.00633	0.0165	39984559	15441	24.841096	0.992473	0.000832	0.534243	0.000193	0.464631	6.7e-05	-1.7e-05	0.929520895371746	14925	Transient	tropics_28	1.07544833333333	1.03037464675639	0.412259615384615	1.00006648955916	1.77720207253886	1.03063291084753	1906.80597014925	0.03	0.0386025
4.837302	5.322736	0.049425	0.000343	-0.613863	0.000343	0.48565	0.125415	10877	6	40	0.809993	15010	3.9903	8.9822	Inf	0.00646	0.0165	39984990	15010	24.80274	1.001518	0.000808	0.534042	0.000199	0.469021	3.5e-05	-6e-06	0.867304604720488	14971	Transient	tropics_28	0.806217	1.04907429447155	0.424504950495049	1.01350821396381	1.72361809045226	1.03545470245469	3583.28571428571	0.03	0.037525
3.492063	0.726127	0.051595	4.7e-05	-0.603058	4.7e-05	0.481312	0.216878	2015	5	6	0.950634	1499	5.1117	3.226	8.5616	0.00614	0.0021	39998501	1499	0.523288	1.01294	0.000611	0.536772	0.000144	0.471926	6e-06	1e-05	0.226662794271758	1867	Est.	tropics_29	0.6984126	1.03949810622146	0.0769230769230769	1.01930788782921	0.326388888888889	1.01988871136577	36146.3333333333	0.03	0.0037475
4.969027	2.428244	0.028178	0.000157	-0.614921	0.000157	0.475854	0.208657	2911	6	22	0.791544	7498	5.4814	5.5863	68.4932	0.00616	0.0103	39992502	7498	2.978082	1.001187	0.000827	0.533157	0.000168	0.469626	4.6e-05	3e-06	0.870524209521418	2457	Transient	tropics_29	0.828171166666667	1.02735927968108	0.189842805320435	1.01411705675281	0.93452380952381	1.01326161669073	4536.02173913043	0.03	0.018745
9.240385	2.951831	0.018143	0.00019	-0.649229	0.00019	0.487495	0.203772	3205	6	13	0.741225	3362	6.5621	6.3315	22.8311	0.00601	0.017	39996638	3362	3.783562	1.006228	0.000561	0.533182	0.000159	0.472011	3.4e-05	-1.9e-05	1.00470103190946	2707	Transient	tropics_29	1.54006416666667	1.01200581190955	0.338680926916221	0.979868842641894	1.19496855345912	1.0328043202383	5993.29411764706	0.03	0.008405
5.674797	2.447088	0.01146	0.000158	-0.62059	0.000158	0.47058	0.211625	3135	6	18	0.773465	3633	6.5483	6.1397	24.9066	0.00622	0.0162	39996367	3633	3.591781	1.005368	0.000682	0.532901	0.000141	0.471818	3.9e-05	1e-06	0.885912664490161	2708	Transient	tropics_29	0.9457995	1.00612503815884	0.231671554252199	1.00886870917358	1.12056737588652	0.997376106888673	5426.28205128205	0.03	0.0090825
8.734205	3.789919	0.007999	0.000245	-0.645163	0.000245	0.480755	0.214833	4199	8	35	0.71142	14807	7.2551	7.474	34.2466	0.00626	0.0151	39985193	14807	6.506849	0.983877	0.000786	0.52698	0.000182	0.467036	0.000144	-6e-05	1.14321323226153	2907	Transient	tropics_29	1.091775625	1.02454989543682	0.311704834605598	0.995440109836674	1.34615384615385	1.02937460923783	1491.89583333333	0.03	0.0370175
7.689243	3.911398	0.017188	0.000252	-0.63677	0.000252	0.481155	0.213193	4073	8	39	0.776945	16274	7.1971	7.1288	91.3242	0.00596	0.0116	39983726	16274	6.161644	0.989457	0.000638	0.526677	0.000165	0.469898	6.8e-05	-3e-05	0.900014325339818	2916	Transient	tropics_29	0.961155375	1.02817662983026	0.394984326018809	1.00440750617768	1.52727272727273	1.02395626284853	3135.19117647059	0.03	0.040685
10.220513	2.151374	0.015531	0.000139	-0.657102	0.000139	0.490103	0.203992	4451	8	23	0.640107	6363	8.5916	6.5616	136.9863	0.00632	0.0192	39993637	6363	7.19726	0.9839	0.000559	0.526201	0.000231	0.467807	0.000116	-9.6e-05	1.27442792474541	3180	Est.	tropics_29	1.277564125	1.03227180891301	0.24865831842576	0.985082396499255	0.601731601731602	1.04766068057981	1758.55172413793	0.03	0.0159075
8.800971	5.936116	0.009301	0.000383	-0.6457	0.000383	0.481538	0.211703	4451	8	23	0.640107	6363	8.5916	6.5616	136.9863	0.00632	0.0192	39993637	6363	7.19726	0.9839	0.000559	0.526201	0.000231	0.467807	0.000116	-9.6e-05	1.27442792474541	3233	Transient	tropics_29	1.100121375	1.02586074673814	0.68515205724508	0.996378583163949	1.65800865800866	1.0293518480912	1825.02586206897	0.03	0.0159075
11.302013	1.53966	0.031236	9.9e-05	-0.665788	9.9e-05	0.502179	0.204004	5053	10	21	0.521969	4347	9.8561	6.7315	27.3973	0.0062	0.0247	39995653	4347	8.846575	1.006183	0.00071	0.518224	0.000196	0.485682	9.7e-05	-5.5e-05	1.5951929937956	3642	Transient	tropics_29	1.1302013	1.02538898310994	0.13943661971831	0.991595217111517	0.505102040816326	1.03396666954921	2103.13402061856	0.03	0.0108675
11.034286	1.87311	0.006409	0.000121	-0.663638	0.000121	0.488829	0.217731	5179	10	19	0.507953	5658	10.3352	7.0767	34.2466	0.00626	0.027	39994342	5658	9.191781	1.007633	0.000692	0.518102	0.000211	0.486495	7.8e-05	-5.4e-05	1.62412597921173	3667	Transient	tropics_29	1.1034286	0.998805697695625	0.17485549132948	0.993963438604775	0.57345971563981	1.00479758270897	2791.42307692308	0.03	0.014145
5.646154	1.428639	0.019484	9.2e-05	-0.62036	9.2e-05	0.474266	0.218959	4913	9	17	0.591261	4005	9.1459	7.8274	22.8311	0.00613	0.0218	39995995	4005	8.463014	1.002247	0.000619	0.522607	0.000152	0.479707	9.9e-05	-4.6e-05	1.41297155595697	3694	Transient	tropics_29	0.627350444444444	1.01738897889373	0.148626817447496	1.02897743897758	0.605263157894737	0.988657659779824	2211.70707070707	0.03	0.0100125
8.20614	4.795225	0.060533	0.000309	-0.640922	0.000309	0.504434	0.213582	5221	10	21	0.502459	6303	10.6109	7.1918	45.6621	0.00619	0.0266	39993697	6303	9.306849	1.02315	0.000743	0.518715	0.000214	0.493419	0.000101	-6.3e-05	1.65522124897776	3712	Transient	tropics_29	0.820614	1.03836451769487	0.415881561238223	1.01559909484137	1.44392523364486	1.02232382620045	2114.67326732673	0.03	0.0157575
8.548223	3.364426	0.06544	0.000217	-0.643669	0.000217	0.508382	0.204757	5389	10	33	0.382959	11936	11.751	7.6521	39.1389	0.00622	0.0364	39988064	11936	9.767123	1.017775	0.00072	0.518199	0.000205	0.491327	0.000113	-6.9e-05	1.97360510145338	3837	Est.	tropics_29	0.8548223	1.04898300476143	0.301388888888889	1.01382158763765	1.05853658536585	1.03471211637056	1812.00884955752	0.03	0.02984
8.346479	3.201079	0.020196	0.000207	-0.642049	0.000207	0.485084	0.19879	5921	8	31	0.761381	10083	7.2674	9.1068	136.9863	0.00611	0.0262	39989917	10083	11.224658	0.974498	0.000668	0.524479	0.000166	0.464686	3e-05	-5e-06	0.913980440929885	4090	Transient	tropics_29	1.043309875	1.04710458008812	0.309880239520958	1.00330634401584	1.24698795180723	1.04389630847497	6626.33333333333	0.03	0.0252075
10.744186	2.888048	-0.017987	0.000186	-0.661308	0.000186	0.475918	0.199512	6173	8	16	0.661986	3988	6.9494	8.3918	39.1389	0.00645	0.0253	39996012	3988	11.915068	0.989047	0.000781	0.525272	0.000182	0.470945	7.1e-05	-2.2e-05	1.19078843737835	4635	Transient	tropics_29	1.34302325	0.993050684684059	0.238156209987196	0.982682752716019	1.02197802197802	1.01055961948848	2810.02816901408	0.03	0.00997
8.422619	3.08925	0.016329	0.000199	-0.642661	0.000199	0.48344	0.194864	6117	8	17	0.638102	4551	7.1568	8.2384	22.8311	0.00601	0.0289	39995449	4551	11.761644	0.994108	0.000698	0.524764	0.000163	0.473794	4.9e-05	-1.3e-05	1.19868932750303	4678	Transient	tropics_29	1.052827375	1.02248754334843	0.285100286532951	1.0021479448016	1.22085889570552	1.02035905900033	3976.81632653061	0.03	0.0113775
10.437956	2.903085	0.017213	0.000187	-0.658848	0.000187	0.491756	0.191537	6187	8	12	0.646162	3869	7.1469	8.4301	39.1389	0.00628	0.0284	39996131	3869	11.953425	1.003288	0.00065	0.525264	0.000176	0.4777	1.2e-05	-5e-06	1.2229484110691	4757	Transient	tropics_29	1.3047445	1.01402787370522	0.287692307692308	0.985118131679506	1.0625	1.0294243248901	15961.4166666667	0.03	0.0096725
1.638353	1.746946	0.101717	0.000113	-0.588168	0.000113	0.498856	0.187872	6663	6	46	0.644207	24340	10.573	9.7342	45.6621	0.0063	0.0442	39975660	24340	13.257534	1.029197	0.001082	0.534996	0.000189	0.481083	5.5e-05	1.5e-05	1.22052435242022	5064	Est.	tropics_29	0.273058833333333	1.07566396573821	0.104436229205176	1.03803344905705	0.597883597883598	1.03694372904468	3415.85454545455	0.03	0.06085
2.77648	2.782399	0.10156	0.00018	-0.59731	0.00018	0.503511	0.176035	6775	5	71	0.599934	36424	7.9294	10.0411	273.9726	0.0063	0.0412	39963576	36424	13.564384	1.009825	0.001661	0.538169	0.000185	0.469186	0.000133	4.7e-05	1.44768960088613	5106	Est.	tropics_29	0.555296	1.09612688354851	0.108368452739314	1.02252252880546	0.972972972972973	1.07315861939615	1323.57142857143	0.03	0.09106
6.828113	4.736689	0.057883	0.000306	-0.629853	0.000306	0.498011	0.17036	6859	4	78	0.37945	42414	5.1188	10.2712	273.9726	0.0063	0.0423	39957586	42414	13.794521	1.015608	0.001773	0.541165	0.000153	0.469264	0.000187	4.5e-05	1.65110390380967	5230	Transient	tropics_29	1.70702825	1.04330707941324	0.17258883248731	0.984302565310608	2	1.06125975996454	911.016042780749	0.03	0.106035
2.967409	4.692896	0.058202	0.000303	-0.598843	0.000303	0.482867	0.159643	7041	4	82	0.545441	34814	2.7475	10.7699	136.9863	0.00621	0.0325	39965186	34814	14.293151	0.984736	0.001019	0.541262	0.000132	0.454983	0.000109	9e-06	1.57913256956565	5648	Est.	tropics_29	0.74185225	1.07635861770178	0.297350343473994	1.01512202709921	2.29545454545455	1.06128580628287	1464.61467889908	0.03	0.087035
6.606299	3.183582	-0.001439	0.000205	-0.628072	0.000205	0.468188	0.158762	7363	5	45	0.495213	16504	3.071	2.3548	136.9863	0.00624	0.0365	39983496	16504	15.175342	1.00885	0.00087	0.540524	0.000121	0.466766	8.7e-05	6e-06	1.60417831231686	5727	Transient	tropics_29	1.3212598	0.989802284644943	0.235632183908046	0.987226521868711	1.69421487603306	1.00304649438905	1824.85057471264	0.03	0.04126
5.219472	5.144901	0.045945	0.000332	-0.616932	0.000332	0.485514	0.151132	7153	4	70	0.521591	20194	2.9356	11.0767	91.3242	0.00641	0.0379	39979806	20194	14.6	0.986482	0.001611	0.541395	0.000139	0.455643	0.000198	2.8e-05	1.74888405806872	5791	Est.	tropics_29	1.304868	1.06136434668651	0.206083178150217	0.996679661715909	2.38848920863309	1.06555790388528	763.292929292929	0.03	0.050485
4.355963	11.74485	0.046475	0.000758	-0.609996	0.000758	0.482367	0.158361	7209	4	74	0.395956	16368	2.9232	11.2288	136.9863	0.00618	0.0413	39983632	16368	14.753425	0.989689	0.001667	0.541644	0.000136	0.456923	0.000221	2.3e-05	1.86937355786256	5939	Transient	tropics_29	1.08899075	1.05848593795013	0.454709058188362	1.00315528738862	5.57352941176471	1.05568553126019	716.565610859729	0.03	0.04092
6.911197	5.486323	-0.019085	0.000354	-0.630521	0.000354	0.461024	0.157958	7993	6	29	0.745414	7577	5.068	10.4712	34.2466	0.00627	0.0203	39992423	7577	16.90137	0.99416	0.000696	0.535529	0.000162	0.464269	3e-05	1e-06	1.1389575653198	6839	Transient	tropics_29	1.15186616666667	0.986859223406117	0.508620689655172	0.993997324047151	2.18518518518519	0.993010517609403	5265.26666666667	0.03	0.0189425
4.34873	5.340281	0.018953	0.000345	-0.609938	0.000345	0.469208	0.150319	7783	6	51	0.721099	13209	4.2197	9.7247	39.1389	0.00605	0.0205	39986791	13209	16.326027	0.975519	0.000618	0.536124	0.000157	0.455065	2.7e-05	-3e-06	1.22952667373693	6882	Est.	tropics_29	0.724788333333333	1.04470927599113	0.558252427184466	1.01354268391776	2.19745222929936	1.03107907661543	5567.37037037037	0.03	0.0330225
7.008621	8.284408	0.017296	0.000534	-0.631303	0.000534	0.478474	0.154766	8021	6	27	0.738505	7090	5.1194	3.3397	45.6621	0.00641	0.0188	39992910	7090	16.978082	0.992132	0.000684	0.535557	0.000157	0.463312	4.5e-05	-7e-06	1.14510870260878	7000	Transient	tropics_29	1.1681035	1.02551519546204	0.780701754385965	0.99316839442572	3.40127388535032	1.03272524778119	3439.24444444444	0.03	0.017725
6.4	2.98386	0.029336	0.000193	-0.626415	0.000193	0.481928	0.14933	7937	6	31	0.736908	8746	4.8015	9.937	54.7945	0.00622	0.0218	39991254	8746	16.747945	1.006795	0.000717	0.535761	0.00016	0.469962	2.9e-05	3e-06	1.17780083026827	7177	Transient	tropics_29	1.06666666666667	1.02282047413261	0.269177126917713	0.997654867005785	1.20625	1.02546163306821	5149.31034482759	0.03	0.021865
3.682081	8.523205	0.060315	0.00055	-0.604584	0.00055	0.486383	0.152994	8441	5	30	0.504396	10920	6.6555	4.4904	136.9863	0.00626	0.0324	39989080	10920	18.128767	1.011055	0.000991	0.536616	0.000161	0.471214	9.9e-05	-5e-06	1.18015945764666	7495	Transient	tropics_29	0.7364162	1.05055716824843	0.554994954591322	1.01804948204763	3.41614906832298	1.0321913185941	1545.39393939394	0.03	0.0273
2.877037	2.653028	0.044534	0.000171	-0.598118	0.000171	0.475767	0.158908	8567	5	37	0.615581	18061	6.4699	4.8356	54.7945	0.00617	0.0313	39981939	18061	18.473973	1.011243	0.000733	0.537804	0.000169	0.470249	2.8e-05	1e-06	1.3178550607604	7618	Transient	tropics_29	0.5754074	1.0339162045957	0.233287858117326	1.02239007543216	1.01183431952663	1.01173420889784	5675.28571428571	0.03	0.0451525
2.646835	2.18287	0.054021	0.000141	-0.596268	0.000141	0.479495	0.152924	8679	5	65	0.549004	24794	6.5697	5.1425	91.3242	0.00607	0.035	39975206	24794	18.780822	1.016516	0.00068	0.537984	0.000148	0.472556	4.4e-05	-6e-06	1.66493078727234	7633	Transient	tropics_29	0.529367	1.0383572590736	0.207352941176471	1.02394054052671	0.952702702702703	1.01468397396287	3475.54545454545	0.03	0.061985
6.506241	4.571736	0.031202	0.000295	-0.627268	0.000295	0.483415	0.149668	8651	5	61	0.576144	23265	6.6288	5.0658	91.3242	0.00616	0.0341	39976735	23265	18.70411	1.013467	0.000704	0.538391	0.000146	0.470769	3.8e-05	1e-06	1.55501515374228	7643	Transient	tropics_29	1.3012482	1.01798468524786	0.419034090909091	0.991934915710416	2.02054794520548	1.02686243146851	3938.63157894737	0.03	0.0581625
5.328402	2.164341	0.045967	0.00014	-0.617807	0.00014	0.485977	0.147456	8637	5	56	0.591883	22496	6.5206	5.0274	68.4932	0.00621	0.0332	39977504	22496	18.665753	1.00489	0.000742	0.53847	0.000151	0.466721	5e-05	-2e-06	1.49624979844568	7692	Transient	tropics_29	1.0656804	1.04194474825255	0.188679245283019	1.00121723447323	0.927152317880795	1.04125805352663	2949.12	0.03	0.05624
3.3329	2.53157	0.069123	0.000163	-0.601779	0.000163	0.489485	0.144477	8749	5	60	0.464097	25012	6.9885	11.5096	Inf	0.00636	0.0426	39974988	25012	18.972603	0.988172	0.001122	0.537194	0.000148	0.460049	0.00014	-3e-06	1.94324677442998	7814	Est.	tropics_29	0.66658	1.08439421872638	0.145276292335116	1.01981066082167	1.10135135135135	1.06398448860882	1031.97857142857	0.03	0.06253
6.707965	3.731824	0.038896	0.000241	-0.628888	0.000241	0.48792	0.138795	9043	6	62	0.553195	21656	5.8795	5.9973	136.9863	0.00612	0.0466	39978344	21656	19.778082	0.997358	0.001008	0.536227	0.000151	0.465166	0.000113	-4e-06	1.93374784699898	8067	Transient	tropics_29	1.11799416666667	1.04241641731729	0.239087301587302	0.994325859194528	1.59602649006623	1.0489158708934	1228.27433628319	0.03	0.05414
5.105727	4.226707	0.015266	0.000273	-0.616019	0.000273	0.470331	0.141919	9365	6	48	0.808548	13079	4.4254	7.8534	54.7945	0.0063	0.0125	39986921	13079	20.660274	0.992538	0.000581	0.536197	0.000163	0.462949	1.8e-05	-7e-06	0.98014152978674	8629	Est.	tropics_29	0.8509545	1.02301687250943	0.469879518072289	1.00726088141465	1.67484662576687	1.01594560091932	7884.38888888889	0.03	0.0326975
6	4.377049	0.025796	0.000282	-0.623202	0.000282	0.478664	0.144266	9589	6	24	0.666055	7079	5.0588	8.1575	68.4932	0.00621	0.0129	39992921	7079	21.273973	0.997503	0.000547	0.535118	0.000161	0.466206	1.4e-05	-9e-06	1.14584343001137	8891	Transient	tropics_29	1	1.02870026082589	0.515539305301645	1.00206813129793	1.75155279503106	1.02672209280876	10304.7142857143	0.03	0.0176975
7.737624	4.153931	0.02983	0.000268	-0.637159	0.000268	0.487348	0.142032	9869	6	22	0.445836	6628	5.8957	8.5438	39.1389	0.00636	0.0164	39993372	6628	22.041096	1.003841	0.000579	0.532944	0.000168	0.471113	4.2e-05	-2.5e-05	1.23604430180017	9184	Transient	tropics_29	1.289604	1.02633721034703	0.46286701208981	0.99221042323214	1.5952380952381	1.03446094673677	3381.71428571429	0.03	0.01657
6.815341	1.644878	0.036372	0.000106	-0.629751	0.000106	0.486963	0.148314	10037	7	28	0.511445	9655	6.4324	4.7	45.6621	0.00601	0.0166	39990345	9655	22.50137	1.009556	0.000587	0.531724	0.000156	0.47488	5e-05	-2.4e-05	1.32813390617653	9324	Transient	tropics_29	0.973620142857143	1.02722538839154	0.180579216354344	1.00188148903817	0.67948717948718	1.02544432277628	2966.28	0.03	0.0241375
3.463221	4.479264	0.051716	0.000289	-0.602826	0.000289	0.481417	0.14741	10233	7	38	0.558248	14730	7.254	4.5425	54.7945	0.00622	0.0199	39985270	14730	23.038356	1.016842	0.000951	0.530892	0.000183	0.479036	8.6e-05	-1.3e-05	1.45388835474612	9434	Est.	tropics_29	0.494745857142857	1.0356344705264	0.303890641430074	1.03083656153814	1.5792349726776	1.00497039888443	1714.06976744186	0.03	0.036825
8.00726	5.063468	0.035969	0.000327	-0.639324	0.000327	0.491543	0.145323	10289	7	41	0.551516	17218	7.4897	9.1192	91.3242	0.00622	0.0258	39982782	17218	23.191781	1.017567	0.001083	0.531779	0.000203	0.478558	7.9e-05	-3e-06	1.62266009803821	9456	Transient	tropics_29	1.14389428571429	1.01872772078673	0.301939058171745	0.992233604991633	1.61083743842365	1.02713359718153	1839.53164556962	0.03	0.043045
2.852018	3.287518	0.083231	0.000212	-0.597917	0.000212	0.494501	0.139339	10373	6	48	0.491661	23024	7.4684	4.926	45.6621	0.00604	0.0332	39976976	23024	23.421918	1.011638	0.001243	0.533935	0.000218	0.473861	0.000117	-9e-06	1.86212649928731	9607	Est.	tropics_29	0.475336333333333	1.07429023889744	0.170555108608206	1.03000552909158	0.972477064220183	1.04355707686431	1190.93162393162	0.03	0.05756
6.792079	6.441917	-0.00238	0.000416	-0.629564	0.000416	0.468331	0.141209	10947	6	43	0.635046	6694	4.6841	6.4986	91.3242	0.00635	0.0377	39993306	6694	24.994521	0.978439	0.000889	0.534947	0.000174	0.457528	0.000163	-5.5e-05	1.68441864124853	9761	Transient	tropics_29	1.13201316666667	1.01960656714875	0.467941507311586	0.996031497814325	2.39080459770115	1.0236116696683	866.312883435583	0.03	0.016735
6.478664	4.620602	0.010691	0.000298	-0.627046	0.000298	0.473424	0.135321	10793	5	68	0.698159	17168	4.2821	6.0767	54.7945	0.00629	0.0286	39982832	17168	24.572603	0.97234	0.000878	0.537986	0.00015	0.45205	0.000124	-2.3e-05	1.4048282522957	9855	Transient	tropics_29	1.2957328	1.03950094919993	0.339407744874715	0.992902051736995	1.98666666666667	1.04728238026767	1091.29838709677	0.03	0.04292
10.119048	2.975624	-0.003582	0.000192	-0.656287	0.000192	0.480447	0.130713	10919	6	40	0.653364	7492	4.7129	6.4219	91.3242	0.00641	0.0385	39992508	7492	24.917808	0.985296	0.000683	0.535443	0.000168	0.460278	9.3e-05	-3.9e-05	1.63471214433507	10056	Transient	tropics_29	1.686508	1.01129448176884	0.281112737920937	0.968868713685434	1.14285714285714	1.04381917015369	1405.51612903226	0.03	0.01873
7.679389	4.484995	0.039291	0.000289	-0.636691	0.000289	0.491762	0.126122	10919	6	40	0.653364	7492	4.7129	6.4219	91.3242	0.00641	0.0385	39992508	7492	24.917808	0.985296	0.000683	0.535443	0.000168	0.460278	9.3e-05	-3.9e-05	1.63471214433507	10448	Transient	tropics_29	1.27989816666667	1.05559456334906	0.423133235724744	0.988041910437078	1.7202380952381	1.06840213957652	1356.15053763441	0.03	0.01873
3.628906	5.342758	0.016277	0.000345	-0.604157	0.000345	0.465199	0.140347	10905	6	42	0.680613	8222	4.5673	6.3836	136.9863	0.00632	0.0334	39991778	8222	24.879452	0.982232	0.00061	0.535827	0.000158	0.458505	7.3e-05	-3.2e-05	1.54844940576077	10579	Transient	tropics_29	0.604817666666667	1.03479645545942	0.565573770491803	1.01998399011159	2.18354430379747	1.01459962268678	1922.56164383562	0.03	0.020555
8.236434	2.134021	0.022294	0.000138	-0.641165	0.000138	0.48564	0.225528	2099	6	22	0.461675	7306	2.691	5.6205	68.4932	0.00624	0.0229	39992694	7306	0.753425	0.994245	0.000722	0.532576	0.000176	0.466925	6.2e-05	-2.1e-05	1.52898893877723	1291	Transient	tropics_32	1.372739	1.02846317389249	0.191135734072022	0.988926436897931	0.784090909090909	1.04008138351984	3637.54838709677	0.03	0.018265
4.116279	1.532991	0.032162	9.9e-05	-0.608071	9.9e-05	0.474465	0.227867	2225	6	18	0.540139	5182	3.2823	5.7712	27.3973	0.00621	0.0221	39994818	5182	1.09863	0.99756	0.000678	0.533298	0.000164	0.467813	2.9e-05	-3e-06	1.38778949684521	1346	Transient	tropics_32	0.6860465	1.03521070080036	0.146017699115044	1.02081763754356	0.603658536585366	1.01421935687978	7857.48275862069	0.03	0.012955
6.38	2.4356	0.036692	0.000157	-0.626254	0.000157	0.48536	0.222205	2253	6	14	0.546778	4810	3.4421	5.8479	34.2466	0.00625	0.0213	39995190	4810	1.175342	0.991044	0.00079	0.533208	0.000158	0.464825	5e-05	3e-06	1.39211727716972	1494	Est.	tropics_32	1.06333333333333	1.04674813691677	0.19873417721519	1.00259304317517	0.993670886075949	1.04417791642016	4444.1	0.03	0.012025
8.870504	1.983231	-0.011751	0.000128	-0.646258	0.000128	0.471747	0.228932	2323	6	14	0.524164	4428	3.9455	5.9397	24.9066	0.00613	0.0273	39995572	4428	1.367123	0.993673	0.000792	0.532509	0.00016	0.466694	7e-05	-1e-05	1.57071126403063	1640	Transient	tropics_32	1.47841733333333	0.994610675093006	0.161616161616162	0.984026432624828	0.8	1.01082722297694	3270.45714285714	0.03	0.01107
10.738095	1.46712	0.026324	9.5e-05	-0.661259	9.5e-05	0.497463	0.221612	2351	6	17	0.507783	4561	3.8917	6.0164	30.4414	0.0059	0.0295	39995439	4561	1.443836	1.003232	0.000648	0.532469	0.000154	0.471246	6.8e-05	-2.5e-05	1.63874996879045	1701	Transient	tropics_32	1.7896825	1.02336601784747	0.146604938271605	0.969448039445183	0.616883116883117	1.05563336346622	3259	0.03	0.0114025
8.059041	9.57585	0.009938	0.000618	-0.63974	0.000618	0.479008	0.207315	3163	7	38	0.86326	8571	4.9916	5.7096	68.4932	0.00635	0.0099	39991429	8571	3.668493	0.992075	0.000774	0.528161	0.000188	0.469773	3.7e-05	-7e-06	0.759810473269868	2036	Est.	tropics_32	1.15129157142857	1.01805563683702	0.798449612403101	0.99861507740505	3.28723404255319	1.01965843077401	5603.10810810811	0.03	0.0214275
5.253886	1.795646	0.022095	0.000116	-0.617209	0.000116	0.474021	0.216742	3303	7	30	0.833231	4899	4.9909	6.2822	54.7945	0.00605	0.0102	39995101	4899	4.052055	0.983219	0.000752	0.529254	0.000191	0.464627	4.2e-05	-1.2e-05	0.841889432297122	2477	Transient	tropics_32	0.750555142857143	1.03978961171721	0.154255319148936	1.01926095537943	0.607329842931937	1.02021836871297	5160.52380952381	0.03	0.0122475
9.232143	0.785395	0.020698	5.1e-05	-0.649163	5.1e-05	0.488711	0.210369	3471	7	21	0.778459	3426	5.0822	6.5123	17.1233	0.00604	0.0132	39996574	3426	4.512329	1.000375	0.000679	0.529975	0.000183	0.472097	3.4e-05	-1.5e-05	0.955274605733145	2518	Transient	tropics_32	1.31887757142857	1.02053099002176	0.0751104565537555	0.985863318065454	0.278688524590164	1.03519192030451	6187.32352941176	0.03	0.008565
11	2.62963	0.017211	0.00017	-0.663363	0.00017	0.493974	0.209108	3541	7	17	0.764446	3392	5.2675	4.7014	30.4414	0.00607	0.0119	39996608	3392	4.70411	1.008973	0.000706	0.530911	0.000163	0.475323	6.1e-05	-1.9e-05	0.941093017963084	2589	Transient	tropics_32	1.57142857142857	1.00831237568499	0.240793201133144	0.970249406990571	1.04294478527607	1.03923858092287	3428	0.03	0.00848
12.113281	3.811386	0.000357	0.000246	-0.672305	0.000246	0.490134	0.20122	4395	8	33	0.520326	7724	8.7061	5.6411	45.6621	0.0066	0.0316	39992276	7724	7.043836	0.986845	0.001256	0.527625	0.000241	0.468006	0.000329	-0.000131	1.67577530079953	2780	Transient	tropics_32	1.514160125	1.0136921844181	0.195859872611465	0.967600943532125	1.02074688796681	1.04728144510968	611.61094224924	0.03	0.01931
5.2125	5.53401	0.01789	0.000357	-0.616876	0.000357	0.471907	0.217845	4409	8	32	0.514289	7628	8.7382	7.7973	54.7945	0.00632	0.0339	39992372	7628	7.082192	0.999132	0.001037	0.527642	0.000239	0.473727	0.000197	-8.5e-05	1.69474058061621	2967	Transient	tropics_32	0.6515625	1.0189354205671	0.344262295081967	1.0227154088461	1.49372384937239	0.996158124827168	1105.81218274112	0.03	0.01907
8.574344	4.145348	0.061982	0.000267	-0.643879	0.000267	0.506715	0.189733	4269	7	47	0.613925	10485	8.162	5.5726	136.9863	0.00595	0.0218	39989515	10485	6.69863	0.981848	0.000812	0.530068	0.000243	0.463454	0.000192	-0.000111	1.42779224751133	3004	Est.	tropics_32	1.22490628571429	1.08361293558493	0.328817733990148	0.990912521781623	1.09876543209877	1.09334475481925	988.192708333333	0.03	0.0262125
5.960474	4.899623	0.017666	0.000316	-0.622884	0.000316	0.474646	0.215757	4395	8	33	0.520326	7724	8.7061	5.6411	45.6621	0.0066	0.0316	39992276	7724	7.043836	0.986845	0.001256	0.527625	0.000241	0.468006	0.000329	-0.000131	1.67577530079953	3133	Transient	tropics_32	0.74505925	1.03139091421698	0.251592356687898	1.01662211012013	1.31120331950207	1.01418785229249	655.796352583587	0.03	0.01931
13.149398	3.727078	0.08578	0.00024	-0.680627	0.00024	0.538372	0.164639	4619	9	32	0.6174	12713	6.6248	5.7507	68.4932	0.00639	0.0446	39987287	12713	7.657534	1.031809	0.001768	0.521243	0.000216	0.495349	0.000492	-0.000151	1.44410450847273	3346	Est.	tropics_32	1.46104422222222	1.05597702412392	0.135746606334842	0.971330920652138	1.11111111111111	1.08685391511843	334.632113821138	0.03	0.0317825
9.6	4.021818	0.038836	0.000259	-0.652118	0.000259	0.499198	0.189456	4563	8	24	0.470287	8986	7.8437	5.5973	45.6621	0.00601	0.0516	39991014	8986	7.50411	1.015801	0.001284	0.524063	0.00024	0.485053	0.000376	-0.000156	1.63160683995845	3348	Transient	tropics_32	1.2	1.02342877716493	0.201713395638629	0.994043185472811	1.07916666666667	1.02916176170439	503.872340425532	0.03	0.022465
9.744681	1.204316	0.055386	7.8e-05	-0.65328	7.8e-05	0.50812	0.155961	5291	10	29	0.856063	9129	3.5945	5.0068	54.7945	0.0062	0.011	39990871	9129	9.49863	0.989266	0.000866	0.515499	0.000177	0.479977	8.8e-05	-2.1e-05	0.751181101644025	4672	Est.	tropics_32	0.9744681	1.06841690513275	0.0900692840646651	1.0093836685117	0.440677966101695	1.05863405954869	1772.28409090909	0.03	0.0228225
10.288462	1.573383	0.028956	0.000102	-0.657647	0.000102	0.497063	0.161866	5515	10	31	0.72619	11508	4.337	3.7452	91.3242	0.00617	0.0169	39988492	11508	10.112329	1.008197	0.00071	0.516468	0.000171	0.488251	6.1e-05	-2.5e-05	1.00697154617041	4742	Transient	tropics_32	1.0288462	1.02101008115422	0.143661971830986	1.003099742107	0.596491228070175	1.01804809411553	2653.54098360656	0.03	0.02877
11.876016	2.43788	0.011683	0.000157	-0.670399	0.000157	0.494864	0.162902	5669	10	29	0.552467	15000	4.8137	4.1671	91.3242	0.00639	0.022	39985000	15000	10.534247	1.011588	0.000572	0.515898	0.000167	0.490441	3.9e-05	-2.9e-05	1.34023490983302	4776	Transient	tropics_32	1.1876016	1.00016163971518	0.274475524475524	0.991483678538873	0.940119760479042	1.00901841403961	4176.97435897436	0.03	0.0375
13.444664	2.776582	-0.013455	0.000179	-0.682999	0.000179	0.488716	0.161963	5823	11	44	0.391107	16507	5.289	4.589	68.4932	0.00602	0.0268	39983493	16507	10.956164	1.001623	0.000617	0.513851	0.000174	0.487575	7.3e-05	-4.4e-05	1.65647149799789	4850	Transient	tropics_32	1.22224218181818	0.985036399821994	0.290113452188006	0.982969623463927	1.02873563218391	1.00234015279701	2218.67123287671	0.03	0.0412675
8.151163	2.019785	0.0291	0.00013	-0.64048	0.00013	0.488729	0.1664	5711	11	38	0.491728	16139	4.9332	4.2822	136.9863	0.00612	0.0243	39983861	16139	10.649315	1.009368	0.000733	0.515183	0.000164	0.490112	0.000147	-6.3e-05	1.43666613563749	4883	Transient	tropics_32	0.741014818181818	1.0199724402615	0.177353342428376	1.02301392789335	0.792682926829268	0.997178196004179	1131.97278911565	0.03	0.0403475
8.591362	5.59049	0.041747	0.000361	-0.644016	0.000361	0.496595	0.168321	6257	11	41	0.509835	7524	6.7036	5.7781	45.6621	0.00602	0.0303	39992476	7524	12.145205	0.996641	0.000792	0.511237	0.00019	0.487617	8.7e-05	-3.7e-05	1.86626540909651	4936	Transient	tropics_32	0.781032909090909	1.04614465973419	0.455808080808081	1.0272712345452	1.9	1.01841199137848	1934.72413793103	0.03	0.01881
8.886654	3.599584	0.005265	0.000232	-0.646388	0.000232	0.480058	0.167922	5767	11	43	0.425409	17120	5.1641	4.4342	136.9863	0.00619	0.0248	39982880	17120	10.80274	1.001144	0.000742	0.51403	0.00017	0.487215	0.00015	-6.6e-05	1.57336878379095	4984	Transient	tropics_32	0.807877636363636	1.0041301595665	0.31266846361186	1.01926894472528	1.36470588235294	0.985310386584978	1119.48	0.03	0.0428
9.841328	6.000654	0.04055	0.000387	-0.654056	0.000387	0.501008	0.160736	6229	11	35	0.558673	7627	6.5896	5.7014	68.4932	0.00627	0.0278	39992373	7627	12.068493	0.982946	0.000814	0.511289	0.000187	0.480881	0.000109	-4.3e-05	1.66101154844611	5360	Transient	tropics_32	0.894666181818182	1.05945125934659	0.475429975429975	1.01690560018646	2.06951871657754	1.04185442968219	1474.64220183486	0.03	0.0190675
12.131579	1.627424	0.029619	0.000105	-0.672452	0.000105	0.50476	0.154377	6257	11	41	0.509835	7524	6.7036	5.7781	45.6621	0.00602	0.0303	39992476	7524	12.145205	0.996641	0.000792	0.511237	0.00019	0.487617	8.7e-05	-3.7e-05	1.86626540909651	5505	Transient	tropics_32	1.10287081818182	1.03353364507128	0.132575757575758	0.998471169674852	0.552631578947368	1.03515669059938	1774.44827586207	0.03	0.01881
7.281124	2.667957	0.005743	0.000172	-0.633492	0.000172	0.474012	0.170185	6341	11	40	0.501876	6930	6.9252	6.0082	136.9863	0.00629	0.0349	39993070	6930	12.375342	1.005162	0.001039	0.511653	0.000182	0.49135	0.000116	-1.9e-05	2.00831395442739	5592	Transient	tropics_32	0.661920363636364	1.0005944540673	0.165543792107796	1.03729526435017	0.945054945054945	0.964713544316679	1467.11206896552	0.03	0.017325
10.684932	1.147307	0.074013	7.4e-05	-0.660832	7.4e-05	0.521573	0.148369	6383	11	37	0.459272	7194	6.9526	6.1219	54.7945	0.00686	0.0387	39992806	7194	12.490411	1.00645	0.001091	0.51186	0.000172	0.491802	0.000158	-3e-05	2.07391687024868	5609	Est.	tropics_32	0.971357454545455	1.06991982122876	0.0678276810265811	1.00891160282157	0.430232558139535	1.06053452405643	939.044303797468	0.03	0.017985
11.049505	1.353985	0.069787	8.7e-05	-0.66376	8.7e-05	0.52089	0.146445	6327	11	39	0.495902	6711	6.8652	5.9685	24.9066	0.00619	0.0341	39993289	6711	12.336986	0.996937	0.000992	0.511392	0.000181	0.487581	0.000111	-2e-05	1.96266634397483	5638	Est.	tropics_32	1.00450045454545	1.0755742452524	0.0877016129032258	1.00688243542712	0.480662983425414	1.06831480307887	1319.32432432432	0.03	0.0167775
11.554883	5.09483	0.056346	0.000329	-0.667819	0.000329	0.51641	0.143382	6719	12	82	0.358102	36431	6.815	7.0411	273.9726	0.0063	0.0668	39963569	36431	13.410959	1.01768	0.000973	0.507572	0.000157	0.501515	0.000165	-4.2e-05	1.99681399071449	5758	Est.	tropics_32	0.962906916666667	1.0395838336689	0.338129496402878	1.01035091005348	2.09554140127389	1.02970000897281	868.981818181818	0.03	0.0910775
11.269815	5.846256	0.006713	0.000377	-0.66553	0.000377	0.49006	0.14702	7069	11	58	0.430248	18401	6.0612	6.5644	273.9726	0.00632	0.0683	39981599	18401	14.369863	0.989148	0.00105	0.512344	0.00019	0.482833	8.3e-05	0	1.82753947588102	6003	Transient	tropics_32	1.02452863636364	1.01778053707711	0.359047619047619	1.0032342234005	1.98421052631579	1.01496790815872	1771.32530120482	0.03	0.0460025
8.765116	3.026225	0.050757	0.000195	-0.645412	0.000195	0.502162	0.144692	6831	13	85	0.435605	37169	6.6812	7.3397	Inf	0.00624	0.0678	39962831	37169	13.717808	0.994408	0.000987	0.506691	0.000169	0.490842	0.000105	-1.3e-05	1.91629059742951	6039	Est.	tropics_32	0.674239692307692	1.05798345335811	0.197568389057751	1.0350419203465	1.15384615384615	1.02306241112211	1378.01904761905	0.03	0.0929225
10.790698	5.342597	0.034336	0.000345	-0.661681	0.000345	0.501835	0.135426	7139	11	57	0.552123	17190	5.8943	6.7521	91.3242	0.0066	0.0644	39982810	17190	14.561644	0.997572	0.000897	0.514153	0.000188	0.485264	7.7e-05	-1.7e-05	1.65792588589626	6732	Transient	tropics_32	0.980972545454545	1.03745121711791	0.384615384615385	1.00355971323435	1.83510638297872	1.03414842230209	1758.77922077922	0.03	0.042975
13.905336	6.436822	0.031623	0.000415	-0.686699	0.000415	0.513164	0.133854	7405	10	62	0.514456	17951	5.5331	6.4493	Inf	0.0061	0.0567	39982049	17951	15.290411	1.001697	0.000786	0.515938	0.000205	0.485686	0.000135	-6.9e-05	1.95523094661075	6861	Transient	tropics_32	1.3905336	1.03037976511035	0.527989821882952	0.975377869853733	2.02439024390244	1.05657564764066	991.511111111111	0.03	0.0448775
8.670157	2.461884	0.024436	0.000159	-0.644649	0.000159	0.488504	0.141233	7335	10	56	0.587256	17546	5.3618	5.389	136.9863	0.00633	0.0531	39982454	17546	15.09863	0.998988	0.000743	0.516068	0.000195	0.484239	0.000121	-6.2e-05	1.74217399019032	7059	Transient	tropics_32	0.8670157	1.02577509023143	0.21399730820996	1.01701080280531	0.815384615384615	1.00880763424673	1167.21487603306	0.03	0.043865
14.542342	6.204964	0.017551	4e-04	-0.691815	4e-04	0.508595	0.131328	7363	10	60	0.554245	18398	5.5506	6.3342	Inf	0.00647	0.058	39981602	18398	15.175342	1.010456	0.00074	0.516027	0.000201	0.489807	8.5e-05	-4.8e-05	1.84794629910032	7077	Transient	tropics_32	1.4542342	1.00717490304315	0.540540540540541	0.970233212900329	1.99004975124378	1.03835796548436	1545.03529411765	0.03	0.045995
8.899317	3.435256	0.042357	0.000222	-0.646489	0.000222	0.498259	0.137964	7405	10	62	0.514456	17951	5.5331	6.4493	Inf	0.0061	0.0567	39982049	17951	15.290411	1.001697	0.000786	0.515938	0.000205	0.485686	0.000135	-6.9e-05	1.95523094661075	7151	Transient	tropics_32	0.8899317	1.04149943400601	0.282442748091603	1.01539700683609	1.08292682926829	1.02588709577793	1021.95555555556	0.03	0.0448775
8.955939	3.777752	0.020211	0.000244	-0.646944	0.000244	0.487558	0.142659	7503	11	58	0.410406	17183	5.6856	5.8493	273.9726	0.00602	0.0567	39982817	17183	15.558904	0.996479	0.000679	0.514889	0.000218	0.484165	0.000121	-8.1e-05	2.21122178966169	7157	Transient	tropics_32	0.814176272727273	1.02402220741359	0.359351988217968	1.01700286638126	1.11926605504587	1.00700794150754	1179	0.03	0.0429575
7.925121	2.296325	0.024047	0.000148	-0.638665	0.000148	0.485355	0.145422	7657	11	51	0.278118	13710	6.149	6.2712	136.9863	0.00612	0.0657	39986290	13710	15.980822	0.998404	0.000692	0.512927	0.000244	0.48701	0.000154	-0.000109	2.49473522836551	7162	Transient	tropics_32	0.720465545454545	1.02597591823241	0.213872832369942	1.02938006678374	0.60655737704918	0.996601712490503	944.298701298701	0.03	0.034275
14.097345	3.937427	0.034552	0.000254	-0.688241	0.000254	0.515417	0.125186	7615	11	57	0.314318	14374	5.8576	6.1562	273.9726	0.00643	0.0604	39985626	14374	15.865753	0.993855	0.000805	0.513532	0.000239	0.484211	0.000176	-0.000104	2.43278204491478	7242	Est.	tropics_32	1.28157681818182	1.04155621804093	0.315527950310559	0.978437795084252	1.06276150627615	1.06444711086696	711.284090909091	0.03	0.035935
11.216828	2.545218	0.012353	0.000164	-0.665104	0.000164	0.492516	0.144096	7909	13	38	0.161221	9825	7.1541	6.9616	136.9863	0.00633	0.0806	39990175	9825	16.671233	0.994236	0.00072	0.505512	0.000282	0.492297	0.000328	-0.000212	2.60721098771191	7367	Transient	tropics_32	0.862832923076923	1.01829908939942	0.227777777777778	1.01722619055699	0.581560283687943	1.00044485341166	439.317073170732	0.03	0.0245625
11.996008	6.542898	0.003199	0.000422	-0.671363	0.000422	0.491169	0.138024	7559	11	55	0.361249	16108	5.6687	6.0027	91.3242	0.00635	0.0573	39983892	16108	15.712329	0.999805	0.000649	0.514398	0.000225	0.486237	9.9e-05	-7.7e-05	2.33039675606033	7376	Transient	tropics_32	1.09054618181818	1.0033997852192	0.650231124807396	0.993416759196782	1.87555555555556	1.01014320177198	1394.18181818182	0.03	0.04027
11.359897	6.060705	-0.00616	0.000391	-0.666253	0.000391	0.484046	0.144968	7881	13	40	0.154723	10438	6.9716	6.8849	54.7945	0.00635	0.0809	39989562	10438	16.594521	0.995716	0.000972	0.506691	0.000276	0.4919	0.00041	-0.000221	2.6068658654005	7425	Transient	tropics_32	0.873838230769231	0.998134944002545	0.402263374485597	1.01369384203565	1.41666666666667	0.984033340109778	353.580487804878	0.03	0.026095
20.085333	2.222052	0.021543	0.000143	-0.736337	0.000143	0.533777	0.118158	7811	12	52	0.18888	10917	6.9715	6.6932	91.3242	0.00634	0.0795	39989083	10917	16.40274	0.994407	0.000868	0.509535	0.000278	0.488465	0.000337	-0.000198	2.67450017418119	7733	Transient	tropics_32	1.67377775	1.02752366565397	0.164746543778802	0.939807449066019	0.514388489208633	1.0927640670263	350.617210682493	0.03	0.0272925
8.865188	3.053498	0.026221	0.000197	-0.646215	0.000197	0.490354	0.135542	8497	12	81	0.874025	34618	3.8685	4.9151	273.9726	0.00617	0.0148	39965382	34618	18.282192	0.988821	0.00067	0.509698	0.000175	0.485217	3.8e-05	-1.9e-05	0.744639685476914	8369	Est.	tropics_32	0.738765666666667	1.03817353685719	0.294029850746269	1.02810971245938	1.12571428571429	1.01058701570637	3566.8947368421	0.03	0.086545
11.842912	2.247354	0.019435	0.000145	-0.670133	0.000145	0.498497	0.129622	8679	12	34	0.79057	8165	4.2411	8.8438	91.3242	0.00656	0.0125	39991835	8165	18.780822	0.973998	0.000834	0.510906	0.000156	0.476784	7e-05	-4e-06	0.93962806007551	8497	Transient	tropics_32	0.986909333333333	1.04684515684412	0.173860911270983	1.00143769122168	0.92948717948718	1.0455405382731	1851.74285714286	0.03	0.0204125
9.825397	5.890149	0.041588	0.00038	-0.653928	0.00038	0.501414	0.132141	8847	12	15	0.438394	3636	4.7223	8.8644	39.1389	0.00631	0.0309	39996364	3636	19.241096	1.002255	0.001111	0.510791	0.000175	0.490809	0.000197	-4.6e-05	1.51766586778635	9052	Transient	tropics_32	0.818783083333333	1.04011942542158	0.342034203420342	1.01802734005117	2.17142857142857	1.02160718324236	670.766497461929	0.03	0.00909
12.758491	2.568088	0.038872	0.000166	-0.677487	0.000166	0.512004	0.123951	8721	12	24	0.709109	5906	4.3611	8.9041	45.6621	0.00669	0.0153	39994094	5906	18.89589	0.973509	0.000911	0.510908	0.000156	0.476572	0.00012	-1.9e-05	1.08602851913684	9128	Est.	tropics_32	1.06320758333333	1.06792787898796	0.182217343578485	0.994096240211961	1.06410256410256	1.0743476326767	1032.925	0.03	0.014765
12.093458	5.168836	0.027474	0.000333	-0.672145	0.000333	0.503474	0.133811	8917	12	16	0.294219	3494	4.7261	9.1726	54.7945	0.00598	0.0377	39996506	3494	19.432877	1.009769	0.001044	0.509847	0.000179	0.495495	0.000266	-9.3e-05	1.63421139060791	9143	Transient	tropics_32	1.00778816666667	1.01791091876724	0.318965517241379	1.00150072323252	1.86033519553073	1.01610308883036	503.048872180451	0.03	0.008735
11.298246	8.321576	0.033719	0.000537	-0.665758	0.000537	0.50344	0.137031	9071	12	21	0.451248	6451	4.841	9.3822	34.2466	0.00654	0.0467	39993549	6451	19.854795	1.026688	0.000881	0.507155	0.000191	0.50647	0.000209	-9.3e-05	1.71557617933832	9363	Transient	tropics_32	0.9415205	1.00740821875362	0.609534619750284	1.01326784923117	2.81151832460733	0.994017414654372	655.650717703349	0.03	0.0161275
14.940731	6.89056	0.018183	0.000445	-0.695015	0.000445	0.510637	0.128357	9519	13	75	0.581762	25409	6.0058	4.3781	Inf	0.00605	0.0471	39974591	25409	21.082192	0.973495	0.00091	0.504499	0.000177	0.482629	0.000106	-2.4e-05	1.75502718928843	9464	Transient	tropics_32	1.149287	1.04607554970919	0.489010989010989	0.989232807051276	2.51412429378531	1.05803215306167	1210.91509433962	0.03	0.0635225
10.563025	5.215215	-0.007603	0.000336	-0.659853	0.000336	0.480267	0.133144	9687	13	46	0.336987	10674	6.459	8.1753	45.6621	0.00661	0.0623	39989326	10674	21.542466	0.988185	0.001437	0.506285	0.000153	0.488169	0.000239	-1.6e-05	2.45532765090396	9507	Transient	tropics_32	0.812540384615385	1.0042915341704	0.233820459290188	1.02102040791741	2.19607843137255	0.98381298279899	557.087866108787	0.03	0.026685
12.208333	4.093792	-0.002399	0.000264	-0.673068	0.000264	0.489405	0.130504	9505	13	74	0.591307	27862	5.7992	4.3397	Inf	0.00629	0.0441	39972138	27862	21.043836	0.971881	0.000902	0.504398	0.000177	0.481917	9.7e-05	-1.9e-05	1.71478684979906	9526	Transient	tropics_32	0.939102538461538	1.02646710379229	0.292682926829268	1.01138597232573	1.49152542372881	1.01553794533083	1345.40206185567	0.03	0.069655
12.166065	4.528379	0.02511	0.000292	-0.672729	0.000292	0.502754	0.130673	9575	13	61	0.514628	17467	6.2402	7.8671	273.9726	0.0063	0.0499	39982533	17467	21.235616	0.980526	0.000814	0.5049	0.000173	0.48573	8.5e-05	-2.4e-05	1.99053684660617	9698	Transient	tropics_32	0.935851153846154	1.04579369786326	0.358722358722359	1.01072297248036	1.6878612716763	1.03504827784983	1537.32941176471	0.03	0.0436675
11.442478	3.26439	0.078576	0.000211	-0.666917	0.000211	0.527244	0.118854	9617	13	49	0.465537	13812	6.3484	7.9808	136.9863	0.00637	0.0545	39986188	13812	21.350685	0.978341	0.001191	0.505807	0.000177	0.483738	0.000135	-3e-06	2.14129176282878	9968	Est.	tropics_32	0.880190615384615	1.10569378642129	0.177162048698573	1.01479143171121	1.19209039548023	1.08993711471912	880.4	0.03	0.03453
10.627604	2.869134	0.043153	0.000185	-0.660371	0.000185	0.505559	0.1262	9645	13	48	0.422217	12567	6.4021	8.0603	136.9863	0.00633	0.0582	39987433	12567	21.427397	0.983367	0.001418	0.506502	0.00017	0.485609	0.000245	-3e-05	2.26126631510865	10158	Transient	tropics_32	0.817508	1.06175784785123	0.130465444287729	1.02005444837764	1.08823529411765	1.04108243463362	515.102040816327	0.03	0.0314175
12.957547	2.177443	0.036587	0.00014	-0.679086	0.00014	0.511747	0.122932	9869	13	39	0.505258	13314	5.3735	8.674	68.4932	0.00599	0.0661	39986686	13314	22.041096	1.02946	0.001576	0.503531	0.000137	0.511392	0.000335	-4.3e-05	2.01420507742706	10457	Transient	tropics_32	0.996734384615385	1.00758119995677	0.0888324873096447	1.00704872584608	1.02189781021898	1.00069418371817	366.961194029851	0.03	0.033285
16.526667	2.635956	0.043642	0.00017	-0.707754	0.00017	0.530311	0.117893	9785	13	48	0.280725	9707	6.1273	5.1068	68.4932	0.00633	0.0741	39990293	9707	21.810959	1.008568	0.001502	0.504762	0.000141	0.499793	0.000315	-4.3e-05	2.50672661081548	10477	Transient	tropics_32	1.27128207692308	1.03573414798205	0.113182423435419	0.976201994823067	1.20567375886525	1.06106127936966	374.263492063492	0.03	0.0242675
13.761996	4.415523	0.079438	0.000285	-0.685547	0.000285	0.537653	0.116828	9897	13	40	0.586664	16137	4.9612	10.3027	91.3242	0.00589	0.06	39983863	16137	22.117808	1.034737	0.001506	0.503041	0.000137	0.51452	0.000321	-4.6e-05	1.78728131702581	10555	Transient	tropics_32	1.05861507692308	1.04633199681247	0.189243027888446	1.00153778244649	2.08029197080292	1.04496035139548	363.95015576324	0.03	0.0403425
17.719285	4.344994	0.063491	0.00028	-0.717333	0.00028	0.5466	0.113244	10051	14	93	0.7426	42700	4.0427	5.8356	Inf	0.00633	0.0319	39957300	42700	22.539726	1.007465	0.000788	0.500204	0.000142	0.503793	0.000138	-4.1e-05	1.25976171063851	10601	Transient	tropics_32	1.26566321428571	1.05765450492995	0.355329949238579	0.975706225607915	1.97183098591549	1.08496942196497	820.608695652174	0.03	0.10675
10.497797	1.765414	0.032501	0.000114	-0.659329	0.000114	0.499615	0.128638	10401	16	37	0.430771	7338	5.0522	10.1288	91.3242	0.00633	0.0417	39992662	7338	23.49863	0.975408	0.001056	0.494506	0.000214	0.493509	0.000262	-0.000102	2.16824549497202	10761	Transient	tropics_32	0.6561123125	1.05907981703901	0.107954545454545	1.04588874172811	0.532710280373832	1.01237262137063	490.984732824427	0.03	0.018345
20.550218	17.31298	-0.002627	0.001117	-0.740072	0.001117	0.522933	0.118578	10401	16	37	0.430771	7338	5.0522	10.1288	91.3242	0.00633	0.0417	39992662	7338	23.49863	0.975408	0.001056	0.494506	0.000214	0.493509	0.000262	-0.000102	2.16824549497202	10795	Transient	tropics_32	1.284388625	1.02252231634858	1.05776515151515	0.964759911013752	5.2196261682243	1.05962201297241	452.587786259542	0.03	0.018345
13.572289	1.967666	0.009633	0.000127	-0.684024	0.000127	0.500498	0.126653	10513	16	33	0.185711	4857	5.5258	10.4342	30.4414	0.00628	0.0715	39995143	4857	23.805479	1.000327	0.001526	0.492694	0.000169	0.507991	0.000442	-0.000111	2.76341153020808	10804	Transient	tropics_32	0.8482680625	1.00934948940282	0.0832241153342071	1.02412950392971	0.751479289940828	0.985249738676473	286.545248868778	0.03	0.0121425
16.579418	3.83206	-0.011974	0.000247	-0.708177	0.000247	0.501893	0.12323	10317	15	63	0.533143	14377	4.7315	4.5479	273.9726	0.00625	0.0364	39985623	14377	23.268493	0.969822	0.000736	0.495546	0.000195	0.489649	0.000198	-1e-04	1.85132488205769	10820	Transient	tropics_32	1.10529453333333	1.01884407969755	0.335597826086956	0.993936551354071	1.26666666666667	1.02500566732496	622.373737373737	0.03	0.0359425
15.85119	4.733808	-0.008658	0.000305	-0.702328	0.000305	0.500512	0.125772	10457	16	31	0.309754	5485	5.3843	10.2849	27.3973	0.00642	0.0575	39994515	5485	23.652055	0.985235	0.001408	0.493653	0.000204	0.499314	0.000335	-8.9e-05	2.50924692735632	11003	Transient	tropics_32	0.990699375	1.00623645378722	0.216619318181818	1.00360090550134	1.49509803921569	1.00239929182839	375.438805970149	0.03	0.0137125
16.344538	3.553563	0.000324	0.000229	-0.706291	0.000229	0.507057	0.119522	10401	16	37	0.430771	7338	5.0522	10.1288	91.3242	0.00633	0.0417	39992662	7338	23.49863	0.975408	0.001056	0.494506	0.000214	0.493509	0.000262	-0.000102	2.16824549497202	11305	Transient	tropics_32	1.021533625	1.02554423635409	0.216856060606061	0.99790718751709	1.07009345794393	1.02745238688656	456.190839694656	0.03	0.018345
16.466403	1.995907	0.044998	0.000129	-0.70727	0.000129	0.530732	0.116754	10415	16	32	0.382063	6601	5.1341	10.1685	91.3242	0.00637	0.0475	39993399	6601	23.536986	0.973961	0.00122	0.494337	0.000216	0.49296	0.000317	-0.00011	2.2821908991014	11448	Transient	tropics_32	1.0291501875	1.0739914307196	0.105737704918033	0.997271537181905	0.597222222222222	1.07662284972412	368.309148264984	0.03	0.0165025
16.448718	1.798652	0.019647	0.000116	-0.707128	0.000116	0.517351	0.121114	10527	16	33	0.171253	4870	5.5285	10.4753	54.7945	0.00656	0.074	39995130	4870	23.843836	1.000633	0.00151	0.492118	0.000168	0.50872	0.00042	-0.000101	2.7412717626029	11525	Transient	tropics_32	1.028044875	1.01919612136456	0.0768211920529801	1.00191057667807	0.69047619047619	1.01696611102375	288.366666666667	0.03	0.012175
17.491018	6.261895	-0.033925	0.000404	-0.7155	0.000404	0.494487	0.12988	10541	16	32	0.157037	4846	5.651	10.5151	34.2466	0.00662	0.078	39995154	4846	23.882192	1.004122	0.001373	0.491828	0.000171	0.510813	4e-04	-0.00011	2.78217580984555	11559	Transient	tropics_32	1.093188625	0.962675850363706	0.294246176256373	0.994143434044538	2.3625730994152	0.968039184593971	324.7	0.03	0.012115
14.863071	4.31735	0.028923	0.000279	-0.694391	0.000279	0.515586	0.119842	10415	16	32	0.382063	6601	5.1341	10.1685	91.3242	0.00637	0.0475	39993399	6601	23.536986	0.973961	0.00122	0.494337	0.000216	0.49296	0.000317	-0.00011	2.2821908991014	11631	Transient	tropics_32	0.9289419375	1.05686504062586	0.228688524590164	1.01019846155834	1.29166666666667	1.0458982473223	378.05047318612	0.03	0.0165025
20.140244	1.852283	0.04038	0.00012	-0.736779	0.00012	0.54409	0.108875	10583	17	29	0.228907	5286	5.4035	10.6301	17.1233	0.00626	0.0842	39994714	5286	23.99726	1.0218	0.001359	0.490504	0.000147	0.521184	4e-04	-1e-04	2.62995931916117	11688	Transient	tropics_32	1.18472023529412	1.01899232476281	0.0883002207505519	0.975839497930475	0.816326530612245	1.04394992939154	272.1875	0.03	0.013215
16.386667	2.014933	0.062312	0.00013	-0.706629	0.00013	0.53964	0.111031	10457	16	31	0.309754	5485	5.3843	10.2849	27.3973	0.00642	0.0575	39994515	5485	23.652055	0.985235	0.001408	0.493653	0.000204	0.499314	0.000335	-8.9e-05	2.50924692735632	11761	Est.	tropics_32	1.0241666875	1.08024415775947	0.0923295454545454	0.999293687319274	0.637254901960784	1.08076280657061	331.435820895522	0.03	0.0137125
18.295455	1.912707	0.075737	0.000123	-0.721961	0.000123	0.555376	0.105074	10555	16	30	0.162929	4861	5.4418	10.5534	45.6621	0.0061	0.0795	39995139	4861	23.920548	1.012824	0.001779	0.491399	0.000168	0.515655	0.000474	-9.4e-05	2.76088180916513	11815	Est.	tropics_32	1.1434659375	1.06502101481836	0.0691399662731872	0.988603294029034	0.732142857142857	1.07703018491045	221.675105485232	0.03	0.0121525
3.92766	1.905405	0.064705	0.000123	-0.606556	0.000123	0.489448	0.209649	1931	6	25	0.328624	7644	4.0932	2.4603	54.7945	0.00619	0.021	39992356	7644	0.293151	0.999782	0.000965	0.533344	0.000174	0.468764	3.7e-05	2.4e-05	1.47135354333053	1680	Est.	tropics_33	0.65461	1.06707688166239	0.127461139896373	1.02227717111161	0.706896551724138	1.04412454881348	5666.18918918919	0.03	0.01911
5.986726	6.101594	0.038538	0.000394	-0.623095	0.000394	0.484756	0.188356	2897	5	34	0.49023	7523	4.7396	5.1068	54.7945	0.00622	0.0225	39992477	7523	2.939726	0.997977	0.001022	0.540067	0.000164	0.462115	7.9e-05	1.2e-05	1.35571931814572	2039	Transient	tropics_33	1.1973452	1.04139696669964	0.385518590998043	0.992991746201679	2.40243902439024	1.04899429795614	2384.25316455696	0.03	0.0188075
4.490909	2.962645	0.015271	0.000191	-0.61108	0.000191	0.467967	0.201998	2757	5	33	0.814698	8899	4.8311	4.7233	39.1389	0.00128	0.0154	39991101	8899	2.556164	0.997775	0.000771	0.536783	0.000181	0.464867	2.9e-05	2e-06	0.914863896890232	2318	Transient	tropics_33	0.8981818	1.01765247429035	0.247730220492866	1.01114298870135	1.05524861878453	1.00666857402225	6965.44827586207	0.03	0.0222475
2.516234	3.860126	0.052849	0.000249	-0.595219	0.000249	0.47825	0.193844	2729	5	33	0.834516	9584	4.7243	4.6466	68.4932	0.00161	0.0142	39990416	9584	2.479452	1.003244	0.000684	0.536967	0.000175	0.46726	1.8e-05	-1e-06	0.867731513998288	2426	Est.	tropics_33	0.5032468	1.05086144373987	0.364035087719298	1.02695656696163	1.42285714285714	1.0235200958781	10769.1111111111	0.03	0.02396
5.185586	3.416008	0.06663	0.00022	-0.61666	0.00022	0.495463	0.186644	3051	4	29	0.706174	15128	4.0188	3.4055	30.4414	0.0063	0.0207	39984872	15128	3.361644	1.028982	0.00085	0.541077	0.000142	0.475589	5.8e-05	9e-06	1.11023705422777	2734	Transient	tropics_33	1.2963965	1.03879359603173	0.258823529411765	0.997536720108459	1.54929577464789	1.04178818265351	3218	0.03	0.03782
3.812253	3.286885	0.042804	0.000212	-0.605629	0.000212	0.478506	0.194599	3065	4	27	0.71676	16396	4.0572	4.8986	273.9726	0.00629	0.02	39983604	16396	3.4	1.035012	0.00117	0.541001	0.000143	0.478427	0.00011	1.8e-05	1.10540116859448	2745	Transient	tropics_33	0.95306325	1.00842628208549	0.181196581196581	1.00874315172694	1.48251748251748	1.00016512445995	1769.08181818182	0.03	0.04099
5.754545	4.167025	-0.014406	0.000269	-0.62123	0.000269	0.458893	0.186492	3499	5	28	0.777429	6681	5.5671	4.7096	68.4932	0.00638	0.0197	39993319	6681	4.589041	0.96998	0.000603	0.53854	0.000159	0.450456	3e-05	-5e-06	0.974357742236759	2956	Transient	tropics_33	1.150909	1.01620370514967	0.446102819237148	0.997666232216202	1.69182389937107	1.01872990924752	6216.4	0.03	0.0167025
7.677778	3.640617	-0.015139	0.000235	-0.636678	0.000235	0.465648	0.190312	3667	5	16	0.784853	2654	6.0903	5.0548	18.2648	-0.00866	0.0171	39997346	2654	5.049315	0.984785	0.000629	0.536785	0.000175	0.458832	2.5e-05	-8e-06	0.938448239538201	3309	Transient	tropics_33	1.5355556	1.00019295436028	0.373608903020668	0.985584549151868	1.34285714285714	1.01485511036719	7612.48	0.03	0.006635
4.722222	1.756173	0.029346	0.000113	-0.612938	0.000113	0.475396	0.189272	3779	6	12	0.816938	1535	6.1992	5.3616	7.4047	-0.00214	0.0146	39998465	1535	5.356164	0.983095	0.00074	0.535977	0.000157	0.458712	4.3e-05	4e-06	0.791664902243038	3403	Transient	tropics_33	0.787037	1.04748863234095	0.152702702702703	1.01078375935202	0.719745222929936	1.03637140515182	4401.67441860465	0.03	0.0038375
5.090909	0.673554	0.049684	4.3e-05	-0.6159	4.3e-05	0.486598	0.183659	3863	6	15	0.644599	1148	7.2072	5.5918	13.0463	0.00301	0.0291	39998852	1148	5.586301	0.990138	0.000883	0.534185	0.000152	0.463572	1e-04	-8e-06	1.28326343448975	3571	Transient	tropics_33	0.848484833333333	1.06140653847434	0.0486976217440544	1.0111750374822	0.282894736842105	1.04967081704676	1836.59	0.03	0.00287
3.761905	0.657596	0.062601	4.2e-05	-0.605225	4.2e-05	0.487691	0.185088	3905	6	12	0.619385	1269	6.9247	5.7068	8.8378	0.00602	0.0291	39998731	1269	5.70137	0.996634	0.000859	0.532901	0.000135	0.467684	5.7e-05	2e-05	1.32116817199766	3632	Est.	tropics_33	0.626984166666667	1.06819753117779	0.0488940628637951	1.02448967766093	0.311111111111111	1.04277888488809	3247.15789473684	0.03	0.0031725
6.755556	0.940247	0.006764	6.1e-05	-0.62927	6.1e-05	0.472433	0.190082	3989	7	12	0.494334	1412	6.6305	5.937	8.3022	-0.00088	0.0304	39998588	1412	5.931507	1.013263	0.00117	0.530844	0.000139	0.477318	0.000105	2.7e-05	1.57581890183355	3642	Transient	tropics_33	0.965079428571429	0.993608695385845	0.0521367521367521	1.00402516551992	0.438848920863309	0.989765732698117	1810.30476190476	0.03	0.00353
6.692308	5.918146	-0.015465	0.000382	-0.628762	0.000382	0.461847	0.175042	4689	7	29	0.34805	4462	5.1992	5.7041	34.2466	0.00653	0.0441	39995538	4462	7.849315	0.962788	0.001005	0.532049	0.000162	0.452551	9.8e-05	5e-06	1.93740483090453	3669	Transient	tropics_33	0.956044	1.02271109427782	0.380099502487562	1.00226023911676	2.35802469135802	1.02054133125327	1786.14285714286	0.03	0.011155
5.912791	2.732881	0.034541	0.000176	-0.622501	0.000176	0.483135	0.181049	4381	6	85	0.805426	57135	3.1465	4.8603	273.9726	0.00637	0.0119	39942865	57135	7.005479	1.005293	0.000714	0.532779	0.000132	0.471896	5.7e-05	-1e-06	0.971793230459782	3673	Transient	tropics_33	0.985465166666667	1.02969429651782	0.246498599439776	1.00717317982887	1.33333333333333	1.02381668842287	3176.29824561403	0.03	0.1428375
5.811245	2.988468	0.077624	0.000193	-0.621686	0.000193	0.50356	0.1766	4283	6	37	0.818907	22701	3.253	4.5918	39.1389	0.00588	0.013	39977299	22701	6.736986	1.031721	0.000723	0.53394	0.000121	0.483242	5.7e-05	2e-06	0.895921732548816	3674	Est.	tropics_33	0.968540833333333	1.04748883948591	0.266943291839557	1.00580257598743	1.59504132231405	1.04204518646972	3098.24561403509	0.03	0.0567525
4.379965	4.587923	0.01882	0.000296	-0.610189	0.000296	0.46928	0.176085	4577	6	49	0.590487	14654	4.1551	5.3973	136.9863	0.00692	0.0252	39985346	14654	7.542466	0.953077	0.000761	0.53217	0.00017	0.447906	5.9e-05	-6e-06	1.54613278973609	3706	Transient	tropics_33	0.729994166666667	1.06916672255275	0.388961892247043	1.02081700483709	1.74117647058824	1.04771983407233	2984.49152542373	0.03	0.036635
3.508547	3.138816	-0.017624	0.000203	-0.60319	0.000203	0.449249	0.179599	4633	6	36	0.487935	7501	4.739	5.974	136.9863	0.00147	0.0358	39992499	7501	7.69589	0.955853	0.000932	0.532219	0.000178	0.449172	9.4e-05	-8e-06	1.76891040807354	3803	Transient	tropics_33	0.584757833333333	1.02790951573324	0.217811158798283	1.02789212032841	1.14044943820225	1.00017142653594	1910.62765957447	0.03	0.0187525
5.30474	5.033544	-0.030021	0.000325	-0.617617	0.000325	0.450243	0.180281	4577	6	49	0.590487	14654	4.1551	5.3973	136.9863	0.00692	0.0252	39985346	14654	7.542466	0.953077	0.000761	0.53217	0.00017	0.447906	5.9e-05	-6e-06	1.54613278973609	3889	Transient	tropics_33	0.884123333333333	1.01820225900561	0.427069645203679	1.01326246840866	1.91176470588235	1.00521761262408	3055.61016949153	0.03	0.036635
6.561856	3.710091	0.016639	0.000239	-0.627715	0.000239	0.476432	0.159174	4661	6	38	0.396443	5847	4.8933	6.0164	39.1389	0.00655	0.0377	39994153	5847	7.772603	0.961864	0.000864	0.532354	0.000168	0.451862	6.6e-05	3e-06	1.9271591572771	4225	Est.	tropics_33	1.09364266666667	1.05709143822162	0.27662037037037	1.0027353316076	1.42261904761905	1.05437500829899	2411.72727272727	0.03	0.0146175
8.169492	0.310256	0.042994	2e-05	-0.640627	2e-05	0.495458	0.158552	4913	8	14	0.33648	1483	6.6445	6.3603	7.0249	0.00135	0.0814	39998517	1483	8.463014	0.994546	0.00104	0.525475	0.000134	0.47339	0.000184	-2.8e-05	1.88842189351855	4888	Transient	tropics_33	1.0211865	1.04965645756158	0.0192307692307692	1.00282965948615	0.149253731343284	1.04661695430829	861.695652173913	0.03	0.0037075
4.177616	1.211762	0.095154	7.8e-05	-0.608564	7.8e-05	0.50564	0.155992	5221	7	17	0.863301	11251	2.8764	5.8	27.3973	0.00595	0.0124	39988749	11251	9.306849	1.060246	0.001174	0.531013	0.000225	0.499321	4e-05	1.2e-05	0.677695315626408	4918	Est.	tropics_33	0.596802285714286	1.03733304877379	0.0664395229982964	1.02470500988031	0.346666666666667	1.01265518574224	3899.8	0.03	0.0281275
[truncated: 2,916 more rows]
