# Supplementary material for: Early prediction of antigenic transitions for influenza A/H3N2
Source: PLoS Comput Biol. 2020 Feb 18;16(2):e1007683. doi: 10.1371/journal.pcbi.1007683 (PMC7048310; doi:10.1371/journal.pcbi.1007683)
Supplement: S1 Source — (GZ) [file pcbi.1007683.s016.tar.gz › S3_source_files/model_fitting/surveillance_threshold_data/freq.08.csv]

individual.meanMut	individual.varMut	individual.meanR	individual.varR	individual.meanBeta	individual.varBeta	individual.meanSigma	individual.varSigma	day	meanLoad	antigenicTypes	dominant.freq	infected	diversity	tmrca	netau	serialInterval	antigenicDiversity	totalS	totalI	simDay	meanR	varR	meanBeta	varBeta	meanSigma	varSigma	covBetaSigma	entropy	antigentype	success	name	ratio.mutation	ratio.meanR	ratio.varR	ratio.meanBeta	ratio.varBeta	ratio.meanSigma	ratio.varSigma	freq	prop.I
5.004283	4.402551	-0.004661	0.000284	-0.615204	0.000284	0.460591	0.229824	2071	6	24	0.401567	5745	3.4134	3.2521	27.3973	0.00637	0.0275	39994255	5745	0.676712	0.988466	0.00085	0.534729	0.000171	0.462362	0.000115	-3.2e-05	2.04835398189567	1334	Est.	tropics_10	0.834047166666667	1.00696417034426	0.334117647058824	1.01084963750903	1.66081871345029	0.996169667922537	1998.46956521739	0.08	0.0143625
3.839138	2.801652	0.029687	0.000181	-0.605845	0.000181	0.472264	0.228288	1973	6	41	0.458798	7269	2.8071	3.5356	68.4932	0.00647	0.026	39992731	7269	0.408219	0.98011	0.000904	0.535114	0.000164	0.45808	9.2e-05	-8e-06	2.06135935025288	1490	Est.	tropics_10	0.639856333333333	1.05103718169943	0.200221238938053	1.01962047087106	1.10365853658537	1.03096402375131	2481.39130434783	0.08	0.0181725
8.61167	8.318013	0.052531	0.000537	-0.644179	0.000537	0.502042	0.207894	2281	6	24	0.288717	5947	4.6226	3.3507	45.6621	0.00653	0.033	39994053	5947	1.252055	1.007578	0.000894	0.53351	0.000189	0.472386	0.000113	-3.6e-05	1.99205949755997	1560	Est.	tropics_10	1.43527833333333	1.04600858054103	0.600671140939597	0.984224226207747	2.84126984126984	1.06277916788389	1839.76991150442	0.08	0.0148675
6.6607	8.63752	0.064964	0.000557	-0.628509	0.000557	0.500505	0.189557	2911	8	30	0.710296	12782	5.3355	4.7863	91.3242	0.00631	0.0317	39987218	12782	2.978082	0.981388	0.001483	0.52387	0.00019	0.468499	0.000175	4e-06	1.14556492895107	2187	Est.	tropics_10	0.8325875	1.0873585242033	0.375590020229265	1.01816574278712	2.93157894736842	1.06831604763297	1083.18285714286	0.08	0.031955
5.65732	3.305367	0.073383	0.000213	-0.620449	0.000213	0.500953	0.17935	3177	7	62	0.817693	34228	2.7044	5.5137	136.9863	0.00595	0.0117	39965772	34228	3.706849	1.014188	0.000904	0.531916	0.000155	0.476814	5e-05	1.4e-05	0.746374313453884	2592	Est.	tropics_10	0.808188571428571	1.06108790541727	0.235619469026549	1.01087945231794	1.3741935483871	1.05062561082519	3587	0.08	0.08557
7.989247	5.795583	-0.031382	0.000374	-0.63918	0.000374	0.459302	0.176946	3639	7	20	0.425317	3468	4.012	4.0137	19.5695	0.0063	0.0349	39996532	3468	4.972603	0.985887	0.001298	0.531137	0.000155	0.464211	0.000169	2e-06	1.877964467736	2727	Transient	tropics_10	1.141321	0.982978073686925	0.288135593220339	0.993576009871167	2.41290322580645	0.98942506748009	1047.01775147929	0.08	0.00867
7.537415	8.643158	0.004736	0.000558	-0.63555	0.000558	0.474494	0.168279	3569	7	28	0.48852	5488	3.8297	3.8219	45.6621	0.0064	0.0249	39994512	5488	4.780822	0.968415	0.001076	0.53142	0.000169	0.455763	0.000132	-1e-05	1.61911472045357	3028	Est.	tropics_10	1.07677357142857	1.03751721377043	0.518587360594796	0.996658206196688	3.30177514792899	1.04109811459026	1274.84090909091	0.08	0.01372
8.367647	1.771698	0.017023	0.000114	-0.642219	0.000114	0.483538	0.172888	3709	7	17	0.34895	2476	4.1529	2.6274	19.5695	0.00606	0.0378	39997524	2476	5.164384	0.999432	0.001167	0.531033	0.000135	0.470639	0.000115	2.4e-05	1.88905871778302	3341	Transient	tropics_10	1.19537814285714	1.01774679711745	0.0976863753213368	0.990755111976228	0.844444444444444	1.02740741842474	1503.37391304348	0.08	0.00619
6.352542	1.638426	0.021371	0.000106	-0.626033	0.000106	0.47786	0.174201	3877	6	22	0.563392	3573	4.085	3.3397	15.2207	0.0061	0.0342	39996427	3573	5.624658	1.030649	0.001041	0.532696	0.000119	0.483826	9.4e-05	2.4e-05	1.52954112552752	3645	Transient	tropics_10	1.058757	0.99122106100951	0.101825168107589	1.0037784945838	0.890756302521008	0.987669120716952	1853.20212765957	0.08	0.0089325
7.944253	4.936328	-0.011337	0.000318	-0.638818	0.000318	0.468604	0.16198	4409	7	60	0.769909	18045	4.8463	4.5452	Inf	0.00651	0.0166	39981955	18045	7.082192	0.97792	7e-04	0.530722	0.000171	0.460845	4.8e-05	-1.2e-05	1.08837338899687	3892	Est.	tropics_10	1.13489328571429	1.0110510283238	0.454285714285714	0.994712961173438	1.85964912280702	1.016836463453	3374.58333333333	0.08	0.0451125
4.721311	4.709218	0.012549	0.000304	-0.612931	0.000304	0.4675	0.170224	4647	7	19	0.548838	3788	5.8285	4.9164	30.4414	0.00619	0.0227	39996212	3788	7.734247	0.995289	0.000864	0.530307	0.000184	0.46943	0.000103	-2.9e-05	1.4424442290339	4285	Transient	tropics_10	0.674473	1.01742114009135	0.351851851851852	1.02159812956914	1.65217391304348	0.995888630892785	1652.66019417476	0.08	0.00947
9.961326	4.346571	0.011583	0.00028	-0.65502	0.00028	0.487105	0.164229	4843	7	16	0.388031	2072	5.5129	4.6507	13.0463	0.00634	0.0235	39997928	2072	8.271233	1.004488	0.000639	0.52885	0.000193	0.475101	7.2e-05	-4.4e-05	1.41140524228085	4774	Transient	tropics_10	1.42304657142857	1.00713034172983	0.438184663536776	0.982190930981723	1.45077720207254	1.02526620655397	2280.95833333333	0.08	0.00518
2.511364	1.630553	0.079345	0.000105	-0.59518	0.000105	0.491005	0.171846	5095	7	21	0.474922	4167	6.3461	4.3781	39.1389	0.00615	0.0208	39995833	4167	8.961644	1.019609	0.000784	0.528181	0.000231	0.482867	6.9e-05	-4.6e-05	1.56097390310399	4798	Est.	tropics_10	0.358766285714286	1.06175773946044	0.133928571428571	1.0440801421118	0.454545454545455	1.01685350210306	2490.52173913043	0.08	0.0104175
5.464025	5.790583	0.065372	0.000374	-0.618897	0.000374	0.496284	0.165619	5375	5	78	0.675753	42190	4.1046	4.7014	136.9863	0.00607	0.0183	39957810	42190	9.728767	1.027634	0.00106	0.538111	0.000179	0.477572	6.2e-05	1.6e-05	1.2702537781876	4871	Est.	tropics_10	1.092805	1.03884854081248	0.352830188679245	1.00079373523996	2.08938547486034	1.03918152655516	2671.27419354839	0.08	0.105475
8.090072	4.611874	-0.01415	0.000298	-0.63999	0.000298	0.467825	0.157565	5613	5	70	0.55208	17166	4.0469	5.3534	273.9726	0.00692	0.0265	39982834	17166	10.380822	0.958518	0.000728	0.537527	0.00016	0.446017	9.9e-05	-3e-05	1.61286865795269	4886	Transient	tropics_10	1.6180144	1.02861880603626	0.409340659340659	0.98096969453377	1.8625	1.04889499727589	1591.56565656566	0.08	0.042915
5.650888	3.860369	-0.025792	0.000249	-0.620398	0.000249	0.453267	0.171966	5949	7	20	0.206226	2056	4.7989	5.7096	14.4196	0.00672	0.071	39997944	2056	11.30137	1.000435	0.001884	0.529905	0.000131	0.472219	0.00038	-3.2e-05	2.23026618398932	4949	Transient	tropics_10	0.807269714285714	0.974114032781406	0.132165605095541	1.01476751174104	1.90076335877863	0.959866079086187	452.542105263158	0.08	0.00514
6.427984	1.257159	0.027864	8.1e-05	-0.626639	8.1e-05	0.481253	0.150731	5823	6	30	0.302352	2593	4.6255	5.537	22.8311	0.00643	0.0475	39997407	2593	10.956164	0.981167	0.001291	0.533466	0.000146	0.459988	0.00019	-7e-06	2.19079187261635	5644	Transient	tropics_10	1.07133066666667	1.04799267822758	0.0627420604182804	1.00172242202321	0.554794520547945	1.04622946685566	793.321052631579	0.08	0.0064825
7.362069	4.966607	0.002716	0.00032	-0.634142	0.00032	0.47283	0.158643	5963	7	23	0.20366	2131	4.7125	5.6822	10.1471	0.00653	0.0733	39997869	2131	11.339726	1.012216	0.001504	0.528992	0.000124	0.478601	0.000297	-3e-05	2.28502190882374	5769	Transient	tropics_10	1.05172414285714	0.990618298534537	0.212765957446809	1.00264345790118	2.58064516129032	0.987941939110031	534.151515151515	0.08	0.0053275
4.361905	3.649977	0.012394	0.000235	-0.610044	0.000235	0.466063	0.16076	5851	6	25	0.280855	2293	4.4895	3.9356	24.9066	0.00622	0.0433	39997707	2293	11.032877	0.989699	0.001236	0.534245	0.000138	0.463328	2e-04	-1.6e-05	2.09652127546172	5896	Transient	tropics_10	0.726984166666667	1.02300914107545	0.190129449838188	1.01699962032816	1.70289855072464	1.00590294564542	803.8	0.08	0.0057325
7.570093	2.114246	0.047504	0.000136	-0.635813	0.000136	0.495314	0.140671	5893	6	20	0.315158	1999	4.6789	5.5808	19.5695	0.00635	0.0596	39998001	1999	11.147945	0.990977	0.001794	0.532507	0.000138	0.465473	0.000355	-3.3e-05	2.14429604280107	5936	Est.	tropics_10	1.26168216666667	1.05819852096918	0.0758082497212932	0.994362188391099	0.985507246376812	1.06410898161655	396.256338028169	0.08	0.0049975
10.307167	3.70087	0.051566	0.000239	-0.657798	0.000239	0.508405	0.145236	6075	9	20	0.341173	3614	4.8726	5.8795	17.1233	0.00567	0.0887	39996386	3614	11.646575	1.028349	0.001133	0.523293	0.000122	0.491579	0.000265	-5.9e-05	2.06835947727601	6007	Transient	tropics_10	1.14524077777778	1.02389235233523	0.210944395410415	0.989867426290641	1.95901639344262	1.03422847599267	548.060377358491	0.08	0.009035
13.377698	8.347152	0.028247	0.000539	-0.682461	0.000539	0.509557	0.127303	6509	10	67	0.664865	40324	4.9387	4.0877	91.3242	0.00661	0.0751	39959676	40324	12.835616	0.982728	0.000937	0.517607	0.000175	0.474894	0.000141	-3.7e-05	1.44286440270201	6101	Est.	tropics_10	1.3377698	1.04672882987842	0.575240128068303	0.976361874661372	3.08	1.07299102536566	902.858156028369	0.08	0.10081
7.85077	3.858509	0.015318	0.000249	-0.638067	0.000249	0.481045	0.142147	6551	10	78	0.585011	29996	5.3401	4.2027	Inf	0.00652	0.0861	39970004	29996	12.950685	0.970928	0.001272	0.51756	0.000188	0.46927	0.000246	-5.5e-05	1.64452789477734	6148	Transient	tropics_10	0.785077	1.04584059981982	0.195754716981132	1.02077568986193	1.32446808510638	1.0250921644256	577.833333333333	0.08	0.07499
6.80226	5.062594	0.037898	0.000327	-0.629646	0.000327	0.487664	0.136072	6733	10	42	0.320995	10293	6.4291	4.7014	273.9726	0.00648	0.127	39989707	10293	13.449315	0.990918	0.001492	0.516506	0.000251	0.479952	0.00028	-7.9e-05	2.21187190996612	6732	Transient	tropics_10	0.680226	1.0481445363754	0.21916890080429	1.03150858243569	1.30278884462151	1.01606827349402	485.971428571429	0.08	0.0257325
5.694632	4.838284	0.078647	0.000312	-0.620749	0.000312	0.503741	0.124307	7097	9	73	0.542196	33593	7.0948	5.6986	68.4932	0.00635	0.1245	39966407	33593	14.446575	1.017114	0.001092	0.522387	0.000197	0.486925	6.2e-05	8e-06	1.6423139647115	7451	Est.	tropics_10	0.632736888888889	1.06361958577199	0.285714285714286	1.02901042343499	1.58375634517767	1.03453509267341	2004.95161290323	0.08	0.0839825
6.42289	4.261911	0.028633	0.000275	-0.626598	0.000275	0.482228	0.119531	7321	7	124	0.603287	54402	5.1812	6.3123	Inf	0.00618	0.0778	39945598	54402	15.060274	1.002385	0.001283	0.531034	0.000167	0.472018	0.000102	3e-05	1.59092002859013	7765	Est.	tropics_10	0.917555714285714	1.02659842771646	0.214341387373344	1.00635131425707	1.64670658682635	1.02163053103907	1171.87254901961	0.08	0.136005
10.095355	2.863768	0.003455	0.000185	-0.656096	0.000185	0.483715	0.11926	7727	8	34	0.39382	4822	4.1832	7.4247	45.6621	0.00634	0.0494	39995178	4822	16.172603	0.999726	0.001382	0.527412	0.000207	0.47414	0.000226	-4.5e-05	2.13283426726445	8294	Transient	tropics_10	1.261919375	1.00373599905592	0.133863965267728	0.98380974637203	0.893719806763285	1.02019445733328	527.699115044248	0.08	0.012055
10.583133	3.876824	0.011679	0.00025	-0.660014	0.00025	0.489629	0.114932	7699	7	34	0.399496	5159	4.3117	7.3479	45.6621	0.00671	0.0515	39994841	5159	16.09589	1.000752	0.000982	0.528302	0.000208	0.47383	0.000137	-4.7e-05	2.04653548578597	8423	Transient	tropics_10	1.51187614285714	1.01098720342127	0.254582484725051	0.97831183418512	1.20192307692308	1.03334318215394	838.919708029197	0.08	0.0128975
4.10984	2.816311	0.057758	0.000182	-0.60802	0.000182	0.486734	0.118631	7741	8	30	0.399131	4605	4.34	7.463	34.2466	0.00669	0.0557	39995395	4605	16.210959	0.998832	0.001314	0.527553	0.000212	0.473549	0.000165	-2.3e-05	2.13116573038107	8838	Est.	tropics_10	0.51373	1.06069747035477	0.138508371385084	1.03198687065553	0.858490566037736	1.02784294761471	718.975757575758	0.08	0.0115125
4.626263	4.234058	0.050382	0.000273	-0.612168	0.000273	0.485174	0.122027	7825	7	26	0.295506	5296	4.5587	7.6932	39.1389	0.00618	0.0648	39994704	5296	16.441096	1.017998	0.001485	0.529341	0.000232	0.480976	0.000156	-8e-06	2.10576775900411	9120	Est.	tropics_10	0.660894714285714	1.03307939568393	0.183838383838384	1.0242436546639	1.17672413793103	1.00872808622468	782.224358974359	0.08	0.01324
11.261792	4.947974	0.003803	0.000319	-0.665465	0.000319	0.488444	0.112995	8469	6	30	0.515817	5279	6.1374	4.137	136.9863	0.00641	0.0605	39994721	5279	18.205479	0.975341	0.000979	0.53372	0.000199	0.457167	0.000202	-7.6e-05	1.73199134032493	9461	Transient	tropics_10	1.87696533333333	1.02918901243794	0.325842696629213	0.963116327113521	1.60301507537688	1.06841482434209	559.381188118812	0.08	0.0131975
6.898123	6.228227	0.018118	0.000402	-0.630416	0.000402	0.478458	0.116016	8413	6	44	0.576022	8366	5.9297	6.5712	136.9863	0.0065	0.0552	39991634	8366	18.052055	0.968501	0.000887	0.534906	0.000189	0.452927	0.000163	-6e-05	1.60306488549164	9472	Est.	tropics_10	1.14968716666667	1.05140121353487	0.453213077790304	0.995259520168763	2.12698412698413	1.05636890713073	711.754601226994	0.08	0.020915
3.760925	2.747471	0.005226	0.000177	-0.605217	0.000177	0.460535	0.126189	8483	6	30	0.49359	4836	6.2647	4.1616	30.4414	0.00632	0.0631	39995164	4836	18.243836	0.973896	0.000787	0.533374	0.000201	0.456816	0.000185	-9.1e-05	1.76093180637194	9572	Est.	tropics_10	0.626820833333333	1.03218380541357	0.224904701397713	1.02358934133506	0.880597014925373	1.00814113341039	682.102702702703	0.08	0.01209
11.380282	5.207499	0.026514	0.000336	-0.666417	0.000336	0.500095	0.112832	8735	7	10	0.314627	1675	7.2016	4.8356	14.4196	0.00636	0.0836	39998325	1675	18.934247	1.007062	0.000659	0.528074	0.000248	0.477218	0.000219	-0.000149	1.52718758922708	10560	Est.	tropics_10	1.62575457142857	1.01966772981383	0.509863429438543	0.972487413082581	1.35483870967742	1.04793825882511	515.214611872146	0.08	0.0041875
11.674571	4.292179	0.053022	0.000277	-0.668781	0.000277	0.515018	0.119853	9379	13	46	0.348818	22969	9.0349	6.6	136.9863	0.00637	0.0912	39977031	22969	20.69863	1.014076	0.000775	0.506923	0.000232	0.500516	0.000181	-0.000112	1.55221001699909	10623	Est.	tropics_10	0.898043923076923	1.03981638735827	0.35741935483871	1.01067170139625	1.19396551724138	1.02897409873011	662.171270718232	0.08	0.0574225
15.74032	5.600791	0.042933	0.000361	-0.701438	0.000361	0.526705	0.112313	9799	14	41	0.588503	17796	9.3645	7.7507	136.9863	0.00657	0.1095	39982204	17796	21.849315	0.990316	0.001197	0.502186	0.000184	0.493359	0.000295	-8.9e-05	1.67468249760245	10952	Est.	tropics_10	1.12430857142857	1.05407562167502	0.301587301587302	0.987426426282318	1.96195652173913	1.0675897267507	380.722033898305	0.08	0.04449
13.412057	4.763543	0.064001	0.000307	-0.682737	0.000307	0.528169	0.110428	10303	15	77	0.7407	34138	5.36	9.1315	136.9863	0.00625	0.0467	39965862	34138	23.230137	0.986585	0.001131	0.496641	0.000158	0.496812	0.00013	-1e-06	1.29284427179921	12059	Est.	tropics_10	0.894137133333333	1.08058957398951	0.271441202475685	1.01729876813272	1.94303797468354	1.06311643035998	849.446153846154	0.08	0.085345
11.118898	4.681852	0.083696	0.000302	-0.664318	0.000302	0.528671	0.108362	10807	14	58	0.538659	21082	5.3207	10.5123	273.9726	0.00636	0.0615	39978918	21082	24.610959	1.01088	0.002357	0.503074	0.000171	0.502425	0.000293	5.5e-05	1.79585832275797	13069	Transient	tropics_10	0.794207	1.07559582233022	0.128128977513789	1.02295960808987	1.76608187134503	1.05223864258347	369.836177474403	0.08	0.052705
12.025	4.347292	0.066682	0.00028	-0.671596	0.00028	0.523538	0.11139	10793	14	56	0.578287	20310	5.3197	10.474	273.9726	0.00634	0.06	39979690	20310	24.572603	0.99993	0.002148	0.502384	0.000173	0.497684	0.000267	4.5e-05	1.73484669828953	13122	Transient	tropics_10	0.858928571428571	1.06903032839552	0.130353817504655	1.01693633210046	1.61849710982659	1.0519486260358	417.191011235955	0.08	0.050775
13.797255	5.682372	0.049869	0.000367	-0.685831	0.000367	0.522473	0.111208	10919	12	87	0.399299	41921	4.0809	10.8192	91.3242	0.00617	0.064	39958079	41921	24.917808	1.038198	0.001931	0.507572	0.000142	0.51146	0.000246	4.1e-05	1.75114762657256	13248	Transient	tropics_10	1.14977125	1.01245946233997	0.190056965302952	0.992315385006212	2.58450704225352	1.02153247565792	452.065040650407	0.08	0.1048025
10.828125	1.548584	0.037997	1e-04	-0.661982	1e-04	0.50362	0.210506	2575	11	7	0.882119	755	5.4101	4.7014	6.3715	0.00625	0.0045	39999245	755	2.057534	1.033402	0.000527	0.513811	0.00011	0.502982	8e-06	7e-06	0.463018090984176	1970	Est.	tropics_11	0.984375	1.00515396398446	0.189753320683112	1.00392546998045	0.909090909090909	1.00126843505334	26313.25	0.08	0.0018875
4.223058	4.754757	-0.04466	0.000307	-0.608929	0.000307	0.439745	0.204022	3331	4	22	0.736635	4059	3.3456	6.7726	68.4932	0.00678	0.0135	39995941	4059	4.128767	0.937779	0.00072	0.541091	0.000151	0.433438	5.6e-05	0	1.09541956274164	2159	Transient	tropics_11	1.0557645	1.01977392993428	0.426388888888889	1.00525255380226	2.03311258278146	1.01455110073413	3643.25	0.08	0.0101475
2.147826	3.960756	-0.004641	0.000256	-0.59226	0.000256	0.450119	0.198983	3359	4	22	0.682499	2737	3.6194	6.8493	34.2466	0.00632	0.0174	39997263	2737	4.205479	0.947855	0.001186	0.54137	0.000164	0.437845	0.00012	1.4e-05	1.24643271996533	2422	Est.	tropics_11	0.5369565	1.05012871462353	0.215851602023609	1.02162277120302	1.5609756097561	1.0280327513161	1658.19166666667	0.08	0.0068425
8.914286	0.764082	-0.013111	4.9e-05	-0.64661	4.9e-05	0.471223	0.193058	3583	5	6	0.725309	324	4.2686	7.463	3.4247	0.00602	0.0207	39999676	324	4.819178	0.988492	0.001371	0.53843	0.000325	0.459116	4.7e-05	1.1e-05	0.894262760385497	3285	Transient	tropics_11	1.7828572	0.99846490893402	0.0357403355215171	0.972862795605573	0.150769230769231	1.02637024194321	4107.6170212766	0.08	0.00081
12.243025	7.556945	0.04941	0.000488	-0.673347	0.000488	0.515626	0.179486	4493	8	52	0.820898	31993	4.1367	2.6	Inf	0.00642	0.0112	39968007	31993	7.312329	1.010893	0.000627	0.524391	0.000165	0.482196	8.6e-05	-4.4e-05	0.775088836896577	3341	Est.	tropics_11	1.530378125	1.03932961190444	0.778309409888357	0.972554357656876	2.95757575757576	1.06932865473791	2087.04651162791	0.08	0.0799825
12.363388	7.750463	0.02851	5e-04	-0.674314	5e-04	0.505102	0.172107	4913	11	26	0.416203	4493	5.7642	10.7904	54.7945	0.00624	0.0435	39995507	4493	8.463014	1.005381	0.001136	0.514996	0.000214	0.48851	0.000349	-0.000144	1.66900359052129	3941	Est.	tropics_11	1.12394436363636	1.0234133129491	0.440140845070423	0.989339376894137	2.33644859813084	1.03396450430902	493.143266475645	0.08	0.0112325
14.968831	2.835392	0.013171	0.000183	-0.695241	0.000183	0.507937	0.17389	5067	12	18	0.405388	4788	4.9844	11.0014	24.9066	0.01026	0.0378	39995212	4788	8.884932	1.022426	0.001606	0.510172	0.000271	0.501429	0.000349	-0.000116	1.61477107874571	4019	Transient	tropics_11	1.24740258333333	0.991033208941067	0.113947696139477	0.978011701025103	0.675276752767528	1.01297890628583	498.252148997135	0.08	0.01197
14.994253	2.3333	0.037613	0.000151	-0.695445	0.000151	0.520604	0.162611	4941	11	24	0.419528	4281	5.6909	3.8274	24.9066	0.00596	0.0448	39995719	4281	8.539726	0.999134	0.001034	0.514061	0.000221	0.486331	0.000294	-0.00013	1.68547169607681	4172	Transient	tropics_11	1.36311390909091	1.03922929423502	0.146034816247582	0.970414813150701	0.683257918552036	1.07047257937495	553.098639455782	0.08	0.0107025
13.824295	4.019019	0.036802	0.000259	-0.686048	0.000259	0.51533	0.15221	5697	10	29	0.606539	5261	5.2163	4.0986	136.9863	0.00684	0.0241	39994739	5261	10.610959	0.981095	0.000952	0.517422	0.000206	0.474319	0.000162	-6e-05	1.44620972113922	5021	Est.	tropics_11	1.3824295	1.05747922266401	0.272058823529412	0.973213778578628	1.25728155339806	1.08646290787424	939.567901234568	0.08	0.0131525
11.470899	2.884074	0.022609	0.000186	-0.667145	0.000186	0.498517	0.169222	5963	12	17	0.42845	2348	5.3718	4.5918	13.6986	0.00599	0.0441	39997652	2348	11.339726	1.001275	0.001169	0.509562	0.000231	0.491772	0.000413	-0.000179	1.65364222939507	5223	Transient	tropics_11	0.95590825	1.0215640264054	0.159110350727117	1.00708371746112	0.805194805194805	1.01371570565221	409.738498789346	0.08	0.00587
8.245192	2.838919	0.016136	0.000183	-0.641235	0.000183	0.482633	0.174912	6019	13	16	0.561661	2384	5.068	4.7452	10.5374	0.00701	0.0456	39997616	2384	11.493151	1.021709	0.000876	0.50654	0.000222	0.504804	0.000356	-0.000183	1.50286280888355	5368	Transient	tropics_11	0.634245538461538	0.994673520840958	0.208904109589041	1.03968417075386	0.824324324324324	0.956079983518356	491.325842696629	0.08	0.00596
9.315457	1.256953	0.047344	8.1e-05	-0.649832	8.1e-05	0.502245	0.165699	6103	13	13	0.582446	3475	5.0384	4.9753	17.1233	0.0063	0.0446	39996525	3475	11.723288	1.019908	0.000688	0.503172	0.000222	0.50722	0.000244	-0.000149	1.37192848096903	5393	Est.	tropics_11	0.716573615384615	1.02801686531841	0.117732558139535	1.03768390891988	0.364864864864865	0.99019163282205	679.094262295082	0.08	0.0086875
18.445811	4.952892	0.009684	0.00032	-0.723169	0.00032	0.520791	0.148934	6607	14	46	0.300971	26883	6.7157	4.8219	Inf	0.00641	0.0651	39973117	26883	13.10411	0.993515	0.000759	0.499142	0.000211	0.497918	0.000107	-6.3e-05	2.00980856810937	5450	Transient	tropics_11	1.31755792857143	1.0163218891067	0.421607378129117	0.972092469879683	1.51658767772512	1.04593728284577	1391.90654205607	0.08	0.0672075
12.465459	8.032295	0.049657	0.000518	-0.675133	0.000518	0.51661	0.157452	6565	14	48	0.33519	26925	6.7779	4.7096	136.9863	0.00624	0.0647	39973075	26925	12.989041	0.997321	0.000747	0.499164	0.000209	0.499851	0.000152	-8.7e-05	1.92007088445907	5467	Est.	tropics_11	0.890389928571429	1.05373352433509	0.693440428380187	1.01988265841816	2.47846889952153	1.03352799134142	1035.86842105263	0.08	0.0673125
12.077865	3.501374	0.053462	0.000226	-0.67202	0.000226	0.516779	0.141334	6929	13	53	0.545152	12303	5.2249	5.4795	91.3242	0.0063	0.053	39987697	12303	13.986301	1.007871	0.001382	0.503267	0.000208	0.500867	0.000155	-1e-05	1.849263100799	6005	Est.	tropics_11	0.929066538461538	1.04667849770811	0.163531114327062	1.01472174759056	1.08653846153846	1.03176891270537	911.832258064516	0.08	0.0307575
11.317565	7.189187	0.004795	0.000464	-0.665913	0.000464	0.489415	0.14345	7405	13	77	0.771753	27146	3.7483	2.9288	273.9726	0.00633	0.0135	39972854	27146	15.290411	0.983686	0.000907	0.504809	0.000162	0.487325	6.1e-05	5e-06	1.07865634429579	6504	Est.	tropics_11	0.870581923076923	1.02147078885844	0.511576626240353	1.01781903700579	2.8641975308642	1.00428871902734	2351.6393442623	0.08	0.067865
13.346897	5.96449	0.047815	0.000385	-0.682213	0.000385	0.51917	0.130629	7503	13	60	0.654803	15116	4.0301	7.2767	Inf	0.0066	0.0164	39984884	15116	15.558904	0.988773	0.001043	0.506485	0.00017	0.488231	9.4e-05	2e-06	1.24075909585121	6805	Est.	tropics_11	1.02668438461538	1.06088715681563	0.369127516778523	0.99804947548705	2.26470588235294	1.06336959349161	1389.67021276596	0.08	0.03779
15.952652	3.30647	0.085047	0.000213	-0.703143	0.000213	0.550216	0.114661	7713	13	29	0.450064	11805	3.7205	7.8534	54.7945	0.00597	0.0346	39988195	11805	16.134247	1.010395	0.001128	0.504146	0.00016	0.501462	0.000363	-0.00012	1.45204490706787	7514	Est.	tropics_11	1.22712707692308	1.07756692937222	0.188829787234043	0.981911958758473	1.33125	1.09722371784901	315.870523415978	0.08	0.0295125
13.315152	3.24371	0.041228	0.000209	-0.681958	0.000209	0.515542	0.119634	8287	17	39	0.794019	8326	3.9007	3.0301	68.4932	0.00602	0.0163	39991674	8326	17.706849	0.969381	0.00133	0.490624	0.000186	0.494121	0.000142	6e-06	0.975569311658678	8594	Est.	tropics_11	0.783244235294118	1.07500526099379	0.157142857142857	1.03057740099551	1.12365591397849	1.04335172963707	842.492957746479	0.08	0.020815
23.674797	2.06091	0.031544	0.000133	-0.765169	0.000133	0.554844	0.105242	8469	16	19	0.548533	5965	3.828	9.9247	27.3973	0.00638	0.0421	39994035	5965	18.205479	1.017048	0.001483	0.494652	0.000225	0.514446	0.000385	-0.000117	1.28142508724319	9197	Transient	tropics_11	1.4796748125	1.01474737146641	0.0896830748482805	0.940570939134595	0.591111111111111	1.07852719235838	273.355844155844	0.08	0.0149125
15.773006	5.075774	0.053948	0.000327	-0.7017	0.000327	0.532657	0.118695	8623	15	32	0.770183	16152	3.4139	10.3452	68.4932	0.00599	0.0272	39983848	16152	18.627397	1.028056	0.000697	0.495959	0.000202	0.518584	0.000142	-8.9e-05	0.978801848994135	9313	Transient	tropics_11	1.05153373333333	1.02662668024189	0.469153515064562	0.999562112864733	1.61881188118812	1.02713735865356	835.880281690141	0.08	0.04038
15.076653	5.57148	-0.028679	0.000359	-0.696107	0.000359	0.487696	0.130601	8987	15	57	0.601347	17524	4.5298	11.3438	136.9863	0.00622	0.0177	39982476	17524	19.624658	0.971103	0.000683	0.497951	0.000205	0.487829	7.5e-05	-5.1e-05	1.53680681733639	9370	Transient	tropics_11	1.0051102	1.00064394735153	0.525622254758419	1.00114725797026	1.75121951219512	0.999727363481876	1741.34666666667	0.08	0.04381
14.135778	8.840831	-0.023397	0.00057	-0.68855	0.00057	0.486526	0.131161	9029	15	53	0.597117	12485	4.7749	11.4603	Inf	0.00631	0.019	39987515	12485	19.739726	0.95026	0.000919	0.498103	0.000217	0.477289	0.000204	-8.7e-05	1.55679017601042	9443	Transient	tropics_11	0.9423852	1.02800769007399	0.620239390642002	1.0084337614971	2.62672811059908	1.01935305443872	642.946078431373	0.08	0.0312125
14.333333	4.268734	0.016444	0.000275	-0.690136	0.000275	0.506967	0.128944	9323	14	18	0.576826	1588	5.9679	12.2658	11.9119	0.00633	0.022	39998412	1588	20.545205	0.991994	0.000681	0.500078	0.000201	0.49628	0.000145	-9e-05	1.57603595099985	10412	Est.	tropics_11	1.0238095	1.02478437038431	0.403817914831131	1.00285927267152	1.3681592039801	1.0215342145563	889.268965517241	0.08	0.00397
17.449153	1.755889	0.01389	0.000113	-0.715163	0.000113	0.518484	0.132078	9449	15	13	0.465041	1230	6.3284	12.611	10.5374	0.00647	0.0285	39998770	1230	20.890411	0.99868	0.000591	0.498843	0.00019	0.500834	0.000103	-7.6e-05	1.57214969799902	10433	Transient	tropics_11	1.16327686666667	1.0153271460759	0.191201353637902	0.980493622202633	0.594736842105263	1.03524121764896	1282.31067961165	0.08	0.003075
10.890756	2.618318	0.050496	0.000169	-0.662485	0.000169	0.510217	0.132237	9561	14	14	0.466723	1187	5.7244	12.9178	8.5616	0.00666	0.035	39998813	1187	21.19726	1.026796	0.001116	0.499179	0.000208	0.514522	0.000146	-4.6e-05	1.59955228802794	10517	Transient	tropics_11	0.777911142857143	1.02434432562648	0.151433691756272	1.03283301869883	0.8125	0.991633010833356	905.732876712329	0.08	0.0029675
15.774545	2.50917	0.046239	0.000162	-0.701713	0.000162	0.528399	0.133314	9715	14	14	0.524951	3046	5.1542	13.3397	8.5616	0.00628	0.0297	39996954	3046	21.619178	1.036312	0.000794	0.499492	0.000137	0.518892	7.1e-05	-1e-05	1.4128564120945	10529	Transient	tropics_11	1.12675321428571	1.01062681089142	0.204030226700252	0.992479121452262	1.18248175182482	1.01832173168983	1877.66197183099	0.08	0.007615
12.438161	6.283174	0.085508	0.000405	-0.674914	0.000405	0.5353	0.131114	9911	14	42	0.576933	23202	5.4747	4.9178	273.9726	0.00599	0.0346	39976798	23202	22.156164	1.044984	0.000802	0.500309	0.00017	0.522373	2.9e-05	-7e-06	1.43636314151219	10543	Est.	tropics_11	0.888440071428571	1.04237985985567	0.50498753117207	1.01777143713712	2.38235294117647	1.02474668484014	4521.1724137931	0.08	0.058005
12.093168	4.444736	-0.003706	0.000287	-0.672143	0.000287	0.487998	0.140268	10555	12	20	0.549518	1969	6.6267	15.6411	15.2207	0.00927	0.0405	39998031	1969	23.920548	0.990386	0.00101	0.510138	0.000169	0.485548	0.000106	-1e-05	1.52293581500899	11383	Transient	tropics_11	1.007764	1.005972276206	0.284158415841584	1.00093143514741	1.69822485207101	1.00504584510697	1323.28301886792	0.08	0.0049225
9.465587	3.762986	0.033298	0.000243	-0.651038	0.000243	0.495832	0.133881	10471	12	19	0.605629	3020	6.7218	15.4068	24.9066	0.00617	0.0403	39996980	3020	23.690411	0.973965	0.001129	0.509525	0.000192	0.478036	8.4e-05	9e-06	1.3789288530943	11719	Est.	tropics_11	0.788798916666667	1.06149459497854	0.215234720992028	1.02351047423581	1.265625	1.03722732179166	1593.82142857143	0.08	0.00755
12.708126	5.584793	0.010805	0.00036	-0.677083	0.00036	0.497742	0.200067	2309	8	45	0.515812	14767	4.2313	5.5753	91.3242	0.00144	0.0808	39985233	14767	1.328767	0.99523	0.000878	0.52685	0.00022	0.47256	0.000148	-7e-05	1.76053960562057	1652	Transient	tropics_13	1.58851575	1.01570851443926	0.41002277904328	0.96440533662991	1.63636363636364	1.05328847130523	1351.80405405405	0.08	0.0369175
7.676617	6.026435	0.035636	0.000389	-0.636669	0.000389	0.490046	0.198801	2281	8	41	0.531613	14804	4.2877	5.4986	273.9726	0.00641	0.0766	39985196	14804	1.252055	1.00499	0.000669	0.527137	0.000208	0.476895	7.2e-05	-5e-05	1.70714910166254	1823	Est.	tropics_13	0.959577125	1.03113321767465	0.581464872944694	1.00363238334803	1.87019230769231	1.02757630086287	2761.125	0.08	0.03701
7.864244	3.948571	0.036255	0.000255	-0.638176	0.000255	0.491262	0.180762	2673	7	66	0.528072	28837	3.8186	6.5726	91.3242	0.00622	0.0633	39971163	28837	2.326027	1.01612	0.00128	0.529407	0.000153	0.480058	0.000205	-2.4e-05	1.88860082507229	2177	Transient	tropics_13	1.12346342857143	1.02047024705637	0.19921875	0.997824137388947	1.66666666666667	1.02333884655604	881.765853658537	0.08	0.0720925
7.692799	3.923097	0.056523	0.000253	-0.636799	0.000253	0.500583	0.17885	2645	7	60	0.54523	25105	3.939	6.4959	Inf	0.00621	0.0751	39974895	25105	2.249315	1.023436	0.001127	0.529502	0.000157	0.483414	0.00015	-1.6e-05	1.86317870456217	2281	Est.	tropics_13	1.09897128571429	1.03392000280647	0.224489795918367	0.999019817492567	1.61146496815287	1.03551614144398	1192.33333333333	0.08	0.0627625
4.836587	7.932081	0.018408	0.000512	-0.613857	0.000512	0.471015	0.188103	2855	8	83	0.249203	31986	4.0235	7.0699	Inf	0.00771	0.0637	39968014	31986	2.824658	0.987858	0.000954	0.527212	0.000175	0.468684	0.00015	-4.2e-05	2.3270097966238	2320	Transient	tropics_13	0.604573375	1.0310980643366	0.536687631027254	1.02664431224465	2.92571428571429	1.00497350026884	1254.02	0.08	0.079965
9.918367	6.449118	-0.025587	0.000416	-0.654675	0.000416	0.469313	0.171097	3037	7	51	0.244908	14287	4.5199	3.3205	68.4932	0.00786	0.059	39985713	14287	3.323288	0.97857	0.000852	0.528008	0.000197	0.46355	8.7e-05	-2.7e-05	2.59606440149432	2540	Transient	tropics_13	1.41690957142857	0.996083645633812	0.488262910798122	0.984096658939628	2.11167512690355	1.01243231582354	1966.63218390805	0.08	0.0357175
5.228717	6.776151	0.01663	0.000437	-0.617007	0.000437	0.471389	0.181458	3121	7	39	0.19746	8898	4.7963	3.5493	54.7945	0.0067	0.0635	39991102	8898	3.553425	0.984002	0.00083	0.528273	0.000209	0.465919	9.9e-05	-4.3e-05	2.61673855563337	2740	Transient	tropics_13	0.746959571428571	1.03329977801975	0.526506024096386	1.02136001114642	2.09090909090909	1.01174023811006	1832.90909090909	0.08	0.022245
8.081797	12.153447	0.013249	0.000784	-0.639923	0.000784	0.480708	0.170983	3093	7	44	0.224538	10555	4.6957	3.474	136.9863	0.00634	0.0613	39989445	10555	3.476712	0.979241	0.000932	0.527897	0.00021	0.464015	0.000141	-5.3e-05	2.60025947134035	2776	Est.	tropics_13	1.15454242857143	1.03481896376942	0.841201716738197	0.998931661143932	3.73333333333333	1.03597513011433	1212.64539007092	0.08	0.0263875
7.771481	3.978858	0.035526	0.000257	-0.637431	0.000257	0.490265	0.167849	3387	7	30	0.391318	6611	5.227	3.7781	39.1389	0.00846	0.0601	39993389	6611	4.282192	1.015955	0.000799	0.531923	0.000177	0.4777	6.9e-05	-1.8e-05	2.1856864517852	3459	Transient	tropics_13	1.11021157142857	1.0198922078804	0.321652065081352	0.993844559782867	1.45197740112994	1.02630311911241	2432.59420289855	0.08	0.0165275
2.670652	3.085008	0.091173	0.000199	-0.59646	0.000199	0.49767	0.161653	3583	6	49	0.414282	19185	5.3092	4.3151	68.4932	0.00762	0.056	39980815	19185	4.819178	1.030013	0.001267	0.532233	0.000188	0.48399	0.000119	2e-06	2.00993608842711	3643	Est.	tropics_13	0.445108666666667	1.06353852154048	0.157063930544594	1.03480594418433	1.05851063829787	1.02826504679849	1358.42857142857	0.08	0.0479625
7.705314	3.212677	-0.013373	0.000207	-0.636899	0.000207	0.466571	0.153316	4283	6	21	0.290038	2379	5.5592	5.6192	13.0463	0.00854	0.0715	39997621	2379	6.736986	1.000855	0.001055	0.534866	0.000184	0.46811	0.000226	-7.1e-05	1.96194898222363	3725	Transient	tropics_13	1.284219	0.985873099795078	0.196208530805687	0.988902072196842	1.125	0.996712311208904	678.389380530974	0.08	0.0059475
5.99187	3.479609	-0.00063	0.000224	-0.623136	0.000224	0.466102	0.155816	4199	5	24	0.459469	2936	4.7	5.389	22.8311	0.00622	0.0438	39997064	2936	6.506849	0.975814	0.00115	0.537694	0.000187	0.453913	0.000165	-2.4e-05	1.8433936097154	3947	Transient	tropics_13	1.198374	1.02414004964915	0.194782608695652	0.997333216070166	1.19786096256685	1.02685316349168	944.339393939394	0.08	0.00734
3.286082	6.369188	-0.013618	0.000411	-0.601403	0.000411	0.450211	0.156793	4115	5	33	0.68365	4318	4.1738	5.1589	27.3973	0.00772	0.0265	39995682	4318	6.276712	0.973243	0.000931	0.539151	0.000161	0.451446	9e-05	2e-06	1.37942882940899	4080	Transient	tropics_13	0.6572164	1.01359506873574	0.441460794844254	1.01649110037624	2.5527950310559	0.997264346123346	1742.14444444444	0.08	0.010795
9.626316	4.328781	0.011875	0.000279	-0.652329	0.000279	0.485941	0.148002	4297	6	19	0.277041	2339	5.5066	5.6575	18.2648	0.00136	0.0696	39997661	2339	6.775342	1.002994	0.000885	0.534378	0.000181	0.469541	0.00019	-7.3e-05	1.97357817646632	4198	Transient	tropics_13	1.604386	1.00892506608859	0.315254237288136	0.974649680375053	1.5414364640884	1.03492772729112	778.957894736842	0.08	0.0058475
7.214559	3.80837	0.048885	0.000246	-0.632957	0.000246	0.494596	0.142225	4199	5	24	0.459469	2936	4.7	5.389	22.8311	0.00622	0.0438	39997064	2936	6.506849	0.975814	0.00115	0.537694	0.000187	0.453913	0.000165	-2.4e-05	1.8433936097154	4552	Est.	tropics_13	1.4429118	1.07612678476022	0.213913043478261	0.987586346898202	1.31550802139037	1.08962730743557	861.969696969697	0.08	0.00734
3.567376	6.628439	0.012327	0.000428	-0.603662	0.000428	0.463074	0.157771	4199	5	24	0.459469	2936	4.7	5.389	22.8311	0.00622	0.0438	39997064	2936	6.506849	0.975814	0.00115	0.537694	0.000187	0.453913	0.000165	-2.4e-05	1.8433936097154	4665	Transient	tropics_13	0.7134752	1.03749617306205	0.372173913043478	1.01694562938003	2.28877005347594	1.02018228162666	956.187878787879	0.08	0.00734
5.335025	1.512123	0.027488	9.8e-05	-0.61786	9.8e-05	0.476862	0.156216	4423	7	18	0.399345	2136	6.1859	6.0027	9.7847	0.00331	0.0913	39997864	2136	7.120548	1.015576	0.001517	0.530057	0.000157	0.479247	0.000292	-4.2e-05	1.86934865227482	5056	Transient	tropics_13	0.762146428571429	1.01210473721502	0.0646011865524061	1.01705452688191	0.624203821656051	0.995023443026247	534.986301369863	0.08	0.00534
6.192893	7.330812	-0.014804	0.000473	-0.624751	0.000473	0.46036	0.147638	5109	8	59	0.63883	9436	4.6472	7.8822	91.3242	0.00631	0.0315	39990564	9436	9	0.981556	0.000834	0.523843	0.000194	0.468672	9.5e-05	-3.2e-05	1.69105233904066	5272	Transient	tropics_13	0.774111625	1.00381948708631	0.567146282973621	1.02205188426578	2.43814432989691	0.98226478219309	1554.08421052632	0.08	0.02359
6.467836	2.412708	0.032337	0.000156	-0.626959	0.000156	0.483585	0.142527	5375	10	25	0.431658	4258	5.0111	5.3151	34.2466	0.00649	0.0579	39995742	4258	9.728767	1.012763	0.00107	0.518444	0.000197	0.488736	0.000264	-1e-04	1.88728691895204	5311	Transient	tropics_13	0.6467836	1.01984918716618	0.145794392523364	1.03041770719976	0.791878172588833	0.989460567668434	539.875	0.08	0.010645
11.237562	4.812967	0.017871	0.000311	-0.665271	0.000311	0.495307	0.131444	5123	8	54	0.602631	8438	4.7649	7.9205	54.7945	0.00623	0.0368	39991562	8438	9.038356	0.97599	0.000951	0.523882	0.000187	0.465997	0.000146	-4.1e-05	1.76002789854891	5526	Est.	tropics_13	1.40469525	1.04307589405332	0.327024185068349	0.981393097039598	1.66310160427808	1.06289740062704	900.301369863014	0.08	0.021095
6.824742	3.165161	0.020161	0.000204	-0.629826	0.000204	0.47911	0.149838	5417	10	23	0.435029	4756	5.2265	5.4301	54.7945	0.00619	0.0608	39995244	4756	9.843836	1.016853	0.000843	0.517883	0.000209	0.491225	0.000184	-9.1e-05	1.90550155576136	5548	Transient	tropics_13	0.6824742	1.00345438885024	0.241992882562278	1.02858074129314	0.976076555023923	0.975337167285867	814.336956521739	0.08	0.01189
11.583942	5.116433	0.064796	0.00033	-0.668053	0.00033	0.520669	0.131073	5669	11	42	0.533764	17667	5.4581	6.1205	91.3242	0.00614	0.0567	39982333	17667	10.534247	1.027659	0.000829	0.511581	0.000159	0.502468	0.000131	-4.5e-05	1.69332819935455	6318	Est.	tropics_13	1.05308563636364	1.03822507869551	0.398069963811821	1.00219876209633	2.07547169811321	1.03622320227358	1000.5572519084	0.08	0.0441675
12.167747	4.349111	0.04394	0.000281	-0.672742	0.000281	0.512496	0.12635	5977	12	99	0.431655	31458	4.9628	6.963	Inf	0.00621	0.0475	39968542	31458	11.378082	0.990764	0.001052	0.509666	0.000152	0.486217	0.000167	-2.7e-05	2.00809486929195	6454	Est.	tropics_13	1.01397891666667	1.05466050222665	0.267110266159696	1.00125846096479	1.84868421052632	1.0540478839695	756.586826347305	0.08	0.078645
11.141522	3.387181	0.07886	0.000219	-0.664499	0.000219	0.526162	0.113672	6159	12	64	0.329686	17001	4.1878	5.0219	273.9726	0.00636	0.0451	39982999	17001	11.876712	0.998724	0.001841	0.508683	0.000147	0.491006	0.000295	6e-06	2.09864506947268	7086	Est.	tropics_13	0.928460166666667	1.08343528749718	0.118957088538838	1.01149683259786	1.48979591836735	1.0715999397156	385.328813559322	0.08	0.0425025
14.179338	5.35551	0.059445	0.000346	-0.6889	0.000346	0.529262	0.11225	6355	12	111	0.705802	52536	2.4176	5.5589	91.3242	0.00627	0.0226	39947464	52536	12.413699	1.033262	0.00116	0.507366	0.000112	0.509337	0.000189	-1e-05	1.22018423069233	7388	Transient	tropics_13	1.1816115	1.02708450593158	0.298275862068966	0.989676301342319	3.08928571428571	1.03911948277859	593.915343915344	0.08	0.13134
10.294786	3.525691	0.034797	0.000227	-0.657698	0.000227	0.500298	0.11222	6551	13	97	0.604732	35333	2.9513	3.0137	273.9726	0.00646	0.0218	39964667	35333	12.950685	0.970675	0.001128	0.506917	0.000159	0.47885	9.2e-05	2e-05	1.53827151753875	7839	Est.	tropics_13	0.791906615384615	1.06669018913202	0.201241134751773	1.02194737356502	1.42767295597484	1.04479064425185	1219.78260869565	0.08	0.0883325
10.909722	7.389072	0.064867	0.000477	-0.662637	0.000477	0.517874	0.109058	6761	11	52	0.672911	16069	2.8032	2.1671	136.9863	0.00609	0.0282	39983931	16069	13.526027	1.012659	0.001521	0.511333	0.000142	0.495238	0.000183	2.5e-05	1.45762579270569	8902	Est.	tropics_13	0.991792909090909	1.0536785844712	0.313609467455621	1.00813010890454	3.35915492957746	1.04570731648218	595.945355191257	0.08	0.0401725
10.031059	6.90484	0.057198	0.000445	-0.65558	0.000445	0.510377	0.110894	6845	11	46	0.625607	21830	2.8006	2.389	68.4932	0.00611	0.0207	39978170	21830	13.756164	1.026142	0.001349	0.512672	0.00016	0.500521	0.000118	2.6e-05	1.2778391870432	8998	Est.	tropics_13	0.911914454545455	1.03188978230995	0.329873980726464	1.01261795757134	2.78125	1.0196914814763	939.779661016949	0.08	0.054575
6.435185	3.190243	0.020786	0.000206	-0.626697	0.000206	0.477886	0.122856	7545	9	24	0.376548	2584	5.2822	14.2644	17.1233	0.02435	0.042	39997416	2584	15.673973	0.99775	0.001049	0.523002	0.000175	0.477128	0.000115	-1.1e-05	1.88166011799454	9989	Transient	tropics_13	0.715020555555556	1.02330597193761	0.196377502383222	1.02170519455823	1.17714285714286	1.00158867222213	1068.31304347826	0.08	0.00646
8.294776	3.513853	0.045206	0.000227	-0.641634	0.000227	0.497071	0.117053	7517	9	28	0.389531	2770	5.24	14.226	39.1389	0.0599	0.0412	39997230	2770	15.59726	0.988871	0.00119	0.522487	0.000174	0.473332	0.000137	-2e-06	1.86520093925056	10294	Est.	tropics_13	0.921641777777778	1.05801804668557	0.190756302521008	1.00754953092173	1.30459770114943	1.05015295817735	854.401459854015	0.08	0.006925
3.695817	1.816218	0.089489	0.000117	-0.604694	0.000117	0.500736	0.11777	7629	8	21	0.291971	2877	5.274	3.5699	13.0463	0.00607	0.0452	39997123	2877	15.90411	1.017157	0.00184	0.525951	0.000175	0.483603	0.00021	3e-05	1.84093008690605	10604	Est.	tropics_13	0.461977125	1.07516863520366	0.0635869565217391	1.03857878582412	0.668571428571429	1.03542781992668	560.809523809524	0.08	0.0071925
8.954351	8.555691	-0.049623	0.000552	-0.646932	0.000552	0.454662	0.125037	8133	7	82	0.553256	16862	5.0111	4.9507	Inf	0.00644	0.0435	39983138	16862	17.284932	0.941964	0.000943	0.531043	0.000179	0.443712	0.000176	-5.4e-05	1.87818796448457	10655	Transient	tropics_13	1.279193	1.01021706307342	0.585365853658537	0.986078100321351	3.08379888268156	1.02467816962354	710.4375	0.08	0.042155
8.175926	4.490655	-0.014893	0.00029	-0.640679	0.00029	0.467638	0.119514	8273	8	36	0.318004	3327	6.1742	15.2616	45.6621	0.02433	0.0757	39996673	3327	17.668493	0.966609	0.001408	0.527915	0.000194	0.458113	0.000358	-0.000104	2.39343196467578	10714	Transient	tropics_13	1.02199075	1.01925116796975	0.205965909090909	0.998142719966908	1.49484536082474	1.02079181337356	333.837988826816	0.08	0.0083175
8.913858	6.827785	-0.0065	0.00044	-0.646606	0.00044	0.474383	0.11763	8273	8	36	0.318004	3327	6.1742	15.2616	45.6621	0.02433	0.0757	39996673	3327	17.668493	0.966609	0.001408	0.527915	0.000194	0.458113	0.000358	-0.000104	2.39343196467578	10817	Transient	tropics_13	1.11423225	1.02784174294202	0.3125	0.992244225521455	2.2680412371134	1.03551525496984	328.575418994413	0.08	0.0083175
10.201389	5.651572	0.020255	0.000365	-0.656948	0.000365	0.492332	0.111533	8231	7	48	0.40012	5006	5.5736	15.2041	54.7945	0.02404	0.0604	39994994	5006	17.553425	0.958627	0.001323	0.530102	0.000192	0.452428	0.000313	-8.9e-05	2.39101814925823	10859	Est.	tropics_13	1.45734128571429	1.0645032161003	0.27588813303099	0.977983811368221	1.90104166666667	1.08819966933965	356.335463258786	0.08	0.012515
3.29771	2.407552	0.000295	0.000155	-0.601496	0.000155	0.456529	0.127349	8427	9	18	0.295311	1429	6.4939	15.4726	7.8278	0.04536	0.1059	39998571	1429	18.090411	1.011332	0.00132	0.521665	0.000219	0.485118	0.000389	-0.000144	1.95621869066465	10976	Transient	tropics_13	0.366412222222222	0.989086712886351	0.117424242424242	1.05046577344639	0.707762557077626	0.94106794635532	327.375321336761	0.08	0.0035725
9.157143	1.475306	0.039322	9.5e-05	-0.64856	9.5e-05	0.497577	0.112408	8371	8	22	0.236385	1726	6.4788	5.6027	11.4155	0.00693	0.0957	39998274	1726	17.936986	0.991176	0.001425	0.525061	0.000208	0.472365	0.000404	-0.000136	2.19407778983947	12264	Est.	tropics_13	1.144642875	1.04936493988501	0.0666666666666667	0.99569014685248	0.456730769230769	1.05337397986726	278.237623762376	0.08	0.004315
10.17058	6.599556	-0.016333	0.000426	-0.6567	0.000426	0.474773	0.122434	9183	11	86	0.566492	25755	7.2095	6.7699	Inf	0.00664	0.0906	39974245	25755	20.161644	0.963338	0.001281	0.51403	0.00018	0.468759	0.00022	-3.4e-05	1.76412314582587	12451	Transient	tropics_13	0.924598181818182	1.02124037483842	0.332552693208431	1.00881225074271	2.36666666666667	1.01282962033796	556.518181818182	0.08	0.0643875
13.043084	4.965264	0.024518	0.00032	-0.679773	0.00032	0.506056	0.1092	9211	11	74	0.519192	21233	7.5327	6.8466	136.9863	0.00618	0.1	39978767	21233	20.238356	0.974362	0.001112	0.514	0.000178	0.474159	0.000187	-3.9e-05	1.92373696085663	12486	Est.	tropics_13	1.18573490909091	1.05178674632206	0.287769784172662	0.98585993672486	1.79775280898876	1.06727068346272	583.957219251337	0.08	0.0530825
13.673822	4.149422	0.039572	0.000268	-0.684839	0.000268	0.516327	0.111242	9617	13	44	0.427192	20197	7.5223	7.9589	91.3242	0.00604	0.1168	39979803	20197	21.350685	1.025403	0.001159	0.504075	0.000167	0.508907	0.000284	-8.4e-05	1.93286142838832	13611	Transient	tropics_13	1.05183246153846	1.0145917288104	0.231233822260569	1.00019123074027	1.60479041916168	1.0145802671215	391.697183098591	0.08	0.0504925
13.961776	2.416541	0.059607	0.000156	-0.687152	0.000156	0.527855	0.10563	9435	12	38	0.343403	9467	9.0318	7.4603	91.3242	0.0063	0.1444	39990533	9467	20.852055	1.00409	0.001337	0.507957	0.000188	0.494587	0.00037	-0.000115	2.23334589017	13672	Est.	tropics_13	1.16348133333333	1.05709580492946	0.116679132385939	0.990254280994385	0.829787234042553	1.0672642022536	285.486486486487	0.08	0.0236675
11.16338	6.097877	0.030182	0.000393	-0.664675	0.000393	0.501532	0.11396	9743	14	81	0.3575	39379	6.8228	8.3041	273.9726	0.00614	0.0942	39960621	39379	21.69589	1.018787	0.000829	0.502981	0.000174	0.506631	0.000101	-3.6e-05	1.98650928512625	13801	Transient	tropics_13	0.797384285714286	1.01163647921118	0.474065138721351	1.0227835519953	2.25862068965517	0.989935475720988	1128.31683168317	0.08	0.0984475
14.208996	4.81779	0.032745	0.000311	-0.689138	0.000311	0.515293	0.109341	9757	14	79	0.335077	41101	6.9961	8.3425	Inf	0.00604	0.0983	39958899	41101	21.734247	1.017854	0.000954	0.502937	0.000174	0.506253	0.000174	-5.7e-05	2.0268956028226	13823	Transient	tropics_13	1.01492828571429	1.01516230957903	0.325995807127883	0.998154071061962	1.78735632183908	1.01785668430607	628.396551724138	0.08	0.1027525
8.753063	4.314232	0.075799	0.000278	-0.645315	0.000278	0.514918	0.10618	9911	13	103	0.167988	42759	10.0366	8.7644	136.9863	0.00634	0.177	39957241	42759	22.156164	0.997249	0.002205	0.505387	0.000216	0.493406	0.000243	4.2e-05	2.45776695182456	14068	Est.	tropics_13	0.673312538461538	1.08172154043173	0.126077097505669	1.03781319945491	1.28703703703704	1.04359898339299	436.954732510288	0.08	0.1068975
11.43609	4.487927	0.072984	0.00029	-0.666865	0.00029	0.524655	0.099946	9925	13	112	0.161132	42642	10.5858	8.8027	273.9726	0.00639	0.1901	39957358	42642	22.194521	1.002915	0.002569	0.506198	0.000221	0.495362	0.000273	6.9e-05	2.46471094646279	14193	Est.	tropics_13	0.879699230769231	1.07258673503119	0.112884390813546	1.01406031118502	1.31221719457014	1.05913453191807	366.102564102564	0.08	0.106605
11.399347	6.270959	0.039202	0.000405	-0.66657	0.000405	0.507495	0.102352	10121	11	142	0.379885	75507	4.7855	9.3397	Inf	0.00617	0.0885	39924493	75507	22.731507	0.993278	0.001253	0.513774	0.000169	0.483536	0.000185	-1.9e-05	1.7415518424734	14451	Est.	tropics_13	1.03630427272727	1.04701859751518	0.323224261771748	0.999401977820938	2.39644970414201	1.04954956818107	553.254054054054	0.08	0.1887675
13.006954	6.664709	0.020999	0.00043	-0.679483	0.00043	0.504605	0.102292	10191	11	130	0.381481	58729	3.8647	9.5315	Inf	0.00614	0.0642	39941271	58729	22.923288	0.971997	0.001379	0.513202	0.000179	0.473763	0.000266	-4.8e-05	1.75801901043531	14841	Est.	tropics_13	1.18245036363636	1.05064216290378	0.311820159535896	0.987679278469076	2.40223463687151	1.06510006057881	384.556390977444	0.08	0.1468225
11.174067	5.067391	0.041699	0.000327	-0.664761	0.000327	0.506972	0.109203	10653	11	34	0.459515	6842	4.2431	9.9192	30.4414	0.00615	0.0379	39993158	6842	24.189041	1.005042	0.000713	0.512068	0.000205	0.490991	0.000114	-6.9e-05	1.66822914564245	16102	Transient	tropics_13	1.01582427272727	1.03735029456636	0.458625525946704	1.00454715734792	1.59512195121951	1.03254845811838	957.921052631579	0.08	0.017105
15.221088	4.07697	0.023737	0.000263	-0.697267	0.000263	0.514398	0.106378	10639	11	34	0.44579	6687	4.1827	3.1671	34.2466	0.0064	0.0386	39993313	6687	24.150685	1.002973	0.000694	0.512724	0.000207	0.489359	0.000115	-7.2e-05	1.6964697322023	16236	Transient	tropics_13	1.38373527272727	1.02098557484447	0.378962536023055	0.971174213976551	1.27053140096618	1.05116693470438	925.026086956522	0.08	0.0167175
11.706077	6.097035	0.033879	0.000393	-0.669034	0.000393	0.505233	0.111089	10919	12	36	0.411786	11234	5.4232	6.2356	91.3242	0.00649	0.0419	39988766	11234	24.917808	1.009499	0.000872	0.508639	0.000198	0.496496	0.000158	-7e-05	1.88034911456903	16581	Transient	tropics_13	0.975506416666667	1.02472556145581	0.450688073394495	1.00700718407662	1.98484848484849	1.01759732203281	703.094936708861	0.08	0.028085
8.556106	3.910218	0.002182	0.000252	-0.643733	0.000252	0.477196	0.233507	2435	6	16	0.697337	7510	6.0827	6.4164	39.1389	0.0065	0.0151	39992490	7510	1.673973	1.004584	0.000636	0.533235	0.000168	0.471167	1.9e-05	-5e-06	1.14888816094906	1488	Transient	tropics_15	1.42601766666667	0.997611331948754	0.39622641509434	0.985171098751684	1.5	1.01279588765767	12289.8421052632	0.08	0.018775
7.313253	7.702217	0.022364	0.000497	-0.63375	0.000497	0.48208	0.231259	2365	6	16	0.652713	6856	6.1098	6.2247	45.6621	0.00634	0.0159	39993144	6856	1.482192	1.001328	0.000649	0.533011	0.000162	0.469834	2.3e-05	-4e-06	1.21787426155874	1520	Transient	tropics_15	1.2188755	1.02125971603491	0.765793528505393	0.995473492784623	3.0679012345679	1.02606452491731	10054.7391304348	0.08	0.01714
5.015717	3.940814	0.047496	0.000254	-0.615296	0.000254	0.485371	0.220812	2631	6	28	0.692696	11871	5.8666	6.9493	91.3242	0.00599	0.017	39988129	11871	2.210959	1.018172	0.000871	0.536121	0.00018	0.47495	4e-05	5e-06	1.27643069307688	1781	Est.	tropics_15	0.835952833333333	1.02992618785909	0.291618828932262	1.00813228596971	1.41111111111111	1.02194125697442	5520.3	0.08	0.0296775
6.737879	6.535838	0.002017	0.000422	-0.629128	0.000422	0.470208	0.212444	3219	6	32	0.63096	8159	4.5226	7.1658	136.9863	0.00627	0.0296	39991841	8159	3.821918	0.985677	0.000745	0.534833	0.000162	0.460919	5.4e-05	-6e-06	1.62255123364421	1974	Transient	tropics_15	1.12297983333333	1.01657950374495	0.566442953020134	0.996678259575206	2.60493827160494	1.02015321564093	3934.14814814815	0.08	0.0203975
4.392857	4.626913	-0.00094	0.000299	-0.610293	0.000299	0.460041	0.218521	3317	6	22	0.643272	5514	4.8848	4.9397	34.2466	0.00606	0.0312	39994486	5514	4.090411	0.983954	0.000688	0.533875	0.000151	0.46096	7e-05	-1.7e-05	1.49434054637206	2188	Transient	tropics_15	0.732142833333333	1.0153527925712	0.434593023255814	1.01745107111336	1.98013245033113	0.99800633460604	3121.72857142857	0.08	0.013785
6.708999	4.987161	0.040551	0.000322	-0.628896	0.000322	0.488668	0.209599	4101	6	36	0.579287	16434	7.7893	7.0877	273.9726	0.00607	0.0243	39983566	16434	6.238356	1.012533	0.000886	0.5335	0.000175	0.47471	0.000116	-3.3e-05	1.37584207124379	2869	Transient	tropics_15	1.1181665	1.02849429989303	0.363431151241535	0.999400388079449	1.84	1.02940321459417	1806.88793103448	0.08	0.041085
7.107784	3.920518	0.051989	0.000253	-0.6321	0.000253	0.495887	0.203061	4115	6	31	0.574581	17357	7.8409	7.1247	54.7945	0.0063	0.0256	39982643	17357	6.276712	1.0241	0.000777	0.533499	0.000174	0.48009	4.8e-05	-9e-06	1.38272077471722	2920	Est.	tropics_15	1.18463066666667	1.02857548622588	0.325611325611326	0.996205300793591	1.45402298850575	1.03290424712033	4230.4375	0.08	0.0433925
7.327044	5.048178	0.036014	0.000326	-0.633861	0.000326	0.488811	0.197212	4535	7	33	0.449443	11047	7.6079	8.2685	68.4932	0.00655	0.0492	39988953	11047	7.427397	0.985621	0.001009	0.529498	0.000167	0.465615	0.000179	-4.7e-05	1.88126601929568	3120	Est.	tropics_15	1.04672057142857	1.05179410724241	0.323092170465808	1.00196682275953	1.95209580838323	1.04981798266808	1101.74301675978	0.08	0.0276175
11.648541	6.379129	0.018799	0.000412	-0.668572	0.000412	0.497402	0.183776	4759	8	34	0.450339	8105	6.8024	6.2767	45.6621	0.00633	0.0606	39991895	8105	8.041096	0.991457	0.000844	0.5268	0.000193	0.470775	0.000128	-5e-05	1.74224970781706	3177	Transient	tropics_15	1.456067625	1.02775694124166	0.488151658767773	0.97274073579732	2.13471502590674	1.05655992777866	1435.75	0.08	0.0202625
6.508152	5.630368	0.049177	0.000363	-0.627283	0.000363	0.492012	0.184768	4885	7	30	0.349817	8736	5.9756	6.6219	39.1389	0.00624	0.067	39991264	8736	8.386301	1.022437	0.001139	0.528923	0.000202	0.483485	0.000131	-2.4e-05	1.72281215147656	3684	Est.	tropics_15	0.929736	1.0273554812612	0.318700614574188	1.00967592736912	1.7970297029703	1.01763653474255	1410.4427480916	0.08	0.02184
5.698585	9.725968	0.057485	0.000627	-0.620781	0.000627	0.492959	0.189902	4983	7	42	0.32903	13400	6.4613	6.8904	273.9726	0.00615	0.0764	39986600	13400	8.654795	1.024084	0.000929	0.530314	0.000203	0.48299	7.9e-05	-2.2e-05	1.91663064655401	3793	Transient	tropics_15	0.814083571428571	1.03426025891902	0.67491926803014	1.01359659938975	3.08866995073892	1.02064017888569	2403.82278481013	0.08	0.0335
3.946863	5.113658	0.065784	0.00033	-0.606711	0.00033	0.490463	0.175141	5221	6	94	0.414167	41167	6.0674	7.5425	Inf	0.00608	0.0832	39958833	41167	9.306849	1.001	0.001199	0.535077	0.000194	0.467852	0.000106	4e-06	1.97212824712122	4052	Est.	tropics_15	0.6578105	1.06692907603685	0.275229357798165	1.01880830639743	1.70103092783505	1.04832938621615	1652.27358490566	0.08	0.1029175
8.264355	7.467855	-0.005451	0.000482	-0.641389	0.000482	0.472761	0.170173	5347	5	71	0.39905	33061	5.0052	7.7493	273.9726	0.00647	0.0679	39966939	33061	9.652055	0.997654	0.001026	0.536538	0.000179	0.465035	9.7e-05	-5e-06	1.90661264151252	4062	Transient	tropics_15	1.652871	0.996902563155786	0.469785575048733	0.981403970061392	2.6927374301676	1.01661380326212	1754.36082474227	0.08	0.0826525
6.61912	7.571167	-0.011882	0.000488	-0.628175	0.000488	0.463273	0.166665	5627	5	39	0.512101	8016	4.1303	5.463	136.9863	0.00627	0.04	39991984	8016	10.419178	0.981667	0.00124	0.537425	0.000167	0.45687	0.000195	-2.7e-05	1.87602428585038	4260	Transient	tropics_15	1.323824	1.00664310015848	0.393548387096774	0.992816985654398	2.92215568862275	1.01401492765995	854.692307692308	0.08	0.02004
5.571056	5.835564	0.031574	0.000376	-0.619756	0.000376	0.479805	0.160238	5599	5	35	0.504343	8980	3.9631	5.3863	68.4932	0.00666	0.0369	39991020	8980	10.342466	0.984556	0.000947	0.537431	0.000169	0.458189	0.000112	-1.7e-05	1.87441625233877	4654	Est.	tropics_15	1.1142112	1.04826718492714	0.397043294614572	1.00119961828082	2.22485207100592	1.04717703829642	1430.69642857143	0.08	0.02245
9.755731	3.981439	-0.023241	0.000257	-0.653368	0.000257	0.469998	0.154763	6089	6	61	0.716898	31063	4.0109	3.537	91.3242	0.0065	0.0229	39968937	31063	11.684932	1.006382	0.000596	0.533033	0.000161	0.472243	6.6e-05	-3.4e-05	1.19451433187746	5194	Transient	tropics_15	1.62595516666667	0.970831147509195	0.431208053691275	0.976094320908616	1.59627329192547	0.995246091524914	2344.89393939394	0.08	0.0776575
4.537644	10.225554	0.006949	0.00066	-0.611456	0.00066	0.464309	0.158194	6313	7	55	0.53162	12840	4.8051	5.0548	68.4932	0.00647	0.0296	39987160	12840	12.29863	0.980855	0.001209	0.531689	0.000215	0.461471	0.000206	-5.6e-05	1.76959698373189	5344	Transient	tropics_15	0.648234857142857	1.02662799325491	0.54590570719603	1.02044677596159	3.06976744186047	1.00614989891022	767.932038834952	0.08	0.0321
9.023889	10.511613	0.025048	0.000678	-0.64749	0.000678	0.490279	0.14646	6187	7	65	0.659953	24476	4.3782	3.7973	91.3242	0.00605	0.0244	39975524	24476	11.953425	0.985645	0.000885	0.531897	0.000189	0.463539	0.000148	-5.4e-05	1.41444939338668	5352	Est.	tropics_15	1.289127	1.04029781192153	0.766101694915254	0.98394568404733	3.58730158730159	1.05768662399496	989.594594594595	0.08	0.06119
4.046482	5.308141	0.043671	0.000342	-0.607511	0.000342	0.479726	0.149102	6495	7	33	0.394452	8328	5.2561	4.1205	91.3242	0.00643	0.0438	39991672	8328	12.79726	0.990405	0.000949	0.531378	0.000228	0.466256	0.000152	-6.7e-05	1.88908960239326	6132	Est.	tropics_15	0.578068857142857	1.05475902508817	0.360379346680717	1.02507998796914	1.5	1.0288897086579	980.934210526316	0.08	0.02082
8.608495	5.700833	0.001465	0.000368	-0.644154	0.000368	0.477121	0.135118	7111	5	45	0.504258	13035	6.7879	4.874	54.7945	0.00641	0.0629	39986965	13035	14.484932	0.974732	0.000843	0.536425	0.000171	0.4545	0.00012	-3.4e-05	1.78556681322384	6533	Transient	tropics_15	1.721699	1.02742710164099	0.436536180308422	0.978900301859274	2.15204678362573	1.04977117711771	1125.98333333333	0.08	0.0325875
5.326284	3.120125	0.038909	0.000201	-0.61779	0.000201	0.482373	0.138909	7265	6	38	0.184163	7716	7.1371	5.2959	45.6621	0.00614	0.096	39992284	7716	14.906849	1.008296	0.002141	0.535265	0.000166	0.471137	0.000369	-1.8e-05	2.39917235286203	6653	Transient	tropics_15	0.887714	1.03112168335606	0.0938813638486688	1.00722933398832	1.21084337349398	1.02384868944702	376.447154471545	0.08	0.01929
4.453292	2.900192	0.077888	0.000187	-0.610778	0.000187	0.498042	0.130982	7209	6	41	0.305017	7734	7.1986	6.2767	54.7945	0.00625	0.0847	39992266	7734	14.753425	0.995895	0.001699	0.535076	0.000183	0.465537	0.000291	-3.3e-05	2.30111722073307	7079	Est.	tropics_15	0.742215333333333	1.08545738226707	0.110064743967039	1.01467512371423	1.02185792349727	1.06982259197443	450.109965635739	0.08	0.019335
3.907143	5.44852	0.020083	0.000352	-0.606391	0.000352	0.467954	0.131341	7951	5	26	0.507287	2882	4.6997	7.289	27.3973	0.00622	0.0328	39997118	2882	16.786301	0.986642	0.001377	0.538465	0.000169	0.458206	0.00014	2.3e-05	1.83658945172972	7649	Est.	tropics_15	0.7814286	1.03409952166253	0.255628177196805	1.0127220249448	2.08284023668639	1.02127427401649	938.15	0.08	0.007205
2.878327	2.160101	0.040501	0.000139	-0.598128	0.000139	0.473675	0.136786	8133	5	23	0.23359	2727	5.2602	7.674	18.2648	0.00608	0.0501	39997273	2727	17.284932	1.015072	0.001088	0.537328	0.000149	0.47245	0.000125	0	2.04358989866478	7829	Est.	tropics_15	0.5756654	1.02587043188498	0.127757352941176	1.02328554197899	0.932885906040268	1.00259286697005	1094.288	0.08	0.0068175
3.153846	4.31078	0.036214	0.000278	-0.600341	0.000278	0.472699	0.132449	7937	5	24	0.594509	3169	4.8146	7.2795	24.9066	0.00635	0.0305	39996831	3169	16.747945	0.981342	0.000909	0.537731	0.000169	0.456395	6.6e-05	8e-06	1.67088387788536	8201	Transient	tropics_15	0.6307692	1.05659160066634	0.305830583058306	1.02025831360043	1.64497041420118	1.03572344131728	2006.80303030303	0.08	0.0079225
4.8	3.95	0.016484	0.000255	-0.613563	0.000255	0.469625	0.132174	7993	5	24	0.390156	2499	4.46	7.3562	19.5695	0.0063	0.0329	39997501	2499	16.90137	0.9851	0.001543	0.538984	0.000164	0.45703	0.000164	3.3e-05	1.90780730611406	8254	Transient	tropics_15	0.96	1.03199737156244	0.165262475696695	1.00451656217382	1.55487804878049	1.0275583659716	805.939024390244	0.08	0.0062475
8.092166	1.097496	0.013052	7.1e-05	-0.640006	7.1e-05	0.480557	0.12772	8035	5	25	0.290388	2476	4.8967	7.4137	13.0463	0.00592	0.0439	39997524	2476	17.016438	1.000026	0.001437	0.538364	0.000147	0.464523	0.000182	1.5e-05	2.04883454224064	8508	Transient	tropics_15	1.6184332	1.01311120825121	0.0494084899095338	0.97942889995987	0.482993197278912	1.03451712832303	701.758241758242	0.08	0.00619
5.512215	4.568819	0.074947	0.000295	-0.619284	0.000295	0.501227	0.126469	8539	5	79	0.430806	40141	5.91	4.2877	273.9726	0.00592	0.0431	39959859	40141	18.39726	1.020559	0.00102	0.538509	0.000156	0.473975	0.000113	-7e-06	1.70748552172505	8828	Est.	tropics_15	1.102443	1.05611436922167	0.28921568627451	0.999667124848665	1.89102564102564	1.05749670341263	1119.19469026549	0.08	0.1003525
5.264526	4.919323	0.005675	0.000317	-0.617294	0.000317	0.466378	0.13122	9001	7	41	0.675379	8111	4.9198	5.5534	68.4932	0.00623	0.0372	39991889	8111	19.663014	0.979454	0.000721	0.530658	0.000154	0.461678	0.000115	-4e-05	1.45225251448864	9159	Est.	tropics_15	0.752075142857143	1.02678750948684	0.439667128987517	1.01647781914601	2.05844155844156	1.01018025550275	1141.04347826087	0.08	0.0202775
9.271984	3.523162	0.020223	0.000227	-0.649483	0.000227	0.488658	0.125245	9253	7	21	0.493218	5308	5.8378	9.0822	30.4414	0.00611	0.0506	39994692	5308	20.353425	1.012631	0.000831	0.529953	0.00021	0.477939	8.1e-05	-3.5e-05	1.62299702491225	9831	Transient	tropics_15	1.32456914285714	1.00770060396557	0.273164861612515	0.98558880543779	1.08095238095238	1.02242754828545	1546.23456790123	0.08	0.01327
5.323718	4.116361	0.049863	0.000266	-0.61777	0.000266	0.487672	0.131155	9421	6	24	0.473677	7465	6.0567	8.074	24.9066	0.00608	0.0455	39992535	7465	20.813699	1.010368	0.000764	0.532753	0.000218	0.474412	0.000106	-6e-05	1.56643709665337	10118	Est.	tropics_15	0.887286333333333	1.04034082839225	0.348167539267016	1.01199879166757	1.22018348623853	1.02795038911326	1237.31132075472	0.08	0.0186625
5.151154	6.378107	-0.016931	0.000411	-0.616384	0.000411	0.455615	0.133697	9995	6	58	0.377631	14869	7.3062	5.4767	91.3242	0.00628	0.0603	39985131	14869	22.386301	0.981618	0.000904	0.533929	0.000172	0.459809	9.2e-05	-1.2e-05	2.31045647256652	10352	Transient	tropics_15	0.858525666666667	1.00162336457724	0.454646017699115	1.01117033511636	2.38953488372093	0.990878821423678	1453.22826086957	0.08	0.0371725
5.338154	8.348389	0.003221	0.000539	-0.617886	0.000539	0.465539	0.132736	10093	6	41	0.291096	10591	8.0528	5.7452	54.7945	0.00641	0.0745	39989409	10591	22.654795	0.995445	0.000868	0.534106	0.000158	0.466131	9e-05	-1.1e-05	2.42430640579525	10518	Transient	tropics_15	0.889692333333333	1.00781679851177	0.620967741935484	1.0093181035581	3.41139240506329	0.998729970759293	1474.84444444444	0.08	0.0264775
6.315851	5.866439	0.014002	0.000378	-0.625739	0.000378	0.474284	0.128428	10135	6	37	0.238693	9640	8.1425	11.1425	136.9863	0.00665	0.0784	39990360	9640	22.769863	0.996296	0.000839	0.533769	0.000152	0.466837	0.000102	-1.9e-05	2.3571295388865	10594	Transient	tropics_15	1.05264183333333	1.01787068013666	0.450536352800954	1.00205522697285	2.48684210526316	1.01595203465021	1259.09803921569	0.08	0.0241
7.055734	2.946519	0.028916	0.00019	-0.631682	0.00019	0.484283	0.125932	10121	6	41	0.252332	9864	8.2734	11.1178	45.6621	0.00647	0.0809	39990136	9864	22.731507	0.994495	0.000915	0.533927	0.000155	0.465838	1e-04	-9e-06	2.38575147740691	10814	Est.	tropics_15	1.17595566666667	1.0350359996188	0.207650273224044	0.995822901931363	1.2258064516129	1.03959530995754	1259.32	0.08	0.02466
5.620471	3.907508	0.105907	0.000252	-0.620153	0.000252	0.517268	0.116582	10471	6	54	0.593244	27026	5.9953	6.7808	Inf	0.00624	0.0564	39972974	27026	23.690411	1.030723	0.001627	0.532513	0.000191	0.484074	0.000201	-1e-06	1.46103716816469	11501	Est.	tropics_15	0.936745166666667	1.07858123072828	0.154886293792256	1.01004508508106	1.31937172774869	1.06857216045481	580.009950248756	0.08	0.067565
8.231794	5.97025	-0.01947	0.000385	-0.641128	0.000385	0.465829	0.116001	10863	6	59	0.79495	13426	3.195	7.5356	273.9726	0.00641	0.013	39986574	13426	24.764384	0.951614	0.000784	0.532707	0.000167	0.446803	9.8e-05	-2.5e-05	1.01569284096555	11792	Transient	tropics_15	1.37196566666667	1.03058416153696	0.491071428571429	0.988719828201718	2.30538922155689	1.04258252518448	1183.68367346939	0.08	0.033565
5.070618	6.3935	0.012839	0.000412	-0.615737	0.000412	0.469017	0.208328	2575	6	35	0.392456	9517	6.4289	4.0644	39.1389	0.00702	0.0383	39990483	9517	2.057534	0.990148	0.000691	0.533698	0.000173	0.464016	5.2e-05	-1.8e-05	1.74334396819029	1538	Transient	tropics_18	0.845103	1.02300037350532	0.596237337192475	1.01226272117021	2.38150289017341	1.01077764559843	4006.30769230769	0.08	0.0237925
7.485495	5.384602	0.025592	0.000347	-0.635133	0.000347	0.484392	0.205177	2127	6	34	0.388218	13750	4.3698	3.1589	68.4932	0.00629	0.0234	39986250	13750	0.830137	1.00135	0.001125	0.535136	0.000192	0.467974	0.000102	-1e-06	1.56479036954472	1547	Est.	tropics_18	1.2475825	1.02453915891472	0.308444444444444	0.990150189081708	1.80729166666667	1.03508314564484	2011.53921568627	0.08	0.034375
2.826011	4.156019	0.06138	0.000268	-0.597708	0.000268	0.483595	0.217753	1987	6	41	0.577193	13408	3.8645	3.7507	91.3242	0.00652	0.0178	39986592	13408	0.446575	0.996017	0.000847	0.532686	0.000181	0.467627	5.3e-05	-3e-06	1.45571684963203	1626	Est.	tropics_18	0.471001833333333	1.06755496394701	0.316410861865407	1.03263640304441	1.48066298342541	1.03414687346967	4108.54716981132	0.08	0.03352
3.682303	2.907597	0.048172	0.000188	-0.604586	0.000188	0.480451	0.200647	2743	6	23	0.267241	5684	7.2298	4.4425	39.1389	0.00604	0.0466	39994316	5684	2.517808	0.992207	0.000751	0.533151	0.000191	0.46544	3.3e-05	-8e-06	1.76393008916686	2444	Est.	tropics_18	0.613717166666667	1.0575929500572	0.250332889480692	1.0246638349291	0.984293193717277	1.0322512031626	6080.21212121212	0.08	0.01421
4.77376	7.863072	0.026957	0.000507	-0.613352	0.000507	0.47457	0.184981	3499	5	39	0.668546	10997	5.1724	6.3534	136.9863	0.00645	0.0231	39989003	10997	4.589041	0.976235	0.001389	0.538037	0.000165	0.453723	0.000136	2.8e-05	1.43115883694286	2904	Est.	tropics_18	0.954752	1.05233230410481	0.365010799136069	1.00649696223984	3.07272727272727	1.04594653566163	1360.15441176471	0.08	0.0274925
4.753846	4.271276	0.039071	0.000276	-0.613192	0.000276	0.480277	0.186631	3499	5	39	0.668546	10997	5.1724	6.3534	136.9863	0.00645	0.0231	39989003	10997	4.589041	0.976235	0.001389	0.538037	0.000165	0.453723	0.000136	2.8e-05	1.43115883694286	3020	Est.	tropics_18	0.9507692	1.06515778472939	0.198704103671706	1.00665801463765	1.67272727272727	1.05852469458238	1372.28676470588	0.08	0.0274925
3.714085	3.945013	0.011078	0.000255	-0.604841	0.000255	0.463108	0.194514	3597	5	29	0.43854	8656	5.4916	6.6205	54.7945	0.00625	0.0345	39991344	8656	4.857534	0.996685	0.001334	0.539426	0.000158	0.462048	0.000135	2.1e-05	1.87614938634496	3047	Transient	tropics_18	0.742817	1.01450266458991	0.191154422788606	1.01248597467783	1.61392405063291	1.00229413394279	1440.84444444444	0.08	0.02164
8.18003	4.186954	0.018964	0.00027	-0.640712	0.00027	0.483817	0.169529	4283	5	33	0.527487	8222	7.0839	4.8986	68.4932	0.00609	0.042	39991778	8222	6.736986	0.987807	0.000752	0.536989	0.000164	0.460099	9.1e-05	-2.6e-05	1.41730401730722	3858	Transient	tropics_18	1.636006	1.03172477896844	0.359042553191489	0.981243797283148	1.64634146341463	1.05154977515709	1862.95604395604	0.08	0.020555
6.126065	5.919372	0.043632	0.000382	-0.624214	0.000382	0.487758	0.179896	4591	7	19	0.257316	5946	8.4077	6.826	39.1389	0.00675	0.0666	39994054	5946	7.580822	1.019341	0.000859	0.530606	0.00018	0.480547	0.000141	-5.3e-05	1.93997510804141	3948	Transient	tropics_18	0.875152142857143	1.02477764764785	0.444703143189756	1.00956700336279	2.12222222222222	1.01500581628852	1275.85815602837	0.08	0.014865
8.826531	3.808684	0.014967	0.000246	-0.645905	0.000246	0.484368	0.170871	4381	6	28	0.493654	5909	7.3421	5.6685	34.2466	0.00628	0.0477	39994091	5909	7.005479	0.99525	0.000686	0.535031	0.000169	0.46529	9.8e-05	-4.1e-05	1.57672026829319	4063	Transient	tropics_18	1.4710885	1.01992420641779	0.358600583090379	0.979733767383676	1.45562130177515	1.04100238560898	1743.58163265306	0.08	0.0147725
6.001927	2.737954	0.07237	0.000177	-0.623217	0.000177	0.501483	0.165814	4619	7	19	0.224956	6299	8.4448	5.9945	45.6621	0.00602	0.0679	39993701	6299	7.657534	1.006151	0.001101	0.529764	0.000184	0.475058	0.000168	-3.9e-05	1.96397030645906	4307	Est.	tropics_18	0.857418142857143	1.06848081461962	0.160762942779292	1.01218023681072	0.96195652173913	1.05562478686813	986.988095238095	0.08	0.0157475
7.350993	3.592035	0.001215	0.000232	-0.634053	0.000232	0.472074	0.161039	5501	7	16	0.700176	1701	6.364	6.4932	19.5695	0.0063	0.0362	39998299	1701	10.073973	1.001392	0.000853	0.531003	0.000156	0.471652	9e-05	-9e-06	1.14962504238887	5101	Transient	tropics_18	1.05014185714286	0.999823983426597	0.271981242672919	0.998935175367166	1.48717948717949	1.00089472746856	1789.32222222222	0.08	0.0042525
7.087248	4.133327	0.0426	0.000267	-0.631935	0.000267	0.490978	0.155875	5515	7	16	0.669168	1599	6.6597	7.2192	15.2207	0.00699	0.0404	39998401	1599	10.112329	0.983444	0.001336	0.530815	0.000151	0.463387	0.00023	-2.2e-05	1.21797832772712	5316	Est.	tropics_18	1.012464	1.06108777235569	0.199850299401198	1.00140770758346	1.7682119205298	1.05954202426913	677.717391304348	0.08	0.0039975
8.144774	11.527298	0.03185	0.000744	-0.640429	0.000744	0.490484	0.152549	6215	10	96	0.336794	51530	4.7562	5.0247	Inf	0.00663	0.039	39948470	51530	12.030137	0.989703	0.00069	0.518334	0.000157	0.477532	3.7e-05	-5e-06	1.75633993172326	5491	Est.	tropics_18	0.8144774	1.04310347578472	1.07826086956522	1.01684679011585	4.73885350318471	1.02712278967692	4122.94594594595	0.08	0.128825
9.708535	3.1888	0.066298	0.000206	-0.652989	0.000206	0.513525	0.152742	5921	9	20	0.665415	7454	4.6606	7.6438	22.8311	0.00602	0.0241	39992546	7454	11.224658	1.038628	0.000839	0.52184	0.00012	0.497789	0.000111	-1.4e-05	1.23337745142635	5585	Transient	tropics_18	1.07872611111111	1.02880443832038	0.245530393325387	0.997408614944469	1.71666666666667	1.03161178732354	1376.05405405405	0.08	0.018635
8.215903	3.937373	0.076719	0.000254	-0.641	0.000254	0.512872	0.152234	6019	9	38	0.605378	19264	4.2272	7.9123	34.2466	0.00602	0.0266	39980736	19264	11.493151	1.045632	0.000692	0.519488	0.000125	0.503407	6.4e-05	-1.1e-05	1.44151849867583	5590	Est.	tropics_18	0.912878111111111	1.03261819378686	0.367052023121387	1.01400878398992	2.032	1.01880188396268	2378.65625	0.08	0.04816
6.008785	6.248825	0.03694	0.000403	-0.623272	0.000403	0.484065	0.140881	6523	8	39	0.454458	7246	6.7654	5.8685	39.1389	0.00618	0.0658	39992754	7246	12.873973	0.997933	0.001251	0.527075	0.000205	0.473475	8.6e-05	1.7e-05	1.85044289779103	5979	Est.	tropics_18	0.751098125	1.03977998635652	0.322142286171063	1.01728816557227	1.96585365853659	1.02236654522414	1638.1511627907	0.08	0.018115
5.229452	4.122009	0.046133	0.000266	-0.617013	0.000266	0.485482	0.143366	6565	7	31	0.50597	6868	5.9467	5.9836	68.4932	0.00615	0.0539	39993132	6868	12.989041	0.999191	0.001239	0.528438	0.000188	0.472879	0.000125	2e-06	1.70049238871912	6488	Est.	tropics_18	0.747064571428571	1.04806156291926	0.214689265536723	1.02103497446543	1.41489361702128	1.02665163815691	1146.928	0.08	0.01717
7.80203	6.440141	0.002472	0.000415	-0.637676	0.000415	0.474552	0.140691	7167	7	58	0.387767	15989	5.4604	7.6329	273.9726	0.00625	0.0433	39984011	15989	14.638356	0.975052	0.000844	0.530532	0.000177	0.459673	9e-05	-2e-05	1.71646520960765	6982	Est.	tropics_18	1.11457571428571	1.02812471325755	0.491706161137441	0.99620621694283	2.34463276836158	1.03236866207065	1563.23333333333	0.08	0.0399725
7.352785	4.758832	0.007773	0.000307	-0.634067	0.000307	0.47522	0.147717	7615	7	29	0.230241	4517	7.0731	5.4315	34.2466	0.0011	0.0606	39995483	4517	15.865753	1.008573	0.000825	0.529062	0.000178	0.476781	6.2e-05	-1.2e-05	2.3463014183879	7290	Transient	tropics_18	1.05039785714286	0.999236830839554	0.372121212121212	1.00258598964096	1.7247191011236	0.996725960136834	2382.53225806452	0.08	0.0112925
9.222527	2.8818	-0.012128	0.000186	-0.649086	0.000186	0.472902	0.143182	7447	7	28	0.221936	4276	6.4955	5.2151	21.0748	0.00629	0.0563	39995724	4276	15.405479	0.993056	0.000981	0.52895	0.000184	0.469551	0.000103	-1.5e-05	2.40996864171801	7366	Transient	tropics_18	1.31750385714286	0.994853510553909	0.18960244648318	0.987849786794409	1.01086956521739	1.00713660496943	1390.11650485437	0.08	0.01069
7.997167	4.920672	0.006518	0.000317	-0.639243	0.000317	0.477084	0.145566	7517	7	29	0.164572	4296	6.7416	7.3795	24.9066	0.00632	0.0631	39995704	4296	15.59726	1.008633	0.000655	0.528852	0.00019	0.477027	4.4e-05	-2.7e-05	2.51928055547442	7635	Transient	tropics_18	1.14245242857143	0.99792420869577	0.483969465648855	0.997806069615653	1.66842105263158	1.00011949009176	3308.31818181818	0.08	0.01074
5.71	3.9659	0.021523	0.000256	-0.620872	0.000256	0.475481	0.142078	7447	7	28	0.221936	4276	6.4955	5.2151	21.0748	0.00629	0.0563	39995724	4276	15.405479	0.993056	0.000981	0.52895	0.000184	0.469551	0.000103	-1.5e-05	2.40996864171801	7755	Est.	tropics_18	0.815714285714286	1.02890097885901	0.260958205912334	1.01611788355767	1.39130434782609	1.01262908608437	1379.39805825243	0.08	0.01069
8.088949	4.792627	0.003851	0.000309	-0.63998	0.000309	0.476164	0.140676	7489	7	28	0.175248	4234	6.6542	7.3384	19.5695	0.00124	0.0617	39995766	4234	15.520548	1.000005	0.000825	0.528422	0.000187	0.473325	7.8e-05	-2.3e-05	2.49407496464857	7808	Transient	tropics_18	1.15556414285714	1.00385340536116	0.374545454545455	0.997882317535963	1.6524064171123	1.00599799292241	1803.53846153846	0.08	0.010585
8.186528	5.903031	0.001695	0.000381	-0.640764	0.000381	0.475508	0.145158	8553	7	26	0.412651	3984	7.7284	5.6219	24.9066	0.00616	0.0387	39996016	3984	18.435616	0.993619	0.000739	0.531753	0.000195	0.467458	0.000153	-7.7e-05	1.85139131335953	8621	Est.	tropics_18	1.169504	1.00812931045448	0.515561569688769	0.990854262187775	1.95384615384615	1.01722079844606	948.745098039216	0.08	0.00996
11.138249	3.478583	0.010742	0.000224	-0.664473	0.000224	0.491355	0.143237	8749	7	29	0.338611	5053	8.3227	8.7247	34.2466	0.00618	0.0451	39994947	5053	18.972603	1.009595	0.000589	0.528355	0.000212	0.478068	0.00014	-9.9e-05	1.97374604766243	8664	Transient	tropics_18	1.59117842857143	1.00119345126071	0.380305602716469	0.973861553846593	1.05660377358491	1.02779311729712	1023.12142857143	0.08	0.0126325
13.201207	5.339797	0.029952	0.000345	-0.681043	0.000345	0.509266	0.136359	8833	8	29	0.332399	6062	8.1134	6.389	39.1389	0.0063	0.044	39993938	6062	19.20274	1.015908	0.000748	0.525865	0.000239	0.483371	0.000185	-0.000118	2.11995123564624	8889	Transient	tropics_18	1.650150875	1.01427006512691	0.461229946524064	0.962393135706252	1.44351464435146	1.05357168717197	737.075675675676	0.08	0.015155
5.283566	4.226787	0.043291	0.000273	-0.617447	0.000273	0.484356	0.14984	9029	8	35	0.28025	10248	8.5776	6.926	54.7945	0.00625	0.0421	39989752	10248	19.739726	1.015022	0.000739	0.524963	0.000242	0.483726	0.000128	-9.1e-05	2.24881613018475	9104	Transient	tropics_18	0.66044575	1.02878728242654	0.369418132611637	1.02734776421624	1.12809917355372	1.0013023901961	1170.625	0.08	0.02562
5.715406	4.031051	0.060199	0.00026	-0.620916	0.00026	0.494475	0.142794	9239	8	51	0.189541	22259	8.7511	9.3945	91.3242	0.00622	0.0527	39977741	22259	20.315068	1.016426	0.001278	0.524816	0.000222	0.484487	0.000228	-6.8e-05	2.44163109303648	9202	Est.	tropics_18	0.71442575	1.04488459862736	0.203442879499217	1.02407683093446	1.17117117117117	1.02061562023336	626.289473684211	0.08	0.0556475
11.359155	6.534388	0.077224	0.000422	-0.666247	0.000422	0.526328	0.131134	9267	8	60	0.199347	25122	8.661	7.6918	136.9863	0.00134	0.0553	39974878	25122	20.391781	1.01674	0.001494	0.524049	0.000234	0.48539	0.000312	-9.1e-05	2.48130605877788	9235	Est.	tropics_18	1.419894375	1.06249781941876	0.282463186077644	0.980123286756413	1.8034188034188	1.08434042728528	420.301282051282	0.08	0.062805
7.81297	3.682125	0.058354	0.000238	-0.637764	0.000238	0.501829	0.124363	9771	9	43	0.600678	12684	6.0203	6.4137	45.6621	0.00632	0.0486	39987316	12684	21.772603	0.9879	0.001458	0.521383	0.000264	0.473993	0.000235	-6.7e-05	1.46212940503502	10391	Est.	tropics_18	0.868107777777778	1.07307440148419	0.16323731138546	1.01359800575993	0.901515151515151	1.05872660566717	529.204255319149	0.08	0.03171
10.361942	5.384651	-0.000222	0.000347	-0.658238	0.000347	0.483309	0.12631	10219	9	88	0.713029	32613	3.5887	7.6411	136.9863	0.00617	0.0157	39967387	32613	23	0.980973	0.000817	0.519981	0.000178	0.471856	8.6e-05	-2.3e-05	1.41860429534669	10773	Transient	tropics_18	1.15132688888889	1.01916976781234	0.424724602203182	0.995734131312889	1.94943820224719	1.0242722355973	1468.72093023256	0.08	0.0815325
9.117318	4.47227	0.019417	0.000289	-0.648241	0.000289	0.487691	0.127769	10485	9	46	0.351138	7994	4.6349	3.8274	91.3242	0.00604	0.0374	39992006	7994	23.728767	0.996946	0.001322	0.521765	0.00023	0.478008	0.000264	-8.1e-05	2.39018603345542	11245	Transient	tropics_18	1.01303533333333	1.02273015387939	0.218608169440242	1.00229962412589	1.25652173913043	1.02025698314673	483.973484848485	0.08	0.019985
7.920792	6.104051	0.034097	0.000394	-0.63863	0.000394	0.490179	0.125375	10597	9	38	0.216201	8728	5.0608	4.1068	273.9726	0.00614	0.0535	39991272	8728	24.035616	1.01071	0.001051	0.521208	0.00025	0.485235	0.000289	-0.000139	2.41866982255262	11575	Transient	tropics_18	0.880088	1.02372091529947	0.37488106565176	1.01306063937548	1.576	1.01018887755417	433.823529411765	0.08	0.02182
12.340426	6.652727	0.057965	0.000429	-0.674129	0.000429	0.52015	0.114319	10541	9	43	0.260234	7939	4.7991	3.9836	45.6621	0.00612	0.0462	39992061	7939	23.882192	1.006097	0.001236	0.521902	0.000237	0.482306	0.000274	-0.000101	2.45336724782906	11787	Est.	tropics_18	1.37115844444444	1.05325620326321	0.347087378640777	0.97642869550117	1.81012658227848	1.07846470912657	417.222627737226	0.08	0.0198475
10.072193	3.15789	0.06844	0.000204	-0.65591	0.000204	0.516081	0.193801	2547	11	14	0.801972	3550	6.5716	6.6192	18.2648	0.00616	0.0178	39996450	3550	1.980822	1.015117	0.00078	0.515091	0.000149	0.492861	4.1e-05	4e-06	0.821789701822554	1971	Est.	tropics_19	0.915653909090909	1.05488960665723	0.261538461538462	1.00752990310422	1.36912751677852	1.04711267477037	4726.85365853659	0.08	0.008875
8.978281	3.216714	-0.018172	0.000208	-0.647124	0.000208	0.469232	0.185003	3093	10	51	0.73297	12860	3.5429	5.2	136.9863	0.00647	0.0127	39987140	12860	3.476712	0.964298	0.000987	0.517908	0.000194	0.465636	6.2e-05	6e-06	1.1673653641369	2153	Transient	tropics_19	0.8978281	1.01834921900494	0.210739614994934	1.01089255525055	1.07216494845361	1.00772277057616	2983.91935483871	0.08	0.03215
8.438961	3.742378	0.024042	0.000241	-0.642792	0.000241	0.487246	0.176738	3191	9	24	0.604767	4405	3.7786	5.4685	39.1389	0.00673	0.0216	39995595	4405	3.745205	0.963164	0.001131	0.520244	0.000162	0.463021	0.000144	-5e-06	1.44562689103058	2580	Est.	tropics_19	0.937662333333333	1.06350874719924	0.213085764809903	1.01072242423859	1.48765432098765	1.05231944123485	1227.34722222222	0.08	0.0110125
10.83	1.8711	0.003569	0.000121	-0.661997	0.000121	0.486603	0.174104	3303	9	19	0.331032	2317	3.8543	3.5219	11.4155	0.00628	0.0355	39997683	2317	4.052055	0.996133	0.001299	0.520616	0.000135	0.478516	0.000185	1e-06	1.68348122490976	3091	Transient	tropics_19	1.20333333333333	1.00747126785691	0.0931485758275597	0.990788243724568	0.896296296296296	1.01690016634762	941.102702702703	0.08	0.0057925
5.996785	4.659154	0.008753	0.000301	-0.623176	0.000301	0.470515	0.176667	4269	7	18	0.519257	2960	5.2851	4.8452	24.9066	0.00615	0.0206	39997040	2960	6.69863	1.001613	0.001249	0.531303	0.000169	0.471495	0.000167	-1.2e-05	1.20061884661824	3579	Transient	tropics_19	0.856683571428571	1.00716685937386	0.240992794235388	1.00928968273694	1.7810650887574	0.997921505000053	1057.88622754491	0.08	0.0074
6.295195	6.368238	0.010398	0.000411	-0.625573	0.000411	0.47245	0.16995	4115	7	28	0.783248	5444	4.852	3.7397	30.4414	0.0066	0.011	39994556	5444	6.276712	0.958241	0.001085	0.529036	0.000184	0.452976	9.6e-05	7e-06	0.976235514534725	3778	Est.	tropics_19	0.899313571428571	1.05448655093998	0.378801843317972	1.0111879183545	2.23369565217391	1.042991240154	1770.3125	0.08	0.01361
5.07837	12.642761	0.054792	0.000816	-0.615799	0.000816	0.489067	0.167775	4395	7	19	0.458421	3331	5.3871	5.0151	18.2648	0.00631	0.0293	39996669	3331	7.043836	1.0167	0.000999	0.531741	0.000168	0.478171	7.8e-05	4e-06	1.45225711360978	4346	Est.	tropics_19	0.725481428571428	1.03897007679861	0.816816816816817	1.01592522630539	4.85714285714286	1.02278682730655	2150.96153846154	0.08	0.0083275
5.725697	4.254826	0.006247	0.000275	-0.620998	0.000275	0.46847	0.16149	5025	6	61	0.261365	16058	6.9463	5.8808	136.9863	0.00664	0.0656	39983942	16058	8.769863	0.978506	0.001197	0.533954	0.00018	0.45842	0.000236	-6e-05	2.30990941804491	4576	Transient	tropics_19	0.954282833333333	1.02837034540368	0.229741019214703	1.00646841648206	1.52777777777778	1.02192312726321	684.279661016949	0.08	0.040145
8.516627	4.342254	0.024972	0.00028	-0.643416	0.00028	0.488259	0.150321	4941	6	90	0.38129	25356	6.9194	5.0356	91.3242	0.0062	0.054	39974644	25356	8.539726	0.974348	0.001186	0.53466	0.000176	0.455793	0.000167	-1.9e-05	1.95802982252998	4585	Est.	tropics_19	1.41943783333333	1.0522794854641	0.236087689713322	0.982856892464012	1.59090909090909	1.07122970295726	900.125748502994	0.08	0.06339
4.955204	5.982183	-0.019407	0.000386	-0.61481	0.000386	0.45371	0.166603	5165	7	51	0.216292	9219	6.9774	6.0726	68.4932	0.00624	0.077	39990781	9219	9.153425	0.988822	0.000928	0.531079	0.000185	0.465772	0.000182	-6.6e-05	2.52711290110722	4600	Transient	tropics_19	0.707886285714286	0.99186719500278	0.415948275862069	1.01819809640112	2.08648648648649	0.974103209295535	915.401098901099	0.08	0.0230475
4.759804	4.829561	0.012185	0.000312	-0.61324	0.000312	0.467542	0.161014	5151	7	52	0.205134	9584	6.9807	5.8658	54.7945	0.00634	0.0774	39990416	9584	9.115068	0.985335	0.000961	0.531425	0.000179	0.463831	0.000198	-6.8e-05	2.51289359142302	4607	Transient	tropics_19	0.679972	1.02732526456451	0.324661810613944	1.01913395327871	1.74301675977654	1.0080007588971	813.20202020202	0.08	0.02396
8.229762	3.922209	0.021226	0.000253	-0.641112	0.000253	0.485123	0.145317	5151	7	52	0.205134	9584	6.9807	5.8658	54.7945	0.00634	0.0774	39990416	9584	9.115068	0.985335	0.000961	0.531425	0.000179	0.463831	0.000198	-6.8e-05	2.51289359142302	5037	Est.	tropics_19	1.17568028571429	1.03665542572134	0.263267429760666	0.991120855731	1.41340782122905	1.04590465061628	733.924242424242	0.08	0.02396
8.743038	3.497262	0.059045	0.000226	-0.645234	0.000226	0.505903	0.142085	5375	8	37	0.309223	9650	5.9672	6.3603	39.1389	0.00616	0.0674	39990350	9650	9.728767	1.009865	0.001065	0.524064	0.000194	0.482052	0.000205	-6.8e-05	2.30429511595738	5647	Est.	tropics_19	1.09287975	1.05046018695573	0.212206572769953	1.00090787658536	1.16494845360825	1.04947806460714	693.09756097561	0.08	0.024125
8.023862	11.669242	-0.014062	0.000753	-0.639458	0.000753	0.467675	0.149448	5893	9	63	0.637389	22156	5.0198	7.6438	273.9726	0.00635	0.0298	39977844	22156	11.147945	0.9926	0.000957	0.522387	0.000193	0.475235	8.8e-05	-1.6e-05	1.53689763292516	5772	Transient	tropics_19	0.891540222222222	0.993387475428529	0.786833855799373	1.0099376401033	3.90155440414508	0.984092080760045	1698.27272727273	0.08	0.05539
4.698556	3.374835	0.053611	0.000218	-0.612748	0.000218	0.487108	0.143224	6047	8	43	0.699611	12081	4.8773	8.0644	68.4932	0.00626	0.019	39987919	12081	11.569863	0.985972	0.00076	0.525619	0.000182	0.469127	2.7e-05	1e-06	1.25246224209442	6433	Est.	tropics_19	0.5873195	1.0700852544423	0.286842105263158	1.03089840847929	1.1978021978022	1.03832864021896	5304.59259259259	0.08	0.0302025
5.817982	6.583098	0.034083	0.000425	-0.62174	0.000425	0.481919	0.148195	7335	5	22	0.850471	5096	5.8726	11.1493	45.6621	0.00666	0.0078	39994904	5096	15.09863	1.003751	0.000699	0.536777	0.000168	0.467678	4.3e-05	-1e-05	0.649826540096755	7837	Est.	tropics_19	1.1635964	1.03080393525307	0.608011444921316	1.0004326342996	2.5297619047619	1.03045043812196	3446.39534883721	0.08	0.01274
6.130293	8.8169	0.004243	0.000569	-0.624248	0.000569	0.46917	0.150809	7951	6	67	0.532385	25953	4.8104	5.8521	54.7945	0.00618	0.0264	39974047	25953	16.786301	0.990753	0.001193	0.53238	0.000206	0.465503	0.000186	-4.6e-05	1.85061341947465	7969	Transient	tropics_19	1.0217155	1.01362500468752	0.476948868398994	1.00616870749731	2.7621359223301	1.00787750025242	810.801075268817	0.08	0.0648825
8.011525	7.310376	-0.002836	0.000472	-0.639359	0.000472	0.472861	0.144061	8091	7	59	0.393401	18124	5.0633	4.4082	273.9726	0.0061	0.0341	39981876	18124	17.169863	0.990732	0.000803	0.531662	0.000192	0.466104	9.6e-05	-3.7e-05	2.15311307328553	8148	Transient	tropics_19	1.14450357142857	1.00649622465923	0.587795765877958	0.992417225299587	2.45833333333333	1.01449676467055	1500.63541666667	0.08	0.04531
6.613736	4.336431	0.027474	0.00028	-0.628131	0.00028	0.482041	0.144513	7993	6	65	0.491929	23975	4.8109	5.9658	136.9863	0.00642	0.0305	39976025	23975	16.90137	0.991034	0.001001	0.532344	0.000205	0.465668	0.000147	-4.7e-05	1.96005839545864	8249	Est.	tropics_19	1.10228933333333	1.03715401341698	0.27972027972028	1.00233710885673	1.36585365853659	1.03516024291985	983.081632653061	0.08	0.0599375
6.25308	3.481304	0.002411	0.000225	-0.625234	0.000225	0.468598	0.148612	8315	7	48	0.267691	10994	5.8492	5.4247	68.4932	0.00606	0.0487	39989006	10994	17.783562	0.992184	0.000807	0.528869	0.000194	0.469274	0.000114	-4.9e-05	2.4497507555886	8583	Transient	tropics_19	0.893297142857143	1.01031049563159	0.278810408921933	1.01185017839571	1.15979381443299	0.998559476979334	1303.61403508772	0.08	0.027485
8.638843	7.510061	0.012085	0.000485	-0.644397	0.000485	0.482341	0.145771	8609	7	43	0.495614	13793	6.0651	12.8945	54.7945	0.0063	0.0537	39986207	13793	18.589041	1.013427	0.000756	0.531211	0.000165	0.477139	5.7e-05	-1.2e-05	1.83603829358303	8973	Transient	tropics_19	1.23412042857143	0.998748127558123	0.641534391534392	0.988268332215767	2.93939393939394	1.01090248334343	2557.38596491228	0.08	0.0344825
3.97318	3.405411	0.046092	0.00022	-0.606922	0.00022	0.480618	0.144485	8385	7	45	0.334822	9402	6.0216	10.4822	136.9863	0.0061	0.0515	39990598	9402	17.975342	0.992646	0.001103	0.528331	0.000211	0.469936	0.000134	-3e-05	2.35789436219442	9073	Est.	tropics_19	0.567597142857143	1.05492869183385	0.199456029011786	1.03159928069379	1.04265402843602	1.02273075482619	1078.24626865672	0.08	0.023505
4.377041	5.386013	0.04591	0.000347	-0.610166	0.000347	0.482229	0.138665	8973	6	52	0.772514	20709	4.968	5.2137	136.9863	0.00614	0.0246	39979291	20709	19.586301	0.995893	0.000857	0.534177	0.000187	0.466244	3.4e-05	7e-06	1.01190594022803	9684	Est.	tropics_19	0.729506833333333	1.05129785880659	0.4049008168028	1.01700500080705	1.85561497326203	1.03428462350186	4078.38235294118	0.08	0.0517725
4.57987	5.728849	0.020565	0.00037	-0.611795	0.00037	0.470956	0.140001	9281	5	50	0.713381	23212	4.184	6.0479	91.3242	0.00632	0.0233	39976788	23212	20.430137	1.009673	0.00083	0.538808	0.000149	0.468632	5.5e-05	7e-06	1.10280094448938	9990	Transient	tropics_19	0.915974	1.01099852789114	0.44578313253012	1.00662282127593	2.48322147651007	1.00495911504123	2545.47272727273	0.08	0.05803
6.513	5.615831	-0.0043	0.000362	-0.627322	0.000362	0.466435	0.143057	9673	6	50	0.37779	10887	5.4357	6.0849	91.3242	0.00617	0.0433	39989113	10887	21.50411	0.992293	0.00121	0.535641	0.000162	0.463365	0.000203	-3.4e-05	2.37202671550274	10192	Transient	tropics_19	1.0855	1.00344276515411	0.299173553719008	0.996973706915622	2.23456790123457	1.00662544646229	704.714285714286	0.08	0.0272175
5.940655	4.250912	0.00537	0.000274	-0.622725	0.000274	0.468889	0.140332	9505	5	57	0.636675	17816	4.6423	5.6233	273.9726	0.00658	0.0265	39982184	17816	21.043836	0.984414	0.000695	0.537406	0.000156	0.458131	5.5e-05	-9e-06	1.51912258449377	10218	Transient	tropics_19	1.188131	1.02130246450549	0.394244604316547	0.998277902509637	1.75641025641026	1.02348236639738	2551.49090909091	0.08	0.04454
6.138593	3.663095	0.080564	0.000236	-0.624315	0.000236	0.506215	0.127467	9701	6	50	0.343632	10357	5.439	6.1616	45.6621	0.00609	0.0462	39989643	10357	21.580822	0.997963	0.00147	0.535291	0.000162	0.46634	0.000281	-4.6e-05	2.45330890503299	10935	Est.	tropics_19	1.02309883333333	1.08611062124364	0.160544217687075	1.00062995306334	1.45679012345679	1.08550628296951	453.619217081851	0.08	0.0258925
8.409358	3.639628	0.084148	0.000235	-0.642554	0.000235	0.517859	0.121048	9967	7	94	0.720129	47036	3.5553	4.8795	91.3242	0.00607	0.038	39952964	47036	22.309589	1.03943	0.001243	0.528845	0.000135	0.491605	0.000217	-3.1e-05	1.3776482663198	11213	Est.	tropics_19	1.20133685714286	1.04652537909952	0.189058728881738	0.994520960718165	1.74074074074074	1.05340466431383	557.824884792627	0.08	0.11759
8.409938	4.117665	-0.011193	0.000266	-0.642559	0.000266	0.470257	0.128085	10527	8	23	0.649804	3578	4.3123	11.8589	39.1389	0.00613	0.0325	39996422	3578	23.843836	0.993268	0.000687	0.524902	0.000171	0.473301	7.3e-05	-2.9e-05	1.37859637530389	11682	Transient	tropics_19	1.05124225	0.995571596549102	0.387190684133916	1.00198667130319	1.55555555555556	0.993568574754754	1754.58904109589	0.08	0.008945
11.577061	2.394599	0.024226	0.000154	-0.667998	0.000154	0.499762	0.122529	10569	8	22	0.613967	3365	4.4497	11.9164	18.2648	0.00608	0.0359	39996635	3365	23.958904	0.99285	0.000694	0.524485	0.000174	0.473529	0.000121	-5.6e-05	1.46514277937719	11829	Transient	tropics_19	1.447132625	1.03189991807701	0.221902017291066	0.977595249642896	0.885057471264368	1.05539893016056	1012.63636363636	0.08	0.0084125
9.619835	4.097899	0.053998	0.000264	-0.652277	0.000264	0.506842	0.124353	10807	9	18	0.604814	3988	5.0886	8.8137	24.9066	0.00627	0.0329	39996012	3988	24.610959	1.013716	0.001128	0.520679	0.000196	0.486971	0.000152	-3.4e-05	1.49939835674084	12676	Transient	tropics_19	1.06887055555556	1.04120137315381	0.234042553191489	1.00034460931529	1.3469387755102	1.040805304628	818.111842105263	0.08	0.00997
5.604839	1.937934	0.078355	0.000125	-0.620028	0.000125	0.502862	0.12591	10835	9	23	0.616567	4358	5.08	13.8397	17.1233	0.00622	0.0331	39995642	4358	24.687671	1.02006	0.001043	0.521673	0.00019	0.489033	8.8e-05	-7e-06	1.46215514032528	12716	Transient	tropics_19	0.622759888888889	1.06023814809542	0.119846596356663	1.03116200255964	0.657894736842105	1.02827825525067	1430.79545454545	0.08	0.010895
8.562414	5.914143	0.008968	0.000382	-0.643783	0.000382	0.480485	0.227802	1903	7	28	0.427596	8791	3.0998	5.1479	91.3242	0.00632	0.0256	39991209	8791	0.216438	0.988991	0.000651	0.530739	0.000195	0.466138	1e-04	-6e-05	1.74944145647974	1043	Transient	tropics_21	1.223202	1.02024015687766	0.58678955453149	0.989754747840201	1.95897435897436	1.03077843900304	2278.02	0.08	0.0219775
11.010274	2.845785	0.0191	0.000184	-0.663445	0.000184	0.494994	0.219011	2043	8	31	0.287518	7050	3.8795	5.5315	91.3242	0.00606	0.0365	39992950	7050	0.6	0.993179	0.000914	0.527885	0.000206	0.470705	0.000207	-9.3e-05	2.1008569699725	1371	Transient	tropics_21	1.37628425	1.0262838540468	0.201312910284464	0.975731163279398	0.893203883495146	1.05160132142212	1058.02415458937	0.08	0.017625
11.211429	5.484822	0.005419	0.000354	-0.665061	0.000354	0.48905	0.215987	2211	8	30	0.181832	6374	4.6977	5.9918	54.7945	0.00604	0.0448	39993626	6374	1.060274	1.003548	0.000886	0.524744	0.000246	0.478525	0.000225	-0.000125	2.27006266161089	1423	Est.	tropics_21	1.401428625	1.00187904249569	0.399548532731377	0.979986732536681	1.4390243902439	1.02199467112481	959.942222222222	0.08	0.015935
3.068421	3.059529	0.041247	0.000197	-0.599655	0.000197	0.474837	0.236505	2477	8	32	0.218288	9799	6.1789	6.7205	136.9863	0.00636	0.0545	39990201	9799	1.789041	1.016727	0.000882	0.524779	0.000283	0.484745	0.000162	-0.00011	2.24832952704422	1636	Transient	tropics_21	0.383552625	1.02496488713228	0.223356009070295	1.04615658929452	0.696113074204947	0.97956038742019	1459.90740740741	0.08	0.0244975
7.858018	3.004356	0.069609	0.000194	-0.638126	0.000194	0.507679	0.208439	2519	8	32	0.24757	11625	5.9868	6.8356	136.9863	0.00602	0.0569	39988375	11625	1.90411	1.022904	0.000858	0.525097	0.00029	0.487405	0.00016	-0.000116	2.15042339372007	1713	Est.	tropics_21	0.98225225	1.0480836056245	0.226107226107226	1.00606458714705	0.668965517241379	1.04159579815554	1302.74375	0.08	0.0290625
9.411348	5.881857	0.022216	0.000379	-0.650602	0.000379	0.490425	0.193276	2869	9	74	0.505216	25116	5.9812	7.3452	Inf	0.00638	0.0479	39974884	25116	2.863014	0.97974	0.000881	0.523253	0.000194	0.46839	0.000157	-6.3e-05	1.72858162220756	1868	Est.	tropics_21	1.04570533333333	1.04360811335304	0.430192962542565	0.997092419499105	1.95360824742268	1.04704412989176	1231.05732484076	0.08	0.06279
3.861624	4.631221	0.062903	0.000299	-0.606026	0.000299	0.488502	0.186004	3541	6	41	0.835	23606	4.4931	9.1849	Inf	0.00602	0.0114	39976394	23606	4.70411	1.02428	0.001202	0.532899	0.000235	0.480684	5.8e-05	8e-06	0.752630859159648	2913	Est.	tropics_21	0.643604	1.03968010371984	0.248752079866889	1.02367323188714	1.27234042553191	1.01626432333924	3206.96551724138	0.08	0.059015
5.91494	7.452961	-0.00503	0.000481	-0.622518	0.000481	0.463976	0.17994	3821	5	50	0.588139	20774	3.6063	3.5205	273.9726	0.00644	0.016	39979226	20774	5.471233	0.982298	0.000737	0.538492	0.000148	0.456206	5.3e-05	1e-06	1.1734855594109	3117	Est.	tropics_21	1.182988	1.01291321907004	0.652645861601085	0.996470880609835	3.25	1.01703177950312	3395.09433962264	0.08	0.051935
8.303342	7.476107	-0.000697	0.000482	-0.641703	0.000482	0.474828	0.177919	5347	6	18	0.613355	4852	6.7152	5.5041	30.4414	0.0062	0.0165	39995148	4852	9.652055	0.991871	0.000882	0.535744	0.00018	0.463033	7.4e-05	-9e-06	1.44763145559182	4039	Transient	tropics_21	1.38389033333333	1.00749315470265	0.546485260770975	0.982549891814281	2.67777777777778	1.02547334639216	2404.31081081081	0.08	0.01213
7.198238	5.70079	0.012724	0.000368	-0.632826	0.000368	0.477	0.180221	5515	6	22	0.425487	5650	7.1972	6.0534	34.2466	0.00596	0.0207	39994350	5650	10.112329	1.008965	0.00051	0.535541	0.000192	0.471272	5.6e-05	-5.2e-05	1.66665862937679	4308	Transient	tropics_21	1.19970633333333	1.0038061721856	0.72156862745098	0.991686577288876	1.91666666666667	1.01215433974435	3218.23214285714	0.08	0.014125
2.149533	2.954275	0.044876	0.000191	-0.592274	0.000191	0.473001	0.182941	5319	6	23	0.623133	4954	6.6833	5.7781	22.8311	0.0113	0.016	39995046	4954	9.575342	0.987361	0.001168	0.535779	0.000183	0.460933	0.000168	-2.8e-05	1.42093518056088	4448	Est.	tropics_21	0.3582555	1.05928648234599	0.163527397260274	1.03226923160017	1.04371584699454	1.026181679333	1088.93452380952	0.08	0.012385
7.356485	8.940955	-0.004333	0.000577	-0.634097	0.000577	0.469654	0.180477	6047	6	31	0.755175	16281	6.0046	6.0932	136.9863	0.00606	0.0101	39983719	16281	11.569863	0.999266	0.000593	0.534239	0.000166	0.467784	5e-06	-1e-06	0.990266404547419	4924	Est.	tropics_21	1.22608083333333	0.996407737179665	0.973018549747049	0.992840725191628	3.47590361445783	1.00399757152874	36095.4	0.08	0.0407025
5.509978	5.566974	0.052493	0.000359	-0.619266	0.000359	0.48966	0.178318	6649	6	17	0.445492	5091	9.1611	6.9425	136.9863	0.00648	0.0231	39994909	5091	13.219178	1.000775	0.000685	0.533356	0.000145	0.469286	5.8e-05	-1.2e-05	1.52795593078522	5682	Est.	tropics_21	0.918329666666667	1.05307904852382	0.524087591240876	1.00934354119524	2.47586206896552	1.04341488985395	3074.44827586207	0.08	0.0127275
3.579534	4.261133	0.047536	0.000275	-0.60376	0.000275	0.479946	0.177946	7181	7	54	0.435658	22054	6.7671	8.4	273.9726	0.00631	0.0259	39977946	22054	14.676712	1.000966	0.000921	0.530428	0.000216	0.472023	0.000108	-4.1e-05	1.78925951186182	5973	Est.	tropics_21	0.511362	1.04767190200672	0.298588490770901	1.03077510788334	1.27314814814815	1.01678519902632	1647.64814814815	0.08	0.055135
7.757246	5.770781	-0.003582	0.000372	-0.637316	0.000372	0.471411	0.174213	7699	6	27	0.599148	6808	9.1337	7.2767	68.4932	0.00667	0.0409	39993192	6808	16.09589	0.989483	0.000766	0.533592	0.000192	0.463809	6.5e-05	-2.4e-05	1.62358633198468	6211	Transient	tropics_21	1.29287433333333	1.00701518642454	0.485639686684073	0.990849896323184	1.9375	1.01639036758666	2680.2	0.08	0.01702
4.387947	5.51428	0.030132	0.000356	-0.610253	0.000356	0.474553	0.176383	7853	6	32	0.670502	6519	9.4892	7.6986	34.2466	0.00609	0.0406	39993481	6519	16.517808	0.992491	0.000601	0.5356	0.000159	0.463464	4.4e-05	-1.8e-05	1.39779906369848	6829	Est.	tropics_21	0.7313245	1.03838781704793	0.59234608985025	1.01421474737272	2.23899371069182	1.02392634595136	4008.70454545455	0.08	0.0162975
3.796117	3.3128	0.028445	0.000214	-0.6055	0.000214	0.471541	0.177781	8077	5	39	0.50958	9447	10.7304	8.3123	54.7945	0.00594	0.0488	39990553	9447	17.131507	1.010895	0.000779	0.536756	0.000171	0.471005	3.7e-05	1e-06	1.55889781310253	7054	Transient	tropics_21	0.7592234	1.01776487403749	0.274711168164313	1.0168520848846	1.25146198830409	1.00113799216569	4804.89189189189	0.08	0.0236175
5.87409	4.190571	0.040059	0.00027	-0.62219	0.00027	0.48526	0.16502	8357	5	65	0.370935	24414	11.8383	9.0795	Inf	0.00624	0.062	39975586	24414	17.89863	0.999733	0.000871	0.538473	0.000156	0.464336	8.8e-05	-8e-06	1.83430959546689	7120	Est.	tropics_21	1.174818	1.04115017093527	0.309988518943743	0.996832948639585	1.73076923076923	1.04506219634058	1875.22727272727	0.08	0.061035
7.80025	5.907665	0.023349	0.000381	-0.637662	0.000381	0.484596	0.157188	8609	6	65	0.367615	19194	8.4085	9.7699	273.9726	0.00618	0.0556	39980806	19194	18.589041	0.985803	0.001209	0.535857	0.000169	0.460173	0.00022	-4.6e-05	2.18962698750891	7326	Transient	tropics_21	1.30004166666667	1.03836539541289	0.315136476426799	0.986320372802412	2.25443786982249	1.05307351800301	714.490909090909	0.08	0.047985
6.942857	10.177466	0.019785	0.000657	-0.630775	0.000657	0.479519	0.15922	8763	6	65	0.400878	15945	5.9149	10.1918	136.9863	0.00634	0.0489	39984055	15945	19.010959	1.004187	0.001026	0.532562	0.000213	0.471689	0.000175	-6.5e-05	2.33526836540766	7583	Est.	tropics_21	1.15714283333333	1.01572916231376	0.640350877192982	0.999281214701352	3.08450704225352	1.01659992071047	909.828571428571	0.08	0.0398625
11.839054	6.21132	0.022212	0.000401	-0.670102	0.000401	0.499965	0.146767	8833	7	58	0.364296	15976	5.3007	10.3836	91.3242	0.00618	0.048	39984024	15976	19.20274	1.008071	0.000948	0.531965	0.000228	0.47408	0.000182	-8.5e-05	2.34004243999946	7604	Transient	tropics_21	1.69129342857143	1.01427431512883	0.422995780590717	0.961823402241549	1.75877192982456	1.05460048936888	806.412087912088	0.08	0.03994
7.088625	7.161022	0.04843	0.000462	-0.631946	0.000462	0.49404	0.147329	8917	7	54	0.252259	16602	4.8503	10.7137	68.4932	0.00626	0.0507	39983398	16602	19.432877	1.004099	0.001091	0.531644	0.00023	0.472476	0.000189	-7.3e-05	2.45129682441236	7876	Transient	tropics_21	1.01266071428571	1.0453370591107	0.423464711274061	0.999835200149951	2.00869565217391	1.04564041348132	779.518518518518	0.08	0.041505
6.221569	5.986855	0.074963	0.000386	-0.624981	0.000386	0.503823	0.142089	8973	6	54	0.253466	18247	4.4581	10.7671	273.9726	0.00615	0.0493	39981753	18247	19.586301	1.0134	0.001143	0.532289	0.000222	0.476222	0.000156	-4.6e-05	2.42365145361229	8054	Est.	tropics_21	1.03692816666667	1.06359213529589	0.337707786526684	1.00560334439139	1.73873873873874	1.05795826316298	910.826923076923	0.08	0.0456175
7.101374	2.815273	0.06235	0.000182	-0.632048	0.000182	0.501336	0.135626	9197	6	83	0.507242	42116	3.3369	3.9479	54.7945	0.0061	0.0317	39957884	42116	20.2	1.008351	0.001055	0.532495	0.000139	0.473607	0.000148	-1.4e-05	1.62623527119988	8454	Est.	tropics_21	1.18356233333333	1.0555201479683	0.172511848341232	0.998135511436347	1.30935251798561	1.05854854341258	916.391891891892	0.08	0.10529
2.975309	2.63725	0.028214	0.00017	-0.598907	0.00017	0.468278	0.14314	9631	7	24	0.435136	4679	4.4942	4.1836	22.8311	0.00641	0.0285	39995321	4679	21.389041	0.989508	0.001075	0.528489	0.000216	0.468238	5.5e-05	8e-06	1.61480617752487	8649	Est.	tropics_21	0.425044142857143	1.03952245423764	0.158139534883721	1.03958987821957	0.787037037037037	1.00008542664201	2602.54545454545	0.08	0.0116975
4.871495	2.892365	0.055958	0.000187	-0.614137	0.000187	0.488832	0.138603	9813	6	16	0.375	3936	4.6668	3.3041	27.3973	0.00617	0.0312	39996064	3936	21.887671	1.021893	0.000877	0.535691	0.000186	0.477059	2.7e-05	1e-05	1.64451893103655	9672	Est.	tropics_21	0.811915833333333	1.03489628128061	0.213226909920182	1.01011155644987	1.00537634408602	1.0246782892682	5133.44444444444	0.08	0.00984
2.391788	2.562158	0.097201	0.000165	-0.59422	0.000165	0.499689	0.136077	10135	6	62	0.313863	29618	5.4915	4.2699	68.4932	0.00588	0.04	39970382	29618	22.769863	1.022466	0.001173	0.535281	0.000159	0.477687	0.000104	1.3e-05	1.72872946620147	9791	Est.	tropics_21	0.398631333333333	1.07786652056472	0.140664961636829	1.03122089612404	1.0377358490566	1.04605944896972	1308.43269230769	0.08	0.074045
4.14121	4.308812	0.061128	0.000278	-0.608272	0.000278	0.489078	0.13168	10261	5	107	0.385893	51890	5.6369	5.0411	91.3242	0.00613	0.0497	39948110	51890	23.115068	1.009656	0.001744	0.539248	0.000172	0.468161	0.000157	5.1e-05	1.84343406671736	9918	Est.	tropics_21	0.828242	1.05286847595206	0.159403669724771	1.00935115394443	1.61627906976744	1.04467907407922	838.726114649681	0.08	0.129725
9.198813	4.907061	0.015176	0.000317	-0.648895	0.000317	0.485895	0.122544	10695	6	32	0.360724	3870	3.6629	13.1493	39.1389	0.00633	0.0316	39996130	3870	24.30411	0.982008	0.001212	0.534412	0.000158	0.459664	0.000252	-5.8e-05	1.93770286829454	10383	Transient	tropics_21	1.5331355	1.03389355304446	0.261551155115512	0.97794015886102	2.00632911392405	1.0570655957395	486.285714285714	0.08	0.009675
6.240803	3.674456	0.010194	0.000237	-0.625136	0.000237	0.472121	0.129485	10723	6	28	0.31747	3257	3.7318	13.1877	34.2466	0.0064	0.0367	39996743	3257	24.380822	0.985541	0.001006	0.533997	0.00016	0.461658	0.000189	-4.9e-05	1.98464168446578	10524	Est.	tropics_21	1.04013383333333	1.025067588081	0.23558648111332	1.00223154421202	1.48125	1.02266396336682	685.10582010582	0.08	0.0081425
9.96729	4.919491	0.014257	0.000317	-0.655068	0.000317	0.488436	0.128208	10877	8	18	0.332066	2367	4.1446	13.3973	13.6986	0.00628	0.045	39997633	2367	24.80274	1.000549	0.00072	0.527039	0.000149	0.474898	0.000155	-6.2e-05	1.84013142963619	10828	Transient	tropics_21	1.24591125	1.01380253814196	0.440277777777778	0.985518608163181	2.12751677852349	1.02850717417214	827.148387096774	0.08	0.0059175
6.778534	5.729486	0.032849	0.00037	-0.629455	0.00037	0.485166	0.21719	1917	9	55	0.413993	14464	4.1117	5.1589	91.3242	0.00637	0.0446	39985536	14464	0.254795	1.00089	0.00106	0.52293	0.000227	0.478689	6.6e-05	-8e-06	1.98274762758623	1219	Transient	tropics_22	0.753170444444444	1.03247558162463	0.349056603773585	1.01903150067764	1.62995594713656	1.01353070574005	3290.75757575758	0.08	0.03616
4.968498	4.213063	0.076565	0.000272	-0.614916	0.000272	0.499533	0.210601	1959	8	46	0.394395	14701	4.2365	5.274	273.9726	0.00608	0.0483	39985299	14701	0.369863	1.010948	0.001054	0.524561	0.000223	0.481972	4.2e-05	5e-06	2.00430620725493	1377	Est.	tropics_22	0.62106225	1.0678811969162	0.258064516129032	1.03074058317709	1.21973094170404	1.03643572655673	5014.30952380952	0.08	0.0367525
6.694884	7.678067	0.007651	0.000495	-0.628783	0.000495	0.472746	0.19979	2533	5	37	0.651855	11995	4.1068	4.7726	136.9863	0.00627	0.0214	39988005	11995	1.942466	0.981011	0.000705	0.536653	0.000175	0.457216	6.9e-05	-2.4e-05	1.35640255331076	1639	Transient	tropics_22	1.3389768	1.02718557048693	0.702127659574468	0.993640881159144	2.82857142857143	1.03396644036954	2895.50724637681	0.08	0.0299875
8.661447	7.07703	-0.007381	0.000457	-0.644579	0.000457	0.473145	0.19516	2477	6	45	0.687294	15142	3.9038	4.6192	136.9863	0.00643	0.0224	39984858	15142	1.789041	0.981808	0.000754	0.536272	0.000183	0.457889	5.1e-05	-1.2e-05	1.30648521512763	1857	Transient	tropics_22	1.4435745	1.01103899406558	0.606100795755968	0.978763522129073	2.49726775956284	1.03331811858332	3826.66666666667	0.08	0.037855
4.631579	4.83795	0.017225	0.000312	-0.61221	0.000312	0.469449	0.1955	2533	5	37	0.651855	11995	4.1068	4.7726	136.9863	0.00627	0.0214	39988005	11995	1.942466	0.981011	0.000705	0.536653	0.000175	0.457216	6.9e-05	-2.4e-05	1.35640255331076	2157	Est.	tropics_22	0.9263158	1.03706707240916	0.442553191489362	1.01024570731348	1.78285714285714	1.02675540663494	2833.33333333333	0.08	0.0299875
6.528651	4.215907	0.025053	0.000272	-0.627448	0.000272	0.480335	0.191552	2855	5	23	0.417008	6350	4.5741	4.189	21.0748	0.00612	0.0362	39993650	6350	2.824658	1.008912	0.001049	0.53772	0.000158	0.469231	9.8e-05	5e-06	1.80126086023631	2391	Transient	tropics_22	1.3057302	1.01631209031699	0.259294566253575	0.9929939579441	1.72151898734177	1.02366425065693	1954.61224489796	0.08	0.015875
3.890295	6.072353	0.043196	0.000392	-0.606256	0.000392	0.478864	0.189104	2813	5	24	0.395589	5622	4.5535	4.1315	34.2466	0.00635	0.0367	39994378	5622	2.709589	1.004829	0.00099	0.537861	0.000161	0.467216	9e-05	2e-06	1.80810544479521	2559	Est.	tropics_22	0.778059	1.03912459406653	0.395959595959596	1.01399615831155	2.43478260869565	1.02493065305983	2101.15555555556	0.08	0.014055
5.535609	7.128073	-0.035364	0.00046	-0.619472	0.00046	0.448747	0.188731	3303	5	81	0.685691	21078	4.4178	4.1822	Inf	0.00651	0.0148	39978922	21078	4.052055	0.968799	0.000664	0.539355	0.000151	0.449214	3.5e-05	2e-06	1.32353205182622	2733	Transient	tropics_22	1.1071218	0.996340830087268	0.692771084337349	0.997911481781155	3.04635761589404	0.998960406398732	5392.31428571429	0.08	0.052695
4.312611	6.449344	-0.006225	0.000416	-0.609648	0.000416	0.457327	0.182712	3485	5	38	0.506273	6058	5.1506	5.5644	54.7945	0.00636	0.0281	39993942	6058	4.550685	0.974514	0.000936	0.538661	0.000156	0.452454	9.7e-05	-2e-06	2.0340689563124	2974	Transient	tropics_22	0.8625222	1.01978456458421	0.444444444444444	1.00906165890242	2.66666666666667	1.01077015564013	1883.62886597938	0.08	0.015145
3.468627	4.405879	0.024972	0.000284	-0.602869	0.000284	0.468617	0.18223	3555	5	32	0.459414	4780	5.3764	5.3548	30.4414	0.00656	0.0323	39995220	4780	4.742466	0.989871	0.000851	0.537845	0.00016	0.460266	5.8e-05	6e-06	2.04759387239739	3165	Est.	tropics_22	0.6937254	1.03577780549483	0.333725029377203	1.01746665308786	1.775	1.01814385594417	3141.89655172414	0.08	0.01195
4.077441	2.798717	0.045002	0.000181	-0.607759	0.000181	0.480427	0.181834	3709	6	24	0.294252	3514	5.844	5.8712	45.6621	0.0063	0.045	39996486	3514	5.164384	1.005926	0.001089	0.535582	0.000165	0.46972	0.000112	0	2.03309373468159	3240	Est.	tropics_22	0.6795735	1.03986769600003	0.166207529843894	1.01678152695179	1.0969696969697	1.02279443072469	1623.51785714286	0.08	0.008785
7.217125	2.46356	0.000162	0.000159	-0.632978	0.000159	0.471092	0.180883	3653	5	23	0.397422	3568	5.7004	5.489	27.3973	0.00608	0.0386	39996432	3568	5.010959	0.993267	0.001097	0.536621	0.000167	0.462912	0.000118	-1e-06	1.96227709120852	3347	Transient	tropics_22	1.443425	1.00694175193851	0.144940747493163	0.989540293655771	0.952095808383233	1.01767074519563	1532.90677966102	0.08	0.00892
6.411371	3.854185	0.022598	0.000249	-0.626506	0.000249	0.478673	0.178954	3639	5	26	0.39481	3584	5.583	5.7753	19.5695	0.00652	0.039	39996416	3584	4.972603	0.985486	0.001512	0.536942	0.000159	0.459003	0.000207	4e-06	1.96636448027564	3585	Transient	tropics_22	1.2822742	1.03791963464648	0.16468253968254	0.995369949639138	1.56603773584906	1.04285375041122	864.512077294686	0.08	0.00896
6.829512	9.404208	-0.002116	0.000607	-0.629864	0.000607	0.468742	0.176019	4367	6	59	0.462093	19126	8.1307	6.4671	136.9863	0.00607	0.0577	39980874	19126	6.967123	0.986895	0.00081	0.532326	0.000189	0.463671	5.5e-05	-1.1e-05	1.83425568188701	3763	Est.	tropics_22	1.138252	1.01113719002506	0.749382716049383	1.0006353971391	3.21164021164021	1.0109366339495	3200.34545454545	0.08	0.047815
4.98402	6.654917	-0.00061	0.000429	-0.615041	0.000429	0.462468	0.174626	4507	6	51	0.364444	12825	8.5689	6.9644	273.9726	0.00664	0.0645	39987175	12825	7.350685	0.987379	0.001093	0.533918	0.000189	0.462542	0.000143	-2.5e-05	2.12580136405448	3851	Est.	tropics_22	0.83067	1.01216471690422	0.392497712717292	1.01255010973035	2.26984126984127	0.99984001452841	1221.16083916084	0.08	0.0320625
10.041558	4.029442	0.021636	0.00026	-0.655664	0.00026	0.492425	0.165314	4675	6	42	0.230769	8736	9.4592	7.9699	68.4932	0.00655	0.0759	39991264	8736	7.810959	0.999346	0.000949	0.534038	0.000194	0.468036	1e-04	-2.2e-05	2.15337442161314	4126	Transient	tropics_22	1.673593	1.02254049693127	0.273972602739726	0.972023091132304	1.34020618556701	1.05210923946021	1653.14	0.08	0.02184
9.881779	4.60533	0.038419	0.000297	-0.654381	0.000297	0.500141	0.157821	4913	6	31	0.358014	10575	10.4519	7.3014	273.9726	0.00605	0.0906	39989425	10575	8.463014	1.004011	0.000866	0.532421	0.000209	0.471746	0.000161	-7.4e-05	2.07001585881987	4449	Transient	tropics_22	1.64696316666667	1.03501510686452	0.342956120092379	0.976226889546611	1.42105263157895	1.0601912893803	980.254658385093	0.08	0.0264375
6.405109	3.432602	0.05338	0.000221	-0.626456	0.000221	0.493725	0.162306	4983	7	39	0.392009	12765	10.4925	7.4932	273.9726	0.00632	0.0917	39987235	12765	8.654795	1.011258	0.000755	0.531969	0.000213	0.475543	0.000119	-6.8e-05	2.02920047896749	4637	Est.	tropics_22	0.915015571428571	1.04308732739218	0.292715231788079	1.00472519068554	1.03755868544601	1.0382341870241	1363.91596638655	0.08	0.0319125
10.510724	4.790546	0.075984	0.000309	-0.659433	0.000309	0.522101	0.139345	5291	8	62	0.462045	24740	9.1886	8.337	45.6621	0.00616	0.0961	39975260	24740	9.49863	1.004762	0.001581	0.526442	0.000232	0.477653	0.000483	-0.000174	1.65499515876751	4985	Est.	tropics_22	1.3138405	1.07383172422345	0.195445920303605	0.982338932484623	1.33189655172414	1.09305500017795	288.498964803313	0.08	0.06185
11.793195	5.62037	0.094277	0.000363	-0.669734	0.000363	0.53734	0.125307	5417	10	73	0.372471	31828	6.459	8.6822	273.9726	0.00645	0.0853	39968172	31828	9.843836	1.021808	0.002194	0.519027	0.000223	0.492774	0.000723	-0.000218	1.81748767764633	5294	Est.	tropics_22	1.1793195	1.07541151480159	0.165451230628988	0.986162011558291	1.62780269058296	1.09043902478621	173.315352697095	0.08	0.07957
13.367309	8.871512	-0.00398	0.000572	-0.682377	0.000572	0.493012	0.127665	5851	12	47	0.738799	12454	3.3104	3.1699	39.1389	0.00639	0.0134	39987546	12454	11.032877	0.960716	0.000887	0.508101	0.000154	0.4729	0.000109	-1.5e-05	1.21788394548345	5800	Est.	tropics_22	1.11394241666667	1.03675582555405	0.644870349492672	0.994712062891202	3.71428571428571	1.04252907591457	1171.23853211009	0.08	0.031135
13.047445	5.935705	0.0022	0.000383	-0.679808	0.000383	0.494679	0.134217	6173	13	19	0.350675	3037	4.6101	5.426	18.2648	0.00616	0.0327	39996963	3037	11.915068	1.002326	0.00091	0.506895	0.000157	0.494559	0.000104	-1.7e-05	1.9509145667252	6067	Transient	tropics_22	1.00364961538462	0.999876708551552	0.420879120879121	0.999643461006098	2.43949044585987	1.00024264041297	1290.54807692308	0.08	0.0075925
10.912752	5.187019	0.04242	0.000335	-0.662662	0.000335	0.506227	0.129604	6145	13	22	0.340494	3119	4.5452	3.9767	34.2466	0.00594	0.0289	39996881	3119	11.838356	1.003231	0.000844	0.507067	0.00015	0.494856	0.000112	-2.6e-05	1.87339080012129	6820	Est.	tropics_22	0.839442461538461	1.03997243548895	0.396919431279621	1.01658618265979	2.23333333333333	1.02297840179769	1157.17857142857	0.08	0.0077975
11.297994	4.329538	0.028819	0.000279	-0.665756	0.000279	0.500943	0.130659	6285	13	16	0.360164	3665	4.878	4.3616	19.5695	0.00592	0.0391	39996335	3665	12.221918	1.017398	0.000788	0.507028	0.000149	0.501829	4.4e-05	1e-06	1.69803293265043	6941	Est.	tropics_22	0.869076461538462	1.0116378108518	0.354060913705584	1.01352367886108	1.87248322147651	0.998234458351351	2969.52272727273	0.08	0.0091625
13.070652	6.69098	-0.001343	0.000432	-0.679994	0.000432	0.493465	0.130479	6719	12	75	0.622145	39007	5.0127	4.0849	91.3242	0.00616	0.0292	39960993	39007	13.410959	1.001483	0.000704	0.509715	0.000168	0.491394	3.1e-05	-9e-06	1.38237705792805	7216	Transient	tropics_22	1.089221	0.997179084838104	0.613636363636364	0.9939280422916	2.57142857142857	1.00421454067408	4209	0.08	0.0975175
11.502128	11.730847	-0.009265	0.000757	-0.667396	0.000757	0.483039	0.134871	7083	11	31	0.508012	5679	6.8059	6.5438	54.7945	0.00656	0.0376	39994321	5679	14.408219	0.974776	0.000695	0.512674	0.000193	0.475561	4.5e-05	-2.5e-05	1.69952534687536	7369	Est.	tropics_22	1.045648	1.01641586155931	1.08920863309353	1.0007193720197	3.92227979274611	1.01572458633067	2997.13333333333	0.08	0.0141975
12.746544	3.083225	0.017579	0.000199	-0.677391	0.000199	0.501128	0.132383	7307	10	13	0.27066	2638	8.085	7.1616	27.3973	0.00586	0.05	39997362	2638	15.021918	1.007695	0.000639	0.515449	0.000172	0.488988	5.9e-05	-3.3e-05	1.82459156873138	8310	Transient	tropics_22	1.2746544	1.00996275658228	0.311424100156495	0.985433053202071	1.15697674418605	1.02482678511538	2243.77966101695	0.08	0.006595
16.762332	1.777595	-0.015591	0.000115	-0.709647	0.000115	0.50067	0.138876	7475	12	16	0.33743	2685	7.9083	6.1562	16.116	0.00623	0.0475	39997315	2685	15.482192	1.006382	0.000731	0.510693	0.000141	0.492872	8e-05	-1.9e-05	1.92493312133583	8337	Transient	tropics_22	1.396861	0.978286486099028	0.157318741450068	0.96303998390015	0.815602836879433	1.01582155204597	1735.95	0.08	0.0067125
11.796053	3.076827	0.012517	0.000199	-0.669757	0.000199	0.494813	0.140311	7545	12	13	0.328847	3269	8.7564	6.3479	16.116	0.00626	0.0541	39996731	3269	15.673973	1.019628	0.000983	0.510837	0.000138	0.499214	0.000137	-1.7e-05	1.89326626772663	8413	Transient	tropics_22	0.983004416666667	0.993103039069768	0.202441505595117	1.00194962009429	1.44202898550725	0.991184141470391	1024.16788321168	0.08	0.0081725
11.829582	3.511151	0.055383	0.000227	-0.670026	0.000227	0.516626	0.132028	7559	12	15	0.340749	3416	8.9081	6.3863	18.2648	0.00632	0.0543	39996584	3416	15.712329	1.018615	0.000806	0.510287	0.000142	0.499261	9.7e-05	-2e-05	1.86476182255372	8425	Est.	tropics_22	0.9857985	1.03762986725333	0.281637717121588	1.00275976761406	1.59859154929577	1.03478140691943	1361.11340206186	0.08	0.00854
14.698873	3.933573	0.076314	0.000254	-0.693073	0.000254	0.5406	0.112736	7993	12	97	0.506126	58681	7.6424	7.5753	273.9726	0.0064	0.068	39941319	58681	16.90137	1.006982	0.001501	0.508038	0.000144	0.495806	0.000334	-5.1e-05	1.76819802567963	8546	Est.	tropics_22	1.22490608333333	1.07181798840678	0.169220519653564	0.984251358472586	1.76388888888889	1.0903458207444	337.532934131737	0.08	0.1467025
15.743545	3.518089	0.060675	0.000227	-0.701464	0.000227	0.536585	0.108735	8105	14	110	0.39489	50409	6.0562	7.8822	136.9863	0.00634	0.0893	39949591	50409	17.208219	0.995181	0.002966	0.502392	0.000151	0.495755	0.000941	-0.000177	1.86308967891141	8677	Est.	tropics_22	1.12453892857143	1.06769876853392	0.076534052596089	0.986995881327142	1.50331125827815	1.08235922986152	115.552603613177	0.08	0.1260225
18.206681	8.786093	-0.009132	0.000567	-0.721248	0.000567	0.509831	0.116172	8623	17	27	0.423215	5574	4.014	8.9822	34.2466	0.00658	0.031	39994426	5574	18.627397	0.990826	0.000828	0.488639	0.000169	0.507202	0.000123	-4.2e-05	2.01687922040348	9341	Transient	tropics_22	1.07098123529412	1.0000843438469	0.684782608695652	0.994896371444332	3.35502958579882	1.00518333918242	944.487804878049	0.08	0.013935
18.111111	6.566959	-0.003844	0.000424	-0.72048	0.000424	0.512251	0.112222	8455	17	54	0.539509	14098	3.2989	8.5233	Inf	0.00622	0.0235	39985902	14098	18.167123	0.972374	0.000788	0.490408	0.000131	0.495942	0.000137	-3.2e-05	1.59320019528128	9541	Est.	tropics_22	1.06535947058824	1.02446525586902	0.538071065989848	0.992069197366275	3.23664122137405	1.03288489379807	819.138686131387	0.08	0.035245
18.554404	3.687455	0.023367	0.000238	-0.724041	0.000238	0.528159	0.111313	8581	17	27	0.465556	6605	3.8537	8.8685	45.6621	0.00652	0.0317	39993395	6605	18.512329	0.975648	0.001005	0.488357	0.000156	0.49972	0.000184	-4.1e-05	1.90465981384715	10225	Est.	tropics_22	1.09143552941176	1.04919207263996	0.23681592039801	0.992694399794112	1.52564102564103	1.05690986952694	604.961956521739	0.08	0.0165125
12.415541	3.543542	0.061099	0.000229	-0.674732	0.000229	0.522087	0.11896	8861	16	24	0.281547	7164	4.7143	9.6342	39.1389	0.00619	0.0345	39992836	7164	19.279452	1.023377	0.00111	0.492233	0.00018	0.519981	0.000114	-1.4e-05	2.06427285835033	10642	Est.	tropics_22	0.7759713125	1.03872194351506	0.206306306306306	1.03465816557348	1.27222222222222	1.00405014798618	1043.50877192982	0.08	0.01791
15.381481	12.325982	0.01455	0.000795	-0.698555	0.000795	0.510807	0.120699	9225	15	98	0.231965	42459	5.764	3.9397	Inf	0.00641	0.0476	39957541	42459	20.276712	0.998757	0.00113	0.495787	0.000172	0.503847	0.000153	-2.1e-05	2.31875952013777	10822	Transient	tropics_22	1.02543206666667	1.01591915400986	0.70353982300885	1.00305854781682	4.62209302325581	1.01381371725941	788.882352941176	0.08	0.1061475
11.570368	5.627046	0.036565	0.000363	-0.667944	0.000363	0.506387	0.12146	9281	15	99	0.216272	38729	5.7342	4.0918	91.3242	0.00636	0.0531	39961271	38729	20.430137	0.989054	0.001121	0.496668	0.000192	0.498094	0.000163	-3.4e-05	2.46601528358537	10885	Est.	tropics_22	0.771357866666667	1.04872102285476	0.323818019625335	1.03240340206121	1.890625	1.01664946777114	745.153374233129	0.08	0.0968225
14.89893	8.888715	0.02772	0.000573	-0.694679	0.000573	0.515295	0.115903	9533	15	80	0.326097	20638	6.5092	11.4753	273.9726	0.00636	0.0928	39979362	20638	21.120548	0.995813	0.001062	0.497022	0.000325	0.50159	0.00047	-0.000257	2.63750977884064	11051	Transient	tropics_22	0.993262	1.03243056069677	0.53954802259887	1.00445186852545	1.76307692307692	1.02732311250224	246.602127659574	0.08	0.051595
19.358915	4.500147	-0.001284	0.00029	-0.730503	0.00029	0.51881	0.114039	9561	15	83	0.319238	19794	6.8195	11.5534	91.3242	0.00636	0.1036	39980206	19794	21.19726	0.995147	0.001134	0.495984	0.000345	0.50239	0.000554	-3e-04	2.67102475264181	11241	Transient	tropics_22	1.29059433333333	1.00358723281616	0.255731922398589	0.971133445477319	0.840579710144928	1.03268377157189	205.846570397112	0.08	0.049485
23.23956	5.54371	0.037712	0.000358	-0.761673	0.000358	0.556527	0.10007	9547	15	86	0.324983	20238	6.628	4.4685	91.3242	0.0061	0.0973	39979762	20238	21.158904	0.994097	0.001101	0.496647	0.000336	0.501159	0.000526	-0.000284	2.65697255878009	11317	Est.	tropics_22	1.549304	1.04459838562792	0.325158946412352	0.940073483168636	1.06547619047619	1.11047990757424	190.247148288973	0.08	0.050595
13.530632	5.269813	0.038707	0.00034	-0.683689	0.00034	0.515318	0.117133	9771	18	69	0.362944	22571	7.9156	5.0822	136.9863	0.00621	0.1442	39977429	22571	21.772603	1.008247	0.001035	0.485355	0.000401	0.520186	0.000496	-0.000321	2.394951995312	11880	Transient	tropics_22	0.751701777777778	1.03096351938138	0.328502415458937	1.03996358387242	0.84788029925187	0.990641808891435	236.155241935484	0.08	0.0564275
14.131928	10.538411	0.047036	0.00068	-0.688519	0.00068	0.522219	0.111139	9855	18	73	0.401773	28307	7.7968	5.3123	273.9726	0.00642	0.1423	39971693	28307	22.00274	1.010275	0.00117	0.484204	0.000392	0.522403	0.000472	-0.000289	2.26679663147931	12158	Est.	tropics_22	0.785107111111111	1.03749943545191	0.581196581196581	1.03741285401337	1.73469387755102	0.99964778150202	235.463983050847	0.08	0.0707675
11.571904	8.001155	0.037198	0.000516	-0.667956	0.000516	0.506432	0.110187	10401	13	61	0.489538	16440	8.6169	6.8082	91.3242	0.00631	0.1303	39983560	16440	23.49863	0.985313	0.000969	0.506231	0.000291	0.486999	0.000188	-0.000116	1.88698098742002	12685	Est.	tropics_22	0.890146461538462	1.0533693398935	0.53250773993808	1.01288854256468	1.77319587628866	1.03990357269727	586.101063829787	0.08	0.0411
12.187919	8.825425	0.002304	0.000569	-0.672904	0.000569	0.491466	0.116086	10443	12	49	0.440003	14384	8.8215	6.9233	54.7945	0.00635	0.1336	39985616	14384	23.613699	0.991657	0.000777	0.50735	0.000275	0.489018	0.000123	-9.9e-05	1.96060879582673	13009	Transient	tropics_22	1.01565991666667	1.01073925384241	0.732303732303732	1.00566617061993	2.06909090909091	1.0050059507012	943.788617886179	0.08	0.03596
10.820745	8.950748	0.014765	0.000577	-0.661923	0.000577	0.492165	0.11394	10611	12	35	0.392453	12032	9.181	14.4301	54.7945	0.00618	0.1372	39987968	12032	24.073973	1.005173	0.000702	0.510953	0.000194	0.492096	9.1e-05	-5.3e-05	2.00910228004703	13556	Transient	tropics_22	0.90172875	1.00965161327766	0.821937321937322	1.00960046110497	2.97422680412371	1.00014021654311	1252.08791208791	0.08	0.03008
8.602051	6.689781	0.012298	0.000432	-0.644102	0.000432	0.482443	0.207396	2001	9	56	0.422834	25523	4.2207	4.3288	273.9726	0.0063	0.0431	39974477	25523	0.484932	0.995327	0.000755	0.520808	0.000152	0.477962	5.3e-05	-4e-06	2.01301648018975	1304	Transient	tropics_23	0.955783444444444	1.01712696566119	0.572185430463576	1.00830613331156	2.84210526315789	1.00937522229801	3913.1320754717	0.08	0.0638075
8.657275	7.263602	0.039537	0.000469	-0.644545	0.000469	0.495988	0.196889	1987	9	58	0.402035	25744	4.3338	4.2904	Inf	0.00635	0.0451	39974256	25744	0.446575	0.997606	0.000956	0.520789	0.000152	0.47906	8.6e-05	3e-06	2.03007624061764	1473	Est.	tropics_23	0.961919444444444	1.04282551462752	0.490585774058577	1.00789632246576	3.08552631578947	1.03533586607106	2289.40697674419	0.08	0.06436
7.297389	7.593739	0.026953	0.00049	-0.633623	0.00049	0.484276	0.194384	2687	9	35	0.332449	10179	4.8505	3.2603	34.2466	0.00615	0.0655	39989821	10179	2.364384	1.021366	0.000881	0.521427	0.000125	0.489923	0.000141	-2.5e-05	1.99464331252779	2057	Transient	tropics_23	0.810821	1.00582897571631	0.556186152099887	1.01771813145214	3.92	0.988473698928199	1378.60992907801	0.08	0.0254475
8.240109	2.870042	0.065355	0.000185	-0.641195	0.000185	0.507019	0.178172	2547	9	33	0.439597	6945	4.8077	5.3425	34.2466	0.00609	0.06	39993055	6945	1.980822	1.010172	0.001112	0.522548	0.000166	0.483456	0.000102	6e-06	1.93406855081053	2296	Est.	tropics_23	0.915567666666667	1.05678828267876	0.16636690647482	1.00787427363567	1.1144578313253	1.04873866494572	1746.78431372549	0.08	0.0173625
8.791719	3.522491	0.0335	0.000227	-0.645625	0.000227	0.493335	0.186655	2673	9	32	0.296687	9478	5.0456	5.0178	27.3973	0.00607	0.0685	39990522	9478	2.326027	1.028393	0.000977	0.521467	0.000129	0.493267	0.000168	-3.1e-05	2.05479458481764	2422	Transient	tropics_23	0.976857666666667	1.00551777747056	0.232343909928352	1.00549935177026	1.75968992248062	1.00013785637393	1111.04166666667	0.08	0.023695
10.855705	5.15032	0.006806	0.000332	-0.662204	0.000332	0.488297	0.174901	3569	9	12	0.496812	3607	5.2845	5.674	22.8311	0.00607	0.0213	39996393	3607	4.780822	1.015802	0.001012	0.520262	0.000124	0.488281	0.00011	9e-06	1.15451657487527	2601	Transient	tropics_23	1.20618944444444	0.991166795745334	0.328063241106719	0.991257190725812	2.67741935483871	1.00003276801678	1590.00909090909	0.08	0.0090175
8.226629	3.988299	0.024241	0.000257	-0.641086	0.000257	0.486511	0.170655	3345	10	23	0.763754	4326	5.4147	5.063	34.2466	0.00627	0.0186	39995674	4326	4.167123	0.985803	0.000796	0.519162	0.00016	0.474893	6.2e-05	-6e-06	1.00842560567463	2632	Est.	tropics_23	0.8226629	1.03929203056343	0.32286432160804	1.01455825985202	1.60625	1.02446445830956	2752.5	0.08	0.010815
10.396887	7.078278	-0.010433	0.000457	-0.658518	0.000457	0.478314	0.170962	4199	10	40	0.7947	14301	5.062	7.4	91.3242	0.00653	0.0074	39985699	14301	6.506849	0.995394	0.000662	0.519046	0.000173	0.479618	1.5e-05	-5e-06	0.944059323507209	3689	Transient	tropics_23	1.0396887	0.994200522576474	0.690332326283988	0.997248559928027	2.64161849710983	0.997281169597471	11397.4666666667	0.08	0.0357525
6.636872	3.955661	0.022739	0.000255	-0.628317	0.000255	0.479641	0.171298	4395	9	22	0.58475	6295	5.2055	3.8082	34.2466	0.00645	0.0138	39993705	6295	7.043836	0.989041	0.000904	0.522957	0.00016	0.472988	8e-05	-2e-06	1.54239271919453	4156	Est.	tropics_23	0.737430222222222	1.03433477664761	0.282079646017699	1.02013914664405	1.59375	1.01406589596353	2141.225	0.08	0.0157375
9.613428	3.250562	0.03131	0.00021	-0.652225	0.00021	0.495605	0.165147	4997	9	46	0.590182	16744	6.4356	5.1041	91.3242	0.00624	0.0249	39983256	16744	8.693151	1.00616	0.000687	0.520891	0.000156	0.483092	3.7e-05	-7e-06	1.71904638698707	4590	Est.	tropics_23	1.06815866666667	1.02548830599579	0.305676855895196	0.999989472224114	1.34615384615385	1.02590189860316	4463.43243243243	0.08	0.04186
8.872855	3.419872	0.064224	0.000221	-0.646277	0.000221	0.509123	0.155205	5277	10	54	0.447486	14577	7.7365	5.8712	45.6621	0.00652	0.047	39985423	14577	9.460274	0.994476	0.001192	0.519319	0.00016	0.478971	0.000193	-2.9e-05	1.90639169446661	4845	Est.	tropics_23	0.8872855	1.07225436330987	0.185402684563758	1.00900020151293	1.38125	1.06295161920033	804.170984455959	0.08	0.0364425
9.265043	6.138921	0.080537	0.000396	-0.649427	0.000396	0.519146	0.146695	5389	9	53	0.260025	15860	7.4265	6.1781	68.4932	0.00631	0.0563	39984140	15860	9.767123	1.013632	0.001344	0.51971	0.000159	0.487812	0.000209	-2.1e-05	2.04081829366953	5019	Est.	tropics_23	1.02944922222222	1.06929235565912	0.294642857142857	1.00507012508679	2.49056603773585	1.06423376218707	701.88995215311	0.08	0.03965
8.359585	6.648111	0.01892	0.000429	-0.642154	0.000429	0.484955	0.150398	5683	10	97	0.462701	46235	3.4631	6.3973	Inf	0.00666	0.0232	39953765	46235	10.572603	0.982133	0.000792	0.519386	0.000149	0.472924	7.2e-05	-7e-06	1.51694907860694	5405	Est.	tropics_23	0.8359585	1.03763962451808	0.541666666666667	1.01303819996571	2.87919463087248	1.02543960551801	2088.86111111111	0.08	0.1155875
6.85623	3.477733	0.05547	0.000224	-0.630079	0.000224	0.496493	0.135067	5921	9	33	0.417126	7801	4.1021	2.4192	68.4932	0.00643	0.0345	39992199	7801	11.224658	0.977781	0.0014	0.520967	0.00017	0.469334	0.000132	2.7e-05	1.74294957349856	6368	Est.	tropics_23	0.761803333333333	1.08105731802683	0.16	1.02223313168881	1.31764705882353	1.05786710530241	1023.23484848485	0.08	0.0195025
5.648148	5.421468	0.045756	0.00035	-0.620376	0.00035	0.486922	0.133474	6677	7	26	0.731578	5849	4.1836	3.1753	19.5695	0.00633	0.0151	39994151	5849	13.29589	0.979183	0.000889	0.529125	0.000184	0.46285	9.5e-05	-2.1e-05	1.16821866206605	7438	Est.	tropics_23	0.806878285714286	1.06907386664948	0.393700787401575	1.01628577086244	1.90217391304348	1.05200821000324	1404.98947368421	0.08	0.0146225
4.735385	2.919209	0.094624	0.000188	-0.613044	0.000188	0.507687	0.12704	7013	7	32	0.803213	14879	3.2584	3.2247	39.1389	0.00595	0.0155	39985121	14879	14.216438	1.032339	0.001225	0.531602	0.000154	0.485612	9.2e-05	2.7e-05	0.838894627874265	7891	Est.	tropics_23	0.676483571428571	1.06481055265714	0.153469387755102	1.01899432997604	1.22077922077922	1.04545810235332	1380.86956521739	0.08	0.0371975
6.75	0.479167	0.012114	3.1e-05	-0.629226	3.1e-05	0.474941	0.135465	7853	7	13	0.401905	1050	4.6865	4.7863	8.8378	0.00647	0.0219	39998950	1050	16.517808	0.995871	0.000569	0.531243	0.000118	0.468849	6.3e-05	-1.4e-05	1.57563766156841	8174	Transient	tropics_23	0.964285714285714	1.01638432255152	0.054481546572935	1.00331521852246	0.26271186440678	1.01299352243473	2150.2380952381	0.08	0.002625
9.028302	1.782218	-0.001519	0.000115	-0.647526	0.000115	0.477162	0.136787	7937	7	15	0.377304	1031	5.1834	4.9014	9.1324	0.00646	0.0298	39998969	1031	16.747945	1.008917	0.000475	0.527788	0.000126	0.47811	4.2e-05	-1.9e-05	1.75662745710453	8275	Transient	tropics_23	1.28975742857143	0.989657378254678	0.242105263157895	0.991570321734454	0.912698412698413	0.998017192696241	3256.83333333333	0.08	0.0025775
5.994152	2.192948	0.006082	0.000141	-0.623155	0.000141	0.469239	0.13138	7629	6	21	0.641528	2042	4.192	4.4767	24.9066	0.00626	0.0195	39997958	2042	15.90411	0.979924	0.000791	0.534774	0.000147	0.458264	6.3e-05	3e-06	1.47387057100463	9194	Est.	tropics_23	0.999025333333333	1.02671281947921	0.178255372945638	1.00275985264203	0.959183673469388	1.02394907738771	2085.39682539683	0.08	0.005105
7.731183	2.755694	0.079511	0.000178	-0.637107	0.000178	0.512086	0.129713	8161	9	18	0.488642	1981	5.0303	4.737	8.5616	0.00617	0.0261	39998019	1981	17.361644	1.027105	0.001061	0.521239	0.000132	0.492842	0.000161	-1.9e-05	1.69487538101905	9396	Est.	tropics_23	0.859020333333333	1.0541838174248	0.167766258246937	1.01454436396498	1.34848484848485	1.03904699680628	805.670807453416	0.08	0.0049525
9.682927	4.228733	-0.003602	0.000273	-0.652784	0.000273	0.47869	0.125568	8847	9	29	0.66367	1891	3.7781	6.1411	24.9066	0.00671	0.0208	39998109	1891	19.241096	0.955522	0.001046	0.522956	0.000143	0.456989	0.000164	-1.8e-05	1.55598865867929	9749	Est.	tropics_23	1.07588077777778	1.04278549255804	0.260994263862333	0.995484175611332	1.90909090909091	1.04748691981645	765.658536585366	0.08	0.0047275
5.804878	0.839976	0.041594	5.4e-05	-0.621634	5.4e-05	0.485449	0.129463	8917	9	19	0.522512	844	4.0063	6.2438	10.5374	0.00635	0.0314	39999156	844	19.432877	0.965318	0.00157	0.520605	0.000147	0.463728	0.000251	-2e-06	1.77947000609884	10798	Est.	tropics_23	0.644986444444445	1.07992511227806	0.0343949044585987	1.03161927783376	0.36734693877551	1.04683995790636	515.788844621514	0.08	0.00211
11.081633	0.646397	0.012263	4.2e-05	-0.664018	4.2e-05	0.491824	0.12653	8959	9	13	0.370052	581	4.0982	6.3014	5.7078	0.00627	0.0417	39999419	581	19.547945	0.990347	0.001421	0.520689	0.000166	0.475622	0.000146	2.5e-05	1.77835762164873	10919	Transient	tropics_23	1.23129255555556	1.02220585197222	0.0295566502463054	0.988649255803712	0.253012048192771	1.03406486663779	866.643835616438	0.08	0.0014525
8.785124	0.962093	0.073125	6.2e-05	-0.645572	6.2e-05	0.513144	0.129027	9267	10	10	0.788055	1373	2.7807	6.7233	6.0883	0.00602	0.0225	39998627	1373	20.391781	1.033112	0.000491	0.517946	8.5e-05	0.498828	2.6e-05	6e-06	0.795723508845583	10958	Est.	tropics_23	0.8785124	1.04138274614593	0.126272912423625	1.01238839752936	0.729411764705882	1.02869927109144	4962.57692307692	0.08	0.0034325
10.959391	2.587183	0.048573	0.000167	-0.663036	0.000167	0.50953	0.127571	9337	10	10	0.721739	2185	2.5612	6.8137	9.4473	0.00613	0.0161	39997815	2185	20.583562	1.032543	6e-04	0.515855	9.2e-05	0.500578	4.9e-05	4e-06	0.93357859511001	10960	Transient	tropics_23	1.0959391	1.01668599020036	0.278333333333333	0.998894172620815	1.81521739130435	1.01788332687413	2603.48979591837	0.08	0.0054625
13.076961	7.00345	-0.015337	0.000452	-0.680045	0.000452	0.486454	0.133319	9869	12	74	0.427546	24381	4.269	4.7479	136.9863	0.00624	0.0251	39975619	24381	22.041096	0.966404	0.000709	0.510449	0.000152	0.473509	6.3e-05	-1.3e-05	1.84384055555209	10986	Transient	tropics_23	1.08974675	1.01901483521614	0.637517630465444	0.992448207585626	2.97368421052632	1.02733844552057	2116.1746031746	0.08	0.0609525
11.949721	5.381085	-0.000424	0.000347	-0.670991	0.000347	0.489086	0.136214	10065	11	35	0.259468	5862	5.0719	5.0808	136.9863	0.00608	0.0406	39994138	5862	22.578082	0.984048	0.001237	0.512928	0.000181	0.47979	0.00013	3e-06	2.42275001633417	11054	Transient	tropics_23	1.08633827272727	1.01577980939476	0.280517380759903	0.996634470671536	1.9171270718232	1.01937514329186	1047.8	0.08	0.014655
13.331915	2.374939	0.011516	0.000153	-0.682093	0.000153	0.50048	0.132598	10093	11	30	0.263521	5362	4.9291	3.5425	39.1389	0.00641	0.0394	39994638	5362	22.654795	0.989583	0.001013	0.513309	0.000184	0.482156	9.6e-05	-9e-06	2.40521126136257	11398	Transient	tropics_23	1.21199227272727	1.02223114625165	0.151036525172754	0.98489945019942	0.831521739130435	1.03800429736434	1381.22916666667	0.08	0.013405
7.46747	4.489906	0.051022	0.00029	-0.634989	0.00029	0.496688	0.137108	10135	11	36	0.208309	5055	5.0424	5.274	68.4932	0.00614	0.0465	39994945	5055	22.769863	0.999971	0.000848	0.514901	0.00019	0.485736	7.3e-05	-2.2e-05	2.45984437499771	11639	Est.	tropics_23	0.678860909090909	1.05237656356186	0.341981132075472	1.02921011542025	1.52631578947368	1.02254722730043	1878.19178082192	0.08	0.0126375
7.970588	3.683449	0.033591	0.000238	-0.63903	0.000238	0.490086	0.136628	10093	11	30	0.263521	5362	4.9291	3.5425	39.1389	0.00641	0.0394	39994638	5362	22.654795	0.989583	0.001013	0.513309	0.000184	0.482156	9.6e-05	-9e-06	2.40521126136257	11701	Est.	tropics_23	0.724598909090909	1.04504781119456	0.234945705824284	1.02823863567426	1.29347826086957	1.01644695907549	1423.20833333333	0.08	0.013405
11.625	2.877557	0.027768	0.000186	-0.668383	0.000186	0.501811	0.133753	10345	10	34	0.286334	9915	5.5336	5.8479	54.7945	0.00608	0.0537	39990085	9915	23.345205	1.028004	0.00074	0.517191	0.000176	0.497162	7.4e-05	-3.3e-05	2.2239380133826	11898	Transient	tropics_23	1.1625	1.00014895301641	0.251351351351351	0.99100077127588	1.05681818181818	1.00935107671141	1807.47297297297	0.08	0.0247875
13.801839	3.922571	0.060571	0.000253	-0.685867	0.000253	0.527852	0.121545	10499	11	60	0.336703	22061	6.1523	6.2644	136.9863	0.0063	0.0628	39977939	22061	23.767123	1.02162	0.00087	0.515252	0.000202	0.496017	0.000168	-7.6e-05	2.08217948570943	12159	Est.	tropics_23	1.25471263636364	1.03995911233875	0.290804597701149	0.977489408581786	1.25247524752475	1.06418126798073	723.482142857143	0.08	0.0551525
7.274143	5.454094	0.042398	0.000352	-0.633436	0.000352	0.491983	0.134335	10737	12	80	0.334109	31370	7.1867	4.5479	273.9726	0.00633	0.0912	39968630	31370	24.419178	0.993918	0.001105	0.511187	0.000321	0.486637	0.000343	-0.000192	2.2084785495359	12290	Transient	tropics_23	0.606178583333333	1.04969387149	0.318552036199095	1.03829900974763	1.09657320872274	1.01098560117706	391.6472303207	0.08	0.078425
17.438588	4.603095	0.038815	0.000297	-0.715078	0.000297	0.531837	0.114294	10863	12	88	0.34033	24726	7.3174	4.8932	68.4932	0.00641	0.1004	39975274	24726	24.764384	0.996168	0.001258	0.509542	0.000381	0.489454	0.000469	-0.000265	2.32097399650076	12557	Transient	tropics_23	1.45321566666667	1.04357713147045	0.236089030206677	0.9599875109406	0.779527559055118	1.08659240704949	243.697228144989	0.08	0.061815
8.245949	8.850853	0.019704	0.000571	-0.641242	0.000571	0.484472	0.227286	1917	9	44	0.441097	11519	5.2492	4.9205	91.3242	0.00598	0.0467	39988481	11519	0.254795	0.980867	0.000723	0.520219	0.000235	0.471694	0.000116	-7.8e-05	1.98425554548807	1063	Est.	tropics_24	0.916216555555555	1.03979377950189	0.789764868603043	1.01233890606692	2.42978723404255	1.02708959622128	1959.36206896552	0.08	0.0287975
8.215909	5.900353	0.018305	0.000381	-0.641	0.000381	0.483614	0.22463	2295	8	25	0.529543	6279	5.5128	5.9562	54.7945	0.00618	0.0261	39993721	6279	1.290411	1.010288	0.000802	0.523849	0.000201	0.482379	7e-05	-3e-05	1.50852678497274	1402	Transient	tropics_24	1.026988625	1.00810220794438	0.475062344139651	1.00556724395266	1.8955223880597	1.00256022753893	3209	0.08	0.0156975
11.756014	4.311605	0.043988	0.000278	-0.669435	0.000278	0.510518	0.206837	2351	9	23	0.4613	7093	5.3158	6.1096	27.3973	0.00739	0.0268	39992907	7093	1.443836	1.020685	0.000735	0.523334	0.000184	0.487807	4.9e-05	-2.2e-05	1.58387733858862	1520	Est.	tropics_24	1.30622377777778	1.02379266392219	0.378231292517007	0.978338450823875	1.51086956521739	1.04655734747554	4221.16326530612	0.08	0.0177325
7.940965	4.709258	0.037606	0.000304	-0.638792	0.000304	0.492062	0.211333	2799	11	29	0.457408	15273	5.7322	3.8986	91.3242	0.0065	0.0468	39984727	15273	2.671233	0.993618	0.001101	0.512436	0.000317	0.485275	0.000325	-0.000177	1.73567377935958	1842	Est.	tropics_24	0.721905909090909	1.04499118714274	0.276112624886467	1.03023553804901	0.958990536277603	1.01398588429241	650.255384615385	0.08	0.0381825
22.244039	5.702016	0.04985	0.000368	-0.753677	0.000368	0.558782	0.160835	2925	12	47	0.365686	16279	5.9038	4.2438	273.9726	0.00636	0.0683	39983721	16279	3.016438	1.007302	0.001276	0.509321	0.000485	0.495418	0.000659	-0.00041	2.0087697829086	1978	Est.	tropics_24	1.85366991666667	1.04349382562308	0.288401253918495	0.924039751535653	0.758762886597938	1.12790007629921	244.059180576631	0.08	0.0406975
9.646291	6.490962	-0.011788	0.000419	-0.652489	0.000419	0.474836	0.195005	3443	11	51	0.457683	17735	5.942	5.6616	136.9863	0.00602	0.0774	39982265	17735	4.435616	1.004678	0.000863	0.515401	0.000723	0.488388	0.000403	-0.000455	1.83704963410364	2276	Transient	tropics_24	0.876935545454545	0.983679553320142	0.485515643105446	1.01037448617725	0.579529737206086	0.972251570472657	483.883374689826	0.08	0.0443375
6.608854	4.651735	0.048771	3e-04	-0.628092	3e-04	0.492325	0.198183	3177	13	57	0.360839	18069	5.981	4.9342	91.3242	0.00639	0.0927	39981931	18069	3.706849	0.994647	0.000956	0.504755	0.000843	0.494288	0.000888	-0.000742	1.94514455675407	2318	Est.	tropics_24	0.508373384615385	1.05563066878492	0.313807531380753	1.05716428013733	0.355871886120996	0.996028631081475	223.179054054054	0.08	0.0451725
9.108892	4.005539	0.026992	0.000258	-0.648173	0.000258	0.491486	0.190038	3485	10	53	0.50663	17723	5.674	5.7767	273.9726	0.00633	0.0682	39982277	17723	4.550685	1.003031	0.00072	0.517603	0.000617	0.485481	0.000441	-0.000437	1.75939606558888	2564	Est.	tropics_24	0.9108892	1.02425506674663	0.358333333333333	1.01042773361413	0.418152350081037	1.01236917613666	430.925170068027	0.08	0.0443075
9.924074	3.72942	0.009062	0.000241	-0.654721	0.000241	0.485789	0.19085	4157	8	26	0.47035	6678	6.1215	6.5589	27.3973	0.00618	0.0228	39993322	6678	6.391781	1.004658	0.000687	0.526358	0.000159	0.477359	3.4e-05	-6e-06	1.48289613758445	2833	Transient	tropics_24	1.24050925	1.00442457456352	0.35080058224163	0.987136145249688	1.51572327044025	1.01765966494818	5613.23529411765	0.08	0.016695
6.390385	5.934138	0.025153	0.000383	-0.626337	0.000383	0.479849	0.191043	4059	8	28	0.575485	6233	5.7073	6.2904	34.2466	0.00646	0.0184	39993767	6233	6.123288	1.001059	0.000606	0.52657	0.000168	0.475492	4.2e-05	-2.4e-05	1.30031851699247	3250	Est.	tropics_24	0.798798125	1.02438717971596	0.632013201320132	1.01514758186811	2.2797619047619	1.00916314049448	4548.64285714286	0.08	0.0155825
5.609681	5.451205	0.031042	0.000352	-0.620067	0.000352	0.479809	0.180377	4815	6	62	0.711241	18157	4.7739	5.7877	68.4932	0.00619	0.0144	39981843	18157	8.194521	0.997338	0.000718	0.534489	0.00018	0.466671	2.9e-05	-5e-06	1.33794486802135	3892	Est.	tropics_24	0.934946833333333	1.03428208610067	0.49025069637883	1.00639750588832	1.95555555555556	1.0281525957259	6219.89655172414	0.08	0.0453925
4.565543	3.152071	0.031099	0.000203	-0.61168	0.000203	0.47575	0.179257	5095	5	34	0.516327	11576	4.6476	5.9425	68.4932	0.00624	0.0358	39988424	11576	8.961644	1.001467	0.000976	0.537801	0.000169	0.46571	8.6e-05	-1e-06	1.63574737028385	4357	Transient	tropics_24	0.9131086	1.03007650377533	0.207991803278689	1.00862364696605	1.20118343195266	1.02155848059951	2084.38372093023	0.08	0.02894
6.080921	5.662087	0.029208	0.000365	-0.623852	0.000365	0.480772	0.176555	5347	5	57	0.587923	20353	5.1845	6.0836	273.9726	0.00641	0.0438	39979647	20353	9.652055	0.998576	0.001092	0.537436	0.000151	0.464673	0.000117	3e-06	1.57717747397062	4405	Transient	tropics_24	1.2161842	1.03110703347651	0.334249084249084	0.997097815340857	2.41721854304636	1.03464586924568	1509.01709401709	0.08	0.0508825
4.017416	4.008124	0.0561	0.000259	-0.607277	0.000259	0.485761	0.167767	5375	5	64	0.552589	20565	5.3494	6.6452	136.9863	0.00613	0.0453	39979435	20565	9.728767	0.999306	0.001214	0.537461	0.000153	0.46499	0.000142	3e-06	1.654931635228	4733	Est.	tropics_24	0.8034832	1.05843800476846	0.21334431630972	1.01371528300725	1.69281045751634	1.04466977784468	1181.45774647887	0.08	0.0514125
5.371643	6.550826	0.048547	0.000423	-0.618155	0.000423	0.487359	0.157128	5739	5	59	0.54033	19018	5.1852	7.0356	273.9726	0.00614	0.0471	39980982	19018	10.726027	1.004162	0.001134	0.537596	0.000156	0.467134	0.000123	3e-06	1.86389385437826	5131	Est.	tropics_24	1.0743286	1.04539377975088	0.373015873015873	1.0024960402115	2.71153846153846	1.04329592793503	1277.46341463415	0.08	0.047545
3.791123	4.665248	0.043147	0.000301	-0.60546	0.000301	0.478618	0.162177	5753	5	57	0.528427	18873	4.9887	7.1384	68.4932	0.00648	0.0457	39981127	18873	10.764384	1.001596	0.001053	0.537544	0.000154	0.465986	0.000109	2e-06	1.87420882612225	5169	Transient	tropics_24	0.7582246	1.04242765047078	0.285849952516619	1.01540206972689	1.95454545454545	1.02710811054409	1487.8623853211	0.08	0.0471825
2.737426	3.798658	0.038468	0.000245	-0.596996	0.000245	0.472327	0.15107	6131	6	47	0.426968	15329	4.7852	7.6548	91.3242	0.00616	0.0439	39984671	15329	11.8	0.991909	0.000986	0.533299	2e-04	0.465178	8.2e-05	-1.2e-05	2.03642201849105	5976	Est.	tropics_24	0.456237666666667	1.04769436799824	0.248478701825558	1.03218409367494	1.225	1.01536831062518	1842.31707317073	0.08	0.0383225
7.252113	6.116721	0.067391	0.000395	-0.633259	0.000395	0.504166	0.139494	6355	5	50	0.572449	17219	3.9751	7.8973	68.4932	0.0069	0.0346	39982781	17219	12.413699	1.013242	0.001047	0.53716	0.000164	0.471761	0.000117	-8e-06	1.60226690508318	6200	Est.	tropics_24	1.4504226	1.05573362972982	0.377268385864374	0.988269620983907	2.40853658536585	1.06868944232355	1192.25641025641	0.08	0.0430475
7.191571	12.721921	0.025225	0.000821	-0.632773	0.000821	0.483064	0.136446	6859	8	39	0.591502	13038	4.637	8.5753	45.6621	0.00648	0.0432	39986962	13038	13.794521	0.993792	0.001019	0.526143	0.000233	0.472466	0.000124	-4.6e-05	1.64240777927465	6630	Est.	tropics_24	0.898946375	1.03195220164962	0.805691854759568	1.00945364614053	3.52360515021459	1.02243124372971	1100.37096774194	0.08	0.032595
3.770575	5.524835	0.104193	0.000356	-0.605295	0.000356	0.50867	0.127872	7209	6	34	0.405515	19474	4.7902	4.4068	91.3242	0.00584	0.0298	39980526	19474	14.753425	1.034593	0.00148	0.536215	0.000194	0.482483	0.000112	2.8e-05	1.48332046379684	7518	Est.	tropics_24	0.628429166666667	1.0727064927662	0.240540540540541	1.01808669739298	1.83505154639175	1.0542754874265	1141.71428571429	0.08	0.048685
4.79219	7.147889	-0.048965	0.000461	-0.6135	0.000461	0.440004	0.128299	7601	5	73	0.737431	16967	2.7766	3.9973	273.9726	0.00639	0.0151	39983033	16967	15.827397	0.934701	0.000975	0.539975	0.000139	0.43292	0.00013	-6e-06	1.23196346526696	7694	Transient	tropics_24	0.958438	1.01873696146817	0.472820512820513	1.00273617329971	3.31654676258993	1.01636330037882	986.915384615385	0.08	0.0424175
5.392601	4.345864	0.002682	0.00028	-0.618323	0.00028	0.465477	0.122665	7643	5	57	0.635372	9352	2.9338	9.2329	136.9863	0.00644	0.022	39990648	9352	15.942466	0.945539	0.001114	0.539556	0.000141	0.438296	0.000171	-1.4e-05	1.55513549499817	7937	Est.	tropics_24	1.0785202	1.06043812024621	0.251346499102334	0.998686563170307	1.98581560283688	1.06201516783178	717.33918128655	0.08	0.02338
7.369231	14.186746	0.006967	0.000915	-0.6342	0.000915	0.474883	0.118362	7755	5	27	0.320755	3074	3.3308	9.8027	27.3973	0.0064	0.0438	39996926	3074	16.249315	0.969264	0.001807	0.537749	0.000147	0.450814	0.000324	-2e-05	2.06649524583111	8466	Est.	tropics_24	1.4738462	1.0389236843675	0.506364139457665	0.986258656608955	6.22448979591837	1.05339008992622	365.314814814815	0.08	0.007685
3.198361	7.722948	0.019536	0.000498	-0.600698	0.000498	0.465086	0.119367	8581	6	39	0.631433	6490	4.5827	10.9452	273.9726	0.00638	0.0345	39993510	6490	18.512329	0.959209	0.000928	0.535934	0.000162	0.447595	7.5e-05	8e-06	1.55828258639051	9341	Est.	tropics_24	0.533060166666667	1.06309269034239	0.536637931034483	1.02331387676942	3.07407407407407	1.03907773768697	1591.56	0.08	0.016225
6.241206	3.318704	0.021502	0.000214	-0.625139	0.000214	0.477483	0.123659	8735	5	19	0.513163	2469	5.8325	10.9836	13.6986	0.00624	0.0796	39997531	2469	18.934247	1.001804	0.001512	0.540361	0.000189	0.463558	9.7e-05	5.3e-05	1.43925954646878	9787	Transient	tropics_24	1.2482412	1.01989494332724	0.141534391534392	0.99042497950644	1.13227513227513	1.03003939097157	1274.83505154639	0.08	0.0061725
4.236062	3.928854	0.075856	0.000253	-0.609033	0.000253	0.496195	0.11697	9001	5	21	0.850029	10202	4.0944	11.5219	91.3242	0.00607	0.023	39989798	10202	19.663014	1.032361	0.000818	0.539898	0.000132	0.478189	5.4e-05	1e-05	0.655425629973077	10585	Est.	tropics_24	0.8472124	1.04499028414746	0.309290953545232	1.00736906505953	1.91666666666667	1.03765456754547	2166.11111111111	0.08	0.025505
4.884596	8.394819	0.025564	0.000542	-0.614243	0.000542	0.474716	0.120505	9323	5	127	0.431207	43369	4.246	5.8849	136.9863	0.00649	0.0285	39956631	43369	20.545205	0.991842	0.001209	0.537287	0.000158	0.46168	0.000152	-4e-06	1.77402513731968	10655	Est.	tropics_24	0.9769192	1.03433163886727	0.448304383788255	1.00700429270208	3.43037974683544	1.02823600762433	792.796052631579	0.08	0.1084225
3.785423	5.465953	0.009233	0.000353	-0.605414	0.000353	0.462726	0.120699	9435	5	86	0.359457	26579	3.9565	6.1918	91.3242	0.00638	0.0315	39973421	26579	20.852055	0.981137	0.001366	0.537604	0.000173	0.456415	0.000166	3e-06	2.25498877778514	10749	Transient	tropics_24	0.7570846	1.02867974159651	0.258418740849195	1.01533544880267	2.04046242774566	1.01382732819912	727.102409638554	0.08	0.0664475
6.961638	4.640271	0.007783	0.000299	-0.630926	0.000299	0.473898	0.116859	9519	5	73	0.244908	18313	3.8166	6.4219	136.9863	0.00629	0.0348	39981687	18313	21.082192	0.987337	0.001223	0.537967	0.000175	0.458991	0.000135	2e-06	2.46129923159729	10813	Transient	tropics_24	1.3923276	1.02073898402836	0.244480784955029	0.989091987558796	1.70857142857143	1.03247776100185	865.622222222222	0.08	0.0457825
3.167398	6.680311	0.038362	0.000431	-0.60045	0.000431	0.473918	0.117382	9561	5	65	0.232879	15931	3.8588	6.5356	136.9863	0.006	0.0337	39984069	15931	21.19726	0.988135	0.001209	0.538315	0.000179	0.459063	0.000126	3e-06	2.42566255941212	11022	Est.	tropics_24	0.6334796	1.05158437020525	0.356492969396195	1.01904038790788	2.40782122905028	1.03235939293735	931.603174603175	0.08	0.0398275
2.362489	3.192317	0.051902	0.000206	-0.593985	0.000206	0.47723	0.120682	9799	5	49	0.271308	11463	4.5978	12.6137	54.7945	0.00614	0.0452	39988537	11463	21.849315	1.006435	0.001169	0.537833	0.000189	0.468006	0.000124	-9e-06	2.37453466549491	11852	Est.	tropics_24	0.4724978	1.04653804443282	0.176218990590248	1.02656900206032	1.08994708994709	1.019709149028	973.241935483871	0.08	0.0286575
4.687199	4.724866	0.050624	0.000305	-0.612657	0.000305	0.485733	0.119026	10023	5	63	0.392618	22080	4.9985	6.7507	91.3242	0.00603	0.0571	39977920	22080	22.463014	1.020968	0.001108	0.538778	0.000178	0.473942	0.000126	-1.4e-05	2.16614175913833	12118	Transient	tropics_24	0.9374398	1.03032347169804	0.275270758122744	1.0058114883144	1.71348314606742	1.02487857163957	944.650793650794	0.08	0.0552
4.471328	3.169701	0.072912	0.000204	-0.610923	0.000204	0.495819	0.114586	10023	5	63	0.392618	22080	4.9985	6.7507	91.3242	0.00603	0.0571	39977920	22080	22.463014	1.020968	0.001108	0.538778	0.000178	0.473942	0.000126	-1.4e-05	2.16614175913833	12151	Est.	tropics_24	0.8942656	1.05354514224987	0.184115523465704	1.00755707842438	1.14606741573034	1.04615965666685	909.412698412698	0.08	0.0552
8.797893	5.839421	0.001323	0.000377	-0.645675	0.000377	0.478052	0.110728	10359	6	105	0.469917	35834	5.0696	4.1781	Inf	0.00662	0.0769	39964166	35834	23.383562	0.988698	0.001863	0.533468	0.000155	0.463571	0.000354	-3.6e-05	2.16575485271888	12577	Transient	tropics_24	1.4663155	1.01277020440071	0.202361782071927	0.982830299827671	2.43225806451613	1.03123793334786	312.790960451977	0.08	0.089585
5.788013	3.977629	0.111415	0.000257	-0.621499	0.000257	0.5209	0.099287	10387	6	100	0.435938	32734	4.7618	13.4151	136.9863	0.00637	0.0772	39967266	32734	23.460274	0.992994	0.002164	0.532923	0.000157	0.466052	0.00041	-3.1e-05	2.21607494597944	12966	Est.	tropics_24	0.964668833333333	1.12574569632423	0.118761552680222	1.00791045415884	1.63694267515924	1.11768643842318	242.163414634146	0.08	0.081835
4.168242	9.765645	0.019336	0.00063	-0.608489	0.00063	0.468629	0.105195	10877	6	50	0.551602	6492	3.5852	14.0918	68.4932	0.00619	0.0326	39993508	6492	24.80274	0.961011	0.001418	0.534007	0.000194	0.450084	0.000184	-7e-06	2.05102038850131	13956	Transient	tropics_24	0.694707	1.0608870774513	0.444287729196051	1.01903625386575	3.24742268041237	1.04120341980608	571.711956521739	0.08	0.01623
12.174652	7.105509	-0.011892	0.000458	-0.672798	0.000458	0.484407	0.2175	1917	12	26	0.757269	7807	4.6571	2.8411	273.9726	0.00639	0.0114	39992193	7807	0.254795	0.988546	0.000672	0.509791	0.000201	0.485019	4e-05	-3.2e-05	1.08986254457667	932	Transient	tropics_25	1.01455433333333	0.999628171445296	0.681547619047619	1.00095689871363	2.27860696517413	0.998738193761482	5437.5	0.08	0.0195175
10.511111	3.405432	0.029077	0.00022	-0.659436	0.00022	0.497899	0.212515	2323	11	14	0.764681	2367	5.7269	3.9534	17.1233	0.00665	0.0112	39997633	2367	1.367123	0.997822	0.000898	0.5137	0.000191	0.485867	0.000126	-4.4e-05	0.977528914329882	1702	Est.	tropics_25	0.955555545454545	1.0317510169356	0.244988864142539	1.00670220140934	1.15183246073298	1.02476397861966	1686.62698412698	0.08	0.0059175
12.622568	1.69023	0.013086	0.000109	-0.676395	0.000109	0.498384	0.217157	2365	11	11	0.696581	2574	5.6213	4.0671	12.4533	0.00628	0.0136	39997426	2574	1.482192	1.007311	0.001069	0.513815	0.000159	0.49031	0.000127	-9e-06	1.04054788511914	1704	Transient	tropics_25	1.14750618181818	1.00581845766094	0.101964452759588	0.989551964395892	0.685534591194969	1.01646713303828	1709.89763779528	0.08	0.006435
13.716895	4.931267	0.007765	0.000318	-0.685185	0.000318	0.50021	0.202303	3093	12	34	0.593247	10129	6.3646	5.3233	91.3242	0.00641	0.0211	39989871	10129	3.476712	0.968403	0.000993	0.509998	0.000168	0.474901	0.000111	-1e-05	1.42394147762633	1857	Transient	tropics_25	1.14307458333333	1.04067751318024	0.3202416918429	0.988233250930526	1.89285714285714	1.05329321269065	1822.54954954955	0.08	0.0253225
12.164577	6.008965	0.005629	0.000388	-0.672717	0.000388	0.49292	0.198762	3177	12	24	0.583227	7023	5.9886	5.5534	30.4414	0.00641	0.0218	39992977	7023	3.706849	0.986688	0.00063	0.510538	0.000152	0.483367	4.5e-05	-1.5e-05	1.50062408428285	2300	Est.	tropics_25	1.01371475	1.01921263113445	0.615873015873016	0.999573298384099	2.55263157894737	1.01976345095962	4416.93333333333	0.08	0.0175575
10.587302	3.076846	0.010897	0.000199	-0.660048	0.000199	0.489266	0.206107	3261	12	16	0.478301	5438	5.9496	5.7836	45.6621	0.00622	0.0267	39994562	5438	3.936986	0.993323	0.000613	0.509081	0.00015	0.488035	6.5e-05	-2.8e-05	1.70384376439033	2381	Est.	tropics_25	0.882275166666667	1.0177521194549	0.32463295269168	1.01521472265327	1.32666666666667	1.00252236007663	3170.87692307692	0.08	0.013595
15.274038	3.170095	0.02242	0.000205	-0.697692	0.000205	0.513917	0.193161	3541	13	20	0.336796	5006	5.7046	6.5507	68.4932	0.00622	0.0383	39994994	5006	4.70411	1.016522	0.000646	0.504962	0.00015	0.503533	9.4e-05	-4.2e-05	1.74961625707335	2648	Transient	tropics_25	1.174926	1.0060512384724	0.31733746130031	0.98568356888612	1.36666666666667	1.02062228294868	2054.90425531915	0.08	0.012515
14.059946	13.726107	0.000299	0.000886	-0.687941	0.000886	0.498008	0.195288	4031	12	57	0.730682	22052	4.4655	7.8849	136.9863	0.00634	0.0207	39977948	22052	6.046575	0.996912	0.000663	0.509886	0.000208	0.489065	6.1e-05	-4.9e-05	1.18627028445781	2728	Est.	tropics_25	1.17166216666667	1.00339753629704	1.33634992458522	0.985729904593307	4.25961538461539	1.01828591291546	3201.44262295082	0.08	0.05513
10.362755	7.053666	0.017802	0.000455	-0.658244	0.000455	0.491858	0.196935	4241	11	43	0.51773	12775	4.8986	4.4877	54.7945	0.00616	0.0257	39987225	12775	6.621918	0.987757	0.001302	0.513022	0.000172	0.481535	0.000174	-9e-06	1.62709276897198	2858	Transient	tropics_25	0.942068636363636	1.03057877603214	0.349462365591398	1.00923493099039	2.6453488372093	1.02143769404093	1131.81034482759	0.08	0.0319375
11.995781	5.046396	0.000758	0.000326	-0.671361	0.000326	0.489913	0.195722	4297	11	34	0.405929	11401	4.976	6.7712	91.3242	0.00615	0.0306	39988599	11401	6.775342	0.992089	0.000917	0.513228	0.000167	0.483465	9.8e-05	-1.5e-05	1.76119382014308	2891	Transient	tropics_25	1.09052554545455	1.00873841697126	0.355507088331516	0.995683431382381	1.95209580838323	1.01333705645703	1997.16326530612	0.08	0.0285025
12.176159	6.036518	0.039192	0.000389	-0.67281	0.000389	0.50982	0.186085	4451	11	27	0.361955	9247	5.3929	5.0534	273.9726	0.00635	0.0383	39990753	9247	7.19726	1.000702	0.000891	0.514012	0.000172	0.486943	0.000108	-2.8e-05	1.76262322064454	3334	Transient	tropics_25	1.10692354545455	1.03924059185381	0.43658810325477	0.99272525747072	2.26162790697674	1.04698085812919	1723.00925925926	0.08	0.0231175
10.374163	6.329859	0.058649	0.000408	-0.658336	0.000408	0.5124	0.184171	4647	10	31	0.281764	11861	6.1774	7.7315	91.3242	0.00619	0.0586	39988139	11861	7.734247	1.02072	0.00132	0.516352	0.000181	0.494391	0.000155	-7e-06	2.08178714885659	3576	Transient	tropics_25	1.0374163	1.03887743354426	0.309090909090909	1.00263403853021	2.25414364640884	1.03642663397999	1188.2	0.08	0.0296525
9.046059	3.650898	0.083362	0.000236	-0.647668	0.000236	0.51963	0.174129	4619	10	31	0.310574	10516	6.149	7.6507	136.9863	0.00624	0.0542	39989484	10516	7.657534	1.001956	0.0014	0.51571	0.000185	0.485912	0.00018	-9e-06	2.01096438866437	3614	Est.	tropics_25	0.9046059	1.0848133130436	0.168571428571429	1.01464894634083	1.27567567567568	1.06939116547852	967.383333333333	0.08	0.02629
8.880763	9.893573	0.037523	0.000638	-0.64634	0.000638	0.496322	0.167435	4913	10	126	0.583997	61425	3.7889	5.0384	273.9726	0.00662	0.0381	39938575	61425	8.463014	1.002089	0.000828	0.518065	0.000145	0.483766	8.4e-05	-9e-06	1.65220841037536	3726	Est.	tropics_25	0.8880763	1.03607152282119	0.770531400966184	1.0113788137239	4.4	1.02595469710563	1993.27380952381	0.08	0.1535625
7.698086	4.617353	0.038398	0.000298	-0.636841	0.000298	0.491908	0.177253	4843	10	99	0.542952	49043	4.094	4.9411	273.9726	0.00627	0.0457	39950957	49043	8.271233	1.034777	0.001394	0.518227	0.000137	0.49935	0.000176	1.1e-05	1.78158442848889	3734	Transient	tropics_25	0.7698086	1.00422093860773	0.21377331420373	1.0207124958423	2.17518248175182	0.985096625613297	1007.11931818182	0.08	0.1226075
6.947368	3.973306	0.032077	0.000256	-0.630811	0.000256	0.485305	0.164489	5375	8	20	0.630519	2582	4.3139	9.726	34.2466	0.0061	0.0243	39997418	2582	9.728767	0.987276	0.000802	0.524656	0.000187	0.470627	4.8e-05	-8e-06	1.3361061028384	4739	Transient	tropics_25	0.868421	1.04590510881861	0.319201995012469	1.0143027891749	1.36898395721925	1.0311881808736	3426.85416666667	0.08	0.006455
9.580645	4.400178	0.013401	0.000284	-0.651962	0.000284	0.486508	0.161743	5375	8	20	0.630519	2582	4.3139	9.726	34.2466	0.0061	0.0243	39997418	2582	9.728767	0.987276	0.000802	0.524656	0.000187	0.470627	4.8e-05	-8e-06	1.3361061028384	5030	Est.	tropics_25	1.197580625	1.02655305695169	0.354114713216958	0.993074561394876	1.51871657754011	1.03374434530956	3369.64583333333	0.08	0.006455
6.464586	3.177918	0.055318	0.000205	-0.626933	0.000205	0.494886	0.163446	5781	8	31	0.616166	10046	5.6069	6.2274	39.1389	0.00615	0.0217	39989954	10046	10.841096	1.032168	0.000815	0.525505	0.000212	0.491236	2e-05	-1.1e-05	1.23769395728889	5181	Est.	tropics_25	0.80807325	1.02393859140899	0.251533742331288	1.01659882880822	0.966981132075472	1.0074302371976	8172.3	0.08	0.025115
9.123992	4.084424	0.013842	0.000264	-0.648294	0.000264	0.485056	0.151224	6271	7	49	0.650622	12133	5.7947	7.2014	136.9863	0.0063	0.0269	39987867	12133	12.183562	0.965947	0.000896	0.53086	0.00019	0.455124	0.000118	-3.3e-05	1.34339941566829	5421	Est.	tropics_25	1.30342742857143	1.04968310273679	0.294642857142857	0.9850754379286	1.38947368421053	1.06576669215423	1281.5593220339	0.08	0.0303325
9.505464	3.118823	0.013798	0.000201	-0.651358	0.000201	0.48643	0.153783	6607	8	24	0.541323	4489	6.6242	7.3562	17.1233	0.00629	0.0493	39995511	4489	13.10411	1.003446	0.000626	0.524374	0.000238	0.478789	0.000151	-0.000112	1.3119950328596	6285	Est.	tropics_25	1.188183	1.01041175283775	0.321086261980831	0.994208941990569	0.84453781512605	1.01595901326054	1018.43046357616	0.08	0.0112225
10.914945	6.327821	0.008835	0.000408	-0.662679	0.000408	0.489888	0.151277	7195	9	71	0.695429	33470	5.8808	6.7836	Inf	0.00639	0.0418	39966530	33470	14.715068	0.999949	0.000724	0.521694	0.00021	0.479421	4.9e-05	-3.3e-05	1.25175374689731	6399	Transient	tropics_25	1.21277166666667	1.00892559901163	0.56353591160221	0.988066841564286	1.94285714285714	1.02183258555633	3087.28571428571	0.08	0.083675
8.307798	10.656287	0.004285	0.000687	-0.641738	0.000687	0.47726	0.154344	7461	8	41	0.663068	8521	5.3015	7.5123	273.9726	0.00647	0.0269	39991479	8521	15.443836	0.978631	0.000834	0.526027	0.00025	0.465356	7e-05	-4.3e-05	1.41794874774252	6502	Transient	tropics_25	1.03847475	1.0262235651022	0.823741007194245	1.00066495774977	2.748	1.02558041585367	2204.91428571429	0.08	0.0213025
6.16	4.177067	0.00571	0.000269	-0.624487	0.000269	0.469714	0.156785	7643	7	28	0.600294	4088	5.3115	8.874	54.7945	0.00624	0.0239	39995912	4088	15.942466	0.993048	0.000807	0.528187	0.000209	0.470275	9e-05	-4.1e-05	1.4472655182596	6638	Est.	tropics_25	0.88	1.01276708993178	0.333333333333333	1.01391379961259	1.28708133971292	0.998807080963266	1742.05555555556	0.08	0.01022
9.668269	3.221685	0.032425	0.000208	-0.652666	0.000208	0.496218	0.14657	7671	7	27	0.535876	3986	4.8387	9.1192	24.9066	0.00621	0.0244	39996014	3986	16.019178	1.005982	0.000719	0.529112	0.000185	0.47555	7.1e-05	-3.2e-05	1.53005772844308	7381	Est.	tropics_25	1.38118128571429	1.02681401705729	0.289290681502086	0.984018234905616	1.12432432432432	1.0434612553885	2064.3661971831	0.08	0.009965
7.414871	4.154391	0.047214	0.000268	-0.634566	0.000268	0.494655	0.150802	8007	9	39	0.306327	10257	5.2566	9.2753	68.4932	0.00634	0.0413	39989743	10257	16.939726	1.021726	8e-04	0.522394	0.00018	0.489241	0.000123	-5.2e-05	1.86293190780135	7525	Transient	tropics_25	0.823874555555556	1.02605427599103	0.335	1.01487676013695	1.48888888888889	1.0110661207871	1226.0325203252	0.08	0.0256425
8.817676	7.851183	0.01981	0.000507	-0.645834	0.000507	0.487054	0.146272	8315	9	80	0.433903	36197	6.2628	9.8329	136.9863	0.0062	0.0609	39963803	36197	17.783562	1.000631	0.000948	0.522023	0.000163	0.479407	0.000102	-1.2e-05	1.87574761027102	7618	Est.	tropics_25	0.979741777777778	1.01936430131149	0.534810126582278	1.00421850370932	3.11042944785276	1.01595095607699	1434.03921568627	0.08	0.0904925
9.928366	5.328562	0.021562	0.000344	-0.654755	0.000344	0.492236	0.142809	8399	9	81	0.393688	32602	6.333	4.9178	273.9726	0.00646	0.0619	39967398	32602	18.013699	0.986576	0.001061	0.52179	0.000157	0.472883	0.000136	-1.2e-05	2.01273276282549	7728	Est.	tropics_25	1.10315177777778	1.03569936805091	0.324222431668237	0.995744152788306	2.19108280254777	1.04092555663875	1050.06617647059	0.08	0.081505
9.767426	7.735419	-0.003681	0.000499	-0.653462	0.000499	0.479153	0.143303	8553	9	68	0.231451	16591	7.2449	5.3397	Inf	0.00629	0.0792	39983409	16591	18.435616	0.985312	0.00073	0.520255	0.000154	0.473694	8.5e-05	-2.4e-05	2.21431570206314	7752	Est.	tropics_25	1.08526955555556	1.0111779482797	0.683561643835616	0.999974203323261	3.24025974025974	1.01152431738633	1685.91764705882	0.08	0.0414775
11.614108	4.286772	0.003776	0.000277	-0.668295	0.000277	0.489856	0.137038	8693	10	48	0.222209	8609	7.7257	10.5192	54.7945	0.00646	0.0873	39991391	8609	18.819178	0.982768	0.000732	0.517743	0.000167	0.474771	8.3e-05	-2.8e-05	2.13231936723485	7865	Transient	tropics_25	1.1614108	1.02138362062015	0.378415300546448	0.990031318838449	1.65868263473054	1.03177321276995	1651.06024096386	0.08	0.0215225
11.76611	3.692312	0.045331	0.000238	-0.669516	0.000238	0.51122	0.133375	8847	10	28	0.266667	5070	7.5271	10.5616	45.6621	0.0064	0.0853	39994930	5070	19.241096	0.9977	0.00075	0.515814	2e-04	0.48384	0.000105	-5.5e-05	2.09403711333254	8706	Transient	tropics_25	1.176611	1.04878636106906	0.317333333333333	0.992521150421013	1.19	1.05658895502646	1270.2380952381	0.08	0.012675
10.076538	9.733055	0.051223	0.000628	-0.655945	0.000628	0.507452	0.136989	9239	10	42	0.3542	16358	6.3327	7.2192	91.3242	0.00615	0.0611	39983642	16358	20.315068	1.027309	0.000737	0.518579	0.000203	0.49554	9.4e-05	-5.6e-05	2.01559166164878	8932	Est.	tropics_25	1.0076538	1.02457740315312	0.852103120759837	1.0007181580863	3.0935960591133	1.02403842273076	1457.32978723404	0.08	0.040895
8.73046	3.08805	0.059005	0.000199	-0.645133	0.000199	0.505901	0.145666	9225	10	50	0.373152	15152	6.4894	10.9438	45.6621	0.006	0.0637	39984848	15152	20.276712	1.020614	0.000729	0.518621	0.000202	0.492279	0.000101	-5.9e-05	1.99636979080226	8962	Transient	tropics_25	0.873046	1.03935527499096	0.272976680384088	1.0115147026994	0.985148514851485	1.02767130021797	1442.23762376238	0.08	0.03788
6.622615	5.251927	0.018779	0.000339	-0.628203	0.000339	0.477993	0.144567	9561	9	85	0.364876	31608	5.6644	8.1014	Inf	0.00609	0.0493	39968392	31608	21.19726	0.992317	0.001268	0.521034	2e-04	0.476366	0.000186	-3.4e-05	2.2985579259342	9175	Transient	tropics_25	0.735846111111111	1.02684568979485	0.267350157728707	1.02402094472482	1.695	1.00341544106842	777.241935483871	0.08	0.07902
6.765273	6.169984	0.003626	0.000398	-0.629348	0.000398	0.471063	0.146856	9911	9	50	0.409559	7679	6.4243	12.1822	39.1389	0.00622	0.0485	39992321	7679	22.156164	0.99458	0.001056	0.523411	0.000186	0.475246	0.000111	-1.3e-05	2.30333758322007	9325	Transient	tropics_25	0.751697	1.00910191426623	0.376893939393939	1.01820398136305	2.13978494623656	0.991198242594362	1323.02702702703	0.08	0.0191975
8.43807	4.306139	0.044401	0.000278	-0.642785	0.000278	0.497313	0.137558	10009	8	52	0.253997	8382	6.4055	5.663	34.2466	0.00582	0.0594	39991618	8382	22.424658	1.019772	0.002287	0.523968	0.000163	0.486696	0.000333	2.3e-05	2.57110100831845	10086	Transient	tropics_25	1.05475875	1.02513255594495	0.121556624398776	1.00354593724121	1.70552147239264	1.02181443858178	413.087087087087	0.08	0.020955
6.885609	3.154196	0.107991	0.000203	-0.630315	0.000203	0.523386	0.125204	9981	9	50	0.297473	7557	6.4293	12.1151	54.7945	0.00652	0.0567	39992443	7557	22.347945	1.005966	0.001686	0.523484	0.000167	0.480574	0.000221	1e-05	2.58724660332881	10304	Est.	tropics_25	0.765067666666667	1.10743078692707	0.120403321470937	1.01707800240316	1.21556886227545	1.0890851356919	566.533936651584	0.08	0.0188925
9.035724	4.79788	-0.02488	0.00031	-0.647585	0.00031	0.466659	0.126554	10359	8	133	0.813675	42705	2.7986	5.8082	273.9726	0.0064	0.0113	39957295	42705	23.383562	0.933765	0.000868	0.523993	0.000137	0.445655	8.8e-05	6e-06	0.992045285348636	10440	Transient	tropics_25	1.1294655	1.0446171748141	0.357142857142857	0.998692808648849	2.26277372262774	1.04713062795212	1438.11363636364	0.08	0.1067625
5.598925	5.818709	0.04161	0.000375	-0.61998	0.000375	0.484776	0.117648	10443	8	66	0.647603	10911	3.1925	12.7425	136.9863	0.00683	0.0225	39989089	10911	23.613699	0.929148	0.001619	0.524475	0.000161	0.442995	0.000196	3.1e-05	1.46536807441813	10844	Est.	tropics_25	0.699865625	1.12198253583484	0.231624459542928	1.02570226720247	2.32919254658385	1.09431483425321	600.244897959184	0.08	0.0272775
9.412724	5.221176	-0.016517	0.000337	-0.650613	0.000337	0.471591	0.217994	1959	7	24	0.40355	7662	4.8429	3.9753	27.3973	0.00632	0.03	39992338	7662	0.369863	1.017765	0.000772	0.531936	0.000179	0.47856	8e-05	-3e-05	1.68614559569379	1139	Transient	tropics_27	1.34467485714286	0.966449679180712	0.436528497409326	0.980805699866399	1.88268156424581	0.985437562688064	2724.925	0.08	0.019155
10.145488	4.763364	0.033097	0.000307	-0.656499	0.000307	0.498576	0.201169	2127	7	31	0.299926	13430	5.4621	4.0548	68.4932	0.00627	0.0367	39986570	13430	0.830137	1.00285	0.000823	0.53088	0.000203	0.472539	0.000126	-5.8e-05	1.92874070735199	1791	Transient	tropics_27	1.44935542857143	1.03071326569887	0.373025516403402	0.976989154304465	1.51231527093596	1.05510021395059	1596.57936507937	0.08	0.033575
3.164969	3.674754	0.049641	0.000237	-0.60043	0.000237	0.479307	0.208298	2225	7	34	0.287312	17796	5.9496	4.3233	273.9726	0.00625	0.0427	39982204	17796	1.09863	1.009158	0.000732	0.531228	0.00023	0.475201	8.4e-05	-5.9e-05	2.05372961723549	1858	Est.	tropics_27	0.452138428571429	1.04135701028853	0.323770491803279	1.03265584235182	1.0304347826087	1.00864055420759	2479.7380952381	0.08	0.04449
4.054751	4.020287	0.03997	0.000259	-0.607577	0.000259	0.478121	0.197416	2519	5	50	0.444664	19707	5.5661	5.1041	273.9726	0.00608	0.0445	39980293	19707	1.90411	0.99873	0.001123	0.537611	0.000194	0.464597	9.5e-05	1e-06	1.98524968546138	2143	Est.	tropics_27	0.8109502	1.04210302117441	0.230632235084595	1.01312845999515	1.33505154639175	1.02910909885342	2078.06315789474	0.08	0.0492675
2.814375	3.382634	0.027983	0.000218	-0.597614	0.000218	0.46774	0.198847	2561	5	48	0.462035	19676	5.1131	5.2164	54.7945	0.0061	0.0412	39980324	19676	2.019178	1.001764	0.001181	0.538552	0.000182	0.465153	7.9e-05	2.3e-05	1.92884986150362	2174	Est.	tropics_27	0.562875	1.02656733706082	0.18458933107536	1.02148476673037	1.1978021978022	1.00556161091082	2517.05063291139	0.08	0.04919
6.294199	3.149635	0.034251	0.000203	-0.625565	0.000203	0.483894	0.175847	3079	5	43	0.403158	8994	4.9064	5.9479	45.6621	0.00608	0.0374	39991006	8994	3.438356	0.977887	0.001072	0.5376	0.000143	0.454983	0.000197	-3.8e-05	1.89232772060268	2822	Est.	tropics_27	1.2588398	1.05824529833924	0.189365671641791	0.995087595294278	1.41958041958042	1.06354303347598	892.624365482234	0.08	0.022485
8.113821	3.726882	0.038143	0.00024	-0.64018	0.00024	0.492927	0.1741	3359	7	31	0.438839	8543	5.352	5.8452	91.3242	0.00604	0.0532	39991457	8543	4.205479	1.023193	0.001013	0.530083	0.000154	0.482861	0.000218	-6.5e-05	1.95347552180439	3206	Transient	tropics_27	1.15911728571429	1.01533120541854	0.236920039486673	0.994556550480483	1.55844155844156	1.0208465790362	798.623853211009	0.08	0.0213575
7.467957	4.557384	0.011501	0.000294	-0.634993	0.000294	0.477593	0.181019	3737	9	53	0.604309	17592	5.7804	4.6438	136.9863	0.00685	0.0457	39982408	17592	5.241096	0.996283	0.000671	0.521539	0.000201	0.477858	9.6e-05	-6e-05	1.57939354902598	3232	Transient	tropics_27	0.829773	1.01534141481535	0.438152011922504	1.01610655747503	1.46268656716418	0.999445441951375	1885.61458333333	0.08	0.04398
5.935936	5.028929	0.000408	0.000324	-0.622687	0.000324	0.466487	0.185649	3947	9	38	0.522637	12391	7.1337	5.2192	136.9863	0.00638	0.0627	39987609	12391	5.816438	0.98482	0.001013	0.523659	0.000227	0.470416	0.000125	-4.3e-05	1.75008097042205	3272	Transient	tropics_27	0.659548444444444	1.01582835771341	0.319842053307009	1.02452344201808	1.4273127753304	0.991647818101425	1485.192	0.08	0.0309775
10.612266	7.478561	0.01936	0.000482	-0.660248	0.000482	0.493602	0.166427	4059	8	30	0.36535	11827	7.7817	5.526	91.3242	0.00607	0.0786	39988173	11827	6.123288	1.003514	0.0013	0.525067	0.000192	0.478018	0.000178	-2.1e-05	1.98433392248315	3283	Transient	tropics_27	1.32653325	1.01597847171221	0.370769230769231	0.984109020855708	2.51041666666667	1.03260128279688	934.983146067416	0.08	0.0295675
10.334691	11.755246	0.005943	0.000758	-0.658019	0.000758	0.485972	0.171595	3849	9	44	0.542183	14615	6.4708	4.9507	91.3242	0.00621	0.0538	39985385	14615	5.547945	0.993808	0.000738	0.522347	0.000228	0.475909	6.6e-05	-4.7e-05	1.6652103042385	3415	Transient	tropics_27	1.148299	1.01222841299351	1.02710027100271	0.991440999586386	3.32456140350877	1.02114479869051	2599.92424242424	0.08	0.0365375
9.184228	4.816502	0.004631	0.000311	-0.648778	0.000311	0.480915	0.165611	4241	9	40	0.374939	18315	6.8629	6.0247	136.9863	0.00611	0.0775	39981685	18315	6.621918	1.016852	0.001314	0.52144	0.000166	0.487854	0.000309	-8.1e-05	2.01807551323416	3781	Transient	tropics_27	1.02046977777778	0.987992096836652	0.236681887366819	1.00238590564656	1.87349397590361	0.985776482308231	535.957928802589	0.08	0.0457875
8.219748	2.326348	0.057394	0.00015	-0.641031	0.00015	0.502976	0.160516	4031	8	32	0.403085	11670	7.6413	5.4493	273.9726	0.00634	0.0768	39988330	11670	6.046575	0.997368	0.001237	0.524803	0.000203	0.475361	0.000184	-3.8e-05	1.93669406343533	3936	Est.	tropics_27	1.0274685	1.0618678391189	0.121261115602264	1.00370818326727	0.738916256157635	1.0580926916596	872.369565217391	0.08	0.029175
9.832673	6.789263	0.008748	0.000438	-0.653986	0.000438	0.485532	0.157368	4507	9	72	0.709099	27432	4.7826	6.7534	136.9863	0.00619	0.0362	39972568	27432	7.350685	0.991453	0.000888	0.520888	0.000212	0.476048	5.4e-05	-1.4e-05	1.31893674400264	4178	Transient	tropics_27	1.09251922222222	1.01748280107433	0.493243243243243	0.998235789599532	2.06603773584906	1.01992236077034	2914.22222222222	0.08	0.06858
10.628651	4.041516	0.012109	0.000261	-0.66038	0.000261	0.490059	0.152429	4899	8	31	0.617626	8476	4.4457	5.1753	91.3242	0.00609	0.0196	39991524	8476	8.424658	0.98644	0.000887	0.527149	0.00017	0.468021	9.6e-05	-1.7e-05	1.59932084611176	4806	Transient	tropics_27	1.328581375	1.02609647901342	0.294250281848929	0.980092854765033	1.53529411764706	1.04708763068324	1587.80208333333	0.08	0.02119
5.308642	3.703094	0.020202	0.000239	-0.617649	0.000239	0.473372	0.15907	4913	8	34	0.594709	8278	4.5088	5.2137	68.4932	0.00602	0.0216	39991722	8278	8.463014	0.994666	0.000891	0.527355	0.000169	0.471749	0.000106	-2.2e-05	1.66671726502605	4950	Transient	tropics_27	0.66358025	1.02587948267357	0.268237934904602	1.02248131296131	1.41420118343195	1.00344038885085	1500.66037735849	0.08	0.020695
5.573677	7.864028	0.060129	0.000507	-0.619777	0.000507	0.493698	0.155066	5039	7	33	0.501418	7760	4.7607	3.1699	34.2466	0.00644	0.0214	39992240	7760	8.808219	0.993754	0.001187	0.528423	0.00019	0.470347	0.000138	-1.3e-05	1.74658724672305	5113	Est.	tropics_27	0.796239571428571	1.06864830963725	0.427127211457456	1.01824563385956	2.66842105263158	1.04964632494733	1123.66666666667	0.08	0.0194
6.037831	4.982175	-0.000448	0.000321	-0.623506	0.000321	0.466437	0.154217	5767	5	40	0.753463	9601	4.5984	4.4452	136.9863	0.00625	0.0111	39990399	9601	10.80274	0.994743	0.000649	0.536273	0.000159	0.463893	1.9e-05	3e-06	1.14184088228773	5618	Transient	tropics_27	1.2075662	1.00483451538439	0.494607087827427	0.999605996856421	2.0188679245283	1.00548402325536	8116.68421052631	0.08	0.0240025
5.028939	7.725851	0.001366	0.000498	-0.615402	0.000498	0.463444	0.161009	6019	6	26	0.449728	3680	5.4318	6.4014	27.3973	0.00623	0.032	39996320	3680	11.493151	1.003953	0.001307	0.533789	0.000165	0.470491	0.000278	-6.3e-05	1.79723934520963	5920	Transient	tropics_27	0.8381565	0.997424115872915	0.381025248661056	1.01242925828073	3.01818181818182	0.985022030176985	579.169064748202	0.08	0.0092
9.084302	3.088823	0.045038	0.000199	-0.647975	0.000199	0.500159	0.143701	5991	6	29	0.559527	3553	5.3199	4.9521	45.6621	0.006	0.0262	39996447	3553	11.416438	0.998007	0.001263	0.534954	0.000152	0.46664	0.000233	-3.8e-05	1.61547590489731	6301	Est.	tropics_27	1.51405033333333	1.04815658579813	0.157561361836896	0.977848544994141	1.30921052631579	1.07183053317332	616.742489270386	0.08	0.0088825
6.315444	4.14584	0.019813	0.000267	-0.625735	0.000267	0.477064	0.160442	6285	8	29	0.479114	11060	5.5506	4.0164	27.3973	0.00619	0.0505	39988940	11060	12.221918	1.029521	0.000857	0.524551	0.000229	0.491102	0.000245	-0.000134	1.86092776702692	6335	Transient	tropics_27	0.7894305	0.990762286745748	0.311551925320887	1.0196685468418	1.16593886462882	0.971415306799809	654.865306122449	0.08	0.02765
4.702156	6.89916	0.036335	0.000445	-0.612777	0.000445	0.478821	0.157946	6341	9	39	0.51022	15607	5.6742	4.1699	91.3242	0.00635	0.0515	39984393	15607	12.375342	1.024781	0.000768	0.523273	0.000251	0.490017	0.000187	-0.000124	1.80874220283771	6431	Transient	tropics_27	0.522461777777778	1.01192663054384	0.579427083333333	1.03549022567646	1.77290836653386	0.977151813100362	844.631016042781	0.08	0.0390175
10.16846	5.345865	0.005749	0.000345	-0.656683	0.000345	0.485466	0.145061	6593	9	71	0.592221	34092	5.6204	4.8603	273.9726	0.00622	0.0454	39965908	34092	13.065753	0.989708	0.000794	0.521977	0.000243	0.474323	0.000106	-6.8e-05	1.62737972063593	6481	Est.	tropics_27	1.12982888888889	1.01622454018199	0.434508816120907	0.993470166003767	1.41975308641975	1.02349243026377	1368.5	0.08	0.08523
5.613527	5.029382	0.021594	0.000324	-0.620097	0.000324	0.475126	0.151793	7055	9	25	0.402213	2531	7.0987	6.1233	18.2648	0.00624	0.0524	39997469	2531	14.331507	0.986125	0.00075	0.519984	0.000191	0.474404	0.000132	-6.2e-05	1.83315408067319	6802	Transient	tropics_27	0.623725222222222	1.03620619874137	0.432	1.03444002029852	1.69633507853403	1.00152190959604	1149.94696969697	0.08	0.0063275
13.100529	12.820582	0.036199	0.000827	-0.680234	0.000827	0.511992	0.136629	7153	10	17	0.379796	2059	7.195	5.9589	18.2648	0.0014	0.0492	39997941	2059	14.6	1.003805	0.00085	0.518712	0.000209	0.484074	0.000118	-5.3e-05	1.83392227991196	7558	Est.	tropics_27	1.3100529	1.03293185582064	0.972941176470588	0.976454097569469	3.95693779904306	1.05767300040903	1157.87288135593	0.08	0.0051475
10.174292	4.100341	-0.046586	0.000265	-0.65673	0.000265	0.460403	0.141489	7867	9	32	0.592282	5364	3.4108	7.9068	91.3242	0.0064	0.0239	39994636	5364	16.556164	0.945178	0.001027	0.522949	0.000195	0.452128	0.000196	-5.9e-05	1.70209052624123	7697	Transient	tropics_27	1.13047688888889	1.00984414739619	0.258033106134372	0.991577007872253	1.35897435897436	1.01830233916059	721.882653061225	0.08	0.01341
8.947115	3.213549	-0.012789	0.000207	-0.646873	0.000207	0.471526	0.136796	7937	8	24	0.467054	2580	3.6796	5.8726	21.0748	0.00145	0.0322	39997420	2580	16.747945	0.974097	0.000755	0.524337	0.000196	0.464724	0.000127	-5.9e-05	1.88957144107879	7714	Transient	tropics_27	1.118389375	1.01354632212943	0.274172185430464	0.998748455445385	1.05612244897959	1.01463664454601	1077.13385826772	0.08	0.00645
8.047859	9.330203	-0.011272	0.000602	-0.63965	0.000602	0.468868	0.137158	7881	9	31	0.562755	4661	3.4077	5.7973	68.4932	0.00678	0.0231	39995339	4661	16.594521	0.955014	0.001153	0.522853	0.000203	0.456896	0.000199	-4.9e-05	1.75400067500191	7887	Est.	tropics_27	0.894206555555556	1.03536837257207	0.522116218560278	1.00884380254468	2.96551724137931	1.02620289956577	689.236180904523	0.08	0.0116525
8.622951	1.74308	-0.034228	0.000112	-0.64427	0.000112	0.460303	0.147064	8091	9	14	0.291275	745	4.1819	16.5041	8.058	0.0172	0.0392	39999255	745	17.169863	0.991185	0.001568	0.520624	0.000193	0.476143	0.000208	-5e-06	1.89869784032964	8436	Transient	tropics_27	0.958105666666667	0.974945294224253	0.0714285714285714	1.00849304986456	0.580310880829015	0.96673268324852	707.038461538462	0.08	0.0018625
4.83871	0.554631	0.081536	3.6e-05	-0.613874	3.6e-05	0.501323	0.129987	8105	9	12	0.308869	654	4.107	16.5233	6.5232	0.01751	0.0389	39999346	654	17.208219	0.986959	0.001581	0.520983	0.000205	0.473749	0.000173	1.4e-05	1.83653327191449	9116	Est.	tropics_27	0.537634444444444	1.09928809115968	0.0227703984819734	1.03890146092851	0.175609756097561	1.05820381678906	751.369942196532	0.08	0.001635
8.444715	5.668082	-0.020704	0.000366	-0.642838	0.000366	0.466064	0.134641	8721	8	70	0.83323	14577	3.2829	6.9438	Inf	0.00149	0.0087	39985423	14577	18.89589	0.933296	0.000836	0.52479	0.000169	0.444766	6.8e-05	0	0.861992894419905	9160	Est.	tropics_27	1.055589375	1.0495157552211	0.437799043062201	1.00192093905592	2.16568047337278	1.04788585458421	1980.01470588235	0.08	0.0364425
8.104167	4.426649	0.012949	0.000286	-0.640103	0.000286	0.480549	0.133483	8889	7	19	0.500479	2088	3.9269	17.5973	19.5695	0.00645	0.0236	39997912	2088	19.356164	0.979742	0.001048	0.528181	0.000184	0.463876	7.2e-05	1.4e-05	1.47273490417534	9611	Transient	tropics_27	1.15773814285714	1.03397955926057	0.272900763358779	0.998214846274854	1.55434782608696	1.0359427950573	1853.93055555556	0.08	0.00522
8.837349	0.859087	0.023129	5.5e-05	-0.645992	5.5e-05	0.488329	0.129568	8931	7	19	0.386737	1704	4.0698	17.6493	12.4533	0.00615	0.0319	39998296	1704	19.471233	0.990302	0.001753	0.528577	0.000209	0.468498	0.000178	2.9e-05	1.80300580712238	10470	Transient	tropics_27	1.26247842857143	1.03342066303539	0.031374786081004	0.991610181544491	0.263157894736842	1.04232888934424	727.910112359551	0.08	0.00426
1.988889	1.522099	0.085754	9.8e-05	-0.590984	9.8e-05	0.492069	0.130623	9085	6	14	0.541667	2232	3.611	17.8658	11.4155	0.02678	0.0321	39997768	2232	19.893151	1.039139	0.00137	0.535529	0.000277	0.485279	8.1e-05	-2e-06	1.58200785210342	10506	Est.	tropics_27	0.3314815	1.04850098872338	0.0715328467153285	1.03408423253211	0.353790613718412	1.01399195102199	1612.62962962963	0.08	0.00558
3.303117	3.128382	0.112285	0.000202	-0.60154	0.000202	0.511018	0.124467	9295	4	46	0.541566	30181	2.2479	3.2795	68.4932	0.00579	0.0196	39969819	30181	20.468493	1.062518	0.0016	0.541803	0.000142	0.490404	0.000182	2.4e-05	1.21413527316377	10528	Est.	tropics_27	0.82577925	1.05300021481071	0.12625	1.01137704409415	1.42253521126761	1.04203473054869	683.884615384615	0.08	0.0754525
4.828125	7.944417	-0.003788	0.000513	-0.613789	0.000513	0.460303	0.129916	9785	6	24	0.41908	2348	3.3392	4.6384	19.5695	0.00626	0.0395	39997652	2348	21.810959	0.973516	0.001196	0.535647	0.000131	0.454559	0.000197	-1.6e-05	1.81983815296329	10604	Transient	tropics_27	0.8046875	1.02332079331167	0.428929765886288	1.01054613957368	3.91603053435114	1.01263642343458	659.472081218274	0.08	0.00587
5.569231	7.62213	-0.0047	0.000492	-0.619742	0.000492	0.462671	0.123161	9673	5	37	0.570927	5978	2.9975	18.6712	54.7945	0.02733	0.0256	39994022	5978	21.50411	0.956535	0.001024	0.538529	0.000139	0.444201	0.000119	5e-06	1.70913442663589	10640	Transient	tropics_27	1.1138462	1.0405380124266	0.48046875	0.999172273294438	3.53956834532374	1.04158027559596	1034.96638655462	0.08	0.014945
6.319703	4.224928	-0.021222	0.000273	-0.62577	0.000273	0.45781	0.125982	9729	5	30	0.480386	3314	3.144	18.7479	45.6621	0.02693	0.0336	39996686	3314	21.657534	0.967841	0.001092	0.537296	0.000135	0.450504	0.000155	-6e-06	1.8707349884194	10642	Transient	tropics_27	1.2639406	1.01153144172178	0.25	0.995446524553619	2.02222222222222	1.01621739207643	812.787096774194	0.08	0.008285
4.15847	1.586909	0.031467	0.000102	-0.60841	0.000102	0.474261	0.122789	9799	6	24	0.402439	2214	3.33	4.2863	14.4196	0.00659	0.0395	39997786	2214	21.849315	0.979895	0.001033	0.535044	0.00013	0.458024	0.000135	0	1.76805531027286	11206	Est.	tropics_27	0.693078333333333	1.05314071417057	0.0987415295256534	1.0171415512428	0.784615384615385	1.03545010741795	909.548148148148	0.08	0.005535
5.682796	3.840242	0.015201	0.000248	-0.620654	0.000248	0.472357	0.123735	9799	6	24	0.402439	2214	3.33	4.2863	14.4196	0.00659	0.0395	39997786	2214	21.849315	0.979895	0.001033	0.535044	0.00013	0.458024	0.000135	0	1.76805531027286	11810	Transient	tropics_27	0.947132666666667	1.03614889641122	0.240077444336883	1.00476360252827	1.90769230769231	1.03129312001118	916.555555555556	0.08	0.005535
4.380556	3.280177	0.072015	0.000212	-0.610194	0.000212	0.494782	0.124257	10051	6	19	0.542525	3351	3.7737	8.7671	14.4196	0.0061	0.0658	39996649	3351	22.539726	1.032763	0.000877	0.533739	0.000113	0.48388	7e-05	1.9e-05	1.48645048353152	12178	Est.	tropics_27	0.730092666666667	1.04057897505514	0.241733181299886	1.01781108225184	1.87610619469027	1.02253037943292	1775.1	0.08	0.0083775
7.44306	3.385548	0.052347	0.000218	-0.634793	0.000218	0.497271	0.124841	10135	7	24	0.579881	6879	3.9262	19.3041	24.9066	0.04765	0.0638	39993121	6879	22.769863	1.043923	0.000611	0.531525	0.000116	0.491168	2.5e-05	8e-06	1.31712825167153	12194	Transient	tropics_27	1.06329428571429	1.0094052217657	0.356792144026187	0.997215928353392	1.87931034482759	1.01242548374487	4993.64	0.08	0.0171975
7.131094	8.328984	0.036631	0.000537	-0.632287	0.000537	0.488901	0.12189	10457	7	90	0.464792	56649	5.4207	3.9315	273.9726	0.00637	0.0837	39943351	56649	23.652055	0.99322	0.001009	0.532013	0.000203	0.466914	8.3e-05	-9e-06	1.69338045158874	12247	Est.	tropics_27	1.01872771428571	1.04439115478085	0.532210109018831	0.998801073136608	2.64532019704433	1.04709004227759	1468.55421686747	0.08	0.1416225
10.866737	2.988537	0.024108	0.000193	-0.662292	0.000193	0.496956	0.177136	2113	12	48	0.54095	11099	5.6438	4.8548	91.3242	0.00652	0.0664	39988901	11099	0.791781	0.99453	0.000939	0.510346	0.000176	0.487402	0.000103	-2e-05	1.80326967996572	1822	Est.	tropics_28	0.905561416666667	1.03003523998153	0.205537806176784	1.010428352088	1.09659090909091	1.01960188920029	1719.76699029126	0.08	0.0277475
12.468165	5.454979	0.045663	0.000352	-0.675155	0.000352	0.514333	0.170724	2225	12	35	0.512101	9090	5.0042	5.3384	54.7945	0.00615	0.0446	39990910	9090	1.09863	1.003483	0.000979	0.510182	0.000144	0.491917	0.000111	-5e-06	1.77444058766753	1945	Transient	tropics_28	1.03901375	1.04308852898491	0.359550561797753	0.997835100960599	2.44444444444444	1.04556866300616	1538.05405405405	0.08	0.022725
11.512576	4.378203	0.014826	0.000282	-0.66748	0.000282	0.494959	0.180247	2491	12	33	0.431879	13821	5.1799	5.8904	91.3242	0.00614	0.0438	39986179	13821	1.827397	1.01107	0.000629	0.508801	0.000139	0.496989	3.7e-05	-9e-06	1.76922763464852	2320	Transient	tropics_28	0.959381333333333	1.00382411732953	0.448330683624801	1.00825216449125	2.02877697841727	0.995915402554181	4871.54054054054	0.08	0.0345525
13.706245	6.7703	0.036645	0.000437	-0.6851	0.000437	0.514892	0.168564	2533	12	38	0.41335	15551	5.4528	6.0055	136.9863	0.00622	0.0467	39984449	15551	1.942466	1.006092	0.000654	0.508306	0.000138	0.495024	4.5e-05	-9e-06	1.85463421087647	2383	Est.	tropics_28	1.14218708333333	1.03104358765963	0.668195718654434	0.991607069505839	3.16666666666667	1.04013542777724	3745.86666666667	0.08	0.0388775
13.930855	4.514922	0.017962	0.000291	-0.686904	0.000291	0.506266	0.164116	2869	13	42	0.318763	14848	6.7894	6.926	68.4932	0.00638	0.0621	39985152	14848	2.863014	0.988268	0.000867	0.504828	0.000159	0.489676	0.000152	-4.5e-05	2.01494490943803	2691	Est.	tropics_28	1.07160423076923	1.03021071908814	0.335640138408305	0.996639162083061	1.83018867924528	1.0338795448419	1079.71052631579	0.08	0.03712
13.556962	5.332198	0.045446	0.000344	-0.6839	0.000344	0.518802	0.159375	3737	13	32	0.559326	14058	8.8779	6.3123	54.7945	0.00614	0.0722	39985942	14058	5.241096	1.017921	0.000595	0.505519	0.000145	0.503615	3.1e-05	-1.4e-05	1.30520946086911	3404	Est.	tropics_28	1.04284323076923	1.02807044199456	0.578151260504202	0.998271150864362	2.37241379310345	1.03015597232013	5141.12903225806	0.08	0.035145
12.358654	5.578098	0.049916	0.00036	-0.674275	0.00036	0.516115	0.149234	4493	13	39	0.461195	12550	8.9274	8.3836	45.6621	0.00628	0.0868	39987450	12550	7.312329	1.011261	0.001456	0.503943	0.000168	0.502023	0.000367	-8.4e-05	1.8778657034546	4204	Est.	tropics_28	0.950665692307692	1.03947724011181	0.247252747252747	1.01107802441448	2.14285714285714	1.02807042705215	406.632152588556	0.08	0.031375
14.988246	5.398596	0.02174	0.000348	-0.695397	0.000348	0.512495	0.152834	4507	13	40	0.438935	13150	8.8473	8.4219	39.1389	0.00598	0.0895	39986850	13150	7.350685	1.013326	0.001096	0.503505	0.000173	0.503469	0.000252	-7.5e-05	1.92283898640272	4424	Transient	tropics_28	1.152942	1.00853825485117	0.317518248175182	0.990807151375645	2.01156069364162	1.01792761818503	606.484126984127	0.08	0.032875
16.811099	4.291958	0.054961	0.000277	-0.710038	0.000277	0.537601	0.136459	4465	13	38	0.503514	11668	9.5626	8.3068	68.4932	0.00614	0.0891	39988332	11668	7.235616	1.010243	0.000997	0.504638	0.000161	0.50078	0.00021	-6e-05	1.78354789454728	4471	Est.	tropics_28	1.29316146153846	1.04578740995484	0.277833500501505	0.974214219572098	1.72049689440994	1.07352729741603	649.804761904762	0.08	0.02917
11.822785	10.677456	0.022779	0.000689	-0.669971	0.000689	0.500044	0.143781	5375	14	20	0.782382	4802	7.6558	10.8	68.4932	0.00633	0.0559	39995198	4802	9.728767	1.011289	0.000827	0.50242	0.000196	0.503421	3.7e-05	-1.5e-05	0.930540402456294	4754	Est.	tropics_28	0.844484642857143	1.01162024172004	0.833131801692866	1.01851721179586	3.51530612244898	0.993291896841808	3885.97297297297	0.08	0.012005
12.083686	3.805497	0.064451	0.000246	-0.672067	0.000246	0.522482	0.134609	5571	12	22	0.597848	9944	9.989	11.337	39.1389	0.00592	0.1013	39990056	9944	10.265753	1.028754	0.000971	0.508922	0.000207	0.505584	7.2e-05	-2.1e-05	1.33740068668625	6034	Est.	tropics_28	1.00697383333333	1.03676225304765	0.253347064881565	1.00339928031823	1.18840579710145	1.03342273489667	1869.56944444444	0.08	0.02486
15.565426	7.299741	0.049217	0.000471	-0.700033	0.000471	0.529172	0.118608	6215	11	45	0.459706	9530	13.1433	13.1014	91.3242	0.00627	0.1535	39990470	9530	12.030137	0.984149	0.001112	0.512805	0.000253	0.480168	0.000251	-0.000106	1.70581124836081	7002	Est.	tropics_28	1.41503872727273	1.06736710933491	0.423561151079137	0.968338679901273	1.86166007905138	1.10205594708519	472.541832669323	0.08	0.023825
14.042378	4.001902	0.099914	0.000258	-0.687799	0.000258	0.550327	0.113109	6635	14	78	0.722982	38918	4.6815	14.2521	91.3242	0.00637	0.0411	39961082	38918	13.180822	1.021897	0.001475	0.501965	0.000186	0.509274	0.000315	-7e-05	1.12457244734347	7636	Est.	tropics_28	1.003027	1.08139653748225	0.174915254237288	1.00142689989085	1.38709677419355	1.08061083031924	359.07619047619	0.08	0.097295
16.981982	5.605531	-0.022461	0.000362	-0.711411	0.000362	0.498222	0.118894	7111	14	40	0.515372	10864	3.4576	2.4932	68.4932	0.00627	0.0294	39989136	10864	14.484932	0.987237	0.00108	0.500558	0.000188	0.493321	0.000161	-3.6e-05	1.74977937561961	8077	Transient	tropics_28	1.21299871428571	0.990430231276964	0.335185185185185	0.980807372333717	1.92553191489362	1.00993470782716	738.472049689441	0.08	0.02716
13.026988	7.092634	0.01733	0.000458	-0.679644	0.000458	0.502288	0.117206	7055	14	56	0.636539	15014	3.2239	4.4658	136.9863	0.00643	0.0219	39984986	15014	14.331507	0.973594	0.001105	0.500156	0.000187	0.486863	0.00014	-2e-05	1.59039463630274	8135	Est.	tropics_28	0.930499142857143	1.04507734812588	0.41447963800905	1.01327861731537	2.44919786096257	1.0316824240084	837.185714285714	0.08	0.037535
11.058471	6.447856	0.012719	0.000416	-0.663832	0.000416	0.492049	0.124463	7321	14	29	0.469941	8084	4.1006	15.0548	91.3242	0.00668	0.0351	39991916	8084	15.060274	1.010615	0.001095	0.502497	0.000182	0.503099	0.000209	-6e-05	1.66062884526442	8289	Transient	tropics_28	0.789890785714286	1.00216227792526	0.379908675799087	1.0246320875861	2.28571428571429	0.978036132053532	595.516746411483	0.08	0.02021
17.401538	7.674151	0.014085	0.000495	-0.714781	0.000495	0.518475	0.114529	7181	14	34	0.397563	8044	3.7876	14.6726	54.7945	0.00628	0.0336	39991956	8044	14.676712	0.994044	0.001235	0.501175	0.000191	0.496105	0.000187	-3.4e-05	1.7597011452143	8533	Transient	tropics_28	1.242967	1.02026133749717	0.40080971659919	0.976304198335397	2.59162303664921	1.04509126092259	612.454545454545	0.08	0.02011
13.084809	6.31154	0.013893	0.000407	-0.680108	0.000407	0.500919	0.126039	7895	12	60	0.71567	24767	5.327	3.9753	68.4932	0.0063	0.017	39975233	24767	16.632877	0.994968	0.000853	0.510928	0.000188	0.487076	8.8e-05	-2.8e-05	1.33433934458773	9600	Transient	tropics_28	1.09040075	1.01911815878338	0.477139507620164	0.991455314026434	2.16489361702128	1.02842061608455	1432.26136363636	0.08	0.0619175
9.605464	6.573303	-0.004897	0.000424	-0.652161	0.000424	0.477885	0.134823	8217	12	34	0.327139	11246	6.3693	4.8055	273.9726	0.00615	0.0352	39988754	11246	17.515068	0.987197	0.000886	0.510043	0.000187	0.484169	0.000155	-5.8e-05	2.17411943559787	9737	Transient	tropics_28	0.800455333333333	1.00802065925673	0.478555304740406	1.02132340590131	2.26737967914439	0.987021060827934	869.825806451613	0.08	0.028115
11.837662	5.326893	0.008335	0.000344	-0.670091	0.000344	0.493102	0.129073	8035	12	68	0.545728	18643	5.727	17.0068	136.9863	0.00646	0.0242	39981357	18643	17.016438	0.989775	0.000919	0.510845	0.000183	0.484649	0.000146	-4.7e-05	1.84139990224687	9869	Transient	tropics_28	0.986471833333333	1.01878692917323	0.374319912948857	1.00159933918239	1.87978142076503	1.01744148858246	884.061643835616	0.08	0.0466075
12.383384	6.205913	0.009967	4e-04	-0.674474	4e-04	0.49602	0.126284	8119	12	41	0.433386	14036	6.1673	4.537	273.9726	0.00637	0.0294	39985964	14036	17.246575	0.98353	0.001139	0.510372	0.000191	0.482057	0.000211	-5.7e-05	2.05244437812479	9955	Transient	tropics_28	1.03194866666667	1.02693037932612	0.351185250219491	0.99814313350423	2.09424083769634	1.02896545429275	598.502369668247	0.08	0.03509
11.950404	8.111727	0.009089	0.000523	-0.670996	0.000523	0.493813	0.129489	8273	12	31	0.248171	9844	6.5498	4.9589	68.4932	0.00648	0.0399	39990156	9844	17.668493	0.996387	0.000781	0.509686	0.000182	0.489004	0.000119	-5.1e-05	2.25261161548188	10000	Transient	tropics_28	0.995867	1.01278963935261	0.669654289372599	1.00296882741604	2.87362637362637	1.00983427538425	1088.14285714286	0.08	0.02461
14.722814	2.835748	0.032686	0.000183	-0.693265	0.000183	0.517007	0.124559	8455	12	34	0.131628	11259	6.6994	8.2644	45.6621	0.00642	0.0561	39988741	11259	18.167123	1.010878	0.001239	0.507972	0.00017	0.497793	0.000242	-5.3e-05	2.49998131674329	10446	Transient	tropics_28	1.22690116666667	1.02210756918107	0.147699757869249	0.98419025802641	1.07647058823529	1.03859837321939	514.706611570248	0.08	0.0281475
12.729425	8.761062	0.026445	0.000565	-0.677254	0.000565	0.505623	0.126927	8441	12	33	0.143418	10696	6.6124	4.6438	39.1389	0.00619	0.0567	39989304	10696	18.128767	1.011082	0.001085	0.508196	0.000177	0.497652	0.000176	-4.2e-05	2.47910543281298	10550	Transient	tropics_28	1.06078541666667	1.01554351855851	0.52073732718894	0.999634145984919	3.19209039548023	1.01601721685033	721.176136363636	0.08	0.02674
12.232975	2.747395	0.0715	0.000177	-0.673266	0.000177	0.526814	0.120947	8413	12	35	0.158911	10251	6.6802	4.5671	45.6621	0.00624	0.0516	39989749	10251	18.052055	1.010342	0.001065	0.508585	0.000174	0.496913	0.00018	-4.5e-05	2.47618494230707	10687	Est.	tropics_28	1.01941458333333	1.06312332923041	0.166197183098592	1.00286100403682	1.01724137931034	1.06017351125851	671.927777777778	0.08	0.0256275
13.926592	5.844798	0.061471	0.000377	-0.686869	0.000377	0.528769	0.12039	8539	13	43	0.255986	15411	6.4185	4.9123	273.9726	0.00601	0.0652	39984589	15411	18.39726	1.023962	0.001182	0.506091	0.000154	0.506123	0.000256	-6e-05	2.38663557193359	10842	Est.	tropics_28	1.07127630769231	1.03851476665303	0.318950930626058	0.994186746695083	2.44805194805195	1.04474406418993	470.2734375	0.08	0.0385275
12.402062	6.845219	0.004543	0.000442	-0.674624	0.000442	0.493486	0.126568	9001	13	73	0.440265	20097	6.3005	6.1781	136.9863	0.00648	0.0741	39979903	20097	19.663014	0.973712	0.000954	0.506304	0.000206	0.481088	0.000162	-6e-05	1.82767778667122	11037	Transient	tropics_28	0.954004769230769	1.03167398067325	0.463312368972746	1.00601199954466	2.14563106796116	1.02577075295996	781.283950617284	0.08	0.0502425
13.223964	5.909527	0.028878	0.000381	-0.681226	0.000381	0.508871	0.119247	9113	12	47	0.367078	10619	7.2559	5.3151	273.9726	0.00621	0.0884	39989381	10619	19.969863	0.981687	0.000987	0.50757	0.000202	0.483803	0.000157	-5.2e-05	1.91765041551211	11319	Est.	tropics_28	1.101997	1.04850019643254	0.386018237082067	0.996899463166306	1.88613861386139	1.05181447820704	759.535031847134	0.08	0.0265475
12.917509	8.564764	0.003471	0.000553	-0.678764	0.000553	0.495214	0.12397	9841	11	101	0.597339	37205	5.3305	7.3096	Inf	0.00598	0.0374	39962795	37205	21.964384	0.986017	0.000837	0.512552	0.000247	0.481263	0.00013	-7.8e-05	1.81043568322673	12488	Transient	tropics_28	1.174319	1.01770763678134	0.660692951015532	0.989643115441973	2.23886639676113	1.02898830784831	953.615384615385	0.08	0.0930125
7.645044	3.4163	0.063521	0.00022	-0.636415	0.00022	0.503827	0.1195	9967	11	76	0.531672	18865	5.5657	7.6548	273.9726	0.00642	0.0495	39981135	18865	22.309589	0.984033	0.00122	0.515233	0.000274	0.47776	0.000162	-6e-05	1.99014119750664	13053	Est.	tropics_28	0.695004	1.08287208130787	0.180327868852459	1.02708126202417	0.802919708029197	1.05456086738111	737.654320987654	0.08	0.0471625
10.456253	10.649052	0.036008	0.000687	-0.658995	0.000687	0.501691	0.120863	10261	9	85	0.807691	46207	3.0726	8.4603	273.9726	0.00592	0.0206	39953793	46207	23.115068	1.020861	0.000947	0.5209	0.000153	0.49016	0.000112	-1.6e-05	0.93165901209603	13574	Est.	tropics_28	1.16180588888889	1.01548020716911	0.72544878563886	0.993225247046862	4.49019607843137	1.0235249714379	1079.13392857143	0.08	0.1155175
9.784348	4.006827	0.023011	0.000259	-0.653598	0.000259	0.49245	0.118923	10401	9	92	0.612884	38327	3.3057	8.8425	Inf	0.00675	0.0237	39961673	38327	23.49863	0.98175	0.00093	0.521031	0.000173	0.471249	8.8e-05	-8e-06	1.33820098332866	13694	Transient	tropics_28	1.08714977777778	1.04229976627559	0.278494623655914	0.998349102272522	1.4971098265896	1.04498895488372	1351.39772727273	0.08	0.0958175
5.634181	6.381713	0.03693	0.000412	-0.620263	0.000412	0.482717	0.125691	10947	6	37	0.766401	16447	4.2439	3.8836	91.3242	0.00613	0.0164	39983553	16447	24.994521	1.001894	0.000716	0.534403	0.000172	0.468884	3.9e-05	-8e-06	0.975526245030552	14971	Transient	tropics_28	0.939030166666667	1.03565884701274	0.575418994413408	1.00636219633965	2.3953488372093	1.02950196637121	3222.84615384615	0.08	0.0411175
4.340278	1.543933	0.055356	1e-04	-0.609871	1e-04	0.486429	0.216744	2057	5	6	0.900444	1577	5.2886	3.2466	17.1233	0.00649	0.0036	39998423	1577	0.638356	1.012575	0.000647	0.536468	0.000135	0.472019	1.5e-05	1.3e-05	0.36152381688878	1867	Est.	tropics_29	0.8680556	1.043791136551	0.154559505409583	1.01296063485195	0.740740740740741	1.0305284321182	14449.6	0.08	0.0039425
6.347267	2.28455	0.032101	0.000147	-0.625991	0.000147	0.482994	0.210354	3107	6	18	0.805114	3520	6.153	6.063	14.4196	0.006	0.013	39996480	3520	3.515068	0.980013	0.000782	0.532849	0.000149	0.459965	6.1e-05	1e-06	0.856694181273754	2457	Transient	tropics_29	1.05787783333333	1.05368173160936	0.187979539641944	1.00353242136434	0.986577181208054	1.05006685291272	3448.4262295082	0.08	0.0088
9.816839	3.83499	0.046657	0.000247	-0.653859	0.000247	0.504071	0.205735	3989	8	25	0.803847	15075	7.1768	6.8986	273.9726	0.00645	0.0102	39984925	15075	5.931507	1.011103	0.00067	0.526707	0.000156	0.480126	5.5e-05	-1.8e-05	0.830674396900842	2707	Transient	tropics_29	1.227104875	1.03625700337033	0.36865671641791	0.98733277559435	1.58333333333333	1.04987232518131	3740.63636363636	0.08	0.0376875
10.689759	6.744112	0.029067	0.000435	-0.660871	0.000435	0.49863	0.2059	4927	9	20	0.577745	4116	9.4455	7.8658	22.8311	0.00605	0.0231	39995884	4116	8.50137	1.010067	0.000513	0.521892	0.000151	0.484092	5.4e-05	-3.5e-05	1.4420458767097	3180	Est.	tropics_29	1.187751	1.01923295012465	0.847953216374269	0.989479342420952	2.88079470198675	1.0300314816192	3812.96296296296	0.08	0.01029
9.507732	8.435507	0.01253	0.000544	-0.651376	0.000544	0.485823	0.212413	4619	8	18	0.613935	4564	8.546	7.0219	34.2466	0.0064	0.0203	39995436	4564	7.657534	0.986237	0.00057	0.525862	0.000249	0.469178	6.2e-05	-7.4e-05	1.381190403773	3233	Transient	tropics_29	1.1884665	1.02673984990408	0.954385964912281	0.991377843921149	2.18473895582329	1.03547694052151	3426.01612903226	0.08	0.01141
7	3.708455	0.022695	0.000239	-0.631234	0.000239	0.480996	0.219172	5025	10	16	0.511101	4189	9.7179	6.6548	136.9863	0.00627	0.0253	39995811	4189	8.769863	1.006514	0.000841	0.518817	0.000192	0.485247	9.2e-05	-3.4e-05	1.60780581132237	3694	Transient	tropics_29	0.7	1.01633409057649	0.284185493460166	1.02528442217851	1.24479166666667	0.991239513072724	2382.30434782609	0.08	0.0104725
8.684393	5.268022	0.03029	0.00034	-0.644763	0.00034	0.491342	0.213807	5361	10	25	0.405158	10507	11.2194	7.5753	45.6621	0.00622	0.0324	39989493	10507	9.690411	1.025828	0.000655	0.518496	0.000205	0.494895	6.2e-05	-5.1e-05	1.92845457204154	3712	Transient	tropics_29	0.8684393	1.00480139858063	0.519083969465649	1.01213298051503	1.65853658536585	0.992820699340264	3448.5	0.08	0.0262675
9.408391	6.727003	0.038466	0.000434	-0.650578	0.000434	0.498418	0.204486	5543	9	59	0.36418	22747	11.2083	8.074	68.4932	0.00627	0.0411	39977253	22747	10.189041	1.01371	0.001076	0.520218	2e-04	0.487396	0.000132	-3.2e-05	1.92886209743101	3837	Est.	tropics_29	1.04537677777778	1.02516044473656	0.403345724907063	1.00293361915355	2.17	1.02261405510099	1549.13636363636	0.08	0.0568675
8.786477	5.53092	0.010913	0.000357	-0.645583	0.000357	0.482263	0.198796	6005	8	22	0.705934	6791	7.2907	7.9315	68.4932	0.00613	0.0276	39993209	6791	11.454795	0.98132	0.000615	0.525417	0.000165	0.467105	2e-05	-6e-06	1.06693037739635	4090	Transient	tropics_29	1.098309625	1.03021722168927	0.580487804878049	0.997982084688415	2.16363636363636	1.03245094785969	9939.8	0.08	0.0169775
10.244032	3.155303	0.034215	0.000204	-0.65729	0.000204	0.499418	0.195245	6369	7	15	0.514444	4500	9.6776	8.9288	18.2648	0.00641	0.0398	39995500	4500	12.452055	1.016512	0.000826	0.529201	0.000221	0.480416	3.2e-05	-1.6e-05	1.3193927265048	4678	Transient	tropics_29	1.46343314285714	1.01799788525085	0.246973365617433	0.979313911401748	0.923076923076923	1.0395532205422	6101.40625	0.08	0.01125
2.572194	2.791522	0.086598	0.00018	-0.595669	0.00018	0.495176	0.187736	6733	5	61	0.651769	32823	9.2012	9.926	91.3242	0.00632	0.0425	39967177	32823	13.449315	1.010725	0.00119	0.536766	0.000187	0.470881	7.6e-05	2e-05	1.30262600013328	5064	Est.	tropics_29	0.5144388	1.0788871625693	0.151260504201681	1.026878926595	0.962566844919786	1.05159477659961	2470.21052631579	0.08	0.0820575
3.112546	3.403693	0.086646	0.00022	-0.600009	0.00022	0.497439	0.176402	6817	5	72	0.511325	39648	6.6273	10.1562	68.4932	0.0062	0.0431	39960352	39648	13.679452	1.01219	0.001554	0.539888	0.000173	0.468799	0.000132	4.1e-05	1.56252227159214	5106	Est.	tropics_29	0.6225092	1.07737734085399	0.141570141570142	1.01651953147973	1.27167630057803	1.06109228048695	1336.37878787879	0.08	0.09912
7.444306	7.050881	-0.025038	0.000455	-0.634803	0.000455	0.460592	0.168623	7027	4	84	0.533182	36948	2.6747	10.7315	273.9726	0.00628	0.0294	39963052	36948	14.254795	0.997136	0.001559	0.541273	0.000131	0.460685	0.000205	1.9e-05	1.56697179127756	5230	Transient	tropics_29	1.8610765	0.978074055049502	0.291853752405388	0.979246878917987	3.47328244274809	0.999798126702628	822.551219512195	0.08	0.09237
2.981975	4.417537	0.057706	0.000285	-0.59896	0.000285	0.482578	0.159267	7097	4	75	0.593434	26072	2.8903	10.9233	136.9863	0.00657	0.0349	39973928	26072	14.446575	0.981862	0.001309	0.541091	0.000137	0.453801	0.000171	7e-06	1.5738386942574	5648	Est.	tropics_29	0.74549375	1.07897391415069	0.217723453017571	1.01532403439683	2.08029197080292	1.06341325823434	931.385964912281	0.08	0.06518
5.553713	8.940698	0.035459	0.000577	-0.619617	0.000577	0.481681	0.151347	7237	4	62	0.362511	15274	3.0605	11.3055	136.9863	0.00599	0.0438	39984726	15274	14.830137	0.985373	0.001657	0.541624	0.000131	0.454983	0.000257	3e-06	1.85924786820969	5791	Est.	tropics_29	1.38842825	1.05147509354869	0.348219674109837	0.993586897505607	4.40458015267176	1.05867911548344	588.898832684825	0.08	0.038185
5.566164	6.982641	-0.002693	0.00045	-0.619717	0.00045	0.4636	0.153264	8035	6	26	0.735489	6926	5.3104	3.3781	91.3242	0.00646	0.0214	39993074	6926	17.016438	0.996375	0.000623	0.535419	0.000152	0.465404	2.5e-05	-2e-06	1.14449062582594	6882	Est.	tropics_29	0.927694	1.00093902684395	0.7223113964687	1.00500112512679	2.96052631578947	0.996123797818669	6130.56	0.08	0.017315
3.883066	2.926162	0.016031	0.000189	-0.606198	0.000189	0.466211	0.154612	8791	5	60	0.405934	23356	7.0121	5.3068	273.9726	0.00631	0.0446	39976644	23356	19.087671	0.994425	0.001129	0.53677	0.000149	0.463331	0.000144	-6e-06	2.14774125269809	7633	Transient	tropics_29	0.7766132	1.02185703887533	0.1674047829938	1.01611606681495	1.26845637583893	1.00621585864101	1073.69444444444	0.08	0.05839
4.196847	4.959818	0.046594	0.00032	-0.608718	0.00032	0.481885	0.145441	8819	5	62	0.357451	22694	7.0182	5.3836	273.9726	0.00636	0.047	39977306	22694	19.164384	0.990899	0.001238	0.536464	0.000157	0.461944	0.000156	-2e-06	2.26246455299721	7814	Est.	tropics_29	0.8393694	1.05731922013888	0.258481421647819	1.01413681362518	2.03821656050955	1.04316757009508	932.314102564103	0.08	0.056735
6.293083	6.111054	0.012112	0.000394	-0.625556	0.000394	0.47331	0.143192	9435	6	32	0.791268	10353	4.438	4.4027	91.3242	0.00638	0.0091	39989647	10353	20.852055	0.989885	0.000603	0.536423	0.000163	0.461521	2.6e-05	-9e-06	0.951408663210744	8629	Est.	tropics_29	1.04884716666667	1.02252852332381	0.653399668325041	0.997279956086318	2.41717791411043	1.02554379974042	5507.38461538462	0.08	0.0258825
3.643578	6.823871	0.054508	0.00044	-0.604274	0.00044	0.483502	0.146668	10303	7	45	0.518789	17909	7.4666	4.7342	273.9726	0.00616	0.0267	39982091	17909	23.230137	1.00654	0.00101	0.531981	0.000205	0.473224	9.7e-05	-2e-05	1.73431106217054	9434	Est.	tropics_29	0.520511142857143	1.04915942192792	0.435643564356436	1.02723785364448	2.14634146341463	1.02171910131354	1512.0412371134	0.08	0.0447725
3.728903	4.213075	0.059132	0.000272	-0.60496	0.000272	0.486224	0.139418	10443	6	69	0.415971	30067	7.7781	5.1178	68.4932	0.00653	0.0412	39969933	30067	23.613699	1.015111	0.001432	0.536129	0.000214	0.473507	0.000127	1e-05	1.91187601782043	9607	Est.	tropics_29	0.621483833333333	1.04512242731467	0.189944134078212	1.01859117871565	1.27102803738318	1.02685704751989	1097.77952755905	0.08	0.0751675
7.431461	5.382381	0.038072	0.000347	-0.634699	0.000347	0.490158	0.228807	2449	7	20	0.443036	5284	4.6511	5.9055	27.3973	0.00604	0.0333	39994716	5284	1.712329	1.005345	0.000864	0.530983	0.000147	0.473534	9.4e-05	-1.1e-05	1.70530190139872	1346	Transient	tropics_32	1.06163728571429	1.03328312591172	0.40162037037037	0.998327673217982	2.36054421768707	1.03510624369105	2434.1170212766	0.08	0.01321
6.687243	6.515352	0.038295	0.00042	-0.628722	0.00042	0.48734	0.222384	2379	6	17	0.488875	4854	4.2515	6.0932	30.4414	0.00628	0.0292	39995146	4854	1.520548	1.019427	0.000781	0.532212	0.000154	0.479056	6.5e-05	-1e-05	1.69630448613451	1494	Est.	tropics_32	1.1145405	1.01923698685088	0.537772087067862	1.00199335687801	2.72727272727273	1.01729234160516	3421.29230769231	0.08	0.012135
8.150171	11.096903	0.042769	0.000716	-0.640472	0.000716	0.495294	0.208681	3471	7	21	0.778459	3426	5.0822	6.5123	17.1233	0.00604	0.0132	39996574	3426	4.512329	1.000375	0.000679	0.529975	0.000183	0.472097	3.4e-05	-1.5e-05	0.955274605733145	2036	Est.	tropics_32	1.16431014285714	1.04330553347249	1.05449189985272	0.99446879710518	3.91256830601093	1.04913608855807	6137.67647058824	0.08	0.008565
9.655864	3.099163	0.054856	2e-04	-0.652566	2e-04	0.507475	0.18955	4381	7	35	0.541656	8018	8.6488	5.6027	54.7945	0.0065	0.0268	39991982	8018	7.005479	0.985479	0.000912	0.528162	0.000235	0.466847	0.000221	-0.000111	1.6000153150823	3004	Est.	tropics_32	1.37940914285714	1.07195433264501	0.219298245614035	0.98588676295602	0.851063829787234	1.08702637052396	857.692307692308	0.08	0.020045
13.88468	5.694614	0.071249	0.000367	-0.686533	0.000367	0.533917	0.166063	4717	10	41	0.710455	25319	4.8988	6.0192	68.4932	0.00615	0.0386	39974681	25319	7.926027	1.022821	0.00104	0.518455	0.000196	0.493582	0.000261	-0.000102	1.19300055758496	3346	Est.	tropics_32	1.388468	1.04988906258076	0.352884615384615	0.970803736638233	1.87244897959184	1.08171894436993	636.256704980843	0.08	0.0632975
11.109606	6.008923	0.054464	0.000388	-0.664243	0.000388	0.513254	0.157241	5389	10	32	0.830948	9571	3.8648	3.4	45.6621	0.00618	0.0114	39990429	9571	9.767123	1.007065	0.000837	0.515726	0.00018	0.488395	7.3e-05	-2e-05	0.794896287895643	4672	Est.	tropics_32	1.1109606	1.04856633946057	0.463560334528076	0.997938789505009	2.15555555555556	1.05089937448172	2153.98630136986	0.08	0.0239275
9.758912	8.040376	0.000995	0.000519	-0.653394	0.000519	0.481314	0.169598	6019	11	47	0.470061	12275	5.8074	5.126	136.9863	0.00641	0.0273	39987725	12275	11.493151	0.990439	0.000795	0.511997	0.000188	0.483949	0.000172	-8e-05	1.73930501292304	4883	Transient	tropics_32	0.887173818181818	1.01065840014046	0.652830188679245	1.01617188534337	2.76063829787234	0.994555211396242	986.03488372093	0.08	0.0306875
9.463918	6.691997	0.033052	0.000432	-0.651024	0.000432	0.495752	0.161287	6355	11	39	0.491623	6924	7.0077	6.0411	91.3242	0.00644	0.036	39993076	6924	12.413699	0.997435	0.001016	0.511725	0.000178	0.487526	0.000138	-3e-05	1.98577460760226	5360	Transient	tropics_32	0.860356181818182	1.03626229806126	0.425196850393701	1.01912448188881	2.42696629213483	1.01687294626338	1168.74637681159	0.08	0.01731
11.555703	2.366261	0.075462	0.000153	-0.667826	0.000153	0.52601	0.14879	6453	11	35	0.352038	8340	6.9564	6.3137	45.6621	0.00622	0.0507	39991660	8340	12.682192	1.015919	0.001208	0.511674	0.00016	0.496625	0.000212	-3.8e-05	2.23786347309783	5609	Est.	tropics_32	1.05051845454545	1.06148447702426	0.126655629139073	1.00224408969267	0.95625	1.05916939340549	701.839622641509	0.08	0.02085
12.213699	2.540634	0.05142	0.000164	-0.673111	0.000164	0.516234	0.149584	6439	11	36	0.374185	8127	7.0543	6.2767	45.6621	0.00644	0.049	39991873	8127	12.643836	1.013951	0.001485	0.511637	0.000166	0.495658	0.000233	-1.7e-05	2.21603830051394	5638	Est.	tropics_32	1.11033627272727	1.03827991858212	0.11043771043771	0.997033299145919	0.987951807228916	1.04151249450226	641.991416309013	0.08	0.0203175
12.050505	6.088953	0.03275	0.000393	-0.6718	0.000393	0.506389	0.144889	6831	13	85	0.435605	37169	6.6812	7.3397	Inf	0.00624	0.0678	39962831	37169	13.717808	0.994408	0.000987	0.506691	0.000169	0.490842	0.000105	-1.3e-05	1.91629059742951	5758	Est.	tropics_32	0.926961923076923	1.03910284702281	0.398176291793313	1.008086448777	2.32544378698225	1.03167414361444	1379.89523809524	0.08	0.0929225
9.351025	4.574073	0.042761	0.000295	-0.650118	0.000295	0.500446	0.145075	6887	12	76	0.42051	31809	6.5783	6.0658	273.9726	0.00654	0.0661	39968191	31809	13.871233	0.985325	0.00122	0.507334	0.000175	0.485711	0.000128	3e-06	1.94638008996521	6039	Est.	tropics_32	0.779252083333333	1.05923266283384	0.241803278688525	1.02887679318496	1.68571428571429	1.03033696992656	1133.3984375	0.08	0.0795225
12.646479	6.283474	0.018577	0.000405	-0.676587	0.000405	0.50141	0.134805	7237	10	63	0.594828	17400	5.4217	8.4603	68.4932	0.0062	0.0551	39982600	17400	14.830137	0.993864	0.000904	0.515685	0.000192	0.482108	0.000158	-5.9e-05	1.66774746728316	6732	Transient	tropics_32	1.2646479	1.02504027306328	0.448008849557522	0.985774319985626	2.109375	1.0400366722809	853.196202531646	0.08	0.0435
13.974016	9.946569	0.004522	0.000642	-0.68725	0.000642	0.499691	0.136375	7573	11	54	0.355802	15711	5.712	9.3836	91.3242	0.00646	0.0583	39984289	15711	15.750685	0.990873	0.000798	0.514213	0.000231	0.48212	0.000182	-0.000104	2.33731895090794	6861	Transient	tropics_32	1.27036509090909	1.01378505587576	0.804511278195489	0.978110824853183	2.77922077922078	1.03644528333195	749.313186813187	0.08	0.0392775
10.445476	7.151899	0.015735	0.000461	-0.658909	0.000461	0.491209	0.141714	7559	11	55	0.361249	16108	5.6687	6.0027	91.3242	0.00635	0.0573	39983892	16108	15.712329	0.999805	0.000649	0.514398	0.000225	0.486237	9.9e-05	-7.7e-05	2.33039675606033	7151	Transient	tropics_32	0.949588727272727	1.01605757820788	0.710323574730354	1.00586613285566	2.04888888888889	1.01022546618213	1431.45454545455	0.08	0.04027
11.253378	13.889628	-0.009463	0.000896	-0.665398	0.000896	0.482041	0.147056	7839	12	41	0.174446	10777	7.0686	6.7699	136.9863	0.00607	0.08	39989223	10777	16.479452	0.993946	0.000789	0.508686	0.000274	0.489037	0.000304	-0.000189	2.65443978723949	7157	Transient	tropics_32	0.9377815	0.996615141351026	1.13561470215463	1.01058194557879	3.27007299270073	0.985694333966551	483.736842105263	0.08	0.0269425
15.470847	9.162241	0.012094	0.000591	-0.699273	0.000591	0.509521	0.126706	7783	12	51	0.20163	11164	6.831	6.6164	54.7945	0.00644	0.0768	39988836	11164	16.326027	0.992602	0.000785	0.510489	0.000274	0.486654	0.000307	-0.000191	2.65839485452288	7242	Est.	tropics_32	1.28923725	1.01971125197482	0.752866242038217	0.973471421654414	2.15693430656934	1.04698820928216	412.723127035831	0.08	0.02791
10.46274	5.183708	-0.007934	0.000334	-0.659047	0.000334	0.479704	0.136735	8665	12	39	0.805267	9228	4.223	8.6096	68.4932	0.0065	0.0117	39990772	9228	18.742466	0.959887	0.000891	0.510867	0.000156	0.469904	8e-05	1e-06	0.908359333443169	8369	Est.	tropics_32	0.871895	1.03355644060617	0.374859708193042	1.01267869835508	2.14102564102564	1.02085532364057	1709.1875	0.08	0.02307
9.797333	3.414926	0.04521	0.00022	-0.653703	0.00022	0.503131	0.135825	9001	12	17	0.393486	4544	4.6761	3.2082	21.0748	0.00635	0.0423	39995456	4544	19.663014	1.016217	0.001361	0.508509	0.000184	0.500012	0.000374	-0.000113	1.69927225788914	9052	Transient	tropics_32	0.816444416666667	1.02955131514807	0.161645848640705	1.02282597955244	1.19565217391304	1.00623785029159	363.168449197861	0.08	0.01136
13.127021	2.415736	0.031805	0.000156	-0.680447	0.000156	0.509883	0.12507	8777	12	21	0.550524	4196	4.3828	5.6795	27.3973	0.00633	0.0236	39995804	4196	19.049315	0.985699	0.00101	0.510704	0.000148	0.482755	0.00017	-3.1e-05	1.43696129560592	9128	Est.	tropics_32	1.09391841666667	1.04729352877607	0.154455445544554	0.991553982690128	1.05405405405405	1.05619413574173	735.705882352941	0.08	0.01049
12.277424	9.788695	0.047405	0.000632	-0.673623	0.000632	0.514518	0.135616	9183	13	32	0.552847	15138	5.1269	6.7945	54.7945	0.00627	0.048	39984862	15138	20.161644	1.035326	0.000706	0.505557	0.000177	0.512299	0.000134	-7.1e-05	1.5019900497221	9143	Transient	tropics_32	0.944417230769231	1.01276948947872	0.895184135977337	1.00850747182512	3.57062146892655	1.00433145487303	1012.05970149254	0.08	0.037845
13.280303	6.043725	0.004184	0.00039	-0.681678	0.00039	0.496678	0.12954	9701	13	49	0.299804	10230	6.6238	8.2137	91.3242	0.00603	0.0665	39989770	10230	21.580822	0.989735	0.001698	0.506175	0.000154	0.489067	0.000326	-3e-05	2.51117937085461	9698	Transient	tropics_32	1.02156176923077	1.01460771332548	0.229681978798587	0.999195143755243	2.53246753246753	1.01556228492211	397.361963190184	0.08	0.025575
12.602321	4.237421	0.058809	0.000273	-0.676233	0.000273	0.521727	0.119184	9673	13	51	0.36037	11133	6.4289	8.1356	91.3242	0.00653	0.0598	39988867	11133	21.50411	0.992121	0.001503	0.506367	0.000157	0.490031	0.000247	-1.5e-05	2.42040591327551	9968	Est.	tropics_32	0.969409307692308	1.06899526571559	0.181636726546906	1.00426966531068	1.73885350318471	1.06468162218309	482.526315789474	0.08	0.0278325
12.878676	6.92033	0.028998	0.000446	-0.678452	0.000446	0.507513	0.127452	9799	13	48	0.30226	9869	5.9235	8.4699	34.2466	0.00612	0.0726	39990131	9869	21.849315	1.013531	0.0015	0.504769	0.00014	0.502248	0.000318	-4.4e-05	2.45345385368427	10158	Transient	tropics_32	0.990667384615385	1.01567937796476	0.297333333333333	1.00521593597719	3.18571428571429	1.01048286902088	400.792452830189	0.08	0.0246725
15.537817	8.317138	0.020868	0.000537	-0.699811	0.000537	0.514746	0.121384	10093	14	102	0.737299	46749	4.0197	9.2877	91.3242	0.00611	0.028	39953251	46749	22.654795	1.006595	0.000719	0.499438	0.00015	0.504126	0.000107	-3.9e-05	1.24648280286481	10555	Transient	tropics_32	1.10984407142857	1.01439730897055	0.746870653685675	0.994476125732617	3.58	1.02106616203092	1134.42990654206	0.08	0.1168725
18.953462	5.641043	0.005099	0.000364	-0.727246	0.000364	0.520596	0.117125	10205	15	102	0.658866	32178	4.3652	9.5932	Inf	0.00646	0.0298	39967822	32178	22.961644	0.977688	0.000638	0.497958	0.000169	0.491157	0.000126	-6.4e-05	1.47484751674277	10601	Transient	tropics_32	1.26356413333333	1.02804987074015	0.570532915360502	0.97043926726944	2.15384615384615	1.0599380646107	929.563492063492	0.08	0.080445
17.677165	2.750109	0.027163	0.000177	-0.716995	0.000177	0.526432	0.119842	10597	17	32	0.240402	5574	5.4181	10.6685	22.8311	0.00622	0.0865	39994426	5574	24.035616	1.018841	0.001465	0.489896	0.000145	0.520334	0.000444	-0.000107	2.56430420343534	10795	Transient	tropics_32	1.03983323529412	1.00853349773335	0.120819112627986	0.996573040777352	1.22068965517241	1.01171939561897	269.914414414414	0.08	0.013935
18.626482	3.194477	0.011144	0.000206	-0.72462	0.000206	0.522028	0.117444	10583	17	29	0.228907	5286	5.4035	10.6301	17.1233	0.00626	0.0842	39994714	5286	23.99726	1.0218	0.001359	0.490504	0.000147	0.521184	4e-04	-1e-04	2.62995931916117	11448	Transient	tropics_32	1.09567541176471	0.989632340645853	0.151582045621781	0.987777158319257	1.40136054421769	1.0016193896973	293.61	0.08	0.013215
15.730479	5.501666	0.016898	0.000355	-0.701359	0.000355	0.512962	0.12053	10513	16	33	0.185711	4857	5.5258	10.4342	30.4414	0.00628	0.0715	39995143	4857	23.805479	1.000327	0.001526	0.492694	0.000169	0.507991	0.000442	-0.000111	2.76341153020808	11631	Transient	tropics_32	0.9831549375	1.0167091149128	0.232634338138925	1.00652921026617	2.10059171597633	1.00978560643791	272.692307692308	0.08	0.0121425
16.852381	3.792494	0.045976	0.000245	-0.71037	0.000245	0.532878	0.113607	10513	16	33	0.185711	4857	5.5258	10.4342	30.4414	0.00628	0.0715	39995143	4857	23.805479	1.000327	0.001526	0.492694	0.000169	0.507991	0.000442	-0.000111	2.76341153020808	11761	Est.	tropics_32	1.0532738125	1.04670700828092	0.160550458715596	0.997500117226513	1.44970414201183	1.04899102543155	257.029411764706	0.08	0.0121425
19.163188	2.25041	0.074057	0.000145	-0.728931	0.000145	0.558338	0.104545	10611	17	29	0.264812	6076	5.2559	10.7055	27.3973	0.00615	0.0862	39993924	6076	24.073973	1.024762	0.001314	0.489042	0.000143	0.52427	0.000408	-0.000106	2.46861432785051	11815	Est.	tropics_32	1.12724635294118	1.05084710911747	0.110350076103501	0.98646829158263	1.01398601398601	1.06498178419517	256.237745098039	0.08	0.01519
4.354934	2.991842	0.058411	0.000193	-0.609988	0.000193	0.488052	0.209727	2001	6	18	0.353403	7889	4.3187	4.1123	68.4932	0.006	0.0237	39992111	7889	0.484932	1.010456	0.000976	0.534924	0.000158	0.472383	6e-05	1.7e-05	1.44580706604526	1680	Est.	tropics_33	0.725822333333333	1.04918039784993	0.197745901639344	1.01576558412793	1.22151898734177	1.03317011831501	3495.45	0.08	0.0197225
2.924847	4.271959	0.054056	0.000276	-0.598502	0.000276	0.480381	0.194336	2785	5	32	0.797101	7935	4.7058	4.8	54.7945	0.00649	0.0136	39992065	7935	2.632877	0.991229	0.001076	0.537523	0.000183	0.461161	7.4e-05	1.3e-05	0.949000757784641	2426	Est.	tropics_33	0.5849694	1.06488380681743	0.256505576208178	1.02253182096438	1.50819672131148	1.04167741851544	2626.16216216216	0.08	0.0198375
5.217791	5.227618	-0.02253	0.000337	-0.616919	0.000337	0.453281	0.191597	3415	5	50	0.79487	11929	5.069	4.3973	273.9726	0.00652	0.0177	39988071	11929	4.358904	0.982765	0.000563	0.538774	0.00016	0.456189	1.1e-05	-2e-06	0.98707692180395	2745	Transient	tropics_33	1.0435582	0.994868463056992	0.598579040852576	1.00154127754177	2.10625	0.99362544910114	17417.9090909091	0.08	0.0298225
5.373984	2.412982	-0.001119	0.000156	-0.618173	0.000156	0.46355	0.190652	3821	6	15	0.722428	1351	6.761	5.4767	10.5374	0.00131	0.0224	39998649	1351	5.471233	0.98816	0.000852	0.534534	0.000162	0.46231	5.3e-05	1e-05	1.05271922745958	3403	Transient	tropics_33	0.895664	1.01085009092357	0.183098591549296	1.00822054432336	0.962962962962963	1.00268218295083	3597.20754716981	0.08	0.0033775
6.549618	1.499446	0.032021	9.7e-05	-0.627616	9.7e-05	0.483715	0.184563	3919	6	12	0.585169	1362	7.0729	5.7452	7.0249	0.00781	0.03	39998638	1362	5.739726	0.99921	0.001048	0.532821	0.000122	0.468976	0.000121	1.3e-05	1.37365633230765	3571	Transient	tropics_33	1.091603	1.03335553927643	0.0925572519083969	1.00195565592377	0.795081967213115	1.0314280474907	1525.31404958678	0.08	0.003405
4.471545	3.468702	0.059332	0.000224	-0.610925	0.000224	0.48888	0.185412	3975	7	12	0.550139	1436	6.9225	5.8986	10.1471	-0.0073	0.0308	39998564	1436	5.893151	1.009697	0.000977	0.531369	0.000129	0.475174	7.5e-05	2.3e-05	1.45521978628896	3632	Est.	tropics_33	0.638792142857143	1.05093654491199	0.229273285568066	1.02160363495282	1.73643410852713	1.02884417076692	2472.16	0.08	0.00359
6.733083	5.27086	-0.020582	0.00034	-0.62909	0.00034	0.459625	0.176125	4745	7	18	0.372599	3124	5.4727	6.1315	21.0748	0.00805	0.0517	39996876	3124	8.00274	0.981922	0.001027	0.531809	0.000166	0.461785	0.000125	-1.1e-05	1.90980328753196	3669	Transient	tropics_33	0.961869	0.99766413590397	0.331061343719572	1.00238371319845	2.04819277108434	0.99532249856535	1409	0.08	0.00781
7.099379	9.058447	-0.033028	0.000584	-0.632032	0.000584	0.455287	0.179806	4703	6	23	0.317576	3977	5.1981	5.7425	39.1389	0.00627	0.0459	39996023	3977	7.887671	0.966578	0.001083	0.532267	0.00016	0.454133	0.000104	1.2e-05	1.98263172706678	3673	Transient	tropics_33	1.18322983333333	1.00096574605323	0.539242843951985	0.998579046352746	3.65	1.0025411057994	1728.90384615385	0.08	0.0099425
7.043067	5.79324	0.020658	0.000374	-0.63158	0.000374	0.480843	0.175036	4423	6	112	0.774824	59056	3.1563	4.9753	Inf	0.00624	0.0127	39940944	59056	7.120548	0.995923	0.000658	0.532559	0.000141	0.467694	4.2e-05	-3e-06	1.06097379952305	3674	Est.	tropics_33	1.1738445	1.02505199037694	0.56838905775076	0.998482741616257	2.65248226950355	1.02811453642766	4167.52380952381	0.08	0.14764
5.971292	1.712095	0.003996	0.00011	-0.622971	0.00011	0.468173	0.177284	4843	7	18	0.246045	1833	6.4385	6.2644	15.2207	0.00805	0.0738	39998167	1833	8.271233	0.996196	0.000971	0.529809	0.000136	0.47031	0.000178	-3.5e-05	1.93418839486824	3706	Transient	tropics_33	0.853041714285714	1.00783780968136	0.113285272914521	1.01234327181326	0.808823529411765	0.995456188471434	995.977528089888	0.08	0.0045825
5.17341	3.183802	-0.020485	0.000205	-0.616562	0.000205	0.453935	0.18144	4815	7	19	0.31816	2131	6.2848	6.226	30.4414	0.00762	0.0693	39997869	2131	8.194521	0.983236	0.000987	0.531049	0.00014	0.463052	0.000126	-4e-06	1.90501528118676	3803	Transient	tropics_33	0.739058571428571	0.996427502873352	0.207700101317123	1.01647319442707	1.46428571428571	0.980311066575676	1440	0.08	0.0053275
6.633962	3.681111	0.044186	0.000237	-0.628294	0.000237	0.489989	0.160766	4745	7	18	0.372599	3124	5.4727	6.1315	21.0748	0.00805	0.0517	39996876	3124	8.00274	0.981922	0.001027	0.531809	0.000166	0.461785	0.000125	-1.1e-05	1.90980328753196	4225	Est.	tropics_33	0.947708857142857	1.06441931200613	0.230769230769231	1.00318192828161	1.42771084337349	1.06107604188096	1286.128	0.08	0.00781
4.913126	2.772043	0.096267	0.000179	-0.614472	0.000179	0.50947	0.157646	5291	6	44	0.857289	32296	2.6394	5.9918	91.3242	0.00587	0.0102	39967704	32296	9.49863	1.068051	0.000959	0.533551	0.000183	0.500609	3.2e-05	1e-05	0.628691691903006	4918	Est.	tropics_33	0.818854333333333	1.03089927906398	0.186652763295099	1.01382328788873	0.978142076502732	1.01770044086303	4926.4375	0.08	0.08074
3.275449	3.564846	0.026747	0.00023	-0.601318	0.00023	0.468686	0.152454	5739	6	22	0.486772	1701	3.759	3.7205	27.3973	-0.01367	0.0297	39998299	1701	10.726027	0.979901	0.001089	0.534991	0.000211	0.458058	7.8e-05	8e-06	1.75965790551241	5217	Transient	tropics_33	0.545908166666667	1.04817518462274	0.211202938475666	1.02448224143067	1.09004739336493	1.0232023018919	1954.53846153846	0.08	0.0042525
8.711538	4.243713	0.004977	0.000274	-0.644981	0.000274	0.479047	0.152393	5907	5	11	0.626943	579	3.7095	3.9507	2.9459	-0.008	0.0186	39999421	579	11.186301	0.986928	0.001444	0.539128	3e-04	0.457869	0.000168	-2.8e-05	1.29723094315683	6237	Transient	tropics_33	1.7423076	1.01830063169476	0.189750692520776	0.973187277955504	0.913333333333333	1.04625340435801	907.10119047619	0.08	0.0014475
2.213115	2.987369	0.030356	0.000193	-0.592785	0.000193	0.466372	0.156527	5865	5	15	0.45283	742	3.9759	3.8932	6.3715	-0.00836	0.0258	39999258	742	11.071233	0.985991	0.001446	0.537914	0.00026	0.458413	0.000138	1e-06	1.62906463401109	6256	Transient	tropics_33	0.442623	1.04546739379284	0.133471645919779	1.02764685618111	0.742307692307692	1.01736207306512	1134.25362318841	0.08	0.001855
8.519681	4.901909	-0.018961	0.000316	-0.64344	0.000316	0.467296	0.166683	6859	6	47	0.839018	26326	4.4571	4.6315	136.9863	0.0064	0.0054	39973674	26326	13.794521	0.98574	0.000546	0.534116	0.000174	0.461586	1.8e-05	-1.6e-05	0.728998840377018	6315	Transient	tropics_33	1.41994683333333	0.99541220705676	0.578754578754579	0.983834325153642	1.81609195402299	1.01237039251624	9260.16666666667	0.08	0.065815
6.640693	3.624145	0.009139	0.000234	-0.628348	0.000234	0.473136	0.161596	7181	6	21	0.702385	2809	5.8163	5.0712	19.5695	-0.00872	0.0161	39997191	2809	14.676712	0.9806	0.000818	0.534135	0.000168	0.459157	7.9e-05	-1.2e-05	1.28221279221087	6836	Est.	tropics_33	1.10678216666667	1.02914632691065	0.286063569682152	0.998759433124079	1.39285714285714	1.03044492406737	2045.51898734177	0.08	0.0070225
6.5	0.75	0.041692	4.8e-05	-0.627218	4.8e-05	0.488228	0.155178	7279	6	19	0.48081	1876	6.3937	5.8301	13.0463	-0.00398	0.0307	39998124	1876	14.945205	0.993302	0.001348	0.53318	0.000158	0.465965	0.000228	-2.7e-05	1.66984153585295	7172	Est.	tropics_33	1.08333333333333	1.04960356136684	0.0356083086053412	1.00167960972538	0.30379746835443	1.04777826660801	680.605263157895	0.08	0.00469
9.014025	3.601486	0.070096	0.000232	-0.647411	0.000232	0.512621	0.151582	7587	8	30	0.477705	8208	5.9753	5.6288	21.0748	0.00605	0.0442	39991792	8208	15.789041	1.034018	0.000707	0.524093	0.000124	0.49346	9e-05	-2e-05	1.37289163079624	7244	Est.	tropics_33	1.126753125	1.03732347694324	0.328147100424328	0.998676006746411	1.87096774193548	1.03882989502695	1684.24444444444	0.08	0.02052
8.899575	6.84034	0.008917	0.000441	-0.646492	0.000441	0.482266	0.157669	7867	9	102	0.395601	50470	6.1953	5.6452	273.9726	0.00639	0.0534	39949530	50470	16.556164	1.000598	0.000891	0.522069	0.000165	0.479345	8.4e-05	-1e-05	1.75244987253419	7264	Transient	tropics_33	0.988841666666667	1.00835387925801	0.494949494949495	1.00346952082895	2.67272727272727	1.00609373207189	1877.0119047619	0.08	0.126175
7.91441	3.8684	0.041717	0.00025	-0.638579	0.00025	0.494363	0.143403	7923	9	110	0.410665	46001	5.9229	5.8507	Inf	0.00151	0.0532	39953999	46001	16.709589	0.985819	0.001222	0.522375	0.000166	0.471986	0.00016	-9e-06	1.81644050531766	7397	Est.	tropics_33	0.879378888888889	1.05759716679383	0.204582651391162	1.01084898625529	1.50602409638554	1.04741030454293	896.26875	0.08	0.1150025
10.142686	10.966451	0.009638	0.000708	-0.656476	0.000708	0.486964	0.142863	8665	10	31	0.477128	10056	5.1479	6.8699	68.4932	0.00622	0.0356	39989944	10056	18.742466	1.012805	0.000864	0.517895	2e-04	0.489162	0.000105	-4.1e-05	1.73224794201727	7748	Transient	tropics_33	1.0142686	0.996919046703172	0.819444444444444	1.00150789570549	3.54	0.995506601085121	1360.6	0.08	0.02514
11.169385	5.17959	0.027722	0.000334	-0.664723	0.000334	0.499939	0.138666	8413	10	39	0.612795	8675	4.0997	6.7425	91.3242	0.00622	0.0286	39991325	8675	18.052055	1.005697	0.000707	0.518399	0.000171	0.485243	8e-05	-3.4e-05	1.65857453334817	8609	Est.	tropics_33	1.1169385	1.0222858675692	0.472418670438472	0.992316731331417	1.95321637426901	1.03028585677691	1733.325	0.08	0.0216875
14.043478	5.703992	0.044412	0.000368	-0.687808	0.000368	0.520286	0.132122	8805	10	40	0.366682	13374	5.4765	3.8849	54.7945	0.00649	0.0391	39986626	13374	19.126027	1.016796	0.000759	0.516437	0.000212	0.492524	0.000112	-6.6e-05	1.72050774533	8880	Transient	tropics_33	1.4043478	1.02814426524158	0.484848484848485	0.973355374794573	1.73584905660377	1.05636679633886	1179.66071428571	0.08	0.033435
11.390351	3.916705	0.059798	0.000253	-0.666498	0.000253	0.517317	0.130484	9015	11	50	0.426087	21451	5.2808	4.4603	273.9726	0.00619	0.0393	39978549	21451	19.70137	1.0106	0.001086	0.514076	2e-04	0.491847	0.000275	-0.000105	1.80627903487907	9052	Est.	tropics_33	1.03548645454545	1.05048691591637	0.232965009208103	0.99888678461947	1.265	1.05178439636716	474.487272727273	0.08	0.0536275
11.776201	5.406665	0.041255	0.000349	-0.669597	0.000349	0.50946	0.12698	9141	11	53	0.349665	27003	4.9048	4.8055	91.3242	0.00645	0.0434	39972997	27003	20.046575	1.007914	0.001251	0.511755	2e-04	0.492697	0.000247	-7e-05	1.86335721594231	9257	Est.	tropics_33	1.07056372727273	1.03393524815459	0.278976818545164	1.00031233285852	1.745	1.03402293904773	514.089068825911	0.08	0.0675075
10.561364	4.859871	0.037879	0.000314	-0.659839	0.000314	0.502598	0.129554	9841	11	49	0.465053	9872	5.441	6.7233	136.9863	0.00632	0.0425	39990128	9872	21.964384	1.000729	0.001141	0.513346	0.000167	0.487552	0.000138	-9e-06	2.00464717808747	10137	Transient	tropics_33	0.960124	1.03784896210967	0.275197195442594	1.00699051761495	1.88023952095808	1.03086029797847	938.797101449275	0.08	0.02468
10.604526	3.383471	0.031491	0.000218	-0.660186	0.000218	0.499592	0.126742	9729	11	51	0.600207	11596	4.7962	6.4164	273.9726	0.00643	0.0277	39988404	11596	21.657534	0.987956	0.000875	0.513236	0.000162	0.481436	8.8e-05	-1.1e-05	1.69078646703298	10325	Est.	tropics_33	0.964047818181818	1.04457292392076	0.249142857142857	1.00685690225047	1.34567901234568	1.03771217773494	1440.25	0.08	0.02899
8.901118	5.10773	0.049641	0.00033	-0.646504	0.00033	0.502145	0.128206	10121	10	86	0.393836	36764	5.9018	7.4904	68.4932	0.00605	0.0731	39963236	36764	22.731507	1.037105	0.001431	0.516807	0.000158	0.501821	0.000136	2.6e-05	1.97606992009734	10728	Transient	tropics_33	0.8901118	1.01329543082789	0.230607966457023	1.01367443309285	2.08860759493671	1.00064564854799	942.691176470588	0.08	0.09191
8.723887	4.637122	0.083053	0.000299	-0.64508	0.000299	0.518182	0.122873	9995	11	44	0.231731	14711	5.8423	7.1452	68.4932	0.00616	0.0603	39985289	14711	22.386301	1.022024	0.00154	0.514212	0.000166	0.497059	0.000197	5e-06	2.21111450825896	10745	Est.	tropics_33	0.793080636363636	1.0631838359864	0.194155844155844	1.02024178895494	1.80120481927711	1.04249596124404	623.720812182741	0.08	0.0367775
7.714286	9.918367	0.000546	0.00064	-0.636971	0.00064	0.473129	0.130356	10709	8	16	0.652924	1043	4.4518	9.6699	8.058	-0.00367	0.0156	39998957	1043	24.342466	0.989511	0.000752	0.524005	0.000216	0.472295	2.9e-05	-1.8e-05	1.16133171105594	11709	Est.	tropics_33	0.96428575	1.01115212371073	0.851063829787234	1.00932627389375	2.96296296296296	1.00176584549911	4495.03448275862	0.08	0.0026075
9.796053	3.030774	0.001444	0.000196	-0.653692	0.000196	0.481546	0.127271	10653	9	18	0.720828	1594	4.8135	5.1315	16.116	0.00655	0.0213	39998406	1594	24.189041	0.970648	0.000924	0.523681	0.000223	0.463596	8.3e-05	-2.6e-05	1.18636632151115	11780	Transient	tropics_33	1.08845033333333	1.03172833310325	0.212121212121212	0.993203758291925	0.878923766816143	1.03871905711007	1533.38554216867	0.08	0.003985
11.061056	1.991322	0.066838	0.000128	-0.663853	0.000128	0.519405	0.186249	1903	11	14	0.657682	6678	6.665	4.2521	39.1389	0.00616	0.0179	39993322	6678	0.216438	1.020504	0.000825	0.515105	0.000144	0.495559	0.000152	-4.6e-05	1.0648309505096	1746	Est.	tropics_35	1.00555054545455	1.04764142652814	0.155151515151515	0.99953162532635	0.888888888888889	1.04811939647953	1225.32236842105	0.08	0.016695
17.590054	9.185439	-0.007483	0.000593	-0.716295	0.000593	0.508305	0.167823	2407	13	59	0.663084	17773	4.6249	5.6315	91.3242	0.00665	0.0273	39982227	17773	1.59726	0.986929	0.001149	0.50529	0.000249	0.488692	0.00026	-0.000109	1.29073109948793	1847	Transient	tropics_35	1.35308107692308	1.00569030592828	0.516100957354221	0.966888357236926	2.38152610441767	1.04013366292061	645.473076923077	0.08	0.0444325
14.542323	5.652736	0.022831	0.000365	-0.691815	0.000365	0.511339	0.175317	2365	13	64	0.660446	22453	4.6242	5.5164	136.9863	0.00634	0.0262	39977547	22453	1.482192	0.977318	0.000973	0.50538	0.000233	0.483806	0.000194	-8.7e-05	1.29790523983996	1895	Transient	tropics_35	1.11864023076923	1.0468380016678	0.375128468653648	0.990673422282873	1.56652360515021	1.05690917433847	903.69587628866	0.08	0.0561325
12.670984	2.20522	0.038465	0.000142	-0.676784	0.000142	0.511474	0.179325	3303	11	21	0.76351	8901	6.2072	4.1233	27.3973	0.00599	0.0164	39991099	8901	4.052055	1.016031	0.000599	0.51192	0.000245	0.496584	0.000128	-0.000111	0.916259065161257	3013	Transient	tropics_35	1.15190763636364	1.02281756680557	0.237061769616027	0.992828753138086	0.579591836734694	1.02998485653988	1400.9765625	0.08	0.0222525
4.415943	5.972112	0.029879	0.000385	-0.610478	0.000385	0.474738	0.185949	3835	6	55	0.790968	23207	3.8684	5.5808	136.9863	0.00616	0.011	39976793	23207	5.509589	0.997471	0.000739	0.535581	0.000199	0.465799	3.6e-05	-1.5e-05	0.975213279715991	3373	Est.	tropics_35	0.7359905	1.03294216723899	0.520974289580514	1.01402254639855	1.93467336683417	1.01919068095895	5165.25	0.08	0.0580175
6.942701	10.621546	0.022969	0.000685	-0.630774	0.000685	0.480957	0.179571	4073	6	34	0.495053	8389	4.1712	4.5452	39.1389	0.00615	0.0231	39991611	8389	6.161644	0.988083	0.000635	0.535537	0.000185	0.461488	5.9e-05	-3.4e-05	1.51874762010356	3627	Est.	tropics_35	1.15711683333333	1.0355757752903	1.07874015748031	0.993731029682822	3.7027027027027	1.04218744582741	3043.57627118644	0.08	0.0209725
4.846409	5.915636	-0.019957	0.000382	-0.613936	0.000382	0.453075	0.175728	4899	5	46	0.556367	10130	4.6082	5.6644	45.6621	0.00625	0.0219	39989870	10130	8.424658	0.980961	0.000629	0.537209	0.000169	0.456697	3.4e-05	-1.2e-05	1.79460890392377	4401	Transient	tropics_35	0.9692818	0.999265845182341	0.60731319554849	1.0074597472477	2.2603550295858	0.992069139933041	5168.47058823529	0.08	0.025325
4.221482	10.132461	0.004834	0.000654	-0.608916	0.000654	0.462166	0.17353	4857	5	62	0.610708	13933	4.4658	5.6041	136.9863	0.0064	0.0198	39986067	13933	8.309589	0.969281	0.000689	0.537782	0.000171	0.45078	5.1e-05	-1.3e-05	1.69569838926452	4425	Est.	tropics_35	0.8442964	1.03669183923675	0.949201741654572	1.01145107267593	3.82456140350877	1.02525844092462	3402.54901960784	0.08	0.0348325
8.613008	8.12666	-0.015395	0.000524	-0.64419	0.000524	0.469079	0.167981	4969	5	34	0.451256	6052	4.9039	6.5808	54.7945	0.00676	0.0251	39993948	6052	8.616438	0.984567	0.000733	0.537358	0.000183	0.458276	7.1e-05	-2.7e-05	1.83331359485041	4428	Transient	tropics_35	1.7226016	1.000158340903	0.714870395634379	0.977165485444949	2.86338797814208	1.02357313060252	2365.92957746479	0.08	0.01513
6.704805	4.125675	0.013289	0.000266	-0.628863	0.000266	0.475374	0.172449	5473	6	18	0.7648	5017	4.0859	6.4411	24.9066	0.00634	0.0107	39994983	5017	9.99726	1.020931	0.000652	0.536235	0.000159	0.476148	1.9e-05	-2e-06	0.956035594309981	5407	Transient	tropics_35	1.1174675	0.99260154819227	0.407975460122699	0.994335883100205	1.67295597484277	0.998374455001386	9076.26315789474	0.08	0.0125425
6.080508	3.855807	0.04706	0.000249	-0.623848	0.000249	0.48931	0.173577	5613	6	29	0.767038	10491	4.2256	6.6315	91.3242	0.00621	0.0094	39989509	10491	10.380822	1.030198	0.000629	0.535836	0.000142	0.480821	2e-05	2e-06	0.95386333894589	5438	Est.	tropics_35	1.013418	1.01745965172409	0.395866454689984	1.00007913801025	1.75352112676056	1.01765521888603	8678.85	0.08	0.0262275
6.482412	2.850193	0.029482	0.000184	-0.627076	0.000184	0.482321	0.16881	6453	6	34	0.225803	9092	6.8513	7.7808	30.4414	0.00601	0.0375	39990908	9092	12.682192	1.00763	0.000749	0.534746	0.000161	0.471289	7.6e-05	-2.1e-05	2.16955116954882	5497	Transient	tropics_35	1.080402	1.02212210506724	0.2456608811749	0.99888802987597	1.14285714285714	1.02340814235002	2221.18421052632	0.08	0.02273
7.321353	9.158889	0.061405	0.000591	-0.633815	0.000591	0.501354	0.167423	6509	6	38	0.212555	10689	7.1149	7.8658	273.9726	0.00595	0.0419	39989311	10689	12.835616	1.014785	0.000721	0.53425	0.000158	0.47508	7.5e-05	-2.3e-05	2.19492408298264	6075	Est.	tropics_35	1.2202255	1.04783720239283	0.819694868238558	0.993100297786744	3.74050632911392	1.05530436979035	2232.30666666667	0.08	0.0267225
3.981419	5.089182	0.030948	0.000328	-0.606988	0.000328	0.473398	0.176891	6299	6	36	0.322821	6976	6.2982	8.4027	45.6621	0.00638	0.026	39993024	6976	12.260274	0.991902	0.000791	0.534307	0.000173	0.464358	0.000121	-4.4e-05	2.01716631915115	6098	Transient	tropics_35	0.663569833333333	1.03985259434386	0.414664981036662	1.01999395300308	1.89595375722543	1.01946773825367	1461.90909090909	0.08	0.01744
3.4144	1.964273	0.026259	0.000127	-0.602434	0.000127	0.469042	0.173159	6299	6	36	0.322821	6976	6.2982	8.4027	45.6621	0.00638	0.026	39993024	6976	12.260274	0.991902	0.000791	0.534307	0.000173	0.464358	0.000121	-4.4e-05	2.01716631915115	6134	Transient	tropics_35	0.569066666666667	1.03498813915695	0.160556257901391	1.02464959832337	0.734104046242775	1.01008704490932	1431.06611570248	0.08	0.01744
6.469586	2.721094	0.01764	0.000176	-0.626973	0.000176	0.476545	0.164625	7545	5	23	0.561677	5010	9.6019	10.0493	54.7945	0.00638	0.0633	39994990	5010	15.673973	1.016587	0.000698	0.536427	0.000157	0.473947	2.8e-05	1e-06	1.29456439316473	6693	Transient	tropics_35	1.2939172	1.00118976898912	0.25214899713467	0.995860385196004	1.12101910828025	1.00548162558261	5879.46428571429	0.08	0.012525
6.987421	9.087892	0.002244	0.000586	-0.631133	0.000586	0.471208	0.164369	7447	6	24	0.434982	3922	9.8005	9.9151	17.1233	0.00638	0.0674	39996078	3922	15.405479	1.0132	0.000924	0.536239	0.000157	0.472524	6.9e-05	6e-06	1.43422923960489	6738	Transient	tropics_35	1.16457016666667	0.989189221922964	0.634199134199134	0.992073900272843	3.73248407643312	0.997214956277353	2382.15942028986	0.08	0.009805
4.167785	4.542318	0.017463	0.000293	-0.608485	0.000293	0.46776	0.157057	7195	5	45	0.664469	7281	7.2064	8.8027	91.3242	0.0062	0.0402	39992719	7281	14.715068	0.976718	0.000746	0.537205	0.000155	0.454709	5.7e-05	-4e-06	1.54025426682785	7066	Est.	tropics_35	0.833557	1.04187326295668	0.392761394101877	1.01297394758502	1.89032258064516	1.02870187306607	2755.38596491228	0.08	0.0182025
6.961116	6.277079	0.003532	0.000405	-0.630922	0.000405	0.471981	0.155872	8063	5	75	0.733672	26366	6.1373	10.8123	273.9726	0.00625	0.0276	39973634	26366	17.093151	0.985577	0.000609	0.537496	0.000157	0.458604	4.2e-05	-1.4e-05	1.28842628082837	7634	Est.	tropics_35	1.3922232	1.01822409092554	0.665024630541872	0.989962674458409	2.5796178343949	1.02916895622367	3711.2380952381	0.08	0.065915
8.619403	6.884997	-0.021046	0.000444	-0.644241	0.000444	0.466425	0.158538	8399	6	21	0.352199	3092	7.3308	11.2795	13.6986	0.00672	0.0461	39996908	3092	18.013699	0.982812	0.000738	0.532901	0.000158	0.461333	0.000136	-5.2e-05	1.90039517519315	7719	Transient	tropics_35	1.43656716666667	0.996298296656011	0.601626016260163	0.985287909270867	2.81012658227848	1.01103758022947	1165.72058823529	0.08	0.00773
7.269504	3.714602	0.003416	0.00024	-0.633399	0.00024	0.472824	0.156618	8385	6	25	0.412027	3359	7.216	11.2575	34.2466	0.00646	0.0418	39996641	3359	17.975342	0.983743	0.000515	0.53333	0.000156	0.46138	7.1e-05	-4.2e-05	1.84165510423164	7875	Est.	tropics_35	1.211584	1.02000404696883	0.466019417475728	0.995227334975615	1.53846153846154	1.0248038493216	2205.88732394366	0.08	0.0083975
7.517699	4.267386	0.03196	0.000275	-0.635392	0.000275	0.487473	0.150692	8483	7	18	0.275337	2299	8.7281	10.563	11.9119	0.00607	0.0639	39997701	2299	18.243836	0.994213	0.000888	0.529915	0.000186	0.469273	0.000109	-3.1e-05	2.04448315250634	7929	Est.	tropics_35	1.073957	1.03848592347003	0.309684684684685	0.999646725072572	1.47849462365591	1.03878339474038	1382.49541284404	0.08	0.0057475
6.44664	5.527785	-0.001196	0.000357	-0.626789	0.000357	0.467542	0.162408	8413	6	25	0.348101	2844	7.6458	11.2986	27.3973	0.00645	0.0484	39997156	2844	18.052055	0.993295	0.000646	0.532529	0.00017	0.466558	8.6e-05	-4.1e-05	1.9504065379795	8345	Transient	tropics_35	1.07444	1.00554690693395	0.552631578947368	1.00333446980451	2.1	1.00210906253885	1888.46511627907	0.08	0.00711
9.8	3.83	0.024843	0.000247	-0.653724	0.000247	0.49297	0.14904	8525	7	16	0.206619	2236	8.6061	11.4521	14.4196	0.00592	0.0646	39997764	2236	18.358904	0.999728	0.000784	0.528775	0.000162	0.472905	0.000115	-3.7e-05	2.06352960365355	8614	Transient	tropics_35	1.4	1.02543307648314	0.315051020408163	0.983604167576716	1.52469135802469	1.04242924054514	1296	0.08	0.00559
9.262024	7.471685	0.022579	0.000482	-0.649403	0.000482	0.490269	0.14748	9113	9	86	0.600815	45871	9.1812	12.0849	273.9726	0.00609	0.0666	39954129	45871	19.969863	1.009405	0.000934	0.522192	0.000156	0.483449	1e-04	-1e-05	1.48118477024422	8705	Transient	tropics_35	1.02911377777778	1.0133056949428	0.516059957173448	1.00031699286692	3.08974358974359	1.014106968884	1474.8	0.08	0.1146775
10.045701	7.171574	0.047437	0.000463	-0.655697	0.000463	0.505648	0.144255	9057	9	61	0.630534	35259	9.6342	11.9315	136.9863	0.0062	0.0707	39964741	35259	19.816438	1.038173	0.000827	0.522335	0.000143	0.497084	7.3e-05	-7e-06	1.40271229848236	8710	Est.	tropics_35	1.116189	1.01002447423658	0.559854897218863	0.993768630505193	3.23776223776224	1.0172284764748	1976.09589041096	0.08	0.0881475
11.558546	7.379816	0.004843	0.000476	-0.667849	0.000476	0.490167	0.137314	9435	9	39	0.270303	9149	10.0954	12.9671	54.7945	0.00627	0.0842	39990851	9149	20.852055	0.973671	0.000822	0.52124	0.00022	0.467302	0.000141	-7e-05	2.30085158928947	8951	Est.	tropics_35	1.28428288888889	1.03202698476103	0.579075425790754	0.983827886527267	2.16363636363636	1.04892981412448	973.858156028369	0.08	0.0228725
7.744288	5.0673	0.065541	0.000327	-0.637212	0.000327	0.505178	0.136271	9967	11	35	0.707424	13282	4.05	4.5836	45.6621	0.00639	0.0135	39986718	13282	22.309589	1.032565	0.000902	0.512243	0.000199	0.504168	6.5e-05	-2.1e-05	1.23203283271039	10023	Est.	tropics_35	0.704026181818182	1.03406227560796	0.362527716186253	1.03225337688234	1.64321608040201	1.00200330048714	2096.47692307692	0.08	0.033205
8.088496	4.562965	0.024821	0.000294	-0.639977	0.000294	0.486267	0.135127	10625	7	30	0.730441	5394	4.1262	4.3123	39.1389	0.00638	0.014	39994606	5394	24.112329	0.99421	0.000853	0.530351	0.000203	0.468881	8.2e-05	-2.8e-05	1.20997573163367	10929	Transient	tropics_35	1.15549942857143	1.031101684295	0.344665885111372	0.994255788917663	1.44827586206897	1.03707977077339	1647.89024390244	0.08	0.013485
5.405546	2.871928	0.08078	0.000185	-0.618427	0.000185	0.503299	0.130864	10709	7	21	0.652621	6123	4.4444	3.0712	54.7945	0.00601	0.023	39993877	6123	24.342466	1.015538	0.00097	0.531482	0.000175	0.477889	9.5e-05	-1.2e-05	1.35759374648912	11324	Est.	tropics_35	0.772220857142857	1.06754484934032	0.190721649484536	1.01375265779437	1.05714285714286	1.05317134313617	1377.51578947368	0.08	0.0153075
8.213037	5.856046	0.072949	0.000378	-0.640977	0.000378	0.510783	0.128506	10765	7	25	0.521063	7786	4.6336	14.4603	24.9066	0.00612	0.0356	39992214	7786	24.49589	1.025057	0.002089	0.531038	0.000153	0.482735	0.000324	7e-06	1.48583378125775	11343	Transient	tropics_35	1.173291	1.04938132811764	0.180947821924366	0.991977054223572	2.47058823529412	1.05810227143257	396.623456790123	0.08	0.019465
7.874359	4.330368	-0.007425	0.000279	-0.638257	0.000279	0.470019	0.217948	2505	6	17	0.641485	4686	6.3492	5.9205	39.1389	0.00644	0.0318	39995314	4686	1.865753	0.989882	0.000772	0.532649	0.000192	0.464812	6e-05	-2.1e-05	1.3938209044899	1493	Transient	tropics_36	1.31239316666667	1.00274830456035	0.36139896373057	0.99167049252666	1.453125	1.01120237859608	3632.46666666667	0.08	0.011715
8.125	10.170486	-0.002805	0.000656	-0.64027	0.000656	0.47314	0.216298	2533	6	15	0.62001	4058	6.435	5.9973	45.6621	0.00598	0.0352	39995942	4058	1.942466	0.986944	0.000948	0.532533	0.000197	0.463554	0.000115	-3.2e-05	1.39982668869467	1559	Transient	tropics_36	1.35416666666667	1.01039058987823	0.691983122362869	0.98989184577601	3.32994923857868	1.02067935990197	1880.85217391304	0.08	0.010145
3.226257	3.54378	0.046782	0.000229	-0.600923	0.000229	0.478006	0.2098	2561	6	17	0.602622	3737	6.1275	6.074	15.2207	0.00622	0.0307	39996263	3737	2.019178	0.989358	0.001145	0.532684	0.000206	0.464483	8.2e-05	7e-06	1.40511302295365	1956	Est.	tropics_36	0.5377095	1.05916517922263	0.2	1.02932567273708	1.11165048543689	1.02911409028963	2558.53658536585	0.08	0.0093425
7.006468	10.28327	-0.015106	0.000663	-0.631286	0.000663	0.463444	0.198309	3177	5	86	0.681872	27228	4.1466	7.7616	Inf	0.00654	0.0199	39972772	27228	3.706849	0.956238	0.000949	0.537948	0.000154	0.444576	0.000121	-1.3e-05	1.40538133735016	2185	Transient	tropics_36	1.4012936	1.03008615352206	0.698630136986301	0.988770900089179	4.30519480519481	1.04244043763046	1638.9173553719	0.08	0.06807
4.84763	7.923904	0.001009	0.000511	-0.613946	0.000511	0.462915	0.199462	3163	5	101	0.696979	30516	4.195	7.7233	91.3242	0.00625	0.0197	39969484	30516	3.668493	0.957089	0.000895	0.538037	0.000154	0.444902	0.000113	-1.5e-05	1.37924664363613	2226	Est.	tropics_36	0.969526	1.04588968132718	0.570949720670391	1.0058992805733	3.31818181818182	1.04048756804869	1765.15044247788	0.08	0.07629
5.283333	5.126865	0.003925	0.000331	-0.617445	0.000331	0.465595	0.192582	3359	5	36	0.355995	4854	4.9563	5.0932	68.4932	0.0063	0.0391	39995146	4854	4.205479	0.972066	0.00101	0.5368	0.000165	0.45291	0.000133	-1.7e-05	2.1756388249412	2421	Est.	tropics_36	1.0566666	1.03278245808437	0.327722772277228	1.00469568365585	2.00606060606061	1.02800777196352	1447.98496240602	0.08	0.012135
7.340314	5.690469	-0.007805	0.000367	-0.633967	0.000367	0.467802	0.1921	3639	5	14	0.494674	2347	5.0944	3.4384	11.4155	0.00619	0.0431	39997653	2347	4.972603	1.011437	7e-04	0.537161	0.000163	0.470907	3.4e-05	-2e-06	1.41076426839832	2497	Transient	tropics_36	1.4680628	0.981005618662049	0.524285714285714	0.987568335226402	2.25153374233129	0.993406341379508	5650	0.08	0.0058675
8.151931	6.041295	-0.007354	0.00039	-0.640486	0.00039	0.471213	0.18696	4381	6	56	0.753352	14097	5.5925	5.4712	Inf	0.0065	0.0128	39985903	14097	7.005479	0.981597	0.000609	0.533456	0.000163	0.460206	3.2e-05	-1.1e-05	1.12115524041059	3347	Transient	tropics_36	1.35865516666667	1.01128362708323	0.640394088669951	0.987965684493299	2.39263803680982	1.02391754996675	5842.5	0.08	0.0352425
6.476015	5.646719	0.010704	0.000364	-0.627025	0.000364	0.473329	0.18941	4451	6	45	0.708627	9517	5.8515	5.663	45.6621	0.00631	0.015	39990483	9517	7.19726	0.974909	0.000664	0.532653	0.000165	0.457753	3.8e-05	-7e-06	1.22349501228149	3395	Transient	tropics_36	1.07933583333333	1.03677521979903	0.548192771084337	1.00286419270901	2.20606060606061	1.03402708447569	4984.47368421053	0.08	0.0237925
5.240426	7.625174	0.001715	0.000492	-0.617101	0.000492	0.464414	0.187698	4549	6	27	0.623575	5438	6.1645	7.5438	91.3242	0.0064	0.0184	39994562	5438	7.465753	0.982254	0.000851	0.532982	0.000176	0.460915	6.8e-05	-7e-06	1.30189519037703	3640	Est.	tropics_36	0.873404333333333	1.01981409233616	0.578143360752056	1.0122409409733	2.79545454545455	1.00759142141176	2760.26470588235	0.08	0.013595
3.236982	3.925799	0.070747	0.000253	-0.601009	0.000253	0.489952	0.18012	5137	5	47	0.765035	29098	4.6871	5.2384	Inf	0.00633	0.0159	39970902	29098	9.076712	1.023778	0.000825	0.538111	0.000167	0.475788	2.9e-05	1.1e-05	0.883628332659806	4198	Est.	tropics_36	0.6473964	1.04838123516499	0.306666666666667	1.01885700984856	1.51497005988024	1.02976956123315	6211.03448275862	0.08	0.072745
9.793893	5.965154	0.013936	0.000385	-0.653675	0.000385	0.487625	0.160773	5627	6	23	0.53158	4449	4.7497	9.0205	21.0748	0.00634	0.035	39995551	4449	10.419178	0.991394	0.001212	0.533887	0.000163	0.464476	0.000215	-3.9e-05	1.59594971177444	4517	Transient	tropics_36	1.6323155	1.02283608607067	0.317656765676568	0.974233835051549	2.36196319018405	1.04983895831001	747.781395348837	0.08	0.0111225
5.580392	4.302361	0.021124	0.000278	-0.619831	0.000278	0.474816	0.165708	5557	6	24	0.542112	5901	4.6441	5.3205	39.1389	0.00616	0.033	39994099	5901	10.227397	0.98071	0.00078	0.534965	0.000159	0.458532	0.000111	-3.2e-05	1.56042109820574	4860	Est.	tropics_36	0.930065333333333	1.04143803063435	0.356410256410256	1.00573936217729	1.74842767295597	1.03551333385674	1492.86486486486	0.08	0.0147525
3.774691	3.236273	0.016648	0.000209	-0.605328	0.000209	0.465865	0.178622	5669	6	20	0.460858	3845	4.6184	9.0781	91.3242	0.00613	0.038	39996155	3845	10.534247	1.004698	0.000946	0.533539	0.000169	0.470991	0.000126	-2.6e-05	1.65648572171396	4899	Transient	tropics_36	0.629115166666667	1.01203281999026	0.22093023255814	1.02315921347642	1.23668639053254	0.98911656486005	1417.63492063492	0.08	0.0096125
6.562604	2.803677	0.06398	0.000181	-0.627721	0.000181	0.499553	0.162893	5921	7	24	0.489362	7473	4.3128	4.2192	27.3973	0.00627	0.0354	39992527	7473	11.224658	1.020844	0.000827	0.530918	0.000148	0.480917	0.000107	-2.4e-05	1.66660458104495	5182	Est.	tropics_36	0.937514857142857	1.04430361262519	0.218863361547763	1.00544144645925	1.22297297297297	1.03875096950201	1522.36448598131	0.08	0.0186825
6.636991	5.767465	0.039672	0.000372	-0.628318	0.000372	0.487967	0.163361	6061	8	41	0.468694	17297	4.4029	4.6027	68.4932	0.006	0.0299	39982703	17297	11.608219	1.025074	0.000757	0.527838	0.000153	0.485732	8.9e-05	-2.6e-05	1.7134189165463	5301	Est.	tropics_36	0.829623875	1.01501886131111	0.491413474240423	1.01070475074339	2.43137254901961	1.00460130277602	1835.51685393258	0.08	0.0432425
10.081036	6.652581	-0.000427	0.000429	-0.655981	0.000429	0.4819	0.158562	6453	7	46	0.340097	14293	4.8486	5.6753	273.9726	0.00656	0.0279	39985707	14293	12.682192	0.974151	0.000802	0.528079	0.000202	0.461378	5.7e-05	-1.8e-05	2.02364172114556	5314	Transient	tropics_36	1.440148	1.02609666381447	0.534912718204489	0.982680128896111	2.12376237623762	1.04447979747626	2781.78947368421	0.08	0.0357325
3.788606	9.231175	0.035521	0.000596	-0.605439	0.000596	0.474844	0.161731	6663	6	25	0.254225	8048	5.3015	4.7767	45.6621	0.0063	0.0305	39991952	8048	13.257534	1.000145	0.000993	0.532952	0.000244	0.469328	3.4e-05	-2e-06	2.0496562677562	5474	Est.	tropics_36	0.631434333333333	1.03600918591519	0.600201409869084	1.02417244438283	2.44262295081967	1.01175297446562	4756.79411764706	0.08	0.02012
3.387097	3.345974	0.036024	0.000216	-0.602214	0.000216	0.473561	0.162782	6607	7	31	0.281954	8739	5.0737	4.6247	54.7945	0.00633	0.0288	39991261	8739	13.10411	0.989429	0.001028	0.530888	0.000245	0.466122	5.8e-05	-1.1e-05	2.04837357353599	5645	Est.	tropics_36	0.483871	1.04775656113758	0.21011673151751	1.03147539824018	0.881632653061225	1.0159593411167	2806.58620689655	0.08	0.0218475
6.335178	6.413486	0.02072	0.000414	-0.625894	0.000414	0.477678	0.163124	7027	5	35	0.368482	19906	6.1202	4.1205	91.3242	0.00626	0.0342	39980094	19906	14.254795	1.004328	0.000563	0.536845	0.000173	0.467911	3e-05	-2.2e-05	1.70692289531197	5945	Transient	tropics_36	1.2670356	1.01653657917656	0.735346358792185	0.996159261310561	2.39306358381503	1.02087362767706	5437.46666666667	0.08	0.049765
4.233484	4.702046	0.014669	0.000303	-0.609013	0.000303	0.466772	0.164254	7265	6	36	0.37334	13406	7.3588	5.589	68.4932	0.00633	0.0361	39986594	13406	14.906849	0.982579	0.000629	0.536396	0.000169	0.458141	3.2e-05	-1.1e-05	1.64333003814451	6363	Transient	tropics_36	0.705580666666667	1.032768986304	0.481717011128776	1.01396621363164	1.79289940828402	1.01883917833156	5132.9375	0.08	0.033515
6.225	4.654931	0.013843	3e-04	-0.625009	3e-04	0.473836	0.158061	7433	5	38	0.387298	7369	7.9661	5.2329	22.8311	0.00625	0.041	39992631	7369	15.367123	0.990453	0.000716	0.536583	0.000146	0.461647	6.3e-05	-9e-06	1.87866067453078	6794	Est.	tropics_36	1.245	1.02371264257672	0.418994413407821	0.997528082678377	2.05479452054794	1.02640329082611	2508.90476190476	0.08	0.0184225
3.393443	3.367972	0.03807	0.000217	-0.602265	0.000217	0.474532	0.163922	7853	7	26	0.35649	6780	9.812	6.3836	30.4414	0.0065	0.0544	39993220	6780	16.517808	1.012478	0.001046	0.530318	0.000197	0.477544	0.000143	-3.9e-05	1.74519871307734	6861	Est.	tropics_36	0.484777571428571	1.02600149989407	0.207456978967495	1.03253139519986	1.10152284263959	0.993692727790528	1146.30769230769	0.08	0.01695
4.643389	2.691264	0.093764	0.000174	-0.612305	0.000174	0.506824	0.153136	7993	7	23	0.260756	10761	10.1373	6.7671	91.3242	0.00615	0.0604	39989239	10761	16.90137	1.019198	0.000856	0.531609	0.000216	0.479538	7.7e-05	-3.5e-05	1.81348249073254	7298	Est.	tropics_36	0.663341285714286	1.07761251141331	0.203271028037383	1.01973421750059	0.805555555555556	1.05690060016099	1988.77922077922	0.08	0.0269025
7.194134	9.402256	-0.024417	0.000607	-0.632793	0.000607	0.459631	0.147733	8497	6	46	0.734403	8912	3.892	8.1479	Inf	0.00639	0.0189	39991088	8912	18.282192	0.956238	0.000938	0.536167	0.000159	0.446085	0.000145	-2.9e-05	1.19797125862296	7478	Est.	tropics_36	1.19902233333333	1.02053953460103	0.647121535181237	0.990561424907064	3.81761006289308	1.03036640998913	1018.84827586207	0.08	0.02228
9.326633	2.551602	0.003619	0.000165	-0.649922	0.000165	0.480786	0.14299	8665	6	21	0.582096	2290	4.6008	8.6082	54.7945	0.00599	0.0274	39997710	2290	18.742466	0.981567	0.000971	0.53501	0.000187	0.458933	0.00017	-5.2e-05	1.51275835566727	7631	Transient	tropics_36	1.55443883333333	1.02247279756494	0.169927909371782	0.975844372852298	0.882352941176471	1.04761697241209	841.117647058824	0.08	0.005725
8.206107	1.949886	0.032236	0.000126	-0.640922	0.000126	0.490296	0.144299	8861	6	10	0.43744	1047	5.1356	8.6575	6.5232	0.00588	0.0363	39998953	1047	19.279452	1.002065	0.001169	0.532651	0.000186	0.470616	0.000239	-6.7e-05	1.50673880948334	7880	Est.	tropics_36	1.3676845	1.03063295114806	0.107784431137725	0.989027495453202	0.67741935483871	1.04181753276557	603.761506276151	0.08	0.0026175
3.403727	2.799738	0.026521	0.000181	-0.602348	0.000181	0.469061	0.152871	8721	6	18	0.55676	1568	4.7199	8.7575	13.0463	0.00653	0.0261	39998432	1568	18.89589	0.980817	0.001039	0.533549	0.000194	0.459776	0.000123	-2e-05	1.47811702650013	8380	Est.	tropics_36	0.567287833333333	1.04695963816624	0.174205967276227	1.02619354176832	0.93298969072165	1.02019461650891	1242.85365853659	0.08	0.00392
8.541451	2.81823	0.096408	0.000182	-0.643615	0.000182	0.524366	0.139138	9351	9	33	0.313117	13685	6.5668	4.2521	34.2466	0.00608	0.0561	39986315	13685	20.621918	1.03996	0.000923	0.520167	0.000187	0.5001	0.000138	-5e-05	1.63376031944944	8747	Est.	tropics_36	0.949050111111111	1.0588948279962	0.197183098591549	1.01004043541826	0.973262032085562	1.04852229554089	1008.24637681159	0.08	0.0342125
9.415563	8.047506	-0.01196	0.000519	-0.650636	0.000519	0.473744	0.141392	9869	10	40	0.616647	6644	4.3	5.6712	54.7945	0.00673	0.0301	39993356	6644	22.041096	0.974303	0.000762	0.515994	0.000182	0.472294	9.5e-05	-3.7e-05	1.7081440746771	9021	Transient	tropics_36	0.9415563	1.01417242533474	0.681102362204724	1.01108513123666	2.85164835164835	1.00307012157681	1488.33684210526	0.08	0.01661
14.358621	4.496679	0.015567	0.00029	-0.69034	0.00029	0.506666	0.126589	9911	11	29	0.546784	4788	4.5207	5.7863	45.6621	0.0065	0.0328	39995212	4788	22.156164	0.961257	0.001014	0.515026	0.000182	0.466898	0.000208	-6.3e-05	1.84849474092447	9036	Est.	tropics_36	1.30532918181818	1.05662564426375	0.285996055226824	0.973553883086261	1.59340659340659	1.0851749204323	608.600961538462	0.08	0.01197
10.218978	4.192925	-0.019113	0.000271	-0.657089	0.000271	0.473373	0.139715	9967	11	23	0.383308	3355	4.6702	5.9397	45.6621	0.00614	0.0404	39996645	3355	22.309589	0.978111	0.00077	0.513612	0.000189	0.476449	0.000196	-9.3e-05	2.08622435942428	9384	Transient	tropics_36	0.928998	1.00302368058326	0.351948051948052	1.00924059549145	1.43386243386243	0.993543905013968	712.831632653061	0.08	0.0083875
11.211429	6.589584	0.020171	0.000425	-0.665061	0.000425	0.496264	0.138651	10107	12	18	0.370944	2003	5.3512	8.8904	24.9066	0.00648	0.0457	39997997	2003	22.693151	0.984264	0.001105	0.510291	0.000236	0.4827	0.000366	-0.000162	1.85639099646171	9560	Transient	tropics_36	0.93428575	1.0366891498344	0.384615384615385	1.00774295054827	1.80084745762712	1.02810026931842	378.827868852459	0.08	0.0050075
17.390496	7.585116	0.06316	0.000489	-0.714692	0.000489	0.544541	0.127362	10695	17	22	0.881283	10664	3.5712	4.8205	39.1389	0.00609	0.0061	39989336	10664	24.30411	1.035871	0.000538	0.488953	0.000112	0.529851	3.1e-05	-1e-05	0.483567805121381	10248	Transient	tropics_36	1.02297035294118	1.02831072320651	0.908921933085502	1.00079722626205	4.36607142857143	1.02772477545574	4108.45161290323	0.08	0.02666
7.589915	4.826428	0.076543	0.000311	-0.635972	0.000311	0.510547	0.171141	1875	9	57	0.74695	45659	3.1594	3.4932	Inf	0.00615	0.037	39954341	45659	0.139726	1.038206	0.001257	0.522337	0.000195	0.497122	0.000148	-1.9e-05	1.03118564831969	1932	Est.	tropics_38	0.843323888888889	1.0398212011194	0.247414478918059	1.01356143883952	1.59487179487179	1.02700544333182	1156.35810810811	0.08	0.1141475
8.698777	4.993362	0.029457	0.000322	-0.644879	0.000322	0.490954	0.153229	2197	8	44	0.468889	7650	3.6059	4.1288	91.3242	0.00616	0.0277	39992350	7650	1.021918	0.966581	0.001271	0.52663	0.000215	0.459072	0.000175	-2.8e-05	1.7164872480899	2200	Est.	tropics_38	1.087347125	1.06550320048535	0.253343823760818	0.996384615603241	1.49767441860465	1.06944880105953	875.594285714286	0.08	0.019125
4.797654	1.885742	0.018768	0.000122	-0.613544	0.000122	0.470707	0.170049	2351	8	19	0.470662	3971	3.6436	2.4055	34.2466	0.00611	0.043	39996029	3971	1.443836	1.011899	0.002166	0.527375	0.000156	0.479926	0.000425	-3.4e-05	1.68686397179052	2901	Transient	tropics_38	0.59970675	1.00696336877596	0.0563250230840259	1.02664828972394	0.782051282051282	0.980790788579906	400.115294117647	0.08	0.0099275
7.616362	7.638899	0.015442	0.000493	-0.636185	0.000493	0.480115	0.159538	2925	9	65	0.70115	22958	4.906	3.2548	68.4932	0.00652	0.0318	39977042	22958	3.016438	0.981932	0.000846	0.522052	0.000214	0.470474	9.5e-05	-4e-05	1.37783683707445	3250	Transient	tropics_38	0.846262444444444	1.0342486483414	0.58274231678487	1.01389878152237	2.30373831775701	1.02049209945714	1679.34736842105	0.08	0.057395
11.76234	6.855766	-0.01034	0.000442	-0.669486	0.000442	0.483626	0.150287	3037	9	47	0.653798	13625	5.2905	3.5616	273.9726	0.00124	0.0306	39986375	13625	3.323288	0.980865	0.000771	0.523309	0.000233	0.468906	0.000131	-7.7e-05	1.48662638680988	3400	Transient	tropics_38	1.30692666666667	1.00902088872994	0.573281452658885	0.978335292538036	1.89699570815451	1.03139221933607	1147.22900763359	0.08	0.0340625
14.391026	3.255219	0.023793	0.00021	-0.6906	0.00021	0.511065	0.138499	3093	9	39	0.609925	11144	5.627	3.7151	54.7945	0.00655	0.0348	39988856	11144	3.476712	0.980007	0.000781	0.522969	0.000229	0.468832	0.000167	-9.4e-05	1.54884693718346	3459	Transient	tropics_38	1.59900288888889	1.0449704050463	0.268886043533931	0.958518026288851	0.91703056768559	1.09008130844311	829.335329341317	0.08	0.02786
5.640693	5.719383	0.026158	0.000369	-0.620316	0.000369	0.477442	0.157408	3261	9	19	0.477222	5773	6.5069	4.1753	68.4932	0.00619	0.0454	39994227	5773	3.936986	0.999608	0.000659	0.521998	0.000282	0.479268	0.000257	-0.000184	1.71781395768704	4029	Transient	tropics_38	0.626743666666667	1.02690567017747	0.559939301972686	1.03022324608151	1.30851063829787	0.996190023118589	612.482490272374	0.08	0.0144325
6.38814	5.773876	0.0394	0.000373	-0.626319	0.000373	0.486705	0.15571	3443	9	19	0.334433	4548	7.1942	5.6671	39.1389	0.00112	0.0527	39995452	4548	4.435616	1.012092	0.000969	0.520677	0.000318	0.486294	0.000108	-8.7e-05	2.08804173333471	4189	Transient	tropics_38	0.709793333333333	1.02775881544005	0.384932920536636	1.02665545838131	1.17295597484277	1.00084516773804	1441.75925925926	0.08	0.01137
6.245238	2.066049	0.075737	0.000133	-0.625171	0.000133	0.504139	0.145022	3471	9	22	0.27765	4765	7.1891	4.7507	27.3973	0.00111	0.0545	39995235	4765	4.512329	1.009717	0.001048	0.521471	0.000307	0.484436	0.000158	-9.8e-05	2.16863442251023	4324	Est.	tropics_38	0.693915333333333	1.06829819079246	0.126908396946565	1.02626973818306	0.433224755700326	1.04067203923738	917.860759493671	0.08	0.0119125
8.355925	4.398463	0.050178	0.000284	-0.642125	0.000284	0.50044	0.142228	3793	8	91	0.662603	54378	3.7645	5.6329	273.9726	0.00608	0.021	39945622	54378	5.394521	1.027575	0.000945	0.525676	0.000151	0.4889	0.000112	-1.6e-05	1.24611598417354	4432	Transient	tropics_38	1.044490625	1.023242331982	0.300529100529101	1.00094567247989	1.88079470198676	1.0236040089998	1269.89285714286	0.08	0.135945
4.859444	4.400703	0.035315	0.000284	-0.614041	0.000284	0.479405	0.141813	3891	8	110	0.628255	54567	3.3882	5.3082	Inf	0.00626	0.0181	39945433	54567	5.663014	0.985199	0.001176	0.525937	0.000161	0.468462	0.000122	8e-06	1.31430145650439	4550	Est.	tropics_38	0.6074305	1.05150937058703	0.241496598639456	1.02894380622772	1.7639751552795	1.02335941869351	1162.40163934426	0.08	0.1364175
2.91784	4.339494	0.063684	0.00028	-0.598445	0.00028	0.485133	0.128102	4059	6	53	0.452028	18740	3.1308	4.1644	273.9726	0.00649	0.0303	39981260	18740	6.123288	0.978112	0.00191	0.532881	0.000196	0.458911	0.000147	7.2e-05	1.66292954735325	5199	Est.	tropics_38	0.486306666666667	1.08960483746826	0.146596858638743	1.03149803061535	1.42857142857143	1.05713961966482	871.442176870748	0.08	0.04685
5.24424	4.212236	0.02199	0.000272	-0.617131	0.000272	0.474076	0.117748	4507	5	70	0.828515	16812	3.1735	2.7493	Inf	0.00647	0.0141	39983188	16812	7.350685	0.937229	0.001295	0.539953	0.000129	0.43411	0.000206	-6e-06	0.853203386364877	6145	Est.	tropics_38	1.048848	1.09069775058572	0.21003861003861	0.999142548070977	2.10852713178295	1.09206422335353	571.592233009709	0.08	0.04203
8.317634	5.478087	0.043512	0.000353	-0.641817	0.000353	0.496521	0.115776	4829	6	42	0.857226	18834	2.8552	2.6493	91.3242	0.00635	0.0084	39981166	18834	8.232877	1.044454	0.000722	0.536185	0.000169	0.487179	3.7e-05	-9e-06	0.627599100113778	7063	Transient	tropics_38	1.38627233333333	1.00001773932328	0.488919667590028	0.981629854633537	2.0887573964497	1.01917570338623	3129.08108108108	0.08	0.047085
5.726607	4.377657	0.014865	0.000282	-0.621006	0.000282	0.47251	0.120478	5193	6	63	0.62072	14546	4.505	3.6877	68.4932	0.00658	0.0199	39985454	14546	9.230137	0.972404	0.000872	0.534889	0.000177	0.454704	0.000109	-2.7e-05	1.5681944879946	7298	Est.	tropics_38	0.9544345	1.04378019177399	0.323394495412844	1.00470104565389	1.59322033898305	1.03915954115205	1105.30275229358	0.08	0.036365
3.958087	5.609223	0.027366	0.000362	-0.606801	0.000362	0.471764	0.132706	5795	7	46	0.301543	19513	6.5802	4.189	68.4932	0.00616	0.0557	39980487	19513	10.879452	1.012613	0.000736	0.529081	0.000199	0.478708	5.7e-05	-3e-05	2.01487957429807	7347	Transient	tropics_38	0.565441	1.01494241946206	0.491847826086957	1.03026158884874	1.81909547738693	0.985494288794004	2328.17543859649	0.08	0.0487825
5.374077	4.567203	0.042228	0.000295	-0.618174	0.000295	0.484245	0.126451	5725	7	34	0.311744	14544	6.4302	3.9973	68.4932	0.00613	0.0574	39985456	14544	10.687671	1.019082	0.000858	0.529171	0.000201	0.481679	7.5e-05	-2.7e-05	2.01294919396778	8081	Transient	tropics_38	0.767725285714286	1.02359995152588	0.343822843822844	1.01843755895817	1.46766169154229	1.00532719923434	1686.01333333333	0.08	0.03636
5.653846	5.482742	0.031772	0.000354	-0.620421	0.000354	0.480178	0.121362	5445	7	41	0.332249	5535	5.3457	7.3534	45.6621	0.00135	0.046	39994465	5535	9.920548	1.003585	0.00115	0.531614	0.000146	0.47215	0.000166	-1.4e-05	2.43468928267862	8191	Est.	tropics_38	0.807692285714286	1.02859460648482	0.307826086956522	1.01148203518467	2.42465753424658	1.01700307105793	731.096385542169	0.08	0.0138375
7.288917	5.390168	0.054699	0.000348	-0.633554	0.000348	0.498106	0.11992	5921	7	70	0.278013	29344	7.1129	4.5342	273.9726	0.00627	0.06	39970656	29344	11.224658	1.012822	0.000849	0.530335	0.000199	0.477695	0.000101	-4e-05	2.11134156300813	8406	Est.	tropics_38	1.04127385714286	1.04285120564867	0.409893992932862	1.00069263640172	1.74874371859296	1.04272810056626	1187.32673267327	0.08	0.07336
7.443858	4.127846	0.02206	0.000266	-0.634799	0.000266	0.482657	0.120931	6201	7	74	0.44823	24918	5.9498	5.3014	68.4932	0.00634	0.0557	39975082	24918	11.991781	0.996714	0.001118	0.528108	0.000173	0.472093	0.000197	-4.7e-05	2.13743135111051	8771	Transient	tropics_38	1.06340828571429	1.02567549059969	0.237924865831843	1.00366216011952	1.53757225433526	1.02237694691512	613.862944162437	0.08	0.062295
9.307453	7.752056	0.015563	5e-04	-0.649768	5e-04	0.48669	0.119408	6369	8	65	0.450971	18897	5.458	5.7616	68.4932	0.00646	0.0549	39981103	18897	12.452055	0.993647	0.000999	0.525328	0.000184	0.473145	0.000175	-5.4e-05	2.18195469243504	8999	Transient	tropics_38	1.163431625	1.02217863504945	0.5005005005005	0.993982626914246	2.71739130434783	1.02862758773737	682.331428571429	0.08	0.0472425
4.796919	3.622624	0.075404	0.000234	-0.613538	0.000234	0.498301	0.117468	6481	9	66	0.283325	17457	5.4113	6.0685	136.9863	0.0063	0.0669	39982543	17457	12.758904	1.003107	0.001636	0.523553	0.000215	0.479292	0.000318	-6.7e-05	2.53825660055301	9413	Est.	tropics_38	0.532991	1.07497974199901	0.143031784841076	1.0341491508496	1.08837209302326	1.03966058269281	369.396226415094	0.08	0.0436425
11.716678	5.792723	0.064664	0.000374	-0.669119	0.000374	0.521153	0.108263	6481	9	66	0.283325	17457	5.4113	6.0685	136.9863	0.0063	0.0669	39982543	17457	12.758904	1.003107	0.001636	0.523553	0.000215	0.479292	0.000318	-6.7e-05	2.53825660055301	9469	Transient	tropics_38	1.30185311111111	1.06349623637782	0.228606356968215	0.978238290461565	1.73953488372093	1.08733924204869	340.449685534591	0.08	0.0436425
12.372389	3.012116	0.066729	0.000194	-0.674386	0.000194	0.525074	0.103425	6579	9	77	0.237486	23993	4.7757	6.337	273.9726	0.00092	0.0697	39976007	23993	13.027397	1.021608	0.001494	0.522798	0.000245	0.488966	0.000389	-0.000136	2.48124370473769	9733	Est.	tropics_38	1.37470988888889	1.04639523022679	0.129852744310576	0.974504758328102	0.791836734693878	1.0738456252582	265.874035989717	0.08	0.0599825
8.672131	9.466273	-0.027055	0.000611	-0.644665	0.000611	0.463903	0.120804	7013	12	52	0.542442	9625	4.4374	4.9507	91.3242	0.00622	0.0489	39990375	9625	14.216438	0.964325	0.000744	0.50759	0.000329	0.47546	0.000212	-0.00017	1.83563881296206	9929	Transient	tropics_38	0.722677583333333	1.009315021521	0.821236559139785	1.03398083788415	1.85714285714286	0.975693013082068	569.830188679245	0.08	0.0240625
7.847716	2.64686	0.020087	0.000171	-0.638043	0.000171	0.482997	0.123463	7293	11	20	0.275113	2210	5.8714	4.9863	16.116	0.00175	0.0823	39997790	2210	14.983562	1.001146	0.000809	0.51153	0.000505	0.49004	0.000293	-0.000293	2.25385817079649	10014	Transient	tropics_38	0.713428727272727	1.01912218737767	0.211372064276885	1.03283354974504	0.338613861386139	0.985627703860909	421.37542662116	0.08	0.005525
16.435065	4.245783	0.006678	0.000274	-0.707018	0.000274	0.51061	0.107435	7153	13	32	0.463365	3412	5.085	4.7986	22.8311	0.00591	0.0582	39996588	3412	14.6	0.981532	0.00086	0.507054	0.000377	0.484484	0.000228	-0.000187	2.13319734801777	10643	Transient	tropics_38	1.26423576923077	1.02564190220999	0.318604651162791	0.972504838857354	0.726790450928382	1.05392541342955	471.206140350877	0.08	0.00853
6.139037	3.702594	0.0347	0.000239	-0.624318	0.000239	0.483426	0.123131	7321	11	24	0.28204	2216	5.8745	3.5616	17.1233	0.00589	0.0763	39997784	2216	15.060274	1.003257	0.001145	0.513496	0.00052	0.489105	0.000273	-0.000248	2.23095998301173	10971	Transient	tropics_38	0.558094272727273	1.031948014801	0.208733624454148	1.0430979040207	0.459615384615385	0.988388996227804	451.029304029304	0.08	0.00554
4.587963	4.233003	0.040761	0.000273	-0.61186	0.000273	0.480347	0.11884	7223	12	27	0.388976	2558	5.4461	4.8932	12.4533	0.00103	0.0689	39997442	2558	14.791781	0.998098	0.001059	0.508653	0.000443	0.491166	0.000265	-0.000218	2.27067272766598	11126	Est.	tropics_38	0.38233025	1.04358803709225	0.257790368271955	1.06623017216825	0.616252821670429	0.977972823851814	448.452830188679	0.08	0.006395
6.652535	3.283535	0.038499	0.000212	-0.628443	0.000212	0.487715	0.12123	7895	7	104	0.815152	38529	3.9811	5.1342	Inf	0.00639	0.0175	39961471	38529	16.632877	0.974217	0.001207	0.532091	0.000175	0.457929	0.000167	-1.7e-05	0.886800820466396	11389	Est.	tropics_38	0.950362142857143	1.06675380239492	0.175642087821044	1.00250087361714	1.21142857142857	1.06504501789579	725.928143712575	0.08	0.0963225
7.21039	4.566126	0.041537	0.000295	-0.632924	0.000295	0.491092	0.120763	8203	7	49	0.629456	13858	4.0046	6.2356	45.6621	0.00124	0.0449	39986142	13858	17.476712	1.009977	0.000904	0.52788	0.000149	0.478543	0.00013	-2.7e-05	1.55286979090778	12071	Transient	tropics_38	1.03005571428571	1.03211432574403	0.326327433628319	1.00598010368565	1.97986577181208	1.02622334878997	928.946153846154	0.08	0.034645
7.905735	4.139433	0.069546	0.000267	-0.638509	0.000267	0.507902	0.116407	8259	8	42	0.586737	16331	4.2317	5.8479	54.7945	0.00624	0.049	39983669	16331	17.630137	1.003844	0.001031	0.527198	0.000162	0.476249	0.000146	-2.5e-05	1.64222101187841	12088	Est.	tropics_38	0.988216875	1.06791630278584	0.258971871968962	1.00167148480378	1.64814814814815	1.06646313168112	797.308219178082	0.08	0.0408275
10.002749	8.781191	0.019631	0.000567	-0.655352	0.000567	0.491449	0.121885	8357	8	51	0.459301	22003	4.5684	3.2411	39.1389	0.00591	0.0542	39977997	22003	17.89863	1.013304	0.00097	0.526233	0.000175	0.481614	0.000115	-2.3e-05	1.78237506082379	12271	Transient	tropics_38	1.250343625	1.00643533942387	0.584536082474227	0.986747792627442	3.24	1.02042091799657	1059.86956521739	0.08	0.0550075
6.545519	6.177953	0.054332	0.000399	-0.627583	0.000399	0.495026	0.116648	8595	8	84	0.462953	34753	5.0578	3.8932	Inf	0.00601	0.062	39965247	34753	18.550685	0.999924	0.001192	0.527283	0.00018	0.474263	0.000118	2e-06	1.98511015284097	12778	Est.	tropics_38	0.818189875	1.05591533078444	0.334731543624161	1.01251250716434	2.21666666666667	1.04377950630768	988.542372881356	0.08	0.0868825
6.940134	2.981144	0.042629	0.000192	-0.630753	0.000192	0.490591	0.116813	9043	7	44	0.740149	16140	3.7036	5.1205	136.9863	0.0063	0.0181	39983860	16140	19.778082	0.985091	0.001171	0.531152	0.000169	0.463834	0.000138	-4e-06	1.09813044045842	13863	Est.	tropics_38	0.991447714285714	1.05934443186169	0.163962425277541	1.00195595674123	1.13609467455621	1.05768658614936	846.471014492754	0.08	0.04035
6.488778	7.091104	0.080335	0.000457	-0.627128	0.000457	0.507575	0.114116	9183	7	40	0.491533	14290	3.7907	2.8027	45.6621	0.00655	0.0268	39985710	14290	20.161644	1.009583	0.001566	0.530986	0.000154	0.475543	0.000258	-1.9e-05	1.51479640030102	14120	Est.	tropics_38	0.926968285714286	1.0733639825902	0.291826309067688	1.00590901318403	2.96753246753247	1.0673587877437	442.31007751938	0.08	0.035725
10.115995	5.672269	0.050727	0.000366	-0.656262	0.000366	0.508016	0.11189	9421	7	113	0.532669	67939	2.8091	3.1233	273.9726	0.00607	0.0311	39932061	67939	20.813699	1.023639	0.001716	0.529826	0.000165	0.483294	0.000357	-5.8e-05	1.55440570746435	14394	Transient	tropics_38	1.44514214285714	1.0277408816429	0.213286713286713	0.97916474497902	2.21818181818182	1.05115312832355	313.417366946779	0.08	0.1698475
8.665035	3.185493	0.096335	0.000206	-0.644608	0.000206	0.525487	0.107284	9407	7	100	0.533852	62285	2.8974	7.211	136.9863	0.00608	0.031	39937715	62285	20.775342	1.030431	0.001752	0.530186	0.000166	0.486155	0.00035	-5.1e-05	1.54120796322249	14472	Est.	tropics_38	1.23786214285714	1.06860903840593	0.117579908675799	0.989970029648536	1.24096385542169	1.08090423836019	306.525714285714	0.08	0.1557125
11.813376	6.822777	-0.022405	0.00044	-0.669896	0.00044	0.477996	0.113236	9729	9	45	0.642036	11476	3.1356	2.5425	136.9863	0.00646	0.0306	39988524	11476	21.657534	0.971109	0.001101	0.520551	0.000212	0.466636	0.000157	-4.2e-05	1.37515812415259	14553	Transient	tropics_38	1.31259733333333	1.00693550154835	0.399636693914623	0.983115579925979	2.07547169811321	1.02434445692145	721.248407643312	0.08	0.02869
7.350181	3.584955	-0.032166	0.000231	-0.634047	0.000231	0.456589	0.120271	9911	9	22	0.506357	3146	4.1511	7.9452	27.3973	0.00638	0.0477	39996854	3146	22.156164	0.981311	0.000923	0.521978	2e-04	0.470237	0.000119	-3.7e-05	1.80840868304178	15102	Transient	tropics_38	0.816686777777778	0.986787902438593	0.250270855904659	1.01621286253537	1.155	0.970976337463875	1010.68067226891	0.08	0.007865
5.333333	4.844017	0.019334	0.000313	-0.617847	0.000313	0.472996	0.120321	9897	9	23	0.523277	3308	3.9782	4.5315	30.4414	0.00875	0.0426	39996692	3308	22.117808	0.976488	0.000937	0.52168	0.000209	0.468176	1e-04	-2.7e-05	1.77795692036513	15207	Transient	tropics_38	0.592592555555556	1.04407029286821	0.334044823906083	1.03339955463182	1.49760765550239	1.01029527357233	1203.21	0.08	0.00827
10.838583	3.741661	0.012754	0.000241	-0.662066	0.000241	0.491134	0.115942	9939	9	22	0.45306	2876	4.1681	7.9836	22.8311	0.00619	0.0446	39997124	2876	22.232877	0.984596	7e-04	0.52185	0.000195	0.471946	8.8e-05	-4.6e-05	1.86382316580524	15405	Transient	tropics_38	1.204287	1.02868148878712	0.344285714285714	0.988377161882041	1.23589743589744	1.0406571938315	1317.52272727273	0.08	0.00719
7.715517	1.375966	0.028618	8.9e-05	-0.636981	8.9e-05	0.486625	0.11817	9967	9	20	0.459363	2793	4.2883	7.9822	19.5695	0.00846	0.0437	39997207	2793	22.309589	0.995971	0.00089	0.521279	0.000187	0.477895	0.000111	-3.3e-05	1.8306851322518	16042	Est.	tropics_38	0.857279666666667	1.03319416868499	0.1	1.01459434440674	0.475935828877005	1.01826761108612	1064.59459459459	0.08	0.0069825
7.606168	3.985948	0.072985	0.000257	-0.636103	0.000257	0.508464	0.123257	10863	9	65	0.421985	19259	7.0932	5.126	136.9863	0.00633	0.034	39980741	19259	24.764384	0.986756	0.001239	0.522385	0.000237	0.472551	0.000223	-7.5e-05	1.75553928660896	16639	Transient	tropics_38	0.845129777777778	1.09015237918763	0.207425343018563	1.01333555082479	1.08438818565401	1.07599814623184	552.72197309417	0.08	0.0481475
7.046804	5.311736	0.012795	0.000343	-0.63161	0.000343	0.476503	0.200613	2113	7	41	0.432283	9776	8.0164	5.7562	39.1389	0.00643	0.0807	39990224	9776	0.791781	0.990555	0.000813	0.529118	0.000155	0.468185	5.4e-05	4e-06	1.77426230498175	1805	Transient	tropics_39	1.00668628571429	1.02253504979329	0.421894218942189	1.00494600089694	2.21290322580645	1.01776648119867	3715.05555555556	0.08	0.02444
7.029333	4.281806	0.023678	0.000276	-0.631469	0.000276	0.481643	0.196852	2141	7	36	0.379322	9227	8.3106	5.8329	54.7945	0.00681	0.0872	39990773	9227	0.868493	0.98667	0.000988	0.529269	0.000155	0.46621	8.9e-05	7e-06	1.88982744775377	1915	Est.	tropics_39	1.00419042857143	1.03779434816486	0.279352226720648	1.00480095759642	1.78064516129032	1.03310310804144	2211.8202247191	0.08	0.0230675
6.461235	3.057959	0.018022	0.000197	-0.626906	0.000197	0.476746	0.196807	2351	7	28	0.322246	9260	8.3414	6.4082	39.1389	0.00612	0.0926	39990740	9260	1.443836	1.006754	0.001023	0.529861	0.000147	0.475186	0.000115	-2e-06	1.97245800058805	2149	Transient	tropics_39	0.923033571428571	1.01135468666792	0.192570869990225	1.00826856831756	1.34013605442177	1.003282925002	1711.3652173913	0.08	0.02315
11.579966	6.612416	0.030749	0.000427	-0.668021	0.000427	0.503275	0.176426	2617	8	49	0.546225	21698	7.1136	7.137	136.9863	0.00895	0.0735	39978302	21698	2.172603	1.013665	0.000893	0.526855	0.000161	0.481242	0.000136	-3.6e-05	1.62689167779299	2361	Est.	tropics_39	1.44749575	1.01732488890771	0.478163493840985	0.97317526029277	2.65217391304348	1.04578361822119	1297.25	0.08	0.054245
6.126042	5.774738	0.047664	0.000373	-0.624214	0.000373	0.489907	0.177281	2827	8	62	0.437198	20485	6.5714	7.5644	Inf	0.00619	0.0696	39979515	20485	2.747945	0.994381	0.001235	0.525767	0.000216	0.4731	0.000203	-5.5e-05	1.75044765931964	2566	Est.	tropics_39	0.76575525	1.05474480425635	0.302024291497976	1.01885875185456	1.72685185185185	1.03552525893046	873.305418719212	0.08	0.0512125
8.002018	5.095859	0.002084	0.000329	-0.639282	0.000329	0.475087	0.171125	3471	6	56	0.779247	12249	4.7915	9.3288	54.7945	0.00625	0.0181	39987751	12249	4.512329	0.979231	0.000783	0.534041	0.000178	0.458616	8.2e-05	-2.3e-05	1.12477177458985	3234	Transient	tropics_39	1.33366966666667	1.02333991983227	0.420178799489144	0.988072368885528	1.84831460674157	1.03591457777313	2086.89024390244	0.08	0.0306225
5.147287	3.309056	0.024601	0.000213	-0.616353	0.000213	0.474801	0.177761	3835	6	19	0.531042	4655	5.4932	10.3205	54.7945	0.00631	0.0221	39995345	4655	5.509589	1.003622	0.000742	0.534387	0.000137	0.469677	4.5e-05	8e-06	1.5007049592929	3624	Transient	tropics_39	0.857881166666667	1.02120728859678	0.287061994609164	1.01033502462804	1.55474452554745	1.01090962512535	3950.24444444444	0.08	0.0116375
5.015009	2.769005	0.013488	0.000179	-0.61529	0.000179	0.469062	0.173637	3765	6	21	0.632378	5269	5.6486	10.1342	39.1389	0.00628	0.0236	39994731	5269	5.317808	0.996247	0.000642	0.534717	0.000145	0.465969	4.8e-05	-9e-06	1.39347114535532	3729	Est.	tropics_39	0.835834833333333	1.0173976668685	0.278816199376947	1.01078539149013	1.23448275862069	1.00663778062489	3617.4375	0.08	0.0131725
3.817568	2.33834	0.033575	0.000151	-0.605672	0.000151	0.474001	0.17772	3961	6	18	0.30646	5495	5.9549	5.6301	39.1389	0.00614	0.0307	39994505	5495	5.854795	1.014263	0.000666	0.532841	0.000124	0.476052	5.3e-05	-2e-06	1.82058480137066	4095	Transient	tropics_39	0.636261333333333	1.01960241248369	0.226726726726727	1.02414714313769	1.21774193548387	0.995691647130986	3353.20754716981	0.08	0.0137375
3.507042	2.350554	0.038509	0.000152	-0.603178	0.000152	0.475149	0.169047	4787	6	21	0.692455	4705	6.2729	7.8932	30.4414	0.00633	0.0181	39995295	4705	8.117808	0.99212	0.000681	0.534648	0.000182	0.464087	1.9e-05	-3e-06	1.28071219832783	4792	Est.	tropics_39	0.584507	1.0475144958842	0.223201174743025	1.02323450418416	0.835164835164835	1.02383604798238	8897.21052631579	0.08	0.0117625
8.514706	8.41645	0.036901	0.000543	-0.6434	0.000543	0.493891	0.16427	5109	6	19	0.581259	7513	5.6017	4.2959	22.8311	0.00609	0.0221	39992487	7513	9	1.018903	0.000843	0.535769	0.000197	0.475688	0.000102	-4e-05	1.31404688142405	5096	Est.	tropics_39	1.41911766666667	1.01834060191612	0.644128113879003	0.980838148717694	2.75634517766497	1.03826667899968	1610.49019607843	0.08	0.0187825
4.044012	2.766743	0.085493	0.000178	-0.607491	0.000178	0.500242	0.146555	5683	6	44	0.441883	11322	7.8702	6.9082	Inf	0.00674	0.0491	39988678	11322	10.572603	0.985105	0.001688	0.535903	0.000161	0.459705	0.000231	8e-06	1.66134003446703	5651	Est.	tropics_39	0.674002	1.10572369091602	0.105450236966825	1.01644485672796	1.1055900621118	1.08818046355815	634.437229437229	0.08	0.028305
5.452174	4.560756	-0.012506	0.000294	-0.618801	0.000294	0.458682	0.140557	6187	5	45	0.80766	9504	3.4509	7.2493	273.9726	0.00668	0.009	39990496	9504	11.953425	0.945321	0.000777	0.536595	0.000155	0.440572	5.2e-05	8e-06	0.91782141907175	6146	Transient	tropics_39	1.0904348	1.04469473866005	0.378378378378378	1.00371755197993	1.89677419354839	1.04110565355946	2703.01923076923	0.08	0.02376
4.277419	7.348845	-0.035287	0.000474	-0.609366	0.000474	0.444071	0.146256	6271	6	27	0.682618	3239	3.8092	3.6877	45.6621	0.00632	0.015	39996761	3239	12.183562	0.950992	0.000998	0.536328	0.000168	0.443426	8.5e-05	1.2e-05	1.25486750704435	6210	Est.	tropics_39	0.712903166666667	1.01507512919906	0.474949899799599	1.01373686018658	2.82142857142857	1.00145458317735	1720.65882352941	0.08	0.0080975
4.7625	1.431094	0.001809	9.2e-05	-0.613262	9.2e-05	0.462626	0.145307	6397	6	17	0.348485	924	4.2499	7.8863	7.2098	0.0067	0.0257	39999076	924	12.528767	0.968135	0.000991	0.533707	0.000167	0.453643	9.3e-05	9e-06	1.72883732445768	6480	Est.	tropics_39	0.79375	1.03478403035486	0.0928355196770939	1.01475406206113	0.550898203592814	1.01980191472149	1562.44086021505	0.08	0.00231
4.880952	1.200113	0.049968	7.7e-05	-0.614213	7.7e-05	0.485907	0.144172	6579	7	12	0.449438	445	4.4878	8.1356	6.0883	0.00615	0.0395	39999555	445	13.027397	0.99278	0.001619	0.530465	0.000203	0.467908	9.1e-05	7.7e-05	1.64967336931114	7377	Est.	tropics_39	0.697278857142857	1.05888258852836	0.0475602223594812	1.01998538483399	0.379310344827586	1.03846696359113	1584.30769230769	0.08	0.0011125
7.969697	0.756657	0.001266	4.9e-05	-0.639023	4.9e-05	0.474434	0.147504	6607	7	12	0.475248	404	4.2926	8.174	4.029	0.00588	0.0387	39999596	404	13.10411	0.996989	0.00193	0.529347	0.000223	0.470842	0.000101	9.9e-05	1.61443194477612	7379	Est.	tropics_39	1.13852814285714	1.00429072107745	0.0253886010362694	0.997092342983469	0.219730941704036	1.00762888612316	1460.43564356436	0.08	0.00101
6.410169	2.44532	0.065707	0.000158	-0.626496	0.000158	0.499742	0.143341	6985	8	15	0.702578	2599	3.8023	8.3479	13.0463	0.00626	0.0245	39997401	2599	14.139726	1.045106	0.00083	0.524314	0.000109	0.498451	4.3e-05	2.7e-05	0.924637614005611	7387	Est.	tropics_39	0.801271125	1.02182340603392	0.190361445783133	1.01935343341047	1.44954128440367	1.00259002389402	3333.51162790698	0.08	0.0064975
13.270492	4.913173	-0.037842	0.000317	-0.6816	0.000317	0.476132	0.142346	7587	9	29	0.379326	4450	4.4858	5.974	45.6621	0.0069	0.029	39995550	4450	15.789041	0.970708	0.000816	0.521354	0.000183	0.465687	8.4e-05	-2.3e-05	2.07621073469418	7416	Transient	tropics_39	1.47449911111111	0.991920393726101	0.388480392156863	0.970179673123909	1.73224043715847	1.02242922821552	1694.59523809524	0.08	0.011125
7.991279	7.101668	-0.018499	0.000458	-0.639196	0.000458	0.465267	0.148968	7615	9	23	0.347307	3602	4.6555	9.211	54.7945	0.00645	0.0347	39996398	3602	15.865753	0.971192	0.001049	0.521723	0.000185	0.465577	0.000125	-1.6e-05	2.11391923706762	7418	Transient	tropics_39	0.887919888888889	1.0107898914554	0.436606291706387	1.01148796894672	2.47567567567568	0.999334159548259	1191.744	0.08	0.009005
8.939394	7.094812	-0.01933	0.000458	-0.646811	0.000458	0.468431	0.143248	7629	9	26	0.280766	3291	4.697	2.937	45.6621	0.00636	0.0373	39996709	3291	15.90411	0.970926	0.000933	0.521445	0.000185	0.465746	0.000144	-4.1e-05	2.19657096639385	7470	Transient	tropics_39	0.993266	1.01022696526059	0.490889603429796	1.0043499086137	2.47567567567568	1.00576494484118	994.777777777778	0.08	0.0082275
6.922403	5.743666	-0.01553	0.000371	-0.630611	0.000371	0.462732	0.145517	7517	9	48	0.478896	9714	4.2518	5.4849	91.3242	0.00656	0.0236	39990286	9714	15.59726	0.958898	0.000915	0.521529	0.000173	0.459816	6.8e-05	4e-06	1.91637415768234	7509	Transient	tropics_39	0.769155888888889	1.0267932236897	0.405464480874317	1.020588475061	2.14450867052023	1.00634166710162	2139.95588235294	0.08	0.024285
7.080925	2.756457	0.028303	0.000178	-0.631884	0.000178	0.483988	0.144833	7741	9	16	0.237971	1912	5.3231	9.3836	22.8311	0.00629	0.0472	39998088	1912	16.210959	0.987345	0.000956	0.521054	0.000179	0.473997	0.000171	-5.2e-05	2.04368033389706	7554	Est.	tropics_39	0.786769444444444	1.04189248492327	0.186192468619247	1.02021929140947	0.994413407821229	1.02107819247801	846.976608187134	0.08	0.00478
11.038012	5.697386	-0.012876	0.000368	-0.663668	0.000368	0.479487	0.133943	7601	9	26	0.365605	4018	4.5614	9.1877	54.7945	0.00645	0.0326	39995982	4018	15.827397	0.968982	0.000934	0.521252	0.000189	0.464975	0.00013	-3.5e-05	2.10603245687742	8100	Est.	tropics_39	1.22644577777778	1.01880792526801	0.394004282655246	0.987927137864954	1.94708994708995	1.03121028012259	1030.33076923077	0.08	0.010045
11.032	1.806976	-0.008057	0.000117	-0.66362	0.000117	0.481749	0.144669	7825	9	13	0.333107	1474	5.3705	6.3041	12.4533	0.00613	0.0544	39998526	1474	16.441096	1.003117	0.000868	0.521445	0.000162	0.481236	0.00019	-6.8e-05	1.7859650799409	8250	Transient	tropics_39	1.22577777777778	0.988892991175945	0.134792626728111	0.987608885100933	0.722222222222222	1.00106600503703	761.415789473684	0.08	0.003685
14.17539	4.945296	0.033336	0.000319	-0.688868	0.000319	0.515197	0.133519	8273	11	24	0.619294	20835	5.5919	4.3808	136.9863	0.0058	0.0432	39979165	20835	17.668493	1.029692	0.000496	0.511701	0.000144	0.503327	5.2e-05	-3.7e-05	0.991317039820606	8719	Transient	tropics_39	1.28867181818182	1.00408459089794	0.643145161290323	0.98132341868267	2.21527777777778	1.02358307819767	2567.67307692308	0.08	0.0520875
8.016575	8.961051	0.012069	0.000578	-0.639399	0.000578	0.479814	0.146602	8945	10	29	0.341188	4244	8.7909	6.5425	16.116	0.00637	0.0764	39995756	4244	19.509589	1.008316	0.000708	0.516942	0.000189	0.48791	9.4e-05	-5.1e-05	2.05926643523835	8877	Transient	tropics_39	0.8016575	1.00379456863057	0.81638418079096	1.02063562650791	3.05820105820106	0.983406775839807	1559.59574468085	0.08	0.01061
9.747681	6.03281	0.018986	0.000389	-0.653304	0.000389	0.489932	0.139731	8805	11	33	0.533684	6086	7.8999	6.1575	54.7945	0.00641	0.0569	39993914	6086	19.126027	0.990609	0.000786	0.515019	0.000197	0.481092	7e-05	-3e-05	1.77778345379331	8949	Est.	tropics_39	0.886152818181818	1.02882911438742	0.494910941475827	1.01030017108776	1.9746192893401	1.0183748638514	1996.15714285714	0.08	0.015215
8.679803	2.670873	0.061086	0.000172	-0.644726	0.000172	0.506647	0.141336	9113	10	25	0.336165	7062	9.1034	6.6822	68.4932	0.00612	0.0849	39992938	7062	19.969863	1.02336	0.000665	0.517022	0.000177	0.49513	0.00011	-6e-05	2.04294517228669	9676	Est.	tropics_39	0.8679803	1.03872569518501	0.258646616541353	1.01505606983786	0.971751412429379	1.0232605578333	1284.87272727273	0.08	0.017655
8.452312	2.64368	0.0522	0.000171	-0.642899	0.000171	0.501241	0.145752	9099	10	27	0.339371	6515	9.1299	6.963	30.4414	0.0061	0.0894	39993485	6515	19.931507	1.030255	0.000696	0.51682	0.000176	0.498631	8.6e-05	-4.5e-05	2.06710784428435	9714	Transient	tropics_39	0.8452312	1.02264627566067	0.245689655172414	1.01730973434062	0.971590909090909	1.00523433159992	1694.79069767442	0.08	0.0162875
10.119303	6.918774	0.02661	0.000446	-0.656289	0.000446	0.495531	0.139158	9435	10	60	0.365036	36232	9.9916	7.8822	136.9863	0.00621	0.0999	39963768	36232	20.852055	1.007326	0.001137	0.515775	0.000173	0.488466	0.00014	-1.5e-05	2.1465900639773	9768	Transient	tropics_39	1.0119303	1.01949836243835	0.392260334212841	1.0058124824099	2.57803468208092	1.01446364741865	993.985714285714	0.08	0.09058
8.656103	4.310351	0.063162	0.000278	-0.644536	0.000278	0.507985	0.132139	9449	10	65	0.362997	37138	10.1562	7.6027	68.4932	0.00604	0.1044	39962862	37138	20.890411	1.011918	0.001054	0.51592	0.000173	0.490537	0.000103	-6e-06	2.15440779219315	9857	Est.	tropics_39	0.8656103	1.05265385886534	0.263757115749526	1.01741751049337	1.60693641618497	1.03556918234506	1282.90291262136	0.08	0.092845
5.682628	4.049609	0.04105	0.000261	-0.620652	0.000261	0.484824	0.131538	9953	8	40	0.756887	10345	4.8777	8.9836	91.3242	0.00636	0.0313	39989655	10345	22.271233	0.990731	0.001097	0.524473	0.000206	0.472402	6.2e-05	1.1e-05	1.11509584273313	11090	Est.	tropics_39	0.7103285	1.05165196148409	0.23792160437557	1.02501713555833	1.26699029126214	1.02629540095089	2121.58064516129	0.08	0.0258625
6.881538	6.436123	0.014823	0.000415	-0.630282	0.000415	0.477026	0.134162	10541	6	79	0.702879	25599	4.3782	9.4	273.9726	0.00629	0.0129	39974401	25599	23.882192	0.991426	0.00072	0.535608	0.000156	0.46294	5.4e-05	-8e-06	1.29788272646249	11512	Est.	tropics_39	1.146923	1.02371070105442	0.576388888888889	0.994088272195221	2.66025641025641	1.03042726919255	2484.48148148148	0.08	0.0639975
5.474645	4.014063	0.020244	0.000259	-0.618982	0.000259	0.473993	0.139782	10905	6	32	0.390369	5669	5.9592	10.3301	54.7945	0.00613	0.031	39994331	5669	24.879452	0.994957	0.000746	0.533143	0.000182	0.466789	8.7e-05	-3.5e-05	2.05396097547466	12002	Transient	tropics_39	0.912440833333333	1.02562251386296	0.347184986595174	1.01003360049578	1.42307692307692	1.01543309718095	1606.68965517241	0.08	0.0141725
8.04328	6.205416	0.015863	4e-04	-0.639614	4e-04	0.481755	0.132973	10933	6	31	0.378524	5392	5.9627	9.8849	91.3242	0.00601	0.0304	39994608	5392	24.956164	0.995776	0.000635	0.532794	0.00018	0.467497	8.1e-05	-4.5e-05	2.13473407072601	12068	Transient	tropics_39	1.34054666666667	1.020299229256	0.62992125984252	0.990056190959386	2.22222222222222	1.03049859143481	1641.64197530864	0.08	0.01348
9.4475	3.932244	0.057774	0.000254	-0.650893	0.000254	0.508129	0.19696	2155	8	20	0.777469	9720	4.1012	3.9068	39.1389	0.00642	0.0146	39990280	9720	0.906849	1.03458	0.000754	0.524463	0.00017	0.49336	3.9e-05	-1e-05	0.929156656455797	1604	Est.	tropics_41	1.1809375	1.0240634143152	0.336870026525199	0.99450256352281	1.49411764705882	1.02993554402465	5050.25641025641	0.08	0.0243
7.690531	8.94503	0.004072	0.000577	-0.63678	0.000577	0.474873	0.20209	2575	8	48	0.486591	14766	5.5192	5.0575	273.9726	0.00644	0.0245	39985234	14766	2.057534	0.98065	0.000706	0.524003	0.000223	0.468139	8.1e-05	-5.4e-05	1.5043779501194	1803	Transient	tropics_41	0.961316375	1.02389262413355	0.81728045325779	1.00952292672803	2.58744394618834	1.01438461653483	2494.93827160494	0.08	0.036915
9.679032	3.927625	0.051466	0.000253	-0.652752	0.000253	0.505835	0.177996	2813	8	28	0.375824	6676	6.2578	4.8014	27.3973	0.00121	0.0358	39993324	6676	2.709589	1.009397	0.001198	0.5259	0.00019	0.480115	0.000208	-5.1e-05	1.76381205776257	2311	Est.	tropics_41	1.209879	1.04301220434412	0.21118530884808	0.98994311053255	1.33157894736842	1.05357049873468	855.75	0.08	0.01669
4.341837	3.000495	0.072416	0.000194	-0.609883	0.000194	0.494875	0.191445	2981	8	24	0.342181	7271	6.3209	4.726	54.7945	0.0063	0.0448	39992729	7271	3.169863	1.016279	0.001167	0.52451	0.000176	0.484654	0.000196	-4.3e-05	1.70136970441935	2591	Est.	tropics_41	0.542729625	1.05788124490186	0.166238217652099	1.03604210567061	1.10227272727273	1.0210892719342	976.760204081633	0.08	0.0181775
9.015625	13.582689	-0.010377	0.000876	-0.647424	0.000876	0.473006	0.175299	3555	8	40	0.471702	9453	6.3709	6.1493	91.3242	0.00622	0.0385	39990547	9453	4.742466	0.979139	0.000785	0.526908	0.00023	0.464808	6.4e-05	-3.7e-05	1.49550447942917	2725	Est.	tropics_41	1.126953125	1.01076216483094	1.11592356687898	0.993327678189772	3.80869565217391	1.01763739006213	2739.046875	0.08	0.0236325
7.479167	4.103733	0.002028	0.000265	-0.635083	0.000265	0.472967	0.177651	3863	8	24	0.46049	3594	6.614	6.2397	30.4414	0.00614	0.0321	39996406	3594	5.586301	0.998353	0.000706	0.527439	0.000171	0.473446	8.4e-05	-3.5e-05	1.71814698407624	2895	Transient	tropics_41	0.934895875	1.00368312388787	0.375354107648725	1.00464983722734	1.54970760233918	0.998988268989494	2114.89285714286	0.08	0.008985
9.831429	3.614441	0.0205	0.000233	-0.653976	0.000233	0.490983	0.171317	3975	8	20	0.378504	4317	6.5546	6.3918	45.6621	0.00638	0.0297	39995683	4317	5.893151	1.011514	0.000548	0.525805	0.000129	0.481156	6.1e-05	-2.4e-05	1.72246016798488	3614	Transient	tropics_41	1.228928625	1.00909287290457	0.425182481751825	0.988910800942096	1.8062015503876	1.02042372951808	2808.47540983607	0.08	0.0107925
7.632054	2.94588	0.054498	0.00019	-0.636311	0.00019	0.499074	0.170196	4003	8	18	0.34682	4795	6.3215	5.7781	21.0748	0.00627	0.0299	39995205	4795	5.969863	1.012585	0.000651	0.525476	0.000123	0.481964	8.5e-05	-2.2e-05	1.78599306202842	3719	Est.	tropics_41	0.95400675	1.04288564850446	0.291858678955453	1.00716530935583	1.54471544715447	1.03550057680657	2002.30588235294	0.08	0.0119875
7.28965	4.309997	0.068612	0.000278	-0.63356	0.000278	0.505136	0.159654	4409	9	65	0.678288	33244	5.1166	6.8904	136.9863	0.00614	0.0298	39966756	33244	7.082192	1.015995	0.001055	0.521968	0.000152	0.486761	7.8e-05	1.7e-05	1.40113763215156	3921	Est.	tropics_41	0.809961111111111	1.05415929462046	0.263507109004739	1.01672735708259	1.82894736842105	1.03774953211124	2046.84615384615	0.08	0.08311
7.507491	3.02897	0.078699	0.000195	-0.63531	0.000195	0.510993	0.135784	4731	8	60	0.644228	20887	3.3565	7.7726	54.7945	0.00633	0.0258	39979113	20887	7.964384	0.990186	0.002193	0.527128	0.000161	0.469748	0.000331	2e-05	1.29789509052531	4595	Est.	tropics_41	0.938436375	1.09260141790416	0.0889192886456908	1.00501440594497	1.2111801242236	1.08780239617838	410.223564954683	0.08	0.0522175
9.038961	2.349131	-0.008023	0.000152	-0.647611	0.000152	0.474107	0.14269	5613	7	7	0.882915	837	4.9436	7.6301	8.058	0.00637	0.0053	39999163	837	10.380822	1.001128	0.000772	0.530318	0.000158	0.47209	2.7e-05	1.5e-05	0.443642342070457	5332	Transient	tropics_41	1.29128014285714	0.990891372896782	0.196891191709845	0.986755937098401	0.962025316455696	1.00427249041496	5284.81481481482	0.08	0.0020925
9.174359	11.261907	-0.007961	0.000727	-0.648699	0.000727	0.474671	0.141739	5403	7	17	0.837055	2418	4.1215	8.3493	27.3973	0.00613	0.0071	39997582	2418	9.805479	0.967709	0.000837	0.529758	0.000226	0.456867	4.5e-05	-1.4e-05	0.691876253639925	5387	Transient	tropics_41	1.31062271428571	1.02517451510339	0.86857825567503	0.986724882523423	3.21681415929204	1.03896976581806	3149.75555555556	0.08	0.006045
4.571429	0.816327	0.056553	5.3e-05	-0.611727	5.3e-05	0.487908	0.140551	5669	6	7	0.873388	853	4.85	8.711	5.4795	0.00676	0.0066	39999147	853	10.534247	1.000966	0.000929	0.532301	0.000166	0.470249	4.8e-05	1.9e-05	0.487164299626656	6354	Est.	tropics_41	0.761904833333333	1.05716147900825	0.0570505920344456	1.01899735664074	0.319277108433735	1.03755244561924	2928.14583333333	0.08	0.0021325
6.236773	2.849124	0.093652	0.000184	-0.625103	0.000184	0.513439	0.137723	6089	7	29	0.780138	22032	2.427	3.9589	91.3242	0.00584	0.0092	39977968	22032	11.684932	1.046282	0.001072	0.528892	0.000116	0.494717	0.000112	1.4e-05	0.742109064220006	6389	Est.	tropics_41	0.890967571428572	1.04959992969187	0.171641791044776	1.01193873121743	1.58620689655172	1.0378438582058	1229.66964285714	0.08	0.05508
3.956204	3.965965	0.009368	0.000256	-0.606786	0.000256	0.463191	0.137028	6495	7	38	0.606018	6447	3.4838	2.8822	45.6621	0.00644	0.0177	39993553	6447	12.79726	0.968665	0.00119	0.531667	0.000189	0.455613	9e-05	2e-05	1.30415016607847	6766	Est.	tropics_41	0.565172	1.04206512783596	0.215126050420168	1.02526583016903	1.35449735449735	1.01663253682402	1522.53333333333	0.08	0.0161175
6.087963	7.333698	0.062915	0.000473	-0.623908	0.000473	0.497295	0.135514	7041	5	38	0.832945	21436	3.6675	3.1055	Inf	0.00609	0.0102	39978564	21436	14.293151	1.027202	0.000781	0.537409	0.000143	0.478046	7.9e-05	-1.2e-05	0.768779412171308	7783	Est.	tropics_41	1.2175926	1.03673504899452	0.605633802816901	0.997092071876585	3.30769230769231	1.04026599950632	1715.36708860759	0.08	0.05359
4.372014	5.899149	0.032731	0.000381	-0.610125	0.000381	0.475818	0.134909	7475	5	53	0.687416	14121	4.1345	3.3753	54.7945	0.00638	0.0191	39985879	14121	15.482192	0.973426	0.001083	0.537185	0.000161	0.453191	0.000125	-2e-06	1.24104432350249	8266	Est.	tropics_41	0.8744028	1.06148032982196	0.35180055401662	1.01135168416955	2.36645962732919	1.04992817597878	1079.272	0.08	0.0353025
5.818635	8.754391	0.034308	0.000565	-0.621745	0.000565	0.482425	0.130353	8021	5	82	0.365726	37930	4.3781	3.3205	273.9726	0.0063	0.0529	39962070	37930	16.978082	1.008782	0.001838	0.539854	0.000141	0.46728	0.000246	2.4e-05	1.79118034502933	8964	Transient	tropics_41	1.163727	1.02589390756818	0.307399347116431	0.994725505603384	4.00709219858156	1.03241097414826	529.890243902439	0.08	0.094825
2.671735	3.267019	0.067975	0.000211	-0.596468	0.000211	0.486196	0.133851	7769	5	46	0.554368	13758	3.8304	3.8466	Inf	0.00615	0.0251	39986242	13758	16.287671	1.01643	0.00131	0.538983	0.000154	0.471592	0.000129	2e-05	1.46708221157864	8975	Est.	tropics_41	0.534347	1.05303714931727	0.161068702290076	1.02183828811986	1.37012987012987	1.03096744643675	1037.60465116279	0.08	0.034395
4.461965	4.045172	0.117841	0.000261	-0.610848	0.000261	0.518795	0.114642	8035	5	81	0.369783	39772	4.4432	3.3589	136.9863	0.0063	0.0565	39960228	39772	17.016438	1.011685	0.002173	0.539891	0.000139	0.468578	0.000306	3.2e-05	1.83210690462202	9250	Est.	tropics_41	0.892393	1.11207066604381	0.120110446387483	1.00555538589309	1.87769784172662	1.10716892385046	374.647058823529	0.08	0.09943
5.964286	3.981443	-0.00103	0.000257	-0.622915	0.000257	0.465892	0.109283	8427	6	60	0.774764	9732	3.8873	6.9205	68.4932	0.00636	0.0515	39990268	9732	18.090411	0.950068	0.000907	0.536043	0.000138	0.44326	0.00011	-3e-06	1.15626482468357	9771	Est.	tropics_41	0.994047666666667	1.05147266329139	0.28335170893054	1.00062609316306	1.86231884057971	1.0510580697559	993.481818181818	0.08	0.02433
8.12069	1.037158	-0.012578	6.7e-05	-0.640235	6.7e-05	0.468481	0.125518	8805	8	15	0.412078	563	5.6657	13.0096	3.653	0.00746	0.1059	39999437	563	19.126027	1.005233	0.001739	0.526266	0.00017	0.477695	0.000268	5e-06	1.70008333127852	10408	Transient	tropics_41	1.01508625	0.982360082119843	0.0385278895917194	1.0017149595112	0.394117647058824	0.980711541883419	468.350746268657	0.08	0.0014075
8.230769	2.273669	-0.010705	0.000147	-0.64112	0.000147	0.469782	0.118155	8609	7	21	0.365572	1127	5.7778	12.7356	15.2207	0.00709	0.1138	39998873	1127	18.589041	0.966261	0.00121	0.531105	0.000158	0.455026	0.000187	-1.3e-05	1.9092986373266	10711	Est.	tropics_41	1.17582414285714	1.02389736789369	0.121487603305785	0.991710089572674	0.930379746835443	1.03242891614985	631.844919786096	0.08	0.0028175
7.042857	2.183878	-0.014281	0.000141	-0.631578	0.000141	0.463656	0.124143	8665	7	16	0.279465	823	5.8949	12.8178	6.8493	0.00584	0.1219	39999177	823	18.742466	0.977226	0.001388	0.528619	0.000173	0.462376	0.000235	-2.5e-05	1.84267867670976	11028	Transient	tropics_41	1.00612242857143	1.00879478214958	0.101585014409222	1.00592682800924	0.815028901734104	1.00276830977386	528.268085106383	0.08	0.0020575
8.090909	1.13719	-0.038934	7.3e-05	-0.639996	7.3e-05	0.456187	0.126003	8749	8	14	0.315372	631	6.1719	12.9329	4.9813	0.00627	0.1321	39999369	631	18.972603	0.99377	0.001425	0.525469	0.000161	0.473038	0.000273	-3.4e-05	1.84236203925022	11202	Transient	tropics_41	1.011363625	0.967843853998319	0.0512280701754386	1.0034741025959	0.453416149068323	0.964377069072675	461.549450549451	0.08	0.0015775
10.513889	0.527585	0.04804	3.4e-05	-0.659458	3.4e-05	0.507419	0.112196	8847	9	13	0.449664	596	5.5842	13.0671	2.6599	0.00655	0.1165	39999404	596	19.241096	1.008551	0.001499	0.52342	0.000149	0.481857	0.000209	1.6e-05	1.57944737220571	11509	Est.	tropics_41	1.16820988888889	1.04031687340554	0.0226817878585724	0.987985831349335	0.228187919463087	1.05304893360478	536.822966507177	0.08	0.00149
6.666667	0.698413	-0.001607	4.5e-05	-0.628556	4.5e-05	0.468152	0.125889	8917	9	14	0.409214	738	5.3094	13.1616	6.0883	0.00605	0.1069	39999262	738	19.432877	1.020539	0.001257	0.521131	0.000132	0.489806	0.000244	-2.6e-05	1.59017575627636	11510	Transient	tropics_41	0.740740777777778	0.978300966972464	0.035799522673031	1.0234689916702	0.340909090909091	0.955790659975582	515.938524590164	0.08	0.001845
11.716567	7.304895	0.003458	0.000471	-0.669118	0.000471	0.490065	0.128026	9841	13	24	0.645868	5481	5.4836	5.4315	91.3242	0.00625	0.0218	39994519	5481	21.964384	0.98072	0.000699	0.506341	0.00017	0.484433	5.2e-05	-1.9e-05	1.48326783908862	11641	Transient	tropics_41	0.901274384615385	1.0231911103879	0.67381974248927	1.01149246031009	2.77058823529412	1.01162596272343	2462.03846153846	0.08	0.0137025
18.136752	2.938564	-0.000738	0.00019	-0.720686	0.00019	0.513782	0.131878	10401	15	14	0.353728	1046	7.9075	6.9671	7.2098	0.0058	0.042	39998954	1046	23.49863	1.013288	0.000722	0.497445	0.000275	0.509726	0.000195	-0.000147	1.89983045068666	11685	Transient	tropics_41	1.2091168	0.986158202065969	0.263157894736842	0.977833646771061	0.690909090909091	1.0079572162299	676.297435897436	0.08	0.002615
13.119328	5.328618	-0.004396	0.000344	-0.680385	0.000344	0.491763	0.125607	9799	13	36	0.684774	7290	5.2486	5.3178	273.9726	0.00654	0.0172	39992710	7290	21.849315	0.972157	0.000686	0.505625	0.000169	0.480878	4.7e-05	-1.7e-05	1.40142816953863	11780	Transient	tropics_41	1.00917907692308	1.02412845689009	0.501457725947522	1.00157623211938	2.03550295857988	1.022635678904	2672.48936170213	0.08	0.018225
13.83908	1.410887	0.018109	9.1e-05	-0.686167	9.1e-05	0.505806	0.124992	10023	13	15	0.401681	2141	6.1075	5.9301	16.116	0.00651	0.0353	39997859	2141	22.463014	0.989246	0.000759	0.503486	0.000136	0.491493	0.000175	-5.8e-05	1.94767143807433	12168	Est.	tropics_41	1.06454461538462	1.02934352244319	0.119894598155468	1.00003237309656	0.669117647058824	1.02912147273715	714.24	0.08	0.0053525
16.685279	1.078616	0.018759	7e-05	-0.709028	7e-05	0.517839	0.12066	10023	13	15	0.401681	2141	6.1075	5.9301	16.116	0.00651	0.0353	39997859	2141	22.463014	0.989246	0.000759	0.503486	0.000136	0.491493	0.000175	-5.8e-05	1.94767143807433	12597	Transient	tropics_41	1.283483	1.03001281322872	0.0922266139657444	0.977429974110402	0.514705882352941	1.05360401877545	689.485714285714	0.08	0.0053525
14.983914	5.372395	0.035754	0.000347	-0.695362	0.000347	0.519594	0.136869	10695	16	14	0.532892	4226	7.7214	7.7726	24.9066	0.00607	0.0361	39995774	4226	24.30411	1.032261	0.000572	0.49302	0.000136	0.523712	8.1e-05	-4.1e-05	1.45638964354754	12785	Transient	tropics_41	0.936494625	1.00401047847129	0.606643356643357	1.01191395020765	2.55147058823529	0.992136899670048	1689.74074074074	0.08	0.010565
9.326145	4.379441	0.038992	0.000283	-0.649918	0.000283	0.498415	0.188067	2141	7	49	0.764615	27916	3.3331	5.4329	136.9863	0.00631	0.0225	39972084	27916	0.868493	0.99003	0.001124	0.527975	0.000173	0.469017	0.000176	-3.2e-05	1.0385816834642	1515	Est.	tropics_42	1.33230642857143	1.05023298841405	0.251779359430605	0.988850961257401	1.63583815028902	1.0626800307878	1068.5625	0.08	0.06979
7.960458	4.196147	0.056057	0.000271	-0.638948	0.000271	0.501251	0.183828	2715	11	32	0.6757	11070	4.5391	3.3699	91.3242	0.00602	0.037	39988930	11070	2.441096	1.019719	0.000955	0.515002	0.000175	0.495191	6.8e-05	-2e-06	1.23954256337944	2290	Transient	tropics_42	0.723678	1.03720531687914	0.283769633507853	1.02494248091037	1.54857142857143	1.01223770221995	2703.35294117647	0.08	0.027675
10.514254	5.73006	0.046665	0.00037	-0.659461	0.00037	0.506836	0.178925	2673	11	29	0.719504	9444	4.2122	3.2548	68.4932	0.00616	0.0278	39990556	9444	2.326027	1.019006	0.000926	0.514665	0.000167	0.495187	8.5e-05	-1.1e-05	1.19437703344005	2311	Est.	tropics_42	0.955841272727273	1.02822843733285	0.399568034557235	1.00478950861738	2.21556886227545	1.02352444632028	2105	0.08	0.02361
7.713994	5.254258	0.059724	0.000339	-0.636969	0.000339	0.502253	0.176928	2869	10	35	0.373881	23454	5.3623	3.7068	Inf	0.0059	0.0704	39976546	23454	2.863014	1.018596	0.000967	0.516984	0.000175	0.492741	6.2e-05	3e-06	1.6280447141972	2388	Est.	tropics_42	0.7713994	1.04216344860771	0.350568769389866	1.02303566829299	1.93714285714286	1.01930425923558	2853.67741935484	0.08	0.058635
7.447227	3.00929	0.014826	0.000194	-0.634826	0.000194	0.478975	0.170176	3653	6	19	0.526822	6860	6.0128	5.8548	39.1389	0.00619	0.0525	39993140	6860	5.010959	1.004406	0.000832	0.532781	0.000146	0.471492	8.7e-05	-9e-06	1.44371703257229	3353	Transient	tropics_42	1.2412045	1.01048425667346	0.233173076923077	0.994832220208987	1.32876712328767	1.01587089494626	1956.04597701149	0.08	0.01715
5.611301	4.230763	0.021781	0.000273	-0.62008	0.000273	0.475252	0.168457	3513	7	24	0.628666	6377	6.4007	5.4712	136.9863	0.00652	0.0686	39993623	6377	4.627397	1.00148	0.000734	0.531946	0.000175	0.470833	2.1e-05	3e-06	1.19929305779134	3411	Est.	tropics_42	0.801614428571429	1.02050958341032	0.371934604904632	1.01119550435767	1.56	1.00938549337026	8021.7619047619	0.08	0.0159425
8.056042	5.858506	0.053241	0.000378	-0.639716	0.000378	0.500253	0.158111	3849	7	23	0.461782	13266	5.5823	6.3918	39.1389	0.00643	0.0318	39986734	13266	5.547945	1.01346	0.00088	0.530605	0.000161	0.477765	0.000152	-4.7e-05	1.52256119010115	3722	Est.	tropics_42	1.15086314285714	1.04067629041842	0.429545454545455	0.99403925021087	2.34782608695652	1.04706916580327	1040.20394736842	0.08	0.033165
6.894502	2.93736	0.063571	0.00019	-0.630386	0.00019	0.500881	0.154584	4059	8	53	0.311262	23469	5.5864	6.9671	Inf	0.00629	0.0376	39976531	23469	6.123288	1.004158	0.001149	0.526899	0.000174	0.47668	0.000174	-3.1e-05	1.88821807427853	3918	Est.	tropics_42	0.86181275	1.06122257972427	0.165361183637946	1.01041425442756	1.09195402298851	1.05076990853403	888.413793103448	0.08	0.0586725
11.700617	9.03074	-0.007531	0.000583	-0.66899	0.000583	0.484629	0.153893	4773	9	18	0.68183	3979	5.188	8.1918	54.7945	0.00915	0.0215	39996021	3979	8.079452	0.99936	0.000696	0.52276	0.000184	0.478169	7.6e-05	-3.7e-05	1.29404451605886	4082	Transient	tropics_42	1.30006855555556	0.993132891977209	0.837643678160919	0.979848619892414	3.16847826086956	1.01350986785007	2024.90789473684	0.08	0.0099475
9.871605	3.583515	0.010546	0.000231	-0.654299	0.000231	0.486271	0.154675	4801	9	20	0.63712	3847	5.252	8.2315	27.3973	0.00638	0.0238	39996153	3847	8.156164	1.014144	0.00068	0.522416	0.000188	0.485541	4.5e-05	-2.6e-05	1.3969446232773	4625	Est.	tropics_42	1.096845	0.996507207121335	0.339705882352941	0.995004592374513	1.22872340425532	1.0015034775642	3437.22222222222	0.08	0.0096175
8.558065	6.65308	0.038236	0.000429	-0.643748	0.000429	0.494677	0.154978	4927	9	19	0.604881	3852	5.4856	8.4041	30.4414	0.00915	0.0215	39996148	3852	8.50137	1.010125	0.000817	0.522264	0.000213	0.483796	9.3e-05	-4.6e-05	1.4538747662767	4978	Est.	tropics_42	0.950896111111111	1.02856221000205	0.525091799265606	1.00585112316049	2.01408450704225	1.02249088458772	1666.43010752688	0.08	0.00963
8.261209	4.497072	0.027692	0.00029	-0.641364	0.00029	0.488342	0.158643	5025	8	16	0.510583	5386	5.7467	4.126	54.7945	0.00641	0.021	39994614	5386	8.769863	1.025972	0.000737	0.524972	0.000175	0.488794	4.9e-05	-1.7e-05	1.63828685909638	5048	Transient	tropics_42	1.032651125	1.00205364992854	0.39348710990502	1.00305099598918	1.65714285714286	0.999075275064751	3237.61224489796	0.08	0.013465
6.389299	5.171325	0.044376	0.000334	-0.626329	0.000334	0.48916	0.158249	5837	7	36	0.522724	6403	7.5282	5.6192	34.2466	0.00635	0.029	39993597	6403	10.994521	0.986388	0.000836	0.528526	0.000175	0.46677	7.5e-05	-1.3e-05	1.62342565762143	5713	Est.	tropics_42	0.912757	1.05980135821893	0.399521531100478	1.01139875535261	1.90857142857143	1.04796794995394	2109.98666666667	0.08	0.0160075
9.796477	8.710046	0.021985	0.000562	-0.653696	0.000562	0.491597	0.155079	5935	7	25	0.516966	6130	8.0307	5.6315	27.3973	0.00598	0.0341	39993870	6130	11.263014	1.003661	0.000811	0.529267	0.000162	0.474264	6.2e-05	-6e-06	1.52025841192459	5818	Transient	tropics_42	1.39949671428571	1.01849972344116	0.692971639950678	0.98271733711432	3.46913580246914	1.03654715517096	2501.27419354839	0.08	0.015325
6.195065	6.523642	0.061856	0.000421	-0.624768	0.000421	0.497054	0.14935	6103	7	20	0.307638	9989	8.2749	5.9671	54.7945	0.00615	0.0464	39990011	9989	11.723288	1.029429	0.001118	0.530403	0.000147	0.48538	0.000121	4e-06	1.83162837961334	6100	Transient	tropics_42	0.885009285714286	1.03339729615255	0.376565295169946	1.00939403354897	2.86394557823129	1.02405125880753	1234.29752066116	0.08	0.0249725
8.321637	3.564516	0.085107	0.00023	-0.641849	0.00023	0.517608	0.138892	6187	7	34	0.280183	17460	8.525	6.1973	54.7945	0.0064	0.06	39982540	17460	11.953425	1.034633	0.001869	0.530383	0.000144	0.487867	0.000304	-4e-06	2.01183167063417	6132	Est.	tropics_42	1.18880528571429	1.05238627190233	0.123060460139112	0.992336408123278	1.59722222222222	1.06096128658015	456.881578947368	0.08	0.04365
5.658716	2.518387	0.065003	0.000162	-0.62046	0.000162	0.496511	0.15073	6145	7	22	0.309653	12711	8.5128	6.0822	27.3973	0.00633	0.0526	39987289	12711	11.838356	1.020202	0.001381	0.530342	0.000145	0.481069	0.000166	1.2e-05	1.92579225940811	6144	Transient	tropics_42	0.808388	1.04603032131486	0.117306299782766	1.01386848497607	1.11724137931034	1.03209934541615	908.012048192771	0.08	0.0317775
4.77312	4.235662	0.059635	0.000273	-0.613347	0.000273	0.490758	0.149231	6299	7	74	0.244462	45729	8.07	6.5041	Inf	0.00628	0.0694	39954271	45729	12.260274	1.029185	0.000961	0.528945	0.000154	0.486659	0.000133	-2.6e-05	2.05285028028127	6247	Est.	tropics_42	0.681874285714286	1.0313491227805	0.284079084287201	1.02380268977387	1.77272727272727	1.00842273542665	1122.03759398496	0.08	0.1143225
10.156844	4.148404	0.023678	0.000268	-0.65659	0.000268	0.494092	0.125343	6537	8	80	0.358069	25132	5.8008	7.1562	68.4932	0.00648	0.059	39974868	25132	12.912329	0.963631	0.001071	0.525981	0.000206	0.458312	0.000207	-6.8e-05	1.97135289828338	6420	Est.	tropics_42	1.2696055	1.06260648474761	0.250233426704015	0.985999125368433	1.30097087378641	1.07806908830666	605.521739130435	0.08	0.06283
6.544595	4.602065	0.07471	0.000297	-0.627576	0.000297	0.505094	0.122388	6957	10	57	0.777607	25365	3.3498	3.1041	136.9863	0.00614	0.0165	39974635	25365	14.063014	1.008243	0.001011	0.519134	0.000169	0.485715	8.5e-05	1e-06	1.04904134830788	7693	Est.	tropics_42	0.6544595	1.06876180623275	0.293768545994065	1.02841341444143	1.75739644970414	1.03989788250311	1439.85882352941	0.08	0.0634125
11.178127	6.697079	-8e-06	0.000432	-0.664793	0.000432	0.486698	0.12095	7181	8	90	0.512082	41302	3.4785	3.3096	Inf	0.00624	0.0309	39958698	41302	14.676712	0.997262	0.001528	0.524079	0.000191	0.475861	0.000161	1.8e-05	1.74921578273751	7740	Transient	tropics_42	1.397265875	1.00273749529412	0.282722513089005	0.981493235458167	2.26178010471204	1.02277345695487	751.242236024845	0.08	0.103255
6.431021	9.420612	-0.006827	0.000608	-0.626664	0.000608	0.465178	0.130193	7293	8	83	0.630722	30324	3.5507	3.6151	Inf	0.0065	0.0293	39969676	30324	14.983562	0.975329	0.000843	0.525712	0.000185	0.464039	0.000101	-3e-05	1.63321832530854	7790	Transient	tropics_42	0.803877625	1.01831920410737	0.721233689205219	1.01647193545646	3.28648648648649	1.00245453507141	1289.0396039604	0.08	0.07581
8.635936	6.788436	0.01411	0.000438	-0.644374	0.000438	0.4833	0.121105	7433	8	50	0.525321	13171	4.0459	5.1808	273.9726	0.00631	0.0369	39986829	13171	15.367123	0.974979	0.001017	0.52654	0.000194	0.463145	0.000135	-3.1e-05	1.91763721666249	8187	Est.	tropics_42	1.079492	1.04023780604966	0.430678466076696	0.99705831215242	2.25773195876289	1.04351768884475	897.074074074074	0.08	0.0329275
9.005128	7.607666	0.020825	0.000491	-0.647339	0.000491	0.487945	0.127931	7685	8	42	0.255019	8517	5.1965	3.4904	45.6621	0.00621	0.0642	39991483	8517	16.057534	1.006514	0.001183	0.525472	0.000188	0.479202	0.000271	-8.7e-05	2.38733903061132	8511	Transient	tropics_42	1.125641	1.0144353217293	0.415046491969569	0.996126892576477	2.61170212765957	1.01824491550536	472.070110701107	0.08	0.0212925
7.752404	4.703119	0.032195	0.000303	-0.637277	0.000303	0.488597	0.126052	7727	8	38	0.265293	9612	5.1541	5.5863	45.6621	0.0063	0.0655	39990388	9612	16.172603	1.019185	0.000992	0.524748	0.000197	0.485888	0.000205	-8e-05	2.36227356902416	8574	Transient	tropics_42	0.9690505	1.01327910619825	0.305443548387097	1.00758878157612	1.53807106598985	1.00557535893045	614.887804878049	0.08	0.02403
9.657463	4.589312	0.044892	0.000296	-0.652579	0.000296	0.502525	0.119156	7811	8	39	0.300129	13974	5.3959	3.8356	68.4932	0.00602	0.0703	39986026	13974	16.40274	1.028505	0.001353	0.524009	0.00022	0.490946	0.000186	-4.1e-05	2.37389677250936	9123	Transient	tropics_42	1.207182875	1.01692738003224	0.218773096821877	0.993687427768146	1.34545454545455	1.02358507860335	640.623655913978	0.08	0.034935
3.742358	3.131001	0.105193	0.000202	-0.605068	0.000202	0.508993	0.119681	7811	8	39	0.300129	13974	5.3959	3.8356	68.4932	0.00602	0.0703	39986026	13974	16.40274	1.028505	0.001353	0.524009	0.00022	0.490946	0.000186	-4.1e-05	2.37389677250936	9227	Est.	tropics_42	0.46779475	1.08013572922958	0.14929785661493	1.0420380085861	0.918181818181818	1.03675964362679	643.44623655914	0.08	0.034935
12.967213	5.946466	0.008182	0.000384	-0.679164	0.000384	0.497332	0.100333	8371	6	33	0.449686	3498	4.9236	6.4671	91.3242	0.00654	0.0633	39996502	3498	17.936986	0.967358	0.001232	0.535058	0.000214	0.452398	0.000347	-0.000132	1.8287708317328	9409	Est.	tropics_42	2.16120216666667	1.04223623936524	0.311688311688312	0.947636894050451	1.79439252336449	1.0993240465254	289.14409221902	0.08	0.008745
5.362078	4.069939	-0.027134	0.000263	-0.618078	0.000263	0.451825	0.118957	8217	5	92	0.739482	21012	3.7025	6.5233	91.3242	0.00665	0.0302	39978988	21012	17.515068	0.941881	0.001208	0.536842	0.000196	0.438877	0.000221	-5.2e-05	1.29447247597752	9484	Transient	tropics_42	1.0724156	1.0332842682424	0.217715231788079	1.00398135959291	1.34183673469388	1.02950257133548	538.266968325792	0.08	0.05253
5.877273	6.825847	-0.008895	0.00044	-0.622216	0.00044	0.461838	0.1226	8399	6	28	0.405386	2748	5.3847	5.4466	39.1389	0.00637	0.0769	39997252	2748	18.013699	0.969527	0.001769	0.533408	0.000238	0.454882	0.000512	-0.000168	1.87719384403126	9675	Transient	tropics_42	0.9795455	1.02229689681252	0.248728094968909	1.00627225796368	1.84873949579832	1.01529187789361	239.453125	0.08	0.00687
4.540179	3.793029	0.002457	0.000245	-0.611476	0.000245	0.462116	0.123565	8455	7	25	0.284331	2272	6.1868	6.5836	15.2207	0.00647	0.1042	39997728	2272	18.167123	0.990787	0.001539	0.531927	0.000279	0.466215	0.000499	-0.000206	2.14931391218032	9742	Transient	tropics_42	0.648597	1.0117815644514	0.1591942820013	1.01996979804792	0.878136200716846	0.991207919093122	247.625250501002	0.08	0.00568
4.216495	2.179934	0.04586	0.000141	-0.608876	0.000141	0.48136	0.119156	8539	8	19	0.303473	2188	7.1741	6.6986	10.1471	0.00582	0.1391	39997812	2188	18.39726	1.011653	0.000881	0.526266	0.000327	0.481211	0.00037	-0.00024	2.08604573845472	9972	Est.	tropics_42	0.527061875	1.03486850807565	0.160045402951192	1.03362546470453	0.431192660550459	1.00030963548215	322.043243243243	0.08	0.00547
5.865	7.346775	0.019771	0.000474	-0.622117	0.000474	0.475216	0.118605	8441	7	23	0.33273	2209	5.8502	6.5644	34.2466	0.00639	0.0923	39997791	2209	18.128767	0.983138	0.001453	0.532117	0.000271	0.462383	0.000419	-0.000168	2.06145998305322	10393	Transient	tropics_42	0.837857142857143	1.03746141504859	0.326221610461115	1.00881350120354	1.74907749077491	1.02775404805107	283.066825775656	0.08	0.0055225
6.579208	1.798182	0.01979	0.000116	-0.627854	0.000116	0.477958	0.118391	8539	8	19	0.303473	2188	7.1741	6.6986	10.1471	0.00582	0.1391	39997812	2188	18.39726	1.011653	0.000881	0.526266	0.000327	0.481211	0.00037	-0.00024	2.08604573845472	11052	Transient	tropics_42	0.822401	1.00823812141042	0.1316685584563	1.01419428628558	0.35474006116208	0.993239971654846	319.975675675676	0.08	0.00547
13.267373	10.133674	0.03716	0.000654	-0.681574	0.000654	0.513381	0.102366	9323	9	63	0.413836	18372	10.259	7.9781	273.9726	0.00616	0.1427	39981628	18372	20.545205	0.981128	0.001066	0.522629	0.000417	0.47009	0.000473	-0.000311	2.16195967026418	11377	Est.	tropics_42	1.47415255555556	1.05782228720888	0.613508442776735	0.967837996850907	1.56834532374101	1.09209087621519	216.418604651163	0.08	0.04593
12.846951	6.426597	0.064081	0.000415	-0.678198	0.000415	0.526106	0.099964	9841	11	98	0.657797	55958	4.2799	9.3973	91.3242	0.00591	0.0342	39944042	55958	21.964384	1.017531	0.001846	0.511671	0.00018	0.497337	0.000268	2e-06	1.28477049176735	12438	Est.	tropics_42	1.16790463636364	1.04780960554835	0.224810400866739	0.991908353657902	2.30555555555556	1.05784608826611	373	0.08	0.139895
10.285006	2.651579	0.084091	0.000171	-0.65762	0.000171	0.525664	0.100337	9799	12	79	0.752253	45050	4.4807	9.2822	91.3242	0.00654	0.0321	39954950	45050	21.849315	1.020448	0.001574	0.510669	0.000198	0.499753	0.000192	-3e-06	1.12547833600608	12451	Est.	tropics_42	0.857083833333333	1.06593170111718	0.10864040660737	1.0145180256803	0.863636363636364	1.05184761272068	522.588541666667	0.08	0.112625
12.54809	5.342988	0.018221	0.000345	-0.675797	0.000345	0.501274	0.100248	10023	12	121	0.44707	52399	4.0568	9.8959	Inf	0.00664	0.0516	39947601	52399	22.463014	0.972478	0.001098	0.510287	0.000141	0.476688	0.000215	-4e-05	1.66233917635119	12634	Est.	tropics_42	1.04567416666667	1.04720930990054	0.314207650273224	0.996989507096482	2.4468085106383	1.05157671265062	466.26976744186	0.08	0.1309975
14.057816	6.011647	-0.013051	0.000388	-0.687923	0.000388	0.491265	0.103364	10219	13	48	0.37441	11442	4.5909	3.3014	91.3242	0.00612	0.064	39988558	11442	23	0.975838	0.00093	0.506786	0.000146	0.48163	0.00016	-3.5e-05	1.79727373937784	12787	Transient	tropics_42	1.08137046153846	1.01147300577871	0.417204301075269	0.991777446876379	2.65753424657534	1.0200049830783	646.025	0.08	0.028605
17.957865	4.748225	0.018132	0.000306	-0.719249	0.000306	0.522859	0.100157	10457	13	20	0.676242	4247	4.7684	3.9534	30.4414	0.00618	0.0472	39995753	4247	23.652055	0.994181	0.000721	0.5037	0.000188	0.493766	0.000146	-7.4e-05	1.34182233386537	14052	Transient	tropics_42	1.38137423076923	1.02425753738334	0.424410540915395	0.967079500105113	1.62765957446809	1.05892062231907	686.006849315069	0.08	0.0106175
11.794643	5.031043	0.06002	0.000325	-0.669745	0.000325	0.518924	0.108011	10723	13	20	0.703269	6730	5.2041	4.6822	27.3973	0.00626	0.0247	39993270	6730	24.380822	1.02687	0.000846	0.5043	0.000229	0.509444	0.000179	-0.000102	1.13027403404265	14459	Transient	tropics_42	0.907280230769231	1.03407226181372	0.384160756501182	1.01494959371846	1.41921397379913	1.01860852223208	603.413407821229	0.08	0.016825
7.692749	3.146085	0.072295	0.000203	-0.636798	0.000203	0.508628	0.185545	1875	9	72	0.329384	31902	3.6935	3.2192	91.3242	0.00606	0.0619	39968098	31902	0.139726	1.006054	0.002662	0.521259	0.000174	0.482843	0.000613	-8.1e-05	1.88052325131761	1347	Est.	tropics_43	0.854749888888889	1.06850369279964	0.0762584522915102	1.01481896789351	1.16666666666667	1.05340245172862	302.68352365416	0.08	0.079755
5.991189	5.885385	0.036918	0.00038	-0.623131	0.00038	0.483931	0.177928	2477	9	20	0.656902	2731	4.1022	4.0342	27.3973	0.00627	0.0142	39997269	2731	1.789041	0.995953	0.000755	0.522514	0.000189	0.476703	2.5e-05	-5e-06	1.33078444918048	2149	Est.	tropics_43	0.665687666666667	1.04182419602037	0.503311258278146	1.02631272576192	2.01058201058201	1.01516248062211	7117.12	0.08	0.0068275
6.873016	4.036785	0.014211	0.00026	-0.630214	0.00026	0.476423	0.179637	2519	9	12	0.551862	2256	4.2574	4.0918	14.4196	0.00668	0.0185	39997744	2256	1.90411	0.987095	0.00093	0.522323	0.000192	0.472632	6.2e-05	-3e-06	1.44171661150683	2153	Transient	tropics_43	0.763668444444444	1.02757328959143	0.279569892473118	1.01944168370127	1.35416666666667	1.00802103962491	2897.37096774194	0.08	0.00564
10.670732	1.871257	-0.031295	0.000121	-0.660718	0.000121	0.469335	0.18208	2477	9	20	0.656902	2731	4.1022	4.0342	27.3973	0.00627	0.0142	39997269	2731	1.789041	0.995953	0.000755	0.522514	0.000189	0.476703	2.5e-05	-5e-06	1.33078444918048	2737	Transient	tropics_43	1.18563688888889	0.973127868445727	0.160264900662252	0.988452689164862	0.64021164021164	0.984543835469884	7283.2	0.08	0.0068275
7.495098	4.377427	0.050022	0.000282	-0.635211	0.000282	0.496267	0.173957	2701	8	12	0.412129	2259	4.5259	2.7808	11.4155	0.00618	0.0203	39997741	2259	2.40274	1.017175	0.000779	0.52642	0.000143	0.483228	4.6e-05	6e-06	1.23549628210252	2890	Transient	tropics_43	0.93688725	1.03354312148308	0.362002567394095	1.0064657188658	1.97202797202797	1.02698312183897	3781.67391304348	0.08	0.0056475
5.987539	2.940655	0.013843	0.00019	-0.623102	0.00019	0.472885	0.176895	3751	7	17	0.339162	3317	7.3276	5.6575	21.0748	0.00626	0.0602	39996683	3317	5.279452	1.016568	0.00078	0.528024	0.000173	0.481574	0.000119	-4.8e-05	1.80558091629279	3145	Transient	tropics_43	0.855362714285714	0.997414101150185	0.243589743589744	1.01563247018038	1.09826589595376	0.981957082400628	1486.51260504202	0.08	0.0082925
9.058824	6.922466	0.006141	0.000447	-0.647771	0.000447	0.480996	0.16734	3457	7	35	0.680496	4917	5.3823	4.8521	34.2466	0.00653	0.0232	39995083	4917	4.473973	0.975013	0.000832	0.530109	0.000201	0.460033	8e-05	-2.6e-05	1.37342821395479	3166	Est.	tropics_43	1.29411771428571	1.03194510698621	0.537259615384615	0.986987043491723	2.22388059701493	1.04556847008802	2091.75	0.08	0.0122925
7.730375	2.538224	0.0495	0.000164	-0.6371	0.000164	0.496954	0.163161	3681	7	20	0.36247	2883	7.2637	5.6836	27.3973	0.00624	0.0528	39997117	2883	5.087671	1.01284	0.00092	0.529693	0.000185	0.478321	0.000166	-6.1e-05	1.74166824273338	3901	Est.	tropics_43	1.10433928571429	1.03742505451485	0.178260869565217	0.99835903340676	0.886486486486487	1.03895501138357	982.897590361446	0.08	0.0072075
12.400438	10.240087	0.000591	0.000661	-0.674611	0.000661	0.491353	0.153635	4521	9	28	0.491742	5389	7.4402	7.7671	30.4414	0.00635	0.0576	39994611	5389	7.389041	0.979325	0.000892	0.522364	0.000222	0.468977	0.000129	-5.7e-05	1.90855216772754	3997	Transient	tropics_43	1.37782644444444	1.02171513509296	0.741031390134529	0.975094993114362	2.97747747747748	1.04771236116057	1190.96899224806	0.08	0.0134725
9.625	3.292886	-0.00581	0.000212	-0.652318	0.000212	0.477445	0.155947	4549	9	28	0.457408	4637	7.7692	7.8438	45.6621	0.00656	0.0622	39995363	4637	7.465753	0.984779	0.000753	0.521896	0.000219	0.472048	0.000132	-7.6e-05	1.92020742414827	4417	Transient	tropics_43	1.06944444444444	1.00957356463762	0.281540504648074	0.997971005862828	0.968036529680365	1.01143315933973	1181.41666666667	0.08	0.0115925
7.540299	3.657331	0.040072	0.000236	-0.635574	0.000236	0.491555	0.151361	4773	8	20	0.32103	4118	7.0512	8.4575	22.8311	0.0061	0.0618	39995882	4118	8.079452	1.025519	0.001827	0.524622	0.00017	0.488875	0.000268	-1e-06	1.83323048772993	4861	Est.	tropics_43	0.942537375	1.01498433014501	0.129173508483853	1.00954857522385	1.38823529411765	1.00548197391971	564.779850746269	0.08	0.010295
5.942308	1.889529	0.060097	0.000122	-0.622738	0.000122	0.495091	0.149005	4689	9	22	0.409245	3245	7.8193	8.2274	34.2466	0.0062	0.0614	39996755	3245	7.849315	1.001566	0.001361	0.523283	0.000202	0.478727	0.000187	-2.7e-05	2.01759346261851	4954	Est.	tropics_43	0.660256444444444	1.06027915253308	0.0896399706098457	1.0252073166422	0.603960396039604	1.03418232103057	796.818181818182	0.08	0.0081125
6.883495	1.831087	0.079289	0.000118	-0.630298	0.000118	0.508489	0.149009	6005	8	11	0.606226	1285	8.4395	8.8671	8.8378	0.00601	0.0437	39998715	1285	11.454795	1.020802	0.000541	0.527362	0.000105	0.484088	2.8e-05	4e-06	1.0049120865225	6241	Est.	tropics_43	0.860436875	1.06045748765886	0.2181146025878	1.0096159986802	1.12380952380952	1.05040612450629	5321.75	0.08	0.0032125
11.552039	4.977001	0.009121	0.000321	-0.667797	0.000321	0.492899	0.146179	6481	10	117	0.655197	62424	3.9062	8.063	Inf	0.00609	0.0183	39937576	62424	12.758904	0.987066	0.000963	0.517569	0.000142	0.476974	0.000122	-1e-05	1.50720900343963	6282	Transient	tropics_43	1.1552039	1.02238626705416	0.333333333333333	0.990857478732456	2.26056338028169	1.03338756410203	1198.18852459016	0.08	0.15606
7.504419	6.222583	0.017521	0.000401	-0.635285	0.000401	0.481019	0.148829	6537	10	120	0.600157	50995	3.7297	8.2164	Inf	0.00636	0.0201	39949005	50995	12.912329	0.975866	0.001033	0.517309	0.000157	0.471777	0.000108	1e-06	1.71778186423483	6337	Est.	tropics_43	0.7504419	1.04284337512489	0.388189738625363	1.02411610511968	2.55414012738854	1.0195897638079	1378.0462962963	0.08	0.1274875
7.931624	6.311564	-0.011827	0.000407	-0.638717	0.000407	0.468213	0.147219	6733	9	61	0.359164	8375	3.896	5.9945	136.9863	0.00656	0.0307	39991625	8375	13.449315	0.96347	0.001099	0.520162	0.000176	0.463234	0.000119	-1e-06	2.12465601266611	6382	Est.	tropics_43	0.881291555555556	1.02571192051139	0.370336669699727	1.01500950548846	2.3125	1.01074834748745	1237.13445378151	0.08	0.0209375
11.909605	2.97488	0.020235	0.000192	-0.670669	0.000192	0.499086	0.146296	7181	10	12	0.561455	2034	5.0402	3.3644	7.8278	0.00707	0.0256	39997966	2034	14.676712	1.001835	0.000691	0.518009	0.000137	0.483729	9.2e-05	-2.6e-05	1.34287121225579	7145	Transient	tropics_43	1.1909605	1.01857203582843	0.277858176555716	0.987176591975956	1.4014598540146	1.03174711460342	1590.17391304348	0.08	0.005085
12.157895	0.975069	0.005041	6.3e-05	-0.672663	6.3e-05	0.492542	0.149466	7181	10	12	0.561455	2034	5.0402	3.3644	7.8278	0.00707	0.0256	39997966	2034	14.676712	1.001835	0.000691	0.518009	0.000137	0.483729	9.2e-05	-2.6e-05	1.34287121225579	7592	Transient	tropics_43	1.2157895	1.00321283167136	0.0911722141823444	0.985210123072615	0.45985401459854	1.01821887875236	1624.63043478261	0.08	0.005085
6.472345	3.566905	0.046827	0.00023	-0.626996	0.00023	0.4909	0.1603	7769	10	50	0.467187	23710	7.443	4.9753	273.9726	0.00624	0.0336	39976290	23710	16.287671	1.02025	0.000578	0.516336	0.000169	0.494235	5e-05	-3.6e-05	1.47027333589049	7657	Est.	tropics_43	0.6472345	1.02714109253203	0.397923875432526	1.03458622339651	1.36094674556213	0.993252197841108	3206	0.08	0.059275
13.142202	5.383448	0.053424	0.000347	-0.680569	0.000347	0.521305	0.149338	7741	10	48	0.480116	20645	7.0856	4.8986	273.9726	0.00599	0.032	39979355	20645	16.210959	1.018455	0.000596	0.516352	0.000165	0.493328	3.7e-05	-2.5e-05	1.36555400077518	7660	Transient	tropics_43	1.3142202	1.0357618334466	0.582214765100671	0.980588453792748	2.1030303030303	1.05671074822431	4036.16216216216	0.08	0.0516125
5.870846	3.36776	0.026728	0.000217	-0.622164	0.000217	0.478695	0.153957	8119	9	50	0.377871	13846	8.7969	5.9342	54.7945	0.00603	0.0445	39986154	13846	17.246575	0.987651	0.00095	0.522209	0.000249	0.473045	6.1e-05	-2.6e-05	1.98689742134023	7997	Est.	tropics_43	0.652316222222222	1.03993049844741	0.228421052631579	1.02790565557577	0.8714859437751	1.01194389540107	2523.88524590164	0.08	0.034615
3.508399	4.088675	0.053419	0.000264	-0.603189	0.000264	0.482613	0.154062	8693	6	68	0.51753	31260	5.9064	7.5068	136.9863	0.00621	0.0363	39968740	31260	18.819178	1.010452	0.000985	0.535673	0.000205	0.471772	7.5e-05	-1.1e-05	1.76511066148833	8785	Transient	tropics_43	0.584733166666667	1.04396007302866	0.268020304568528	1.02126533062719	1.28780487804878	1.02297932051923	2054.16	0.08	0.07815
7.690945	8.382044	-0.002228	0.000541	-0.636784	0.000541	0.472089	0.147248	8847	5	63	0.32053	31451	6.1165	7.9288	273.9726	0.00642	0.0434	39968549	31451	19.241096	0.991216	0.000801	0.537012	0.000182	0.461635	5.5e-05	-9e-06	1.87341035381905	8796	Transient	tropics_43	1.538189	1.00661660036736	0.675405742821473	0.98506351106927	2.97252747252747	1.02264559662937	2677.23636363636	0.08	0.0786275
3.21183	3.819132	0.063869	0.000246	-0.600807	0.000246	0.486419	0.152003	8609	6	58	0.618519	22798	6.0445	7.2767	54.7945	0.00624	0.0344	39977202	22798	18.589041	1.016711	0.001004	0.533848	0.000194	0.476295	6.4e-05	1e-06	1.63686677648133	8829	Est.	tropics_43	0.535305	1.04843239603434	0.245019920318725	1.02720048358737	1.2680412371134	1.02125573436631	2375.046875	0.08	0.056995
6.01964	5.659189	0.005801	0.000365	-0.623359	0.000365	0.469261	0.149789	9141	5	29	0.278648	6955	7.0176	8.7342	39.1389	0.00649	0.0607	39993045	6955	20.046575	0.985998	0.00103	0.536932	0.000159	0.459281	0.000131	-1.4e-05	2.13668394620354	9024	Transient	tropics_43	1.203928	1.0201013170242	0.354368932038835	0.998525909454528	2.29559748427673	1.02172961650928	1143.42748091603	0.08	0.0173875
4.417897	5.16246	0.007384	0.000333	-0.610494	0.000333	0.464059	0.149083	9015	5	38	0.378451	12353	6.3507	8.389	54.7945	0.0063	0.0504	39987647	12353	19.70137	0.970855	0.00076	0.537845	0.000162	0.451475	8.6e-05	-2.1e-05	1.95753429671652	9282	Est.	tropics_43	0.8835794	1.03765374742083	0.438157894736842	1.00973797289711	2.05555555555556	1.02787308267346	1733.52325581395	0.08	0.0308825
10.116172	6.072993	0.007579	0.000392	-0.656263	0.000392	0.485999	0.135179	9939	7	55	0.399256	21515	7.9467	5.3315	136.9863	0.00619	0.0857	39978485	21515	22.232877	0.99341	0.001539	0.530885	0.000222	0.468216	0.000391	-0.000126	2.24019468801785	10137	Transient	tropics_43	1.44516742857143	1.01429197744743	0.254710851202079	0.97721054726838	1.76576576576577	1.037980333863	345.726342710997	0.08	0.0537875
6.236248	4.487325	0.011521	0.00029	-0.625099	0.00029	0.472938	0.144548	9953	7	57	0.366949	20744	8.0312	5.3699	273.9726	0.00625	0.0884	39979256	20744	22.271233	0.994302	0.00169	0.530542	0.000222	0.468944	0.000429	-0.000128	2.28851136087079	10203	Transient	tropics_43	0.890892571428571	1.01738468023459	0.171597633136095	1.00879560950976	1.30630630630631	1.00851700842745	336.941724941725	0.08	0.05186
10.734926	5.112898	0.03761	0.00033	-0.661233	0.00033	0.503312	0.131702	9925	7	62	0.434903	21683	7.9767	8.5548	136.9863	0.00648	0.0826	39978317	21683	22.194521	0.989358	0.001604	0.531471	0.000218	0.465782	0.000402	-0.00012	2.17400064794764	10306	Est.	tropics_43	1.53356085714286	1.04949493174656	0.20573566084788	0.971293729133943	1.51376146788991	1.08057417418449	327.616915422886	0.08	0.0542075
5.634867	3.464065	0.06624	0.000223	-0.620269	0.000223	0.497126	0.133654	9967	7	57	0.337043	20395	8.0993	5.4082	273.9726	0.00636	0.0959	39979605	20395	22.309589	0.997962	0.00137	0.5299	0.000221	0.471182	0.000303	-9.8e-05	2.29463512936694	10483	Est.	tropics_43	0.804981	1.07066513789654	0.162773722627737	1.01490800151409	1.00904977375566	1.05506152611942	441.102310231023	0.08	0.0509875
6.712086	6.24813	0.017576	0.000403	-0.628921	0.000403	0.477575	0.129098	10499	7	62	0.523597	15934	7.8598	6.8658	54.7945	0.00633	0.0982	39984066	15934	23.767123	0.983658	0.000899	0.528708	0.000218	0.465366	1e-04	-3.8e-05	1.75563391961684	11230	Est.	tropics_43	0.958869428571429	1.03463944459914	0.448275862068966	1.0084333463922	1.84862385321101	1.0262352642866	1290.98	0.08	0.039835
5.659167	4.104666	0.048985	0.000265	-0.620464	0.000265	0.488607	0.131539	10625	7	49	0.370871	11384	6.7852	7.211	68.4932	0.00644	0.0805	39988616	11384	24.112329	0.994583	0.001547	0.530329	0.000226	0.469087	0.000225	-3.4e-05	2.00400184311785	11580	Transient	tropics_43	0.808452428571429	1.05592454079038	0.171299288946348	1.01388928245545	1.17256637168142	1.04161274987369	584.617777777778	0.08	0.02846
4.717035	8.191492	0.033167	0.000528	-0.612897	0.000528	0.47738	0.129819	10821	6	35	0.370847	16945	5.6641	7.7479	68.4932	0.00621	0.0686	39983055	16945	24.649315	1.01587	0.001311	0.532524	0.00016	0.477117	0.000189	-1.6e-05	1.94927283140545	11941	Transient	tropics_43	0.7861725	1.01757425319628	0.402745995423341	1.01737961006884	3.3	1.0005512274767	686.873015873016	0.08	0.0423625
6.696269	3.941329	0.053998	0.000254	-0.628794	0.000254	0.495218	0.126596	10793	6	36	0.35773	15207	6.1323	7.6712	54.7945	0.00669	0.0739	39984793	15207	24.572603	1.016609	0.001272	0.532234	0.000166	0.477708	0.000161	-8e-06	1.99573329019549	12019	Transient	tropics_43	1.11604483333333	1.03823838977226	0.199685534591195	1.00187980133738	1.53012048192771	1.03665419042595	786.310559006211	0.08	0.0380175
6.311411	3.842315	0.077733	0.000248	-0.625703	0.000248	0.505616	0.118962	10863	7	39	0.344573	20701	5.3401	7.863	68.4932	0.0059	0.0639	39979299	20701	24.764384	1.018586	0.001434	0.531878	0.000151	0.478946	0.000197	-2e-06	1.98904604394371	12085	Transient	tropics_43	0.901630142857143	1.06111220599229	0.172942817294282	1.00565406346805	1.64238410596026	1.05568477448397	603.868020304569	0.08	0.0517525
9.927	5.237671	0.00143	0.000338	-0.654744	0.000338	0.482165	0.223422	1987	10	33	0.778279	11528	3.498	3.0233	273.9726	0.00652	0.0122	39988472	11528	0.446575	0.982044	0.000784	0.517441	0.000167	0.474643	4.2e-05	1e-06	1.00224142576252	1039	Transient	tropics_45	0.9927	1.01974150133552	0.431122448979592	1.00412425141726	2.02395209580838	1.01584770027157	5319.57142857143	0.08	0.02882
10.815256	5.063605	0.032736	0.000327	-0.661879	0.000327	0.501034	0.211668	2029	10	30	0.730905	9361	3.6555	3.8233	91.3242	0.01088	0.0157	39990639	9361	0.561644	0.988156	0.000855	0.517951	0.00018	0.477139	5.8e-05	-6e-06	1.10196795177797	1129	Transient	tropics_45	1.0815256	1.04566254509708	0.382456140350877	0.996003642567042	1.81666666666667	1.05007974615364	3649.44827586207	0.08	0.0234025
7.653716	4.614885	0.058758	0.000298	-0.636485	0.000298	0.501308	0.209205	2183	9	28	0.547491	6159	4.3728	2.5945	45.6621	0.00629	0.0259	39993841	6159	0.983562	0.990968	0.001016	0.51975	0.000186	0.476864	0.000111	-1.8e-05	1.42167033072576	1667	Est.	tropics_45	0.850412888888889	1.07018447032701	0.293307086614173	1.01808392138871	1.60215053763441	1.05125989800027	1884.72972972973	0.08	0.0153975
15.080101	4.343499	-0.010347	0.00028	-0.696135	0.00028	0.496692	0.189786	2925	10	47	0.792224	14352	5.1079	4.6274	273.9726	0.00658	0.0178	39985648	14352	3.016438	0.978983	0.000838	0.517138	0.000216	0.473563	0.000135	-6.3e-05	1.00881623687971	1994	Transient	tropics_45	1.5080101	1.01095355696209	0.334128878281623	0.9639754182156	1.2962962962963	1.04884038660115	1405.82222222222	0.08	0.03588
6.755352	1.982961	0.042081	0.000128	-0.629269	0.000128	0.489441	0.204215	3387	9	18	0.550974	3541	6.693	5.8932	34.2466	0.00055	0.0275	39996459	3541	4.282192	1.005908	0.00066	0.520615	0.00017	0.483335	0.000125	-6.3e-05	1.56784585736146	2732	Est.	tropics_45	0.750594666666667	1.03685322775527	0.193939393939394	1.02375319179481	0.752941176470588	1.012633059886	1633.72	0.08	0.0088525
8.418129	1.559087	0.048663	0.000101	-0.642625	0.000101	0.499296	0.196455	3317	9	21	0.638408	3468	6.4182	5.7014	22.8311	0.00649	0.0236	39996532	3468	4.090411	0.999711	0.000794	0.522121	0.000168	0.478959	0.000145	-5.6e-05	1.46399116693293	2755	Est.	tropics_45	0.935347666666667	1.0501699852371	0.1272040302267	1.0072571234035	0.601190476190476	1.04246083694011	1354.86206896552	0.08	0.00867
8.699248	4.155618	0.053302	0.000268	-0.644883	0.000268	0.502926	0.189621	4031	10	42	0.342531	17359	8.3773	5.6438	68.4932	0.00625	0.0365	39982641	17359	6.046575	0.995959	0.00086	0.51582	0.000168	0.482879	5.1e-05	2e-06	1.74062295786768	2995	Est.	tropics_45	0.8699248	1.05902766174222	0.311627906976744	1.01726170217365	1.5952380952381	1.04151557636592	3718.05882352941	0.08	0.0433975
9.31672	7.386827	-0.00101	0.000477	-0.649842	0.000477	0.478671	0.181463	4675	8	40	0.746808	14254	4.9372	7.4082	273.9726	0.00621	0.0249	39985746	14254	7.810959	1.005894	0.000767	0.525087	0.000174	0.479088	2.6e-05	2e-06	1.18240536974584	3284	Transient	tropics_45	1.16459	0.993136960632359	0.621903520208605	0.994365250920824	2.74137931034483	0.999129596232842	6979.34615384616	0.08	0.035635
7.849761	4.516184	0.026052	0.000291	-0.638059	0.000291	0.486023	0.180584	4955	8	36	0.304711	12799	6.4973	7.174	91.3242	0.00619	0.0553	39987201	12799	8.578082	1.006384	0.000686	0.525053	0.000156	0.479379	4.8e-05	-1.2e-05	2.22718817170321	3848	Transient	tropics_45	0.981220125	1.01988338406652	0.424198250728863	1.00621631066421	1.86538461538462	1.01385959752096	3762.16666666667	0.08	0.0319975
9.753002	6.002457	4.2e-05	0.000387	-0.653346	0.000387	0.480842	0.17894	4983	8	43	0.257688	13039	6.5861	4.8822	68.4932	0.00615	0.0574	39986961	13039	8.654795	0.994226	0.000912	0.524793	0.000173	0.473855	0.000118	-2.9e-05	2.29456134771364	3992	Transient	tropics_45	1.21912525	1.00584977749728	0.424342105263158	0.99144220802001	2.23699421965318	1.01474501693556	1516.4406779661	0.08	0.0325975
8.941839	5.360595	0.030959	0.000346	-0.646831	0.000346	0.492718	0.177038	4899	8	41	0.410944	12902	6.3881	7.2329	136.9863	0.00629	0.051	39987098	12902	8.424658	1.002514	0.000661	0.525384	0.000147	0.477238	5.3e-05	-1.3e-05	2.12948955904397	4036	Transient	tropics_45	1.117729875	1.028856668184	0.523449319213313	0.996799986175926	2.35374149659864	1.03243664586642	3340.33962264151	0.08	0.032255
5.576585	6.245895	0.026153	0.000403	-0.619801	0.000403	0.477284	0.185004	5011	8	46	0.213862	13331	6.9501	6.8027	136.9863	0.00643	0.0619	39986669	13331	8.731507	0.998842	0.000973	0.524802	0.000176	0.476062	0.000144	-3.7e-05	2.33276552770274	4118	Est.	tropics_45	0.697073125	1.02768805341784	0.414182939362795	1.02524666291293	2.28977272727273	1.00256689254761	1284.75	0.08	0.0333275
6.694118	6.358537	0.043633	0.00041	-0.628777	0.00041	0.490097	0.170757	5235	8	44	0.201616	14726	7.3957	7.6932	91.3242	0.00634	0.0652	39985274	14726	9.345205	1.002099	0.000983	0.526453	0.000189	0.476081	9.9e-05	-1.8e-05	2.43178873275389	4502	Est.	tropics_45	0.83676475	1.04241089625816	0.417090539165819	1.01289869988101	2.16931216931217	1.02944036834068	1724.81818181818	0.08	0.036815
10.787606	4.630859	0.025018	0.000299	-0.661657	0.000299	0.497274	0.152288	5641	7	73	0.499766	25622	6.8698	8.2479	273.9726	0.0064	0.0681	39974378	25622	10.457534	1.004006	0.000936	0.529145	0.000205	0.474615	0.000131	-4.7e-05	2.09681319448833	4745	Transient	tropics_45	1.54108657142857	1.02124247899186	0.319444444444444	0.975149762323895	1.45853658536585	1.04774185392371	1162.50381679389	0.08	0.064055
5.306713	5.099872	0.027087	0.000329	-0.617633	0.000329	0.476844	0.169931	5669	7	76	0.507525	25780	6.8756	6.7616	136.9863	0.00623	0.0689	39974220	25780	10.534247	0.997177	0.000887	0.528979	0.000206	0.471563	0.000148	-6.2e-05	2.04474070616028	4822	Transient	tropics_45	0.758101857142857	1.03036591061619	0.370913190529876	1.01935853830843	1.59708737864078	1.01119892782089	1148.18243243243	0.08	0.06445
4.988496	5.386593	0.027059	0.000348	-0.615077	0.000348	0.47546	0.159705	5935	7	54	0.407338	12837	6.71	8.6521	Inf	0.00639	0.0691	39987163	12837	11.263014	0.984064	0.00114	0.529719	0.000237	0.464756	0.00022	-8.4e-05	2.10058225252059	5232	Est.	tropics_45	0.712642285714286	1.04406666563559	0.305263157894737	1.0205396966374	1.46835443037975	1.02303144015354	725.931818181818	0.08	0.0320925
6.430315	3.087463	0.047317	0.000199	-0.626658	0.000199	0.490826	0.15361	5977	7	43	0.367382	11601	6.566	8.7068	91.3242	0.00637	0.0681	39988399	11601	11.378082	0.994329	0.001466	0.530172	0.000225	0.469168	0.000268	-6.7e-05	2.10449088000105	5349	Est.	tropics_45	0.918616428571429	1.05443401170484	0.135743519781719	1.00792705078969	0.884444444444444	1.04616256863213	573.171641791045	0.08	0.0290025
7.15371	2.762592	0.031068	0.000178	-0.632468	0.000178	0.485757	0.153476	6145	7	41	0.340819	13893	5.0306	6.2493	136.9863	0.00618	0.0526	39986107	13893	11.838356	1.012483	0.000933	0.529557	0.000192	0.47826	0.00015	-5.3e-05	2.08780401057083	5751	Transient	tropics_45	1.02195857142857	1.01883749878826	0.190782422293676	1.00325174650355	0.927083333333333	1.01567557395559	1023.17333333333	0.08	0.0347325
10.856222	6.037831	0.01088	0.00039	-0.662208	0.00039	0.49054	0.145965	6453	7	58	0.47956	23728	4.5515	6.8822	273.9726	0.00613	0.0312	39976272	23728	12.682192	0.99387	0.000726	0.52891	0.000278	0.470181	0.00017	-0.000125	1.8099031432267	5871	Transient	tropics_45	1.55088885714286	1.01717468324567	0.537190082644628	0.975045632927575	1.40287769784173	1.04330034603695	858.617647058824	0.08	0.05932
13.954927	5.308241	0.017519	0.000342	-0.687097	0.000342	0.506231	0.135894	6495	7	62	0.46149	22085	4.6266	6.9945	68.4932	0.00617	0.0324	39977915	22085	12.79726	0.992717	0.000716	0.528477	0.00029	0.470083	0.000216	-0.000158	1.80331087665037	5888	Est.	tropics_45	1.993561	1.0251394483633	0.477653631284916	0.951856485588845	1.17931034482759	1.07689705860454	629.138888888889	0.08	0.0552125
15.287338	4.448281	0.025912	0.000287	-0.697799	0.000287	0.515801	0.130727	6845	10	23	0.303871	7388	5.8584	3.4959	91.3242	0.00628	0.0614	39992612	7388	13.756164	1.00317	0.00114	0.517489	0.000371	0.485394	0.000506	-0.000303	2.04888243757678	6671	Transient	tropics_45	1.5287338	1.02300770003474	0.251754385964912	0.961719943336355	0.773584905660377	1.06264395521988	258.353754940711	0.08	0.01847
4.982906	4.837315	0.066788	0.000312	-0.615032	0.000312	0.494644	0.14946	6901	10	30	0.291602	7764	6.0274	3.6493	91.3242	0.00607	0.0713	39992236	7764	13.909589	1.010746	0.001205	0.516386	0.000382	0.490027	0.000439	-0.000265	2.25852720553882	6681	Est.	tropics_45	0.4982906	1.05770273793885	0.258921161825726	1.04693697171781	0.816753926701571	1.00942192981203	340.455580865604	0.08	0.01941
9.52381	2.209333	0.052632	0.000143	-0.651506	0.000143	0.505828	0.137744	6971	10	29	0.254223	9354	6.1801	9.4863	39.1389	0.00615	0.0777	39990646	9354	14.10137	1.015008	0.000974	0.516101	0.000394	0.492306	0.000318	-0.000235	2.18490975306789	6814	Est.	tropics_45	0.952381	1.03845653078472	0.146817248459959	1.00999643002716	0.362944162436548	1.02746665691663	433.157232704403	0.08	0.023385
7.298534	6.44754	0.03114	0.000416	-0.633632	0.000416	0.486605	0.145342	7251	9	62	0.395691	34206	6.6516	4.5726	91.3242	0.00632	0.0792	39965794	34206	14.868493	1.016699	0.000991	0.521821	0.000323	0.487429	0.000101	-8.4e-05	2.03367432170199	6881	Est.	tropics_45	0.810948222222222	1.01468568570058	0.419778002018164	1.01694055271592	1.28792569659443	0.998309497383209	1439.0297029703	0.08	0.085515
11.328063	7.980649	0.000199	0.000515	-0.665998	0.000515	0.487108	0.133089	7489	8	53	0.336477	18554	7.0062	5.2247	136.9863	0.0064	0.0719	39981446	18554	15.520548	0.97192	0.000725	0.524669	0.000256	0.463507	0.000176	-0.000119	1.92969672421211	7013	Est.	tropics_45	1.416007875	1.02909603650693	0.710344827586207	0.979208870259246	2.01171875	1.05091832485809	756.1875	0.08	0.046385
9.838174	1.621115	0.051723	0.000105	-0.654031	0.000105	0.506565	0.127473	7825	9	22	0.223443	3003	8.8156	6.1452	91.3242	0.00616	0.0882	39996997	3003	16.441096	0.99733	0.000903	0.52207	0.000213	0.477875	0.00014	-6.1e-05	1.99232444735381	8028	Est.	tropics_45	1.09313044444444	1.05590325954417	0.116279069767442	0.995930901780226	0.492957746478873	1.06003662045514	910.521428571429	0.08	0.0075075
9.977273	3.42562	0.044219	0.000221	-0.655148	0.000221	0.50335	0.137665	8847	12	24	0.712871	3737	5.5562	8.9452	27.3973	0.00639	0.0143	39996263	3737	19.241096	0.984606	0.000942	0.507467	0.000203	0.485252	6e-05	-9e-06	1.21310496393609	9181	Est.	tropics_45	0.831439416666667	1.06155277449578	0.234607218683652	1.02344623561815	1.08866995073892	1.03729608533298	2294.41666666667	0.08	0.0093425
7.533113	1.619764	0.051703	0.000105	-0.635516	0.000105	0.497269	0.137248	8931	12	16	0.536827	3530	5.7428	9.1753	22.8311	0.00633	0.0212	39996470	3530	19.471233	1.009516	0.001242	0.510789	0.000212	0.49427	9.4e-05	3e-06	1.38877093377315	9252	Est.	tropics_45	0.627759416666667	1.04313644991446	0.0845410628019324	1.03694894005688	0.495283018867925	1.00606753393894	1460.08510638298	0.08	0.008825
10.02457	2.933057	-0.001972	0.000189	-0.655528	0.000189	0.480823	0.143597	10023	9	20	0.62077	4728	6.5251	12.1671	30.4414	0.00627	0.0205	39995272	4728	22.463014	1.001905	0.000565	0.523734	0.000217	0.478545	6.5e-05	-6.3e-05	1.41238146601046	9507	Transient	tropics_45	1.11384111111111	0.996132311061943	0.334513274336283	0.991281584871955	0.870967741935484	1.00476026288019	2209.18461538462	0.08	0.01182
12.014286	3.569184	0.011332	0.00023	-0.671509	0.00023	0.495116	0.139055	9953	8	23	0.6314	5000	6.7514	11.9753	45.6621	0.00644	0.0274	39995000	5000	22.271233	0.99227	0.000659	0.524242	0.000198	0.473492	0.000111	-6.6e-05	1.38001614834946	9733	Est.	tropics_45	1.50178575	1.0192754495574	0.349013657056146	0.974620484147903	1.16161616161616	1.04566919821243	1252.74774774775	0.08	0.0125
7.049388	9.164956	0.009388	0.000591	-0.631631	0.000591	0.475091	0.155056	10709	9	58	0.430544	26513	7.6673	6.7178	136.9863	0.00598	0.0303	39973487	26513	24.342466	1.000092	0.001077	0.520379	0.00021	0.48076	0.000186	-6.4e-05	1.78695354052671	10454	Transient	tropics_45	0.783265333333333	1.00933934627759	0.54874651810585	1.02180113299048	2.81428571428571	0.988208253598469	833.634408602151	0.08	0.0662825
6.543779	3.372507	0.04015	0.000218	-0.627569	0.000218	0.487654	0.206941	1861	7	19	0.315978	2516	4.6482	3.3233	19.5695	0.00147	0.0352	39997484	2516	0.10137	0.99021	0.001094	0.52826	0.000174	0.468744	6.6e-05	2.4e-05	1.9089006156796	1429	Transient	tropics_49	0.934825571428571	1.05125873048972	0.19926873857404	1.01065404667457	1.25287356321839	1.04034184970901	3135.4696969697	0.08	0.00629
5.870968	3.31054	0.043223	0.000214	-0.622165	0.000214	0.486517	0.203866	1945	7	18	0.323938	2377	4.7984	3.5534	16.116	0.00607	0.0435	39997623	2377	0.331507	1.009149	0.001115	0.529137	0.00015	0.476917	8.6e-05	2.5e-05	2.02338452304337	1443	Est.	tropics_49	0.838709714285714	1.0347042101415	0.191928251121076	1.01444625439395	1.42666666666667	1.02012928874416	2370.53488372093	0.08	0.0059425
4.569002	9.553094	0.026177	0.000616	-0.611708	0.000616	0.473358	0.203333	3093	7	22	0.57891	5709	7.5062	6.6986	39.1389	0.00628	0.0374	39994291	5709	3.476712	1.011681	0.000928	0.531849	0.000183	0.475773	0.00011	-2.7e-05	1.46083056386142	2531	Est.	tropics_49	0.652714571428571	1.01467026355085	0.663793103448276	1.01988274470395	3.36612021857924	0.99492404991456	1848.48181818182	0.08	0.0142725
6.099593	3.837642	0.064048	0.000248	-0.624002	0.000248	0.497711	0.190336	3107	7	17	0.564657	5823	6.9695	6.737	30.4414	0.00631	0.0356	39994177	5823	3.515068	1.013024	0.001102	0.531918	0.000191	0.476324	0.000123	-1.7e-05	1.46675888775549	2669	Est.	tropics_49	0.871370428571429	1.05243663765597	0.225045372050817	1.00729038324443	1.29842931937173	1.04490011000915	1547.44715447154	0.08	0.0145575
6.352679	7.415796	-0.018619	0.000478	-0.626034	0.000478	0.459119	0.185451	3905	5	18	0.617244	2772	4.5073	8.1781	24.9066	0.0066	0.0194	39997228	2772	5.70137	0.978609	0.000938	0.536475	0.000173	0.456199	7.7e-05	2e-06	1.36489791932281	2895	Transient	tropics_49	1.2705358	1.00300862019801	0.509594882729211	0.996706750999186	2.76300578034682	1.00640071547724	2408.45454545455	0.08	0.00693
5.676471	9.816143	-0.002067	0.000633	-0.620603	0.000633	0.464274	0.183371	3807	5	27	0.712338	4547	4.2519	7.9096	39.1389	0.00635	0.0154	39995453	4547	5.432877	0.988414	0.000906	0.537228	0.000176	0.460112	5.4e-05	9e-06	1.16921245416424	2973	Est.	tropics_49	1.1352942	1.0096327396955	0.698675496688742	1.00072995986782	3.59659090909091	1.00904562367424	3395.75925925926	0.08	0.0113675
5.315556	4.429314	0.038951	0.000286	-0.617704	0.000286	0.482286	0.182336	4087	6	12	0.369826	2247	4.776	8.6767	14.4196	0.00682	0.0269	39997753	2247	6.2	1.01706	0.000828	0.536261	0.000139	0.474349	0.000107	-1.7e-05	1.59339531386593	3734	Est.	tropics_49	0.885926	1.02227944874902	0.345410628019324	1.00544506691228	2.05755395683453	1.0167324058868	1704.07476635514	0.08	0.0056175
7.93956	3.144699	0.04537	0.000203	-0.638781	0.000203	0.495729	0.168199	4073	5	12	0.417577	2105	4.8897	8.637	15.2207	0.00657	0.0257	39997895	2105	6.161644	1.005521	0.000734	0.536361	0.000146	0.468866	6.8e-05	-1e-05	1.56612070163148	3805	Est.	tropics_49	1.587912	1.04066942592579	0.276566757493188	0.984291522752741	1.39041095890411	1.05729355508823	2473.51470588235	0.08	0.0052625
10.011296	2.719474	0.108946	0.000175	-0.655421	0.000175	0.537337	0.150682	4437	7	35	0.36151	17355	5.7404	5.537	91.3242	0.00622	0.0474	39982645	17355	7.158904	1.030262	0.001223	0.528814	0.000243	0.487438	0.000266	-0.000105	1.6695689705131	3911	Est.	tropics_49	1.43018514285714	1.08234811455766	0.143090760425184	0.98186398904994	0.720164609053498	1.1023699424337	566.473684210526	0.08	0.0433875
5.523127	7.618683	-0.014052	0.000492	-0.619371	0.000492	0.45865	0.161563	4745	10	109	0.697608	45732	5.0293	4.7479	273.9726	0.00636	0.0621	39954268	45732	8.00274	0.978058	0.000992	0.516753	0.000242	0.47355	0.000216	-0.000105	1.37217765877946	3923	Transient	tropics_49	0.5523127	1.00816747935577	0.495967741935484	1.04166383375554	2.03305785123967	0.968535529511139	747.976851851852	0.08	0.11433
6.681481	5.745953	0.043252	0.000371	-0.628675	0.000371	0.490052	0.140005	4801	10	84	0.677844	30330	5.4258	4.9014	136.9863	0.00654	0.0755	39969670	30330	8.156164	0.974206	0.001138	0.51707	0.000253	0.471351	0.000196	-8.1e-05	1.38883011890045	4283	Est.	tropics_49	0.6681481	1.07184825421935	0.326010544815466	1.03138444091811	1.46640316205534	1.03967531627174	714.311224489796	0.08	0.075825
5.997459	4.92672	0.030614	0.000318	-0.623181	0.000318	0.481222	0.139174	5207	7	55	0.679302	28307	3.5437	6.0137	273.9726	0.00613	0.0216	39971693	28307	9.268493	0.995296	0.00083	0.528599	0.000165	0.470908	6.8e-05	-7e-06	1.38849348749234	5225	Transient	tropics_49	0.856779857142857	1.03596058591187	0.383132530120482	1.01444753985669	1.92727272727273	1.02190236734139	2046.67647058824	0.08	0.0707675
5.83909	6.451783	0.024225	0.000416	-0.621909	0.000416	0.477552	0.140379	5235	7	69	0.623238	28522	3.629	6.0904	273.9726	0.00633	0.0221	39971478	28522	9.345205	0.999822	0.001096	0.528508	0.000168	0.473105	9.9e-05	7e-06	1.55680614816127	5286	Transient	tropics_49	0.834155714285714	1.02470320631216	0.37956204379562	1.01591363091989	2.47619047619048	1.00939960473891	1417.9696969697	0.08	0.071305
5.882042	6.051227	0.027049	0.00039	-0.622254	0.00039	0.479049	0.137721	5305	7	58	0.471013	26995	3.8158	6.2822	Inf	0.00625	0.0251	39973005	26995	9.536986	1.001623	0.000917	0.529427	0.000186	0.473157	6.6e-05	-5e-06	1.88811583865442	5473	Est.	tropics_49	0.840291714285714	1.02575334733647	0.425299890948746	1.01380034702398	2.09677419354839	1.01245252632847	2086.68181818182	0.08	0.0674875
5.970297	8.565559	0.005454	0.000553	-0.622963	0.000553	0.469101	0.137184	5389	7	61	0.293709	23033	4.0947	6.5123	Inf	0.00622	0.0276	39976967	23033	9.767123	0.992635	0.000931	0.530696	0.000193	0.467776	5.3e-05	2e-06	2.18158301602784	5546	Transient	tropics_49	0.852899571428572	1.01292912312595	0.593984962406015	1.01065933661057	2.86528497409326	1.00283255233274	2588.37735849057	0.08	0.0575825
4.360825	4.629256	0.049338	0.000299	-0.610036	0.000299	0.483789	0.131345	5515	6	54	0.234691	18045	4.5566	2.5808	91.3242	0.00625	0.035	39981955	18045	10.112329	0.996063	0.00105	0.53377	0.00019	0.466675	6.9e-05	9e-06	2.35004902567869	5907	Est.	tropics_49	0.726804166666667	1.05472784875658	0.284761904761905	1.0179127878961	1.57368421052632	1.0366722022821	1903.55072463768	0.08	0.0451125
4.739744	5.157908	0.04644	0.000333	-0.613079	0.000333	0.483853	0.134764	5543	6	58	0.224125	17459	4.6607	5.8575	136.9863	0.00646	0.0378	39982541	17459	10.189041	0.998354	0.001232	0.53422	0.000194	0.467333	8.7e-05	2e-05	2.40201647198948	5995	Est.	tropics_49	0.789957333333333	1.04926231083306	0.270292207792208	1.01396515416097	1.71649484536082	1.03534952592691	1549.01149425287	0.08	0.0436475
6.707921	4.026076	0.015214	0.00026	-0.628888	0.00026	0.476351	0.128585	6229	5	45	0.389349	9182	6.7852	4.537	136.9863	0.00645	0.0564	39990818	9182	12.068493	0.990579	0.000721	0.536385	0.00016	0.461926	0.000102	-3.5e-05	2.08025806984524	6977	Est.	tropics_49	1.3415842	1.0249867219649	0.360610263522885	0.994032966056665	1.625	1.03122794560168	1260.63725490196	0.08	0.022955
11.90169	3.090181	0.028298	0.000199	-0.670605	0.000199	0.503159	0.121157	6425	6	36	0.291088	7125	7.1192	7.0685	68.4932	0.00598	0.0651	39992875	7125	12.605479	1.007815	0.000829	0.532143	0.000192	0.473801	0.000185	-8.5e-05	2.09505368787812	7409	Transient	tropics_49	1.983615	1.02072522437426	0.240048250904704	0.961018161898521	1.03645833333333	1.06196272274647	654.902702702703	0.08	0.0178125
6.408627	9.263914	0.013937	0.000598	-0.626484	0.000598	0.4748	0.129578	7013	8	76	0.52188	25937	7.7453	6.6849	Inf	0.00639	0.0727	39974063	25937	14.216438	0.985432	0.001002	0.52728	0.000304	0.467633	0.000208	-0.000126	1.87542868652753	7819	Est.	tropics_49	0.801078375	1.02902541499364	0.596806387225549	1.01363163719271	1.96710526315789	1.0153261211249	622.971153846154	0.08	0.0648425
7.052632	5.372031	0.054318	0.000347	-0.631657	0.000347	0.496767	0.119107	7321	7	60	0.291437	12905	9.1592	7.5288	68.4932	0.00597	0.1108	39987095	12905	15.060274	1.008858	0.001374	0.53077	0.000253	0.475483	0.000221	-6.6e-05	2.73871301021369	8558	Est.	tropics_49	1.00751885714286	1.0465499600852	0.25254730713246	1.00177106306692	1.37154150197628	1.04476290424684	538.945701357466	0.08	0.0322625
10.132466	3.490436	0.035529	0.000225	-0.656394	0.000225	0.499813	0.120407	7405	7	62	0.241569	19423	9.5551	7.7589	54.7945	0.00629	0.1264	39980577	19423	15.290411	1.022861	0.001085	0.530928	0.000215	0.481972	0.000217	-8.4e-05	2.76579295385085	8661	Transient	tropics_49	1.44749514285714	1.01300929115057	0.207373271889401	0.977003406896273	1.04651162790698	1.03701667316774	554.870967741935	0.08	0.0485575
5.955648	6.247235	0.025792	0.000403	-0.622845	0.000403	0.478872	0.127699	7531	7	98	0.267342	38778	10.7906	8.1041	Inf	0.00634	0.1519	39961222	38778	15.635616	1.017529	0.000855	0.528501	0.000209	0.481657	0.000166	-8.1e-05	2.58895773887682	8745	Transient	tropics_49	0.850806857142857	1.00845036530303	0.471345029239766	1.01497662383697	1.92822966507177	0.994217877036979	769.271084337349	0.08	0.096945
7.589903	6.82237	0.033964	0.00044	-0.635972	0.00044	0.489265	0.112997	7671	8	134	0.353279	45658	10.9301	8.4877	136.9863	0.00648	0.1566	39954342	45658	16.019178	0.994147	0.00104	0.527451	0.000213	0.471482	0.000164	-5.7e-05	2.46670462546346	8932	Est.	tropics_49	0.948737875	1.04063821784171	0.423076923076923	1.00373426399631	2.06572769953052	1.03771724053092	689.006097560976	0.08	0.114145
9.29061	7.348605	0.014365	0.000474	-0.649632	0.000474	0.486233	0.111885	7853	8	92	0.239564	34567	8.9286	8.9863	273.9726	0.00642	0.1479	39965433	34567	16.517808	1.0035	0.002087	0.526229	0.000162	0.47702	0.000439	-5.6e-05	2.32836452484732	9249	Transient	tropics_49	1.16132625	1.01093041597993	0.227120268327743	0.992415706773979	2.92592592592593	1.01931365561192	254.863325740319	0.08	0.0864175
9.120673	5.740533	0.060453	0.00037	-0.648267	0.00037	0.508494	0.101682	7783	8	106	0.27509	36290	10.9611	8.7945	Inf	0.00623	0.1709	39963710	36290	16.326027	0.991678	0.001656	0.527639	0.000187	0.470119	0.000303	-4.4e-05	2.46217038617589	9328	Est.	tropics_49	1.140084125	1.07123246403228	0.223429951690821	0.991115642460768	1.97860962566845	1.08162826858732	335.584158415842	0.08	0.090725
7.815185	2.906902	0.119734	0.000188	-0.637782	0.000188	0.533952	0.092821	7895	8	89	0.326634	38609	7.6271	9.1014	273.9726	0.0062	0.1319	39961391	38609	16.632877	1.011628	0.002658	0.525411	0.000153	0.481617	0.000558	-4.8e-05	2.15592559001078	9997	Est.	tropics_49	0.976898125	1.11424058774757	0.0707298720842739	1.00580927428794	1.22875816993464	1.10866518416086	166.345878136201	0.08	0.0965225
9.856853	3.682047	-0.015851	0.000238	-0.654181	0.000238	0.473633	0.101163	8273	9	61	0.748945	11141	2.831	1.9342	Inf	0.00682	0.0154	39988859	11141	17.668493	0.950689	0.00096	0.521611	0.000155	0.455825	0.000112	-5e-06	1.25910253175322	10533	Est.	tropics_49	1.09520588888889	1.03532697438471	0.247916666666667	0.996657777337163	1.53548387096774	1.03906762463665	903.241071428571	0.08	0.0278525
10.388889	4.959877	0.011159	0.00032	-0.658454	0.00032	0.488564	0.107055	8693	9	13	0.303406	1292	4.0751	10.1301	13.6986	0.0061	0.0486	39998708	1292	18.819178	1.023831	0.00147	0.519282	0.000135	0.492983	0.000123	5.4e-05	1.53875119918165	11133	Transient	tropics_49	1.154321	0.987683996558591	0.217687074829932	0.996859133651028	2.37037037037037	0.991036202059706	870.365853658536	0.08	0.00323
7.555556	4.024691	0.01112	0.00026	-0.635696	0.00026	0.477567	0.106387	8399	9	31	0.437017	2588	3.3833	9.7274	21.0748	0.00648	0.0347	39997412	2588	18.013699	0.974508	0.001457	0.520704	0.00018	0.468053	0.000196	-1e-06	1.86141043674408	11278	Est.	tropics_49	0.839506222222222	1.0376334078441	0.178448867536033	1.01702076715858	1.44444444444444	1.02032675786716	542.790816326531	0.08	0.00647
6.591532	8.08471	-0.052911	0.000522	-0.627953	0.000522	0.444567	0.122484	9365	10	57	0.510258	9407	5.0515	4.4164	273.9726	0.00648	0.0373	39990593	9407	20.660274	0.965253	0.001227	0.518145	0.000203	0.465996	0.000217	-5.2e-05	2.00332636067222	11668	Transient	tropics_49	0.6591532	0.982607069918021	0.425427872860636	1.02998800146831	2.57142857142857	0.954014626734993	564.442396313364	0.08	0.0235175
7.310345	1.501387	0.051265	9.7e-05	-0.633727	9.7e-05	0.496131	0.101079	8539	9	17	0.342424	990	3.6593	6.7411	7.8278	0.00649	0.0488	39999010	990	18.39726	0.999927	0.001364	0.519705	0.000183	0.481141	0.000128	2.1e-05	1.91278371155891	12211	Est.	tropics_49	0.812260555555556	1.05267864134369	0.0711143695014663	1.02098406935545	0.530054644808743	1.03115510837779	789.6796875	0.08	0.002475
11.872815	6.323185	0.002084	0.000408	-0.670373	0.000408	0.490187	0.112997	9281	10	77	0.622497	20172	4.5857	4.2301	273.9726	0.00655	0.0275	39979828	20172	20.430137	0.958691	0.001035	0.517658	0.000204	0.463243	0.000156	-4.2e-05	1.72511015172768	12426	Transient	tropics_49	1.1872815	1.04526502599615	0.394202898550725	0.98813839654628	2	1.05816385784567	724.339743589744	0.08	0.05043
9.856566	5.698619	-0.002843	0.000368	-0.654178	0.000368	0.479773	0.11432	9421	10	50	0.348152	6141	5.2384	7.9466	91.3242	0.00658	0.0501	39993859	6141	20.813699	0.978575	0.001201	0.517844	0.000207	0.472717	0.000221	-6.1e-05	2.42666284638766	12446	Transient	tropics_49	0.9856566	1.01899296170185	0.306411323896753	1.00391086794466	1.77777777777778	1.01492647821001	517.285067873303	0.08	0.0153525
6.402235	5.413626	0.02879	0.000349	-0.626433	0.000349	0.481632	0.116232	9449	10	42	0.306126	5354	5.1786	4.6466	19.5695	0.00633	0.0474	39994646	5354	20.890411	0.984644	0.000998	0.51756	0.000219	0.47589	0.000143	-5.1e-05	2.42972183561505	13113	Est.	tropics_49	0.6402235	1.04525944199885	0.349699398797595	1.03272074388714	1.59360730593607	1.01206581352834	812.811188811189	0.08	0.013385
16.059211	2.83202	0.038588	0.000183	-0.703999	0.000183	0.525632	0.10727	9701	9	31	0.589563	7531	4.3294	5.326	30.4414	0.00607	0.0474	39992469	7531	21.580822	1.027637	0.001274	0.519703	0.00032	0.494683	0.00017	-8.5e-05	1.61464470075454	13413	Transient	tropics_49	1.78435677777778	1.01139039023135	0.143642072213501	0.951704001266558	0.571875	1.06256329811212	631	0.08	0.0188275
4.85941	2.078874	0.121056	0.000134	-0.61404	0.000134	0.52187	0.110429	9813	8	49	0.673961	19924	3.6937	5.1014	91.3242	0.00629	0.0359	39980076	19924	21.887671	1.049739	0.001464	0.526159	0.000294	0.499015	0.000124	-3.1e-05	1.42400574986488	13626	Est.	tropics_49	0.60742625	1.07520833000599	0.0915300546448087	1.02851069691078	0.45578231292517	1.0458002264461	890.556451612903	0.08	0.04981
12.040816	0.447314	-0.034187	2.9e-05	-0.671723	2.9e-05	0.473131	0.123586	10485	12	10	0.450317	473	2.8353	4.8315	2.3218	0.00585	0.0472	39999527	473	23.728767	1.023439	0.002352	0.510724	0.000129	0.501258	0.000546	-5.2e-05	1.45553564760469	13987	Transient	tropics_49	1.00340133333333	0.944258302317095	0.0123299319727891	1.00020297270739	0.224806201550388	0.943887179855484	226.347985347985	0.08	0.0011825
11.590426	2.922674	0.028115	0.000189	-0.668105	0.000189	0.501745	0.108659	10317	7	27	0.686896	1862	3.5047	4.6	22.8311	0.0065	0.0302	39998138	1862	23.268493	0.950302	0.00159	0.528545	0.000167	0.449908	0.000476	-0.000135	1.37036632126359	15104	Est.	tropics_49	1.65577514285714	1.08230221206065	0.118867924528302	0.969982092160995	1.13173652694611	1.11521688878615	228.275210084034	0.08	0.004655
12.1	1.365	-0.022948	8.8e-05	-0.672198	8.8e-05	0.478711	0.115776	10373	9	19	0.58817	896	3.5963	4.6781	7.6104	0.00663	0.0393	39999104	896	23.421918	0.963082	0.002193	0.523368	0.000189	0.460515	0.000646	-0.000161	1.52981010268382	15355	Transient	tropics_49	1.34444444444444	1.01477683389754	0.0401276789785682	0.975575651380465	0.465608465608466	1.03951228515901	179.219814241486	0.08	0.00224
10.554054	3.544375	0.056436	0.000229	-0.659781	0.000229	0.511865	0.106373	10387	9	17	0.528662	785	3.5564	4.6973	6.0883	0.00616	0.0436	39999215	785	23.460274	0.98052	0.00201	0.52204	0.000204	0.470035	0.000588	-0.000158	1.59790508193189	15412	Est.	tropics_49	1.17267266666667	1.07907936285224	0.113930348258706	0.990277636443972	1.12254901960784	1.08899337283394	180.906462585034	0.08	0.0019625
10.244012	4.07968	0.032797	0.000263	-0.65729	0.000263	0.498851	0.192305	2309	8	43	0.544856	15795	6.4007	5.0082	91.3242	0.00601	0.0525	39984205	15795	1.328767	0.99137	0.000699	0.524937	0.000195	0.472432	0.000117	-6.4e-05	1.65977970217419	1737	Est.	tropics_52	1.2805015	1.04233611040902	0.376251788268956	0.98726876030403	1.34871794871795	1.05592127544281	1643.63247863248	0.08	0.0394875
9.298033	2.405881	0.037491	0.000155	-0.649692	0.000155	0.497303	0.197046	2869	10	22	0.538864	7642	6.7149	6.5425	30.4414	0.00667	0.0457	39992358	7642	2.863014	1.007323	0.000952	0.518604	0.000176	0.485833	0.000127	-3.2e-05	1.23948718338834	2454	Transient	tropics_52	0.9298033	1.03065516543939	0.16281512605042	1.006946710061	0.880681818181818	1.02360893558074	1551.54330708661	0.08	0.019105
7.458834	2.934412	0.104126	0.000189	-0.634919	0.000189	0.523844	0.177334	3009	9	36	0.597315	12963	6.542	6.926	45.6621	0.0063	0.0468	39987037	12963	3.246575	1.024118	0.001139	0.521039	0.000173	0.491554	1e-04	4e-06	1.38603442259955	2625	Est.	tropics_52	0.828759333333333	1.08360586707907	0.165935030728709	1.01715690155751	1.09248554913295	1.06568962921673	1773.34	0.08	0.0324075
10.184834	2.738348	0.006286	0.000177	-0.656815	0.000177	0.485399	0.173354	3751	8	13	0.570485	1816	4.5112	4.7589	14.4196	0.00604	0.0205	39998184	1816	5.279452	0.987505	0.001384	0.525267	0.000162	0.470123	0.00014	2.6e-05	1.29186662368018	3327	Transient	tropics_52	1.27310425	1.01903868675138	0.127890173410405	0.987117276176832	1.09259259259259	1.03249362400904	1238.24285714286	0.08	0.00454
6.401786	1.508211	0.045934	9.7e-05	-0.626429	9.7e-05	0.489926	0.169063	3667	8	14	0.732446	2706	4.2014	4.5288	30.4414	0.00588	0.0151	39997294	2706	5.049315	0.981736	0.000768	0.524759	0.00016	0.467875	4.7e-05	1e-06	1.11411005698108	3633	Est.	tropics_52	0.80022325	1.06648356210457	0.126302083333333	1.01855725426395	0.60625	1.0471301095378	3597.08510638298	0.08	0.006765
9.745012	5.943792	0.028205	0.000383	-0.653282	0.000383	0.494926	0.158834	4269	8	97	0.849209	43809	3.3307	3.8795	136.9863	0.00618	0.0091	39956191	43809	6.69863	0.994575	0.000672	0.523867	0.000154	0.474824	4.7e-05	-1e-05	0.738857112734078	3938	Est.	tropics_52	1.2181265	1.03421715521441	0.569940476190476	0.993258271780069	2.48701298701299	1.04233568648594	3379.44680851064	0.08	0.1095225
10.064223	7.158902	0.014192	0.000462	-0.655846	0.000462	0.489338	0.153275	5445	7	93	0.784078	47568	3.7737	3.9671	273.9726	0.00672	0.0119	39952432	47568	9.920548	0.997627	0.000747	0.531245	0.000216	0.469687	3.5e-05	-2.1e-05	1.0225750344646	5112	Transient	tropics_52	1.43774614285714	1.01670582746424	0.618473895582329	0.976955642756521	2.13888888888889	1.04183850095915	4379.28571428571	0.08	0.11892
5.752508	12.112661	-0.010207	0.000781	-0.621214	0.000781	0.460781	0.162772	5795	8	30	0.349876	3627	5.1858	4.9247	27.3973	0.00652	0.0438	39996373	3627	10.879452	0.978295	0.001391	0.526852	0.000257	0.464718	0.000426	-0.000175	2.08706361063975	5178	Transient	tropics_52	0.7190635	1.01180616750923	0.561466570812365	1.01981537376199	3.03891050583658	0.991528195593887	382.093896713615	0.08	0.0090675
6.858401	5.73857	-0.020605	0.00037	-0.630097	0.00037	0.460216	0.159995	5599	7	62	0.588309	15157	4.3585	5.4575	136.9863	0.00944	0.025	39984843	15157	10.342466	0.953	0.001071	0.530843	0.00023	0.449172	0.000251	-0.000103	1.67806550174868	5220	Transient	tropics_52	0.979771571428571	1.02791797739963	0.34547152194211	1.00319706976959	1.60869565217391	1.02458746315443	637.430278884462	0.08	0.0378925
9.103314	5.231042	0.010248	0.000337	-0.648128	0.000337	0.483154	0.148189	5725	7	36	0.475589	5387	4.9406	5.6301	34.2466	0.00952	0.0354	39994613	5387	10.687671	0.976303	0.00107	0.528944	0.00026	0.461879	0.000297	-0.000143	1.81821467114649	5771	Est.	tropics_52	1.30047342857143	1.03482288857991	0.314953271028037	0.988807816613104	1.29615384615385	1.04606184736695	498.952861952862	0.08	0.0134675
12.825397	1.771101	0.030587	0.000114	-0.678024	0.000114	0.508017	0.136693	5879	9	29	0.355014	3121	4.9921	5.8425	17.1233	0.00929	0.0513	39996879	3121	11.109589	0.996085	0.000996	0.522574	0.000223	0.477007	0.00034	-0.00016	2.21471324202723	6152	Est.	tropics_52	1.42504411111111	1.03511205201467	0.114457831325301	0.971382153066481	0.511210762331839	1.06500952816206	402.038235294118	0.08	0.0078025
11.116627	3.070736	0.059576	0.000198	-0.664299	0.000198	0.516115	0.141267	6271	12	51	0.43748	25160	3.6565	4.4055	54.7945	0.00605	0.0271	39974840	25160	12.183562	1.023635	0.000713	0.510039	0.000219	0.5021	0.000133	-8.9e-05	1.36110011367015	6345	Est.	tropics_52	0.926385583333333	1.03687976992043	0.277699859747546	1.00900942836989	0.904109589041096	1.0279127663812	1062.15789473684	0.08	0.0629
13.196487	6.050306	-0.020143	0.00039	-0.681005	0.00039	0.484425	0.142602	6649	12	47	0.300702	10971	4.8402	3.1041	91.3242	0.00659	0.0381	39989029	10971	13.219178	0.977058	0.000857	0.509488	0.000227	0.479663	6.2e-05	-2.9e-05	2.012518665058	6521	Transient	tropics_52	1.09970725	1.00307096909092	0.455075845974329	0.993366081341442	1.71806167400881	1.00992780347869	2300.03225806452	0.08	0.0274275
10.931535	4.652989	0.023224	3e-04	-0.662813	3e-04	0.496708	0.141235	6859	11	28	0.297288	5604	5.8531	3.6795	45.6621	0.00657	0.0473	39994396	5604	13.794521	1.00182	0.000913	0.512748	0.000233	0.488733	0.000101	-5.1e-05	2.14057545039508	7247	Transient	tropics_52	0.993775909090909	1.02163639868011	0.328587075575027	1.00517110683214	1.28755364806867	1.01631770312215	1398.36633663366	0.08	0.01401
9.659681	7.522071	0.03973	0.000485	-0.652597	0.000485	0.499953	0.142503	7153	10	40	0.188431	14504	7.0571	4.4849	54.7945	0.00617	0.0614	39985496	14504	14.6	1.032998	0.001305	0.517841	0.000225	0.498885	9.4e-05	1e-06	2.45073885361337	7370	Transient	tropics_52	0.9659681	1.0072911982574	0.371647509578544	1.00550513149966	2.15555555555556	1.00214077392585	1515.98936170213	0.08	0.03626
6.574051	6.200453	0.052443	4e-04	-0.627813	4e-04	0.493886	0.144427	7083	10	37	0.225947	8980	6.8653	4.2932	68.4932	0.00604	0.0579	39991020	8980	14.408219	1.023627	0.001097	0.515462	0.000209	0.496676	9.8e-05	-1.8e-05	2.51983625168954	7383	Est.	tropics_52	0.6574051	1.02951806795301	0.364630811303555	1.03549408858415	1.91387559808612	0.994382655896399	1473.74489795918	0.08	0.02245
6.913242	2.15229	0.004648	0.000139	-0.630537	0.000139	0.472043	0.147407	7923	7	19	0.289951	2428	8.2618	6.5945	12.4533	0.00641	0.0604	39997572	2428	16.709589	1.008642	0.000817	0.530058	0.000213	0.475923	3.8e-05	-1.5e-05	1.97439800043732	7516	Transient	tropics_52	0.987606	0.996050946428256	0.170134638922889	1.00424081135931	0.652582159624413	0.991847420696205	3879.13157894737	0.08	0.00607
3.979487	4.953425	0.019475	0.00032	-0.606973	0.00032	0.46796	0.146268	7713	8	33	0.447987	4422	7.5822	6.0192	91.3242	0.0063	0.0594	39995578	4422	16.134247	0.976806	0.000692	0.526913	0.000218	0.463699	5.5e-05	-3.8e-05	2.02117898327523	8511	Est.	tropics_52	0.497435875	1.04387757128349	0.46242774566474	1.03432271353556	1.46788990825688	1.00918915072062	2659.41818181818	0.08	0.011055
5.848819	5.522814	0.022328	0.000356	-0.621987	0.000356	0.476718	0.147838	8553	7	60	0.701148	31360	5.5581	8.2397	Inf	0.0064	0.0191	39968640	31360	18.435616	0.995808	0.000822	0.529829	0.000171	0.470053	5.7e-05	-5e-06	1.29582089760497	8931	Est.	tropics_52	0.835545571428571	1.02688383245193	0.4330900243309	1.01330165627388	2.08187134502924	1.01417925212689	2593.64912280702	0.08	0.0784
8.51256	6.254627	0.008177	0.000404	-0.643383	0.000404	0.480051	0.142965	8693	7	63	0.518132	20296	6.114	8.6123	68.4932	0.00645	0.0283	39979704	20296	18.819178	0.988407	0.000928	0.530783	0.000188	0.465743	9.1e-05	-1.7e-05	1.65427632141661	8959	Transient	tropics_52	1.21608	1.02003579798065	0.435344827586207	0.990068648999168	2.14893617021277	1.03072080525096	1571.04395604396	0.08	0.05074
3.073171	3.078657	0.058201	0.000199	-0.599693	0.000199	0.482965	0.145404	9001	6	38	0.464393	9029	6.841	5.8849	45.6621	0.00641	0.0436	39990971	9029	19.663014	1.004412	0.001214	0.533189	0.000195	0.471108	0.000104	5e-06	1.7171446088431	9708	Est.	tropics_52	0.512195166666667	1.05527215906683	0.163920922570016	1.02961641581396	1.02051282051282	1.02516832658329	1398.11538461538	0.08	0.0225725
4.518116	5.996707	0.016725	0.000387	-0.611299	0.000387	0.469059	0.143543	9435	5	78	0.727847	35120	3.6272	6.6329	273.9726	0.00644	0.017	39964880	35120	20.852055	0.96943	0.000787	0.538984	0.00014	0.449835	8.6e-05	-8e-06	1.24756996610936	10005	Transient	tropics_52	0.9036232	1.04893148119914	0.491740787801779	1.00679336403778	2.76428571428571	1.04273566974557	1669.10465116279	0.08	0.0878
6.176622	4.218644	0.035897	0.000272	-0.62462	0.000272	0.484352	0.133293	9519	5	63	0.631912	18789	3.9317	6.863	273.9726	0.00606	0.0225	39981211	18789	21.082192	0.981627	0.000797	0.537512	0.000144	0.456746	8.8e-05	-1e-05	1.56073481827247	10140	Est.	tropics_52	1.2353244	1.05595004664449	0.341279799247177	0.99619146458609	1.88888888888889	1.06044059499153	1514.69318181818	0.08	0.0469725
4.598604	4.512529	0.064036	0.000291	-0.611945	0.000291	0.49174	0.127879	9743	6	26	0.418536	5751	4.2888	4.0219	30.4414	0.00624	0.044	39994249	5751	21.69589	0.99287	0.001343	0.532937	0.000155	0.465944	0.000194	-1.1e-05	1.88443037125864	10978	Est.	tropics_52	0.766434	1.07378687922759	0.216679076693969	1.01755944646948	1.87741935483871	1.05536287622547	659.170103092784	0.08	0.0143775
3.428571	3.077196	0.011984	0.000199	-0.602548	0.000199	0.462386	0.131493	10443	6	22	0.558517	1726	4.3429	9.5041	10.9589	0.00624	0.0236	39998274	1726	23.613699	0.970986	0.001348	0.535516	0.000183	0.45346	0.000168	0	1.75355636587242	11659	Est.	tropics_52	0.5714285	1.04229730999108	0.147626112759644	1.02221977318904	1.08743169398907	1.01968420588365	782.696428571429	0.08	0.004315
3.767123	4.343029	-0.004547	0.00028	-0.605267	0.00028	0.456041	0.134251	10457	6	21	0.528016	1517	4.3783	9.5233	12.4533	0.0065	0.0219	39998483	1517	23.652055	0.967597	0.001699	0.535724	0.00018	0.45171	0.000255	-4e-06	1.76403812117181	12290	Transient	tropics_52	0.627853833333333	1.02879951255939	0.164802825191289	1.01904832382087	1.55555555555556	1.00958801000642	526.474509803922	0.08	0.0037925
5.666667	1.079365	0.003312	7e-05	-0.620524	7e-05	0.466702	0.133433	10513	6	18	0.360656	1220	4.6696	9.6	10.1471	0.00626	0.0342	39998780	1220	23.805479	0.986648	0.001164	0.534306	0.000196	0.461887	0.000181	-3.7e-05	1.97415760493008	12357	Est.	tropics_52	0.9444445	1.0168950737569	0.0601374570446735	1.00628222132971	0.357142857142857	1.01042462766867	737.198895027624	0.08	0.00305
9.568966	1.141795	-0.020576	7.4e-05	-0.651868	7.4e-05	0.470187	0.13985	10821	7	14	0.32931	580	5.6225	10.0219	4.6436	0.006	0.0425	39999420	580	24.649315	1.019178	0.001229	0.528188	0.000224	0.482552	9e-05	9e-06	1.82932943318187	12394	Transient	tropics_52	1.36699514285714	0.961200341297509	0.0602115541090317	0.986526588075999	0.330357142857143	0.974375818564632	1553.88888888889	0.08	0.00145
8.346154	1.726331	0.00515	0.000111	-0.642046	0.000111	0.477733	0.130304	10513	6	18	0.360656	1220	4.6696	9.6	10.1471	0.00626	0.0342	39998780	1220	23.805479	0.986648	0.001164	0.534306	0.000196	0.461887	0.000181	-3.7e-05	1.97415760493008	12432	Transient	tropics_52	1.39102566666667	1.01876584561514	0.095360824742268	0.984856405589262	0.566326530612245	1.03430709242737	719.911602209945	0.08	0.00305
11.243728	6.929844	0.011457	0.000447	-0.66532	0.000447	0.492096	0.231	2309	9	14	0.461992	2881	5.2817	6.211	22.8311	-0.0036	0.021	39997119	2881	1.328767	0.997096	0.000676	0.521753	0.000188	0.478003	6.2e-05	-3.4e-05	1.66030042248187	996	Transient	tropics_55	1.24930311111111	1.01446890047746	0.661242603550296	0.985349363598795	2.37765957446809	1.02948307855808	3725.8064516129	0.08	0.0072025
7.137795	6.835343	0.046958	0.000441	-0.632341	0.000441	0.49334	0.228492	2239	9	19	0.500166	3005	5.0223	6.0192	22.8311	0.00662	0.0208	39996995	3005	1.136986	0.997909	0.001034	0.521464	0.000187	0.478612	1e-04	-1.1e-05	1.70583809738845	1510	Est.	tropics_55	0.793088333333333	1.050274112048	0.426499032882012	1.01895137888516	2.35828877005348	1.03077231661555	2284.92	0.08	0.0075125
7.441126	7.133114	0.019541	0.00046	-0.634777	0.00046	0.481474	0.215012	2911	8	64	0.807745	28327	3.9486	6.0027	Inf	0.00654	0.0106	39971673	28327	2.978082	0.978443	0.000959	0.526415	0.000157	0.464831	8.4e-05	6e-06	0.921729104421798	1845	Est.	tropics_55	0.93014075	1.04219987783015	0.479666319082378	1.00691218356054	2.92993630573248	1.03580441063526	2559.66666666667	0.08	0.0708175
5.547619	2.764739	0.023798	0.000178	-0.619568	0.000178	0.475934	0.224012	3499	8	16	0.771332	3551	4.3671	4.2288	30.4414	0.00638	0.0136	39996449	3551	4.589041	1.00474	0.000552	0.527066	0.000139	0.47676	2.5e-05	-8e-06	0.858723180887192	2629	Transient	tropics_55	0.693452375	1.01925217682442	0.322463768115942	1.02108062329123	1.28057553956835	0.998267472103364	8960.48	0.08	0.0088775
3.394776	4.940083	0.038479	0.000319	-0.602276	0.000319	0.474907	0.208272	4101	6	49	0.818937	21556	5.3606	4.5479	273.9726	0.00646	0.0086	39978444	21556	6.238356	0.975769	0.000874	0.533602	2e-04	0.457312	3.1e-05	8e-06	0.789576369275069	2933	Est.	tropics_55	0.565796	1.06503578646364	0.364988558352403	1.02616549638663	1.595	1.03847482681408	6718.45161290323	0.08	0.05389
3.466984	6.315622	0.035235	0.000407	-0.602856	0.000407	0.473591	0.207778	4185	6	46	0.649092	17127	5.6636	4.7781	91.3242	0.00643	0.0134	39982873	17127	6.468493	0.96628	0.001653	0.536053	0.000198	0.450718	0.000136	4.9e-05	1.1992096708642	2942	Est.	tropics_55	0.577830666666667	1.07201133007977	0.246218995765275	1.02088126768782	2.05555555555556	1.05074791776676	1527.77941176471	0.08	0.0428175
6.530214	11.161368	0.003457	0.00072	-0.62746	0.00072	0.470079	0.202426	4871	6	25	0.413848	6297	8.276	5.8493	54.7945	0.00645	0.0258	39993703	6297	8.347945	0.999851	0.000545	0.533832	0.000153	0.468422	1.1e-05	-5e-06	1.484230523673	3764	Est.	tropics_55	1.088369	1.0036125205817	1.32110091743119	1.00021411918284	4.70588235294118	1.00353740857603	18402.3636363636	0.08	0.0157425
8.551129	7.131848	0.000315	0.00046	-0.643693	0.00046	0.476293	0.203009	5123	7	21	0.409709	8013	9.4321	6.5397	45.6621	0.00601	0.0356	39991987	8013	9.038356	0.999868	0.000738	0.531546	0.000168	0.470514	0.000108	-4.2e-05	1.72261540699607	3884	Transient	tropics_55	1.22158985714286	1.00044710863605	0.623306233062331	0.988341036093876	2.73809523809524	1.0122823125348	1879.71296296296	0.08	0.0200325
3.42536	2.764314	0.053851	0.000178	-0.602522	0.000178	0.482339	0.18821	5655	5	48	0.495356	17979	9.2499	7.9973	45.6621	0.0061	0.038	39982021	17979	10.49589	1.000362	0.001199	0.537642	0.00018	0.465339	0.000132	-4e-06	1.66123863130031	4432	Est.	tropics_55	0.685072	1.05494545640996	0.148457047539616	1.01820407824403	0.988888888888889	1.03653250640931	1425.83333333333	0.08	0.0449475
3.938559	4.76953	0.014831	0.000308	-0.606644	0.000308	0.465654	0.180355	6369	6	31	0.276375	5782	4.8442	9.9534	39.1389	0.00188	0.0609	39994218	5782	12.452055	1.01021	0.001794	0.533123	0.000207	0.474122	0.000453	-0.000121	2.14952339807331	4642	Transient	tropics_55	0.6564265	1.00468370438157	0.171683389074693	1.02261095061663	1.48792270531401	0.982139618072985	398.134657836645	0.08	0.014455
2.504184	3.936175	0.007637	0.000254	-0.595123	0.000254	0.457019	0.180465	6341	6	30	0.316203	5604	4.9965	9.8767	30.4414	0.00516	0.0579	39994396	5604	12.375342	0.999743	0.001963	0.533813	2e-04	0.468612	0.000502	-0.000124	2.18999730503116	4771	Transient	tropics_55	0.417364	1.00792527305807	0.129393785022924	1.03312344930594	1.27	0.975260983500209	359.49203187251	0.08	0.01401
7.877419	6.744114	2.7e-05	0.000435	-0.638281	0.000435	0.473559	0.173165	6299	6	32	0.463522	5702	4.4713	9.7616	39.1389	0.00636	0.0432	39994298	5702	12.260274	0.987648	0.001787	0.53562	0.000192	0.461271	0.000364	-6.4e-05	1.97389723418372	5039	Transient	tropics_55	1.31290316666667	1.0125338180855	0.243424734191382	0.986146184292686	2.265625	1.02663943755406	475.728021978022	0.08	0.014255
7.517647	2.916355	0.050147	0.000188	-0.635392	0.000188	0.496469	0.155634	6271	6	35	0.555854	6338	4.5849	9.6849	45.6621	0.00622	0.0383	39993662	6338	12.183562	0.981262	0.001568	0.536075	0.000178	0.45783	0.000261	-2.7e-05	1.81405173076968	5334	Est.	tropics_55	1.25294116666667	1.07150347673323	0.119897959183673	0.988159855088993	1.0561797752809	1.0843959548304	596.298850574713	0.08	0.015845
9.893971	5.829269	0.020158	0.000376	-0.654479	0.000376	0.491521	0.153524	6761	9	96	0.817112	41736	3.8408	3.5151	273.9726	0.00647	0.0132	39958264	41736	13.526027	1.004734	0.000797	0.519829	0.000179	0.48343	7.6e-05	-2.6e-05	0.903859835798602	5780	Est.	tropics_55	1.09933011111111	1.01555490764053	0.47176913425345	0.999776392646115	2.10055865921788	1.01673665266947	2020.05263157895	0.08	0.10434
9.644495	4.573158	-0.005713	0.000295	-0.652475	0.000295	0.477568	0.151766	7097	9	27	0.444794	4764	5.0891	3.011	54.7945	0.00622	0.0232	39995236	4764	14.446575	0.988344	0.000736	0.521957	0.000162	0.473602	8.1e-05	-2.4e-05	1.79998883510636	5888	Est.	tropics_55	1.07161055555556	1.00602956880567	0.400815217391304	0.997697724282964	1.82098765432099	1.00837412004172	1873.65432098765	0.08	0.01191
9.821577	2.088497	0.025574	0.000135	-0.653897	0.000135	0.493424	0.152418	7307	9	24	0.363949	2907	5.7484	5.0068	21.0748	0.00124	0.0328	39997093	2907	15.021918	1.00843	0.000833	0.52053	0.000193	0.484616	0.000138	-5.8e-05	2.00823789406642	6593	Transient	tropics_55	1.09128633333333	1.01732774743343	0.162064825930372	0.999011244841283	0.699481865284974	1.0181752150156	1104.47826086957	0.08	0.0072675
13.158103	2.117296	0.013828	0.000137	-0.680697	0.000137	0.500909	0.147236	7335	9	22	0.336564	2992	5.9421	5.0479	19.5695	0.00105	0.0378	39997008	2992	15.09863	1.011717	0.000653	0.519941	0.000174	0.486732	9.8e-05	-5.1e-05	2.02167053994959	6678	Transient	tropics_55	1.46201144444444	1.00218148850246	0.209800918836141	0.973695098776346	0.78735632183908	1.02912691172966	1502.40816326531	0.08	0.00748
11.372807	3.68119	0.042163	0.000237	-0.666357	0.000237	0.507991	0.147633	7461	10	24	0.333894	4756	6.21	4.0082	19.5695	0.00618	0.0474	39995244	4756	15.443836	1.023427	0.000709	0.516087	0.000175	0.496056	0.000121	-5.8e-05	2.09402559957199	6800	Est.	tropics_55	1.1372807	1.01918796788231	0.334273624823695	0.9951347966906	1.35428571428571	1.02405978357282	1220.10743801653	0.08	0.01189
13.385675	3.349877	0.033423	0.000216	-0.682525	0.000216	0.511775	0.141923	7447	10	23	0.359661	4482	6.1159	13.9918	21.0748	0.00616	0.0449	39995518	4482	15.405479	1.021181	0.000623	0.516932	0.000167	0.494135	8.4e-05	-4.6e-05	2.04538875139326	6891	Transient	tropics_55	1.3385675	1.01254118868107	0.346709470304976	0.977574222724485	1.29341317365269	1.03569874629403	1689.55952380952	0.08	0.011205
14.823716	7.306498	0.065837	0.000471	-0.694075	0.000471	0.535058	0.132244	7769	11	46	0.265771	25537	7.3176	4.8521	Inf	0.00621	0.056	39974463	25537	16.287671	1.012999	0.000856	0.512088	0.000241	0.494958	0.000215	-0.00012	1.98519304489937	6963	Est.	tropics_55	1.34761054545455	1.05434715177526	0.550233644859813	0.97548918433093	1.95435684647303	1.08101697517769	615.088372093023	0.08	0.0638425
19.082422	11.486277	0.009002	0.000741	-0.728282	0.000741	0.522962	0.122264	8203	15	64	0.665685	15964	5.7976	6.0411	273.9726	0.00646	0.0559	39984036	15964	17.476712	0.982267	0.000994	0.498958	0.000263	0.49267	0.000316	-0.000165	1.42708699833538	7387	Est.	tropics_55	1.27216146666667	1.02725902413206	0.745472837022133	0.967491494926623	2.81749049429658	1.06148537560639	386.911392405063	0.08	0.03991
11.782346	9.662605	-0.021081	0.000623	-0.669646	0.000623	0.478636	0.137499	8889	13	53	0.413908	21959	6.2354	6.5699	91.3242	0.00641	0.0613	39978041	21959	19.356164	0.997631	0.000832	0.503567	0.000275	0.495645	0.000121	-9.2e-05	1.89116610909811	8196	Transient	tropics_55	0.906334307692308	0.98146474101704	0.748798076923077	1.01652760147011	2.26545454545455	0.965683099799251	1136.35537190083	0.08	0.0548975
18.059259	8.76192	0.040418	0.000565	-0.720064	0.000565	0.535218	0.121166	8511	14	23	0.317787	14752	5.1249	6.8849	91.3242	0.00617	0.0547	39985248	14752	18.320548	1.01754	0.00099	0.502602	0.00024	0.506542	0.000226	-0.000111	1.82039911932853	8222	Transient	tropics_55	1.28994707142857	1.0232972895768	0.570707070707071	0.968402642274479	2.35416666666667	1.05661129777985	536.132743362832	0.08	0.03688
11.228355	4.559326	0.053081	0.000294	-0.665197	0.000294	0.513048	0.130838	8399	14	28	0.440372	10641	5.5787	6.5781	54.7945	0.0062	0.0617	39989359	10641	18.013699	1.010117	0.001286	0.502415	0.000274	0.503097	0.000332	-0.000142	1.78271779317936	8251	Est.	tropics_55	0.802025357142857	1.04395338102394	0.228615863141524	1.0234014227287	1.07299270072993	1.01977948586455	394.090361445783	0.08	0.0266025
12.129725	3.173034	0.022638	0.000205	-0.672437	0.000205	0.501309	0.130754	9113	12	50	0.37828	12919	6.188	8.5329	68.4932	0.00648	0.0574	39987081	12919	19.969863	1.000594	0.000976	0.508401	0.000263	0.492359	0.000137	-7.6e-05	2.21763837996284	8871	Transient	tropics_55	1.01081041666667	1.02228894446527	0.210040983606557	1.00405597601022	0.779467680608365	1.01817779303313	954.408759124088	0.08	0.0322975
9.744701	6.841374	0.022894	0.000441	-0.65328	0.000441	0.491917	0.132045	9155	12	47	0.336729	12467	6.1073	7.2959	136.9863	0.00627	0.0559	39987533	12467	20.084932	0.996126	0.001005	0.509747	0.000258	0.488853	0.000136	-6.9e-05	2.34258816148766	9106	Transient	tropics_55	0.812058416666667	1.02713720858861	0.438805970149254	1.02077358323661	1.7093023255814	1.00626773283584	970.919117647059	0.08	0.0311675
13.025483	7.51341	0.00956	0.000485	-0.679632	0.000485	0.498362	0.13039	9169	12	44	0.315595	12440	6.0737	4.3479	91.3242	0.00621	0.0576	39987560	12440	20.123288	1.000434	0.00109	0.510252	0.00024	0.490442	0.000132	-4.9e-05	2.39874305672363	9108	Transient	tropics_55	1.08545691666667	1.00916786391623	0.444954128440367	0.993241499743339	2.02083333333333	1.01614869852093	987.80303030303	0.08	0.0311
9.2576	3.501642	0.092427	0.000226	-0.649367	0.000226	0.525316	0.12091	9309	11	44	0.176641	15189	5.7068	4.7315	39.1389	0.00597	0.0609	39984811	15189	20.506849	1.013466	0.001947	0.51277	0.00019	0.494304	0.000294	-6e-06	2.63826853889886	9639	Est.	tropics_55	0.8416	1.08225936521168	0.116076014381099	1.01873420119893	1.18947368421053	1.06273871949246	411.258503401361	0.08	0.0379725
12.001813	5.13016	0.062254	0.000331	-0.671409	0.000331	0.521575	0.116437	9491	11	100	0.480918	54579	4.0229	5.2301	Inf	0.00609	0.0567	39945421	54579	21.005479	1.032213	0.001377	0.514234	0.000134	0.502009	0.000205	-3e-06	2.05338851984377	9780	Est.	tropics_55	1.09107390909091	1.03102036642418	0.240377632534495	0.993687869928126	2.47014925373134	1.03897539685543	567.985365853659	0.08	0.1364475
12.163082	6.571074	-0.004045	0.000424	-0.672705	0.000424	0.488367	0.119356	9729	11	99	0.47827	23332	3.2526	4.2	136.9863	0.00629	0.037	39976668	23332	21.657534	0.957035	0.00156	0.511294	0.00017	0.468249	0.000355	-6.7e-05	1.9233314625603	9958	Transient	tropics_55	1.10573472727273	1.0406758059976	0.271794871794872	0.998107305168838	2.49411764705882	1.0429643202655	336.214084507042	0.08	0.05833
15.342756	3.85425	0.032261	0.000249	-0.698244	0.000249	0.519308	0.111872	9883	12	44	0.203298	6670	3.4632	6.1863	45.6621	0.00624	0.0521	39993330	6670	22.079452	0.988938	0.001725	0.509518	0.00019	0.485465	0.000293	-2.8e-05	2.23959718453465	10679	Transient	tropics_55	1.278563	1.04433951121822	0.144347826086957	0.976330715799122	1.31052631578947	1.06971254364372	381.815699658703	0.08	0.016675
10.028494	5.246135	0.044795	0.000338	-0.655559	0.000338	0.503907	0.112633	9841	12	52	0.275858	8479	3.4454	3.6274	91.3242	0.00638	0.0478	39991521	8479	21.964384	0.97264	0.001592	0.509886	0.000181	0.477189	0.00034	-6.3e-05	2.30155037837742	10975	Est.	tropics_55	0.835707833333333	1.07523178789233	0.212311557788945	1.01817224951622	1.86740331491713	1.05599039374336	331.273529411765	0.08	0.0211975
12.729448	6.487332	-0.020248	0.000419	-0.677254	0.000419	0.482991	0.114589	10359	10	116	0.717047	46665	3.3064	3.3082	Inf	0.00633	0.0149	39953335	46665	23.383562	0.978677	0.000702	0.518452	0.000187	0.472163	7.5e-05	-3.6e-05	1.2482377011495	11439	Transient	tropics_55	1.2729448	1.00130647208053	0.596866096866097	0.979859416981614	2.24064171122995	1.02293275839064	1527.85333333333	0.08	0.1166625
9.731819	6.209528	0.00906	0.000401	-0.653176	0.000401	0.485524	0.119277	10359	10	116	0.717047	46665	3.3064	3.3082	Inf	0.00633	0.0149	39953335	46665	23.383562	0.978677	0.000702	0.518452	0.000187	0.472163	7.5e-05	-3.6e-05	1.2482377011495	11461	Est.	tropics_55	0.9731819	1.03108703487206	0.571225071225071	1.0037388022815	2.14438502673797	1.02829743118372	1590.36	0.08	0.1166625
9.143921	4.679039	0.017727	0.000302	-0.648454	0.000302	0.486928	0.118883	10597	10	31	0.436933	4408	4.237	7.8315	54.7945	0.00892	0.03	39995592	4408	24.035616	0.965347	0.000981	0.517256	0.000208	0.466875	0.000185	-6.9e-05	1.74019340831275	11737	Est.	tropics_55	0.9143921	1.05442401109147	0.307849133537207	1.01082149598748	1.45192307692308	1.0429515394913	642.610810810811	0.08	0.01102
9.225564	5.01679	0.042287	0.000324	-0.64911	0.000324	0.499323	0.120285	10863	10	12	0.470297	1212	4.6567	8.1986	6.6823	0.00911	0.0375	39998788	1212	24.764384	1.007641	0.000772	0.517465	0.00014	0.487021	8.6e-05	-1.4e-05	1.38125568264078	12725	Transient	tropics_55	0.9225564	1.0352832332362	0.419689119170984	1.00975061950067	2.31428571428571	1.02525969106055	1398.66279069767	0.08	0.00303
8.241636	4.008527	0.038598	0.000259	-0.641207	0.000259	0.493633	0.207588	2883	10	29	0.637558	6470	7.0689	6.1014	24.9066	0.00665	0.024	39993530	6470	2.90137	0.989327	0.000906	0.517654	0.000185	0.478016	1e-04	-2.5e-05	1.52529812791042	2065	Est.	tropics_56	0.8241636	1.05056526297171	0.285871964679912	1.01739070117388	1.4	1.03267045454545	2075.88	0.08	0.016175
10.091807	5.731947	0.016676	0.00037	-0.656068	0.00037	0.490383	0.203206	3345	9	53	0.737376	24754	4.8307	7.3671	68.4932	0.00606	0.0154	39975246	24754	4.167123	1.00841	0.000729	0.520893	0.000174	0.484172	3.2e-05	-7e-06	1.069940839441	2293	Transient	tropics_56	1.12131188888889	1.00833571724097	0.507544581618656	0.996150062686218	2.1264367816092	1.01282808588683	6350.1875	0.08	0.061885
8.912434	4.640318	0.028996	0.000299	-0.646595	0.000299	0.491556	0.186582	3779	8	28	0.609844	6359	5.231	6.0521	45.6621	0.0062	0.0215	39993641	6359	5.356164	1.004612	0.00092	0.525563	0.000176	0.478044	6e-05	2e-06	1.49407082907663	2783	Est.	tropics_56	1.11405425	1.02469458535732	0.325	0.996695681344699	1.69886363636364	1.02826518061099	3109.7	0.08	0.0158975
8.660333	7.115822	0.016794	0.000459	-0.64457	0.000459	0.484724	0.194604	4241	11	41	0.501891	15599	5.4303	4.1616	91.3242	0.00618	0.0429	39984401	15599	6.621918	1.016288	0.000873	0.515024	0.000178	0.493635	0.000173	-6.9e-05	1.85555693677223	2977	Transient	tropics_56	0.787303	1.00063742951717	0.525773195876289	1.01915288513099	2.57865168539326	0.981948200593556	1124.87861271676	0.08	0.0389975
14.070234	4.132191	0.032671	0.000267	-0.688023	0.000267	0.51434	0.176996	4213	10	42	0.528732	14618	5.2995	4.0849	39.1389	0.00596	0.0377	39985382	14618	6.545205	0.99766	0.000928	0.515818	0.000174	0.483809	0.000165	-5.2e-05	1.75872149034446	3201	Transient	tropics_56	1.4070234	1.03563394046472	0.287715517241379	0.974313935948696	1.53448275862069	1.06310548170869	1072.70303030303	0.08	0.036545
9.946685	8.117458	0.038692	0.000524	-0.654902	0.000524	0.500631	0.185163	4297	11	46	0.476275	17998	5.6334	4.3151	Inf	0.00626	0.0463	39982002	17998	6.775342	1.010996	0.000802	0.513524	0.000192	0.492489	0.000135	-6.4e-05	1.88324512485473	3225	Est.	tropics_56	0.904244090909091	1.02814480339638	0.653366583541147	1.01162354710515	2.72916666666667	1.01653234894586	1371.57777777778	0.08	0.044995
8.119105	4.286298	0.02865	0.000277	-0.640223	0.000277	0.488426	0.185406	4367	11	53	0.434827	19594	5.8082	4.5068	136.9863	0.00119	0.0488	39980406	19594	6.967123	1.001889	0.000802	0.512938	0.000197	0.488571	9.3e-05	-4.3e-05	1.92157059930816	3335	Est.	tropics_56	0.738100454545454	1.02712412144655	0.345386533665835	1.02775550055245	1.40609137055838	0.999703216113932	1993.61290322581	0.08	0.048985
7.757159	3.235416	0.050641	0.000209	-0.637315	0.000209	0.497838	0.177685	4535	10	67	0.243852	19721	6.6366	4.9644	Inf	0.00616	0.0689	39980279	19721	7.427397	1.003474	0.001271	0.516135	0.00022	0.486234	0.000106	-3e-06	2.14024973684888	3597	Est.	tropics_56	0.7757159	1.04830337125687	0.164437450826121	1.02436398730705	0.95	1.02386505262898	1676.27358490566	0.08	0.0493025
8.954506	5.703967	0.010806	0.000368	-0.646933	0.000368	0.482937	0.173515	5333	10	36	0.41427	12936	8.397	6.7342	27.3973	0.00637	0.1096	39987064	12936	9.613699	1.026109	0.001758	0.518462	0.000174	0.495049	0.000332	-4.4e-05	1.89810606735304	3778	Transient	tropics_56	0.8954506	0.98514348445387	0.209328782707622	1.01000526360532	2.11494252873563	0.97553373504441	522.635542168675	0.08	0.03234
10.137303	9.219301	0.00871	0.000595	-0.656433	0.000595	0.486483	0.172907	5067	9	37	0.494687	9317	7.1126	6.0055	45.6621	0.00636	0.073	39990683	9317	8.884932	0.991183	0.000855	0.52089	0.000173	0.47593	9.3e-05	-2.2e-05	1.84372300989809	3848	Transient	tropics_56	1.126367	1.01772129104273	0.695906432748538	0.995792269367769	3.4393063583815	1.02217342886559	1859.21505376344	0.08	0.0232925
10.042793	6.122043	0.059479	0.000395	-0.655674	0.000395	0.511422	0.154514	5179	9	41	0.454598	8656	8.2752	6.3123	45.6621	0.00625	0.0935	39991344	8656	9.191781	1.00513	0.001132	0.520171	0.000167	0.483303	0.000167	-2.6e-05	2.01316608881366	4424	Est.	tropics_56	1.11586588888889	1.05586687671502	0.348939929328622	0.997925829381863	2.36526946107784	1.05818089273189	925.233532934132	0.08	0.02164
5.568627	10.172892	-0.025343	0.000656	-0.619737	0.000656	0.453226	0.153847	5795	7	40	0.789451	6882	3.7992	8	Inf	0.00645	0.0177	39993118	6882	10.879452	0.957222	0.000796	0.528871	0.000195	0.452638	2.7e-05	6e-06	0.966092911330361	4914	Est.	tropics_56	0.795518142857143	1.0185468345839	0.824120603015075	1.01742378687418	3.36410256410256	1.00129905133904	5698.03703703704	0.08	0.017205
5.4	5.223051	0.009574	0.000337	-0.618382	0.000337	0.468656	0.149277	5851	7	25	0.680046	3488	4.2829	8.1534	45.6621	0.00667	0.0271	39996512	3488	11.032877	0.953014	0.001226	0.530675	0.000195	0.449076	8.9e-05	2.7e-05	1.22824369415841	5061	Est.	tropics_56	0.771428571428571	1.05939679516766	0.274877650897227	1.01533996555981	1.72820512820513	1.04360063775397	1677.26966292135	0.08	0.00872
7.835294	3.24346	-0.010196	0.000209	-0.637943	0.000209	0.468528	0.149593	6005	6	14	0.316562	954	3.7035	8.4932	14.4196	0.00114	0.0315	39999046	954	11.454795	0.995496	0.001329	0.533012	0.000192	0.467034	0.000105	3e-05	1.71249380544107	5658	Transient	tropics_56	1.30588233333333	0.994334284615295	0.157261098570354	0.991306351221674	1.08854166666667	1.00319891057182	1424.69523809524	0.08	0.002385
12.680091	3.364476	0.045285	0.000217	-0.676857	0.000217	0.515171	0.140572	6649	9	27	0.759285	21270	4.9846	3.7151	Inf	0.00628	0.0275	39978730	21270	13.219178	1.027651	0.000596	0.52308	0.000153	0.491415	8.4e-05	-4.3e-05	0.854149860887248	6317	Transient	tropics_56	1.408899	1.01817253166166	0.364093959731544	0.971575656670658	1.41830065359477	1.04834203270148	1673.47619047619	0.08	0.053175
8.210383	7.628417	-0.007159	0.000492	-0.640956	0.000492	0.471629	0.150656	6915	9	42	0.630167	22813	6.1716	4.4438	136.9863	0.00619	0.0447	39977187	22813	13.947945	0.9809	0.001105	0.521814	0.000224	0.470237	0.000184	-6.2e-05	1.34555610116569	6335	Transient	tropics_56	0.912264777777778	1.01219957650981	0.445248868778281	1.0095332309303	2.19642857142857	1.00296020942631	818.782608695652	0.08	0.0570325
9.580288	4.171572	0.033003	0.000269	-0.651959	0.000269	0.496371	0.137492	6929	9	47	0.612689	21484	6.0364	4.4822	91.3242	0.00624	0.0465	39978516	21484	13.986301	0.990404	0.001025	0.521832	0.000223	0.474778	0.000168	-6.3e-05	1.38939101678566	6539	Est.	tropics_56	1.06447644444444	1.04356771569741	0.262439024390244	0.998451781709661	1.20627802690583	1.04548020337926	818.404761904762	0.08	0.05371
11.037608	5.085374	-0.007105	0.000328	-0.663665	0.000328	0.48236	0.139643	7671	10	45	0.533567	12259	5.7183	6.5151	54.7945	0.00623	0.0384	39987741	12259	16.019178	0.99719	0.000855	0.515685	0.000176	0.483664	0.000105	-3e-05	1.85297596773299	7000	Transient	tropics_56	1.1037608	0.99571814883882	0.383625730994152	0.998595152749624	1.86363636363636	0.997303913460584	1329.93333333333	0.08	0.0306475
9.807111	4.146794	0.012879	0.000268	-0.653781	0.000268	0.487264	0.138316	7629	11	52	0.621429	12880	5.5516	6.4	273.9726	0.00662	0.0328	39987120	12880	15.90411	0.995512	0.001028	0.515066	0.000187	0.483406	0.000111	-1.7e-05	1.63893002486538	7463	Transient	tropics_56	0.891555545454546	1.017528961486	0.260700389105058	1.00972622645162	1.4331550802139	1.00798086908313	1246.09009009009	0.08	0.0322
9.897409	2.900356	0.030725	0.000187	-0.654506	0.000187	0.496387	0.133839	7685	10	48	0.493405	11978	5.6103	6.5534	68.4932	0.00644	0.0401	39988022	11978	16.057534	1.011353	0.000983	0.515714	0.000172	0.490502	0.000134	-2.8e-05	1.95084392411804	7711	Est.	tropics_56	0.9897409	1.01962606960421	0.190233977619532	1.00772662824295	1.08720930232558	1.01199791234287	998.798507462687	0.08	0.029945
12.696809	3.08999	0.048314	0.000199	-0.676992	0.000199	0.516679	0.129119	7713	10	43	0.472124	11641	5.5947	6.6301	54.7945	0.00626	0.0395	39988359	11641	16.134247	1.000364	0.000906	0.5155	0.000167	0.485394	0.000141	-3.8e-05	1.98051232471037	7791	Est.	tropics_56	1.2696809	1.04911826758827	0.219646799116998	0.985728788612809	1.19161676646707	1.06445279504897	915.737588652482	0.08	0.0291025
14.630998	4.522966	0.051829	0.000292	-0.692527	0.000292	0.526717	0.120576	8217	13	49	0.470133	19269	6.1355	4.1123	68.4932	0.0061	0.0525	39980731	19269	17.515068	1.010106	0.001185	0.505201	0.000166	0.500112	0.000206	-3.9e-05	1.67135770332202	8366	Est.	tropics_56	1.12546138461538	1.04265852362168	0.246413502109705	0.990319073904912	1.75903614457831	1.05319808362927	585.320388349515	0.08	0.0481725
11.5	7.745575	-0.010294	5e-04	-0.667379	5e-04	0.482799	0.133538	8623	13	69	0.71288	27647	5.0789	5.2219	136.9863	0.00627	0.0396	39972353	27647	18.627397	0.995857	0.000921	0.503394	0.000178	0.494822	0.000125	-3.6e-05	1.26310722433204	8532	Transient	tropics_56	0.884615384615385	0.993876431939351	0.542888165038002	1.01918482368209	2.80898876404494	0.975702373782896	1068.304	0.08	0.0691175
16.454435	6.610014	0.010868	0.000426	-0.707173	0.000426	0.512912	0.12261	9057	13	43	0.535681	9515	5.3229	6.4	68.4932	0.00614	0.0297	39990485	9515	19.816438	0.988238	0.000987	0.504494	0.00022	0.490055	0.000193	-8e-05	1.72729468875749	9062	Transient	tropics_56	1.26572576923077	1.0229593187444	0.43161094224924	0.977288217605278	1.93636363636364	1.04664170348226	635.284974093264	0.08	0.0237875
13.377597	12.83845	0.001811	0.000828	-0.68246	0.000828	0.49593	0.129382	8903	13	41	0.680396	13548	5.1025	5.9781	273.9726	0.00616	0.0278	39986452	13548	19.394521	0.993237	0.00075	0.504151	0.000205	0.492821	0.000101	-5.7e-05	1.3898199935274	9068	Transient	tropics_56	1.02904592307692	1.0086340328148	1.104	1.0024223818456	4.0390243902439	1.00630857857112	1281.0099009901	0.08	0.03387
18.026288	5.457774	0.009946	0.000352	-0.719799	0.000352	0.518975	0.120036	8959	13	38	0.623862	11424	5.1864	6.1315	273.9726	0.00629	0.0281	39988576	11424	19.547945	0.996239	0.000736	0.504242	0.000201	0.494219	9.9e-05	-5.6e-05	1.53770871863413	9107	Transient	tropics_56	1.38663753846154	1.01380855984134	0.478260869565217	0.965508829087457	1.75124378109453	1.05009115392164	1212.48484848485	0.08	0.02856
10.154762	3.39007	0.087738	0.000219	-0.656573	0.000219	0.526559	0.120036	9169	13	33	0.47891	9104	5.6075	6.7068	68.4932	0.00605	0.0315	39990896	9104	20.123288	1.009148	0.001218	0.506137	0.000251	0.498755	0.00017	-5.9e-05	1.7938859104597	9896	Est.	tropics_56	0.781135538461538	1.08180570007191	0.179802955665025	1.0246743915601	0.872509960159363	1.05574680955579	706.094117647059	0.08	0.02276
16.657143	0.396735	-0.010324	2.6e-05	-0.708802	2.6e-05	0.502861	0.130891	10107	12	7	0.694639	429	4.9219	4.7658	3.2232	0.00659	0.0151	39999571	429	22.693151	0.999795	0.000829	0.5085	0.000219	0.491794	7.2e-05	-3.8e-05	0.977565134665447	10553	Transient	tropics_56	1.38809525	0.989932045632512	0.0313630880579011	0.968010895094025	0.118721461187215	1.02250332456272	1817.93055555556	0.08	0.0010725
10.556604	2.567551	0.014055	0.000166	-0.659801	0.000166	0.49064	0.13154	9967	11	14	0.764706	1156	4.6789	4.5712	10.9589	0.00642	0.0095	39998844	1156	22.309589	0.983674	0.000663	0.512242	0.000194	0.480288	1.8e-05	-1.6e-05	0.972308368348589	10748	Transient	tropics_56	0.959691272727273	1.03098611520441	0.250377073906486	1.00919916395348	0.855670103092783	1.02155373442601	7307.77777777778	0.08	0.00289
14.431818	1.108988	-0.023951	7.2e-05	-0.690927	7.2e-05	0.487267	0.134155	10093	12	8	0.62844	436	4.8927	4.7466	4.7237	0.00593	0.0185	39999564	436	22.654795	0.988774	0.000812	0.508749	0.000198	0.486136	9.1e-05	-3.8e-05	1.13722832748971	11062	Transient	tropics_56	1.2026515	0.98741830684235	0.0886699507389163	0.984987338536066	0.363636363636364	1.00232650945414	1474.23076923077	0.08	0.00109
13	1.638889	0.02934	0.000106	-0.679427	0.000106	0.508065	0.126573	10037	11	10	0.732475	699	4.6701	4.6699	7.2098	0.0064	0.0136	39999301	699	22.50137	0.981155	0.000861	0.511088	0.000208	0.480197	0.00011	-4.5e-05	1.02060588303234	11538	Est.	tropics_56	1.18181818181818	1.049553493938	0.123112659698026	0.991820130949323	0.509615384615385	1.05803451500113	1150.66363636364	0.08	0.0017475
4.647773	6.394155	0.038824	0.000413	-0.61234	0.000413	0.479681	0.217414	2407	11	20	0.610859	5286	9.0005	6.4904	54.7945	0.00132	0.0239	39994714	5286	1.59726	0.976465	0.001228	0.515117	0.000299	0.474095	5.2e-05	-9e-06	1.439519430554	1723	Est.	tropics_58	0.422524818181818	1.06464389419801	0.336319218241042	1.05234522344872	1.38127090301003	1.01178244866535	4181.03846153846	0.08	0.013215
6.857955	5.053687	0.005272	0.000326	-0.630093	0.000326	0.472146	0.217889	2477	10	17	0.482706	3961	9.2189	6.6822	34.2466	0.00129	0.0319	39996039	3961	1.789041	0.997751	0.000943	0.518688	0.000295	0.481192	7.6e-05	-6e-05	1.73757562976838	1806	Transient	tropics_58	0.6857955	1.00755190568175	0.345705196182397	1.02671022324119	1.10508474576271	0.981200851219472	2866.96052631579	0.08	0.0099025
8.756164	2.650133	-0.015029	0.000171	-0.64534	0.000171	0.469772	0.211211	3499	6	35	0.63795	4469	6.415	7.9575	68.4932	0.00644	0.0183	39995531	4469	4.589041	0.998487	0.000591	0.532219	0.000195	0.469247	3.2e-05	-2.9e-05	1.55619046987821	2255	Transient	tropics_58	1.45936066666667	0.986576061351875	0.289340101522843	0.985466860755319	0.876923076923077	1.00111881375906	6600.34375	0.08	0.0111725
3.916905	5.594814	0.014868	0.000361	-0.60647	0.000361	0.465568	0.213097	3541	7	25	0.570494	3823	6.3281	8.0137	27.3973	0.00633	0.0216	39996177	3823	4.70411	0.992593	0.00071	0.531945	0.000206	0.466782	0.000113	-6.4e-05	1.68475755819872	2344	Transient	tropics_58	0.559557857142857	1.02255312956515	0.508450704225352	1.02505388141569	1.75242718446602	0.997399214194206	1885.81415929204	0.08	0.0095575
9.979769	4.008261	0.010936	0.000259	-0.655168	0.000259	0.486888	0.201989	3513	6	28	0.620175	4223	6.2442	7.6068	24.9066	0.00609	0.0185	39995777	4223	4.627397	0.986296	0.000633	0.532348	0.000195	0.463449	8.6e-05	-5.3e-05	1.57180076582232	2559	Transient	tropics_58	1.66329483333333	1.02504320876197	0.409162717219589	0.975592664291947	1.32820512820513	1.05057514419062	2348.70930232558	0.08	0.0105575
4.811321	4.379494	0.049954	0.000283	-0.613654	0.000283	0.485667	0.206704	3751	7	21	0.47872	3595	7.1039	4.5178	22.8311	0.00655	0.0224	39996405	3595	5.279452	1.004963	0.000623	0.530513	0.000186	0.473828	6e-05	-3.9e-05	1.83945674657122	2991	Est.	tropics_58	0.687331571428571	1.04603128574666	0.454253611556982	1.02046337774586	1.52150537634409	1.02498585984788	3445.06666666667	0.08	0.0089875
6.465479	5.253263	0.060876	0.000339	-0.62694	0.000339	0.497642	0.2016	4017	7	28	0.489039	9625	5.7233	5.3397	68.4932	0.00716	0.0219	39990375	9625	6.008219	1.023442	0.000927	0.531554	0.000139	0.48152	9.1e-05	0	1.50248648645629	3136	Est.	tropics_58	0.923639857142857	1.0384243786097	0.365695792880259	1.00502306059512	2.43884892086331	1.03348147532813	2215.38461538462	0.08	0.0240625
7.888016	7.832253	0.036447	0.000505	-0.638367	0.000505	0.491171	0.195162	5165	8	27	0.605861	6211	5.0281	3.8877	27.3973	0.00606	0.0194	39993789	6211	9.153425	1.019281	0.000607	0.527789	0.00016	0.483002	2.1e-05	-1e-05	1.28193352809422	3380	Transient	tropics_58	0.986002	1.01750090037617	0.831960461285008	1.00069193563492	3.15625	1.01691297344524	9293.42857142857	0.08	0.0155275
6.007828	8.140839	0.007605	0.000525	-0.623265	0.000525	0.470051	0.19322	4577	6	31	0.52251	5864	4.159	8.8712	91.3242	0.00625	0.0177	39994136	5864	7.542466	0.976912	0.000799	0.53472	0.000179	0.456917	5.5e-05	-6e-06	1.6646934264073	3564	Transient	tropics_58	1.00130466666667	1.03144806436941	0.657071339173967	1.00275081012915	2.93296089385475	1.02874482674096	3513.09090909091	0.08	0.01466
5.437824	4.189139	0.014859	0.00027	-0.618686	0.00027	0.471295	0.190899	4619	6	29	0.562608	4616	4.0995	9.1288	68.4932	0.00624	0.0172	39995384	4616	7.657534	0.986163	0.00094	0.535306	0.000174	0.460712	6.2e-05	9e-06	1.61262272695915	3980	Est.	tropics_58	0.906304	1.02921113828431	0.287234042553192	1.00625018437213	1.55172413793103	1.02297096667766	3079.01612903226	0.08	0.01154
8.739953	5.59195	-0.00724	0.000361	-0.645209	0.000361	0.473391	0.184563	5991	5	24	0.61194	5092	6.2232	10.8082	45.6621	0.00652	0.0277	39994908	5092	11.416438	0.989502	0.001129	0.536374	0.000164	0.461397	0.000152	-1.6e-05	1.51619692352598	4405	Transient	tropics_58	1.7479906	1.00331898840401	0.319751992914083	0.977961085163312	2.20121951219512	1.02599496745753	1214.23026315789	0.08	0.01273
4.650602	3.369488	0.039149	0.000217	-0.612363	0.000217	0.479845	0.18252	5991	5	24	0.61194	5092	6.2232	10.8082	45.6621	0.00652	0.0277	39994908	5092	11.416438	0.989502	0.001129	0.536374	0.000164	0.461397	0.000152	-1.6e-05	1.51619692352598	4691	Est.	tropics_58	0.9301204	1.05095838208995	0.192205491585474	1.01061655999281	1.32317073170732	1.03998292143209	1200.78947368421	0.08	0.01273
4.470919	3.299811	0.01414	0.000213	-0.61092	0.000213	0.467335	0.189236	5921	5	27	0.702566	6509	5.8254	10.7123	68.4932	0.00637	0.0194	39993491	6509	11.224658	0.976939	0.000944	0.536735	0.000171	0.455233	0.00011	-1.6e-05	1.24497683164872	4792	Transient	tropics_58	0.8941838	1.03818195676636	0.225635593220339	1.01139522511209	1.24561403508772	1.02658418875609	1720.32727272727	0.08	0.0162725
8.578005	2.971963	0.037875	0.000192	-0.643909	0.000192	0.49471	0.174389	6341	6	34	0.612653	14558	7.4036	11.4849	273.9726	0.00603	0.045	39985442	14558	12.375342	1.036065	0.001233	0.534261	0.000166	0.485011	0.000155	-1.2e-05	1.40805749661104	5311	Transient	tropics_58	1.4296675	1.00244810855413	0.155717761557178	0.983106124724702	1.1566265060241	1.01999748459313	1125.09032258065	0.08	0.036395
8.691508	3.94556	0.031264	0.000255	-0.64482	0.000255	0.492066	0.16471	6635	6	81	0.664126	28082	5.4128	7.3233	273.9726	0.00646	0.0307	39971918	28082	13.180822	0.982516	0.000973	0.534775	0.000194	0.459577	0.000162	-5.2e-05	1.51078314982576	5428	Transient	tropics_58	1.44858466666667	1.05011811716849	0.26207605344296	0.981266868990165	1.31443298969072	1.07069326793987	1016.72839506173	0.08	0.070205
3.82839	4.476906	0.016045	0.000289	-0.605759	0.000289	0.46593	0.173786	6775	6	67	0.403864	16253	5.577	7.7068	91.3242	0.00629	0.0529	39983747	16253	13.564384	0.993325	0.001914	0.532363	0.000196	0.466858	0.000481	-0.000116	1.97545260264136	5520	Transient	tropics_58	0.638065	1.02300295696352	0.150992685475444	1.02497753112379	1.47448979591837	0.998012243551572	361.301455301455	0.08	0.0406325
8.168575	4.608351	0.070444	0.000297	-0.64062	0.000297	0.509472	0.150128	6719	6	79	0.538343	19417	5.5844	7.5534	273.9726	0.00627	0.0427	39980583	19417	13.410959	0.982401	0.001533	0.533731	0.000197	0.460494	0.000351	-9e-05	1.86692031766253	5655	Est.	tropics_58	1.36142916666667	1.09220621784518	0.193737769080235	0.987324333915033	1.50761421319797	1.10635969198296	427.7150997151	0.08	0.0485425
3.986207	4.488838	0.048203	0.00029	-0.607027	0.00029	0.481809	0.162514	6901	8	52	0.464641	19783	4.6126	11.8356	273.9726	0.00628	0.0616	39980217	19783	13.909589	1.021053	0.001773	0.526678	0.000203	0.485052	0.000429	-0.00011	1.91396526922439	5892	Transient	tropics_58	0.498275875	1.02774651128453	0.163564579808235	1.03472834417846	1.42857142857143	0.993314118898592	378.820512820513	0.08	0.0494575
8.081548	6.297517	0.069123	0.000406	-0.639921	0.000406	0.508449	0.147266	6901	8	52	0.464641	19783	4.6126	11.8356	273.9726	0.00628	0.0616	39980217	19783	13.909589	1.021053	0.001773	0.526678	0.000203	0.485052	0.000429	-0.00011	1.91396526922439	6027	Est.	tropics_58	1.0101935	1.04947343958373	0.228990411731528	1.00124569811157	2	1.04823606541154	343.277389277389	0.08	0.0494575
7.333241	3.941045	0.034167	0.000254	-0.633911	0.000254	0.488325	0.146336	7083	8	98	0.417175	43109	4.1197	8.5493	Inf	0.0062	0.048	39956891	43109	14.408219	0.998297	0.000871	0.524873	0.000188	0.475715	8.9e-05	-2.5e-05	1.69079797118181	6291	Est.	tropics_58	0.916655125	1.03652259476389	0.291618828932262	1.01074527058785	1.35106382978723	1.0265074677065	1644.22471910112	0.08	0.1077725
5.134021	4.803344	0.034888	0.00031	-0.616246	0.00031	0.479682	0.141444	7545	8	46	0.239329	6560	5.2868	19.4932	27.3973	0.00618	0.0612	39993440	6560	15.673973	0.999384	0.001285	0.525605	0.000175	0.475602	0.000227	-4.2e-05	2.66128289427213	6765	Est.	tropics_58	0.641752625	1.03614198935284	0.24124513618677	1.02732598863468	1.77142857142857	1.00857860143565	623.101321585903	0.08	0.0164
9.961794	2.209504	0.037338	0.000143	-0.655023	0.000143	0.499873	0.134305	7559	8	47	0.197909	6695	5.1035	12.9562	91.3242	0.00621	0.0602	39993305	6695	15.712329	1.001031	0.001208	0.525087	0.000177	0.476905	0.000255	-6.8e-05	2.6848773158865	7362	Transient	tropics_58	1.24522425	1.03697469944585	0.118377483443709	0.989226767291897	0.807909604519774	1.04816053511706	526.686274509804	0.08	0.0167375
11.196643	3.390588	0.06467	0.000219	-0.664942	0.000219	0.518882	0.127585	7685	8	43	0.281664	9593	5.3461	19.6849	54.7945	0.00591	0.069	39990407	9593	16.057534	1.017708	0.001124	0.524461	0.000192	0.485447	0.000241	-7.9e-05	2.47965100858986	7558	Est.	tropics_58	1.399580375	1.04824460454921	0.194839857651246	0.980632223246846	1.140625	1.06887466602945	529.398340248963	0.08	0.0239825
[truncated: 1,117 more rows]
