# Supplementary material for: Early prediction of antigenic transitions for influenza A/H3N2
Source: PLoS Comput Biol. 2020 Feb 18;16(2):e1007683. doi: 10.1371/journal.pcbi.1007683 (PMC7048310; doi:10.1371/journal.pcbi.1007683)
Supplement: S1 Source — (GZ) [file pcbi.1007683.s016.tar.gz › S3_source_files/model_fitting/surveillance_threshold_data/freq.09.csv]

individual.meanMut	individual.varMut	individual.meanR	individual.varR	individual.meanBeta	individual.varBeta	individual.meanSigma	individual.varSigma	day	meanLoad	antigenicTypes	dominant.freq	infected	diversity	tmrca	netau	serialInterval	antigenicDiversity	totalS	totalI	simDay	meanR	varR	meanBeta	varBeta	meanSigma	varSigma	covBetaSigma	entropy	antigentype	success	name	ratio.mutation	ratio.meanR	ratio.varR	ratio.meanBeta	ratio.varBeta	ratio.meanSigma	ratio.varSigma	freq	prop.I
5.539806	5.79793	0.002676	0.000374	-0.619505	0.000374	0.465981	0.230567	2085	6	25	0.391002	5601	3.5374	3.8397	45.6621	0.0065	0.0302	39994399	5601	0.715068	1.004388	0.000733	0.534861	0.000178	0.469674	6.3e-05	-2.2e-05	2.04976685639875	1334	Est.	tropics_10	0.923301	0.998299047463662	0.510231923601637	1.00626290944204	2.10112359550562	0.992137099349762	3659.79365079365	0.09	0.0140025
4.036415	2.895033	0.032679	0.000187	-0.60743	0.000187	0.474426	0.229251	1987	6	38	0.463071	6878	2.9615	3.5753	54.7945	0.00642	0.0242	39993122	6878	0.446575	0.992654	0.000674	0.535218	0.000161	0.46385	3.9e-05	-7e-06	2.00107127945814	1490	Est.	tropics_10	0.672735833333333	1.04086501717774	0.277448071216617	1.01780784042256	1.16149068322981	1.02280047429126	5878.23076923077	0.09	0.017195
8.655914	7.80992	0.047706	0.000504	-0.644534	0.000504	0.499805	0.207533	2295	6	27	0.262341	6118	4.7828	3.389	39.1389	0.00625	0.0355	39993882	6118	1.290411	1.012529	0.000743	0.533354	0.000187	0.474855	9e-05	-4.1e-05	2.00275231764157	1560	Est.	tropics_10	1.44265233333333	1.03588365813761	0.678331090174966	0.98416266087228	2.6951871657754	1.05254235503469	2305.92222222222	0.09	0.015295
6.6607	8.63752	0.064964	0.000557	-0.628509	0.000557	0.500505	0.189557	2911	8	30	0.710296	12782	5.3355	4.7863	91.3242	0.00631	0.0317	39987218	12782	2.978082	0.981388	0.001483	0.52387	0.00019	0.468499	0.000175	4e-06	1.14556492895107	2187	Est.	tropics_10	0.8325875	1.0873585242033	0.375590020229265	1.01816574278712	2.93157894736842	1.06831604763297	1083.18285714286	0.09	0.031955
5.875542	3.742575	0.04901	0.000241	-0.622202	0.000241	0.489824	0.179727	3205	6	69	0.813921	40370	2.712	5.589	91.3242	0.00599	0.011	39959630	40370	3.783562	1.010682	0.000783	0.532196	0.00015	0.474919	3.2e-05	1.2e-05	0.761456157367751	2592	Est.	tropics_10	0.979257	1.03913085717965	0.30779054916986	1.00857801858697	1.60666666666667	1.03138429921734	5616.46875	0.09	0.100925
7.402247	9.32359	0.008059	0.000602	-0.634465	0.000602	0.475545	0.168615	3597	7	28	0.493398	4544	3.9844	3.8986	45.6621	0.00615	0.0304	39995456	4544	4.857534	0.973718	0.000911	0.530905	0.000167	0.458683	7.8e-05	1e-06	1.68555057160168	3028	Est.	tropics_10	1.05746385714286	1.0353013512658	0.660812294182217	0.998708016797238	3.60479041916168	1.03676177229154	2161.73076923077	0.09	0.01136
8.40367	2.534298	0.003945	0.000164	-0.642508	0.000164	0.477391	0.171845	3723	7	18	0.331496	2359	4.2473	3.3301	16.116	0.00667	0.0404	39997641	2359	5.20274	0.999299	0.000974	0.531134	0.000135	0.47051	9.5e-05	1.2e-05	1.91765794312541	3341	Transient	tropics_10	1.20052428571429	1.00465705635179	0.168377823408624	0.990280478390731	1.21481481481481	1.01462455633249	1808.89473684211	0.09	0.0058975
5.404005	6.474	-0.027775	0.000418	-0.618415	0.000418	0.451544	0.178078	4521	7	37	0.694718	8330	5.4204	4.5726	91.3242	0.00636	0.0199	39991670	8330	7.389041	0.978735	0.000673	0.531036	0.000173	0.460961	4.5e-05	-1.4e-05	1.20449237543639	3645	Transient	tropics_10	0.772000714285714	0.99373903947361	0.62109955423477	1.01461625126007	2.41618497109827	0.979570939840898	3957.28888888889	0.09	0.020825
8.369231	5.350848	-0.00215	0.000345	-0.642232	0.000345	0.47451	0.163525	4437	7	58	0.764772	15045	4.945	4.3425	136.9863	0.00641	0.0168	39984955	15045	7.158904	0.961873	0.000782	0.530878	0.000172	0.453142	6.3e-05	-8e-06	1.06083863749384	3892	Est.	tropics_10	1.19560442857143	1.03740546786789	0.441176470588235	0.991031498413868	2.00581395348837	1.04715519638436	2595.63492063492	0.09	0.0376125
4.721311	4.709218	0.012549	0.000304	-0.612931	0.000304	0.4675	0.170224	4647	7	19	0.548838	3788	5.8285	4.9164	30.4414	0.00619	0.0227	39996212	3788	7.734247	0.995289	0.000864	0.530307	0.000184	0.46943	0.000103	-2.9e-05	1.4424442290339	4285	Transient	tropics_10	0.674473	1.01742114009135	0.351851851851852	1.02159812956914	1.65217391304348	0.995888630892785	1652.66019417476	0.09	0.00947
2.565116	1.771341	0.082627	0.000114	-0.595612	0.000114	0.492839	0.170898	5109	7	16	0.462803	4745	6.4134	4.4164	24.9066	0.00615	0.0211	39995255	4745	9	1.013863	0.000911	0.528639	0.000236	0.479775	0.000138	-7e-05	1.56677271468107	4798	Est.	tropics_10	0.366445142857143	1.07128537487707	0.125137211855104	1.04272502189334	0.483050847457627	1.0272294304622	1238.39130434783	0.09	0.0118625
5.430452	5.706978	0.059035	0.000368	-0.618627	0.000368	0.49306	0.165536	5389	5	85	0.684809	45693	4.1461	4.7397	Inf	0.00596	0.0188	39954307	45693	9.767123	1.027728	0.000946	0.538279	0.000172	0.477464	4.1e-05	1.6e-05	1.27316218592767	4871	Est.	tropics_10	1.0860904	1.03219175552609	0.389006342494715	1.00075154815061	2.13953488372093	1.03266424274919	4037.46341463415	0.09	0.1142325
8.035559	4.720797	-0.033252	0.000305	-0.639552	0.000305	0.458747	0.157032	5627	5	65	0.534374	14924	4.0674	5.3918	91.3242	0.00647	0.0288	39985076	14924	10.419178	0.958497	0.000719	0.537308	0.000158	0.44617	8e-05	-2e-05	1.65458324901828	4886	Transient	tropics_10	1.6071118	1.00917871479068	0.424200278164117	0.981799459475333	1.93037974683544	1.02818880695699	1962.9	0.09	0.03731
5.831633	5.813489	-0.016748	0.000375	-0.621849	0.000375	0.45805	0.172487	5963	7	23	0.20366	2131	4.7125	5.6822	10.1471	0.00653	0.0733	39997869	2131	11.339726	1.012216	0.001504	0.528992	0.000124	0.478601	0.000297	-3e-05	2.28502190882374	4949	Transient	tropics_10	0.833090428571429	0.971523338954174	0.249335106382979	1.01504502398062	3.0241935483871	0.957060265231372	580.76430976431	0.09	0.0053275
6.427984	1.257159	0.027864	8.1e-05	-0.626639	8.1e-05	0.481253	0.150731	5823	6	30	0.302352	2593	4.6255	5.537	22.8311	0.00643	0.0475	39997407	2593	10.956164	0.981167	0.001291	0.533466	0.000146	0.459988	0.00019	-7e-06	2.19079187261635	5644	Transient	tropics_10	1.07133066666667	1.04799267822758	0.0627420604182804	1.00172242202321	0.554794520547945	1.04622946685566	793.321052631579	0.09	0.0064825
7.617391	4.827524	0.009401	0.000311	-0.636193	0.000311	0.47698	0.15845	5991	8	23	0.263228	2249	4.6925	5.7671	14.4196	0.00631	0.0761	39997751	2249	11.416438	1.018703	0.001388	0.527693	0.000117	0.482869	0.00029	-3.9e-05	2.26269807821178	5769	Transient	tropics_10	0.952173875	0.990912295537968	0.224063400576369	1.00305225243685	2.65811965811966	0.987804145637844	546.379310344828	0.09	0.0056225
4.361905	3.649977	0.012394	0.000235	-0.610044	0.000235	0.466063	0.16076	5851	6	25	0.280855	2293	4.4895	3.9356	24.9066	0.00622	0.0433	39997707	2293	11.032877	0.989699	0.001236	0.534245	0.000138	0.463328	2e-04	-1.6e-05	2.09652127546172	5896	Transient	tropics_10	0.726984166666667	1.02300914107545	0.190129449838188	1.01699962032816	1.70289855072464	1.00590294564542	803.8	0.09	0.0057325
7.570093	2.114246	0.047504	0.000136	-0.635813	0.000136	0.495314	0.140671	5893	6	20	0.315158	1999	4.6789	5.5808	19.5695	0.00635	0.0596	39998001	1999	11.147945	0.990977	0.001794	0.532507	0.000138	0.465473	0.000355	-3.3e-05	2.14429604280107	5936	Est.	tropics_10	1.26168216666667	1.05819852096918	0.0758082497212932	0.994362188391099	0.985507246376812	1.06410898161655	396.256338028169	0.09	0.0049975
13.440635	8.275461	0.003285	0.000534	-0.682966	0.000534	0.497198	0.1264	6523	10	85	0.638651	36444	5.3764	4.126	273.9726	0.00644	0.0875	39963556	36444	12.873973	0.974112	0.00092	0.517509	0.000181	0.47083	0.000144	-4.2e-05	1.51054878843885	6101	Est.	tropics_10	1.3440635	1.02995384670916	0.580434782608696	0.976053735411527	2.95027624309392	1.05600322834144	877.777777777778	0.09	0.09111
8.058013	4.482861	0.005273	0.000289	-0.639732	0.000289	0.476966	0.140694	6579	10	71	0.509781	24640	5.7052	4.2795	273.9726	0.00626	0.0977	39975360	24640	13.027397	0.967274	0.001486	0.517248	2e-04	0.467797	0.000297	-6.1e-05	1.82993475443314	6148	Transient	tropics_10	0.8058013	1.0392990266794	0.194481830417227	1.01969221215067	1.445	1.01960038221707	473.717171717172	0.09	0.0616
6.810582	5.764121	0.036741	0.000372	-0.629712	0.000372	0.487128	0.136573	6747	10	41	0.345829	9950	6.8277	4.7397	54.7945	0.00624	0.1396	39990050	9950	13.487671	0.994857	0.00125	0.516614	0.000264	0.481817	0.000266	-0.000109	2.20492261109937	6732	Transient	tropics_10	0.6810582	1.04278734848073	0.2976	1.03122487879801	1.40909090909091	1.01102285722588	513.432330827068	0.09	0.024875
5.694632	4.838284	0.078647	0.000312	-0.620749	0.000312	0.503741	0.124307	7097	9	73	0.542196	33593	7.0948	5.6986	68.4932	0.00635	0.1245	39966407	33593	14.446575	1.017114	0.001092	0.522387	0.000197	0.486925	6.2e-05	8e-06	1.6423139647115	7451	Est.	tropics_10	0.632736888888889	1.06361958577199	0.285714285714286	1.02901042343499	1.58375634517767	1.03453509267341	2004.95161290323	0.09	0.0839825
6.42289	4.261911	0.028633	0.000275	-0.626598	0.000275	0.482228	0.119531	7321	7	124	0.603287	54402	5.1812	6.3123	Inf	0.00618	0.0778	39945598	54402	15.060274	1.002385	0.001283	0.531034	0.000167	0.472018	0.000102	3e-05	1.59092002859013	7765	Est.	tropics_10	0.917555714285714	1.02659842771646	0.214341387373344	1.00635131425707	1.64670658682635	1.02163053103907	1171.87254901961	0.09	0.136005
10.263279	3.16394	0.008152	0.000204	-0.657445	0.000204	0.486646	0.118789	7741	8	30	0.399131	4605	4.34	7.463	34.2466	0.00669	0.0557	39995395	4605	16.210959	0.998832	0.001314	0.527553	0.000212	0.473549	0.000165	-2.3e-05	2.13116573038107	8294	Transient	tropics_10	1.282909875	1.00936425547704	0.155251141552511	0.982220891736432	0.962264150943396	1.02765711679256	719.933333333333	0.09	0.0115125
10.804009	6.79455	0.011568	0.000438	-0.661788	0.000438	0.490438	0.119131	7783	8	27	0.353833	4748	4.4838	7.5781	45.6621	0.00625	0.0626	39995252	4748	16.326027	1.006449	0.001401	0.527734	0.000218	0.476991	0.000174	-2e-05	2.15812415362287	8423	Transient	tropics_10	1.350501125	1.00515293677293	0.312633832976445	0.977628938036654	2.00917431192661	1.02819130759281	684.66091954023	0.09	0.01187
4.10984	2.816311	0.057758	0.000182	-0.60802	0.000182	0.486734	0.118631	7741	8	30	0.399131	4605	4.34	7.463	34.2466	0.00669	0.0557	39995395	4605	16.210959	0.998832	0.001314	0.527553	0.000212	0.473549	0.000165	-2.3e-05	2.13116573038107	8838	Est.	tropics_10	0.51373	1.06069747035477	0.138508371385084	1.03198687065553	0.858490566037736	1.02784294761471	718.975757575758	0.09	0.0115125
4.626263	4.234058	0.050382	0.000273	-0.612168	0.000273	0.485174	0.122027	7825	7	26	0.295506	5296	4.5587	7.6932	39.1389	0.00618	0.0648	39994704	5296	16.441096	1.017998	0.001485	0.529341	0.000232	0.480976	0.000156	-8e-06	2.10576775900411	9120	Est.	tropics_10	0.660894714285714	1.03307939568393	0.183838383838384	1.0242436546639	1.17672413793103	1.00872808622468	782.224358974359	0.09	0.01324
11.186567	5.962705	-0.000776	0.000385	-0.664861	0.000385	0.485907	0.115897	8497	6	28	0.482565	4273	6.2961	4.1836	54.7945	0.00672	0.0624	39995727	4273	18.282192	0.982622	0.000794	0.532667	0.000207	0.461513	0.000176	-8.8e-05	1.7533699307524	9461	Transient	tropics_10	1.86442783333333	1.01689591827797	0.484886649874055	0.965603306935389	1.85990338164251	1.05285658258814	658.505681818182	0.09	0.0106825
7.079787	5.746294	0.011319	0.000371	-0.631875	0.000371	0.475897	0.116908	8427	6	42	0.544228	7337	6.0455	4.2548	136.9863	0.00636	0.0594	39992663	7337	18.090411	0.972925	0.000774	0.534425	0.00019	0.455409	0.000141	-6.2e-05	1.6960373288728	9472	Est.	tropics_10	1.1799645	1.03952853741442	0.479328165374677	0.994702955497377	1.95263157894737	1.04498813154769	829.13475177305	0.09	0.0183425
3.769976	3.072997	0.014329	0.000198	-0.60529	0.000198	0.464771	0.126442	8511	6	28	0.476202	4013	6.3908	6.7096	68.4932	0.00647	0.064	39995987	4013	18.320548	0.976683	0.000967	0.532551	0.000211	0.458826	0.000212	-8.8e-05	1.7581430416978	9572	Est.	tropics_10	0.628329333333333	1.03865036272876	0.204756980351603	1.02509635324353	0.938388625592417	1.01295698151369	596.424528301887	0.09	0.0100325
10.878378	3.64737	0.025781	0.000235	-0.662386	0.000235	0.497717	0.116452	8749	7	12	0.337897	1607	7.1131	4.874	11.4155	0.00628	0.0796	39998393	1607	18.972603	1.006834	0.000681	0.527937	0.000245	0.477231	0.000224	-0.000148	1.50943983540057	10560	Est.	tropics_10	1.554054	1.01915132426606	0.345080763582966	0.976668801873107	0.959183673469388	1.0429268006479	519.875	0.09	0.0040175
11.743866	4.480672	0.059302	0.000289	-0.669337	0.000289	0.518561	0.12038	9393	13	47	0.348486	23714	9.1818	6.6384	136.9863	0.00617	0.0939	39976286	23714	20.736986	1.010381	0.000862	0.50664	0.000226	0.49898	0.000217	-0.000116	1.60026249644164	10623	Est.	tropics_10	0.903374307692308	1.05019358364934	0.335266821345708	1.0106741533714	1.2787610619469	1.03924205378973	554.746543778802	0.09	0.059285
15.613718	5.766551	0.041787	0.000372	-0.700421	0.000372	0.525561	0.111437	9813	14	48	0.586621	17311	9.4473	7.789	136.9863	0.00641	0.1107	39982689	17311	21.887671	0.992322	0.001049	0.501899	0.000183	0.49461	0.000231	-7.4e-05	1.6929078930476	10952	Est.	tropics_10	1.11526557142857	1.05073994719723	0.354623450905624	0.988996362574893	2.0327868852459	1.06257657548371	482.411255411255	0.09	0.0432775
13.407011	5.246107	0.050993	0.000338	-0.682696	0.000338	0.521311	0.1093	10317	15	82	0.731334	33283	5.0584	9.1699	Inf	0.00633	0.0396	39966717	33283	23.268493	0.995712	0.000893	0.496641	0.00016	0.501413	7e-05	-4e-06	1.2948352188544	12059	Est.	tropics_10	0.893800733333333	1.05684728822062	0.378499440089586	1.01734047823726	2.1125	1.03968385343021	1561.42857142857	0.09	0.0832075
11.118898	4.681852	0.083696	0.000302	-0.664318	0.000302	0.528671	0.108362	10807	14	58	0.538659	21082	5.3207	10.5123	273.9726	0.00636	0.0615	39978918	21082	24.610959	1.01088	0.002357	0.503074	0.000171	0.502425	0.000293	5.5e-05	1.79585832275797	13069	Transient	tropics_10	0.794207	1.07559582233022	0.128128977513789	1.02295960808987	1.76608187134503	1.05223864258347	369.836177474403	0.09	0.052705
12.025	4.347292	0.066682	0.00028	-0.671596	0.00028	0.523538	0.11139	10793	14	56	0.578287	20310	5.3197	10.474	273.9726	0.00634	0.06	39979690	20310	24.572603	0.99993	0.002148	0.502384	0.000173	0.497684	0.000267	4.5e-05	1.73484669828953	13122	Transient	tropics_10	0.858928571428571	1.06903032839552	0.130353817504655	1.01693633210046	1.61849710982659	1.0519486260358	417.191011235955	0.09	0.050775
10.534091	1.544292	0.041786	1e-04	-0.65962	1e-04	0.504341	0.21003	2589	11	8	0.876457	858	5.0449	4.7397	8.3022	0.00585	0.0047	39999142	858	2.09589	1.031285	0.000507	0.513996	0.000105	0.50177	8e-06	7e-06	0.457558891378518	1970	Est.	tropics_11	0.957644636363636	1.01104090839177	0.19723865877712	1.0059373522755	0.952380952380952	1.00512386153018	26253.75	0.09	0.002145
4.223058	4.754757	-0.04466	0.000307	-0.608929	0.000307	0.439745	0.204022	3331	4	22	0.736635	4059	3.3456	6.7726	68.4932	0.00678	0.0135	39995941	4059	4.128767	0.937779	0.00072	0.541091	0.000151	0.433438	5.6e-05	0	1.09541956274164	2159	Transient	tropics_11	1.0557645	1.01977392993428	0.426388888888889	1.00525255380226	2.03311258278146	1.01455110073413	3643.25	0.09	0.0101475
2.130631	3.365819	0.012436	0.000217	-0.592122	0.000217	0.457804	0.19986	3373	4	21	0.672627	2349	3.7278	6.8877	54.7945	0.00622	0.0165	39997651	2349	4.243836	0.945719	0.000842	0.541569	0.00017	0.43672	6.6e-05	2e-06	1.23591522924213	2422	Est.	tropics_11	0.53265775	1.07062843042537	0.257719714964371	1.02138831688985	1.27647058823529	1.04827807290713	3028.18181818182	0.09	0.0058725
8.914286	0.764082	-0.013111	4.9e-05	-0.64661	4.9e-05	0.471223	0.193058	3583	5	6	0.725309	324	4.2686	7.463	3.4247	0.00602	0.0207	39999676	324	4.819178	0.988492	0.001371	0.53843	0.000325	0.459116	4.7e-05	1.1e-05	0.894262760385497	3285	Transient	tropics_11	1.7828572	0.99846490893402	0.0357403355215171	0.972862795605573	0.150769230769231	1.02637024194321	4107.6170212766	0.09	0.00081
12.26484	7.409964	0.039892	0.000478	-0.673522	0.000478	0.510838	0.180494	4507	8	55	0.804103	32563	4.1975	2.6384	136.9863	0.00604	0.0138	39967437	32563	7.350685	1.012711	0.000585	0.524217	0.000169	0.48321	5.9e-05	-3.7e-05	0.82219960480198	3341	Est.	tropics_11	1.533105	1.02763609035407	0.817094017094017	0.972706932803244	2.82840236686391	1.05717596904038	3059.22033898305	0.09	0.0814075
11.851675	7.451684	0.031146	0.000481	-0.670203	0.000481	0.504356	0.172191	4927	11	23	0.423211	4317	5.651	8.5932	39.1389	0.00612	0.0406	39995683	4317	8.50137	0.990044	0.001724	0.514484	0.000218	0.481641	0.000581	-0.000196	1.68768423215053	3941	Est.	tropics_11	1.077425	1.04201036697783	0.279002320185615	0.994403541194746	2.20642201834862	1.04716168266406	296.370051635112	0.09	0.0107925
15.549889	3.462589	0.042711	0.000223	-0.699908	0.000223	0.525604	0.163612	4969	11	18	0.411496	4158	5.6168	10.8603	27.3973	0.00621	0.0438	39995842	4158	8.616438	1.005241	0.000973	0.512128	0.000223	0.491177	0.000303	-0.000144	1.69176439671181	4172	Transient	tropics_11	1.41362627272727	1.03819506008029	0.229188078108941	0.969739970751398	1	1.0700908226566	539.973597359736	0.09	0.010395
14.210634	4.714325	0.020781	0.000304	-0.689151	0.000304	0.508709	0.151436	5711	10	28	0.601086	4788	5.1848	4.137	27.3973	0.0066	0.0241	39995212	4788	10.649315	0.974094	0.00104	0.516723	0.000203	0.471631	0.000248	-9.1e-05	1.45510737583947	5021	Est.	tropics_11	1.4210634	1.04815185033051	0.292307692307692	0.971511018414367	1.49753694581281	1.0786165455621	610.629032258064	0.09	0.01197
12.165899	2.645289	3.4e-05	0.000171	-0.672727	0.000171	0.490117	0.166831	5991	12	15	0.48118	2338	5.3392	4.6685	17.1233	0.00617	0.0465	39997662	2338	11.416438	1.008943	0.000728	0.507315	0.000232	0.497663	0.000236	-0.000144	1.59045233593355	5223	Transient	tropics_11	1.01382491666667	0.991169967558134	0.23489010989011	1.00591358314738	0.737068965517241	0.98483712873973	706.911016949153	0.09	0.005845
8.235294	2.870127	0.037352	0.000185	-0.641156	0.000185	0.492944	0.175627	6033	13	13	0.555422	2499	4.8624	4.7836	13.6986	0.00653	0.0429	39997501	2499	11.531507	1.02143	0.000894	0.506226	0.000216	0.504992	0.000382	-0.00019	1.45310988577343	5368	Transient	tropics_11	0.633484153846154	1.01627948373965	0.206935123042506	1.04041125146685	0.856481481481482	0.976142196312021	459.756544502618	0.09	0.0062475
9.315457	1.256953	0.047344	8.1e-05	-0.649832	8.1e-05	0.502245	0.165699	6103	13	13	0.582446	3475	5.0384	4.9753	17.1233	0.0063	0.0446	39996525	3475	11.723288	1.019908	0.000688	0.503172	0.000222	0.50722	0.000244	-0.000149	1.37192848096903	5393	Est.	tropics_11	0.716573615384615	1.02801686531841	0.117732558139535	1.03768390891988	0.364864864864865	0.99019163282205	679.094262295082	0.09	0.0086875
12.442958	7.364546	0.039451	0.000475	-0.674953	0.000475	0.511281	0.156853	6579	14	52	0.327026	27585	6.8796	4.7466	273.9726	0.00631	0.0674	39972415	27585	13.027397	1.008488	0.000805	0.499226	0.000209	0.505435	0.000216	-0.000113	1.92449662078656	5467	Est.	tropics_11	0.888782714285714	1.03148428726902	0.590062111801242	1.01993956949696	2.27272727272727	1.01156627459515	726.171296296296	0.09	0.0689625
12.077865	3.501374	0.053462	0.000226	-0.67202	0.000226	0.516779	0.141334	6929	13	53	0.545152	12303	5.2249	5.4795	91.3242	0.0063	0.053	39987697	12303	13.986301	1.007871	0.001382	0.503267	0.000208	0.500867	0.000155	-1e-05	1.849263100799	6005	Est.	tropics_11	0.929066538461538	1.04667849770811	0.163531114327062	1.01472174759056	1.08653846153846	1.03176891270537	911.832258064516	0.09	0.0307575
11.317565	7.189187	0.004795	0.000464	-0.665913	0.000464	0.489415	0.14345	7405	13	77	0.771753	27146	3.7483	2.9288	273.9726	0.00633	0.0135	39972854	27146	15.290411	0.983686	0.000907	0.504809	0.000162	0.487325	6.1e-05	5e-06	1.07865634429579	6504	Est.	tropics_11	0.870581923076923	1.02147078885844	0.511576626240353	1.01781903700579	2.8641975308642	1.00428871902734	2351.6393442623	0.09	0.067865
13.346897	5.96449	0.047815	0.000385	-0.682213	0.000385	0.51917	0.130629	7503	13	60	0.654803	15116	4.0301	7.2767	Inf	0.0066	0.0164	39984884	15116	15.558904	0.988773	0.001043	0.506485	0.00017	0.488231	9.4e-05	2e-06	1.24075909585121	6805	Est.	tropics_11	1.02668438461538	1.06088715681563	0.369127516778523	0.99804947548705	2.26470588235294	1.06336959349161	1389.67021276596	0.09	0.03779
16.024911	3.627137	0.087824	0.000234	-0.703723	0.000234	0.552078	0.115389	7727	13	34	0.459385	12680	3.7008	6.7781	30.4414	0.00627	0.0363	39987320	12680	16.172603	1.015181	0.001517	0.50356	0.000159	0.504472	0.00051	-0.000144	1.45479242830801	7514	Est.	tropics_11	1.23268546153846	1.07546925034101	0.154251812788398	0.982484617435071	1.47169811320755	1.09436797285082	226.252941176471	0.09	0.0317
13.315152	3.24371	0.041228	0.000209	-0.681958	0.000209	0.515542	0.119634	8287	17	39	0.794019	8326	3.9007	3.0301	68.4932	0.00602	0.0163	39991674	8326	17.706849	0.969381	0.00133	0.490624	0.000186	0.494121	0.000142	6e-06	0.975569311658678	8594	Est.	tropics_11	0.783244235294118	1.07500526099379	0.157142857142857	1.03057740099551	1.12365591397849	1.04335172963707	842.492957746479	0.09	0.020815
23.942078	2.177224	0.036642	0.00014	-0.767316	0.00014	0.558885	0.104471	8483	16	23	0.584261	6468	3.7566	9.963	18.2648	0.00651	0.0411	39993532	6468	18.243836	1.033114	0.001633	0.494543	0.000237	0.522695	0.000416	-0.000123	1.24141440656496	9197	Transient	tropics_11	1.496379875	1.00407272888201	0.0857317819963258	0.938760562012572	0.590717299578059	1.06923731813008	251.132211538462	0.09	0.01617
16.125749	5.311818	0.040435	0.000343	-0.704533	0.000343	0.527086	0.118744	8665	15	40	0.758348	22760	3.425	10.4616	136.9863	0.00614	0.0233	39977240	22760	18.742466	1.040402	0.000753	0.496189	0.000205	0.524532	0.000112	-7.2e-05	1.00123809559264	9313	Transient	tropics_11	1.07504993333333	1.00082816581201	0.455511288180611	0.99627234148385	1.67317073170732	1.00486910236172	1060.21428571429	0.09	0.0569
15.716418	7.088735	-0.032054	0.000457	-0.701246	0.000457	0.488446	0.132769	9071	15	40	0.590035	8530	4.9436	11.5753	45.6621	0.00656	0.0196	39991470	8530	19.854795	0.957466	0.000828	0.497777	0.000213	0.48118	0.00014	-6.6e-05	1.55209943929757	9370	Transient	tropics_11	1.0477612	1.01147642228113	0.551932367149758	0.996363720744727	2.14553990610329	1.01510037823683	948.35	0.09	0.021325
13.963816	8.93948	-0.028065	0.000577	-0.687168	0.000577	0.483522	0.129144	9099	15	30	0.579717	6705	5.0121	11.6479	68.4932	0.00635	0.018	39993295	6705	19.931507	0.963159	0.000835	0.498008	0.000214	0.4838	0.000123	-5.9e-05	1.55775276529976	9443	Transient	tropics_11	0.930921066666667	1.00951677097087	0.691017964071856	1.01002101526471	2.69626168224299	0.999425382389417	1049.9512195122	0.09	0.0167625
15.284916	4.572454	0.024265	0.000295	-0.69778	0.000295	0.514866	0.129528	9337	14	18	0.536339	1486	6.301	12.3041	13.6986	0.00625	0.0285	39998514	1486	20.583562	0.988167	0.000739	0.500074	0.00021	0.49444	0.000221	-0.000125	1.67267930886521	10412	Est.	tropics_11	1.09177971428571	1.03683060737045	0.399188092016238	0.995230601385719	1.4047619047619	1.04131138257423	586.099547511312	0.09	0.003715
17.449153	1.755889	0.01389	0.000113	-0.715163	0.000113	0.518484	0.132078	9449	15	13	0.465041	1230	6.3284	12.611	10.5374	0.00647	0.0285	39998770	1230	20.890411	0.99868	0.000591	0.498843	0.00019	0.500834	0.000103	-7.6e-05	1.57214969799902	10433	Transient	tropics_11	1.16327686666667	1.0153271460759	0.191201353637902	0.980493622202633	0.594736842105263	1.03524121764896	1282.31067961165	0.09	0.003075
10.890756	2.618318	0.050496	0.000169	-0.662485	0.000169	0.510217	0.132237	9561	14	14	0.466723	1187	5.7244	12.9178	8.5616	0.00666	0.035	39998813	1187	21.19726	1.026796	0.001116	0.499179	0.000208	0.514522	0.000146	-4.6e-05	1.59955228802794	10517	Transient	tropics_11	0.777911142857143	1.02434432562648	0.151433691756272	1.03283301869883	0.8125	0.991633010833356	905.732876712329	0.09	0.0029675
15.774545	2.50917	0.046239	0.000162	-0.701713	0.000162	0.528399	0.133314	9715	14	14	0.524951	3046	5.1542	13.3397	8.5616	0.00628	0.0297	39996954	3046	21.619178	1.036312	0.000794	0.499492	0.000137	0.518892	7.1e-05	-1e-05	1.4128564120945	10529	Transient	tropics_11	1.12675321428571	1.01062681089142	0.204030226700252	0.992479121452262	1.18248175182482	1.01832173168983	1877.66197183099	0.09	0.007615
12.503603	6.656712	0.08654	0.000429	-0.67544	0.000429	0.536185	0.130055	9925	14	50	0.572605	26947	5.5516	13.9151	91.3242	0.0061	0.0351	39973053	26947	22.194521	1.04286	0.00089	0.500349	0.000174	0.521273	5e-05	-9e-06	1.44324182765125	10543	Est.	tropics_11	0.8931145	1.04558136532687	0.482022471910112	1.01715490799741	2.46551724137931	1.02860689120672	2601.1	0.09	0.0673675
12.19403	1.967328	0.008024	0.000127	-0.672953	0.000127	0.494153	0.138711	10597	12	18	0.469435	1734	7.1209	15.7562	8.8378	0.00909	0.0462	39998266	1734	24.035616	0.988221	0.000996	0.508579	0.000169	0.485977	0.000109	-1.3e-05	1.55506481465311	11383	Transient	tropics_11	1.01616916666667	1.02007170315612	0.127510040160643	1.00318678369473	0.751479289940828	1.01682384145752	1272.57798165138	0.09	0.004335
10.621849	3.462044	0.027208	0.000223	-0.660325	0.000223	0.497412	0.135308	10513	12	20	0.624425	2391	6.4432	15.526	24.9066	0.00906	0.0366	39997609	2391	23.805479	0.980397	0.00109	0.510027	0.000186	0.480757	0.000114	-1e-05	1.4016269418714	11719	Est.	tropics_11	0.885154083333333	1.04812797008969	0.204587155963303	1.01305104455498	1.1989247311828	1.03464328132508	1186.91228070175	0.09	0.0059775
7.577073	6.440951	0.050427	0.000416	-0.635869	0.000416	0.496951	0.198767	2309	8	45	0.515812	14767	4.2313	5.5753	91.3242	0.00144	0.0808	39985233	14767	1.328767	0.99523	0.000878	0.52685	0.00022	0.47256	0.000148	-7e-05	1.76053960562057	1823	Est.	tropics_13	0.947134125	1.05676083416539	0.47380410022779	1.00498277387032	1.89090909090909	1.051614609785	1343.02027027027	0.09	0.0369175
8.04952	4.500849	0.038974	0.00029	-0.639664	0.00029	0.493365	0.181686	2701	7	68	0.49803	31468	3.7397	6.6493	91.3242	0.00601	0.0644	39968532	31468	2.40274	1.020971	0.001015	0.529015	0.000155	0.482712	0.000146	-2.6e-05	1.92932731617384	2177	Transient	tropics_13	1.14993142857143	1.01838685914587	0.285714285714286	0.997078767266455	1.87096774193548	1.02206905981206	1244.42465753425	0.09	0.07867
7.692799	3.923097	0.056523	0.000253	-0.636799	0.000253	0.500583	0.17885	2645	7	60	0.54523	25105	3.939	6.4959	Inf	0.00621	0.0751	39974895	25105	2.249315	1.023436	0.001127	0.529502	0.000157	0.483414	0.00015	-1.6e-05	1.86317870456217	2281	Est.	tropics_13	1.09897128571429	1.03392000280647	0.224489795918367	0.999019817492567	1.61146496815287	1.03551614144398	1192.33333333333	0.09	0.0627625
4.816603	7.919822	0.005999	0.000511	-0.613696	0.000511	0.465116	0.186769	2869	8	80	0.26005	30598	3.9529	7.1096	68.4932	0.00841	0.0572	39969402	30598	2.863014	0.991384	0.000958	0.527299	0.000177	0.470253	0.000125	-2.8e-05	2.35278317446501	2320	Transient	tropics_13	0.602075375	1.0147602039538	0.533402922755741	1.02664020014048	2.88700564971751	0.989076093081809	1494.152	0.09	0.076495
10.116358	6.143291	-0.017522	0.000396	-0.656265	0.000396	0.473853	0.172282	3051	8	48	0.238211	13148	4.5322	3.3589	45.6621	0.00618	0.0599	39986852	13148	3.361644	0.981123	0.00087	0.527764	2e-04	0.465022	0.000131	-5.2e-05	2.59267509191982	2540	Transient	tropics_13	1.26454475	1.00153662441273	0.455172413793103	0.98298744100539	1.98	1.01899049937422	1315.12977099237	0.09	0.03287
5.092123	6.115679	-0.004546	0.000395	-0.615909	0.000395	0.460999	0.18087	3135	7	39	0.183873	8272	4.9112	3.589	68.4932	0.00332	0.0649	39991728	8272	3.591781	0.990638	0.000882	0.528215	0.000208	0.469101	1e-04	-3.7e-05	2.6511707098832	2740	Transient	tropics_13	0.727446142857143	1.00487192841154	0.447845804988662	1.02259435273225	1.89903846153846	0.982728666108152	1808.7	0.09	0.02068
7.782066	13.682357	-0.009109	0.000883	-0.637516	0.000883	0.468939	0.17212	3107	7	42	0.211402	9612	4.749	3.5123	45.6621	0.00839	0.0617	39990388	9612	3.515068	0.982972	0.000942	0.52821	0.000211	0.465516	0.000149	-5.7e-05	2.61980600214208	2776	Est.	tropics_13	1.11172371428571	1.00809825840274	0.937367303609342	1.00074562491583	4.18483412322275	1.00735313071946	1155.1677852349	0.09	0.02403
8.161905	3.605533	0.036207	0.000233	-0.640566	0.000233	0.492145	0.165809	3401	6	33	0.402348	6984	5.1404	3.8164	22.8311	-0.00407	0.0564	39993016	6984	4.320548	1.019176	0.000763	0.532144	0.000174	0.47903	7.7e-05	-2.6e-05	2.15353632021404	3459	Transient	tropics_13	1.3603175	1.01736153173006	0.305373525557012	0.990322283020674	1.33908045977011	1.02737824353381	2153.36363636364	0.09	0.01746
2.670652	3.085008	0.091173	0.000199	-0.59646	0.000199	0.49767	0.161653	3583	6	49	0.414282	19185	5.3092	4.3151	68.4932	0.00762	0.056	39980815	19185	4.819178	1.030013	0.001267	0.532233	0.000188	0.48399	0.000119	2e-06	2.00993608842711	3643	Est.	tropics_13	0.445108666666667	1.06353852154048	0.157063930544594	1.03480594418433	1.05851063829787	1.02826504679849	1358.42857142857	0.09	0.0479625
8.061674	2.286945	0.001258	0.000148	-0.639761	0.000148	0.474801	0.153241	4353	6	18	0.297271	2052	5.9362	5.811	14.4196	0.00767	0.0795	39997948	2052	6.928767	1.004913	0.001149	0.53256	0.000164	0.472021	0.000239	-6e-05	1.96415227803651	3725	Transient	tropics_13	1.34361233333333	0.996363656967235	0.128807658833768	0.990345617382699	0.902439024390244	1.00588956847259	641.175732217573	0.09	0.00513
4.668182	2.530806	-0.00336	0.000163	-0.612504	0.000163	0.459909	0.158675	4269	6	20	0.326427	2365	5.1222	5.5808	14.4196	0.00276	0.0606	39997635	2365	6.69863	0.997892	0.000907	0.53573	0.00019	0.465963	0.000178	-6.6e-05	1.90170675792915	3947	Transient	tropics_13	0.778030333333333	0.998751005602942	0.179713340683572	1.01168876203828	0.857894736842105	0.987007552101776	891.432584269663	0.09	0.0059125
4.674772	7.49605	-0.012763	0.000484	-0.612557	0.000484	0.45564	0.157287	4157	5	27	0.563824	3400	4.5679	5.274	18.2648	0.0075	0.0392	39996600	3400	6.391781	0.975554	0.001185	0.538356	0.00017	0.453206	0.000157	-9e-06	1.66237048098316	4080	Transient	tropics_13	0.9349544	1.01205889339211	0.408438818565401	1.00670057670184	2.84705882352941	1.00537062616117	1001.82802547771	0.09	0.0085
7.233449	4.617975	0.020318	0.000298	-0.633109	0.000298	0.480737	0.144737	4213	5	26	0.466114	2774	4.8937	5.4274	17.1233	0.00807	0.0487	39997226	2774	6.545205	0.987475	0.001226	0.537931	0.000182	0.459126	0.000174	-1.9e-05	1.8379233604321	4552	Est.	tropics_13	1.4466898	1.03347002773921	0.243066884176183	0.987001203530969	1.63736263736264	1.04706986753092	831.82183908046	0.09	0.006935
3.567376	6.628439	0.012327	0.000428	-0.603662	0.000428	0.463074	0.157771	4199	5	24	0.459469	2936	4.7	5.389	22.8311	0.00622	0.0438	39997064	2936	6.506849	0.975814	0.00115	0.537694	0.000187	0.453913	0.000165	-2.4e-05	1.8433936097154	4665	Transient	tropics_13	0.7134752	1.03749617306205	0.372173913043478	1.01694562938003	2.28877005347594	1.02018228162666	956.187878787879	0.09	0.00734
5.335025	1.512123	0.027488	9.8e-05	-0.61786	9.8e-05	0.476862	0.156216	4423	7	18	0.399345	2136	6.1859	6.0027	9.7847	0.00331	0.0913	39997864	2136	7.120548	1.015576	0.001517	0.530057	0.000157	0.479247	0.000292	-4.2e-05	1.86934865227482	5056	Transient	tropics_13	0.762146428571429	1.01210473721502	0.0646011865524061	1.01705452688191	0.624203821656051	0.995023443026247	534.986301369863	0.09	0.00534
6.325666	7.347937	0.011496	0.000474	-0.625817	0.000474	0.47312	0.147146	5123	8	54	0.602631	8438	4.7649	7.9205	54.7945	0.00623	0.0368	39991562	8438	9.038356	0.97599	0.000951	0.523882	0.000187	0.465997	0.000146	-4.1e-05	1.76002789854891	5272	Transient	tropics_13	0.79070825	1.03644743588784	0.498422712933754	1.02088695264164	2.53475935828877	1.01528550612987	1007.84931506849	0.09	0.021095
6.770833	3.03776	0.027083	0.000196	-0.629393	0.000196	0.482229	0.142886	5417	10	23	0.435029	4756	5.2265	5.4301	54.7945	0.00619	0.0608	39995244	4756	9.843836	1.016853	0.000843	0.517883	0.000209	0.491225	0.000184	-9.1e-05	1.90550155576136	5311	Transient	tropics_13	0.6770833	1.01042439549275	0.232502965599051	1.02902621319183	0.937799043062201	0.981686599826963	776.554347826087	0.09	0.01189
11.237562	4.812967	0.017871	0.000311	-0.665271	0.000311	0.495307	0.131444	5123	8	54	0.602631	8438	4.7649	7.9205	54.7945	0.00623	0.0368	39991562	8438	9.038356	0.97599	0.000951	0.523882	0.000187	0.465997	0.000146	-4.1e-05	1.76002789854891	5526	Est.	tropics_13	1.40469525	1.04307589405332	0.327024185068349	0.981393097039598	1.66310160427808	1.06289740062704	900.301369863014	0.09	0.021095
11.583942	5.116433	0.064796	0.00033	-0.668053	0.00033	0.520669	0.131073	5669	11	42	0.533764	17667	5.4581	6.1205	91.3242	0.00614	0.0567	39982333	17667	10.534247	1.027659	0.000829	0.511581	0.000159	0.502468	0.000131	-4.5e-05	1.69332819935455	6318	Est.	tropics_13	1.05308563636364	1.03822507869551	0.398069963811821	1.00219876209633	2.07547169811321	1.03622320227358	1000.5572519084	0.09	0.0441675
12.196483	4.976951	0.04131	0.000321	-0.672973	0.000321	0.511251	0.128109	5991	12	93	0.440681	30083	4.677	6.9986	273.9726	0.00604	0.0411	39969917	30083	11.416438	0.985331	0.001053	0.509582	0.00015	0.48361	0.000151	-1.7e-05	2.01161794634631	6454	Est.	tropics_13	1.01637358333333	1.05769039009669	0.304843304843305	1.00119220728381	2.14	1.05715555923161	848.403973509934	0.09	0.0752075
11.241807	3.680854	0.090334	0.000237	-0.665305	0.000237	0.532659	0.116518	6173	12	61	0.336977	16743	4.0376	5.0603	136.9863	0.00644	0.0452	39983257	16743	11.915068	0.993966	0.002217	0.508911	0.000143	0.488449	0.000392	5e-06	2.11925745197239	7086	Est.	tropics_13	0.93681725	1.10118434529312	0.106901217861976	1.01022909349257	1.65734265734266	1.09051098477016	297.239795918367	0.09	0.0418575
14.22373	5.573271	0.059652	0.00036	-0.689256	0.00036	0.529643	0.114054	6369	12	115	0.723577	58794	2.3888	5.5959	91.3242	0.00614	0.0202	39941206	58794	12.452055	1.031204	0.001107	0.507074	0.000114	0.50861	0.00017	-8e-06	1.16711265421539	7388	Transient	tropics_13	1.18531083333333	1.02934733739981	0.32520325203252	0.989893744337276	3.15789473684211	1.04135388608167	670.905882352941	0.09	0.146985
10.294786	3.525691	0.034797	0.000227	-0.657698	0.000227	0.500298	0.11222	6551	13	97	0.604732	35333	2.9513	3.0137	273.9726	0.00646	0.0218	39964667	35333	12.950685	0.970675	0.001128	0.506917	0.000159	0.47885	9.2e-05	2e-05	1.53827151753875	7839	Est.	tropics_13	0.791906615384615	1.06669018913202	0.201241134751773	1.02194737356502	1.42767295597484	1.04479064425185	1219.78260869565	0.09	0.0883325
11.027223	8.094238	0.06238	0.000522	-0.663581	0.000522	0.51708	0.110443	6775	11	40	0.683391	16503	2.7354	6.7096	91.3242	0.00607	0.0235	39983497	16503	13.564384	1.014595	0.001319	0.511658	0.000139	0.49589	0.000156	1.5e-05	1.38446578325766	8902	Est.	tropics_13	1.00247481818182	1.04905575845223	0.395754359363154	1.00653913326479	3.75539568345324	1.04273125088225	707.967948717949	0.09	0.0412575
9.980198	7.099909	0.054895	0.000458	-0.655171	0.000458	0.509011	0.110619	6859	11	46	0.602472	23143	2.8439	6.9397	68.4932	0.00626	0.0206	39976857	23143	13.794521	1.019798	0.00135	0.513073	0.000164	0.497041	0.00012	2.4e-05	1.27414651478138	8998	Est.	tropics_13	0.907290727272727	1.03592052909981	0.339259259259259	1.01224045231072	2.79268292682927	1.02408252035546	921.825	0.09	0.0578575
6.663934	4.550994	0.017375	0.000294	-0.628535	0.000294	0.477135	0.121107	7559	9	24	0.351729	2573	5.2973	14.2808	17.1233	0.02396	0.0426	39997427	2573	15.712329	1.000319	0.00132	0.523425	0.00018	0.47795	0.000152	0	1.94048006722804	9989	Transient	tropics_13	0.740437111111111	1.01720233580296	0.222727272727273	1.01900486183406	1.63333333333333	0.998294800711371	796.756578947368	0.09	0.0064325
8.294776	3.513853	0.045206	0.000227	-0.641634	0.000227	0.497071	0.117053	7517	9	28	0.389531	2770	5.24	14.226	39.1389	0.0599	0.0412	39997230	2770	15.59726	0.988871	0.00119	0.522487	0.000174	0.473332	0.000137	-2e-06	1.86520093925056	10294	Est.	tropics_13	0.921641777777778	1.05801804668557	0.190756302521008	1.00754953092173	1.30459770114943	1.05015295817735	854.401459854015	0.09	0.006925
3.695817	1.816218	0.089489	0.000117	-0.604694	0.000117	0.500736	0.11777	7629	8	21	0.291971	2877	5.274	3.5699	13.0463	0.00607	0.0452	39997123	2877	15.90411	1.017157	0.00184	0.525951	0.000175	0.483603	0.00021	3e-05	1.84093008690605	10604	Est.	tropics_13	0.461977125	1.07516863520366	0.0635869565217391	1.03857878582412	0.668571428571429	1.03542781992668	560.809523809524	0.09	0.0071925
8.175926	4.490655	-0.014893	0.00029	-0.640679	0.00029	0.467638	0.119514	8273	8	36	0.318004	3327	6.1742	15.2616	45.6621	0.02433	0.0757	39996673	3327	17.668493	0.966609	0.001408	0.527915	0.000194	0.458113	0.000358	-0.000104	2.39343196467578	10714	Transient	tropics_13	1.02199075	1.01925116796975	0.205965909090909	0.998142719966908	1.49484536082474	1.02079181337356	333.837988826816	0.09	0.0083175
9.15035	5.848024	-0.00913	0.000377	-0.648506	0.000377	0.474031	0.118384	8287	8	38	0.286954	2882	6.0949	5.3726	39.1389	0.00656	0.0752	39997118	2882	17.706849	0.977181	0.001397	0.527809	0.000187	0.463185	0.000333	-8.9e-05	2.41113693236632	10817	Transient	tropics_13	1.14379375	1.01405118590883	0.269863994273443	0.990559645732131	2.01604278074866	1.02341612962423	355.507507507508	0.09	0.007205
10.12532	4.089154	0.025598	0.000264	-0.656337	0.000264	0.494657	0.114075	8245	7	42	0.381406	4195	5.7878	5.2575	68.4932	0.00792	0.0652	39995805	4195	17.591781	0.960274	0.001459	0.529755	0.00019	0.453524	0.000365	-1e-04	2.39572536829571	10859	Est.	tropics_13	1.44647428571429	1.06837053000648	0.180945853324195	0.97922253232493	1.38947368421053	1.09069641297925	312.534246575342	0.09	0.0104875
3.29771	2.407552	0.000295	0.000155	-0.601496	0.000155	0.456529	0.127349	8427	9	18	0.295311	1429	6.4939	15.4726	7.8278	0.04536	0.1059	39998571	1429	18.090411	1.011332	0.00132	0.521665	0.000219	0.485118	0.000389	-0.000144	1.95621869066465	10976	Transient	tropics_13	0.366412222222222	0.989086712886351	0.117424242424242	1.05046577344639	0.707762557077626	0.94106794635532	327.375321336761	0.09	0.0035725
9.483092	1.554062	0.053381	1e-04	-0.651178	1e-04	0.505944	0.111209	8385	8	23	0.237612	1675	6.3765	5.6411	11.9119	0.00649	0.0999	39998325	1675	17.975342	0.999399	0.001315	0.52405	0.000204	0.477173	0.000359	-0.000122	2.1410573894779	12264	Est.	tropics_13	1.1853865	1.05546579429727	0.0760456273764259	0.995002707587231	0.490196078431373	1.06029469395796	309.774373259053	0.09	0.0041875
10.605111	7.587674	-0.030597	0.00049	-0.660191	0.00049	0.469541	0.121819	9281	11	61	0.421729	13466	8.637	7.0384	91.3242	0.00612	0.1267	39986534	13466	20.430137	0.97962	0.001105	0.512759	0.000191	0.477962	0.00026	-8.5e-05	2.11618439897441	12451	Transient	tropics_13	0.964101	0.990043435687646	0.443438914027149	1.00778850359299	2.56544502617801	0.982381444549985	468.534615384615	0.09	0.033665
13.174207	4.652439	0.012641	3e-04	-0.680826	3e-04	0.500578	0.108368	9225	11	68	0.491051	18884	7.8807	6.8849	68.4932	0.0061	0.1068	39981116	18884	20.276712	0.972239	0.001168	0.51381	0.000179	0.473322	0.000219	-4.9e-05	1.98914937826617	12486	Est.	tropics_13	1.19765518181818	1.0416381519033	0.256849315068493	0.98518654660016	1.67597765363128	1.05758447737481	494.831050228311	0.09	0.04721
14.040323	5.761166	0.026183	0.000372	-0.687783	0.000372	0.511208	0.113986	9743	14	81	0.3575	39379	6.8228	8.3041	273.9726	0.00614	0.0942	39960621	39379	21.69589	1.018787	0.000829	0.502981	0.000174	0.506631	0.000101	-3.6e-05	1.98650928512625	13611	Transient	tropics_13	1.00288021428571	1.00759902320468	0.448733413751508	0.999420051191029	2.13793103448276	1.00903418859091	1128.57425742574	0.09	0.0984475
14.370616	4.747004	0.0541	0.000306	-0.690436	0.000306	0.526692	0.105309	9477	13	41	0.420563	10222	9.1447	7.5753	39.1389	0.00607	0.1501	39989778	10222	20.967123	1.010075	0.001397	0.50701	0.000173	0.498396	0.00033	-8.1e-05	2.14095513973687	13672	Est.	tropics_13	1.105432	1.04506116465896	0.219040801717967	0.988851165789269	1.76878612716763	1.05677413141357	319.118181818182	0.09	0.025555
11.407913	7.387069	0.017524	0.000477	-0.666639	0.000477	0.496263	0.115712	9785	14	90	0.304509	44708	7.1051	8.4192	Inf	0.0063	0.1001	39955292	44708	21.810959	1.008233	0.00092	0.502996	0.000177	0.50136	0.000114	-3.2e-05	2.10115513506682	13801	Transient	tropics_13	0.814850928571429	1.00936831678826	0.518478260869565	1.02074633549647	2.69491525423729	0.989833652465294	1015.01754385965	0.09	0.11177
14.253203	5.188338	0.02693	0.000335	-0.689493	0.000335	0.512514	0.109412	9771	14	91	0.321003	43174	7.3267	8.3808	136.9863	0.0062	0.1067	39956826	43174	21.772603	1.011789	0.000945	0.50295	0.000175	0.503203	0.00015	-4.7e-05	2.06696740429406	13823	Transient	tropics_13	1.01808592857143	1.01532620885806	0.354497354497355	0.997773998625671	1.91428571428571	1.01850346679173	729.413333333333	0.09	0.107935
8.753063	4.314232	0.075799	0.000278	-0.645315	0.000278	0.514918	0.10618	9911	13	103	0.167988	42759	10.0366	8.7644	136.9863	0.00634	0.177	39957241	42759	22.156164	0.997249	0.002205	0.505387	0.000216	0.493406	0.000243	4.2e-05	2.45776695182456	14068	Est.	tropics_13	0.673312538461538	1.08172154043173	0.126077097505669	1.03781319945491	1.28703703703704	1.04359898339299	436.954732510288	0.09	0.1068975
11.43609	4.487927	0.072984	0.00029	-0.666865	0.00029	0.524655	0.099946	9925	13	112	0.161132	42642	10.5858	8.8027	273.9726	0.00639	0.1901	39957358	42642	22.194521	1.002915	0.002569	0.506198	0.000221	0.495362	0.000273	6.9e-05	2.46471094646279	14193	Est.	tropics_13	0.879699230769231	1.07258673503119	0.112884390813546	1.01406031118502	1.31221719457014	1.05913453191807	366.102564102564	0.09	0.106605
11.443042	6.786599	0.04216	0.000438	-0.666921	0.000438	0.509169	0.102564	10135	11	144	0.389481	74910	4.7097	9.3781	Inf	0.00605	0.0856	39925090	74910	22.769863	1.000499	0.001172	0.51375	0.00017	0.487106	0.000193	-3.5e-05	1.7363534744376	14451	Est.	tropics_13	1.04027654545455	1.04254112719465	0.373720136518771	0.999097920290448	2.57647058823529	1.04529404277508	531.419689119171	0.09	0.187275
13.10367	6.764926	0.016605	0.000436	-0.68026	0.000436	0.502719	0.102487	10205	11	128	0.366651	53615	3.9326	9.5699	Inf	0.00633	0.0664	39946385	53615	22.961644	0.970401	0.00095	0.513092	0.00018	0.473064	0.000142	-3.7e-05	1.78693256053466	14841	Est.	tropics_13	1.19124272727273	1.04775616395956	0.458947368421053	0.987123730383138	2.42222222222222	1.06268707828116	721.739436619718	0.09	0.1340375
11.744152	5.725477	0.019345	0.000369	-0.66934	0.000369	0.498043	0.108222	10667	11	35	0.457382	7051	4.384	10.3836	68.4932	0.00633	0.0406	39992949	7051	24.227397	1.009678	0.000738	0.512117	0.00021	0.493171	7.8e-05	-5e-05	1.67347938966214	16102	Transient	tropics_13	1.06765018181818	1.00976086133124	0.5	0.999862173922234	1.75714285714286	1.00987892637645	1387.46153846154	0.09	0.0176275
15.716323	5.081176	0.01102	0.000328	-0.701245	0.000328	0.509923	0.105161	10653	11	34	0.459515	6842	4.2431	9.9192	30.4414	0.00615	0.0379	39993158	6842	24.189041	1.005042	0.000713	0.512068	0.000205	0.490991	0.000114	-6.9e-05	1.66822914564245	16236	Transient	tropics_13	1.42875663636364	1.00600864825687	0.460028050490884	0.968557769257872	1.6	1.03855875158608	922.464912280702	0.09	0.017105
11.806851	6.256699	0.046194	0.000404	-0.669843	0.000404	0.511912	0.112215	10933	12	32	0.411669	11621	5.5012	10.089	136.9863	0.0065	0.0438	39988379	11621	24.956164	1.007648	0.000839	0.508577	0.000192	0.495594	0.000107	-4.4e-05	1.8805157923354	16581	Transient	tropics_13	0.98390425	1.03932877661424	0.481525625744934	1.00631550844835	2.10416666666667	1.03292614519143	1048.73831775701	0.09	0.0290525
8.756098	4.132764	0.008353	0.000267	-0.645339	0.000267	0.480923	0.23368	2449	6	19	0.696926	7612	6.0553	6.4548	39.1389	0.00619	0.0148	39992388	7612	1.712329	1.005492	0.000694	0.533298	0.000172	0.471551	4.2e-05	-1.3e-05	1.15285671413497	1488	Transient	tropics_15	1.45934966666667	1.00288016577236	0.384726224783862	0.983473989493275	1.55232558139535	1.01987483856465	5563.80952380952	0.09	0.01903
5.108696	4.651229	0.058527	3e-04	-0.616043	3e-04	0.491127	0.222169	2645	6	27	0.654951	12320	5.8305	6.9918	45.6621	0.00628	0.0194	39987680	12320	2.249315	1.017861	0.000826	0.536183	0.000178	0.47475	3.2e-05	5e-06	1.36109200097079	1781	Est.	tropics_15	0.851449333333333	1.04166837386998	0.36319612590799	1.00726300688595	1.68539325842697	1.03449605055292	6942.78125	0.09	0.0308
8.52449	5.804502	-0.006561	0.000374	-0.643479	0.000374	0.47289	0.212543	3401	6	21	0.622563	4822	5.0712	5.1699	34.2466	0.00652	0.0275	39995178	4822	4.320548	0.981829	0.000781	0.532572	0.000166	0.46114	0.000125	-4.4e-05	1.50781689595069	1974	Transient	tropics_15	1.42074833333333	1.01184674354294	0.47887323943662	0.986648117116304	2.25301204819277	1.02548033135273	1700.344	0.09	0.012055
4.516129	4.761837	0.001685	0.000307	-0.611283	0.000307	0.461706	0.218682	3331	6	22	0.647533	5453	5.0169	4.9781	91.3242	0.00588	0.0308	39994547	5453	4.128767	1.000825	0.000615	0.533913	0.000151	0.468822	4.2e-05	-1.3e-05	1.46086625642752	2188	Transient	tropics_15	0.752688166666667	1.00086071032417	0.499186991869919	1.01637194996232	2.03311258278146	0.984821531412775	5206.71428571429	0.09	0.0136325
6.996454	6.015354	0.025216	0.000388	-0.631205	0.000388	0.482363	0.209372	4129	6	41	0.561833	18073	7.8715	7.1644	68.4932	0.00632	0.025	39981927	18073	6.315068	1.018961	0.000797	0.533432	0.000169	0.477742	5.8e-05	-1e-05	1.3999590013874	2869	Transient	tropics_15	1.16607566666667	1.00645325239213	0.486825595984944	0.997222540829429	2.29585798816568	1.00967258478426	3609.86206896552	0.09	0.0451825
7.119609	4.375573	0.029887	0.000282	-0.632195	0.000282	0.485102	0.202751	4129	6	41	0.561833	18073	7.8715	7.1644	68.4932	0.00632	0.025	39981927	18073	6.315068	1.018961	0.000797	0.533432	0.000169	0.477742	5.8e-05	-1e-05	1.3999590013874	2920	Est.	tropics_15	1.1866015	1.01116539216895	0.353826850690088	0.996235779041686	1.66863905325444	1.01540580480678	3495.70689655172	0.09	0.0451825
7.425651	5.928487	0.021401	0.000382	-0.634653	0.000382	0.482098	0.19572	4549	7	29	0.463092	10743	7.3255	8.3151	91.3242	0.00619	0.0491	39989257	10743	7.465753	0.989839	0.000876	0.529275	0.000164	0.467803	0.000151	-4.6e-05	1.88228245328136	3120	Est.	tropics_15	1.06080728571429	1.03211900500786	0.436073059360731	1.00159540473328	2.32926829268293	1.03055773477297	1296.15894039735	0.09	0.0268575
11.648541	6.379129	0.018799	0.000412	-0.668572	0.000412	0.497402	0.183776	4759	8	34	0.450339	8105	6.8024	6.2767	45.6621	0.00633	0.0606	39991895	8105	8.041096	0.991457	0.000844	0.5268	0.000193	0.470775	0.000128	-5e-05	1.74224970781706	3177	Transient	tropics_15	1.456067625	1.02775694124166	0.488151658767773	0.97274073579732	2.13471502590674	1.05655992777866	1435.75	0.09	0.0202625
6.594533	5.703478	0.062081	0.000368	-0.627977	0.000368	0.498756	0.185376	4899	7	31	0.342359	9344	5.8994	6.6603	24.9066	0.00594	0.0627	39990656	9344	8.424658	1.015655	0.00119	0.529288	0.000201	0.479949	0.000146	-2.5e-05	1.75280280898397	3684	Est.	tropics_15	0.942076142857143	1.04764760589805	0.309243697478992	1.00827966018369	1.83084577114428	1.03918541345018	1269.69863013699	0.09	0.02336
5.570318	8.848589	0.06898	0.000571	-0.61975	0.000571	0.498161	0.190864	4997	7	40	0.316297	14714	6.3277	6.9288	273.9726	0.00612	0.0751	39985286	14714	8.693151	1.021385	0.001055	0.530512	0.000203	0.48157	0.00014	-4e-05	1.9194713324456	3793	Transient	tropics_15	0.795759714285714	1.04898229427537	0.541232227488152	1.01426346720948	2.8128078817734	1.03445189692049	1363.31428571429	0.09	0.036785
3.991112	4.916327	0.062716	0.000317	-0.607066	0.000317	0.489141	0.175008	5249	6	80	0.429509	41736	5.7234	7.4822	136.9863	0.00618	0.0786	39958264	41736	9.383562	1.005847	0.001165	0.535452	0.000186	0.469801	0.000116	-3e-06	1.94904984152489	4052	Est.	tropics_15	0.665185333333333	1.05853515947783	0.272103004291845	1.01773343174015	1.70430107526882	1.04116636618483	1508.68965517241	0.09	0.10434
8.32371	7.852267	-0.009109	0.000507	-0.641866	0.000507	0.471217	0.169472	5375	5	75	0.363895	29492	4.7368	7.826	273.9726	0.00652	0.0623	39970508	29492	9.728767	0.989036	0.000806	0.537061	0.000176	0.460584	6.7e-05	-1.3e-05	1.88461339397286	4062	Transient	tropics_15	1.664742	1.00191738345081	0.629032258064516	0.979980698307197	2.88068181818182	1.02308590832508	2529.4328358209	0.09	0.07373
6.429471	7.844522	0.018304	0.000506	-0.626651	0.000506	0.476739	0.165186	5655	5	30	0.510878	7538	4.0148	5.5397	91.3242	0.00646	0.0367	39992462	7538	10.49589	0.991768	0.000911	0.537413	0.000167	0.461542	8.7e-05	-6e-06	1.77685704152646	4260	Transient	tropics_15	1.2858942	1.02692620147722	0.55543358946213	0.9943533948886	3.02994011976048	1.03292658089621	1898.68965517241	0.09	0.018845
5.780051	5.851878	0.04052	0.000378	-0.621435	0.000378	0.484922	0.159706	5613	5	38	0.506094	8287	4.116	5.4247	68.4932	0.00659	0.0405	39991713	8287	10.380822	0.987991	0.000894	0.537185	0.000166	0.459967	7.3e-05	1e-06	1.89346044856567	4654	Est.	tropics_15	1.1560102	1.05400973949862	0.422818791946309	0.999977737532139	2.27710843373494	1.05425389212704	2187.75342465753	0.09	0.0207175
4.75345	10.117686	0.00481	0.000653	-0.613189	0.000653	0.464102	0.157925	6341	7	57	0.481276	11162	4.9303	3.7041	68.4932	0.00631	0.0316	39988838	11162	12.375342	0.989174	0.000915	0.532042	0.000211	0.465037	0.000105	-3.5e-05	1.8777653071709	5344	Transient	tropics_15	0.679064285714286	1.01581884139673	0.713661202185792	1.01800399795845	3.09478672985782	0.997989407294473	1504.04761904762	0.09	0.027905
8.762579	9.807823	0.029073	0.000633	-0.645391	0.000633	0.491183	0.145629	6215	6	55	0.644329	21115	4.4788	3.3589	136.9863	0.00632	0.0252	39978885	21115	12.030137	0.985298	0.000812	0.532284	0.000197	0.462997	8.7e-05	-3.2e-05	1.48430001373446	5352	Est.	tropics_15	1.46042983333333	1.0448612959871	0.779556650246305	0.985296268820535	3.21319796954315	1.06087728430206	1673.89655172414	0.09	0.0527875
4.046482	5.308141	0.043671	0.000342	-0.607511	0.000342	0.479726	0.149102	6495	7	33	0.394452	8328	5.2561	4.1205	91.3242	0.00643	0.0438	39991672	8328	12.79726	0.990405	0.000949	0.531378	0.000228	0.466256	0.000152	-6.7e-05	1.88908960239326	6132	Est.	tropics_15	0.578068857142857	1.05475902508817	0.360379346680717	1.02507998796914	1.5	1.0288897086579	980.934210526316	0.09	0.02082
8.642009	6.348555	0.00992	0.00041	-0.644423	0.00041	0.481289	0.136055	7125	6	48	0.48414	12011	6.7389	6.1616	54.7945	0.00625	0.062	39987989	12011	14.523288	0.979488	0.000886	0.536063	0.000173	0.456999	0.000101	-1.9e-05	1.87072624297426	6533	Transient	tropics_15	1.44033483333333	1.03111969345503	0.4627539503386	0.979297880562315	2.36994219653179	1.05315110098709	1347.07920792079	0.09	0.0300275
5.366623	3.722355	0.050217	0.00024	-0.618114	0.00024	0.488018	0.138999	7279	6	34	0.206857	7846	7.3168	6.3712	39.1389	0.00616	0.0983	39992154	7846	14.945205	1.014941	0.001655	0.535307	0.000169	0.474227	0.000281	-2.9e-05	2.34490897678866	6653	Transient	tropics_15	0.894437166666667	1.03602007107544	0.145015105740181	1.00682404328513	1.42011834319527	1.02908100972741	494.658362989324	0.09	0.019615
4.517808	3.392149	0.068972	0.000219	-0.611296	0.000219	0.493875	0.131153	7223	6	38	0.267942	7580	7.1056	5.1808	30.4414	0.0059	0.0856	39992420	7580	14.791781	0.992209	0.001908	0.53519	0.000179	0.463725	0.000349	-3.9e-05	2.38307718746642	7079	Est.	tropics_15	0.752968	1.07981907980525	0.114779874213836	1.01393363564626	1.22346368715084	1.06501698204755	375.796561604584	0.09	0.01895
3.907143	5.44852	0.020083	0.000352	-0.606391	0.000352	0.467954	0.131341	7951	5	26	0.507287	2882	4.6997	7.289	27.3973	0.00622	0.0328	39997118	2882	16.786301	0.986642	0.001377	0.538465	0.000169	0.458206	0.00014	2.3e-05	1.83658945172972	7649	Est.	tropics_15	0.7814286	1.03409952166253	0.255628177196805	1.0127220249448	2.08284023668639	1.02127427401649	938.15	0.09	0.007205
2.878327	2.160101	0.040501	0.000139	-0.598128	0.000139	0.473675	0.136786	8133	5	23	0.23359	2727	5.2602	7.674	18.2648	0.00608	0.0501	39997273	2727	17.284932	1.015072	0.001088	0.537328	0.000149	0.47245	0.000125	0	2.04358989866478	7829	Est.	tropics_15	0.5756654	1.02587043188498	0.127757352941176	1.02328554197899	0.932885906040268	1.00259286697005	1094.288	0.09	0.0068175
3.153846	4.31078	0.036214	0.000278	-0.600341	0.000278	0.472699	0.132449	7937	5	24	0.594509	3169	4.8146	7.2795	24.9066	0.00635	0.0305	39996831	3169	16.747945	0.981342	0.000909	0.537731	0.000169	0.456395	6.6e-05	8e-06	1.67088387788536	8201	Transient	tropics_15	0.6307692	1.05659160066634	0.305830583058306	1.02025831360043	1.64497041420118	1.03572344131728	2006.80303030303	0.09	0.0079225
4.920168	3.443207	0.019943	0.000222	-0.614528	0.000222	0.471706	0.130403	8007	5	23	0.386151	2354	4.8042	7.3753	18.2648	0.00618	0.0384	39997646	2354	16.939726	0.997274	0.00129	0.53903	0.000153	0.462657	0.000131	2.3e-05	1.8528466113691	8254	Transient	tropics_15	0.9840336	1.02293170202739	0.172093023255814	1.00346203002514	1.45098039215686	1.01955876599727	995.442748091603	0.09	0.005885
5.512215	4.568819	0.074947	0.000295	-0.619284	0.000295	0.501227	0.126469	8539	5	79	0.430806	40141	5.91	4.2877	273.9726	0.00592	0.0431	39959859	40141	18.39726	1.020559	0.00102	0.538509	0.000156	0.473975	0.000113	-7e-06	1.70748552172505	8828	Est.	tropics_15	1.102443	1.05611436922167	0.28921568627451	0.999667124848665	1.89102564102564	1.05749670341263	1119.19469026549	0.09	0.1003525
5.368644	5.888113	0.002282	0.00038	-0.618131	0.00038	0.46518	0.129403	9015	7	37	0.659073	7462	5.0727	8.7493	273.9726	0.00657	0.0384	39992538	7462	19.70137	0.991383	0.00089	0.530183	0.000157	0.467697	0.000128	-2.9e-05	1.48418017631526	9159	Est.	tropics_15	0.766949142857143	1.01099636138982	0.426966292134832	1.01653730107798	2.4203821656051	0.994618310572871	1010.9609375	0.09	0.018655
9.271984	3.523162	0.020223	0.000227	-0.649483	0.000227	0.488658	0.125245	9253	7	21	0.493218	5308	5.8378	9.0822	30.4414	0.00611	0.0506	39994692	5308	20.353425	1.012631	0.000831	0.529953	0.00021	0.477939	8.1e-05	-3.5e-05	1.62299702491225	9831	Transient	tropics_15	1.32456914285714	1.00770060396557	0.273164861612515	0.98558880543779	1.08095238095238	1.02242754828545	1546.23456790123	0.09	0.01327
5.337382	4.863231	0.058019	0.000314	-0.617879	0.000314	0.491725	0.130859	9435	6	25	0.478873	7881	6.0894	9.3247	54.7945	0.00624	0.0432	39992119	7881	20.852055	1.020736	0.000841	0.532604	0.000215	0.479386	9.5e-05	-4.6e-05	1.60333036062554	10118	Est.	tropics_15	0.889563666666667	1.03820687277267	0.373365041617122	1.01217157327432	1.46046511627907	1.0257391746943	1377.46315789474	0.09	0.0197025
5.060298	6.235205	0.001242	0.000402	-0.615654	0.000402	0.463622	0.132612	10009	6	54	0.377991	13958	7.5562	8.8795	91.3242	0.00623	0.0637	39986042	13958	22.424658	0.985109	0.000889	0.534161	0.000171	0.461237	8.2e-05	-8e-06	2.30254158249616	10352	Transient	tropics_15	0.843383	1.01637765120551	0.452193475815523	1.01146926068913	2.35087719298246	1.00517087744478	1617.21951219512	0.09	0.034895
4.771277	6.710452	0.036904	0.000433	-0.613332	0.000433	0.479291	0.134744	10121	6	41	0.252332	9864	8.2734	11.1178	45.6621	0.00647	0.0809	39990136	9864	22.731507	0.994495	0.000915	0.533927	0.000155	0.465838	1e-04	-9e-06	2.38575147740691	10518	Transient	tropics_15	0.795212833333333	1.0433369771489	0.473224043715847	1.01426494040022	2.79354838709677	1.02887913824119	1347.44	0.09	0.02466
6.596351	4.001264	0.007471	0.000258	-0.627992	0.000258	0.472256	0.130092	10177	6	40	0.181886	9341	8.3075	5.9753	68.4932	0.00623	0.0845	39990659	9341	22.884932	1.000333	0.00096	0.533402	0.000141	0.469054	0.000138	-2e-05	2.299448006608	10594	Transient	tropics_15	1.09939183333333	1.00716359207437	0.26875	1.00048803676115	1.82978723404255	1.00682650611657	942.695652173913	0.09	0.0233525
7.055734	2.946519	0.028916	0.00019	-0.631682	0.00019	0.484283	0.125932	10121	6	41	0.252332	9864	8.2734	11.1178	45.6621	0.00647	0.0809	39990136	9864	22.731507	0.994495	0.000915	0.533927	0.000155	0.465838	1e-04	-9e-06	2.38575147740691	10814	Est.	tropics_15	1.17595566666667	1.0350359996188	0.207650273224044	0.995822901931363	1.2258064516129	1.03959530995754	1259.32	0.09	0.02466
5.620471	3.907508	0.105907	0.000252	-0.620153	0.000252	0.517268	0.116582	10471	6	54	0.593244	27026	5.9953	6.7808	Inf	0.00624	0.0564	39972974	27026	23.690411	1.030723	0.001627	0.532513	0.000191	0.484074	0.000201	-1e-06	1.46103716816469	11501	Est.	tropics_15	0.936745166666667	1.07858123072828	0.154886293792256	1.01004508508106	1.31937172774869	1.06857216045481	580.009950248756	0.09	0.067565
8.449715	5.520716	-0.018034	0.000356	-0.642878	0.000356	0.46729	0.118574	10877	6	50	0.785057	11189	3.2008	4.7658	136.9863	0.00669	0.0123	39988811	11189	24.80274	0.964956	0.000685	0.532703	0.000167	0.453062	6.6e-05	-2.1e-05	1.0260877533406	11792	Transient	tropics_15	1.40828583333333	1.01779525641675	0.51970802919708	0.98699849278905	2.13173652694611	1.03140409038939	1796.57575757576	0.09	0.0279725
5.090347	5.092085	0.017233	0.000329	-0.615895	0.000329	0.471149	0.210101	2603	6	27	0.390621	8850	6.5959	4.0603	273.9726	0.00645	0.039	39991150	8850	2.134247	0.986779	0.000701	0.533503	0.000176	0.462626	7.1e-05	-2.8e-05	1.70276337743727	1538	Transient	tropics_18	0.848391166666667	1.03101337259649	0.469329529243937	1.01247272869481	1.86931818181818	1.01842308906114	2959.16901408451	0.09	0.022125
7.523194	6.057827	0.026228	0.000391	-0.635436	0.000391	0.48485	0.205526	2141	6	34	0.359974	14051	4.4495	3.1945	68.4932	0.00635	0.0243	39985949	14051	0.868493	1.006812	0.00118	0.535481	0.000189	0.470187	7.9e-05	1.9e-05	1.57115033908472	1547	Est.	tropics_18	1.25386566666667	1.01962926632616	0.33135593220339	0.989212477766066	2.06878306878307	1.03118546450667	2601.59493670886	0.09	0.0351275
3.061053	4.930308	0.038827	0.000318	-0.599596	0.000318	0.473705	0.216841	2001	6	41	0.564781	13453	3.8995	3.789	45.6621	0.00117	0.018	39986547	13453	0.484932	1.004438	0.00093	0.533076	0.000178	0.471245	8.2e-05	-9e-06	1.44816147185456	1626	Est.	tropics_18	0.5101755	1.03499730089387	0.341935483870968	1.02993456990834	1.78651685393258	1.00522021453809	2644.40243902439	0.09	0.0336325
3.730159	3.526833	0.038855	0.000228	-0.60497	0.000228	0.476178	0.201175	2757	6	21	0.266326	5681	7.3623	4.3205	91.3242	0.00622	0.0471	39994319	5681	2.556164	0.993125	0.00113	0.533566	0.000199	0.465485	8.8e-05	5e-06	1.81837438033042	2444	Est.	tropics_18	0.621693166666667	1.0468165919296	0.201769911504425	1.02347377666164	1.14572864321608	1.02297173915379	2286.07954545455	0.09	0.0142025
4.862928	8.058055	0.038764	0.00052	-0.614069	0.00052	0.480541	0.184771	3513	5	39	0.656721	10222	5.1417	6.3918	136.9863	0.00633	0.0226	39989778	10222	4.627397	0.974235	0.00142	0.538224	0.000163	0.452632	0.000141	3e-05	1.43565841357269	2904	Est.	tropics_18	0.9725856	1.06701681500795	0.366197183098592	1.0054261169305	3.19018404907975	1.06165936124711	1310.43262411347	0.09	0.025555
5.14459	4.957639	0.042422	0.00032	-0.616331	0.00032	0.48339	0.186521	3527	5	39	0.60859	9849	5.3221	6.4301	54.7945	0.00629	0.027	39990151	9849	4.665753	0.986675	0.001382	0.538603	0.000162	0.458095	0.000135	2.7e-05	1.56838819024438	3020	Est.	tropics_18	1.028918	1.05742485934606	0.231548480463097	1.00244852136811	1.97530864197531	1.05521780416726	1381.63703703704	0.09	0.0246225
4.418549	5.900916	0.006919	0.000381	-0.610499	0.000381	0.46381	0.193083	3639	5	29	0.313917	9305	5.6336	6.737	54.7945	0.0063	0.0402	39990695	9305	4.972603	1.00374	0.000891	0.539671	0.000148	0.465129	6.6e-05	1e-05	1.94312155428716	3047	Transient	tropics_18	0.8837098	1.00319105702788	0.427609427609428	1.00631644951653	2.57432432432432	0.997164227558376	2925.5	0.09	0.0232625
8.240924	3.671329	0.009796	0.000237	-0.641201	0.000237	0.479617	0.170278	4339	6	30	0.537477	6644	7.3085	5.611	39.1389	0.00628	0.0432	39993356	6644	6.890411	1.003669	0.000662	0.53622	0.000161	0.468143	5.8e-05	-1.9e-05	1.42860513291634	3858	Transient	tropics_18	1.37348733333333	1.00615256410807	0.358006042296072	0.982170612758081	1.47204968944099	1.02450960497113	2935.8275862069	0.09	0.01661
6.126065	5.919372	0.043632	0.000382	-0.624214	0.000382	0.487758	0.179896	4591	7	19	0.257316	5946	8.4077	6.826	39.1389	0.00675	0.0666	39994054	5946	7.580822	1.019341	0.000859	0.530606	0.00018	0.480547	0.000141	-5.3e-05	1.93997510804141	3948	Transient	tropics_18	0.875152142857143	1.02477764764785	0.444703143189756	1.00956700336279	2.12222222222222	1.01500581628852	1275.85815602837	0.09	0.014865
8.450172	4.299064	0.018002	0.000277	-0.642882	0.000277	0.484364	0.169349	4451	6	24	0.425966	5099	7.3458	5.3589	34.2466	0.00662	0.049	39994901	5099	7.19726	0.998515	0.000957	0.533092	0.000177	0.468542	0.000177	-5.7e-05	1.72415366909667	4063	Transient	tropics_18	1.408362	1.01967923638381	0.28944618599791	0.986274329759552	1.56497175141243	1.03376858424645	956.774011299435	0.09	0.0127475
6.298077	2.680381	0.067295	0.000173	-0.625596	0.000173	0.500135	0.164645	4633	7	20	0.196341	6504	8.3782	6.0137	30.4414	0.00101	0.0684	39993496	6504	7.69589	1.009279	0.000933	0.529444	0.000187	0.476863	0.000166	-6.1e-05	2.01912699097535	4307	Est.	tropics_18	0.899725285714286	1.0597772933678	0.185423365487674	1.01038543784691	0.925133689839572	1.04880227654484	991.837349397591	0.09	0.01626
7.829268	3.739143	0.009702	0.000241	-0.637895	0.000241	0.477929	0.161166	5515	7	16	0.669168	1599	6.6597	7.2192	15.2207	0.00699	0.0404	39998401	1599	10.112329	0.983444	0.001336	0.530815	0.000151	0.463387	0.00023	-2.2e-05	1.21797832772712	5101	Transient	tropics_18	1.11846685714286	1.0267480578235	0.180389221556886	0.995457068166405	1.59602649006623	1.03138197661997	700.721739130435	0.09	0.0039975
7.087248	4.133327	0.0426	0.000267	-0.631935	0.000267	0.490978	0.155875	5515	7	16	0.669168	1599	6.6597	7.2192	15.2207	0.00699	0.0404	39998401	1599	10.112329	0.983444	0.001336	0.530815	0.000151	0.463387	0.00023	-2.2e-05	1.21797832772712	5316	Est.	tropics_18	1.012464	1.06108777235569	0.199850299401198	1.00140770758346	1.7682119205298	1.05954202426913	677.717391304348	0.09	0.0039975
8.066069	11.911648	0.008828	0.000768	-0.639797	0.000768	0.47899	0.152418	6229	10	98	0.35868	49197	4.8829	5.063	273.9726	0.00644	0.0394	39950803	49197	12.068493	0.989034	0.000737	0.518516	0.00016	0.477043	4.7e-05	-6e-06	1.74534724526486	5491	Est.	tropics_18	0.8066069	1.02005298272031	1.04206241519674	1.01713249980803	4.8	1.00408139308197	3242.93617021277	0.09	0.1229925
10.645455	3.984215	0.066433	0.000257	-0.660515	0.000257	0.517525	0.15156	5963	9	27	0.672151	11426	4.1719	7.7589	68.4932	0.001	0.0222	39988574	11426	11.339726	1.041041	0.000722	0.520596	0.000118	0.500152	1e-04	-2.2e-05	1.29133935671465	5585	Transient	tropics_18	1.18282833333333	1.02655837713343	0.35595567867036	0.992295800550944	2.17796610169492	1.03473544042611	1515.6	0.09	0.028565
8.215903	3.937373	0.076719	0.000254	-0.641	0.000254	0.512872	0.152234	6019	9	38	0.605378	19264	4.2272	7.9123	34.2466	0.00602	0.0266	39980736	19264	11.493151	1.045632	0.000692	0.519488	0.000125	0.503407	6.4e-05	-1.1e-05	1.44151849867583	5590	Est.	tropics_18	0.912878111111111	1.03261819378686	0.367052023121387	1.01400878398992	2.032	1.01880188396268	2378.65625	0.09	0.04816
6.008785	6.248825	0.03694	0.000403	-0.623272	0.000403	0.484065	0.140881	6523	8	39	0.454458	7246	6.7654	5.8685	39.1389	0.00618	0.0658	39992754	7246	12.873973	0.997933	0.001251	0.527075	0.000205	0.473475	8.6e-05	1.7e-05	1.85044289779103	5979	Est.	tropics_18	0.751098125	1.03977998635652	0.322142286171063	1.01728816557227	1.96585365853659	1.02236654522414	1638.1511627907	0.09	0.018115
4.93646	4.525463	0.03958	0.000292	-0.614659	0.000292	0.481175	0.143254	6579	7	30	0.50458	6659	6.004	6.0219	136.9863	0.0063	0.0552	39993341	6659	13.027397	0.99877	0.001457	0.528789	0.000189	0.472352	0.00016	8e-06	1.6882809339048	6488	Est.	tropics_18	0.705208571428572	1.04165496105599	0.200411805078929	1.02276198122753	1.54497354497354	1.01867886660795	895.3375	0.09	0.0166475
8.660513	7.270389	-0.003828	0.000469	-0.644571	0.000469	0.474773	0.139743	7223	7	53	0.377541	10775	5.4699	6.8	45.6621	0.00655	0.0416	39989225	10775	14.791781	0.976719	0.000763	0.530233	0.000186	0.460732	7.7e-05	-2.6e-05	1.82970883881951	6982	Est.	tropics_18	1.23721614285714	1.01992417210268	0.614678899082569	0.989918904752761	2.52150537634409	1.0304754173793	1814.84415584416	0.09	0.0269375
7.395248	4.584599	0.007551	0.000296	-0.634409	0.000296	0.475277	0.148315	7629	7	31	0.246265	4552	7.18	7.5329	34.2466	0.00649	0.0618	39995448	4552	15.90411	1.011436	0.000964	0.529162	0.000183	0.478046	9e-05	-1.2e-05	2.326165738164	7290	Transient	tropics_18	1.056464	0.99618718405595	0.307053941908714	1.0020537619058	1.61748633879781	0.994207670391552	1647.94444444444	0.09	0.01138
10.020408	3.026794	-0.019196	0.000195	-0.655494	0.000195	0.472591	0.142759	7475	7	26	0.164521	4273	6.6839	7.3219	39.1389	0.00124	0.0614	39995727	4273	15.482192	1.001044	0.000915	0.52877	0.000178	0.473492	9.3e-05	-1.6e-05	2.47057132819982	7366	Transient	tropics_18	1.43148685714286	0.979963987530087	0.213114754098361	0.981874012479861	1.09550561797753	0.998097116741149	1535.04301075269	0.09	0.0106825
5.71	3.9659	0.021523	0.000256	-0.620872	0.000256	0.475481	0.142078	7447	7	28	0.221936	4276	6.4955	5.2151	21.0748	0.00629	0.0563	39995724	4276	15.405479	0.993056	0.000981	0.52895	0.000184	0.469551	0.000103	-1.5e-05	2.40996864171801	7755	Est.	tropics_18	0.815714285714286	1.02890097885901	0.260958205912334	1.01611788355767	1.39130434782609	1.01262908608437	1379.39805825243	0.09	0.01069
8.186528	5.903031	0.001695	0.000381	-0.640764	0.000381	0.475508	0.145158	8553	7	26	0.412651	3984	7.7284	5.6219	24.9066	0.00616	0.0387	39996016	3984	18.435616	0.993619	0.000739	0.531753	0.000195	0.467458	0.000153	-7.7e-05	1.85139131335953	8621	Est.	tropics_18	1.169504	1.00812931045448	0.515561569688769	0.990854262187775	1.95384615384615	1.01722079844606	948.745098039216	0.09	0.00996
13.72404	5.147175	0.029617	0.000332	-0.685242	0.000332	0.511257	0.136763	8917	8	30	0.289523	7502	8.2044	8.9548	22.8311	0.006	0.0439	39992498	7502	19.432877	1.019226	0.00065	0.524922	0.000236	0.485796	0.000141	-0.000106	2.14440993755558	8889	Transient	tropics_18	1.715505	1.01062958110913	0.510769230769231	0.96008217315877	1.40677966101695	1.05241088852111	969.950354609929	0.09	0.018755
5.283566	4.226787	0.043291	0.000273	-0.617447	0.000273	0.484356	0.14984	9029	8	35	0.28025	10248	8.5776	6.926	54.7945	0.00625	0.0421	39989752	10248	19.739726	1.015022	0.000739	0.524963	0.000242	0.483726	0.000128	-9.1e-05	2.24881613018475	9104	Transient	tropics_18	0.66044575	1.02878728242654	0.369418132611637	1.02734776421624	1.12809917355372	1.0013023901961	1170.625	0.09	0.02562
5.792173	4.342773	0.057177	0.00028	-0.621532	0.00028	0.493304	0.14496	9253	8	54	0.201404	23639	8.5234	7.5397	136.9863	0.0059	0.0511	39976361	23639	20.353425	1.015695	0.000981	0.524439	0.000228	0.484535	0.000203	-9.3e-05	2.45497436228563	9202	Est.	tropics_18	0.724021625	1.04248146250423	0.285423037716616	1.02418191186826	1.2280701754386	1.01809776383543	714.088669950739	0.09	0.0590975
11.502368	6.852204	0.067781	0.000442	-0.667398	0.000442	0.522002	0.130286	9281	8	60	0.202705	26689	8.6377	9.4534	68.4932	0.00628	0.0581	39973311	26689	20.430137	1.015238	0.001198	0.523945	0.000239	0.484789	0.000259	-0.000101	2.49879013442631	9235	Est.	tropics_18	1.437796	1.05406902040924	0.368948247078464	0.979190138747862	1.84937238493724	1.07676123014342	503.034749034749	0.09	0.0667225
7.776814	3.335835	0.070353	0.000215	-0.637473	0.000215	0.507736	0.123238	9785	9	39	0.597445	12366	5.9763	6.4521	273.9726	0.00631	0.0483	39987634	12366	21.810959	0.991773	0.001459	0.521698	0.000262	0.475535	0.000212	-5.2e-05	1.48339963455205	10391	Est.	tropics_18	0.864090444444444	1.08178670267506	0.147361206305689	1.01328081953715	0.820610687022901	1.06771531012439	581.311320754717	0.09	0.030915
10.348677	5.752351	-0.001541	0.000371	-0.658131	0.000371	0.482593	0.126775	10233	9	84	0.696591	30299	3.6548	7.6795	Inf	0.00633	0.0169	39969701	30299	23.038356	0.973414	0.000896	0.519952	0.000178	0.468259	0.000118	-3e-05	1.47257377621192	10773	Transient	tropics_18	1.149853	1.02573025118895	0.4140625	0.995896222960938	2.08426966292135	1.03061126427896	1074.36440677966	0.09	0.0757475
9.509828	4.313785	0.012638	0.000278	-0.651393	0.000278	0.485924	0.123403	10499	9	48	0.323811	7841	4.7209	3.8685	45.6621	0.00624	0.0399	39992159	7841	23.767123	0.993025	0.001474	0.522179	0.000236	0.475762	0.000305	-8.6e-05	2.46309909475094	11245	Transient	tropics_18	1.05664755555556	1.01983152187424	0.188602442333786	0.998353195476048	1.17796610169492	1.0213594192054	404.6	0.09	0.0196025
9.154215	6.046141	0.015891	0.00039	-0.648537	0.00039	0.486161	0.126945	10681	10	31	0.2964	11444	5.1013	3.0315	136.9863	0.00649	0.0575	39988556	11444	24.265753	1.01342	0.000755	0.51878	0.000268	0.488817	0.000206	-0.000141	2.1723082549906	11575	Transient	tropics_18	0.9154215	1.00256353083172	0.516556291390728	1.00776839641133	1.45522388059701	0.994566473751936	616.23786407767	0.09	0.02861
12.340426	6.652727	0.057965	0.000429	-0.674129	0.000429	0.52015	0.114319	10541	9	43	0.260234	7939	4.7991	3.9836	45.6621	0.00612	0.0462	39992061	7939	23.882192	1.006097	0.001236	0.521902	0.000237	0.482306	0.000274	-0.000101	2.45336724782906	11787	Est.	tropics_18	1.37115844444444	1.05325620326321	0.347087378640777	0.97642869550117	1.81012658227848	1.07846470912657	417.222627737226	0.09	0.0198475
10.072193	3.15789	0.06844	0.000204	-0.65591	0.000204	0.516081	0.193801	2547	11	14	0.801972	3550	6.5716	6.6192	18.2648	0.00616	0.0178	39996450	3550	1.980822	1.015117	0.00078	0.515091	0.000149	0.492861	4.1e-05	4e-06	0.821789701822554	1971	Est.	tropics_19	0.915653909090909	1.05488960665723	0.261538461538462	1.00752990310422	1.36912751677852	1.04711267477037	4726.85365853659	0.09	0.008875
9.053346	3.158163	-0.028859	0.000204	-0.647727	0.000204	0.464501	0.185442	3107	10	45	0.720453	10864	3.5404	5.2384	68.4932	0.00658	0.0152	39989136	10864	3.515068	0.955764	0.001157	0.518308	0.000196	0.461151	9.6e-05	1e-05	1.20081699804359	2153	Transient	tropics_19	0.9053346	1.01652023286597	0.176318063958513	1.00950349293523	1.04081632653061	1.00726443182385	1931.6875	0.09	0.02716
8.05483	5.926498	0.038165	0.000382	-0.639706	0.000382	0.492642	0.176481	3219	9	24	0.562879	3459	3.8352	3.4068	54.7945	0.00613	0.0241	39996541	3459	3.821918	0.977416	0.00117	0.520618	0.00016	0.469524	0.00014	0	1.50002888019609	2580	Est.	tropics_19	0.894981111111111	1.06290733697057	0.326495726495727	1.01311800745743	2.3875	1.04923709970097	1260.57857142857	0.09	0.0086475
12.295082	2.208009	0.006245	0.000142	-0.673765	0.000142	0.493683	0.174499	3345	9	16	0.409649	2363	3.808	3.5795	14.4196	0.00613	0.0394	39997637	2363	4.167123	1.005864	0.001601	0.5206	0.00015	0.483202	0.000237	3e-06	1.62446832485852	3091	Transient	tropics_19	1.36612022222222	1.0003982055909	0.0886945658963148	0.979227078824328	0.946666666666667	1.0216907214788	736.282700421941	0.09	0.0059075
5.996785	4.659154	0.008753	0.000301	-0.623176	0.000301	0.470515	0.176667	4269	7	18	0.519257	2960	5.2851	4.8452	24.9066	0.00615	0.0206	39997040	2960	6.69863	1.001613	0.001249	0.531303	0.000169	0.471495	0.000167	-1.2e-05	1.20061884661824	3579	Transient	tropics_19	0.856683571428571	1.00716685937386	0.240992794235388	1.00928968273694	1.7810650887574	0.997921505000053	1057.88622754491	0.09	0.0074
6.379592	7.635502	0.029571	0.000493	-0.626251	0.000493	0.481917	0.168649	4129	7	29	0.758676	4985	4.9053	4.6534	39.1389	0.006	0.0119	39995015	4985	6.315068	0.961301	0.001118	0.529352	0.000178	0.454145	0.000101	1e-05	1.01623006337186	3778	Est.	tropics_19	0.911370285714286	1.07147767844602	0.440966010733453	1.00989933945587	2.76966292134831	1.06115227515441	1669.79207920792	0.09	0.0124625
5.07837	12.642761	0.054792	0.000816	-0.615799	0.000816	0.489067	0.167775	4395	7	19	0.458421	3331	5.3871	5.0151	18.2648	0.00631	0.0293	39996669	3331	7.043836	1.0167	0.000999	0.531741	0.000168	0.478171	7.8e-05	4e-06	1.45225711360978	4346	Est.	tropics_19	0.725481428571428	1.03897007679861	0.816816816816817	1.01592522630539	4.85714285714286	1.02278682730655	2150.96153846154	0.09	0.0083275
5.984264	4.676385	-0.013896	0.000302	-0.623075	0.000302	0.460057	0.160442	5053	6	57	0.229243	13863	6.4855	5.3425	273.9726	0.00663	0.0631	39986137	13863	8.846575	0.984012	0.001119	0.533437	0.000181	0.461459	0.00023	-6.7e-05	2.34074961726303	4576	Transient	tropics_19	0.997377333333333	1.00222365554532	0.26988382484361	1.00535358279352	1.66850828729282	0.996961810258333	697.573913043478	0.09	0.0346575
8.97193	4.923773	-4.5e-05	0.000318	-0.647073	0.000318	0.477898	0.149973	4969	6	85	0.338338	21780	6.533	5.8014	136.9863	0.00635	0.0547	39978220	21780	8.616438	0.980418	0.001192	0.534565	0.000176	0.458734	0.000185	-2.9e-05	2.13748673924553	4585	Est.	tropics_19	1.49532166666667	1.01992721575133	0.266778523489933	0.979443179411311	1.80681818181818	1.04177584395314	810.664864864865	0.09	0.05445
8.252644	3.848039	0.032218	0.000248	-0.641295	0.000248	0.49057	0.146688	5165	7	51	0.216292	9219	6.9774	6.0726	68.4932	0.00624	0.077	39990781	9219	9.153425	0.988822	0.000928	0.531079	0.000185	0.465772	0.000182	-6.6e-05	2.52711290110722	5037	Est.	tropics_19	1.17894914285714	1.04441711314851	0.267241379310345	0.991585098082217	1.34054054054054	1.05324064134383	805.978021978022	0.09	0.0230475
9.279163	3.754571	0.048304	0.000242	-0.64954	0.000242	0.50267	0.141567	5403	9	38	0.302436	10551	5.8596	6.3014	54.7945	0.00605	0.0642	39989449	10551	9.805479	1.012954	0.001142	0.52352	0.000189	0.484018	0.000217	-6.3e-05	2.29232393389495	5647	Est.	tropics_19	1.03101811111111	1.0360684213584	0.211908931698774	0.9976428275123	1.28042328042328	1.03853575693466	652.382488479263	0.09	0.0263775
7.693107	8.14661	-0.011997	0.000526	-0.636801	0.000526	0.467275	0.152725	6061	8	48	0.689742	11542	4.8297	9.4027	136.9863	0.00612	0.0182	39988458	11542	11.608219	0.977674	0.001121	0.525838	0.000182	0.46494	6.7e-05	2.4e-05	1.25022291662209	5772	Transient	tropics_19	0.961638375	1.01063818520439	0.469223907225691	1.00597890117683	2.89010989010989	1.00502215339614	2279.4776119403	0.09	0.028855
4.698556	3.374835	0.053611	0.000218	-0.612748	0.000218	0.487108	0.143224	6047	8	43	0.699611	12081	4.8773	8.0644	68.4932	0.00626	0.019	39987919	12081	11.569863	0.985972	0.00076	0.525619	0.000182	0.469127	2.7e-05	1e-06	1.25246224209442	6433	Est.	tropics_19	0.5873195	1.0700852544423	0.286842105263158	1.03089840847929	1.1978021978022	1.03832864021896	5304.59259259259	0.09	0.0302025
5.682119	6.882396	0.038276	0.000444	-0.620648	0.000444	0.483417	0.150131	7349	5	18	0.83076	5182	5.8042	11.1671	34.2466	0.00624	0.0087	39994818	5182	15.136986	1.014403	0.000638	0.536886	0.000158	0.472528	1.9e-05	-1e-06	0.669289244694867	7837	Est.	tropics_19	1.1364238	1.02426546674804	0.695924764890282	1.00132237107548	2.81012658227848	1.02304413706701	7901.63157894737	0.09	0.012955
5.950792	9.054293	0.006305	0.000584	-0.622806	0.000584	0.469446	0.15178	7979	6	57	0.500873	24631	4.763	5.9247	273.9726	0.00621	0.0275	39975369	24631	16.863014	0.995554	0.000909	0.532383	0.000211	0.467763	0.000127	-5e-05	1.93455054216009	7969	Transient	tropics_19	0.991798666666667	1.01081901971388	0.642464246424643	1.00761497138841	2.76777251184834	1.00359797589805	1195.11811023622	0.09	0.0615775
7.912568	6.034705	0.022955	0.000389	-0.638564	0.000389	0.484804	0.146207	8133	7	52	0.315435	16016	5.1162	10.1384	68.4932	0.00628	0.0384	39983984	16016	17.284932	0.992955	0.000877	0.531326	0.000192	0.467467	0.000132	-4.8e-05	2.22749458653601	8148	Transient	tropics_19	1.13036685714286	1.03048022678669	0.443557582668187	0.993834594746165	2.02604166666667	1.03708710989225	1107.62878787879	0.09	0.04004
6.733813	5.244792	0.019079	0.000338	-0.629096	0.000338	0.478465	0.144828	8007	6	61	0.480833	23347	4.9034	6.0055	136.9863	0.00628	0.0297	39976653	23347	16.939726	0.993267	0.000882	0.532442	0.000198	0.466623	0.000118	-4.3e-05	1.96260153685315	8249	Est.	tropics_19	1.12230216666667	1.02617137904319	0.383219954648526	1.00118601027317	1.70707070707071	1.02537808894975	1227.35593220339	0.09	0.0583675
4.158124	3.847407	0.050816	0.000248	-0.608407	0.000248	0.483609	0.142354	8399	7	44	0.330488	9138	5.9827	10.5014	34.2466	0.00623	0.051	39990862	9138	18.013699	1.004016	0.001085	0.528499	0.000212	0.475163	0.000121	-2.8e-05	2.37426201042016	9073	Est.	tropics_19	0.594017714285714	1.04792083361567	0.228571428571429	1.02974105304278	1.16981132075472	1.01777495301612	1176.47933884298	0.09	0.022845
4.377041	5.386013	0.04591	0.000347	-0.610166	0.000347	0.482229	0.138665	8973	6	52	0.772514	20709	4.968	5.2137	136.9863	0.00614	0.0246	39979291	20709	19.586301	0.995893	0.000857	0.534177	0.000187	0.466244	3.4e-05	7e-06	1.01190594022803	9684	Est.	tropics_19	0.729506833333333	1.05129785880659	0.4049008168028	1.01700500080705	1.85561497326203	1.03428462350186	4078.38235294118	0.09	0.0517725
4.974327	5.663937	0.020356	0.000365	-0.614963	0.000365	0.472371	0.142555	9365	5	64	0.754474	24808	3.9668	5.2411	91.3242	0.00608	0.0187	39975192	24808	20.660274	1.009165	0.000745	0.538675	0.000142	0.46851	4e-05	8e-06	1.06805532863357	9990	Transient	tropics_19	0.9948654	1.01129606789732	0.48993288590604	1.00368663738342	2.57042253521127	1.00824101940193	3563.875	0.09	0.06202
6.513	5.615831	-0.0043	0.000362	-0.627322	0.000362	0.466435	0.143057	9673	6	50	0.37779	10887	5.4357	6.0849	91.3242	0.00617	0.0433	39989113	10887	21.50411	0.992293	0.00121	0.535641	0.000162	0.463365	0.000203	-3.4e-05	2.37202671550274	10192	Transient	tropics_19	1.0855	1.00344276515411	0.299173553719008	0.996973706915622	2.23456790123457	1.00662544646229	704.714285714286	0.09	0.0272175
6.126591	5.499715	0.004519	0.000355	-0.624218	0.000355	0.469175	0.137957	9533	5	65	0.594363	16569	4.8523	10.4986	136.9863	0.00658	0.0275	39983431	16569	21.120548	0.989796	0.000806	0.537399	0.00015	0.460639	8e-05	-8e-06	1.66370014625962	10218	Transient	tropics_19	1.2253182	1.01488511377959	0.44044665012407	0.996801569525375	2.36666666666667	1.01853078006856	1724.4625	0.09	0.0414225
6.138593	3.663095	0.080564	0.000236	-0.624315	0.000236	0.506215	0.127467	9701	6	50	0.343632	10357	5.439	6.1616	45.6621	0.00609	0.0462	39989643	10357	21.580822	0.997963	0.00147	0.535291	0.000162	0.46634	0.000281	-4.6e-05	2.45330890503299	10935	Est.	tropics_19	1.02309883333333	1.08611062124364	0.160544217687075	1.00062995306334	1.45679012345679	1.08550628296951	453.619217081851	0.09	0.0258925
8.594505	3.905137	0.066392	0.000252	-0.644041	0.000252	0.509568	0.120712	9981	7	106	0.724454	52220	3.6606	4.9178	136.9863	0.00622	0.0395	39947780	52220	22.347945	1.030338	0.001147	0.528558	0.000135	0.48757	0.000198	-3.1e-05	1.33184383347144	11213	Est.	tropics_19	1.22778642857143	1.0371795897306	0.219703574542284	0.993582416352984	1.86666666666667	1.04511762413602	609.656565656566	0.09	0.13055
8.624606	3.168227	0.002892	0.000204	-0.644283	0.000204	0.477749	0.130534	10555	8	22	0.610819	3420	4.4987	11.8986	54.7945	0.00614	0.036	39996580	3420	23.920548	0.999293	0.000763	0.52444	0.000181	0.476623	0.000111	-4.6e-05	1.46584370141587	11682	Transient	tropics_19	1.07807575	1.00360573512093	0.267365661861075	1.00114190382721	1.12707182320442	1.00236245418287	1175.98198198198	0.09	0.00855
11.884848	2.501892	0.017874	0.000161	-0.67047	0.000161	0.497825	0.122954	10597	8	20	0.638383	3241	4.4049	13.5137	19.5695	0.00638	0.0321	39996759	3241	24.035616	0.99184	0.000596	0.524322	0.000164	0.473204	0.000116	-6.1e-05	1.3479345551909	11829	Transient	tropics_19	1.485606	1.02641020319468	0.270134228187919	0.975484780849062	0.981707317073171	1.05203041394409	1059.94827586207	0.09	0.0081025
9.619835	4.097899	0.053998	0.000264	-0.652277	0.000264	0.506842	0.124353	10807	9	18	0.604814	3988	5.0886	8.8137	24.9066	0.00627	0.0329	39996012	3988	24.610959	1.013716	0.001128	0.520679	0.000196	0.486971	0.000152	-3.4e-05	1.49939835674084	12676	Transient	tropics_19	1.06887055555556	1.04120137315381	0.234042553191489	1.00034460931529	1.3469387755102	1.040805304628	818.111842105263	0.09	0.00997
5.612529	1.935713	0.072262	0.000125	-0.620089	0.000125	0.499841	0.127269	10849	9	24	0.603823	4551	4.9588	13.8575	39.1389	0.00619	0.0292	39995449	4551	24.726027	1.022373	0.001203	0.522006	0.000193	0.489833	0.000124	-9e-06	1.45917900775346	12716	Transient	tropics_19	0.623614333333333	1.05141366277425	0.103906899418121	1.0304413410386	0.647668393782383	1.02043145316873	1026.36290322581	0.09	0.0113775
5.85369	12.435336	0.018279	0.000802	-0.622026	0.000802	0.474528	0.237556	1973	7	28	0.377622	7579	3.4325	5.3397	22.8311	0.00597	0.0303	39992421	7579	0.408219	0.989826	0.000919	0.530156	0.000215	0.467116	0.000212	-9.8e-05	1.87481978630505	792	Est.	tropics_21	0.836241428571429	1.02891526742206	0.872687704026115	1.01263715861501	3.73023255813954	1.01586757893114	1120.54716981132	0.09	0.0189475
8.186928	5.351986	-0.001152	0.000345	-0.640767	0.000345	0.47421	0.227376	1917	7	26	0.41631	8400	3.2701	5.1863	136.9863	0.00639	0.0269	39991600	8400	0.254795	0.994016	0.000658	0.530664	0.000198	0.468559	8.6e-05	-5.3e-05	1.78726548994642	1043	Transient	tropics_21	1.16956114285714	1.00486175604545	0.524316109422492	0.992884661130824	1.74242424242424	1.01206038086986	2643.90697674419	0.09	0.021
11.298462	3.806305	0.025127	0.000246	-0.66576	0.000246	0.499141	0.21854	2057	8	31	0.293143	7058	4.0199	5.5699	68.4932	0.00131	0.0387	39992942	7058	0.638356	1.004373	0.00068	0.527704	0.000212	0.476115	9.4e-05	-6.3e-05	2.12104314257456	1371	Transient	tropics_21	1.41230775	1.02098059566888	0.361764705882353	0.973808855551884	1.16037735849057	1.04836226541907	2324.89361702128	0.09	0.017645
11.122857	4.716335	0.032834	0.000304	-0.664349	0.000304	0.502285	0.216077	2225	8	27	0.176452	6387	4.8888	6.0301	34.2466	0.00104	0.046	39993613	6387	1.09863	1.005749	0.000916	0.524628	0.00024	0.479671	0.000227	-0.00012	2.25419512692793	1423	Est.	tropics_21	1.390357125	1.02747204729138	0.331877729257642	0.980901569820212	1.26666666666667	1.04714481384115	951.881057268722	0.09	0.0159675
3.068421	3.059529	0.041247	0.000197	-0.599655	0.000197	0.474837	0.236505	2477	8	32	0.218288	9799	6.1789	6.7205	136.9863	0.00636	0.0545	39990201	9799	1.789041	1.016727	0.000882	0.524779	0.000283	0.484745	0.000162	-0.00011	2.24832952704422	1636	Transient	tropics_21	0.383552625	1.02496488713228	0.223356009070295	1.04615658929452	0.696113074204947	0.97956038742019	1459.90740740741	0.09	0.0244975
8.25	3.613601	0.068005	0.000233	-0.641274	0.000233	0.508485	0.208315	2547	8	29	0.262117	13246	6.1332	6.463	54.7945	0.00634	0.056	39986754	13246	1.980822	1.014771	0.000853	0.52569	0.000281	0.482925	0.000111	-8.4e-05	2.11253526876232	1713	Est.	tropics_21	1.03125	1.05479035202888	0.273153575615475	1.00177116024842	0.829181494661922	1.05292747321013	1876.71171171171	0.09	0.033115
9.440792	6.483325	0.043557	0.000418	-0.650839	0.000418	0.501112	0.192822	2883	9	77	0.498623	24323	6.048	7.3836	273.9726	0.00652	0.0468	39975677	24323	2.90137	0.985711	0.001162	0.523057	0.000194	0.471459	0.000253	-8.2e-05	1.78809766862312	1868	Est.	tropics_21	1.04897688888889	1.05966102663809	0.359724612736661	0.997229678682115	2.15463917525773	1.06289624336369	762.142292490119	0.09	0.0608075
3.861624	4.631221	0.062903	0.000299	-0.606026	0.000299	0.488502	0.186004	3541	6	41	0.835	23606	4.4931	9.1849	Inf	0.00602	0.0114	39976394	23606	4.70411	1.02428	0.001202	0.532899	0.000235	0.480684	5.8e-05	8e-06	0.752630859159648	2913	Est.	tropics_21	0.643604	1.03968010371984	0.248752079866889	1.02367323188714	1.27234042553191	1.01626432333924	3206.96551724138	0.09	0.059015
5.972449	8.494139	-0.004731	0.000548	-0.62298	0.000548	0.464319	0.178568	3835	5	51	0.587332	19924	3.5246	3.7507	Inf	0.00614	0.0158	39980076	19924	5.509589	0.995931	0.00104	0.538399	0.00015	0.462616	0.000112	2e-06	1.21814551768936	3117	Est.	tropics_21	1.1944898	0.999346514520446	0.526923076923077	0.996182662636156	3.65333333333333	1.00368123886766	1594.35714285714	0.09	0.04981
6.970844	8.608951	-0.00062	0.000555	-0.631	0.000555	0.469958	0.182887	5991	6	41	0.758395	17541	6.0838	5.9397	91.3242	0.00656	0.0115	39982459	17541	11.416438	1.000044	0.000637	0.534544	0.000161	0.467893	2.9e-05	-7e-06	0.978993014552922	4308	Transient	tropics_21	1.16180733333333	0.999336221366545	0.8712715855573	0.995352067206905	3.4472049689441	1.00441340220948	6306.44827586207	0.09	0.0438525
2.290389	3.478047	0.023923	0.000224	-0.593405	0.000224	0.463718	0.182501	5333	6	18	0.607186	4926	6.696	5.8027	24.9066	0.00627	0.0166	39995074	4926	9.613699	1.002935	0.000636	0.53585	0.000182	0.468127	3.7e-05	-2.1e-05	1.44885077130827	4448	Est.	tropics_21	0.3817315	1.02121418693392	0.352201257861635	1.03096577424285	1.23076923076923	0.99058161567267	4932.45945945946	0.09	0.012315
6.873391	8.991838	0.024077	0.00058	-0.630217	0.00058	0.481297	0.181504	6089	6	32	0.735365	14571	6.308	6.2082	Inf	0.00619	0.0117	39985429	14571	11.684932	0.984991	0.000586	0.534484	0.000168	0.4609	1.5e-05	-6e-06	1.03816583483063	4924	Est.	tropics_21	1.14556516666667	1.03997822445249	0.989761092150171	0.99624355663552	3.45238095238095	1.04425471902799	12100.2666666667	0.09	0.0364275
5.756238	5.992404	0.041932	0.000387	-0.621244	0.000387	0.485477	0.176677	6663	6	20	0.434193	5235	9.3748	7.626	22.8311	0.01639	0.0249	39994765	5235	13.257534	1.005484	0.000717	0.532901	0.000151	0.471881	4.5e-05	-3e-06	1.55667465527095	5682	Est.	tropics_21	0.959373	1.03713591100139	0.539748953974895	1.0082091247454	2.56291390728477	1.02881234887609	3926.15555555556	0.09	0.0130875
3.579534	4.261133	0.047536	0.000275	-0.60376	0.000275	0.479946	0.177946	7181	7	54	0.435658	22054	6.7671	8.4	273.9726	0.00631	0.0259	39977946	22054	14.676712	1.000966	0.000921	0.530428	0.000216	0.472023	0.000108	-4.1e-05	1.78925951186182	5973	Est.	tropics_21	0.511362	1.04767190200672	0.298588490770901	1.03077510788334	1.27314814814815	1.01678519902632	1647.64814814815	0.09	0.055135
8.092014	7.312714	-0.001517	0.000472	-0.640005	0.000472	0.47365	0.176254	7741	6	30	0.616015	6219	8.9405	7.3918	45.6621	0.00646	0.039	39993781	6219	16.210959	0.999787	0.000697	0.533955	0.000189	0.468298	3e-05	-1.2e-05	1.58191753470291	6211	Transient	tropics_21	1.348669	0.99869687249672	0.677187948350072	0.987517276900712	2.4973544973545	1.01142862023754	5875.13333333333	0.09	0.0155475
4.710894	6.708317	0.034901	0.000433	-0.612847	0.000433	0.478061	0.176943	7881	6	31	0.656956	6591	9.4663	7.7753	19.5695	0.00615	0.0402	39993409	6591	16.594521	1.004414	0.00063	0.535672	0.000171	0.46897	4e-05	-1.9e-05	1.39168566320292	6829	Est.	tropics_21	0.785149	1.03096650138622	0.687301587301587	1.01145131554852	2.53216374269006	1.0193850352901	4423.575	0.09	0.0164775
4.085561	4.458989	0.041762	0.000288	-0.607825	0.000288	0.478983	0.177054	8091	5	37	0.48559	10132	10.8416	8.3507	136.9863	0.00636	0.0499	39989868	10132	17.169863	1.021706	0.000676	0.536715	0.000172	0.476083	1.5e-05	-1e-06	1.59630810117963	7054	Transient	tropics_21	0.8171122	1.02049542568932	0.42603550295858	1.01456814760462	1.67441860465116	1.0060913748233	11803.6	0.09	0.02533
5.87409	4.190571	0.040059	0.00027	-0.62219	0.00027	0.48526	0.16502	8357	5	65	0.370935	24414	11.8383	9.0795	Inf	0.00624	0.062	39975586	24414	17.89863	0.999733	0.000871	0.538473	0.000156	0.464336	8.8e-05	-8e-06	1.83430959546689	7120	Est.	tropics_21	1.174818	1.04115017093527	0.309988518943743	0.996832948639585	1.73076923076923	1.04506219634058	1875.22727272727	0.09	0.061035
8.136517	6.163947	0.005127	0.000398	-0.640363	0.000398	0.477125	0.157122	8623	6	59	0.372235	18534	8.5518	9.8082	273.9726	0.00628	0.0562	39981466	18534	18.627397	0.984531	0.001307	0.535621	0.000174	0.459799	0.000254	-5.6e-05	2.18993878368903	7326	Transient	tropics_21	1.35608616666667	1.02093297778822	0.30451415455241	0.984093326492642	2.28735632183908	1.03768168264829	618.590551181102	0.09	0.046335
6.942857	10.177466	0.019785	0.000657	-0.630775	0.000657	0.479519	0.15922	8763	6	65	0.400878	15945	5.9149	10.1918	136.9863	0.00634	0.0489	39984055	15945	19.010959	1.004187	0.001026	0.532562	0.000213	0.471689	0.000175	-6.5e-05	2.33526836540766	7583	Est.	tropics_21	1.15714283333333	1.01572916231376	0.640350877192982	0.999281214701352	3.08450704225352	1.01659992071047	909.828571428571	0.09	0.0398625
7.266463	6.8979	0.039234	0.000445	-0.633374	0.000445	0.490225	0.148725	8945	7	61	0.231358	17246	4.6416	10.6904	91.3242	0.00613	0.0542	39982754	17246	19.509589	1.008685	0.001333	0.531949	0.000227	0.47433	0.000212	-5.6e-05	2.4573376974817	7876	Transient	tropics_21	1.03806614285714	1.03105907038609	0.333833458364591	0.997836003720809	1.96035242290749	1.03351042523138	701.533018867925	0.09	0.043115
6.143382	5.799294	0.066126	0.000374	-0.624353	0.000374	0.499085	0.140813	8987	6	52	0.25176	18891	4.6313	10.8055	68.4932	0.00612	0.0513	39981109	18891	19.624658	1.008265	0.001495	0.532349	0.000216	0.473751	0.000235	-4.3e-05	2.42376412668737	8054	Est.	tropics_21	1.023897	1.05960369765121	0.250167224080268	1.00612165087195	1.73148148148148	1.0534753488647	599.204255319149	0.09	0.0472275
7.290918	3.118818	0.039465	0.000201	-0.633571	0.000201	0.49076	0.136115	9211	6	81	0.531038	43720	3.3219	3.9863	Inf	0.00605	0.0288	39956280	43720	20.238356	1.004365	0.000971	0.532261	0.000139	0.471959	0.000145	-2.3e-05	1.56898380759496	8454	Est.	tropics_21	1.215153	1.0357331143107	0.207003089598352	0.997054654508212	1.44604316546763	1.03983608745675	938.724137931035	0.09	0.1093
2.975309	2.63725	0.028214	0.00017	-0.598907	0.00017	0.468278	0.14314	9631	7	24	0.435136	4679	4.4942	4.1836	22.8311	0.00641	0.0285	39995321	4679	21.389041	0.989508	0.001075	0.528489	0.000216	0.468238	5.5e-05	8e-06	1.61480617752487	8649	Est.	tropics_21	0.425044142857143	1.03952245423764	0.158139534883721	1.03958987821957	0.787037037037037	1.00008542664201	2602.54545454545	0.09	0.0116975
4.871495	2.892365	0.055958	0.000187	-0.614137	0.000187	0.488832	0.138603	9813	6	16	0.375	3936	4.6668	3.3041	27.3973	0.00617	0.0312	39996064	3936	21.887671	1.021893	0.000877	0.535691	0.000186	0.477059	2.7e-05	1e-05	1.64451893103655	9672	Est.	tropics_21	0.811915833333333	1.03489628128061	0.213226909920182	1.01011155644987	1.00537634408602	1.0246782892682	5133.44444444444	0.09	0.00984
2.602607	2.857886	0.098896	0.000184	-0.595913	0.000184	0.501416	0.136558	10149	6	59	0.299497	32017	5.5856	4.2904	54.7945	0.00612	0.0415	39967983	32017	22.808219	1.031436	0.001188	0.535598	0.000165	0.481607	0.000116	5e-06	1.78481482669898	9791	Est.	tropics_21	0.433767833333333	1.07030536323564	0.154882154882155	1.02886720835025	1.11515151515152	1.04113104668329	1177.22413793103	0.09	0.0800425
4.319261	4.144856	0.05652	0.000267	-0.609702	0.000267	0.487557	0.132543	10275	5	100	0.428361	54349	5.4397	4.2822	136.9863	0.00599	0.0479	39945651	54349	23.153425	1.010553	0.001766	0.539626	0.000166	0.468226	0.000146	6.3e-05	1.78452150008542	9918	Est.	tropics_21	0.8638522	1.04709775493631	0.15118912797282	1.00720278815651	1.60843373493976	1.04128561848338	907.828767123288	0.09	0.1358725
9.422764	5.100403	0.015745	0.000329	-0.650694	0.000329	0.487042	0.123357	10709	6	32	0.335432	3494	3.6934	5.6589	24.9066	0.00623	0.0345	39996506	3494	24.342466	0.977366	0.001184	0.534013	0.000165	0.457853	0.000261	-6.9e-05	1.92991725391628	10383	Transient	tropics_21	1.57046066666667	1.0393952783557	0.277871621621622	0.976911803047653	1.99393939393939	1.06375190290333	472.632183908046	0.09	0.008735
6.240803	3.674456	0.010194	0.000237	-0.625136	0.000237	0.472121	0.129485	10723	6	28	0.31747	3257	3.7318	13.1877	34.2466	0.0064	0.0367	39996743	3257	24.380822	0.985541	0.001006	0.533997	0.00016	0.461658	0.000189	-4.9e-05	1.98464168446578	10524	Est.	tropics_21	1.04013383333333	1.025067588081	0.23558648111332	1.00223154421202	1.48125	1.02266396336682	685.10582010582	0.09	0.0081425
9.96729	4.919491	0.014257	0.000317	-0.655068	0.000317	0.488436	0.128208	10877	8	18	0.332066	2367	4.1446	13.3973	13.6986	0.00628	0.045	39997633	2367	24.80274	1.000549	0.00072	0.527039	0.000149	0.474898	0.000155	-6.2e-05	1.84013142963619	10828	Transient	tropics_21	1.24591125	1.01380253814196	0.440277777777778	0.985518608163181	2.12751677852349	1.02850717417214	827.148387096774	0.09	0.0059175
6.778534	5.729486	0.032849	0.00037	-0.629455	0.00037	0.485166	0.21719	1917	9	55	0.413993	14464	4.1117	5.1589	91.3242	0.00637	0.0446	39985536	14464	0.254795	1.00089	0.00106	0.52293	0.000227	0.478689	6.6e-05	-8e-06	1.98274762758623	1219	Transient	tropics_22	0.753170444444444	1.03247558162463	0.349056603773585	1.01903150067764	1.62995594713656	1.01353070574005	3290.75757575758	0.09	0.03616
5.244884	4.461556	0.0533	0.000288	-0.617136	0.000288	0.489133	0.211103	1973	8	39	0.402698	14902	4.2956	5.3123	136.9863	0.00644	0.0499	39985098	14902	0.408219	1.010768	0.001399	0.52515	0.000224	0.481314	8.8e-05	2.2e-05	1.96716084899873	1377	Est.	tropics_22	0.6556105	1.04350951105196	0.205861329521086	1.02730137830188	1.28571428571429	1.01624511233831	2398.89772727273	0.09	0.037255
6.992776	8.292001	-0.016631	0.000535	-0.631176	0.000535	0.462496	0.199296	2561	5	42	0.645434	10754	4.1581	4.8466	68.4932	0.00635	0.0233	39989246	10754	2.019178	0.981014	0.00096	0.53658	0.000168	0.457287	0.000137	-2.9e-05	1.34743807611365	1639	Transient	tropics_22	1.3985552	1.00254077066758	0.557291666666667	0.99140079985357	3.18452380952381	1.01139109574512	1454.71532846715	0.09	0.026885
8.234002	6.419933	-0.008856	0.000414	-0.641146	0.000414	0.470784	0.193831	2547	5	35	0.646615	11387	4.1216	4.811	136.9863	0.00617	0.0212	39988613	11387	1.980822	0.982529	0.000838	0.536457	0.000169	0.458067	7.9e-05	-1.1e-05	1.35682683603301	1857	Transient	tropics_22	1.6468004	1.0088079831364	0.494033412887828	0.981790699056316	2.44970414201183	1.02776231424661	2453.55696202532	0.09	0.0284675
4.875977	4.604735	0.013302	0.000297	-0.614173	0.000297	0.468515	0.196097	2561	5	42	0.645434	10754	4.1581	4.8466	68.4932	0.00635	0.0233	39989246	10754	2.019178	0.981014	0.00096	0.53658	0.000168	0.457287	0.000137	-2.9e-05	1.34743807611365	2157	Est.	tropics_22	0.9751954	1.03300346905661	0.309375	1.00840171132116	1.76785714285714	1.02455350797202	1431.36496350365	0.09	0.026885
4.146252	7.177879	0.056843	0.000463	-0.608312	0.000463	0.486446	0.191696	2827	5	19	0.426008	5852	4.5372	3.3014	24.9066	0.00621	0.0355	39994148	5852	2.747945	1.012334	0.000956	0.537592	0.000167	0.470932	6.7e-05	6e-06	1.76419524489813	2559	Est.	tropics_22	0.8292504	1.04559326712329	0.484309623430962	1.01241986464458	2.77245508982036	1.03294318500336	2861.13432835821	0.09	0.01463
5.485109	7.304761	-0.010917	0.000471	-0.619066	0.000471	0.459645	0.190584	3317	5	81	0.677404	19185	4.4278	4.2178	91.3242	0.0065	0.015	39980815	19185	4.090411	0.976422	0.000646	0.53959	0.00015	0.452546	2.5e-05	5e-06	1.35765531678103	2733	Transient	tropics_22	1.0970218	1.01302753746374	0.729102167182663	0.997881933341954	3.14	1.01568680310952	7623.36	0.09	0.0479625
4.312611	6.449344	-0.006225	0.000416	-0.609648	0.000416	0.457327	0.182712	3485	5	38	0.506273	6058	5.1506	5.5644	54.7945	0.00636	0.0281	39993942	6058	4.550685	0.974514	0.000936	0.538661	0.000156	0.452454	9.7e-05	-2e-06	2.0340689563124	2974	Transient	tropics_22	0.8625222	1.01978456458421	0.444444444444444	1.00906165890242	2.66666666666667	1.01077015564013	1883.62886597938	0.09	0.015145
3.468627	4.405879	0.024972	0.000284	-0.602869	0.000284	0.468617	0.18223	3555	5	32	0.459414	4780	5.3764	5.3548	30.4414	0.00656	0.0323	39995220	4780	4.742466	0.989871	0.000851	0.537845	0.00016	0.460266	5.8e-05	6e-06	2.04759387239739	3165	Est.	tropics_22	0.6937254	1.03577780549483	0.333725029377203	1.01746665308786	1.775	1.01814385594417	3141.89655172414	0.09	0.01195
3.975369	2.255551	0.041292	0.000146	-0.60694	0.000146	0.478255	0.179795	3723	6	21	0.254458	3533	6.0919	5.8904	34.2466	0.00661	0.0498	39996467	3533	5.20274	0.99836	0.000722	0.535694	0.000168	0.466119	5.9e-05	-1.6e-05	2.03851964629619	3240	Est.	tropics_22	0.6625615	1.04386831481716	0.202216066481994	1.01740185477286	0.869047619047619	1.02603626970795	3047.37288135593	0.09	0.0088325
7.217125	2.46356	0.000162	0.000159	-0.632978	0.000159	0.471092	0.180883	3653	5	23	0.397422	3568	5.7004	5.489	27.3973	0.00608	0.0386	39996432	3568	5.010959	0.993267	0.001097	0.536621	0.000167	0.462912	0.000118	-1e-06	1.96227709120852	3347	Transient	tropics_22	1.443425	1.00694175193851	0.144940747493163	0.989540293655771	0.952095808383233	1.01767074519563	1532.90677966102	0.09	0.00892
6.664122	8.024591	0.022788	0.000518	-0.628536	0.000518	0.479736	0.178117	3695	6	22	0.320344	3490	5.7548	5.8507	17.1233	0.00682	0.043	39996510	3490	5.126027	1.004163	0.000856	0.53602	0.000165	0.46851	5.9e-05	2e-06	2.04647236194062	3585	Transient	tropics_22	1.110687	1.0188083309523	0.605140186915888	0.995060047074994	3.13939393939394	1.02396106806685	3018.93220338983	0.09	0.008725
6.683685	9.774528	0.002618	0.000631	-0.628693	0.000631	0.470406	0.175804	4381	6	52	0.463302	18366	8.0862	7.5589	Inf	0.0063	0.0568	39981634	18366	7.005479	0.98038	0.000959	0.532416	0.00019	0.460541	9.7e-05	-1.5e-05	1.82958411635165	3763	Est.	tropics_22	1.1139475	1.02268653986674	0.657977059436914	1.00163848116655	3.32105263157895	1.02142045985048	1812.41237113402	0.09	0.045915
4.98402	6.654917	-0.00061	0.000429	-0.615041	0.000429	0.462468	0.174626	4507	6	51	0.364444	12825	8.5689	6.9644	273.9726	0.00664	0.0645	39987175	12825	7.350685	0.987379	0.001093	0.533918	0.000189	0.462542	0.000143	-2.5e-05	2.12580136405448	3851	Est.	tropics_22	0.83067	1.01216471690422	0.392497712717292	1.01255010973035	2.26984126984127	0.99984001452841	1221.16083916084	0.09	0.0320625
10.872189	5.865321	-0.007257	0.000378	-0.662336	0.000378	0.481604	0.163851	4815	6	29	0.260048	8783	10.0372	7.0808	34.2466	0.00645	0.0824	39991217	8783	8.194521	1.002374	0.000737	0.533917	0.000199	0.469606	9e-05	-4.6e-05	2.13937878501041	4126	Transient	tropics_22	1.8120315	0.990418016072571	0.512890094979647	0.965778161921947	1.89949748743719	1.02554907731162	1820.56666666667	0.09	0.0219575
10.131965	4.790992	0.034855	0.000309	-0.65639	0.000309	0.499369	0.157622	4927	6	31	0.356889	10967	10.4829	7.3397	39.1389	0.00621	0.0918	39989033	10967	8.50137	1.011304	0.000791	0.532631	0.000207	0.474938	9.8e-05	-4.9e-05	2.09284613727482	4449	Transient	tropics_22	1.68866083333333	1.02389544076586	0.390644753476612	0.973883494754593	1.49275362318841	1.05144039853623	1608.38775510204	0.09	0.0274175
6.617312	4.088933	0.047793	0.000264	-0.62816	0.000264	0.491819	0.163129	4997	7	32	0.393271	13286	10.2778	8.411	68.4932	0.00639	0.09	39986714	13286	8.693151	1.013817	0.000875	0.531794	0.000213	0.4769	0.000142	-6.6e-05	1.98418291877105	4637	Est.	tropics_22	0.945330285714286	1.03465763493335	0.301714285714286	1.00334466362044	1.23943661971831	1.03128328790103	1148.79577464789	0.09	0.033215
10.510724	4.790546	0.075984	0.000309	-0.659433	0.000309	0.522101	0.139345	5291	8	62	0.462045	24740	9.1886	8.337	45.6621	0.00616	0.0961	39975260	24740	9.49863	1.004762	0.001581	0.526442	0.000232	0.477653	0.000483	-0.000174	1.65499515876751	4985	Est.	tropics_22	1.3138405	1.07383172422345	0.195445920303605	0.982338932484623	1.33189655172414	1.09305500017795	288.498964803313	0.09	0.06185
11.875037	6.248993	0.089052	0.000403	-0.670391	0.000403	0.534909	0.124876	5431	10	70	0.403868	33142	6.1366	8.7205	91.3242	0.00608	0.0868	39966858	33142	9.882192	1.020585	0.001967	0.517944	0.00022	0.493187	0.000645	-0.000204	1.7999858067348	5294	Est.	tropics_22	1.1875037	1.07108912829243	0.204880528723945	0.987574986567641	1.83181818181818	1.08459671483636	193.606201550388	0.09	0.082855
13.309075	8.817321	-0.005562	0.000569	-0.681909	0.000569	0.491988	0.127472	5865	12	46	0.73032	11306	3.4194	3.211	Inf	0.00672	0.0137	39988694	11306	11.071233	0.968981	0.000728	0.508152	0.000152	0.476921	7e-05	-1.5e-05	1.22732136316129	5800	Est.	tropics_22	1.10908958333333	1.02628786249091	0.781593406593406	0.995077817399847	3.74342105263158	1.03159223435328	1821.02857142857	0.09	0.028265
13.047445	5.935705	0.0022	0.000383	-0.679808	0.000383	0.494679	0.134217	6173	13	19	0.350675	3037	4.6101	5.426	18.2648	0.00616	0.0327	39996963	3037	11.915068	1.002326	0.00091	0.506895	0.000157	0.494559	0.000104	-1.7e-05	1.9509145667252	6067	Transient	tropics_22	1.00364961538462	0.999876708551552	0.420879120879121	0.999643461006098	2.43949044585987	1.00024264041297	1290.54807692308	0.09	0.0075925
10.912752	5.187019	0.04242	0.000335	-0.662662	0.000335	0.506227	0.129604	6145	13	22	0.340494	3119	4.5452	3.9767	34.2466	0.00594	0.0289	39996881	3119	11.838356	1.003231	0.000844	0.507067	0.00015	0.494856	0.000112	-2.6e-05	1.87339080012129	6820	Est.	tropics_22	0.839442461538461	1.03997243548895	0.396919431279621	1.01658618265979	2.23333333333333	1.02297840179769	1157.17857142857	0.09	0.0077975
11.297994	4.329538	0.028819	0.000279	-0.665756	0.000279	0.500943	0.130659	6285	13	16	0.360164	3665	4.878	4.3616	19.5695	0.00592	0.0391	39996335	3665	12.221918	1.017398	0.000788	0.507028	0.000149	0.501829	4.4e-05	1e-06	1.69803293265043	6941	Est.	tropics_22	0.869076461538462	1.0116378108518	0.354060913705584	1.01352367886108	1.87248322147651	0.998234458351351	2969.52272727273	0.09	0.0091625
13.016077	7.236514	-0.004296	0.000467	-0.679556	0.000467	0.491765	0.131486	6761	12	80	0.61502	36685	5.1182	4.2	91.3242	0.00649	0.0299	39963315	36685	13.526027	0.984854	0.000711	0.510128	0.000173	0.482859	4.8e-05	-1.7e-05	1.40644163006172	7216	Transient	tropics_22	1.08467308333333	1.01102621770126	0.656821378340366	0.993558440732159	2.69942196531792	1.01844430775858	2739.29166666667	0.09	0.0917125
11.184211	11.597645	-0.005913	0.000748	-0.664842	0.000748	0.483416	0.132993	7097	11	29	0.476441	4945	7.1104	6.5836	68.4932	0.00643	0.0411	39995055	4945	14.446575	0.983687	0.000746	0.513234	0.000194	0.479372	4.3e-05	-1.9e-05	1.75279965309628	7369	Est.	tropics_22	1.01674645454545	1.01059020539946	1.00268096514745	1.00218377843929	3.85567010309278	1.0084360371486	3092.86046511628	0.09	0.0123625
13.456067	2.273174	0.028502	0.000147	-0.68309	0.000147	0.509526	0.131607	7349	11	11	0.263732	2567	8.3875	5.811	24.9066	0.0063	0.0521	39997433	2567	15.136986	1.006517	0.000514	0.514679	0.000156	0.489148	4.4e-05	-3.3e-05	1.83255023987269	8310	Transient	tropics_22	1.22327881818182	1.02225006498311	0.285992217898833	0.981298949412706	0.942307692307692	1.04166019282508	2991.06818181818	0.09	0.0064175
11.796053	3.076827	0.012517	0.000199	-0.669757	0.000199	0.494813	0.140311	7545	12	13	0.328847	3269	8.7564	6.3479	16.116	0.00626	0.0541	39996731	3269	15.673973	1.019628	0.000983	0.510837	0.000138	0.499214	0.000137	-1.7e-05	1.89326626772663	8413	Transient	tropics_22	0.983004416666667	0.993103039069768	0.202441505595117	1.00194962009429	1.44202898550725	0.991184141470391	1024.16788321168	0.09	0.0081725
11.829582	3.511151	0.055383	0.000227	-0.670026	0.000227	0.516626	0.132028	7559	12	15	0.340749	3416	8.9081	6.3863	18.2648	0.00632	0.0543	39996584	3416	15.712329	1.018615	0.000806	0.510287	0.000142	0.499261	9.7e-05	-2e-05	1.86476182255372	8425	Est.	tropics_22	0.9857985	1.03762986725333	0.281637717121588	1.00275976761406	1.59859154929577	1.03478140691943	1361.11340206186	0.09	0.00854
14.844491	4.375997	0.074853	0.000282	-0.694242	0.000282	0.540436	0.112933	8007	12	103	0.498668	58189	7.438	7.6137	Inf	0.0065	0.0728	39941811	58189	16.939726	0.994268	0.001869	0.50767	0.000145	0.489937	0.000461	-6.9e-05	1.79392547576242	8546	Est.	tropics_22	1.23704091666667	1.08393885105412	0.150882825040128	0.983814071794763	1.9448275862069	1.10307243584379	244.973969631236	0.09	0.1454725
15.743545	3.518089	0.060675	0.000227	-0.701464	0.000227	0.536585	0.108735	8105	14	110	0.39489	50409	6.0562	7.8822	136.9863	0.00634	0.0893	39949591	50409	17.208219	0.995181	0.002966	0.502392	0.000151	0.495755	0.000941	-0.000177	1.86308967891141	8677	Est.	tropics_22	1.12453892857143	1.06769876853392	0.076534052596089	0.986995881327142	1.50331125827815	1.08235922986152	115.552603613177	0.09	0.1260225
18.001988	8.172958	-2.8e-05	0.000527	-0.719604	0.000527	0.513645	0.116448	8637	17	27	0.416996	5307	4.0254	9.0205	34.2466	0.00608	0.031	39994693	5307	18.665753	0.987121	0.000866	0.488827	0.000172	0.505143	0.000163	-5.8e-05	1.99390150881671	9341	Transient	tropics_22	1.05894047058824	1.01301866781478	0.608545034642032	0.996150065408909	3.06395348837209	1.01683087759308	714.40490797546	0.09	0.0132675
18.537241	6.741898	0.017505	0.000435	-0.723903	0.000435	0.525033	0.113783	8525	17	34	0.524213	9086	3.6198	8.7151	91.3242	0.00647	0.0273	39990914	9086	18.358904	0.978165	0.000869	0.489004	0.000146	0.500355	0.000168	-4.6e-05	1.72193252380847	9541	Est.	tropics_22	1.09042594117647	1.0403757141521	0.500575373993095	0.991517788268339	2.97945205479452	1.04932098210271	677.279761904762	0.09	0.022715
18.685524	3.320406	0.015222	0.000214	-0.725094	0.000214	0.524421	0.111237	8595	17	26	0.453867	6167	3.9062	8.9068	68.4932	0.00605	0.0287	39993833	6167	18.550685	0.98772	0.000883	0.488161	0.000157	0.506127	0.00017	-5.2e-05	1.90883342996623	10225	Est.	tropics_22	1.09914847058824	1.02796181583073	0.242355605889015	0.992047796906266	1.36305732484076	1.0361450782116	654.335294117647	0.09	0.0154175
12.50565	3.532454	0.052926	0.000228	-0.675456	0.000228	0.51822	0.120113	8875	16	25	0.280903	7661	4.7863	9.6726	30.4414	0.0061	0.0348	39992339	7661	19.317808	1.022817	0.000855	0.492588	0.000182	0.519369	9.6e-05	-3.8e-05	2.03691697108058	10642	Est.	tropics_22	0.781603125	1.03083114595531	0.266666666666667	1.03316422285496	1.25274725274725	0.997787700074514	1251.17708333333	0.09	0.0191525
15.289	12.532979	0.015448	0.000809	-0.697813	0.000809	0.510867	0.123125	9253	15	96	0.226843	40927	5.7106	4.0164	Inf	0.0063	0.0498	39959073	40927	20.353425	0.991887	0.001066	0.496203	0.00018	0.499971	0.000141	-2.5e-05	2.39801679406355	10822	Transient	tropics_22	1.01926666666667	1.02387463204227	0.75891181988743	1.00296153850959	4.49444444444444	1.02179326400931	873.22695035461	0.09	0.1023175
11.471606	5.835818	0.030242	0.000377	-0.667151	0.000377	0.502775	0.124307	9295	15	96	0.208969	37039	5.7184	10.8219	273.9726	0.00655	0.052	39962961	37039	20.468493	0.987284	0.001239	0.497034	0.000198	0.496829	0.000181	-3e-05	2.49814253118998	10885	Est.	tropics_22	0.764773733333333	1.04397917329455	0.304277643260694	1.03246159058857	1.9040404040404	1.01196790042449	686.779005524862	0.09	0.0925975
14.897928	8.960779	0.016924	0.000578	-0.694671	0.000578	0.509742	0.117483	9575	15	83	0.316783	19335	6.8405	11.5863	273.9726	0.0065	0.1012	39980665	19335	21.235616	0.993724	0.001085	0.495546	0.000357	0.502088	5e-04	-0.000286	2.6409803659753	11051	Transient	tropics_22	0.9931952	1.02349145458717	0.532718894009217	1.00745172091318	1.61904761904762	1.01524433963767	234.966	0.09	0.0483375
23.342243	5.484023	0.030998	0.000354	-0.762498	0.000354	0.553253	0.102827	9561	15	83	0.319238	19794	6.8195	11.5534	91.3242	0.00636	0.1036	39980206	19794	21.19726	0.995147	0.001134	0.495984	0.000345	0.50239	0.000554	-3e-04	2.67102475264181	11317	Est.	tropics_22	1.55614953333333	1.03651364162036	0.312169312169312	0.94055383677946	1.02608695652174	1.10124206293915	185.608303249097	0.09	0.049485
13.723144	6.437761	0.029579	0.000415	-0.685235	0.000415	0.511442	0.116287	9785	18	79	0.367499	23815	7.8497	12.163	68.4932	0.00624	0.1423	39976185	23815	21.810959	1.011265	0.001361	0.484882	0.000403	0.522387	0.000723	-0.000388	2.38857091657765	11880	Transient	tropics_22	0.762396888888889	1.01854687337276	0.304922850844967	1.03936995452291	1.02977667493797	0.979048100354718	160.839557399723	0.09	0.0595375
14.131928	10.538411	0.047036	0.00068	-0.688519	0.00068	0.522219	0.111139	9855	18	73	0.401773	28307	7.7968	5.3123	273.9726	0.00642	0.1423	39971693	28307	22.00274	1.010275	0.00117	0.484204	0.000392	0.522403	0.000472	-0.000289	2.26679663147931	12158	Est.	tropics_22	0.785107111111111	1.03749943545191	0.581196581196581	1.03741285401337	1.73469387755102	0.99964778150202	235.463983050847	0.09	0.0707675
11.571904	8.001155	0.037198	0.000516	-0.667956	0.000516	0.506432	0.110187	10401	13	61	0.489538	16440	8.6169	6.8082	91.3242	0.00631	0.1303	39983560	16440	23.49863	0.985313	0.000969	0.506231	0.000291	0.486999	0.000188	-0.000116	1.88698098742002	12685	Est.	tropics_22	0.890146461538462	1.0533693398935	0.53250773993808	1.01288854256468	1.77319587628866	1.03990357269727	586.101063829787	0.09	0.0411
12.17441	7.892383	0.00282	0.000509	-0.672796	0.000509	0.491662	0.115901	10457	12	42	0.436956	14022	8.9288	6.9616	68.4932	0.00676	0.1349	39985978	14022	23.652055	0.990021	0.000998	0.507683	0.000261	0.487838	0.000139	-7.2e-05	1.9379646571154	13009	Transient	tropics_22	1.01453416666667	1.0129320286542	0.51002004008016	1.00511507950981	1.95019157088123	1.00783866775446	833.820143884892	0.09	0.035055
10.871662	7.676036	0.01203	0.000495	-0.662332	0.000495	0.491027	0.11194	10639	12	33	0.426138	12503	9.5399	7.4603	273.9726	0.00645	0.144	39987497	12503	24.150685	1.008316	0.000749	0.51107	0.000187	0.493477	6.3e-05	-3e-05	1.95274271329268	13556	Transient	tropics_22	0.905971833333333	1.00375542140577	0.660881174899867	1.00895658415583	2.64705882352941	0.995035229605432	1776.8253968254	0.09	0.0312575
8.943885	9.0851	-0.006813	0.000586	-0.646847	0.000586	0.474578	0.206121	2085	9	63	0.523255	22683	3.9197	4.5575	273.9726	0.0063	0.0465	39977317	22683	0.715068	0.987916	0.000884	0.521488	0.000155	0.473757	5.6e-05	1e-05	1.75536048539888	1304	Transient	tropics_23	0.993765	1.00535891297204	0.66289592760181	1.00423094061582	3.78064516129032	1.00173295592466	3680.73214285714	0.09	0.0567075
8.706911	6.786705	0.023765	0.000438	-0.644944	0.000438	0.488414	0.197831	2015	9	64	0.444144	25154	4.2909	4.3671	136.9863	0.0064	0.0458	39974846	25154	0.523288	1.002734	0.000944	0.520766	0.000155	0.481542	7.7e-05	4e-06	1.97629849288076	1473	Est.	tropics_23	0.967434555555556	1.02125751988755	0.463983050847458	1.00753874875018	2.8258064516129	1.01427082165211	2569.23376623377	0.09	0.062885
7.492711	7.221764	0.033129	0.000466	-0.635191	0.000466	0.48805	0.195124	2701	9	39	0.354543	10907	5.0086	3.2986	68.4932	0.0063	0.0676	39989093	10907	2.40274	1.029584	0.000979	0.521086	0.000129	0.494168	0.000139	-1.4e-05	1.94327202107582	2057	Transient	tropics_23	0.832523444444444	1.00398207029334	0.475995914198161	1.01678855372237	3.61240310077519	0.987619594955562	1403.76978417266	0.09	0.0272675
8.240109	2.870042	0.065355	0.000185	-0.641195	0.000185	0.507019	0.178172	2547	9	33	0.439597	6945	4.8077	5.3425	34.2466	0.00609	0.06	39993055	6945	1.980822	1.010172	0.001112	0.522548	0.000166	0.483456	0.000102	6e-06	1.93406855081053	2296	Est.	tropics_23	0.915567666666667	1.05678828267876	0.16636690647482	1.00787427363567	1.1144578313253	1.04873866494572	1746.78431372549	0.09	0.0173625
8.674699	3.733845	0.037764	0.000241	-0.644685	0.000241	0.495003	0.187024	2715	9	35	0.37541	11582	4.9713	3.337	34.2466	0.00621	0.068	39988418	11582	2.441096	1.024196	0.001235	0.520972	0.000132	0.491707	0.000213	-2.3e-05	1.88612500118996	2422	Transient	tropics_23	0.963855444444444	1.01395252591482	0.195141700404858	1.00740123622749	1.82575757575758	1.00670317892566	878.046948356808	0.09	0.028955
8.666667	4.424691	0.026822	0.000285	-0.644621	0.000285	0.489493	0.171097	3359	10	21	0.762836	4090	5.2931	5.1014	21.0748	0.00645	0.0153	39995910	4090	4.205479	0.982304	0.000841	0.51927	0.000153	0.473103	7.3e-05	-3e-06	0.961692317246118	2632	Est.	tropics_23	0.8666667	1.04568946840204	0.338882282996433	1.0107678604509	1.86274509803922	1.03464361883142	2343.79452054795	0.09	0.010225
10.591785	7.577703	-0.012001	0.000489	-0.660084	0.000489	0.47829	0.169128	4227	10	41	0.791202	12366	5.1151	4.8616	273.9726	0.00638	0.0068	39987634	12366	6.583562	0.98803	0.000671	0.519254	0.000172	0.475878	1.9e-05	-4e-06	0.94676063674734	3689	Transient	tropics_23	1.0591785	1.00004121817223	0.72876304023845	0.995289243420373	2.84302325581395	1.00506852596674	8901.47368421053	0.09	0.030915
6.502488	4.070889	0.036554	0.000263	-0.627238	0.000263	0.485786	0.17162	4409	9	28	0.56147	6068	5.3845	7.9726	68.4932	0.00613	0.0138	39993932	6068	7.082192	0.999823	0.000754	0.522978	0.000167	0.478109	2.1e-05	6e-06	1.61701136784905	4156	Est.	tropics_23	0.722498666666667	1.03741393520893	0.348806366047745	1.02119946328432	1.5748502994012	1.01605700792079	8172.38095238095	0.09	0.01517
9.689245	3.693687	0.027114	0.000238	-0.652834	0.000238	0.493836	0.164102	5011	9	51	0.584307	17205	6.7516	5.1425	136.9863	0.00631	0.0265	39982795	17205	8.731507	1.000863	0.000763	0.520915	0.000157	0.480553	8.1e-05	-2e-05	1.72282876005084	4590	Est.	tropics_23	1.07658277777778	1.02659897445414	0.311926605504587	0.999334619795177	1.51592356687898	1.02764107184847	2025.95061728395	0.09	0.0430125
8.933333	3.525115	0.053128	0.000227	-0.646763	0.000227	0.503748	0.154623	5291	9	59	0.419711	14398	7.6809	5.9096	91.3242	0.00617	0.0459	39985602	14398	9.49863	0.999635	0.001083	0.519511	0.000162	0.481275	0.000163	-2.8e-05	1.95746665735486	4845	Est.	tropics_23	0.992592555555555	1.05494967738443	0.209602954755309	1.0081372231499	1.40123456790123	1.04669471715755	948.60736196319	0.09	0.035995
9.528009	5.679055	0.076888	0.000366	-0.651539	0.000366	0.518354	0.148067	5403	9	55	0.26622	16276	7.3194	6.2151	136.9863	0.00625	0.057	39983724	16276	9.805479	1.008708	0.001542	0.519782	0.000156	0.485364	0.000249	-1.5e-05	2.06292297557244	5019	Est.	tropics_23	1.05866766666667	1.07059834803909	0.237354085603113	1.00281072878965	2.34615384615385	1.06796960631608	594.646586345382	0.09	0.04069
8.346709	6.937048	0.009309	0.000448	-0.642051	0.000448	0.480245	0.15072	5697	9	97	0.465483	44399	3.6023	6.4356	Inf	0.00617	0.0238	39955601	44399	10.610959	0.979474	0.000838	0.519409	0.00015	0.471615	7.6e-05	-3e-06	1.52065940738519	5405	Est.	tropics_23	0.927412111111111	1.030504600942	0.534606205250597	1.01309768521131	2.98666666666667	1.01829882425283	1983.15789473684	0.09	0.1109975
7.10192	3.078239	0.056698	0.000199	-0.632052	0.000199	0.498077	0.13509	5935	9	33	0.392394	7179	4.1431	2.4575	54.7945	0.00642	0.0343	39992821	7179	11.263014	0.979674	0.001113	0.521256	0.000167	0.469995	8.3e-05	2e-05	1.7591415953844	6368	Est.	tropics_23	0.789102222222222	1.08029420461574	0.178796046720575	1.0196526143735	1.19161676646707	1.05974957180396	1627.59036144578	0.09	0.0179475
5.61474	4.260285	0.038326	0.000275	-0.620107	0.000275	0.483182	0.134961	6691	7	24	0.708064	5419	4.3292	2.5644	68.4932	0.00642	0.0174	39994581	5419	13.334247	0.98305	0.000811	0.529624	0.000182	0.464232	7.1e-05	-1.7e-05	1.20821840331757	7438	Est.	tropics_23	0.802105714285714	1.05698582418241	0.339087546239211	1.01560140896033	1.51098901098901	1.04082010718779	1900.85915492958	0.09	0.0135475
4.801347	2.897686	0.096268	0.000187	-0.613574	0.000187	0.50882	0.126899	7027	7	33	0.791547	17083	3.296	3.263	39.1389	0.00598	0.0152	39982917	17083	14.254795	1.036663	0.001132	0.531881	0.000156	0.487388	6.7e-05	2.8e-05	0.875076923285996	7891	Est.	tropics_23	0.685906714285714	1.06211382769243	0.165194346289753	1.01792017232717	1.19871794871795	1.04397317947918	1894.01492537313	0.09	0.0427075
6.75	0.479167	0.012114	3.1e-05	-0.629226	3.1e-05	0.474941	0.135465	7853	7	13	0.401905	1050	4.6865	4.7863	8.8378	0.00647	0.0219	39998950	1050	16.517808	0.995871	0.000569	0.531243	0.000118	0.468849	6.3e-05	-1.4e-05	1.57563766156841	8174	Transient	tropics_23	0.964285714285714	1.01638432255152	0.054481546572935	1.00331521852246	0.26271186440678	1.01299352243473	2150.2380952381	0.09	0.002625
9.028302	1.782218	-0.001519	0.000115	-0.647526	0.000115	0.477162	0.136787	7937	7	15	0.377304	1031	5.1834	4.9014	9.1324	0.00646	0.0298	39998969	1031	16.747945	1.008917	0.000475	0.527788	0.000126	0.47811	4.2e-05	-1.9e-05	1.75662745710453	8275	Transient	tropics_23	1.28975742857143	0.989657378254678	0.242105263157895	0.991570321734454	0.912698412698413	0.998017192696241	3256.83333333333	0.09	0.0025775
6.502463	3.34359	0.012135	0.000216	-0.627238	0.000216	0.474016	0.129863	7671	6	19	0.632197	1789	4.2344	3.5849	14.4196	0.00644	0.0175	39998211	1789	16.019178	0.984158	0.000808	0.53494	0.000154	0.460121	7.9e-05	-8e-06	1.42923692468295	9194	Est.	tropics_23	1.08374383333333	1.0285024638808	0.267326732673267	0.998364027572264	1.4025974025974	1.03019857820008	1643.83544303797	0.09	0.0044725
7.731183	2.755694	0.079511	0.000178	-0.637107	0.000178	0.512086	0.129713	8161	9	18	0.488642	1981	5.0303	4.737	8.5616	0.00617	0.0261	39998019	1981	17.361644	1.027105	0.001061	0.521239	0.000132	0.492842	0.000161	-1.9e-05	1.69487538101905	9396	Est.	tropics_23	0.859020333333333	1.0541838174248	0.167766258246937	1.01454436396498	1.34848484848485	1.03904699680628	805.670807453416	0.09	0.0049525
10.191781	4.657284	-0.001539	3e-04	-0.656871	3e-04	0.481641	0.126739	8861	9	28	0.608774	1664	3.8817	2.1397	34.2466	0.00634	0.0238	39998336	1664	19.279452	0.959372	0.000952	0.522504	0.000142	0.459232	0.000147	-2e-05	1.64823889933054	9749	Est.	tropics_23	1.13242011111111	1.04074559571596	0.315126050420168	0.992281580832438	2.11267605633803	1.04879668664205	862.170068027211	0.09	0.00416
5.804878	0.839976	0.041594	5.4e-05	-0.621634	5.4e-05	0.485449	0.129463	8917	9	19	0.522512	844	4.0063	6.2438	10.5374	0.00635	0.0314	39999156	844	19.432877	0.965318	0.00157	0.520605	0.000147	0.463728	0.000251	-2e-06	1.77947000609884	10798	Est.	tropics_23	0.644986444444445	1.07992511227806	0.0343949044585987	1.03161927783376	0.36734693877551	1.04683995790636	515.788844621514	0.09	0.00211
11.714286	1.204082	-0.002784	7.8e-05	-0.6691	7.8e-05	0.486947	0.127548	8973	9	12	0.306688	613	4.1527	6.3205	4.8924	0.00642	0.0452	39999387	613	19.586301	0.984742	0.001646	0.521075	0.000153	0.472606	0.000236	1.2e-05	1.8089578733899	10919	Transient	tropics_23	1.30158733333333	1.01267120904176	0.0473876063183475	0.982909030006642	0.509803921568627	1.0303445153045	540.457627118644	0.09	0.0015325
9.634731	1.357596	0.059264	8.8e-05	-0.652396	8.8e-05	0.509551	0.128982	9309	10	8	0.790659	1820	2.3928	6.7795	6.8493	0.00602	0.0144	39998180	1820	20.506849	1.035352	0.000536	0.516473	8.9e-05	0.501337	3.4e-05	5e-06	0.792829400330625	10958	Est.	tropics_23	0.9634731	1.02482568476505	0.164179104477612	1.00837111014167	0.98876404494382	1.01638418867947	3793.58823529412	0.09	0.00455
10.959391	2.587183	0.048573	0.000167	-0.663036	0.000167	0.50953	0.127571	9337	10	10	0.721739	2185	2.5612	6.8137	9.4473	0.00613	0.0161	39997815	2185	20.583562	1.032543	6e-04	0.515855	9.2e-05	0.500578	4.9e-05	4e-06	0.93357859511001	10960	Transient	tropics_23	1.0959391	1.01668599020036	0.278333333333333	0.998894172620815	1.81521739130435	1.01788332687413	2603.48979591837	0.09	0.0054625
13.026741	6.277836	-0.014813	0.000405	-0.679642	0.000405	0.486451	0.137165	9897	12	65	0.421852	19303	4.366	4.8247	68.4932	0.0063	0.0256	39980697	19303	22.117808	0.972283	0.000861	0.510623	0.00016	0.47623	9.5e-05	-1.5e-05	1.92340979902932	10986	Transient	tropics_23	1.08556175	1.01338414099705	0.470383275261324	0.992509921640351	2.53125	1.02146231862755	1443.84210526316	0.09	0.0482575
11.949721	5.381085	-0.000424	0.000347	-0.670991	0.000347	0.489086	0.136214	10065	11	35	0.259468	5862	5.0719	5.0808	136.9863	0.00608	0.0406	39994138	5862	22.578082	0.984048	0.001237	0.512928	0.000181	0.47979	0.00013	3e-06	2.42275001633417	11054	Transient	tropics_23	1.08633827272727	1.01577980939476	0.280517380759903	0.996634470671536	1.9171270718232	1.01937514329186	1047.8	0.09	0.014655
13.654691	2.64124	0.006026	0.00017	-0.684685	0.00017	0.49903	0.129073	10107	11	32	0.256603	5187	5.0111	5.1959	30.4414	0.00621	0.044	39994813	5187	22.693151	0.989701	0.001118	0.513719	0.000185	0.481824	0.000116	-7e-06	2.4416533132139	11398	Transient	tropics_23	1.24133554545455	1.01651326295825	0.152057245080501	0.981565881364996	0.918918918918919	1.03571013482101	1112.69827586207	0.09	0.0129675
7.429515	4.496133	0.052251	0.00029	-0.634684	0.00029	0.497145	0.137039	10149	11	36	0.199757	4931	5.0554	5.311	21.0748	0.00623	0.0487	39995069	4931	22.808219	0.996615	0.00099	0.515138	0.000189	0.483905	0.000132	-3.3e-05	2.50549733781005	11639	Est.	tropics_23	0.675410454545455	1.05721885884657	0.292929292929293	1.02905041832147	1.53439153439153	1.02736074229446	1038.17424242424	0.09	0.0123275
7.970588	3.683449	0.033591	0.000238	-0.63903	0.000238	0.490086	0.136628	10093	11	30	0.263521	5362	4.9291	3.5425	39.1389	0.00641	0.0394	39994638	5362	22.654795	0.989583	0.001013	0.513309	0.000184	0.482156	9.6e-05	-9e-06	2.40521126136257	11701	Est.	tropics_23	0.724598909090909	1.04504781119456	0.234945705824284	1.02823863567426	1.29347826086957	1.01644695907549	1423.20833333333	0.09	0.013405
13.801839	3.922571	0.060571	0.000253	-0.685867	0.000253	0.527852	0.121545	10499	11	60	0.336703	22061	6.1523	6.2644	136.9863	0.0063	0.0628	39977939	22061	23.767123	1.02162	0.00087	0.515252	0.000202	0.496017	0.000168	-7.6e-05	2.08217948570943	12159	Est.	tropics_23	1.25471263636364	1.03995911233875	0.290804597701149	0.977489408581786	1.25247524752475	1.06418126798073	723.482142857143	0.09	0.0551525
7.274143	5.454094	0.042398	0.000352	-0.633436	0.000352	0.491983	0.134335	10737	12	80	0.334109	31370	7.1867	4.5479	273.9726	0.00633	0.0912	39968630	31370	24.419178	0.993918	0.001105	0.511187	0.000321	0.486637	0.000343	-0.000192	2.2084785495359	12290	Transient	tropics_23	0.606178583333333	1.04969387149	0.318552036199095	1.03829900974763	1.09657320872274	1.01098560117706	391.6472303207	0.09	0.078425
17.585714	5.19176	0.053783	0.000335	-0.71626	0.000335	0.540487	0.112689	10877	12	88	0.34511	24059	7.2835	4.9315	136.9863	0.00633	0.1008	39975941	24059	24.80274	0.992967	0.001276	0.509348	0.000393	0.487977	0.000373	-0.000218	2.31576258162051	12557	Transient	tropics_23	1.46547616666667	1.06272976528472	0.262539184952978	0.959218683283577	0.852417302798982	1.1076075306828	302.11528150134	0.09	0.0601475
8.245949	8.850853	0.019704	0.000571	-0.641242	0.000571	0.484472	0.227286	1917	9	44	0.441097	11519	5.2492	4.9205	91.3242	0.00598	0.0467	39988481	11519	0.254795	0.980867	0.000723	0.520219	0.000235	0.471694	0.000116	-7.8e-05	1.98425554548807	1063	Est.	tropics_24	0.916216555555555	1.03979377950189	0.789764868603043	1.01233890606692	2.42978723404255	1.02708959622128	1959.36206896552	0.09	0.0287975
8.277147	5.565005	0.00812	0.000359	-0.641492	0.000359	0.478951	0.224876	2309	8	25	0.497277	6427	5.2838	5.9945	27.3973	0.00632	0.0249	39993573	6427	1.328767	1.015339	0.000782	0.523807	0.000195	0.484822	6e-05	-2.6e-05	1.48435842996073	1402	Transient	tropics_24	1.034643375	0.992922616596679	0.459079283887468	1.00515321549339	1.84102564102564	0.987890401013155	3747.93333333333	0.09	0.0160675
11.891892	4.361286	0.045094	0.000281	-0.670526	0.000281	0.511643	0.206253	2379	9	25	0.440105	7271	5.304	6.1863	24.9066	0.00619	0.0285	39992729	7271	1.520548	1.015926	0.000677	0.523145	0.00018	0.485764	9.7e-05	-5.1e-05	1.55180450829708	1520	Est.	tropics_24	1.32132133333333	1.02972676272587	0.41506646971935	0.977624730908177	1.56111111111111	1.05327484128095	2126.31958762887	0.09	0.0181775
7.940965	4.709258	0.037606	0.000304	-0.638792	0.000304	0.492062	0.211333	2799	11	29	0.457408	15273	5.7322	3.8986	91.3242	0.0065	0.0468	39984727	15273	2.671233	0.993618	0.001101	0.512436	0.000317	0.485275	0.000325	-0.000177	1.73567377935958	1842	Est.	tropics_24	0.721905909090909	1.04499118714274	0.276112624886467	1.03023553804901	0.958990536277603	1.01398588429241	650.255384615385	0.09	0.0381825
22.213976	5.527498	0.045557	0.000357	-0.753435	0.000357	0.556258	0.160861	2939	12	51	0.355278	16587	5.893	4.2822	39.1389	0.00618	0.0706	39983413	16587	3.054795	1.002872	0.001158	0.509257	0.000503	0.493289	0.000605	-0.000402	2.02367123302192	1978	Est.	tropics_24	1.85116466666667	1.04361340203073	0.308290155440415	0.924379551432468	0.709741550695825	1.12765133623495	265.885950413223	0.09	0.0414675
6.608854	4.651735	0.048771	3e-04	-0.628092	3e-04	0.492325	0.198183	3177	13	57	0.360839	18069	5.981	4.9342	91.3242	0.00639	0.0927	39981931	18069	3.706849	0.994647	0.000956	0.504755	0.000843	0.494288	0.000888	-0.000742	1.94514455675407	2318	Est.	tropics_24	0.508373384615385	1.05563066878492	0.313807531380753	1.05716428013733	0.355871886120996	0.996028631081475	223.179054054054	0.09	0.0451725
9.381714	5.413758	0.001345	0.000349	-0.650364	0.000349	0.480085	0.191176	3541	9	51	0.587481	17158	5.4783	5.0425	68.4932	0.00633	0.0572	39982842	17158	4.70411	1.001945	0.000811	0.52045	0.000491	0.482034	0.00031	-0.000297	1.6359541397271	2564	Est.	tropics_24	1.04241266666667	0.999402067896101	0.430332922318126	1.0027010984313	0.710794297352342	0.995956716746122	616.696774193548	0.09	0.042895
10.913819	5.564638	-0.006476	0.000359	-0.66267	0.000359	0.482125	0.191108	4297	8	29	0.400678	7380	7.0425	6.9425	91.3242	0.0058	0.03	39992620	7380	6.775342	1.014449	0.000671	0.52671	0.000184	0.481703	2.2e-05	-1.4e-05	1.61280549979432	2833	Transient	tropics_24	1.364227375	0.979393665029476	0.535022354694486	0.978666025100721	1.95108695652174	1.00087605848417	8686.72727272727	0.09	0.01845
6.858954	7.049837	0.027961	0.000455	-0.630101	0.000455	0.483014	0.192522	4073	8	28	0.566887	6354	5.8315	6.3288	39.1389	0.00629	0.0193	39993646	6354	6.161644	1.005563	0.000596	0.526526	0.000161	0.477675	4.8e-05	-2.6e-05	1.37381816373395	3250	Est.	tropics_24	0.85736925	1.02266648412065	0.763422818791946	1.01141826225369	2.82608695652174	1.01117705552939	4010.875	0.09	0.015885
5.708312	6.562069	0.023295	0.000423	-0.620859	0.000423	0.476471	0.180494	4829	6	61	0.678912	17176	4.9292	5.6055	91.3242	0.0063	0.0172	39982824	17176	8.232877	0.977218	0.001009	0.534642	0.000182	0.457137	0.000106	-1.1e-05	1.41828602061915	3892	Est.	tropics_24	0.951385333333333	1.04743102123134	0.419226957383548	1.00531297903168	2.32417582417582	1.04229366688761	1702.77358490566	0.09	0.04294
4.565543	3.152071	0.031099	0.000203	-0.61168	0.000203	0.47575	0.179257	5095	5	34	0.516327	11576	4.6476	5.9425	68.4932	0.00624	0.0358	39988424	11576	8.961644	1.001467	0.000976	0.537801	0.000169	0.46571	8.6e-05	-1e-06	1.63574737028385	4357	Transient	tropics_24	0.9131086	1.03007650377533	0.207991803278689	1.00862364696605	1.20118343195266	1.02155848059951	2084.38372093023	0.09	0.02894
5.853353	6.029628	0.02046	0.000389	-0.622024	0.000389	0.475717	0.174679	5375	5	64	0.552589	20565	5.3494	6.6452	136.9863	0.00613	0.0453	39979435	20565	9.728767	0.999306	0.001214	0.537461	0.000153	0.46499	0.000142	3e-06	1.654931635228	4405	Transient	tropics_24	1.1706706	1.02137957802417	0.320428336079077	0.998875712237917	2.54248366013072	1.02306931331857	1230.1338028169	0.09	0.0514125
3.925176	4.162401	0.054961	0.000269	-0.606536	0.000269	0.484855	0.168784	5389	5	62	0.533719	21116	5.3606	3.9836	54.7945	0.00601	0.0449	39978884	21116	9.767123	1.008359	0.000866	0.537496	0.000155	0.469174	6.5e-05	2e-06	1.70899983671412	4733	Est.	tropics_24	0.7850352	1.04774134052952	0.310623556581986	1.01440066561668	1.73548387096774	1.033422568173	2596.67692307692	0.09	0.05279
5.362138	6.092133	0.040918	0.000393	-0.618078	0.000393	0.483617	0.155336	5753	5	57	0.528427	18873	4.9887	7.1384	68.4932	0.00648	0.0457	39981127	18873	10.764384	1.001596	0.001053	0.537544	0.000154	0.465986	0.000109	2e-06	1.87420882612225	5131	Est.	tropics_24	1.0724276	1.04010666693501	0.373219373219373	1.00267022057093	2.55194805194805	1.03783590064938	1425.10091743119	0.09	0.0471825
4.012959	4.89616	0.017479	0.000316	-0.607241	0.000316	0.467323	0.163215	5781	5	57	0.491453	19013	4.9113	7.1699	136.9863	0.00632	0.0472	39980987	19013	10.841096	0.997276	0.001038	0.53759	0.000149	0.463945	0.000118	-2e-06	1.90885663299021	5169	Transient	tropics_24	0.8025918	1.02041225462228	0.304431599229287	1.01350851771961	2.12080536912752	1.00728103546757	1383.17796610169	0.09	0.0475325
2.887446	3.796855	0.054825	0.000245	-0.598201	0.000245	0.480691	0.151683	6145	6	46	0.410585	14964	4.8611	7.5918	273.9726	0.00635	0.0464	39985036	14964	11.838356	0.983472	0.001126	0.533604	0.000201	0.460954	0.000111	-9e-06	2.04951883047929	5976	Est.	tropics_24	0.481241	1.0741086032396	0.217584369449378	1.0303517905552	1.21890547263682	1.042817721508	1366.51351351351	0.09	0.03741
7.360355	6.082804	0.048089	0.000392	-0.634128	0.000392	0.494973	0.139673	6369	5	51	0.583144	18486	4.0099	7.7205	273.9726	0.00626	0.0358	39981514	18486	12.452055	1.016216	0.001188	0.536987	0.000165	0.473308	0.000157	-1.4e-05	1.58424932779261	6200	Est.	tropics_24	1.472071	1.03252068031615	0.32996632996633	0.987729299962923	2.37575757575758	1.04577357661396	889.636942675159	0.09	0.046215
6.8441	11.458038	0.035626	0.000739	-0.629982	0.000739	0.486739	0.137396	6901	8	34	0.61648	11796	4.7231	3.5644	68.4932	0.00637	0.0385	39988204	11796	13.909589	0.986077	0.001135	0.527301	0.000236	0.467762	0.000146	-4.3e-05	1.55274591900047	6630	Est.	tropics_24	0.8555125	1.05089988884939	0.651101321585903	1.0100519205266	3.13135593220339	1.04056977693784	941.068493150685	0.09	0.02949
3.770575	5.524835	0.104193	0.000356	-0.605295	0.000356	0.50867	0.127872	7209	6	34	0.405515	19474	4.7902	4.4068	91.3242	0.00584	0.0298	39980526	19474	14.753425	1.034593	0.00148	0.536215	0.000194	0.482483	0.000112	2.8e-05	1.48332046379684	7518	Est.	tropics_24	0.628429166666667	1.0727064927662	0.240540540540541	1.01808669739298	1.83505154639175	1.0542754874265	1141.71428571429	0.09	0.048685
5.503049	4.182918	0.001734	0.00027	-0.61921	0.00027	0.465433	0.122974	7657	5	52	0.578321	7980	2.9628	9.2521	45.6621	0.00653	0.0263	39992020	7980	15.980822	0.955318	0.001098	0.53918	0.000139	0.44314	0.000171	-1.6e-05	1.707389597655	7937	Est.	tropics_24	1.1006098	1.04858853726961	0.245901639344262	0.998496942783763	1.94244604316547	1.05030690075371	719.146198830409	0.09	0.01995
7.316406	17.231918	0.021348	0.001112	-0.633775	0.001112	0.481552	0.11986	7783	5	28	0.330973	2683	3.3589	9.8507	16.116	0.00651	0.0459	39997317	2683	16.326027	0.974112	0.00141	0.536486	0.00016	0.454123	0.000218	-1.4e-05	2.03928064476705	8466	Est.	tropics_24	1.4632812	1.04872694182569	0.788652482269503	0.989000751315763	6.95	1.06039993570024	549.816513761468	0.09	0.0067075
3.198361	7.722948	0.019536	0.000498	-0.600698	0.000498	0.465086	0.119367	8581	6	39	0.631433	6490	4.5827	10.9452	273.9726	0.00638	0.0345	39993510	6490	18.512329	0.959209	0.000928	0.535934	0.000162	0.447595	7.5e-05	8e-06	1.55828258639051	9341	Est.	tropics_24	0.533060166666667	1.06309269034239	0.536637931034483	1.02331387676942	3.07407407407407	1.03907773768697	1591.56	0.09	0.016225
4.21086	4.656896	0.070285	3e-04	-0.608831	3e-04	0.493356	0.117815	9015	5	23	0.837274	11590	4.1248	5.0411	91.3242	0.00625	0.0238	39988410	11590	19.70137	1.031449	0.000756	0.539704	0.000133	0.477939	3.9e-05	1.1e-05	0.681297539077963	10585	Est.	tropics_24	0.842172	1.04010366934987	0.396825396825397	1.00793475246841	2.25563909774436	1.03225725458688	3020.89743589744	0.09	0.028975
4.884596	8.394819	0.025564	0.000542	-0.614243	0.000542	0.474716	0.120505	9323	5	127	0.431207	43369	4.246	5.8849	136.9863	0.00649	0.0285	39956631	43369	20.545205	0.991842	0.001209	0.537287	0.000158	0.46168	0.000152	-4e-06	1.77402513731968	10655	Est.	tropics_24	0.9769192	1.03433163886727	0.448304383788255	1.00700429270208	3.43037974683544	1.02823600762433	792.796052631579	0.09	0.1084225
3.684524	5.174284	0.017747	0.000334	-0.604603	0.000334	0.466287	0.119488	9449	5	84	0.35108	25057	3.9307	6.2301	136.9863	0.00618	0.0328	39974943	25057	20.890411	0.979679	0.001148	0.537815	0.000172	0.455569	0.00013	-3e-06	2.28057778752508	10749	Transient	tropics_24	0.7369048	1.03901932545233	0.290940766550523	1.01576055191079	1.94186046511628	1.02352662275089	919.138461538462	0.09	0.0626425
7.354248	5.282351	0.006796	0.000341	-0.634079	0.000341	0.474905	0.115066	9547	5	63	0.21837	16614	3.9577	6.4986	136.9863	0.00634	0.0367	39983386	16614	21.158904	0.986477	0.001121	0.538143	0.00018	0.458467	0.000132	-1.1e-05	2.4418919373657	10813	Transient	tropics_24	1.4708496	1.02062100303394	0.304192685102587	0.985655827034504	1.89444444444444	1.03585427086355	871.712121212121	0.09	0.041535
3.272129	7.244161	0.023738	0.000467	-0.601291	0.000467	0.467421	0.119258	9575	5	62	0.238595	15059	3.8991	6.5753	Inf	0.00641	0.0335	39984941	15059	21.235616	0.985983	0.001087	0.538281	0.00018	0.458118	0.000124	-1.1e-05	2.41343295582144	11022	Est.	tropics_24	0.6544258	1.03857976149686	0.429622815087396	1.01824804780783	2.59444444444444	1.02030699514099	961.758064516129	0.09	0.0376475
2.362489	3.192317	0.051902	0.000206	-0.593985	0.000206	0.47723	0.120682	9799	5	49	0.271308	11463	4.5978	12.6137	54.7945	0.00614	0.0452	39988537	11463	21.849315	1.006435	0.001169	0.537833	0.000189	0.468006	0.000124	-9e-06	2.37453466549491	11852	Est.	tropics_24	0.4724978	1.04653804443282	0.176218990590248	1.02656900206032	1.08994708994709	1.019709149028	973.241935483871	0.09	0.0286575
4.846573	4.166201	0.048604	0.000269	-0.613937	0.000269	0.485391	0.1171	10037	5	68	0.392084	23523	5.1171	3.2959	Inf	0.00612	0.0605	39976477	23523	22.50137	1.019505	0.001048	0.538903	0.000172	0.473161	0.000126	-1.9e-05	2.14213351974332	12118	Transient	tropics_24	0.9693146	1.02971985994766	0.256679389312977	1.0042918709731	1.56395348837209	1.02584743882104	929.365079365079	0.09	0.0588075
4.471328	3.169701	0.072912	0.000204	-0.610923	0.000204	0.495819	0.114586	10023	5	63	0.392618	22080	4.9985	6.7507	91.3242	0.00603	0.0571	39977920	22080	22.463014	1.020968	0.001108	0.538778	0.000178	0.473942	0.000126	-1.4e-05	2.16614175913833	12151	Est.	tropics_24	0.8942656	1.05354514224987	0.184115523465704	1.00755707842438	1.14606741573034	1.04615965666685	909.412698412698	0.09	0.0552
8.727461	5.833493	0.018055	0.000376	-0.645109	0.000376	0.485822	0.109032	10373	6	101	0.455519	34093	5.0177	4.2164	136.9863	0.00645	0.0778	39965907	34093	23.421918	0.990888	0.002016	0.533309	0.000158	0.464738	0.000387	-3.7e-05	2.1949383443594	12577	Transient	tropics_24	1.45457683333333	1.02758230687373	0.186507936507936	0.983679924783095	2.37974683544304	1.04536749738562	281.736434108527	0.09	0.0852325
5.9343	4.278107	0.100479	0.000276	-0.622674	0.000276	0.515826	0.100187	10401	6	90	0.405607	31676	4.7513	4.2932	273.9726	0.00604	0.0808	39968324	31676	23.49863	0.992845	0.002443	0.532755	0.000155	0.466128	0.000471	-3e-05	2.26846734542685	12966	Est.	tropics_24	0.98905	1.11366872145341	0.112975849365534	1.00704431808441	1.78064516129032	1.1066187828236	212.711252653928	0.09	0.07919
4.226496	11.923059	0.029344	0.000769	-0.608957	0.000769	0.473546	0.106182	10905	6	43	0.519082	4926	3.7179	5.674	45.6621	0.00643	0.0362	39995074	4926	24.879452	0.969025	0.001265	0.535039	0.000198	0.45295	0.000135	-1e-06	2.11560378378783	13956	Transient	tropics_24	0.704416	1.06269577921272	0.607905138339921	1.0165948270604	3.88383838383838	1.04547080251683	786.533333333333	0.09	0.012315
12.693848	7.494254	-0.006411	0.000483	-0.676968	0.000483	0.489096	0.217899	1931	12	22	0.742764	7048	4.7463	5.0671	91.3242	0.00628	0.0122	39992952	7048	0.293151	0.992379	0.000701	0.50995	0.000198	0.486751	5.2e-05	-3.3e-05	1.10669608932516	932	Transient	tropics_25	1.05782066666667	1.00123995632159	0.689015691868759	0.996480804221634	2.43939393939394	1.0048176583099	4190.36538461538	0.09	0.01762
10.511111	3.405432	0.029077	0.00022	-0.659436	0.00022	0.497899	0.212515	2323	11	14	0.764681	2367	5.7269	3.9534	17.1233	0.00665	0.0112	39997633	2367	1.367123	0.997822	0.000898	0.5137	0.000191	0.485867	0.000126	-4.4e-05	0.977528914329882	1702	Est.	tropics_25	0.955555545454545	1.0317510169356	0.244988864142539	1.00670220140934	1.15183246073298	1.02476397861966	1686.62698412698	0.09	0.0059175
12.622568	1.69023	0.013086	0.000109	-0.676395	0.000109	0.498384	0.217157	2365	11	11	0.696581	2574	5.6213	4.0671	12.4533	0.00628	0.0136	39997426	2574	1.482192	1.007311	0.001069	0.513815	0.000159	0.49031	0.000127	-9e-06	1.04054788511914	1704	Transient	tropics_25	1.14750618181818	1.00581845766094	0.101964452759588	0.989551964395892	0.685534591194969	1.01646713303828	1709.89763779528	0.09	0.006435
13.493812	5.03709	0.001537	0.000325	-0.683393	0.000325	0.4962	0.203054	3121	12	25	0.603991	8919	6.4145	5.4	54.7945	0.00618	0.0202	39991081	8919	3.553425	0.970392	0.001014	0.510157	0.00016	0.475738	0.000133	-1.5e-05	1.40768222661507	1857	Transient	tropics_25	1.12448433333333	1.03209649480817	0.320512820512821	0.989697198737269	2.03125	1.04301106911788	1526.72180451128	0.09	0.0222975
12.164577	6.008965	0.005629	0.000388	-0.672717	0.000388	0.49292	0.198762	3177	12	24	0.583227	7023	5.9886	5.5534	30.4414	0.00641	0.0218	39992977	7023	3.706849	0.986688	0.00063	0.510538	0.000152	0.483367	4.5e-05	-1.5e-05	1.50062408428285	2300	Est.	tropics_25	1.01371475	1.01921263113445	0.615873015873016	0.999573298384099	2.55263157894737	1.01976345095962	4416.93333333333	0.09	0.0175575
10.560538	2.986245	0.025546	0.000193	-0.659833	0.000193	0.496371	0.205845	3331	12	15	0.40848	4835	5.5341	5.9753	27.3973	0.00647	0.0292	39995165	4835	4.128767	0.995166	0.000695	0.507748	0.000151	0.490232	9.1e-05	-3.3e-05	1.76342853170517	2381	Est.	tropics_25	0.880044833333333	1.03085826428905	0.277697841726619	1.01809885193481	1.27814569536424	1.01252264234077	2262.03296703297	0.09	0.0120875
13.2677	13.666838	-0.002685	0.000882	-0.681577	0.000882	0.493366	0.194432	4059	12	59	0.719942	21392	4.6302	7.9685	136.9863	0.00625	0.0219	39978608	21392	6.123288	1.002276	0.00074	0.510572	2e-04	0.490981	3.2e-05	-2.1e-05	1.23447377131672	2728	Est.	tropics_25	1.10564166666667	0.995053858805894	1.19189189189189	0.990690219984362	4.41	1.0048576217817	6076	0.09	0.05348
10.559754	7.78773	0.011891	0.000502	-0.659826	0.000502	0.489726	0.195657	4269	11	39	0.446135	12160	5.0381	6.6932	136.9863	0.00619	0.0312	39987840	12160	6.69863	0.990172	0.000796	0.513077	0.000172	0.482682	7.5e-05	-2e-05	1.74868424038219	2858	Transient	tropics_25	0.959977636363636	1.02200625648735	0.630653266331658	1.00753156826061	2.91860465116279	1.01459345904757	2608.76	0.09	0.0304
12.246753	8.16855	0.006109	0.000527	-0.673377	0.000527	0.493515	0.195773	4395	11	25	0.342531	9713	5.2121	7.0411	273.9726	0.00647	0.0347	39990287	9713	7.043836	0.991705	0.000971	0.513993	0.00016	0.482568	0.000126	-2e-05	1.70936390471349	2891	Transient	tropics_25	1.11334118181818	1.01454333495995	0.542739443872297	0.992199217563234	3.29375	1.02268488586065	1553.75396825397	0.09	0.0242825
12.905455	5.263788	0.014082	0.00034	-0.678667	0.00034	0.500097	0.186319	4493	11	26	0.356416	9141	5.5448	5.0397	54.7945	0.00632	0.0409	39990859	9141	7.312329	1.000156	0.000912	0.514346	0.000181	0.486336	8.1e-05	-1.5e-05	1.80238460378333	3334	Transient	tropics_25	1.17322318181818	1.01402343076642	0.37280701754386	0.986286980199234	1.87845303867403	1.02829525266482	2300.23456790123	0.09	0.0228525
10.230833	5.959907	0.048167	0.000385	-0.657184	0.000385	0.506482	0.18365	4661	10	35	0.26142	12478	6.1016	3.926	45.6621	0.00608	0.0602	39987522	12478	7.772603	1.020847	0.001475	0.516651	0.000177	0.494153	0.000181	0	2.08018123603145	3576	Transient	tropics_25	1.0230833	1.02791689788468	0.261016949152542	1.00320881804719	2.17514124293785	1.02494976252294	1014.6408839779	0.09	0.031195
9.046059	3.650898	0.083362	0.000236	-0.647668	0.000236	0.51963	0.174129	4619	10	31	0.310574	10516	6.149	7.6507	136.9863	0.00624	0.0542	39989484	10516	7.657534	1.001956	0.0014	0.51571	0.000185	0.485912	0.00018	-9e-06	2.01096438866437	3614	Est.	tropics_25	0.9046059	1.0848133130436	0.168571428571429	1.01464894634083	1.27567567567568	1.06939116547852	967.383333333333	0.09	0.02629
8.645872	8.700648	0.029414	0.000561	-0.644454	0.000561	0.491331	0.16719	4941	10	141	0.577796	56982	3.7284	4.6932	Inf	0.00588	0.0352	39943018	56982	8.539726	0.986516	0.000852	0.51809	0.000147	0.476219	8.5e-05	-6e-06	1.66876998566644	3726	Est.	tropics_25	0.8645872	1.04392717856482	0.658450704225352	1.01323917866388	3.81632653061224	1.03173329917538	1966.94117647059	0.09	0.142455
7.867213	4.895892	0.03706	0.000316	-0.638199	0.000316	0.491975	0.178538	4857	10	97	0.556205	53723	4.0883	8.3041	273.9726	0.00608	0.0444	39946277	53723	8.309589	1.02659	0.001116	0.5181	0.000137	0.49554	0.000132	2e-06	1.74820361353862	3734	Transient	tropics_25	0.7867213	1.01087608907869	0.283154121863799	1.01957717308528	2.30656934306569	0.992805827985632	1352.56060606061	0.09	0.1343075
7.770833	4.176649	0.030624	0.000269	-0.637425	0.000269	0.487817	0.166247	5389	8	20	0.637471	2626	4.3328	5.6904	21.0748	0.00615	0.025	39997374	2626	9.767123	0.999397	0.000962	0.524574	0.000183	0.476461	6.8e-05	1e-06	1.35290570991241	4739	Transient	tropics_25	0.971354125	1.03171986532036	0.27962577962578	1.00777383491286	1.46994535519126	1.02383405987059	2444.80882352941	0.09	0.006565
9.759582	2.447426	0.013558	0.000158	-0.653399	0.000158	0.487285	0.161852	5445	8	20	0.642534	2652	4.5712	9.9164	22.8311	0.00607	0.0257	39997348	2652	9.920548	0.998199	0.000815	0.524528	0.000179	0.475963	6.8e-05	-1.6e-05	1.34536404913002	5030	Est.	tropics_25	1.21994775	1.01547920451154	0.193865030674847	0.991890529012504	0.88268156424581	1.023787563319	2380.17647058824	0.09	0.00663
6.302281	3.21471	0.053264	0.000207	-0.62563	0.000207	0.493241	0.164099	5795	8	27	0.621602	11184	5.5762	6.3781	54.7945	0.00609	0.0198	39988816	11184	10.879452	1.027906	0.000829	0.526039	0.000211	0.488725	3.8e-05	-1.8e-05	1.23002290078714	5181	Est.	tropics_25	0.787785125	1.02607441856908	0.249698431845597	1.01689099100894	0.981042654028436	1.00924037035142	4318.3947368421	0.09	0.02796
9.442116	4.86142	0.007431	0.000314	-0.650849	0.000314	0.483176	0.151697	6285	7	44	0.653041	11033	5.6952	5.526	68.4932	0.00627	0.0255	39988967	11033	12.221918	0.973605	0.000797	0.531103	0.000192	0.458525	9.5e-05	-3.4e-05	1.35120320244371	5421	Est.	tropics_25	1.34887371428571	1.03477147138461	0.393977415307403	0.982112223031824	1.63541666666667	1.05376151791069	1596.81052631579	0.09	0.0275825
9.272277	3.87636	0.023873	0.00025	-0.649485	0.00025	0.490436	0.15562	6621	8	22	0.539255	4458	6.85	7.4726	22.8311	0.00638	0.0523	39995542	4458	13.142466	1.003576	0.000916	0.52386	0.000239	0.47937	0.000264	-0.000138	1.29586777563625	6285	Est.	tropics_25	1.159034625	1.02051089432219	0.27292576419214	0.997050165268831	1.04602510460251	1.02308446502701	589.469696969697	0.09	0.011145
10.901503	5.923141	0.007493	0.000382	-0.662571	0.000382	0.48917	0.149174	7209	9	82	0.686058	32799	5.7708	6.8219	68.4932	0.00646	0.0405	39967201	32799	14.753425	0.9938	0.00071	0.521756	0.000214	0.476422	5.1e-05	-3.6e-05	1.2883475106894	6399	Transient	tropics_25	1.21127811111111	1.0138067445883	0.538028169014085	0.988056134384629	1.78504672897196	1.02675779036233	2924.98039215686	0.09	0.0819975
8.33662	12.226124	-0.018409	0.000789	-0.64197	0.000789	0.466651	0.155344	7475	8	38	0.663195	7874	5.455	8.5479	136.9863	0.00624	0.0269	39992126	7874	15.482192	0.986026	0.000818	0.526419	0.000242	0.468509	5.8e-05	-3.6e-05	1.40064419513811	6502	Transient	tropics_25	1.0420775	0.995672944357763	0.964547677261614	0.99968785412515	3.2603305785124	0.996034227730951	2678.34482758621	0.09	0.019685
6.16	4.177067	0.00571	0.000269	-0.624487	0.000269	0.469714	0.156785	7643	7	28	0.600294	4088	5.3115	8.874	54.7945	0.00624	0.0239	39995912	4088	15.942466	0.993048	0.000807	0.528187	0.000209	0.470275	9e-05	-4.1e-05	1.4472655182596	6638	Est.	tropics_25	0.88	1.01276708993178	0.333333333333333	1.01391379961259	1.28708133971292	0.998807080963266	1742.05555555556	0.09	0.01022
9.668269	3.221685	0.032425	0.000208	-0.652666	0.000208	0.496218	0.14657	7671	7	27	0.535876	3986	4.8387	9.1192	24.9066	0.00621	0.0244	39996014	3986	16.019178	1.005982	0.000719	0.529112	0.000185	0.47555	7.1e-05	-3.2e-05	1.53005772844308	7381	Est.	tropics_25	1.38118128571429	1.02681401705729	0.289290681502086	0.984018234905616	1.12432432432432	1.0434612553885	2064.3661971831	0.09	0.009965
7.414871	4.154391	0.047214	0.000268	-0.634566	0.000268	0.494655	0.150802	8007	9	39	0.306327	10257	5.2566	9.2753	68.4932	0.00634	0.0413	39989743	10257	16.939726	1.021726	8e-04	0.522394	0.00018	0.489241	0.000123	-5.2e-05	1.86293190780135	7525	Transient	tropics_25	0.823874555555556	1.02605427599103	0.335	1.01487676013695	1.48888888888889	1.0110661207871	1226.0325203252	0.09	0.0256425
8.751085	7.883049	0.010764	0.000509	-0.645299	0.000509	0.48241	0.146319	8329	9	80	0.432937	36227	6.2501	9.8507	136.9863	0.00622	0.0601	39963773	36227	17.821918	1.004744	0.00098	0.52205	0.000163	0.481347	0.000104	-1e-05	1.89015835516993	7618	Est.	tropics_25	0.972342777777778	1.00604944171652	0.519387755102041	1.00470393919518	3.12269938650307	1.00220838604998	1406.91346153846	0.09	0.0905675
10.130565	5.744082	0.01873	0.000371	-0.656379	0.000371	0.491624	0.140998	8413	9	84	0.385278	31245	6.6357	4.9562	273.9726	0.00628	0.0679	39968755	31245	18.052055	0.985115	0.001112	0.521618	0.000162	0.472348	0.000154	-1.7e-05	2.03480754078589	7728	Est.	tropics_25	1.12561833333333	1.03430209337804	0.33363309352518	0.994456183743569	2.29012345679012	1.04080889513664	915.571428571429	0.09	0.0781125
9.686275	7.651407	-0.002466	0.000494	-0.65281	0.000494	0.479402	0.144195	8581	9	50	0.225382	14806	7.4982	10.1973	Inf	0.00599	0.0835	39985194	14806	18.512329	0.980478	0.000612	0.520102	0.000155	0.471521	7e-05	-3e-05	2.1738094375118	7752	Est.	tropics_25	1.07625277777778	1.01739869541202	0.80718954248366	1.00092075643234	3.18709677419355	1.01671399577113	2059.92857142857	0.09	0.037015
11.627646	3.917393	0.015581	0.000253	-0.668404	0.000253	0.495722	0.138876	8707	10	43	0.221249	8217	7.7692	10.3274	45.6621	0.00636	0.0878	39991783	8217	18.857534	0.988751	0.000856	0.51774	0.000166	0.477677	0.000122	-3.5e-05	2.14492029404447	7865	Transient	tropics_25	1.1627646	1.02725864921577	0.295560747663551	0.989929147332019	1.52409638554217	1.03777657287246	1138.32786885246	0.09	0.0205425
11.715576	2.528584	0.04131	0.000163	-0.66911	0.000163	0.508959	0.134016	8861	10	27	0.268043	4891	7.6106	10.4466	39.1389	0.00628	0.088	39995109	4891	19.279452	0.996405	0.000998	0.51597	0.000207	0.483063	0.000156	-5.4e-05	2.09878342339952	8706	Transient	tropics_25	1.1715576	1.04593526704941	0.163326653306613	0.992623991982269	0.78743961352657	1.05360791449562	859.076923076923	0.09	0.0122275
10.148127	10.497367	0.051873	0.000677	-0.65652	0.000677	0.508088	0.139266	9253	10	43	0.340991	17455	6.3245	10.9822	273.9726	0.00617	0.0632	39982545	17455	20.353425	1.030703	0.000761	0.518488	0.000207	0.497254	8.4e-05	-5e-05	2.03294731178881	8932	Est.	tropics_25	1.0148127	1.02186757221882	0.889618922470434	1.00031844595723	3.27053140096618	1.02178765781673	1657.92857142857	0.09	0.0436375
8.73046	3.08805	0.059005	0.000199	-0.645133	0.000199	0.505901	0.145666	9225	10	50	0.373152	15152	6.4894	10.9438	45.6621	0.006	0.0637	39984848	15152	20.276712	1.020614	0.000729	0.518621	0.000202	0.492279	0.000101	-5.9e-05	1.99636979080226	8962	Transient	tropics_25	0.873046	1.03935527499096	0.272976680384088	1.0115147026994	0.985148514851485	1.02767130021797	1442.23762376238	0.09	0.03788
6.765091	5.377381	0.026059	0.000347	-0.629347	0.000347	0.482018	0.142197	9575	9	87	0.378389	29985	5.5586	8.1397	273.9726	0.00649	0.0491	39970015	29985	21.235616	0.988075	0.001073	0.521124	0.000197	0.474252	0.000148	-3.6e-05	2.29359693904596	9175	Transient	tropics_25	0.751676777777778	1.03878906396355	0.323392357875116	1.02267348467667	1.76142131979695	1.01637526041008	960.790540540541	0.09	0.0749625
8.43807	4.306139	0.044401	0.000278	-0.642785	0.000278	0.497313	0.137558	10009	8	52	0.253997	8382	6.4055	5.663	34.2466	0.00582	0.0594	39991618	8382	22.424658	1.019772	0.002287	0.523968	0.000163	0.486696	0.000333	2.3e-05	2.57110100831845	10086	Transient	tropics_25	1.05475875	1.02513255594495	0.121556624398776	1.00354593724121	1.70552147239264	1.02181443858178	413.087087087087	0.09	0.020955
6.885609	3.154196	0.107991	0.000203	-0.630315	0.000203	0.523386	0.125204	9981	9	50	0.297473	7557	6.4293	12.1151	54.7945	0.00652	0.0567	39992443	7557	22.347945	1.005966	0.001686	0.523484	0.000167	0.480574	0.000221	1e-05	2.58724660332881	10304	Est.	tropics_25	0.765067666666667	1.10743078692707	0.120403321470937	1.01707800240316	1.21556886227545	1.0890851356919	566.533936651584	0.09	0.0188925
9.212041	5.35678	-0.025763	0.000346	-0.649001	0.000346	0.466726	0.127506	10387	8	124	0.768395	27167	2.9464	5.8849	136.9863	0.00624	0.0147	39972833	27167	23.460274	0.94343	0.00096	0.523994	0.000143	0.450249	8.5e-05	1.5e-05	1.15825006543239	10440	Transient	tropics_25	1.151505125	1.03300301494638	0.360416666666667	0.997277757149648	2.41958041958042	1.03659530615282	1500.07058823529	0.09	0.0679175
5.645856	5.856283	0.019609	0.000378	-0.620357	0.000378	0.474383	0.122212	10457	8	61	0.608078	8938	3.2194	12.7274	136.9863	0.00668	0.0249	39991062	8938	23.652055	0.944559	0.001804	0.524669	0.00017	0.450154	0.000204	4.4e-05	1.53932572921292	10844	Est.	tropics_25	0.705732	1.07965994636369	0.209534368070953	1.02493653275992	2.22352941176471	1.05382380252092	599.078431372549	0.09	0.022345
10.270497	4.363887	0.017961	0.000282	-0.657503	0.000282	0.491606	0.201393	2169	7	37	0.270915	15503	5.7405	4.1699	54.7945	0.00628	0.0391	39984497	15503	0.945205	1.013316	0.000873	0.53073	0.000208	0.477606	0.000131	-5.8e-05	2.00038552934174	1791	Transient	tropics_27	1.46721385714286	1.00474409642009	0.323024054982818	0.9762845983876	1.35576923076923	1.02931286457875	1537.35114503817	0.09	0.0387575
3.294353	4.455285	0.0534	0.000287	-0.601469	0.000287	0.481622	0.208929	2239	7	32	0.290248	18591	5.8436	4.3616	91.3242	0.00124	0.0427	39981409	18591	1.136986	1.008446	0.000871	0.531795	0.000226	0.474358	0.000115	-5.8e-05	2.06716510430878	1858	Est.	tropics_27	0.470621857142857	1.04601684308632	0.329506314580941	1.0304835954979	1.26991150442478	1.0153133287517	1816.77391304348	0.09	0.0464775
4.061321	4.020873	0.028002	0.000259	-0.60763	0.000259	0.472458	0.197769	2533	5	47	0.450842	19661	5.2376	4.9753	91.3242	0.00624	0.0417	39980339	19661	1.942466	0.993222	0.001239	0.537886	0.00019	0.461762	9.1e-05	2e-05	1.98754799589738	2143	Est.	tropics_27	0.8122642	1.03541578943565	0.209039548022599	1.01255682024479	1.36315789473684	1.02316344783676	2173.28571428571	0.09	0.0491525
2.913643	3.218398	0.040958	0.000208	-0.598412	0.000208	0.474225	0.199045	2575	5	47	0.461827	19464	4.8531	5.0904	273.9726	0.0064	0.0379	39980536	19464	2.057534	0.997067	0.001212	0.538728	0.000179	0.462846	0.000112	1e-05	1.8951279691911	2174	Est.	tropics_27	0.5827286	1.04487296107077	0.171617161716172	1.02033649878938	1.16201117318436	1.02458485111679	1777.1875	0.09	0.04866
6.630086	3.382276	0.037324	0.000218	-0.628263	0.000218	0.486688	0.178431	3107	5	40	0.419708	8494	4.9154	5.5027	45.6621	0.00622	0.0366	39991506	8494	3.515068	0.991093	0.000947	0.537054	0.000142	0.461581	0.000156	-3e-05	1.85344295495815	2822	Est.	tropics_27	1.3260172	1.04735810650385	0.230200633579725	0.993415404950689	1.53521126760563	1.05439348673364	1143.78846153846	0.09	0.021235
8.381881	3.738341	0.032923	0.000241	-0.642333	0.000241	0.491422	0.173265	3373	7	34	0.456536	8904	5.1512	6.1671	45.6621	0.00627	0.0501	39991096	8904	4.243836	1.01423	0.000784	0.529473	0.000154	0.479178	0.000163	-6.2e-05	1.89511355322414	3206	Transient	tropics_27	1.19741157142857	1.01897100156145	0.307397959183673	0.993560926996324	1.56493506493506	1.02555209128967	1062.9754601227	0.09	0.02226
7.819779	4.737202	-0.003341	0.000306	-0.637818	0.000306	0.471878	0.181573	3779	9	52	0.572694	16714	6.272	4.7589	273.9726	0.00135	0.0537	39983286	16714	5.356164	1.000324	0.000753	0.521578	0.00022	0.479748	8.6e-05	-5.4e-05	1.64367864503588	3232	Transient	tropics_27	0.868864333333333	0.996341760199853	0.406374501992032	1.01316434412131	1.39090909090909	0.983595554332691	2111.31395348837	0.09	0.041785
6.404587	6.72163	0.004832	0.000434	-0.626451	0.000434	0.470314	0.187098	3975	8	39	0.49453	11700	7.2988	5.2959	54.7945	0.00631	0.0646	39988300	11700	5.893151	0.992917	0.000977	0.523754	0.000218	0.474178	0.000104	-3.3e-05	1.81148398174075	3272	Transient	tropics_27	0.800573375	1.01201177232119	0.444216990788127	1.02048925141144	1.99082568807339	0.991851161378217	1799.01923076923	0.09	0.02925
10.914842	7.951386	0.024716	0.000513	-0.662679	0.000513	0.497458	0.166901	4101	8	30	0.326951	11647	7.4773	5.6411	34.2466	0.00632	0.0785	39988353	11647	6.238356	1.006995	0.001193	0.524711	0.000176	0.480064	0.000226	-5.5e-05	2.00043056944074	3283	Transient	tropics_27	1.36435525	1.01790373574367	0.430008382229673	0.982385623406101	2.91477272727273	1.03623266897747	738.5	0.09	0.0291175
10.588015	12.087946	0.005216	0.00078	-0.660053	0.00078	0.486604	0.170204	3877	9	44	0.549105	14245	6.5155	5.0274	45.6621	0.0062	0.0516	39985755	14245	5.624658	0.988019	0.000902	0.522936	0.000232	0.472603	0.000102	-4.6e-05	1.65437455764407	3415	Transient	tropics_27	1.17644611111111	1.01741932797904	0.864745011086475	0.9883120345451	3.36206896551724	1.02962528803245	1668.66666666667	0.09	0.0356125
9.644469	5.03155	0.022131	0.000325	-0.652475	0.000325	0.491241	0.165927	4269	9	45	0.410028	20184	7.1064	6.1014	68.4932	0.00624	0.0819	39979816	20184	6.69863	1.014197	0.000829	0.520588	0.000169	0.487335	0.000153	-5.9e-05	1.97964628915789	3781	Transient	tropics_27	1.07160766666667	1.00806619145782	0.392038600723764	1.00032138864815	1.92307692307692	1.00801502046847	1084.49019607843	0.09	0.05046
8.390045	2.733838	0.053621	0.000176	-0.642399	0.000176	0.50177	0.159094	4045	8	31	0.379119	11896	7.7738	5.4877	136.9863	0.00646	0.079	39988104	11896	6.084932	1.006056	0.001121	0.525183	0.000197	0.479148	0.000155	-3.5e-05	1.97475986109879	3936	Est.	tropics_27	1.048755625	1.04873351909508	0.15700267618198	1.00161080164833	0.893401015228426	1.04721296968786	1026.41290322581	0.09	0.02974
9.707244	6.318494	-0.002912	0.000408	-0.652979	0.000408	0.479396	0.15774	4549	9	56	0.72137	25410	4.5516	6.8685	Inf	0.00616	0.0304	39974590	25410	7.465753	0.989923	0.000795	0.522024	0.000208	0.474278	3.6e-05	-1.4e-05	1.29372971208237	4178	Transient	tropics_27	1.07858266666667	1.00724221556575	0.513207547169811	0.997067024745534	1.96153846153846	1.01079113937395	4381.66666666667	0.09	0.063525
10.635	3.656775	0.002412	0.000236	-0.660431	0.000236	0.485352	0.151297	4913	8	34	0.594709	8278	4.5088	5.2137	68.4932	0.00602	0.0216	39991722	8278	8.463014	0.994666	0.000891	0.527355	0.000169	0.471749	0.000106	-2.2e-05	1.66671726502605	4806	Transient	tropics_27	1.329375	1.00779046555542	0.264870931537598	0.979660038427715	1.39644970414201	1.02883524925331	1427.33018867925	0.09	0.020695
5.512225	4.447895	0.030168	0.000287	-0.619284	0.000287	0.478897	0.158845	4927	8	36	0.586925	8352	4.4874	5.2521	273.9726	0.00632	0.0209	39991648	8352	8.50137	0.998744	0.000779	0.527632	0.000173	0.473435	7.8e-05	-2.3e-05	1.68898075879952	4950	Transient	tropics_27	0.689028125	1.03192376110175	0.368421052631579	1.02027500935336	1.65895953757225	1.011536958611	2036.47435897436	0.09	0.02088
5.573677	7.864028	0.060129	0.000507	-0.619777	0.000507	0.493698	0.155066	5039	7	33	0.501418	7760	4.7607	3.1699	34.2466	0.00644	0.0214	39992240	7760	8.808219	0.993754	0.001187	0.528423	0.00019	0.470347	0.000138	-1.3e-05	1.74658724672305	5113	Est.	tropics_27	0.796239571428571	1.06864830963725	0.427127211457456	1.01824563385956	2.66842105263158	1.04964632494733	1123.66666666667	0.09	0.0194
6.163265	6.329807	0.002013	0.000408	-0.624513	0.000408	0.468038	0.157135	5795	5	36	0.713534	7980	4.7142	4.5205	Inf	0.00648	0.0127	39992020	7980	10.879452	0.980396	0.00062	0.536428	0.000154	0.457093	4.1e-05	-9e-06	1.28350373811242	5618	Transient	tropics_27	1.232653	1.0220513215524	0.658064516129032	0.998311356451738	2.64935064935065	1.02394479897964	3832.56097560976	0.09	0.01995
4.953168	7.300837	0.006782	0.000471	-0.614793	0.000471	0.465679	0.160924	6033	6	26	0.44097	3837	5.4711	6.4219	24.9066	0.00641	0.0339	39996163	3837	11.531507	0.999079	0.00099	0.533417	0.000176	0.468517	0.000183	-5.4e-05	1.80930415672381	5920	Transient	tropics_27	0.825528	1.00773317209204	0.475757575757576	1.01375250424791	2.67613636363636	0.993942589062937	879.366120218579	0.09	0.0095925
9.084302	3.088823	0.045038	0.000199	-0.647975	0.000199	0.500159	0.143701	5991	6	29	0.559527	3553	5.3199	4.9521	45.6621	0.006	0.0262	39996447	3553	11.416438	0.998007	0.001263	0.534954	0.000152	0.46664	0.000233	-3.8e-05	1.61547590489731	6301	Est.	tropics_27	1.51405033333333	1.04815658579813	0.157561361836896	0.977848544994141	1.30921052631579	1.07183053317332	616.742489270386	0.09	0.0088825
4.702156	6.89916	0.036335	0.000445	-0.612777	0.000445	0.478821	0.157946	6341	9	39	0.51022	15607	5.6742	4.1699	91.3242	0.00635	0.0515	39984393	15607	12.375342	1.024781	0.000768	0.523273	0.000251	0.490017	0.000187	-0.000124	1.80874220283771	6431	Transient	tropics_27	0.522461777777778	1.01192663054384	0.579427083333333	1.03549022567646	1.77290836653386	0.977151813100362	844.631016042781	0.09	0.0390175
10.274586	6.141415	0.015084	0.000396	-0.657536	0.000396	0.490427	0.1448	6607	9	70	0.598171	33248	5.4689	4.8986	Inf	0.00641	0.0433	39966752	33248	13.10411	0.991567	0.000808	0.522162	0.000239	0.475049	0.000115	-7e-05	1.59618065629877	6481	Est.	tropics_27	1.14162066666667	1.02383231561212	0.49009900990099	0.992271414710483	1.65690376569038	1.03237139747689	1259.13043478261	0.09	0.08312
13.100529	12.820582	0.036199	0.000827	-0.680234	0.000827	0.511992	0.136629	7153	10	17	0.379796	2059	7.195	5.9589	18.2648	0.0014	0.0492	39997941	2059	14.6	1.003805	0.00085	0.518712	0.000209	0.484074	0.000118	-5.3e-05	1.83392227991196	7558	Est.	tropics_27	1.3100529	1.03293185582064	0.972941176470588	0.976454097569469	3.95693779904306	1.05767300040903	1157.87288135593	0.09	0.0051475
10.868263	6.018574	-0.034996	0.000388	-0.662304	0.000388	0.468332	0.143921	7979	9	19	0.365141	1813	3.8866	16.3507	19.5695	0.0219	0.0396	39998187	1813	16.863014	0.977962	0.000862	0.52243	0.000198	0.468346	0.000222	-9.9e-05	2.10302313022583	7697	Transient	tropics_27	1.20758477777778	0.987368914832024	0.450116009280742	0.987044924286541	1.95959595959596	0.999970107570044	648.292792792793	0.09	0.0045325
9.416244	2.425726	-0.014589	0.000156	-0.650642	0.000156	0.472446	0.138498	7979	9	19	0.365141	1813	3.8866	16.3507	19.5695	0.0219	0.0396	39998187	1813	16.863014	0.977962	0.000862	0.52243	0.000198	0.468346	0.000222	-9.9e-05	2.10302313022583	7714	Transient	tropics_27	1.04624933333333	1.00772515069572	0.180974477958237	0.998623224036816	0.787878787878788	1.00875421162986	623.864864864865	0.09	0.0045325
8.58312	9.260994	-0.010075	0.000597	-0.64395	0.000597	0.471443	0.135262	7895	9	29	0.519105	3978	3.4441	5.0548	45.6621	0.00664	0.0268	39996022	3978	16.632877	0.956987	0.001143	0.522788	0.000204	0.45793	0.000226	-6.7e-05	1.91683609561643	7887	Est.	tropics_27	0.95368	1.03447129668019	0.522309711286089	1.00463998235859	2.92647058823529	1.02950887690258	598.504424778761	0.09	0.009945
8.588235	1.889273	-0.026119	0.000122	-0.643991	0.000122	0.46392	0.145572	8105	9	12	0.308869	654	4.107	16.5233	6.5232	0.01751	0.0389	39999346	654	17.208219	0.986959	0.001581	0.520983	0.000205	0.473749	0.000173	1.4e-05	1.83653327191449	8436	Transient	tropics_27	0.954248333333333	0.987091814990888	0.0771663504111322	1.00807933037337	0.595121951219512	0.979252726654832	841.456647398844	0.09	0.001635
4.83871	0.554631	0.081536	3.6e-05	-0.613874	3.6e-05	0.501323	0.129987	8105	9	12	0.308869	654	4.107	16.5233	6.5232	0.01751	0.0389	39999346	654	17.208219	0.986959	0.001581	0.520983	0.000205	0.473749	0.000173	1.4e-05	1.83653327191449	9116	Est.	tropics_27	0.537634444444444	1.09928809115968	0.0227703984819734	1.03890146092851	0.175609756097561	1.05820381678906	751.369942196532	0.09	0.001635
8.562341	5.725333	-0.016594	0.000369	-0.643783	0.000369	0.468396	0.133822	8735	8	66	0.824103	12007	3.2947	1.9589	136.9863	0.00651	0.0079	39987993	12007	18.934247	0.942956	0.000811	0.525008	0.00017	0.449181	5.7e-05	2e-06	0.852376068655692	9160	Est.	tropics_27	1.070292625	1.04304222255394	0.454993834771887	1.00055893455711	2.17058823529412	1.04277785569737	2347.75438596491	0.09	0.0300175
8.104167	4.426649	0.012949	0.000286	-0.640103	0.000286	0.480549	0.133483	8889	7	19	0.500479	2088	3.9269	17.5973	19.5695	0.00645	0.0236	39997912	2088	19.356164	0.979742	0.001048	0.528181	0.000184	0.463876	7.2e-05	1.4e-05	1.47273490417534	9611	Transient	tropics_27	1.15773814285714	1.03397955926057	0.272900763358779	0.998214846274854	1.55434782608696	1.0359427950573	1853.93055555556	0.09	0.00522
8.837349	0.859087	0.023129	5.5e-05	-0.645992	5.5e-05	0.488329	0.129568	8931	7	19	0.386737	1704	4.0698	17.6493	12.4533	0.00615	0.0319	39998296	1704	19.471233	0.990302	0.001753	0.528577	0.000209	0.468498	0.000178	2.9e-05	1.80300580712238	10470	Transient	tropics_27	1.26247842857143	1.03342066303539	0.031374786081004	0.991610181544491	0.263157894736842	1.04232888934424	727.910112359551	0.09	0.00426
1.92803	1.771336	0.101535	0.000114	-0.590495	0.000114	0.499655	0.128586	9099	6	14	0.555113	2513	3.5451	7.4644	9.1324	0.00581	0.0312	39997487	2513	19.931507	1.027142	0.001391	0.535948	0.000277	0.479354	0.000138	-3e-05	1.56220233082662	10506	Est.	tropics_27	0.321338333333333	1.07761989882316	0.0819554277498203	1.0337811889015	0.411552346570397	1.04235074704707	931.782608695652	0.09	0.0062825
3.464478	3.315477	0.10313	0.000214	-0.602836	0.000214	0.507112	0.125327	9309	4	53	0.556141	37593	2.1988	3.3178	68.4932	0.00608	0.0195	39962407	37593	20.506849	1.068567	0.001411	0.541885	0.000139	0.493114	0.000136	2.8e-05	1.22391610036192	10528	Est.	tropics_27	0.8661195	1.03749743565574	0.151665485471297	1.00991430142305	1.53956834532374	1.02838694500663	921.522058823529	0.09	0.0939825
5.409091	8.208678	0.003943	0.00053	-0.618455	0.00053	0.466074	0.122981	9687	5	33	0.536167	4894	3.0048	4.0123	27.3973	0.00651	0.0278	39995106	4894	21.542466	0.958322	0.001206	0.538357	0.000143	0.445174	0.000155	5e-06	1.80770218217669	10640	Transient	tropics_27	1.0818182	1.04761320709711	0.439469320066335	1.00077867312016	3.70629370629371	1.04694793496476	793.425806451613	0.09	0.012235
6.901818	4.226724	-0.029281	0.000273	-0.630445	0.000273	0.456257	0.126555	9757	5	23	0.4602	2701	3.2863	4.5973	22.8311	0.00678	0.0379	39997299	2701	21.734247	0.974345	0.001351	0.536547	0.00013	0.45415	0.000201	2e-06	1.80738805115662	10642	Transient	tropics_27	1.3803636	0.996714238579256	0.202072538860104	0.992186798884112	2.1	1.00463943630959	629.626865671642	0.09	0.0067525
4.243902	1.875471	0.044934	0.000121	-0.609096	0.000121	0.481018	0.124571	9827	6	18	0.393434	1980	3.5487	18.8795	13.0463	0.02737	0.047	39998020	1980	21.926027	0.988368	0.001146	0.534552	0.000132	0.462396	0.000146	7e-06	1.74113347192554	11206	Est.	tropics_27	0.707317	1.05826860475871	0.105584642233857	1.01737956334383	0.916666666666667	1.04027283973045	853.22602739726	0.09	0.00495
5.952991	4.506337	0.012235	0.000291	-0.622824	0.000291	0.47198	0.125055	9813	6	19	0.385304	2123	3.507	18.8603	10.1471	0.00616	0.047	39997877	2123	21.887671	0.979323	0.001062	0.534352	0.000131	0.458351	0.000142	-1e-06	1.76245673658743	11810	Transient	tropics_27	0.992165166666667	1.03368363022414	0.274011299435028	1.00388400442427	2.22137404580153	1.02973485385654	880.669014084507	0.09	0.0053075
4.380556	3.280177	0.072015	0.000212	-0.610194	0.000212	0.494782	0.124257	10051	6	19	0.542525	3351	3.7737	8.7671	14.4196	0.0061	0.0658	39996649	3351	22.539726	1.032763	0.000877	0.533739	0.000113	0.48388	7e-05	1.9e-05	1.48645048353152	12178	Est.	tropics_27	0.730092666666667	1.04057897505514	0.241733181299886	1.01781108225184	1.87610619469027	1.02253037943292	1775.1	0.09	0.0083775
7.867609	3.500468	0.046301	0.000226	-0.638203	0.000226	0.495984	0.123254	10163	7	24	0.553102	8606	4.0093	19.3425	39.1389	0.02671	0.0651	39991394	8606	22.846575	1.041154	0.000603	0.530956	0.000122	0.490394	2e-05	6e-06	1.35002799797472	12194	Transient	tropics_27	1.12394414285714	1.00598915030091	0.374792703150912	0.994886243696227	1.85245901639344	1.01139899754075	6162.7	0.09	0.021515
7.318632	8.494811	0.02658	0.000548	-0.633793	0.000548	0.484716	0.123256	10471	6	102	0.473091	54609	5.5919	3.9699	273.9726	0.00623	0.088	39945391	54609	23.690411	0.997386	0.001094	0.532178	0.000201	0.468717	9.3e-05	-4e-06	1.70803341641991	12247	Est.	tropics_27	1.219772	1.02962784607713	0.50091407678245	0.996988801914614	2.72636815920398	1.03413360300565	1325.33333333333	0.09	0.1365225
11.043887	3.101522	0.034319	2e-04	-0.663715	2e-04	0.502766	0.177899	2127	12	46	0.536243	10609	5.5731	5.0671	273.9726	0.00649	0.0645	39989391	10609	0.830137	0.988331	0.000916	0.510567	0.000169	0.484145	9.7e-05	-1.6e-05	1.83639006940454	1822	Est.	tropics_28	0.920323916666667	1.04713369494981	0.218340611353712	1.00855479097222	1.18343195266272	1.03846161790373	1834.01030927835	0.09	0.0265225
12.680135	6.715868	0.03482	0.000433	-0.676858	0.000433	0.509649	0.172372	2239	12	36	0.494424	8788	4.8353	5.374	54.7945	0.00633	0.0403	39991212	8788	1.136986	1.007202	0.000855	0.510461	0.000143	0.493475	8.6e-05	-8e-06	1.79518547988986	1945	Transient	tropics_28	1.05667791666667	1.02802944595828	0.506432748538012	0.995592780407803	3.02797202797203	1.0327757231876	2004.32558139535	0.09	0.02197
11.646936	4.857936	0.008838	0.000313	-0.668559	0.000313	0.492543	0.179775	2505	12	39	0.411218	14406	5.186	5.9288	54.7945	0.00629	0.0409	39985594	14406	1.865753	1.013751	0.000714	0.508582	0.000139	0.498526	6.2e-05	-1.1e-05	1.81647072422101	2320	Transient	tropics_28	0.970578	0.995192281371911	0.438375350140056	1.00759854139349	2.25179856115108	0.987998619931558	2899.59677419355	0.09	0.036015
13.438348	7.695028	0.030303	0.000496	-0.682948	0.000496	0.510545	0.168142	2561	12	38	0.414627	16135	5.6601	6.0822	91.3242	0.0065	0.051	39983865	16135	2.019178	1.011433	0.000688	0.508182	0.000133	0.49778	6.4e-05	-1.3e-05	1.86075855409437	2383	Est.	tropics_28	1.11986233333333	1.01911526416933	0.720930232558139	0.993985786075814	3.72932330827068	1.02564385873277	2627.21875	0.09	0.0403375
13.930855	4.514922	0.017962	0.000291	-0.686904	0.000291	0.506266	0.164116	2869	13	42	0.318763	14848	6.7894	6.926	68.4932	0.00638	0.0621	39985152	14848	2.863014	0.988268	0.000867	0.504828	0.000159	0.489676	0.000152	-4.5e-05	2.01494490943803	2691	Est.	tropics_28	1.07160423076923	1.03021071908814	0.335640138408305	0.996639162083061	1.83018867924528	1.0338795448419	1079.71052631579	0.09	0.03712
13.528551	5.987106	0.042842	0.000386	-0.683672	0.000386	0.517342	0.158381	3751	13	32	0.579584	14626	8.7773	6.3507	91.3242	0.0063	0.0696	39985374	14626	5.279452	1.0154	0.000697	0.505535	0.000151	0.502356	5.4e-05	-1.6e-05	1.29034092072704	3404	Est.	tropics_28	1.04065776923077	1.02794264889991	0.553802008608321	0.99846718051028	2.55629139072848	1.02983143428166	2932.98148148148	0.09	0.036565
12.208455	5.870541	0.055241	0.000379	-0.673069	0.000379	0.518262	0.149134	4521	13	39	0.398959	13831	8.9591	8.4603	91.3242	0.00619	0.0952	39986169	13831	7.389041	1.020346	0.001202	0.503087	0.00017	0.507343	0.000244	-5.9e-05	1.97936731005114	4204	Est.	tropics_28	0.939111923076923	1.035722462428	0.315307820299501	1.01402054024125	2.22941176470588	1.02152192895142	611.204918032787	0.09	0.0345775
15.020634	5.16096	0.019532	0.000333	-0.695657	0.000333	0.511506	0.151775	4521	13	39	0.398959	13831	8.9591	8.4603	91.3242	0.00619	0.0952	39986169	13831	7.389041	1.020346	0.001202	0.503087	0.00017	0.507343	0.000244	-5.9e-05	1.97936731005114	4424	Transient	tropics_28	1.15543338461538	0.999390400419549	0.277038269550749	0.99137259313343	1.95882352941176	1.00820549411345	622.02868852459	0.09	0.0345775
17.071681	4.986897	0.045716	0.000322	-0.712131	0.000322	0.533774	0.134384	4479	13	41	0.474411	12017	9.5823	8.3452	91.3242	0.00632	0.0948	39987983	12017	7.273973	1.003935	0.001163	0.50428	0.000164	0.498024	0.000267	-6.9e-05	1.85886213221395	4471	Est.	tropics_28	1.31320623076923	1.04267416122224	0.276870163370593	0.972867492665519	1.96341463414634	1.07178368913948	503.310861423221	0.09	0.0300425
11.840708	11.580821	0.017427	0.000747	-0.670115	0.000747	0.497445	0.141078	5389	13	17	0.767062	4718	8.1684	10.8384	27.3973	0.00641	0.0645	39995282	4718	9.767123	1.006534	0.000775	0.503438	0.000197	0.500062	4.7e-05	-2.5e-05	0.96165608896871	4754	Est.	tropics_28	0.910823692307692	1.01097403179487	0.963870967741936	1.0163113127806	3.79187817258883	0.994766648935532	3001.65957446809	0.09	0.011795
12.083686	3.805497	0.064451	0.000246	-0.672067	0.000246	0.522482	0.134609	5571	12	22	0.597848	9944	9.989	11.337	39.1389	0.00592	0.1013	39990056	9944	10.265753	1.028754	0.000971	0.508922	0.000207	0.505584	7.2e-05	-2.1e-05	1.33740068668625	6034	Est.	tropics_28	1.00697383333333	1.03676225304765	0.253347064881565	1.00339928031823	1.18840579710145	1.03342273489667	1869.56944444444	0.09	0.02486
15.547231	7.672308	0.041901	0.000495	-0.699887	0.000495	0.525233	0.120016	6229	11	44	0.475643	9135	12.9565	13.1397	273.9726	0.00628	0.1518	39990865	9135	12.068493	0.99115	0.001291	0.512811	0.000255	0.48361	0.000323	-0.000123	1.62957933387487	7002	Est.	tropics_28	1.41338463636364	1.05210234304384	0.383423702556158	0.968468736242604	1.94117647058824	1.08606728562271	371.566563467492	0.09	0.0228375
14.042378	4.001902	0.099914	0.000258	-0.687799	0.000258	0.550327	0.113109	6635	14	78	0.722982	38918	4.6815	14.2521	91.3242	0.00637	0.0411	39961082	38918	13.180822	1.021897	0.001475	0.501965	0.000186	0.509274	0.000315	-7e-05	1.12457244734347	7636	Est.	tropics_28	1.003027	1.08139653748225	0.174915254237288	1.00142689989085	1.38709677419355	1.08061083031924	359.07619047619	0.09	0.097295
13.026988	7.092634	0.01733	0.000458	-0.679644	0.000458	0.502288	0.117206	7055	14	56	0.636539	15014	3.2239	4.4658	136.9863	0.00643	0.0219	39984986	15014	14.331507	0.973594	0.001105	0.500156	0.000187	0.486863	0.00014	-2e-05	1.59039463630274	8135	Est.	tropics_28	0.930499142857143	1.04507734812588	0.41447963800905	1.01327861731537	2.44919786096257	1.0316824240084	837.185714285714	0.09	0.037535
11.472684	6.769444	0.024462	0.000437	-0.667159	0.000437	0.499526	0.123842	7349	14	31	0.521678	8511	4.1537	15.1342	30.4414	0.00643	0.0345	39991489	8511	15.136986	1.018381	0.000793	0.502377	0.000175	0.507049	0.000103	-4.2e-05	1.55616079903653	8289	Transient	tropics_28	0.819477428571428	1.00626744739801	0.551071878940731	1.02147273638106	2.49714285714286	0.985163169634493	1202.34951456311	0.09	0.0212775
17.461957	5.503987	0.004679	0.000355	-0.715266	0.000355	0.513865	0.116551	7251	14	34	0.421211	7628	3.9441	14.8616	136.9863	0.00643	0.0359	39992372	7628	14.868493	1.000728	0.001078	0.502136	0.000195	0.498488	0.000146	-3.6e-05	1.73059187675451	8533	Transient	tropics_28	1.24728264285714	1.00395908140215	0.329313543599258	0.973963237050715	1.82051282051282	1.03084728218132	798.294520547945	0.09	0.01907
13.315919	6.91706	0.002405	0.000446	-0.681964	0.000446	0.496105	0.124672	7923	11	62	0.67269	23742	5.3994	16.6973	68.4932	0.00627	0.0199	39976258	23742	16.709589	0.994057	0.000885	0.51112	0.000185	0.486471	0.000124	-4e-05	1.47959636275379	9600	Transient	tropics_28	1.21053809090909	1.00840082040801	0.503954802259887	0.989245134291519	2.41081081081081	1.01980385264486	1005.41935483871	0.09	0.059355
9.633958	6.531945	0.017979	0.000421	-0.65239	0.000421	0.489038	0.133373	8273	12	31	0.248171	9844	6.5498	4.9589	68.4932	0.00648	0.0399	39990156	9844	17.668493	0.996387	0.000781	0.509686	0.000182	0.489004	0.000119	-5.1e-05	2.25261161548188	9737	Transient	tropics_28	0.802829833333333	1.02183347955342	0.539052496798976	1.02180475264435	2.31318681318681	1.00006952908361	1120.78151260504	0.09	0.02461
11.964242	6.536297	0.011765	0.000422	-0.671108	0.000422	0.495282	0.129334	8063	12	60	0.521119	17236	5.9825	17.0877	136.9863	0.00619	0.0268	39982764	17236	17.093151	0.988403	0.00091	0.511018	0.000185	0.483822	0.000151	-5.1e-05	1.88732130029725	9869	Transient	tropics_28	0.997020166666667	1.02370640297718	0.463736263736264	1.00024249374675	2.28108108108108	1.02368639706338	856.516556291391	0.09	0.04309
12.383384	6.205913	0.009967	4e-04	-0.674474	4e-04	0.49602	0.126284	8119	12	41	0.433386	14036	6.1673	4.537	273.9726	0.00637	0.0294	39985964	14036	17.246575	0.98353	0.001139	0.510372	0.000191	0.482057	0.000211	-5.7e-05	2.05244437812479	9955	Transient	tropics_28	1.03194866666667	1.02693037932612	0.351185250219491	0.99814313350423	2.09424083769634	1.02896545429275	598.502369668247	0.09	0.03509
12.246914	7.157889	0.003713	0.000462	-0.673378	0.000462	0.492337	0.131049	8301	12	32	0.21198	9883	6.6822	5.0342	39.1389	0.00628	0.0412	39990117	9883	17.745205	1.002694	0.000775	0.509467	0.000195	0.492306	9.8e-05	-4.9e-05	2.32133434625669	10000	Transient	tropics_28	1.02057616666667	1.00102314537026	0.596129032258065	1.00101271024381	2.36923076923077	1.00006296896646	1337.23469387755	0.09	0.0247075
15.2	3.771475	0.021558	0.000243	-0.697098	0.000243	0.51327	0.12576	8497	12	34	0.175228	12829	6.6645	8.3233	273.9726	0.0061	0.0613	39987171	12829	18.282192	1.018194	0.00137	0.507437	0.000163	0.501943	0.000301	-6.3e-05	2.47667826307357	10446	Transient	tropics_28	1.26666666666667	1.00353375934037	0.177372262773723	0.98145875722422	1.49079754601227	1.02256630732972	417.8073089701	0.09	0.0320725
12.818094	7.353821	0.033533	0.000474	-0.677966	0.000474	0.509589	0.126152	8455	12	34	0.131628	11259	6.6994	8.2644	45.6621	0.00642	0.0561	39988741	11259	18.167123	1.010878	0.001239	0.507972	0.00017	0.497793	0.000242	-5.3e-05	2.49998131674329	10550	Transient	tropics_28	1.0681745	1.02297366103029	0.382566585956416	0.999363153905561	2.78823529411765	1.02369659677818	521.289256198347	0.09	0.0281475
12.320478	3.049728	0.066378	0.000197	-0.673969	0.000197	0.524492	0.121297	8427	12	34	0.154239	10380	6.7372	8.2247	68.4932	0.0063	0.0538	39989620	10380	18.090411	1.014373	0.001037	0.508325	0.000174	0.499152	0.000172	-4.6e-05	2.48436157002081	10687	Est.	tropics_28	1.0267065	1.05348878882911	0.189971070395371	1.00266882718129	1.13218390804598	1.05076609930442	705.21511627907	0.09	0.02595
14.205235	6.462935	0.038719	0.000417	-0.689108	0.000417	0.518064	0.121125	8567	13	44	0.304883	17938	6.2334	4.989	136.9863	0.00627	0.0672	39982062	17938	18.473973	1.0292	0.001161	0.505401	0.000152	0.509387	0.000233	-5.1e-05	2.28815636474196	10842	Est.	tropics_28	1.09271038461538	1.00998673648568	0.359173126614987	0.993317533052007	2.74342105263158	1.0170341999305	519.849785407725	0.09	0.044845
12.434946	6.547919	-0.007542	0.000422	-0.674888	0.000422	0.487668	0.125022	9015	13	62	0.421862	18544	6.4552	6.2164	136.9863	0.00653	0.0764	39981456	18544	19.70137	0.972543	0.000943	0.506467	0.000206	0.480364	0.000169	-6.5e-05	1.87806181599894	11037	Transient	tropics_28	0.956534307692308	1.02050641412897	0.447507953340403	1.00542276065411	2.04854368932039	1.01520513610512	739.775147928994	0.09	0.04636
13.160494	5.380699	0.02151	0.000347	-0.680716	0.000347	0.504872	0.119481	9127	12	47	0.356609	10168	7.0622	6.5205	91.3242	0.00641	0.0851	39989832	10168	20.008219	0.985118	0.001073	0.507724	0.000198	0.485327	0.000163	-4.3e-05	1.95071590207459	11319	Est.	tropics_28	1.09670783333333	1.03717829510411	0.323392357875116	0.997105483349593	1.75252525252525	1.04027181673387	733.01226993865	0.09	0.02542
13.414732	9.556122	-0.017023	0.000617	-0.682758	0.000617	0.486954	0.12584	9925	11	77	0.56792	24352	5.489	7.5397	91.3242	0.00608	0.0445	39975648	24352	22.194521	0.971538	0.001363	0.513922	0.00027	0.47297	0.000272	-9.7e-05	1.93156550916223	12488	Transient	tropics_28	1.21952109090909	1.01192240817158	0.452677916360968	0.983070714500986	2.28518518518519	1.02956635727425	462.647058823529	0.09	0.06088
7.645044	3.4163	0.063521	0.00022	-0.636415	0.00022	0.503827	0.1195	9967	11	76	0.531672	18865	5.5657	7.6548	273.9726	0.00642	0.0495	39981135	18865	22.309589	0.984033	0.00122	0.515233	0.000274	0.47776	0.000162	-6e-05	1.99014119750664	13053	Est.	tropics_28	0.695004	1.08287208130787	0.180327868852459	1.02708126202417	0.802919708029197	1.05456086738111	737.654320987654	0.09	0.0471625
10.236619	11.85453	0.040026	0.000765	-0.657231	0.000765	0.50287	0.119337	10289	9	92	0.794697	49970	3.1242	8.5356	Inf	0.00622	0.0203	39950030	49970	23.191781	1.001048	9e-04	0.520696	0.000154	0.480834	0.000103	-1.5e-05	0.955887490250929	13574	Est.	tropics_28	1.13740211111111	1.03974817953216	0.85	0.995368658698987	4.96753246753247	1.04582870595673	1158.61165048544	0.09	0.124925
9.784348	4.006827	0.023011	0.000259	-0.653598	0.000259	0.49245	0.118923	10401	9	92	0.612884	38327	3.3057	8.8425	Inf	0.00675	0.0237	39961673	38327	23.49863	0.98175	0.00093	0.521031	0.000173	0.471249	8.8e-05	-8e-06	1.33820098332866	13694	Transient	tropics_28	1.08714977777778	1.04229976627559	0.278494623655914	0.998349102272522	1.4971098265896	1.04498895488372	1351.39772727273	0.09	0.0958175
4.340278	1.543933	0.055356	1e-04	-0.609871	1e-04	0.486429	0.216744	2057	5	6	0.900444	1577	5.2886	3.2466	17.1233	0.00649	0.0036	39998423	1577	0.638356	1.012575	0.000647	0.536468	0.000135	0.472019	1.5e-05	1.3e-05	0.36152381688878	1867	Est.	tropics_29	0.8680556	1.043791136551	0.154559505409583	1.01296063485195	0.740740740740741	1.0305284321182	14449.6	0.09	0.0039425
6.401442	2.58644	0.027875	0.000167	-0.626426	0.000167	0.481168	0.209068	3121	6	18	0.776374	3640	6.5131	6.1014	19.5695	0.00635	0.0156	39996360	3640	3.553425	0.995703	0.000768	0.532904	0.000147	0.467281	5.6e-05	1e-06	0.91240463147904	2457	Transient	tropics_29	1.066907	1.03270467498328	0.217447916666667	1.00299245208135	1.13605442176871	1.02971873455159	3733.35714285714	0.09	0.0091
9.859296	3.619829	0.028282	0.000234	-0.6542	0.000234	0.495067	0.205998	4003	8	23	0.807705	15445	7.2477	6.937	68.4932	0.00616	0.0103	39984555	15445	5.969863	0.996707	0.000667	0.526711	0.00016	0.473289	5.7e-05	-1.9e-05	0.805256036136916	2707	Transient	tropics_29	1.232412	1.03208438678503	0.350824587706147	0.986988656973012	1.4625	1.04601416893272	3614	0.09	0.0386125
9.155844	9.437679	0.05013	0.000609	-0.64855	0.000609	0.503099	0.207278	5375	10	29	0.383056	11296	11.7407	7.6137	91.3242	0.00625	0.0356	39988704	11296	9.728767	1.014586	0.00092	0.518337	0.000208	0.489622	0.000123	-5e-05	1.96860716457454	3180	Est.	tropics_29	0.9155844	1.0362924094184	0.66195652173913	1.00861657995337	2.92788461538462	1.02752531544743	1685.18699186992	0.09	0.02824
8.952756	1.798293	0.003364	0.000116	-0.646919	0.000116	0.47924	0.213019	4773	9	18	0.626477	3724	8.6353	7.4438	21.0748	0.00599	0.0206	39996276	3724	8.079452	1.001638	0.000596	0.52348	0.00018	0.478601	5.4e-05	-3.7e-05	1.29351525586341	3233	Transient	tropics_29	0.994750666666667	1.00172883277004	0.194630872483222	1.00033751073879	0.644444444444444	1.00133514138082	3944.7962962963	0.09	0.00931
8.414545	4.653607	0.010579	3e-04	-0.642596	3e-04	0.480654	0.218697	5193	10	21	0.509383	5915	10.499	7.1151	39.1389	0.00621	0.0273	39994085	5915	9.230137	1.004582	0.000962	0.51838	0.000211	0.484835	0.000212	-9.2e-05	1.63445442079239	3694	Transient	tropics_29	0.8414545	1.00602554641503	0.311850311850312	1.01455563127918	1.4218009478673	0.99137644765745	1031.58962264151	0.09	0.0147875
8.933544	5.408558	0.033261	0.000349	-0.646764	0.000349	0.493833	0.213566	5431	10	27	0.355078	13873	11.7045	7.7671	91.3242	0.00648	0.0372	39986127	13873	9.882192	1.014232	0.000959	0.518676	0.000207	0.48909	9.2e-05	-2.9e-05	1.95455014857553	3712	Transient	tropics_29	0.8933544	1.01931346194792	0.363920750782065	1.00975918144991	1.68599033816425	1.0096976016684	2321.36956521739	0.09	0.0346825
9.674126	7.066166	0.020565	0.000456	-0.652713	0.000456	0.490655	0.203735	5585	9	63	0.416091	25492	11.0474	8.189	54.7945	0.00648	0.0414	39974508	25492	10.30411	1.014994	0.001189	0.520771	0.000204	0.487442	0.000104	-5e-06	1.8558269101846	3837	Est.	tropics_29	1.07490288888889	1.00569847373623	0.383515559293524	0.99973190914469	2.23529411764706	1.00659155345662	1958.99038461538	0.09	0.06373
8.980803	5.634885	-0.015822	0.000364	-0.647144	0.000364	0.470268	0.198212	6019	8	22	0.6896	6279	7.6661	7.9699	39.1389	0.00638	0.0306	39993721	6279	11.493151	0.991162	0.000673	0.525589	0.000165	0.471632	2.6e-05	-4e-06	1.09829641353814	4090	Transient	tropics_29	1.122600375	0.993079345565836	0.540861812778603	0.996099367799901	2.20606060606061	0.997107914645317	7623.53846153846	0.09	0.0156975
10.62037	3.642918	0.015713	0.000235	-0.660313	0.000235	0.491749	0.194683	6383	7	15	0.496033	4663	10.1028	8.9671	22.8311	0.0063	0.0426	39995337	4663	12.490411	1.006664	0.000649	0.52927	0.000219	0.475738	3.4e-05	-3.6e-05	1.35636868660742	4678	Transient	tropics_29	1.51719571428571	1.00911237346139	0.362095531587057	0.976230629620168	1.07305936073059	1.03365507905612	5725.97058823529	0.09	0.0116575
2.572194	2.791522	0.086598	0.00018	-0.595669	0.00018	0.495176	0.187736	6733	5	61	0.651769	32823	9.2012	9.926	91.3242	0.00632	0.0425	39967177	32823	13.449315	1.010725	0.00119	0.536766	0.000187	0.470881	7.6e-05	2e-05	1.30262600013328	5064	Est.	tropics_29	0.5144388	1.0788871625693	0.151260504201681	1.026878926595	0.962566844919786	1.05159477659961	2470.21052631579	0.09	0.0820575
3.183743	3.656918	0.093159	0.000236	-0.600581	0.000236	0.500988	0.173734	6831	5	72	0.474039	40676	6.0074	10.1945	Inf	0.00617	0.0437	39959324	40676	13.717808	1.009584	0.001498	0.540412	0.000165	0.46714	0.000129	4e-05	1.58240656249337	5106	Est.	tropics_29	0.6367486	1.08721636392533	0.157543391188251	1.01495316377916	1.43030303030303	1.07245793552254	1346.77519379845	0.09	0.10169
2.981975	4.417537	0.057706	0.000285	-0.59896	0.000285	0.482578	0.159267	7097	4	75	0.593434	26072	2.8903	10.9233	136.9863	0.00657	0.0349	39973928	26072	14.446575	0.981862	0.001309	0.541091	0.000137	0.453801	0.000171	7e-06	1.5738386942574	5648	Est.	tropics_29	0.74549375	1.07897391415069	0.217723453017571	1.01532403439683	2.08029197080292	1.06341325823434	931.385964912281	0.09	0.06518
5.553713	8.940698	0.035459	0.000577	-0.619617	0.000577	0.481681	0.151347	7237	4	62	0.362511	15274	3.0605	11.3055	136.9863	0.00599	0.0438	39984726	15274	14.830137	0.985373	0.001657	0.541624	0.000131	0.454983	0.000257	3e-06	1.85924786820969	5791	Est.	tropics_29	1.38842825	1.05147509354869	0.348219674109837	0.993586897505607	4.40458015267176	1.05867911548344	588.898832684825	0.09	0.038185
5.998397	7.998395	0.011305	0.000516	-0.623189	0.000516	0.471768	0.1525	8049	6	26	0.723873	6765	5.265	3.4164	54.7945	0.00632	0.0201	39993235	6765	17.054795	0.988331	0.000624	0.535384	0.000153	0.461703	5.2e-05	-1.6e-05	1.16173983531656	6882	Est.	tropics_29	0.999732833333333	1.02331014912697	0.826923076923077	1.00158328461482	3.37254901960784	1.02179972839683	2932.69230769231	0.09	0.0169125
4.065322	3.414847	0.007726	0.00022	-0.607662	0.00022	0.463028	0.15408	8805	5	61	0.387491	22976	6.9318	5.3452	68.4932	0.00655	0.0461	39977024	22976	19.126027	0.995631	0.001068	0.536607	0.000152	0.46403	0.000125	-4e-06	2.19099752800294	7633	Transient	tropics_29	0.8130644	1.0121781287936	0.205992509363296	1.01493776564344	1.44736842105263	0.997840656854083	1232.64	0.09	0.05744
4.196847	4.959818	0.046594	0.00032	-0.608718	0.00032	0.481885	0.145441	8819	5	62	0.357451	22694	7.0182	5.3836	273.9726	0.00636	0.047	39977306	22694	19.164384	0.990899	0.001238	0.536464	0.000157	0.461944	0.000156	-2e-06	2.26246455299721	7814	Est.	tropics_29	0.8393694	1.05731922013888	0.258481421647819	1.01413681362518	2.03821656050955	1.04316757009508	932.314102564103	0.09	0.056735
5.830955	5.734322	0.003647	0.00037	-0.621844	0.00037	0.467574	0.144557	9449	6	33	0.766864	9651	4.6172	7.9658	68.4932	0.00635	0.0122	39990349	9651	20.890411	0.997408	0.000596	0.536316	0.000163	0.465115	1.8e-05	-6e-06	1.01482461821014	8629	Est.	tropics_29	0.971825833333333	1.00626188921327	0.620805369127517	1.00118844503195	2.26993865030675	1.00528686453888	8030.94444444444	0.09	0.0241275
3.844342	6.793117	0.05564	0.000438	-0.605887	0.000438	0.484841	0.148699	10317	6	49	0.518526	18757	7.4313	4.7726	45.6621	0.00608	0.0267	39981243	18757	23.268493	1.020382	0.000944	0.532245	0.000208	0.47948	6.2e-05	-1.2e-05	1.75229493453447	9434	Est.	tropics_29	0.640723666666667	1.03609924233726	0.463983050847458	1.02507355330157	2.10576923076923	1.01118086260115	2398.37096774194	0.09	0.0468925
3.728903	4.213075	0.059132	0.000272	-0.60496	0.000272	0.486224	0.139418	10443	6	69	0.415971	30067	7.7781	5.1178	68.4932	0.00653	0.0412	39969933	30067	23.613699	1.015111	0.001432	0.536129	0.000214	0.473507	0.000127	1e-05	1.91187601782043	9607	Est.	tropics_29	0.621483833333333	1.04512242731467	0.189944134078212	1.01859117871565	1.27102803738318	1.02685704751989	1097.77952755905	0.09	0.0751675
8.780449	5.838015	5.1e-05	0.000377	-0.645535	0.000377	0.477027	0.228698	2533	7	22	0.365006	6504	5.1974	3.9836	136.9863	0.00605	0.037	39993496	6504	1.942466	1.023333	0.000899	0.530658	0.000149	0.48231	0.000105	-1.5e-05	1.66364309792637	1346	Transient	tropics_32	1.25434985714286	0.977248853794925	0.419354838709677	0.988173028049979	2.53020134228188	0.989046463892517	2178.07619047619	0.09	0.01626
6.687243	6.515352	0.038295	0.00042	-0.628722	0.00042	0.48734	0.222384	2379	6	17	0.488875	4854	4.2515	6.0932	30.4414	0.00628	0.0292	39995146	4854	1.520548	1.019427	0.000781	0.532212	0.000154	0.479056	6.5e-05	-1e-05	1.69630448613451	1494	Est.	tropics_32	1.1145405	1.01923698685088	0.537772087067862	1.00199335687801	2.72727272727273	1.01729234160516	3421.29230769231	0.09	0.012135
7.848101	9.768066	0.033642	0.00063	-0.638046	0.00063	0.489604	0.209733	3485	7	20	0.778407	3353	5.2332	4.5479	21.0748	0.00642	0.0131	39996647	3353	4.550685	0.992666	0.000904	0.530218	0.000185	0.468261	0.000101	-2.4e-05	0.911149135452837	2036	Est.	tropics_32	1.12115728571429	1.04185525819284	0.696902654867257	0.996427433107557	3.40540540540541	1.04557928163994	2076.56435643564	0.09	0.0083825
9.814181	3.290655	0.063232	0.000212	-0.653838	0.000212	0.512391	0.188754	4395	8	33	0.520326	7724	8.7061	5.6411	45.6621	0.0066	0.0316	39992276	7724	7.043836	0.986845	0.001256	0.527625	0.000241	0.468006	0.000329	-0.000131	1.67577530079953	3004	Est.	tropics_32	1.226772625	1.0794744403855	0.168789808917197	0.985635641007175	0.879668049792531	1.09483852771118	573.720364741641	0.09	0.01931
13.88468	5.694614	0.071249	0.000367	-0.686533	0.000367	0.533917	0.166063	4717	10	41	0.710455	25319	4.8988	6.0192	68.4932	0.00615	0.0386	39974681	25319	7.926027	1.022821	0.00104	0.518455	0.000196	0.493582	0.000261	-0.000102	1.19300055758496	3346	Est.	tropics_32	1.388468	1.04988906258076	0.352884615384615	0.970803736638233	1.87244897959184	1.08171894436993	636.256704980843	0.09	0.0632975
11.392157	5.961681	0.036482	0.000385	-0.666512	0.000385	0.505255	0.156913	5403	10	27	0.817184	9753	3.9589	3.4384	45.6621	0.00632	0.0133	39990247	9753	9.805479	1.004801	0.000764	0.516015	0.000178	0.487023	5.9e-05	-2e-05	0.834727542470313	4672	Est.	tropics_32	1.1392157	1.03220004264357	0.503926701570681	0.995119393211911	2.16292134831461	1.03743560365732	2659.54237288136	0.09	0.0243825
9.875117	9.10647	-0.012023	0.000588	-0.654327	0.000588	0.475526	0.168679	6047	11	52	0.484447	11638	5.9175	5.2027	136.9863	0.00644	0.0274	39988362	11638	11.569863	0.987724	0.000633	0.512097	0.000194	0.48246	6.4e-05	-4.5e-05	1.73984968459097	4883	Transient	tropics_32	0.897737909090909	1.00032902660447	0.928909952606635	1.01502599069463	3.03092783505155	0.985627824068317	2635.609375	0.09	0.029095
9.328804	6.63917	0.031845	0.000428	-0.649939	0.000428	0.494619	0.163554	6383	11	37	0.459272	7194	6.9526	6.1219	54.7945	0.00686	0.0387	39992806	7194	12.490411	1.00645	0.001091	0.51186	0.000172	0.491802	0.000158	-3e-05	2.07391687024868	5360	Transient	tropics_32	0.848073090909091	1.02574144517291	0.392300641613199	1.01996175228516	2.48837209302326	1.00572791489258	1035.15189873418	0.09	0.017985
11.555703	2.366261	0.075462	0.000153	-0.667826	0.000153	0.52601	0.14879	6453	11	35	0.352038	8340	6.9564	6.3137	45.6621	0.00622	0.0507	39991660	8340	12.682192	1.015919	0.001208	0.511674	0.00016	0.496625	0.000212	-3.8e-05	2.23786347309783	5609	Est.	tropics_32	1.05051845454545	1.06148447702426	0.126655629139073	1.00224408969267	0.95625	1.05916939340549	701.839622641509	0.09	0.02085
12.457831	3.06268	0.065082	0.000198	-0.675072	0.000198	0.524365	0.149409	6453	11	35	0.352038	8340	6.9564	6.3137	45.6621	0.00622	0.0507	39991660	8340	12.682192	1.015919	0.001208	0.511674	0.00016	0.496625	0.000212	-3.8e-05	2.23786347309783	5638	Est.	tropics_32	1.13253009090909	1.05052325531079	0.163907284768212	0.995008076753885	1.2375	1.05585703498616	704.759433962264	0.09	0.02085
12.050505	6.088953	0.03275	0.000393	-0.6718	0.000393	0.506389	0.144889	6831	13	85	0.435605	37169	6.6812	7.3397	Inf	0.00624	0.0678	39962831	37169	13.717808	0.994408	0.000987	0.506691	0.000169	0.490842	0.000105	-1.3e-05	1.91629059742951	5758	Est.	tropics_32	0.926961923076923	1.03910284702281	0.398176291793313	1.008086448777	2.32544378698225	1.03167414361444	1379.89523809524	0.09	0.0929225
9.436289	5.194781	0.035259	0.000335	-0.650803	0.000335	0.497025	0.143784	6901	12	83	0.412073	30150	6.606	6.1041	136.9863	0.00614	0.069	39969850	30150	13.909589	0.985262	0.001055	0.507579	0.000176	0.48547	0.000111	-9e-06	1.96118620470442	6039	Est.	tropics_32	0.786357416666667	1.05138325546139	0.317535545023697	1.02767597214846	1.90340909090909	1.02380167672565	1295.35135135135	0.09	0.075375
12.419746	7.411336	0.02788	0.000478	-0.674766	0.000478	0.505178	0.135429	7307	10	61	0.596444	17606	5.4026	6.1808	54.7945	0.00638	0.0533	39982394	17606	15.021918	0.994598	0.000813	0.516092	0.00019	0.482089	0.000143	-6.2e-05	1.67714746531526	6732	Transient	tropics_32	1.2419746	1.03385718083431	0.587945879458795	0.986792233072288	2.51578947368421	1.04789364619396	947.055944055944	0.09	0.044015
13.836134	8.637014	0.001692	0.000557	-0.686143	0.000557	0.497723	0.13381	7587	11	56	0.336472	15401	5.7287	9.4164	91.3242	0.00619	0.0577	39984599	15401	15.789041	0.995242	0.000838	0.514055	0.00023	0.484454	0.00025	-0.000135	2.37498196509752	6861	Transient	tropics_32	1.25783036363636	1.00648227490366	0.664677804295943	0.979495158302299	2.42173913043478	1.02738959736115	535.24	0.09	0.0385025
10.538095	8.021338	0.013932	0.000518	-0.659652	0.000518	0.490681	0.141388	7587	11	56	0.336472	15401	5.7287	9.4164	91.3242	0.00619	0.0577	39984599	15401	15.789041	0.995242	0.000838	0.514055	0.00023	0.484454	0.00025	-0.000135	2.37498196509752	7151	Transient	tropics_32	0.958008636363636	1.01887732088058	0.618138424821002	1.00578971132683	2.25217391304348	1.01285364554736	565.552	0.09	0.0385025
10.673887	11.606045	-0.000102	0.000749	-0.660743	0.000749	0.484296	0.147119	7951	13	36	0.191216	9199	7.3649	7.0767	91.3242	0.00621	0.0842	39990801	9199	16.786301	0.993321	0.000721	0.503862	0.000299	0.493434	0.000291	-0.000202	2.57663856585587	7157	Transient	tropics_32	0.821068230769231	1.00662122838621	1.03883495145631	1.02501767662272	2.50501672240803	0.981480805943652	505.563573883161	0.09	0.0229975
15.117592	7.270274	0.013661	0.000469	-0.696436	0.000469	0.508873	0.127811	7797	12	52	0.194926	11076	7.1498	6.6548	68.4932	0.00583	0.082	39988924	11076	16.364384	0.997523	0.000901	0.510023	0.000279	0.489516	0.000336	-0.000193	2.69159481414252	7242	Est.	tropics_32	1.25979933333333	1.01627204367712	0.520532741398446	0.977129053790362	1.68100358422939	1.0395431405715	380.389880952381	0.09	0.02769
10.46274	5.183708	-0.007934	0.000334	-0.659047	0.000334	0.479704	0.136735	8665	12	39	0.805267	9228	4.223	8.6096	68.4932	0.0065	0.0117	39990772	9228	18.742466	0.959887	0.000891	0.510867	0.000156	0.469904	8e-05	1e-06	0.908359333443169	8369	Est.	tropics_32	0.871895	1.03355644060617	0.374859708193042	1.01267869835508	2.14102564102564	1.02085532364057	1709.1875	0.09	0.02307
9.890951	3.243329	0.048435	0.000209	-0.654454	0.000209	0.505139	0.13557	9015	12	19	0.397674	4730	4.8671	9.3068	27.3973	0.00612	0.046	39995270	4730	19.70137	1.02613	0.001036	0.508298	0.000186	0.505064	0.00026	-9.7e-05	1.71168297865971	9052	Transient	tropics_32	0.824245916666667	1.02289879824056	0.201737451737452	1.02248239299448	1.12365591397849	1.00014849603219	521.423076923077	0.09	0.011825
13.127021	2.415736	0.031805	0.000156	-0.680447	0.000156	0.509883	0.12507	8777	12	21	0.550524	4196	4.3828	5.6795	27.3973	0.00633	0.0236	39995804	4196	19.049315	0.985699	0.00101	0.510704	0.000148	0.482755	0.00017	-3.1e-05	1.43696129560592	9128	Est.	tropics_32	1.09391841666667	1.04729352877607	0.154455445544554	0.991553982690128	1.05405405405405	1.05619413574173	735.705882352941	0.09	0.01049
11.759765	10.203456	0.004035	0.000658	-0.669465	0.000658	0.490975	0.136488	9379	13	78	0.62266	42675	5.6936	3.9945	273.9726	0.00607	0.0477	39957325	42675	20.69863	0.998099	0.000702	0.504125	0.000186	0.495218	6.3e-05	-3.6e-05	1.47378799381556	9143	Transient	tropics_32	0.904597307692308	1.00595547292671	0.937321937321937	1.01558624373045	3.53763440860215	0.991432056185357	2166.47619047619	0.09	0.1066875
13.280303	6.043725	0.004184	0.00039	-0.681678	0.00039	0.496678	0.12954	9701	13	49	0.299804	10230	6.6238	8.2137	91.3242	0.00603	0.0665	39989770	10230	21.580822	0.989735	0.001698	0.506175	0.000154	0.489067	0.000326	-3e-05	2.51117937085461	9698	Transient	tropics_32	1.02156176923077	1.01460771332548	0.229681978798587	0.999195143755243	2.53246753246753	1.01556228492211	397.361963190184	0.09	0.025575
12.47678	5.343372	0.069898	0.000345	-0.675224	0.000345	0.527007	0.11907	9687	13	46	0.336987	10674	6.459	8.1753	45.6621	0.00661	0.0623	39989326	10674	21.542466	0.988185	0.001437	0.506285	0.000153	0.488169	0.000239	-1.6e-05	2.45532765090396	9968	Est.	tropics_32	0.959752307692308	1.08522067325321	0.240083507306889	1.00544630463493	2.25490196078431	1.07955851354756	498.200836820084	0.09	0.026685
13.410455	7.045467	0.017789	0.000455	-0.682724	0.000455	0.504022	0.129023	9841	13	41	0.432298	11270	5.8306	8.5945	136.9863	0.00628	0.0723	39988730	11270	21.964384	1.020045	0.001406	0.503874	0.000139	0.506382	0.000303	-4.8e-05	2.16954529397037	10158	Transient	tropics_32	1.03157346153846	0.997944371733599	0.323613086770982	1.00270870409368	3.27338129496403	0.995339486790605	425.818481848185	0.09	0.028175
15.586536	8.593016	-0.004756	0.000554	-0.700202	0.000554	0.501816	0.126331	10177	15	97	0.688097	38496	4.1855	9.5164	Inf	0.00625	0.0276	39961504	38496	22.884932	0.98043	0.000722	0.498454	0.000163	0.492045	0.000156	-6.5e-05	1.39401076942276	10555	Transient	tropics_32	1.0391024	1.01512121401788	0.767313019390582	0.996049793342404	3.39877300613497	1.01985793982258	809.814102564103	0.09	0.09624
19.345884	6.654445	0.00991	0.000429	-0.730398	0.000429	0.524648	0.118854	10247	15	80	0.612241	23806	4.4649	9.7096	136.9863	0.00619	0.0304	39976194	23806	23.076712	0.970559	0.000768	0.497378	0.000181	0.488207	0.000212	-9.6e-05	1.59952556154512	10601	Transient	tropics_32	1.2897256	1.04059543691801	0.55859375	0.968513340910212	2.37016574585635	1.07464251843992	560.632075471698	0.09	0.059515
17.677165	2.750109	0.027163	0.000177	-0.716995	0.000177	0.526432	0.119842	10597	17	32	0.240402	5574	5.4181	10.6685	22.8311	0.00622	0.0865	39994426	5574	24.035616	1.018841	0.001465	0.489896	0.000145	0.520334	0.000444	-0.000107	2.56430420343534	10795	Transient	tropics_32	1.03983323529412	1.00853349773335	0.120819112627986	0.996573040777352	1.22068965517241	1.01171939561897	269.914414414414	0.09	0.013935
18.626482	3.194477	0.011144	0.000206	-0.72462	0.000206	0.522028	0.117444	10583	17	29	0.228907	5286	5.4035	10.6301	17.1233	0.00626	0.0842	39994714	5286	23.99726	1.0218	0.001359	0.490504	0.000147	0.521184	4e-04	-1e-04	2.62995931916117	11448	Transient	tropics_32	1.09567541176471	0.989632340645853	0.151582045621781	0.987777158319257	1.40136054421769	1.0016193896973	293.61	0.09	0.013215
15.837104	6.55265	0.009406	0.000423	-0.702215	0.000423	0.50957	0.120181	10527	16	33	0.171253	4870	5.5285	10.4753	54.7945	0.00656	0.074	39995130	4870	23.843836	1.000633	0.00151	0.492118	0.000168	0.50872	0.00042	-0.000101	2.7412717626029	11631	Transient	tropics_32	0.989819	1.00881179757281	0.280132450331126	1.00684507501088	2.51785714285714	1.00167086019814	286.145238095238	0.09	0.012175
16.889091	3.404063	0.064645	0.00022	-0.710665	0.00022	0.54308	0.113418	10527	16	33	0.171253	4870	5.5285	10.4753	54.7945	0.00656	0.074	39995130	4870	23.843836	1.000633	0.00151	0.492118	0.000168	0.50872	0.00042	-0.000101	2.7412717626029	11761	Est.	tropics_32	1.0555681875	1.06610540544529	0.145695364238411	0.998373078721441	1.30952380952381	1.06754206636264	270.042857142857	0.09	0.012175
19.68268	2.833569	0.075829	0.000183	-0.733103	0.000183	0.561697	0.106784	10653	17	26	0.373262	8198	4.8606	5.4685	21.0748	0.00638	0.0811	39991802	8198	24.189041	1.03397	0.001021	0.487342	0.000124	0.530762	0.000286	-7.6e-05	2.20684202729461	11815	Est.	tropics_32	1.15780470588235	1.04333596461326	0.179236043095005	0.985788099841016	1.4758064516129	1.05828412734898	373.370629370629	0.09	0.020495
4.341823	2.825516	0.072052	0.000182	-0.609883	0.000182	0.494703	0.209822	2015	6	24	0.356487	7947	4.2759	4.1479	27.3973	0.00661	0.0246	39992053	7947	0.523288	1.012347	0.000922	0.535272	0.000154	0.472948	4.2e-05	2.3e-05	1.45980741241638	1680	Est.	tropics_33	0.723637166666667	1.06160360784856	0.197396963123644	1.01521178923107	1.18181818181818	1.04599871444641	4995.76190476191	0.09	0.0198675
3.063532	3.95022	0.046137	0.000255	-0.599615	0.000255	0.47712	0.195244	2799	5	30	0.768184	7644	4.783	4.8384	45.6621	0.00638	0.0152	39992356	7644	2.671233	0.997278	0.000755	0.53793	0.000182	0.463643	2.4e-05	3e-06	1.01921837049688	2426	Est.	tropics_33	0.6127064	1.05007617733266	0.337748344370861	1.02062158506301	1.4010989010989	1.02906762314971	8135.16666666667	0.09	0.01911
5.474596	5.159285	-0.018434	0.000333	-0.618982	0.000333	0.456046	0.191594	3457	5	32	0.78688	8826	5.3741	4.4795	91.3242	0.00117	0.0188	39991174	8826	4.473973	0.987879	0.000589	0.538744	0.000158	0.458577	6e-06	4e-06	0.944352764879919	2745	Transient	tropics_33	1.0949192	0.993780480154795	0.565365025466893	0.999532883649975	2.10759493670886	0.994480752414534	31932.3333333333	0.09	0.022065
5.373984	2.412982	-0.001119	0.000156	-0.618173	0.000156	0.46355	0.190652	3821	6	15	0.722428	1351	6.761	5.4767	10.5374	0.00131	0.0224	39998649	1351	5.471233	0.98816	0.000852	0.534534	0.000162	0.46231	5.3e-05	1e-05	1.05271922745958	3403	Transient	tropics_33	0.895664	1.01085009092357	0.183098591549296	1.00822054432336	0.962962962962963	1.00268218295083	3597.20754716981	0.09	0.0033775
6.549618	1.499446	0.032021	9.7e-05	-0.627616	9.7e-05	0.483715	0.184563	3919	6	12	0.585169	1362	7.0729	5.7452	7.0249	0.00781	0.03	39998638	1362	5.739726	0.99921	0.001048	0.532821	0.000122	0.468976	0.000121	1.3e-05	1.37365633230765	3571	Transient	tropics_33	1.091603	1.03335553927643	0.0925572519083969	1.00195565592377	0.795081967213115	1.0314280474907	1525.31404958678	0.09	0.003405
4.29798	3.047572	0.037956	0.000197	-0.609531	0.000197	0.477874	0.18446	3989	7	12	0.494334	1412	6.6305	5.937	8.3022	-0.00088	0.0304	39998588	1412	5.931507	1.013263	0.00117	0.530844	0.000139	0.477318	0.000105	2.7e-05	1.57581890183355	3632	Est.	tropics_33	0.613997142857143	1.02508976416757	0.168376068376068	1.02404050982857	1.41726618705036	1.00116484188738	1756.7619047619	0.09	0.00353
6.488372	5.253187	0.000987	0.000339	-0.627124	0.000339	0.468721	0.174352	4759	7	18	0.375442	2826	5.4454	6.1493	22.8311	0.00158	0.053	39997174	2826	8.041096	0.978414	0.000964	0.531959	0.000163	0.460015	0.000125	-1.7e-05	1.86762015120569	3669	Transient	tropics_33	0.926910285714286	1.02307150883449	0.351659751037344	1.00407313302947	2.07975460122699	1.01892546982164	1394.816	0.09	0.007065
7.353414	12.614055	-0.029481	0.000814	-0.634073	0.000814	0.457821	0.178527	4773	7	18	0.3908	2500	5.5859	6.1658	27.3973	-0.00295	0.0547	39997500	2500	8.079452	0.985117	0.001412	0.531822	0.000156	0.463339	0.000276	-4.5e-05	1.79376457067143	3673	Transient	tropics_33	1.05048771428571	0.985618282400084	0.576487252124646	0.997376878504611	5.21794871794872	0.988090793134185	646.836956521739	0.09	0.00625
7.040447	6.420948	0.01095	0.000414	-0.631559	0.000414	0.476169	0.175402	4437	6	108	0.768023	57497	3.2875	5.0137	273.9726	0.00624	0.014	39942503	57497	7.158904	0.993404	0.000614	0.532437	0.000145	0.466608	2.1e-05	2e-06	1.07587583577908	3674	Est.	tropics_33	1.17340783333333	1.01772307205568	0.674267100977199	0.998732502211609	2.8551724137931	1.02049043308302	8352.47619047619	0.09	0.1437425
5.971292	1.712095	0.003996	0.00011	-0.622971	0.00011	0.468173	0.177284	4843	7	18	0.246045	1833	6.4385	6.2644	15.2207	0.00805	0.0738	39998167	1833	8.271233	0.996196	0.000971	0.529809	0.000136	0.47031	0.000178	-3.5e-05	1.93418839486824	3706	Transient	tropics_33	0.853041714285714	1.00783780968136	0.113285272914521	1.01234327181326	0.808823529411765	0.995456188471434	995.977528089888	0.09	0.0045825
5.691429	2.144784	-0.011286	0.000138	-0.620723	0.000138	0.460037	0.182909	4857	7	17	0.245875	1818	6.5752	4.8027	15.2207	-0.00191	0.076	39998182	1818	8.309589	0.989978	0.000981	0.529143	0.000131	0.467944	0.000168	-2.5e-05	1.98912375935269	3803	Transient	tropics_33	0.813061285714286	0.998787294245297	0.140672782874618	1.01589862160511	1.05343511450382	0.983102678953037	1088.74404761905	0.09	0.004545
6.787004	3.618892	0.036775	0.000233	-0.629523	0.000233	0.486966	0.160653	4759	7	18	0.375442	2826	5.4454	6.1493	22.8311	0.00158	0.053	39997174	2826	8.041096	0.978414	0.000964	0.531959	0.000163	0.460015	0.000125	-1.7e-05	1.86762015120569	4225	Est.	tropics_33	0.969572	1.06034824335415	0.241701244813278	1.00166724859557	1.42944785276074	1.05858721998196	1285.224	0.09	0.007065
5.007267	3.03628	0.084547	0.000196	-0.615228	0.000196	0.504007	0.157767	5305	6	45	0.853204	39606	2.5256	6.0288	54.7945	0.00612	0.0079	39960394	39606	9.536986	1.053786	0.000851	0.533785	0.00018	0.493718	2.7e-05	3e-06	0.630781388746308	4918	Est.	tropics_33	0.8345445	1.03268024964992	0.230317273795535	1.01261302441331	1.08888888888889	1.02083983164479	5843.22222222222	0.09	0.099015
3.275449	3.564846	0.026747	0.00023	-0.601318	0.00023	0.468686	0.152454	5739	6	22	0.486772	1701	3.759	3.7205	27.3973	-0.01367	0.0297	39998299	1701	10.726027	0.979901	0.001089	0.534991	0.000211	0.458058	7.8e-05	8e-06	1.75965790551241	5217	Transient	tropics_33	0.545908166666667	1.04817518462274	0.211202938475666	1.02448224143067	1.09004739336493	1.0232023018919	1954.53846153846	0.09	0.0042525
5.283019	1.259523	0.027313	8.1e-05	-0.617443	8.1e-05	0.47656	0.160397	5991	5	9	0.645022	462	4.0239	4.0658	5.372	-0.02916	0.0161	39999538	462	11.416438	0.999272	0.001398	0.537879	0.000372	0.464663	8.8e-05	-2.4e-05	1.13486194702791	6256	Transient	tropics_33	1.0566038	1.02843812216904	0.0579399141630901	1.00268224197045	0.217741935483871	1.02560350189277	1822.69318181818	0.09	0.001155
8.671277	5.118537	-0.041386	0.00033	-0.644658	0.00033	0.457424	0.164769	6901	6	49	0.829018	20546	4.5223	3.4534	91.3242	0.00645	0.006	39979454	20546	13.909589	0.975601	0.00055	0.53414	0.000173	0.456812	1.6e-05	-1.2e-05	0.766783299628093	6315	Transient	tropics_33	1.44521283333333	0.983454001584449	0.6	0.982592592546535	1.90751445086705	1.00133971962208	10298.0625	0.09	0.051365
7.036735	4.329263	0.016636	0.000279	-0.631529	0.000279	0.478212	0.161573	7195	6	22	0.692778	2617	6.1421	5.7137	30.4414	0.00115	0.0174	39997383	2617	14.715068	0.98251	0.00083	0.534042	0.00017	0.460139	8.8e-05	-1.7e-05	1.32131292216585	6836	Est.	tropics_33	1.17278916666667	1.03487511455719	0.336144578313253	0.995760802302921	1.64117647058824	1.03927726187087	1836.05681818182	0.09	0.0065425
7.015957	0.622086	0.046783	4e-05	-0.631362	4e-05	0.492757	0.157419	7293	6	20	0.466301	1825	6.3773	5.8493	13.6986	-0.00365	0.028	39998175	1825	14.983562	1.002019	0.001229	0.533111	0.000159	0.470073	0.000159	-5e-06	1.60898325261443	7172	Est.	tropics_33	1.16932616666667	1.04578315508928	0.032546786004882	0.997666348547193	0.251572327044025	1.0482563346544	990.056603773585	0.09	0.0045625
9.05036	3.817608	0.074251	0.000246	-0.647703	0.000246	0.514929	0.15151	7615	8	30	0.444666	10039	5.92	4.9589	19.5695	0.00595	0.0441	39989961	10039	15.865753	1.042221	0.001045	0.52378	0.000129	0.497696	0.000186	-3.3e-05	1.41934020880566	7244	Est.	tropics_33	1.131295	1.03344407561083	0.235406698564593	0.998981049632746	1.90697674418605	1.03462555455539	814.569892473118	0.09	0.0250975
8.878008	7.142032	-0.016103	0.000461	-0.646318	0.000461	0.470215	0.158074	7923	9	110	0.410665	46001	5.9229	5.8507	Inf	0.00151	0.0532	39953999	46001	16.709589	0.985819	0.001222	0.522375	0.000166	0.471986	0.00016	-9e-06	1.81644050531766	7264	Transient	tropics_33	0.986445333333333	0.998181167294852	0.377250409165303	1.00305621895746	2.77710843373494	0.996247770060976	987.9625	0.09	0.1150025
8.070861	4.322028	0.031753	0.000279	-0.639835	0.000279	0.490038	0.142323	7937	9	104	0.417452	42769	6.1437	5.4384	273.9726	0.00606	0.0552	39957231	42769	16.747945	0.980924	0.000918	0.522372	0.000165	0.469644	9.4e-05	-9e-06	1.84791416062892	7397	Est.	tropics_33	0.896762333333333	1.05233688336216	0.303921568627451	1.00958595497304	1.69090909090909	1.04342438102052	1514.07446808511	0.09	0.1069225
10.065737	10.396077	0.005231	0.000671	-0.655858	0.000671	0.484536	0.145155	8721	10	39	0.441842	11056	5.4474	3.6548	Inf	0.0064	0.0411	39988944	11056	18.89589	1.008509	0.000754	0.517498	2e-04	0.487488	0.000106	-5.5e-05	1.75976454822105	7748	Transient	tropics_33	1.0065737	0.99676324709846	0.889920424403183	1.00289580334601	3.355	0.993944466325325	1369.38679245283	0.09	0.02764
11.169385	5.17959	0.027722	0.000334	-0.664723	0.000334	0.499939	0.138666	8413	10	39	0.612795	8675	4.0997	6.7425	91.3242	0.00622	0.0286	39991325	8675	18.052055	1.005697	0.000707	0.518399	0.000171	0.485243	8e-05	-3.4e-05	1.65857453334817	8609	Est.	tropics_33	1.1169385	1.0222858675692	0.472418670438472	0.992316731331417	1.95321637426901	1.03028585677691	1733.325	0.09	0.0216875
14.291667	6.397506	0.040684	0.000413	-0.689802	0.000413	0.519394	0.133813	8819	10	37	0.353789	14079	5.5998	3.9233	Inf	0.00632	0.0392	39985921	14079	19.164384	1.020626	0.000758	0.516327	0.000214	0.494458	8.3e-05	-5.3e-05	1.71827702912542	8880	Transient	tropics_33	1.4291667	1.02047462272394	0.544854881266491	0.971623391688356	1.92990654205607	1.0504309769485	1612.20481927711	0.09	0.0351975
11.62198	4.947579	0.037803	0.000319	-0.668358	0.000319	0.507015	0.132598	9029	11	47	0.429202	22204	5.1667	4.4986	91.3242	0.00622	0.0389	39977796	22204	19.739726	1.010018	0.001073	0.513832	2e-04	0.491808	0.000285	-0.000111	1.8252955541262	9052	Est.	tropics_33	1.05654363636364	1.02822585635143	0.297297297297297	0.997504035315259	1.595	1.03092060316221	465.256140350877	0.09	0.05551
11.874156	5.336684	0.045843	0.000344	-0.670384	0.000344	0.512207	0.130487	9155	11	50	0.337183	27101	4.8935	4.8438	273.9726	0.00662	0.0455	39972899	27101	20.084932	1.002202	0.001541	0.511564	0.000197	0.490133	0.000365	-9.3e-05	1.85421085535302	9257	Est.	tropics_33	1.07946872727273	1.04460980239354	0.223231667748215	0.999898584370859	1.74619289340102	1.04503675532968	357.498630136986	0.09	0.0677525
10.713855	5.748443	0.033904	0.000371	-0.661064	0.000371	0.501217	0.128602	9855	11	43	0.428369	9877	5.4279	6.7616	30.4414	0.0063	0.0414	39990123	9877	22.00274	1.007079	0.001196	0.513503	0.000162	0.490492	0.000151	-8e-06	2.08869274901046	10137	Transient	tropics_33	0.973986818181818	1.02721364597324	0.310200668896321	1.00545020599827	2.29012345679012	1.02186580005382	851.668874172185	0.09	0.0246925
10.780553	2.899211	0.034207	0.000187	-0.6616	0.000187	0.501656	0.128449	9743	11	56	0.553777	11306	5.0376	6.4548	68.4932	0.00649	0.0335	39988694	11306	21.69589	0.996397	0.000876	0.513382	0.000157	0.485404	8.3e-05	-8e-06	1.82751847810018	10325	Est.	tropics_33	0.980050272727273	1.03854064987018	0.213470319634703	1.00514827861811	1.19108280254777	1.0334813886989	1547.57831325301	0.09	0.028265
9.314811	5.368851	0.034761	0.000346	-0.649827	0.000346	0.496626	0.130555	10177	10	91	0.53764	56947	5.3947	7.6438	136.9863	0.00635	0.0634	39943053	56947	22.884932	1.024632	0.001314	0.517852	0.000158	0.494792	0.000122	2.2e-05	1.69828155091615	10728	Transient	tropics_33	0.9314811	1.010482031856	0.263318112633181	1.00827282407522	2.18987341772152	1.00370660802923	1070.12295081967	0.09	0.1423675
8.783629	4.546458	0.087025	0.000293	-0.64556	0.000293	0.520509	0.122241	10009	11	51	0.234095	15891	5.7332	7.1836	45.6621	0.00627	0.0563	39984109	15891	22.424658	1.023073	0.001441	0.514149	0.000164	0.497645	0.000189	-2e-06	2.22292067394253	10745	Est.	tropics_33	0.798511727272727	1.06632073417652	0.203331020124913	1.01987714326926	1.78658536585366	1.04594439811512	646.777777777778	0.09	0.0397275
7.714286	9.918367	0.000546	0.00064	-0.636971	0.00064	0.473129	0.130356	10709	8	16	0.652924	1043	4.4518	9.6699	8.058	-0.00367	0.0156	39998957	1043	24.342466	0.989511	0.000752	0.524005	0.000216	0.472295	2.9e-05	-1.8e-05	1.16133171105594	11709	Est.	tropics_33	0.96428575	1.01115212371073	0.851063829787234	1.00932627389375	2.96296296296296	1.00176584549911	4495.03448275862	0.09	0.0026075
9.796053	3.030774	0.001444	0.000196	-0.653692	0.000196	0.481546	0.127271	10653	9	18	0.720828	1594	4.8135	5.1315	16.116	0.00655	0.0213	39998406	1594	24.189041	0.970648	0.000924	0.523681	0.000223	0.463596	8.3e-05	-2.6e-05	1.18636632151115	11780	Transient	tropics_33	1.08845033333333	1.03172833310325	0.212121212121212	0.993203758291925	0.878923766816143	1.03871905711007	1533.38554216867	0.09	0.003985
11.061056	1.991322	0.066838	0.000128	-0.663853	0.000128	0.519405	0.186249	1903	11	14	0.657682	6678	6.665	4.2521	39.1389	0.00616	0.0179	39993322	6678	0.216438	1.020504	0.000825	0.515105	0.000144	0.495559	0.000152	-4.6e-05	1.0648309505096	1746	Est.	tropics_35	1.00555054545455	1.04764142652814	0.155151515151515	0.99953162532635	0.888888888888889	1.04811939647953	1225.32236842105	0.09	0.016695
17.227936	9.539428	0.004344	0.000615	-0.713386	0.000615	0.512828	0.167627	2435	13	49	0.664224	15418	4.3063	5.5753	273.9726	0.00635	0.0259	39984582	15418	1.673973	0.982832	0.000916	0.505916	0.000255	0.486002	0.000141	-7.9e-05	1.23042855192658	1847	Transient	tropics_35	1.32522584615385	1.02189738311835	0.671397379912664	0.968505256563253	2.41176470588235	1.0551973037148	1188.84397163121	0.09	0.038545
14.542323	5.652736	0.022831	0.000365	-0.691815	0.000365	0.511339	0.175317	2365	13	64	0.660446	22453	4.6242	5.5164	136.9863	0.00634	0.0262	39977547	22453	1.482192	0.977318	0.000973	0.50538	0.000233	0.483806	0.000194	-8.7e-05	1.29790523983996	1895	Transient	tropics_35	1.11864023076923	1.0468380016678	0.375128468653648	0.990673422282873	1.56652360515021	1.05690917433847	903.69587628866	0.09	0.0561325
12.864653	2.213225	0.033561	0.000143	-0.67834	0.000143	0.50977	0.180596	3317	11	28	0.750241	9345	6.0364	4.1616	91.3242	0.00654	0.016	39990655	9345	4.090411	1.018257	0.000666	0.512223	0.000241	0.497325	9.5e-05	-8.5e-05	0.976573291184058	3013	Transient	tropics_35	1.16951390909091	1.01558891690827	0.214714714714715	0.990698728827493	0.593360995850622	1.02502387774594	1901.01052631579	0.09	0.0233625
4.603667	5.42308	0.017704	0.00035	-0.611986	0.00035	0.46968	0.185538	3863	6	56	0.756268	21499	3.9678	5.6562	Inf	0.00616	0.0133	39978501	21499	5.586301	0.988097	0.000895	0.5358	0.000186	0.46124	8.8e-05	-1.8e-05	1.0867734489592	3373	Est.	tropics_35	0.767277833333333	1.03012320121209	0.391061452513967	1.01208071123679	1.88172043010753	1.01829849969647	2108.38636363636	0.09	0.0537475
7.214383	10.252548	0.003562	0.000661	-0.632956	0.000661	0.47274	0.179062	4087	6	28	0.503518	8101	4.268	5.3712	91.3242	0.00635	0.0225	39991899	8101	6.2	0.981486	0.000769	0.535591	0.000182	0.458367	9.6e-05	-3.6e-05	1.48225466896249	3627	Est.	tropics_35	1.20239716666667	1.02249889602201	0.859557867360208	0.991465099728339	3.63186813186813	1.03135696941534	1865.22916666667	0.09	0.0202525
5.032051	6.550255	-0.027923	0.000423	-0.615427	0.000423	0.45014	0.17495	4913	5	44	0.522499	9156	4.6676	6.5027	45.6621	0.00638	0.0234	39990844	9156	8.463014	0.958304	0.001007	0.537144	0.000172	0.446228	0.000142	-2.5e-05	1.82910642044227	4401	Transient	tropics_35	1.0064102	1.01477531512778	0.420059582919563	1.00608047549123	2.4593023255814	1.00876681875633	1232.04225352113	0.09	0.02289
3.687606	6.977113	0.009297	0.00045	-0.604628	0.00045	0.462216	0.173149	4885	5	48	0.569806	11267	4.5744	6.4055	91.3242	0.00634	0.021	39988733	11267	8.386301	0.977131	0.00073	0.537509	0.000172	0.454661	5.6e-05	-1.2e-05	1.77980566163369	4425	Est.	tropics_35	0.7375212	1.03296318645726	0.616438356164384	1.01631340891983	2.61627906976744	1.01661677601554	3091.94642857143	0.09	0.0281675
8.613008	8.12666	-0.015395	0.000524	-0.64419	0.000524	0.469079	0.167981	4969	5	34	0.451256	6052	4.9039	6.5808	54.7945	0.00676	0.0251	39993948	6052	8.616438	0.984567	0.000733	0.537358	0.000183	0.458276	7.1e-05	-2.7e-05	1.83331359485041	4428	Transient	tropics_35	1.7226016	1.000158340903	0.714870395634379	0.977165485444949	2.86338797814208	1.02357313060252	2365.92957746479	0.09	0.01513
6.825	5.075144	0.036696	0.000327	-0.629828	0.000327	0.487109	0.175979	5501	5	15	0.759353	5560	4.1205	6.5014	21.0748	0.00586	0.0111	39994440	5560	10.073973	1.020454	0.000719	0.536874	0.000159	0.475346	2.3e-05	5e-06	0.956504412949527	5407	Transient	tropics_35	1.365	1.01658439293166	0.454798331015299	0.992194471468576	2.05660377358491	1.02474618488427	7651.26086956522	0.09	0.0139
6.87883	7.064705	0.023042	0.000456	-0.630261	0.000456	0.480829	0.173453	5683	6	35	0.790305	15389	4.2774	7.5589	91.3242	0.00612	0.0079	39984611	15389	10.572603	1.013701	0.00057	0.534876	0.00014	0.473999	3.9e-05	-1.3e-05	0.892750957216094	5438	Est.	tropics_35	1.14647166666667	1.00947865065183	0.8	0.995469627886836	3.25714285714286	1.01440931309982	4447.51282051282	0.09	0.0384725
7.042323	3.591713	0.029461	0.000232	-0.631574	0.000232	0.484494	0.169611	6481	6	39	0.210805	9829	7.0579	4.874	136.9863	0.00599	0.0401	39990171	9829	12.758904	1.009339	0.000804	0.534572	0.000154	0.472242	9.3e-05	-2.1e-05	2.16827655919919	5497	Transient	tropics_35	1.1737205	1.0203700328801	0.288557213930348	0.994728794077891	1.50649350649351	1.02594432515532	1823.77419354839	0.09	0.0245725
7.096635	9.554078	0.035656	0.000616	-0.63201	0.000616	0.487734	0.165637	6523	6	37	0.213223	11223	7.2583	4.989	45.6621	0.00634	0.0418	39988777	11223	12.873973	1.00793	0.000911	0.534384	0.000159	0.471777	0.00014	-3.6e-05	2.17200199759737	6075	Est.	tropics_35	1.1827725	1.02814609963941	0.676180021953897	0.994644986804387	3.87421383647799	1.03382318341081	1183.12142857143	0.09	0.0280575
3.940063	5.57054	0.034403	0.000359	-0.606656	0.000359	0.474878	0.176624	6313	6	36	0.328985	6976	6.5031	8.4219	45.6621	0.00639	0.0287	39993024	6976	12.29863	1.000018	0.000782	0.5344	0.000175	0.46803	7.2e-05	-2e-05	2.04221683919772	6098	Transient	tropics_35	0.656677166666667	1.03498299865487	0.459079283887468	1.020155081841	2.05142857142857	1.0146315407132	2453.11111111111	0.09	0.01744
3.563504	2.31604	0.029857	0.000149	-0.603631	0.000149	0.471297	0.173471	6327	6	34	0.317647	6970	6.5642	8.4411	39.1389	0.0062	0.0315	39993030	6970	12.336986	1.010215	0.000655	0.534559	0.000177	0.472675	5.3e-05	-2.7e-05	2.07291356701223	6134	Transient	tropics_35	0.593917333333333	1.01988902311938	0.227480916030534	1.02294136751803	0.84180790960452	0.997084677632623	3273.03773584906	0.09	0.017425
4.196621	4.434459	0.006183	0.000286	-0.608717	0.000286	0.462616	0.157229	7209	5	41	0.645161	6944	7.361	8.7575	45.6621	0.00635	0.0421	39993056	6944	14.753425	0.977773	0.000877	0.537108	0.000159	0.455272	7.2e-05	2e-06	1.57616274348555	7066	Est.	tropics_35	0.8393242	1.02907541341493	0.326111744583808	1.01292186233082	1.79874213836478	1.01613101618373	2183.73611111111	0.09	0.01736
7.536224	6.926636	-0.00372	0.000447	-0.635541	0.000447	0.470659	0.155752	8119	5	60	0.682989	19523	6.7232	9.3616	273.9726	0.00622	0.0336	39980477	19523	17.246575	0.975168	0.000618	0.536596	0.00016	0.454548	6.7e-05	-2.8e-05	1.46738618520381	7634	Est.	tropics_35	1.5072448	1.02165668954289	0.723300970873787	0.98705333389632	2.79375	1.03544400151359	2324.65671641791	0.09	0.0488075
9.629921	5.11501	-0.010774	0.00033	-0.652358	0.00033	0.475073	0.160646	8469	7	17	0.281684	2375	7.9939	11.374	24.9066	0.00621	0.0544	39997625	2375	18.205479	0.99472	0.00081	0.530213	0.00017	0.469246	0.000102	-3e-05	2.01212393911226	7719	Transient	tropics_35	1.375703	0.994534976333939	0.407407407407407	0.982277392311029	1.94117647058824	1.01241779365194	1574.96078431373	0.09	0.0059375
7.027972	3.222994	0.000607	0.000208	-0.631459	0.000208	0.470581	0.157244	8399	6	21	0.352199	3092	7.3308	11.2795	13.6986	0.00672	0.0461	39996908	3092	18.013699	0.982812	0.000738	0.532901	0.000158	0.461333	0.000136	-5.2e-05	1.90039517519315	7875	Est.	tropics_35	1.17132866666667	1.01810639701365	0.281842818428184	0.997962691292886	1.31645569620253	1.02004625725886	1156.20588235294	0.09	0.00773
7.517699	4.267386	0.03196	0.000275	-0.635392	0.000275	0.487473	0.150692	8483	7	18	0.275337	2299	8.7281	10.563	11.9119	0.00607	0.0639	39997701	2299	18.243836	0.994213	0.000888	0.529915	0.000186	0.469273	0.000109	-3.1e-05	2.04448315250634	7929	Est.	tropics_35	1.073957	1.03848592347003	0.309684684684685	0.999646725072572	1.47849462365591	1.03878339474038	1382.49541284404	0.09	0.0057475
6.45283	6.760983	0.011493	0.000436	-0.626839	0.000436	0.473536	0.160786	8427	6	25	0.285714	2800	7.5004	11.2493	18.2648	0.00644	0.0507	39997200	2800	18.090411	0.994266	0.000658	0.532256	0.000172	0.467248	8.3e-05	-3.8e-05	2.03733999095708	8345	Transient	tropics_35	1.07547166666667	1.01739302990319	0.662613981762918	1.00379889997163	2.53488372093023	1.01345752148752	1937.18072289157	0.09	0.007
9.947619	2.763923	0.026786	0.000178	-0.65491	0.000178	0.494514	0.150227	8539	7	16	0.198836	2233	9.1712	11.4096	16.116	0.00668	0.0706	39997767	2233	18.39726	1.0075	0.000773	0.529381	0.000154	0.476028	0.000112	-3.3e-05	2.07164049544494	8614	Transient	tropics_35	1.42108842857143	1.01950170677587	0.230271668822768	0.981313674794684	1.15584415584416	1.03883385010966	1341.3125	0.09	0.0055825
9.434053	7.642642	0.018334	0.000493	-0.650785	0.000493	0.488898	0.149633	9141	9	91	0.565872	48359	9.1223	12.1616	273.9726	0.0061	0.0681	39951641	48359	20.046575	1.007462	0.000757	0.522303	0.000156	0.482411	5.4e-05	-7e-06	1.57226962975444	8705	Transient	tropics_35	1.04822811111111	1.01095932116678	0.651254953764861	0.998723215514764	3.16025641025641	1.01344703997214	2770.98148148148	0.09	0.1208975
9.969122	7.803862	0.03112	0.000503	-0.655082	0.000503	0.497194	0.144223	9071	9	70	0.617919	38128	9.1707	11.9699	273.9726	0.00621	0.0661	39961872	38128	19.854795	1.024854	0.000759	0.5223	0.000151	0.49074	5.4e-05	-6e-06	1.44933458983051	8710	Est.	tropics_35	1.10768022222222	1.00659146529553	0.662714097496706	0.994446620877336	3.33112582781457	1.01315156702123	2670.7962962963	0.09	0.09532
11.611502	7.00752	0.007361	0.000452	-0.668274	0.000452	0.491603	0.137245	9449	9	38	0.2599	8434	10.2979	13.0055	136.9863	0.00625	0.0856	39991566	8434	20.890411	0.980928	0.001061	0.521015	0.000225	0.471043	0.000242	-9.9e-05	2.32023768389393	8951	Est.	tropics_35	1.29016688888889	1.02697461868572	0.426013195098963	0.98383453343932	2.00888888888889	1.0436478198381	567.128099173554	0.09	0.021085
7.899606	5.43021	0.078609	0.00035	-0.63846	0.00035	0.512484	0.136946	9981	11	31	0.686306	15021	4.0928	4.6219	136.9863	0.00625	0.0141	39984979	15021	22.347945	1.033656	0.000988	0.512809	0.000206	0.504112	4.6e-05	-5e-06	1.27575964962556	10023	Est.	tropics_35	0.718146	1.0465582968549	0.354251012145749	1.02982802556219	1.69902912621359	1.01660742057321	2977.08695652174	0.09	0.0375525
8.846678	5.489269	0.021583	0.000354	-0.646067	0.000354	0.487669	0.13812	10723	7	25	0.630971	6490	4.5262	14.4014	27.3973	0.0062	0.024	39993510	6490	24.380822	1.015878	0.001413	0.531378	0.000165	0.478158	0.000216	-2.1e-05	1.37991505426656	10929	Transient	tropics_35	1.26381114285714	1.00584676277903	0.250530785562633	0.986309229454806	2.14545454545455	1.01989091471857	639.444444444444	0.09	0.016225
5.405546	2.871928	0.08078	0.000185	-0.618427	0.000185	0.503299	0.130864	10709	7	21	0.652621	6123	4.4444	3.0712	54.7945	0.00601	0.023	39993877	6123	24.342466	1.015538	0.00097	0.531482	0.000175	0.477889	9.5e-05	-1.2e-05	1.35759374648912	11324	Est.	tropics_35	0.772220857142857	1.06754484934032	0.190721649484536	1.01375265779437	1.05714285714286	1.05317134313617	1377.51578947368	0.09	0.0153075
8.307692	5.731628	0.058918	0.00037	-0.641737	0.00037	0.504059	0.127321	10779	7	29	0.482645	8528	4.5208	3.6068	24.9066	0.00638	0.0368	39991472	8528	24.534247	1.031768	0.001881	0.531024	0.000146	0.485916	0.000289	3e-06	1.50603173358961	11343	Transient	tropics_35	1.18681314285714	1.0280298097408	0.196703880914407	0.991249570842917	2.53424657534247	1.03733772915483	440.557093425606	0.09	0.02132
8.047581	5.900155	0.030189	0.000381	-0.639648	0.000381	0.488823	0.22742	1847	7	30	0.439784	13493	5.496	4.5438	45.6621	0.00644	0.0348	39986507	13493	0.063014	1.012402	0.000766	0.530641	0.000181	0.477162	4.1e-05	-9e-06	1.55385357730884	1077	Transient	tropics_36	1.14965442857143	1.01802377737897	0.497389033942559	0.994039404506936	2.10497237569061	1.02443824110051	5546.82926829268	0.09	0.0337325
8.262338	4.022088	0.003205	0.000259	-0.641373	0.000259	0.476519	0.218701	2519	6	16	0.665561	4222	6.2389	5.9589	54.7945	0.0065	0.0305	39995778	4222	1.90411	0.979835	0.000811	0.532738	0.000187	0.46005	0.000106	-3.8e-05	1.30275126131198	1493	Transient	tropics_36	1.37705633333333	1.02385620181344	0.319358816276202	0.988420102047483	1.38502673796791	1.03579828279535	2063.21698113208	0.09	0.010555
8.289216	10.798707	0.01003	0.000697	-0.641589	0.000697	0.479881	0.216606	2561	6	17	0.602622	3737	6.1275	6.074	15.2207	0.00622	0.0307	39996263	3737	2.019178	0.989358	0.001145	0.532684	0.000206	0.464483	8.2e-05	7e-06	1.40511302295365	1559	Transient	tropics_36	1.381536	1.02094536966771	0.608733624454148	0.988306804249142	3.38349514563107	1.03315083652147	2641.53658536585	0.09	0.0093425
3.226257	3.54378	0.046782	0.000229	-0.600923	0.000229	0.478006	0.2098	2561	6	17	0.602622	3737	6.1275	6.074	15.2207	0.00622	0.0307	39996263	3737	2.019178	0.989358	0.001145	0.532684	0.000206	0.464483	8.2e-05	7e-06	1.40511302295365	1956	Est.	tropics_36	0.5377095	1.05916517922263	0.2	1.02932567273708	1.11165048543689	1.02911409028963	2558.53658536585	0.09	0.0093425
6.849527	8.701822	-0.03074	0.000561	-0.630025	0.000561	0.455603	0.197032	3205	5	80	0.633912	20465	4.3734	7.8356	273.9726	0.00665	0.0236	39979535	20465	3.783562	0.960655	0.000867	0.537401	0.00016	0.447093	0.000106	-1.7e-05	1.56918180206876	2185	Transient	tropics_36	1.3699054	1.00944425365625	0.647058823529412	0.991026228790616	3.50625	1.01903407121113	1858.79245283019	0.09	0.0511625
4.759381	7.400516	0.00867	0.000477	-0.613237	0.000477	0.466106	0.196387	3177	5	86	0.681872	27228	4.1466	7.7616	Inf	0.00654	0.0199	39972772	27228	3.706849	0.956238	0.000949	0.537948	0.000154	0.444576	0.000121	-1.3e-05	1.40538133735016	2226	Est.	tropics_36	0.9518762	1.0548709560851	0.50263435194942	1.00677925357722	3.0974025974026	1.04842816526308	1623.03305785124	0.09	0.06807
5.15212	5.106535	0.006224	0.000329	-0.616391	0.000329	0.466166	0.193397	3387	6	32	0.305172	4060	4.8656	5.1699	54.7945	0.00622	0.0433	39995940	4060	4.282192	0.978004	0.000835	0.536383	0.000173	0.456069	0.000124	-3.7e-05	2.26354110295654	2421	Est.	tropics_36	0.858686666666667	1.02887453357553	0.394011976047904	1.00653709498513	1.90173410404624	1.02213919385005	1559.65322580645	0.09	0.01015
7.633609	10.226639	0.031671	0.00066	-0.636323	0.00066	0.4878	0.193282	3793	6	14	0.790012	3424	4.2128	3.8603	17.1233	0.00638	0.0253	39996576	3424	5.394521	1.024079	0.000643	0.535381	0.000159	0.478373	1.5e-05	1e-06	0.79144668930635	2497	Transient	tropics_36	1.27226816666667	1.00790843569696	1.02643856920684	0.988520039453756	4.15094339622642	1.01970637974969	12885.4666666667	0.09	0.00856
8.776181	6.253806	0.002487	0.000403	-0.6455	0.000403	0.47822	0.187568	4437	6	47	0.722496	10353	5.707	5.6247	136.9863	0.00648	0.0146	39989647	10353	7.158904	0.981948	0.000603	0.53298	0.000165	0.46078	2.8e-05	-1e-05	1.20789350002306	3347	Transient	tropics_36	1.46269683333333	1.02091973826501	0.66832504145937	0.98390235357317	2.44242424242424	1.0378488649681	6698.85714285714	0.09	0.0258825
6.260606	5.926024	-0.012845	0.000382	-0.625295	0.000382	0.461502	0.190731	4465	6	37	0.711243	8450	5.8604	5.7014	68.4932	0.00657	0.0154	39991550	8450	7.235616	0.982177	0.000664	0.532727	0.000164	0.461108	4.4e-05	-1.1e-05	1.19518024129347	3395	Transient	tropics_36	1.04343433333333	1.00515196845291	0.575301204819277	1.00446110237673	2.32926829268293	1.00085446359638	4334.79545454545	0.09	0.021125
5.181992	8.256151	0.016217	0.000533	-0.616631	0.000533	0.470971	0.186008	4563	6	26	0.586777	4961	6.2516	5.9699	68.4932	0.00618	0.0208	39995039	4961	7.50411	0.987389	0.000937	0.532741	0.000172	0.463524	7.9e-05	-1e-06	1.38807041611513	3640	Est.	tropics_36	0.863665333333333	1.02933009103484	0.568836712913554	1.01317493625268	3.09883720930233	1.01606605051734	2354.53164556962	0.09	0.0124025
3.406126	3.927617	0.062718	0.000253	-0.602367	0.000253	0.486725	0.181307	5151	5	50	0.763361	31529	4.5994	5.2767	136.9863	0.0063	0.0153	39968471	31529	9.115068	1.019008	0.000745	0.538314	0.000162	0.473395	1.9e-05	1e-05	0.888811112273345	4198	Est.	tropics_36	0.6812252	1.04486573609457	0.339597315436242	1.01709064811532	1.56172839506173	1.02815830331964	9542.47368421052	0.09	0.0788225
10.830645	5.742824	0.027916	0.000371	-0.662002	0.000371	0.498617	0.162678	5697	6	17	0.419497	3857	4.7099	5.7041	17.1233	0.00633	0.0413	39996143	3857	10.610959	1.001369	0.000872	0.532878	0.000172	0.470036	0.00013	-3.9e-05	1.6725706958316	4517	Transient	tropics_36	1.8051075	1.0269034719589	0.42545871559633	0.967984478999501	2.15697674418605	1.06080598081849	1251.36923076923	0.09	0.0096425
5.688931	5.252473	0.024794	0.000339	-0.620703	0.000339	0.476972	0.166106	5571	6	25	0.558169	5441	4.6053	5.3589	68.4932	0.00659	0.0328	39994559	5441	10.265753	0.984954	0.001039	0.534444	0.000163	0.460991	0.00019	-4.6e-05	1.53081964743164	4860	Est.	tropics_36	0.948155166666667	1.04076325124142	0.326275264677575	1.00584232501888	2.07975460122699	1.03466662038955	874.242105263158	0.09	0.0136025
4.02507	3.740319	0.016818	0.000241	-0.607339	0.000241	0.466881	0.176723	5683	6	17	0.431346	3758	4.6073	9.0973	27.3973	0.00612	0.0396	39996242	3758	10.572603	0.996963	0.001011	0.533669	0.000164	0.467235	0.00013	-1.7e-05	1.65174493417214	4899	Transient	tropics_36	0.670845	1.02005813527836	0.23837784371909	1.02085497032218	1.46951219512195	0.999242351279335	1359.40769230769	0.09	0.009395
7.206704	4.063419	0.04432	0.000262	-0.632894	0.000262	0.492385	0.163523	5949	7	25	0.486621	8857	4.2337	4.2959	34.2466	0.00617	0.0338	39991143	8857	11.30137	1.024384	0.000711	0.530148	0.000144	0.483325	0.000121	-4.5e-05	1.69428936896889	5182	Est.	tropics_36	1.02952914285714	1.02043452723863	0.368495077355837	1.00170652058645	1.81944444444444	1.01874515077846	1351.42975206612	0.09	0.0221425
7.065789	6.354093	0.053431	0.00041	-0.631762	0.00041	0.496469	0.167181	6089	7	42	0.450655	20144	4.5473	4.6795	136.9863	0.00626	0.0309	39979856	20144	11.684932	1.017092	0.000932	0.527929	0.000152	0.481863	0.000125	-2.4e-05	1.74945598755916	5301	Est.	tropics_36	1.00939842857143	1.0371571128732	0.439914163090129	1.00705625287136	2.69736842105263	1.03031152007936	1337.448	0.09	0.05036
10.153725	6.520682	-0.006519	0.000421	-0.656565	0.000421	0.479242	0.157842	6467	7	49	0.341773	13389	4.8923	5.7137	273.9726	0.00618	0.0284	39986611	13389	12.720548	0.985534	0.000985	0.52828	0.000206	0.466561	6.4e-05	-2e-06	1.97745999916753	5314	Transient	tropics_36	1.45053214285714	1.00808516254363	0.42741116751269	0.981732739347755	2.04368932038835	1.02717972569503	2466.28125	0.09	0.0334725
3.893617	9.608364	0.02521	0.00062	-0.606283	0.00062	0.470368	0.16268	6677	6	26	0.22932	7906	5.349	4.8164	68.4932	0.00628	0.0315	39992094	7906	13.29589	1.00765	0.001107	0.533666	0.000235	0.47221	5.7e-05	1e-06	2.05508569081292	5474	Est.	tropics_36	0.648936166666667	1.01774471226073	0.560072267389341	1.02193930736028	2.63829787234043	0.996099193155587	2854.0350877193	0.09	0.019765
3.387097	3.345974	0.036024	0.000216	-0.602214	0.000216	0.473561	0.162782	6607	7	31	0.281954	8739	5.0737	4.6247	54.7945	0.00633	0.0288	39991261	8739	13.10411	0.989429	0.001028	0.530888	0.000245	0.466122	5.8e-05	-1.1e-05	2.04837357353599	5645	Est.	tropics_36	0.483871	1.04775656113758	0.21011673151751	1.03147539824018	0.881632653061225	1.0159593411167	2806.58620689655	0.09	0.0218475
4.498643	4.744116	0.011216	0.000306	-0.611143	0.000306	0.466137	0.163017	7293	5	32	0.368136	11800	7.5306	4.8493	91.3242	0.00633	0.0367	39988200	11800	14.983562	0.992675	0.000631	0.536601	0.000166	0.46266	2.3e-05	-5e-06	1.66652007727934	6363	Transient	tropics_36	0.8997286	1.01874141602084	0.484944532488114	1.01142221841938	1.8433734939759	1.00751523797173	7087.69565217391	0.09	0.0295
6.225	4.654931	0.013843	3e-04	-0.625009	3e-04	0.473836	0.158061	7433	5	38	0.387298	7369	7.9661	5.2329	22.8311	0.00625	0.041	39992631	7369	15.367123	0.990453	0.000716	0.536583	0.000146	0.461647	6.3e-05	-9e-06	1.87866067453078	6794	Est.	tropics_36	1.245	1.02371264257672	0.418994413407821	0.997528082678377	2.05479452054794	1.02640329082611	2508.90476190476	0.09	0.0184225
3.458399	3.714517	0.059197	0.00024	-0.602787	0.00024	0.48492	0.164609	7867	7	23	0.367622	6980	9.6295	6.4219	45.6621	0.00624	0.0525	39993020	6980	16.556164	1.010962	0.000766	0.530047	0.000195	0.477112	0.000121	-5.9e-05	1.70854962143462	6861	Est.	tropics_36	0.494057	1.04947983608459	0.31331592689295	1.032520186883	1.23076923076923	1.01636513020004	1360.40495867769	0.09	0.01745
4.643389	2.691264	0.093764	0.000174	-0.612305	0.000174	0.506824	0.153136	7993	7	23	0.260756	10761	10.1373	6.7671	91.3242	0.00615	0.0604	39989239	10761	16.90137	1.019198	0.000856	0.531609	0.000216	0.479538	7.7e-05	-3.5e-05	1.81348249073254	7298	Est.	tropics_36	0.663341285714286	1.07761251141331	0.203271028037383	1.01973421750059	0.805555555555556	1.05690060016099	1988.77922077922	0.09	0.0269025
6.383459	8.003335	-0.006523	0.000516	-0.626282	0.000516	0.464857	0.147626	8539	6	34	0.708411	5885	3.967	8.263	30.4414	0.00604	0.0188	39994115	5885	18.39726	0.97014	0.000688	0.536249	0.000158	0.452489	8e-05	-2.3e-05	1.27859681052546	7478	Est.	tropics_36	1.06390983333333	1.02407717296618	0.75	0.996879552292359	3.26582278481013	1.02733326114005	1845.325	0.09	0.0147125
9.381356	5.405415	0.018223	0.000349	-0.650361	0.000349	0.488059	0.146147	8861	6	10	0.43744	1047	5.1356	8.6575	6.5232	0.00588	0.0363	39998953	1047	19.279452	1.002065	0.001169	0.532651	0.000186	0.470616	0.000239	-6.7e-05	1.50673880948334	7631	Transient	tropics_36	1.56355933333333	1.01629141028928	0.298545765611634	0.979735985191572	1.87634408602151	1.0370641882129	611.493723849372	0.09	0.0026175
8.206107	1.949886	0.032236	0.000126	-0.640922	0.000126	0.490296	0.144299	8861	6	10	0.43744	1047	5.1356	8.6575	6.5232	0.00588	0.0363	39998953	1047	19.279452	1.002065	0.001169	0.532651	0.000186	0.470616	0.000239	-6.7e-05	1.50673880948334	7880	Est.	tropics_36	1.3676845	1.03063295114806	0.107784431137725	0.989027495453202	0.67741935483871	1.04181753276557	603.761506276151	0.09	0.0026175
3.403727	2.799738	0.026521	0.000181	-0.602348	0.000181	0.469061	0.152871	8721	6	18	0.55676	1568	4.7199	8.7575	13.0463	0.00653	0.0261	39998432	1568	18.89589	0.980817	0.001039	0.533549	0.000194	0.459776	0.000123	-2e-05	1.47811702650013	8380	Est.	tropics_36	0.567287833333333	1.04695963816624	0.174205967276227	1.02619354176832	0.93298969072165	1.02019461650891	1242.85365853659	0.09	0.00392
8.734257	3.077995	0.09644	0.000199	-0.645164	0.000199	0.525217	0.140593	9365	9	38	0.31122	15285	6.579	4.2904	Inf	0.0059	0.0579	39984715	15285	20.660274	1.043289	0.001103	0.52011	0.000186	0.501771	0.000196	-5.9e-05	1.65576529223653	8747	Est.	tropics_36	0.970473	1.05554980887486	0.180417044424297	1.00858761512942	1.06989247311828	1.04672649475558	717.311224489796	0.09	0.0382125
9.415563	8.047506	-0.01196	0.000519	-0.650636	0.000519	0.473744	0.141392	9869	10	40	0.616647	6644	4.3	5.6712	54.7945	0.00673	0.0301	39993356	6644	22.041096	0.974303	0.000762	0.515994	0.000182	0.472294	9.5e-05	-3.7e-05	1.7081440746771	9021	Transient	tropics_36	0.9415563	1.01417242533474	0.681102362204724	1.01108513123666	2.85164835164835	1.00307012157681	1488.33684210526	0.09	0.01661
14.358621	4.496679	0.015567	0.00029	-0.69034	0.00029	0.506666	0.126589	9911	11	29	0.546784	4788	4.5207	5.7863	45.6621	0.0065	0.0328	39995212	4788	22.156164	0.961257	0.001014	0.515026	0.000182	0.466898	0.000208	-6.3e-05	1.84849474092447	9036	Est.	tropics_36	1.30532918181818	1.05662564426375	0.285996055226824	0.973553883086261	1.59340659340659	1.0851749204323	608.600961538462	0.09	0.01197
10.179104	2.606728	0.014785	0.000168	-0.656769	0.000168	0.489537	0.139446	9981	11	24	0.355446	3241	4.6168	5.9781	21.0748	0.00603	0.0411	39996759	3241	22.347945	0.98927	0.000853	0.512734	0.00019	0.482727	0.000233	-0.000103	2.0635371819618	9384	Transient	tropics_36	0.925373090909091	1.02590277554858	0.196951934349355	1.01129236965006	0.884210526315789	1.01410735260302	598.480686695279	0.09	0.0081025
12.605839	16.12201	-0.015964	0.00104	-0.676261	0.00104	0.484035	0.140711	10177	12	11	0.404712	1443	5.2854	8.9836	14.4196	0.00649	0.039	39998557	1443	22.884932	0.990217	0.000584	0.508594	0.000248	0.487134	0.000125	-0.000109	1.5665557840443	9560	Transient	tropics_36	1.05048658333333	0.993885935382375	1.78082191780822	0.999844235286338	4.19354838709677	0.993638300755028	1125.688	0.09	0.0036075
17.390496	7.585116	0.06316	0.000489	-0.714692	0.000489	0.544541	0.127362	10695	17	22	0.881283	10664	3.5712	4.8205	39.1389	0.00609	0.0061	39989336	10664	24.30411	1.035871	0.000538	0.488953	0.000112	0.529851	3.1e-05	-1e-05	0.483567805121381	10248	Transient	tropics_36	1.02297035294118	1.02831072320651	0.908921933085502	1.00079722626205	4.36607142857143	1.02772477545574	4108.45161290323	0.09	0.02666
7.859686	4.939474	0.061171	0.000319	-0.638139	0.000319	0.503912	0.171969	1889	9	64	0.75515	50627	3.1872	3.5315	273.9726	0.00622	0.0345	39949373	50627	0.178082	1.024554	0.000971	0.522388	0.000192	0.490543	9.4e-05	-2.2e-05	0.997985822251821	1932	Est.	tropics_38	0.873298444444444	1.03760337224053	0.328527291452111	1.0112686909009	1.66145833333333	1.02725347217267	1829.45744680851	0.09	0.1265675
8.288303	5.150819	0.044297	0.000332	-0.641582	0.000332	0.496641	0.154774	2211	8	38	0.44524	6565	3.684	4.1671	54.7945	0.00649	0.0313	39993435	6565	1.060274	0.964737	0.001441	0.527264	0.000209	0.457646	0.00022	-2.8e-05	1.73866265379626	2200	Est.	tropics_38	1.036037875	1.08350022932761	0.230395558639833	0.998473074046588	1.58851674641148	1.08520778068638	703.518181818182	0.09	0.0164125
4.875	1.99663	0.013389	0.000129	-0.614165	0.000129	0.468478	0.169176	2379	8	26	0.523788	4372	3.5794	4.2082	34.2466	0.00611	0.0406	39995628	4372	1.520548	1.01191	0.000814	0.527602	0.000146	0.479696	9.9e-05	-1.9e-05	1.628182001039	2901	Transient	tropics_38	0.609375	1.00155056678327	0.158476658476658	1.02556949932628	0.883561643835616	0.976614355758647	1708.84848484848	0.09	0.01093
7.97418	8.281205	0.012642	0.000534	-0.639059	0.000534	0.480118	0.15799	2953	9	65	0.686827	20238	5.1468	3.3315	Inf	0.00667	0.0336	39979762	20238	3.093151	0.979773	0.000986	0.522391	0.000217	0.469144	0.000134	-4.4e-05	1.39377396013318	3250	Transient	tropics_38	0.88602	1.0336294712041	0.54158215010142	1.01033294934451	2.46082949308756	1.02339153863206	1179.02985074627	0.09	0.050595
11.289077	6.294024	0.00019	0.000406	-0.665684	0.000406	0.486853	0.150129	3107	9	40	0.594199	10515	5.6583	3.7534	68.4932	0.00624	0.034	39989485	10515	3.515068	0.986018	0.00067	0.522947	0.000228	0.471718	0.000133	-8.9e-05	1.58767776972893	3400	Transient	tropics_38	1.25434188888889	1.0143729810725	0.605970149253731	0.98274181683657	1.78070175438596	1.03208484730284	1128.78947368421	0.09	0.0262875
14.830607	3.797241	0.010711	0.000245	-0.694131	0.000245	0.506183	0.138805	3135	9	37	0.581975	9265	5.6094	3.8301	54.7945	0.00636	0.0304	39990735	9265	3.591781	0.991782	0.000684	0.522985	0.000229	0.474463	0.000156	-0.000101	1.5999107243729	3459	Transient	tropics_38	1.64784522222222	1.01914389262385	0.358187134502924	0.955110246327928	1.06986899563319	1.06685452817185	889.775641025641	0.09	0.0231625
6.276636	5.919734	0.022147	0.000382	-0.625424	0.000382	0.477961	0.15719	3289	9	24	0.438118	5357	6.541	4.2521	34.2466	0.00643	0.0469	39994643	5357	4.013699	0.991588	0.000834	0.521098	0.000282	0.476194	0.000244	-0.000156	1.80439858116598	4029	Transient	tropics_38	0.697404	1.03106740435759	0.458033573141487	1.02674453899282	1.35460992907801	1.00371067254102	644.22131147541	0.09	0.0133925
6.72541	5.502469	0.034896	0.000355	-0.629028	0.000355	0.485835	0.15605	3471	9	22	0.27765	4765	7.1891	4.7507	27.3973	0.00111	0.0545	39995235	4765	4.512329	1.009717	0.001048	0.521471	0.000307	0.484436	0.000158	-9.8e-05	2.16863442251023	4189	Transient	tropics_38	0.747267777777778	1.02554677196714	0.338740458015267	1.02231903962275	1.15635179153094	1.00288789437614	987.658227848101	0.09	0.0119125
6.666667	1.947269	0.068567	0.000126	-0.628556	0.000126	0.502237	0.143423	3485	9	23	0.285108	4949	7.1175	4.789	34.2466	0.0012	0.0534	39995051	4949	4.550685	1.017989	0.001192	0.52202	0.000298	0.487848	0.000155	-7.6e-05	2.11806728604487	4324	Est.	tropics_38	0.740740777777778	1.05204710237197	0.105704697986577	1.02172602409502	0.422818791946309	1.02949484265591	925.309677419355	0.09	0.0123725
8.468289	4.795823	0.060616	0.000309	-0.643027	0.000309	0.506202	0.141567	3807	8	88	0.664774	58659	3.5554	5.6712	Inf	0.00603	0.0191	39941341	58659	5.432877	1.015488	0.001049	0.525537	0.000152	0.483272	0.000131	-1.3e-05	1.24041854869821	4432	Transient	tropics_38	1.058536125	1.04628596237428	0.294566253574833	1.00030772934854	2.0328947368421	1.04744740022182	1080.6641221374	0.09	0.1466475
4.859444	4.400703	0.035315	0.000284	-0.614041	0.000284	0.479405	0.141813	3891	8	110	0.628255	54567	3.3882	5.3082	Inf	0.00626	0.0181	39945433	54567	5.663014	0.985199	0.001176	0.525937	0.000161	0.468462	0.000122	8e-06	1.31430145650439	4550	Est.	tropics_38	0.6074305	1.05150937058703	0.241496598639456	1.02894380622772	1.7639751552795	1.02335941869351	1162.40163934426	0.09	0.1364175
2.91784	4.339494	0.063684	0.00028	-0.598445	0.00028	0.485133	0.128102	4059	6	53	0.452028	18740	3.1308	4.1644	273.9726	0.00649	0.0303	39981260	18740	6.123288	0.978112	0.00191	0.532881	0.000196	0.458911	0.000147	7.2e-05	1.66292954735325	5199	Est.	tropics_38	0.486306666666667	1.08960483746826	0.146596858638743	1.03149803061535	1.42857142857143	1.05713961966482	871.442176870748	0.09	0.04685
5.24424	4.212236	0.02199	0.000272	-0.617131	0.000272	0.474076	0.117748	4507	5	70	0.828515	16812	3.1735	2.7493	Inf	0.00647	0.0141	39983188	16812	7.350685	0.937229	0.001295	0.539953	0.000129	0.43411	0.000206	-6e-06	0.853203386364877	6145	Est.	tropics_38	1.048848	1.09069775058572	0.21003861003861	0.999142548070977	2.10852713178295	1.09206422335353	571.592233009709	0.09	0.04203
8.317634	5.478087	0.043512	0.000353	-0.641817	0.000353	0.496521	0.115776	4829	6	42	0.857226	18834	2.8552	2.6493	91.3242	0.00635	0.0084	39981166	18834	8.232877	1.044454	0.000722	0.536185	0.000169	0.487179	3.7e-05	-9e-06	0.627599100113778	7063	Transient	tropics_38	1.38627233333333	1.00001773932328	0.488919667590028	0.981629854633537	2.0887573964497	1.01917570338623	3129.08108108108	0.09	0.047085
5.635156	3.991108	0.007905	0.000257	-0.620271	0.000257	0.468874	0.11917	5207	6	65	0.605911	13332	4.6084	3.589	136.9863	0.00134	0.022	39986668	13332	9.268493	0.964892	0.001131	0.534803	0.00017	0.451274	0.000182	-3.2e-05	1.62623059768826	7298	Est.	tropics_38	0.939192666666667	1.04461051289134	0.227232537577365	1.00560145400061	1.51176470588235	1.03900069580787	654.78021978022	0.09	0.03333
4.209622	6.157826	0.027121	0.000397	-0.608821	0.000397	0.472619	0.131352	5809	7	46	0.300793	20928	6.6488	4.2274	91.3242	0.00622	0.055	39979072	20928	10.917808	1.013638	0.000776	0.529349	0.000199	0.478985	9.9e-05	-4.9e-05	2.034593293863	7347	Transient	tropics_38	0.601374571428572	1.01366772140426	0.51159793814433	1.02766201038934	1.99497487437186	0.986709395910102	1326.78787878788	0.09	0.05232
5.825243	4.942923	0.025079	0.000319	-0.621798	0.000319	0.477765	0.129276	5753	7	40	0.309511	16707	6.4905	4.074	91.3242	0.00606	0.056	39983293	16707	10.764384	1.018415	0.000817	0.528941	0.000203	0.4816	9.1e-05	-4.2e-05	2.03213626126557	8081	Transient	tropics_38	0.832177571428572	1.00685489080437	0.390452876376989	1.01519466728697	1.57142857142857	0.99203696013289	1420.61538461538	0.09	0.0417675
5.45614	4.443008	0.050974	0.000287	-0.618833	0.000287	0.488711	0.121066	5459	7	37	0.346703	5535	5.3518	7.3795	34.2466	0.00136	0.0446	39994465	5535	9.958904	1.001804	0.001314	0.531057	0.000148	0.471791	0.000187	-6e-06	2.38203616450835	8191	Est.	tropics_38	0.779448571428571	1.05040061054224	0.21841704718417	1.01415212530141	1.93918918918919	1.03586333779152	647.411764705882	0.09	0.0138375
7.33975	5.243215	0.045898	0.000338	-0.633963	0.000338	0.493949	0.120878	5935	7	65	0.278027	29900	7.1342	4.5726	273.9726	0.00115	0.0593	39970100	29900	11.263014	1.005879	0.000928	0.530066	0.000197	0.474646	0.000107	-3.2e-05	2.11364740407592	8406	Est.	tropics_38	1.04853571428571	1.04084846667811	0.364224137931034	1.00079106461379	1.71573604060914	1.04066820325042	1129.70093457944	0.09	0.07475
7.610903	5.114105	0.021863	0.00033	-0.636141	0.00033	0.483208	0.120968	6215	8	81	0.453038	24722	5.768	8.4151	136.9863	0.00641	0.0543	39975278	24722	12.030137	0.994067	0.00111	0.527724	0.000172	0.471179	0.000194	-4.5e-05	2.12760984023876	8771	Transient	tropics_38	0.951362875	1.0282040814802	0.297297297297297	1.00304548732047	1.91860465116279	1.02552957580877	623.546391752577	0.09	0.061805
9.396947	8.690852	0.009368	0.000561	-0.650487	0.000561	0.484028	0.120999	6383	8	61	0.427452	18498	5.3537	5.8	91.3242	0.00618	0.0532	39981502	18498	12.490411	0.995145	0.001175	0.524993	0.000191	0.474151	0.000199	-4.9e-05	2.23917128198992	8999	Transient	tropics_38	1.174618375	1.01433662135188	0.477446808510638	0.993902018434955	2.93717277486911	1.02083091673328	608.035175879397	0.09	0.046245
5.230769	4.103888	0.056433	0.000265	-0.617023	0.000265	0.490648	0.118642	6495	9	69	0.262996	17852	5.3392	8.7986	91.3242	0.00127	0.0692	39982148	17852	12.79726	1.008005	0.001788	0.523326	0.00022	0.48186	0.000369	-7.7e-05	2.5705961492104	9413	Est.	tropics_38	0.581196555555555	1.0496532484382	0.14821029082774	1.03099842990171	1.20454545454545	1.01823766239157	321.523035230352	0.09	0.04463
11.982662	5.755292	0.054924	0.000371	-0.671255	0.000371	0.517211	0.109567	6495	9	69	0.262996	17852	5.3392	8.7986	91.3242	0.00127	0.0692	39982148	17852	12.79726	1.008005	0.001788	0.523326	0.00022	0.48186	0.000369	-7.7e-05	2.5705961492104	9469	Transient	tropics_38	1.33140688888889	1.04807051615814	0.207494407158837	0.976574422692157	1.68636363636364	1.07336363259038	296.929539295393	0.09	0.04463
12.36	3.107168	0.079751	2e-04	-0.674286	2e-04	0.531934	0.103843	6593	9	84	0.25824	26305	4.6806	6.3753	273.9726	0.00626	0.0662	39973695	26305	13.065753	1.023572	0.001596	0.522398	0.00025	0.490316	0.000442	-0.000154	2.44447661313861	9733	Est.	tropics_38	1.37333333333333	1.05807638619927	0.12531328320802	0.9753484663144	0.8	1.08487995496782	234.938914027149	0.09	0.0657625
6.242718	3.329437	0.000127	0.000215	-0.625151	0.000215	0.467387	0.1259	7321	11	24	0.28204	2216	5.8745	3.5616	17.1233	0.00589	0.0763	39997784	2216	15.060274	1.003257	0.001145	0.513496	0.00052	0.489105	0.000273	-0.000248	2.23095998301173	9929	Transient	tropics_38	0.567519818181818	0.996880169353258	0.187772925764192	1.04222936526326	0.413461538461538	0.955596446570777	461.172161172161	0.09	0.00554
16.435065	4.245783	0.006678	0.000274	-0.707018	0.000274	0.51061	0.107435	7153	13	32	0.463365	3412	5.085	4.7986	22.8311	0.00591	0.0582	39996588	3412	14.6	0.981532	0.00086	0.507054	0.000377	0.484484	0.000228	-0.000187	2.13319734801777	10643	Transient	tropics_38	1.26423576923077	1.02564190220999	0.318604651162791	0.972504838857354	0.726790450928382	1.05392541342955	471.206140350877	0.09	0.00853
6.141509	3.234692	0.016011	0.000209	-0.624338	0.000209	0.474485	0.123076	7335	11	20	0.264279	2206	5.9011	3.6	16.116	0.00627	0.0741	39997794	2206	15.09863	1.007113	0.001037	0.514118	0.000514	0.490377	0.000239	-0.000242	2.20596161080423	10971	Transient	tropics_38	0.558319	1.00896310829382	0.201542912246866	1.0418150869997	0.406614785992218	0.967592281040913	514.962343096234	0.09	0.005515
5.280702	4.587873	0.040166	0.000296	-0.617424	0.000296	0.48274	0.119806	7237	12	25	0.335033	2549	5.5416	4.9137	12.4533	-0.00397	0.0762	39997451	2549	14.830137	0.998769	0.00089	0.508818	0.000461	0.491333	0.000206	-0.000216	2.32263954288525	11126	Est.	tropics_38	0.4400585	1.04226659329834	0.332584269662921	1.05997030144154	0.642082429501085	0.982510842951725	581.582524271845	0.09	0.0063725
6.652535	3.283535	0.038499	0.000212	-0.628443	0.000212	0.487715	0.12123	7895	7	104	0.815152	38529	3.9811	5.1342	Inf	0.00639	0.0175	39961471	38529	16.632877	0.974217	0.001207	0.532091	0.000175	0.457929	0.000167	-1.7e-05	0.886800820466396	11389	Est.	tropics_38	0.950362142857143	1.06675380239492	0.175642087821044	1.00250087361714	1.21142857142857	1.06504501789579	725.928143712575	0.09	0.0963225
7.210061	4.562944	0.024871	0.000294	-0.632921	0.000294	0.482996	0.122359	8245	8	47	0.585539	15642	4.2571	6.2918	54.7945	0.00587	0.0498	39984358	15642	17.591781	1.018844	0.000938	0.52762	0.000158	0.482987	0.000131	-3e-05	1.65028862782475	12071	Transient	tropics_38	0.901257625	1.00622162313823	0.313432835820895	1.00647884888045	1.86075949367089	1.00001863404191	934.038167938931	0.09	0.039105
7.905735	4.139433	0.069546	0.000267	-0.638509	0.000267	0.507902	0.116407	8259	8	42	0.586737	16331	4.2317	5.8479	54.7945	0.00624	0.049	39983669	16331	17.630137	1.003844	0.001031	0.527198	0.000162	0.476249	0.000146	-2.5e-05	1.64222101187841	12088	Est.	tropics_38	0.988216875	1.06791630278584	0.258971871968962	1.00167148480378	1.64814814814815	1.06646313168112	797.308219178082	0.09	0.0408275
9.47427	8.822303	0.013814	0.000569	-0.651108	0.000569	0.486608	0.11975	8441	8	61	0.339874	28487	5	3.4712	136.9863	0.00604	0.0631	39971513	28487	18.128767	1.008334	0.001014	0.526056	0.000186	0.479417	0.00012	-2.5e-05	1.85238710242792	12271	Transient	tropics_38	1.18428375	1.00552976907048	0.561143984220907	0.991277868459724	3.05913978494624	1.01499946810397	997.916666666667	0.09	0.0712175
6.559465	5.755804	0.048134	0.000371	-0.627695	0.000371	0.492023	0.116566	8609	8	90	0.469238	34799	5.0656	3.9315	Inf	0.00642	0.062	39965201	34799	18.589041	1.005776	0.001296	0.527435	0.000177	0.476914	0.000156	-6e-06	1.98586901729289	12778	Est.	tropics_38	0.819933125	1.04328523807703	0.286265432098765	1.01210735167876	2.09604519774011	1.0316807642468	747.217948717949	0.09	0.0869975
6.940134	2.981144	0.042629	0.000192	-0.630753	0.000192	0.490591	0.116813	9043	7	44	0.740149	16140	3.7036	5.1205	136.9863	0.0063	0.0181	39983860	16140	19.778082	0.985091	0.001171	0.531152	0.000169	0.463834	0.000138	-4e-06	1.09813044045842	13863	Est.	tropics_38	0.991447714285714	1.05934443186169	0.163962425277541	1.00195595674123	1.13609467455621	1.05768658614936	846.471014492754	0.09	0.04035
6.546906	7.365564	0.084484	0.000475	-0.627595	0.000475	0.509931	0.111913	9197	7	39	0.454637	14869	3.7358	2.8411	91.3242	0.00617	0.0269	39985131	14869	20.2	1.002946	0.001778	0.531207	0.000153	0.472231	0.000317	-2.5e-05	1.51426152626056	14120	Est.	tropics_38	0.935272285714286	1.08495914396765	0.267154105736783	1.00502106671408	3.10457516339869	1.079833810148	353.03785488959	0.09	0.0371725
10.154786	6.34004	0.0387	0.000409	-0.656574	0.000409	0.502172	0.111509	9435	7	130	0.525873	73746	2.8376	3.1548	136.9863	0.00629	0.0328	39926254	73746	20.852055	1.026763	0.001663	0.529418	0.000168	0.485157	0.000357	-6.6e-05	1.57801882418529	14394	Transient	tropics_38	1.45068371428571	1.01236468327166	0.245941070354781	0.97961365857544	2.43452380952381	1.03507112130712	312.350140056022	0.09	0.184365
8.665035	3.185493	0.096335	0.000206	-0.644608	0.000206	0.525487	0.107284	9407	7	100	0.533852	62285	2.8974	7.211	136.9863	0.00608	0.031	39937715	62285	20.775342	1.030431	0.001752	0.530186	0.000166	0.486155	0.00035	-5.1e-05	1.54120796322249	14472	Est.	tropics_38	1.23786214285714	1.06860903840593	0.117579908675799	0.989970029648536	1.24096385542169	1.08090423836019	306.525714285714	0.09	0.1557125
12.128284	7.305027	-0.010731	0.000471	-0.672425	0.000471	0.484779	0.116297	9785	9	32	0.616302	6956	3.465	8.4041	68.4932	0.00114	0.0363	39993044	6956	21.810959	0.974234	0.001121	0.521092	0.000238	0.467642	0.000135	-3.8e-05	1.51452922183381	14553	Transient	tropics_38	1.34758711111111	1.01549152644874	0.420160570918822	0.979614325019517	1.97899159663866	1.03664555365001	861.459259259259	0.09	0.01739
5.333333	4.844017	0.019334	0.000313	-0.617847	0.000313	0.472996	0.120321	9897	9	23	0.523277	3308	3.9782	4.5315	30.4414	0.00875	0.0426	39996692	3308	22.117808	0.976488	0.000937	0.52168	0.000209	0.468176	1e-04	-2.7e-05	1.77795692036513	15207	Transient	tropics_38	0.592592555555556	1.04407029286821	0.334044823906083	1.03339955463182	1.49760765550239	1.01029527357233	1203.21	0.09	0.00827
10.828571	4.580136	0.017994	0.000295	-0.661986	0.000295	0.493673	0.117385	9953	9	20	0.468062	2771	4.2601	8.6342	19.5695	0.00605	0.0465	39997229	2771	22.271233	0.988556	0.000935	0.521614	0.000188	0.474009	1e-04	-2.1e-05	1.81383077929348	15405	Transient	tropics_38	1.20317455555556	1.0299435413171	0.315508021390374	0.988903454179628	1.56914893617021	1.04148444438819	1173.85	0.09	0.0069275
8.094862	1.168867	0.032539	7.5e-05	-0.640028	7.5e-05	0.490026	0.116291	9981	9	18	0.448009	2712	4.457	8.0397	19.5695	0.00633	0.0492	39997288	2712	22.347945	0.993912	0.00103	0.521892	0.000182	0.476319	0.000122	-1.8e-05	1.77249817826801	16042	Est.	tropics_38	0.899429111111111	1.03940206200492	0.0728155339805825	1.01031949150758	0.412087912087912	1.02877693310575	953.204918032787	0.09	0.00678
7.606168	3.985948	0.072985	0.000257	-0.636103	0.000257	0.508464	0.123257	10863	9	65	0.421985	19259	7.0932	5.126	136.9863	0.00633	0.034	39980741	19259	24.764384	0.986756	0.001239	0.522385	0.000237	0.472551	0.000223	-7.5e-05	1.75553928660896	16639	Transient	tropics_38	0.845129777777778	1.09015237918763	0.207425343018563	1.01333555082479	1.08438818565401	1.07599814623184	552.72197309417	0.09	0.0481475
7.391572	5.777812	0.004044	0.000373	-0.634379	0.000373	0.473656	0.20001	2127	7	40	0.408364	9374	8.2998	5.7945	273.9726	0.00652	0.0848	39990626	9374	0.830137	0.997753	0.000795	0.528943	0.000152	0.471774	7.9e-05	-1.3e-05	1.8638741385844	1805	Transient	tropics_39	1.05593885714286	1.00631337415343	0.469182389937107	1.00249872001216	2.45394736842105	1.00398919821779	2531.77215189873	0.09	0.023435
6.73601	4.532499	0.037573	0.000292	-0.629113	0.000292	0.487226	0.197754	2169	7	35	0.324822	8694	8.3128	5.9096	91.3242	0.00659	0.0868	39991306	8694	0.945205	1.000197	0.00088	0.52975	0.000162	0.472207	8.8e-05	-1.1e-05	1.87649775091026	1915	Est.	tropics_39	0.962287142857143	1.03808328691647	0.331818181818182	1.00625657293008	1.80246913580247	1.03180596645115	2247.20454545455	0.09	0.021735
6.647239	3.332615	0.023194	0.000215	-0.6284	0.000215	0.479941	0.196095	2365	7	31	0.336578	9760	8.4105	6.4466	30.4414	0.00631	0.0953	39990240	9760	1.482192	1.008373	0.000896	0.529905	0.000141	0.475927	0.000106	-1.1e-05	1.98236080717812	2149	Transient	tropics_39	0.949605571428571	1.0149667558661	0.239955357142857	1.0066797444254	1.52482269503546	1.00843406656903	1849.95283018868	0.09	0.0244
11.8087	6.143479	0.038658	0.000396	-0.669858	0.000396	0.508222	0.177098	2645	8	56	0.541627	23110	6.9967	7.2137	136.9863	0.00601	0.0742	39976890	23110	2.249315	1.017111	0.000975	0.52666	0.000164	0.48307	0.000164	-4.3e-05	1.60223032583987	2361	Est.	tropics_39	1.4760875	1.02192872060736	0.406153846153846	0.971748842828159	2.41463414634146	1.05206698822117	1079.86585365854	0.09	0.057775
6.126042	5.774738	0.047664	0.000373	-0.624214	0.000373	0.489907	0.177281	2827	8	62	0.437198	20485	6.5714	7.5644	Inf	0.00619	0.0696	39979515	20485	2.747945	0.994381	0.001235	0.525767	0.000216	0.4731	0.000203	-5.5e-05	1.75044765931964	2566	Est.	tropics_39	0.76575525	1.05474480425635	0.302024291497976	1.01885875185456	1.72685185185185	1.03552525893046	873.305418719212	0.09	0.0512125
8.054511	5.980111	-9.7e-05	0.000386	-0.639704	0.000386	0.474242	0.171863	3485	6	53	0.762741	11498	4.8998	9.3671	54.7945	0.00626	0.0203	39988502	11498	4.550685	0.972852	0.000755	0.534028	0.000175	0.455638	7.7e-05	-2.2e-05	1.16122326048145	3234	Transient	tropics_39	1.3424185	1.02780587869928	0.511258278145695	0.98767953310027	2.20571428571429	1.040830659427	2231.98701298701	0.09	0.028745
5.015009	2.769005	0.013488	0.000179	-0.61529	0.000179	0.469062	0.173637	3765	6	21	0.632378	5269	5.6486	10.1342	39.1389	0.00628	0.0236	39994731	5269	5.317808	0.996247	0.000642	0.534717	0.000145	0.465969	4.8e-05	-9e-06	1.39347114535532	3729	Est.	tropics_39	0.835834833333333	1.0173976668685	0.278816199376947	1.01078539149013	1.23448275862069	1.00663778062489	3617.4375	0.09	0.0131725
4.437393	3.000797	0.03579	0.000194	-0.610651	0.000194	0.477428	0.176413	3989	6	20	0.373482	5928	6.0998	5.7068	34.2466	0.00613	0.0333	39994072	5928	5.931507	1.017505	0.000608	0.532665	0.000131	0.477716	1.8e-05	6e-06	1.76851765633202	4095	Transient	tropics_39	0.7395655	1.01860744823841	0.319078947368421	1.01939729993537	1.48091603053435	0.999397131350007	9800.72222222222	0.09	0.01482
3.507042	2.350554	0.038509	0.000152	-0.603178	0.000152	0.475149	0.169047	4787	6	21	0.692455	4705	6.2729	7.8932	30.4414	0.00633	0.0181	39995295	4705	8.117808	0.99212	0.000681	0.534648	0.000182	0.464087	1.9e-05	-3e-06	1.28071219832783	4792	Est.	tropics_39	0.584507	1.0475144958842	0.223201174743025	1.02323450418416	0.835164835164835	1.02383604798238	8897.21052631579	0.09	0.0117625
8.586165	9.111508	0.038134	0.000588	-0.643974	0.000588	0.494801	0.164936	5137	6	21	0.613251	8905	5.6579	4.3726	39.1389	0.00567	0.0204	39991095	8905	9.076712	1.018996	0.00079	0.535872	0.000191	0.475608	6.4e-05	-2.4e-05	1.27910056974418	5096	Est.	tropics_39	1.4310275	1.01950393543238	0.744303797468354	0.980086890375117	3.07853403141361	1.04035466182234	2577.125	0.09	0.0222625
4.304681	3.432276	0.095777	0.000221	-0.609585	0.000221	0.506464	0.147278	5697	6	43	0.449003	10677	7.2248	5.9068	136.9863	0.00614	0.0459	39989323	10677	10.610959	0.996959	0.001398	0.536095	0.000157	0.465057	0.000157	1.5e-05	1.69454382281699	5651	Est.	tropics_39	0.717446833333333	1.10387049225745	0.158082975679542	1.01395537447829	1.40764331210191	1.08903639768889	938.076433121019	0.09	0.0266925
5.864823	5.699085	-0.02432	0.000368	-0.622116	0.000368	0.454767	0.143095	6215	5	37	0.781049	6522	3.5579	7.2932	54.7945	0.00649	0.0106	39993478	6522	12.030137	0.963217	7e-04	0.536574	0.000155	0.448931	3.3e-05	7e-06	0.978363342535435	6146	Transient	tropics_39	1.1729646	1.0132434833597	0.525714285714286	1.00043488992573	2.3741935483871	1.01299977056608	4336.21212121212	0.09	0.016305
4.277419	7.348845	-0.035287	0.000474	-0.609366	0.000474	0.444071	0.146256	6271	6	27	0.682618	3239	3.8092	3.6877	45.6621	0.00632	0.015	39996761	3239	12.183562	0.950992	0.000998	0.536328	0.000168	0.443426	8.5e-05	1.2e-05	1.25486750704435	6210	Est.	tropics_39	0.712903166666667	1.01507512919906	0.474949899799599	1.01373686018658	2.82142857142857	1.00145458317735	1720.65882352941	0.09	0.0080975
4.787037	0.926869	-0.001856	6e-05	-0.613459	6e-05	0.461024	0.14541	6411	6	15	0.273908	847	4.2921	7.9027	6.0883	0.00703	0.0299	39999153	847	12.567123	0.974755	0.000984	0.533547	0.000152	0.456856	7.7e-05	2.3e-05	1.83613014108436	6480	Est.	tropics_39	0.7978395	1.02399651328069	0.0609756097560976	1.01485841956506	0.394736842105263	1.00912322482358	1888.44155844156	0.09	0.0021175
4.880952	1.200113	0.049968	7.7e-05	-0.614213	7.7e-05	0.485907	0.144172	6579	7	12	0.449438	445	4.4878	8.1356	6.0883	0.00615	0.0395	39999555	445	13.027397	0.99278	0.001619	0.530465	0.000203	0.467908	9.1e-05	7.7e-05	1.64967336931114	7377	Est.	tropics_39	0.697278857142857	1.05888258852836	0.0475602223594812	1.01998538483399	0.379310344827586	1.03846696359113	1584.30769230769	0.09	0.0011125
7.773585	1.45817	0.001062	9.4e-05	-0.637447	9.4e-05	0.473591	0.148089	6621	7	11	0.444444	414	4.5152	8.1932	3.4247	0.00636	0.043	39999586	414	13.142466	1.013341	0.002071	0.529913	0.000207	0.478056	0.000143	9.9e-05	1.560128754766	7379	Est.	tropics_39	1.11051214285714	0.987883214161552	0.0453887011105746	0.997598325499794	0.454106280193237	0.990660090031293	1035.58741258741	0.09	0.001035
6.410169	2.44532	0.065707	0.000158	-0.626496	0.000158	0.499742	0.143341	6985	8	15	0.702578	2599	3.8023	8.3479	13.0463	0.00626	0.0245	39997401	2599	14.139726	1.045106	0.00083	0.524314	0.000109	0.498451	4.3e-05	2.7e-05	0.924637614005611	7387	Est.	tropics_39	0.801271125	1.02182340603392	0.190361445783133	1.01935343341047	1.44954128440367	1.00259002389402	3333.51162790698	0.09	0.0064975
7.991279	7.101668	-0.018499	0.000458	-0.639196	0.000458	0.465267	0.148968	7615	9	23	0.347307	3602	4.6555	9.211	54.7945	0.00645	0.0347	39996398	3602	15.865753	0.971192	0.001049	0.521723	0.000185	0.465577	0.000125	-1.6e-05	2.11391923706762	7418	Transient	tropics_39	0.887919888888889	1.0107898914554	0.436606291706387	1.01148796894672	2.47567567567568	0.999334159548259	1191.744	0.09	0.009005
9.427419	7.599571	-0.022738	0.00049	-0.650731	0.00049	0.468662	0.14777	7671	9	18	0.268226	2565	4.9086	6.0932	27.3973	0.0064	0.0431	39997435	2565	16.019178	0.983271	0.000703	0.521848	0.000176	0.471316	0.000107	-4.8e-05	2.08583822808849	7470	Transient	tropics_39	1.047491	0.994149690256865	0.69701280227596	0.999647983214796	2.78409090909091	0.994368958405825	1381.02803738318	0.09	0.0064125
6.860743	5.668936	-0.014113	0.000366	-0.630115	0.000366	0.463141	0.144396	7531	9	42	0.466415	8218	4.2444	5.5233	68.4932	0.00675	0.0238	39991782	8218	15.635616	0.960341	0.001042	0.521747	0.000177	0.460333	0.00011	-5e-06	1.95729738214587	7509	Transient	tropics_39	0.762304777777778	1.02670418271829	0.351247600767754	1.02066817149195	2.06779661016949	1.00609993200574	1312.69090909091	0.09	0.020545
7.080925	2.756457	0.028303	0.000178	-0.631884	0.000178	0.483988	0.144833	7741	9	16	0.237971	1912	5.3231	9.3836	22.8311	0.00629	0.0472	39998088	1912	16.210959	0.987345	0.000956	0.521054	0.000179	0.473997	0.000171	-5.2e-05	2.04368033389706	7554	Est.	tropics_39	0.786769444444444	1.04189248492327	0.186192468619247	1.02021929140947	0.994413407821229	1.02107819247801	846.976608187134	0.09	0.00478
11.304	5.950251	0.014361	0.000384	-0.665804	0.000384	0.493775	0.134079	7615	9	23	0.347307	3602	4.6555	9.211	54.7945	0.00645	0.0347	39996398	3602	15.865753	0.971192	0.001049	0.521723	0.000185	0.465577	0.000125	-1.6e-05	2.11391923706762	8100	Est.	tropics_39	1.256	1.04455618926977	0.36606291706387	0.984929201823835	2.07567567567568	1.06056570663929	1072.632	0.09	0.009005
11.263889	2.472029	-0.001089	0.000159	-0.665482	0.000159	0.486023	0.144878	7853	9	12	0.355482	1505	5.4914	9.537	7.0249	0.00635	0.0571	39998495	1505	16.517808	1.007386	0.000552	0.521102	0.000154	0.483603	0.000124	-6.8e-05	1.79688750669092	8250	Transient	tropics_39	1.25154322222222	0.991587725802537	0.28804347826087	0.986420523420985	1.03246753246753	1.00500410460646	1168.37096774194	0.09	0.0037625
14.50361	5.379048	0.034158	0.000347	-0.691504	0.000347	0.517027	0.133753	8301	11	29	0.600329	24300	5.6639	4.774	Inf	0.00622	0.0428	39975700	24300	17.745205	1.023314	0.000575	0.51121	0.000151	0.500732	0.000106	-5.8e-05	1.02027875918201	8719	Transient	tropics_39	1.31851	1.01117358309409	0.603478260869565	0.979680103402582	2.29801324503311	1.03254235798791	1261.82075471698	0.09	0.06075
8.03866	6.965	0.004973	0.000449	-0.639577	0.000449	0.476506	0.149991	8959	10	30	0.369964	4195	8.8262	6.5808	24.9066	0.00605	0.0757	39995805	4195	19.547945	1.010159	0.00082	0.516699	0.000193	0.489022	0.000107	-4.6e-05	2.01440833694217	8877	Transient	tropics_39	0.803866	0.994878416058919	0.547560975609756	1.02093388204549	2.32642487046632	0.974406059441088	1401.78504672897	0.09	0.0104875
9.625874	5.115275	0.017077	0.00033	-0.652325	0.00033	0.488516	0.142409	8819	10	28	0.538409	5819	7.7471	6.1904	39.1389	0.00631	0.0531	39994181	5819	19.164384	0.987877	0.000699	0.5158	0.000199	0.479057	6.5e-05	-3.8e-05	1.72553581091241	8949	Est.	tropics_39	0.9625874	1.02970678083452	0.472103004291845	1.00975849210743	1.65829145728643	1.01974504077803	2190.90769230769	0.09	0.0145475
9.094763	3.539648	0.059997	0.000228	-0.648059	0.000228	0.507799	0.140868	9141	10	27	0.348198	8185	9.1887	6.7589	54.7945	0.00604	0.0863	39991815	8185	20.046575	1.018173	0.000653	0.51702	0.000175	0.492604	9e-05	-5e-05	1.96653014239909	9676	Est.	tropics_39	0.9094763	1.04288108311701	0.349157733537519	1.0116824332696	1.30285714285714	1.03084627814634	1565.2	0.09	0.0204625
8.452312	2.64368	0.0522	0.000171	-0.642899	0.000171	0.501241	0.145752	9099	10	27	0.339371	6515	9.1299	6.963	30.4414	0.0061	0.0894	39993485	6515	19.931507	1.030255	0.000696	0.51682	0.000176	0.498631	8.6e-05	-4.5e-05	2.06710784428435	9714	Transient	tropics_39	0.8452312	1.02264627566067	0.245689655172414	1.01730973434062	0.971590909090909	1.00523433159992	1694.79069767442	0.09	0.0162875
10.119303	6.918774	0.02661	0.000446	-0.656289	0.000446	0.495531	0.139158	9435	10	60	0.365036	36232	9.9916	7.8822	136.9863	0.00621	0.0999	39963768	36232	20.852055	1.007326	0.001137	0.515775	0.000173	0.488466	0.00014	-1.5e-05	2.1465900639773	9768	Transient	tropics_39	1.0119303	1.01949836243835	0.392260334212841	1.0058124824099	2.57803468208092	1.01446364741865	993.985714285714	0.09	0.09058
8.743284	4.824366	0.053386	0.000311	-0.645236	0.000311	0.503411	0.13326	9463	10	68	0.369392	38382	10.0858	7.9616	273.9726	0.00606	0.1041	39961618	38382	20.928767	1.003896	0.001466	0.516204	0.000172	0.486358	0.000179	5e-06	2.11784774793828	9857	Est.	tropics_39	0.8743284	1.05074303864681	0.212141882673943	1.01614620645386	1.80813953488372	1.03506264932416	744.469273743017	0.09	0.095955
5.772957	3.999914	0.045325	0.000258	-0.621378	0.000258	0.48725	0.130606	9967	8	37	0.74399	9941	4.7804	9.0219	45.6621	0.00622	0.0297	39990059	9941	22.309589	0.994987	0.000977	0.525008	0.000204	0.47395	3.8e-05	1e-05	1.14831243191949	11090	Est.	tropics_39	0.721619625	1.05163974425045	0.264073694984647	1.02322947587882	1.26470588235294	1.0280620318599	3437	0.09	0.0248525
7.160477	6.707669	-0.003959	0.000433	-0.632523	0.000433	0.469162	0.135346	10569	6	69	0.688044	22391	4.4929	3.6096	273.9726	0.00627	0.0152	39977609	22391	23.958904	0.979334	0.000704	0.535599	0.000159	0.457313	6.2e-05	-1.4e-05	1.38369696315209	11512	Est.	tropics_39	1.19341283333333	1.01706754438089	0.615056818181818	0.99187968159489	2.72327044025157	1.02591004410546	2183	0.09	0.0559775
5.634892	3.256984	0.002075	0.00021	-0.620269	0.00021	0.466058	0.139725	10919	6	34	0.380978	5667	5.9777	4.2685	30.4414	0.00642	0.0308	39994333	5667	24.917808	0.991252	0.000778	0.533212	0.000183	0.465001	0.000104	-4.1e-05	2.07933283213194	12002	Transient	tropics_39	0.939148666666667	1.01092068848517	0.269922879177378	1.00860398866176	1.14754098360656	1.00227311339115	1343.50961538462	0.09	0.0141675
9.683003	3.943309	0.041171	0.000254	-0.652784	0.000254	0.500715	0.196947	2169	8	20	0.770501	10292	4.261	3.9452	34.2466	0.00635	0.0139	39989708	10292	0.945205	1.021168	0.000918	0.524617	0.000172	0.486837	9.6e-05	-1.8e-05	0.942954070742017	1604	Est.	tropics_41	1.210375375	1.02042981907854	0.276688453159041	0.992332353966798	1.47674418604651	1.02850646109478	2051.53125	0.09	0.02573
7.636811	9.40648	-0.007441	0.000607	-0.636349	0.000607	0.469182	0.202213	2645	8	39	0.445691	10339	5.7557	5.2493	91.3242	0.00613	0.0263	39989661	10339	2.249315	0.978753	0.000942	0.525182	0.000233	0.466222	0.000162	-7.4e-05	1.60502859540296	1803	Transient	tropics_41	0.954601375	1.01413391908061	0.644373673036093	1.00769083349323	2.60515021459227	1.006348906744	1248.22839506173	0.09	0.0258475
9.679032	3.927625	0.051466	0.000253	-0.652752	0.000253	0.505835	0.177996	2813	8	28	0.375824	6676	6.2578	4.8014	27.3973	0.00121	0.0358	39993324	6676	2.709589	1.009397	0.001198	0.5259	0.00019	0.480115	0.000208	-5.1e-05	1.76381205776257	2311	Est.	tropics_41	1.209879	1.04301220434412	0.21118530884808	0.98994311053255	1.33157894736842	1.05357049873468	855.75	0.09	0.01669
4.727617	4.674862	0.072427	0.000302	-0.612982	0.000302	0.496431	0.191991	3009	8	27	0.342445	8451	6.2335	4.7877	30.4414	0.00601	0.044	39991549	8451	3.246575	1.016506	0.000999	0.523752	0.00018	0.485517	0.000206	-7.1e-05	1.72391594118057	2591	Est.	tropics_41	0.590952125	1.05765663939032	0.302302302302302	1.0343311533118	1.67777777777778	1.02247913049389	931.995145631068	0.09	0.0211275
8.643819	12.647921	-0.008963	0.000816	-0.644437	0.000816	0.472255	0.175082	3569	8	36	0.477195	8770	6.4206	6.1877	273.9726	0.00635	0.0376	39991230	8770	4.780822	0.979212	0.000847	0.527366	0.000234	0.464506	0.000136	-7.2e-05	1.4410696785336	2725	Est.	tropics_41	1.080477375	1.0121169347856	0.963400236127509	0.995433930674875	3.48717948717949	1.01668223876548	1287.36764705882	0.09	0.021925
7.479167	4.103733	0.002028	0.000265	-0.635083	0.000265	0.472967	0.177651	3863	8	24	0.46049	3594	6.614	6.2397	30.4414	0.00614	0.0321	39996406	3594	5.586301	0.998353	0.000706	0.527439	0.000171	0.473446	8.4e-05	-3.5e-05	1.71814698407624	2895	Transient	tropics_41	0.934895875	1.00368312388787	0.375354107648725	1.00464983722734	1.54970760233918	0.998988268989494	2114.89285714286	0.09	0.008985
10.426471	3.66056	0.026382	0.000236	-0.658756	0.000236	0.496248	0.173348	3989	8	18	0.370419	4557	6.3215	5.7397	17.1233	0.00617	0.0295	39995443	4557	5.931507	1.015708	0.000566	0.525545	0.000122	0.483376	5.6e-05	-1.6e-05	1.76066094430752	3614	Transient	tropics_41	1.303308875	1.01085458183768	0.416961130742049	0.984681992295078	1.9344262295082	1.02662937340704	3095.5	0.09	0.0113925
7.632054	2.94588	0.054498	0.00019	-0.636311	0.00019	0.499074	0.170196	4003	8	18	0.34682	4795	6.3215	5.7781	21.0748	0.00627	0.0299	39995205	4795	5.969863	1.012585	0.000651	0.525476	0.000123	0.481964	8.5e-05	-2.2e-05	1.78599306202842	3719	Est.	tropics_41	0.95400675	1.04288564850446	0.291858678955453	1.00716530935583	1.54471544715447	1.03550057680657	2002.30588235294	0.09	0.0119875
7.367746	4.315332	0.06189	0.000278	-0.634188	0.000278	0.502081	0.158418	4423	9	64	0.683996	34354	5.0739	6.9288	136.9863	0.00615	0.0283	39965646	34354	7.120548	1.000914	0.001	0.522033	0.000154	0.479476	6.6e-05	1.8e-05	1.36078054311461	3921	Est.	tropics_41	0.818638444444444	1.06287384860922	0.278	1.01596253625014	1.80519480519481	1.04714521686174	2400.27272727273	0.09	0.085885
7.507491	3.02897	0.078699	0.000195	-0.63531	0.000195	0.510993	0.135784	4731	8	60	0.644228	20887	3.3565	7.7726	54.7945	0.00633	0.0258	39979113	20887	7.964384	0.990186	0.002193	0.527128	0.000161	0.469748	0.000331	2e-05	1.29789509052531	4595	Est.	tropics_41	0.938436375	1.09260141790416	0.0889192886456908	1.00501440594497	1.2111801242236	1.08780239617838	410.223564954683	0.09	0.0522175
9.038961	2.349131	-0.008023	0.000152	-0.647611	0.000152	0.474107	0.14269	5613	7	7	0.882915	837	4.9436	7.6301	8.058	0.00637	0.0053	39999163	837	10.380822	1.001128	0.000772	0.530318	0.000158	0.47209	2.7e-05	1.5e-05	0.443642342070457	5332	Transient	tropics_41	1.29128014285714	0.990891372896782	0.196891191709845	0.986755937098401	0.962025316455696	1.00427249041496	5284.81481481482	0.09	0.0020925
4.580645	1.533819	0.059246	9.9e-05	-0.611801	9.9e-05	0.48926	0.138806	5683	6	7	0.868235	850	4.8453	8.7329	6.3715	0.0065	0.0093	39999150	850	10.572603	1.004988	0.001071	0.532816	0.000163	0.471655	5.6e-05	3.3e-05	0.470435773070611	6354	Est.	tropics_41	0.763440833333333	1.05577004257658	0.092436974789916	1.01793710180856	0.607361963190184	1.03732601159746	2478.67857142857	0.09	0.002125
6.320997	3.127323	0.09676	0.000202	-0.62578	0.000202	0.515446	0.139254	6103	7	40	0.776636	26656	2.3705	3.9973	39.1389	0.00621	0.0103	39973344	26656	11.723288	1.058024	0.000607	0.528611	0.000119	0.500554	2.3e-05	4e-06	0.767024784989118	6389	Est.	tropics_41	0.902999571428571	1.04118239176274	0.332784184514003	1.01179144472768	1.69747899159664	1.02975103585228	6054.52173913043	0.09	0.06664
3.956204	3.965965	0.009368	0.000256	-0.606786	0.000256	0.463191	0.137028	6495	7	38	0.606018	6447	3.4838	2.8822	45.6621	0.00644	0.0177	39993553	6447	12.79726	0.968665	0.00119	0.531667	0.000189	0.455613	9e-05	2e-05	1.30415016607847	6766	Est.	tropics_41	0.565172	1.04206512783596	0.215126050420168	1.02526583016903	1.35449735449735	1.01663253682402	1522.53333333333	0.09	0.0161175
6.046904	7.434948	0.060535	0.00048	-0.623578	0.00048	0.495977	0.133674	7055	5	45	0.821629	23653	3.7376	3.1452	91.3242	0.00599	0.0103	39976347	23653	14.331507	1.023346	0.000871	0.537236	0.000144	0.476406	1e-04	-1.3e-05	0.807587772662519	7783	Est.	tropics_41	1.2093808	1.03816771755296	0.551090700344432	0.997742354754216	3.33333333333333	1.04108050696255	1336.74	0.09	0.0591325
4.274702	6.340797	0.034866	0.000409	-0.609344	0.000409	0.476456	0.133749	7489	5	54	0.668158	13630	3.988	3.4137	136.9863	0.00643	0.018	39986370	13630	15.520548	0.984236	0.001238	0.537224	0.000164	0.458172	0.000137	8e-06	1.28595182228934	8266	Est.	tropics_41	0.8549404	1.05206570889098	0.330371567043619	1.01206838149804	2.49390243902439	1.03990641069293	976.270072992701	0.09	0.034075
5.936416	8.566109	0.025308	0.000553	-0.622691	0.000553	0.478578	0.131417	8035	5	81	0.369783	39772	4.4432	3.3589	136.9863	0.0063	0.0565	39960228	39772	17.016438	1.011685	0.002173	0.539891	0.000139	0.468578	0.000306	3.2e-05	1.83210690462202	8964	Transient	tropics_41	1.1872832	1.01378488978219	0.254486884491486	0.99371683381341	3.97841726618705	1.02134116411782	429.467320261438	0.09	0.09943
2.839849	3.285827	0.073625	0.000212	-0.597819	0.000212	0.489633	0.131892	7797	5	48	0.592392	15510	3.8565	3.9219	68.4932	0.0063	0.0263	39984490	15510	16.364384	1.015542	0.001026	0.53925	0.000155	0.470958	7.9e-05	1.4e-05	1.41521488871888	8975	Est.	tropics_41	0.5679698	1.05992965199635	0.206627680311891	1.01995345480705	1.36774193548387	1.03965321748436	1669.51898734177	0.09	0.038775
4.461965	4.045172	0.117841	0.000261	-0.610848	0.000261	0.518795	0.114642	8035	5	81	0.369783	39772	4.4432	3.3589	136.9863	0.0063	0.0565	39960228	39772	17.016438	1.011685	0.002173	0.539891	0.000139	0.468578	0.000306	3.2e-05	1.83210690462202	9250	Est.	tropics_41	0.892393	1.11207066604381	0.120110446387483	1.00555538589309	1.87769784172662	1.10716892385046	374.647058823529	0.09	0.09943
6.163735	4.342609	-0.011395	0.00028	-0.624517	0.00028	0.461806	0.107367	8441	6	52	0.770616	7943	3.9302	11.5041	91.3242	0.00664	0.0488	39992057	7943	18.128767	0.954849	0.000713	0.535747	0.000142	0.445738	6.6e-05	-4e-06	1.15200172951529	9771	Est.	tropics_41	1.02728916666667	1.03541992201297	0.392706872370266	0.999576334042598	1.97183098591549	1.03604808205717	1626.77272727273	0.09	0.0198575
8.12069	1.037158	-0.012578	6.7e-05	-0.640235	6.7e-05	0.468481	0.125518	8805	8	15	0.412078	563	5.6657	13.0096	3.653	0.00746	0.1059	39999437	563	19.126027	1.005233	0.001739	0.526266	0.00017	0.477695	0.000268	5e-06	1.70008333127852	10408	Transient	tropics_41	1.01508625	0.982360082119843	0.0385278895917194	1.0017149595112	0.394117647058824	0.980711541883419	468.350746268657	0.09	0.0014075
8.230769	2.273669	-0.010705	0.000147	-0.64112	0.000147	0.469782	0.118155	8609	7	21	0.365572	1127	5.7778	12.7356	15.2207	0.00709	0.1138	39998873	1127	18.589041	0.966261	0.00121	0.531105	0.000158	0.455026	0.000187	-1.3e-05	1.9092986373266	10711	Est.	tropics_41	1.17582414285714	1.02389736789369	0.121487603305785	0.991710089572674	0.930379746835443	1.03242891614985	631.844919786096	0.09	0.0028175
8.611111	1.496914	-0.043291	9.7e-05	-0.644175	9.7e-05	0.456104	0.126028	8791	8	14	0.391544	544	5.8602	12.9904	4.0891	0.00665	0.1152	39999456	544	19.087671	0.997732	0.001447	0.525375	0.000172	0.474917	0.000185	1.4e-05	1.7602320337426	11202	Transient	tropics_41	1.076388875	0.959809526412939	0.0670352453351762	0.999468127151393	0.563953488372093	0.960386762318468	681.232432432432	0.09	0.00136
10.513889	0.527585	0.04804	3.4e-05	-0.659458	3.4e-05	0.507419	0.112196	8847	9	13	0.449664	596	5.5842	13.0671	2.6599	0.00655	0.1165	39999404	596	19.241096	1.008551	0.001499	0.52342	0.000149	0.481857	0.000209	1.6e-05	1.57944737220571	11509	Est.	tropics_41	1.16820988888889	1.04031687340554	0.0226817878585724	0.987985831349335	0.228187919463087	1.05304893360478	536.822966507177	0.09	0.00149
6.769231	0.965976	0.008907	6.2e-05	-0.62938	6.2e-05	0.47349	0.126913	8931	9	14	0.364883	729	5.0461	13.1822	6.5232	0.00608	0.0946	39999271	729	19.471233	1.019941	0.001065	0.520371	0.000142	0.490248	0.000203	-3.3e-05	1.61559385967512	11510	Transient	tropics_41	0.752136777777778	0.989220734689069	0.0582159624413146	1.02411954222819	0.436619718309859	0.965817300631517	625.187192118227	0.09	0.0018225
11.716567	7.304895	0.003458	0.000471	-0.669118	0.000471	0.490065	0.128026	9841	13	24	0.645868	5481	5.4836	5.4315	91.3242	0.00625	0.0218	39994519	5481	21.964384	0.98072	0.000699	0.506341	0.00017	0.484433	5.2e-05	-1.9e-05	1.48326783908862	11641	Transient	tropics_41	0.901274384615385	1.0231911103879	0.67381974248927	1.01149246031009	2.77058823529412	1.01162596272343	2462.03846153846	0.09	0.0137025
18.136752	2.938564	-0.000738	0.00019	-0.720686	0.00019	0.513782	0.131878	10401	15	14	0.353728	1046	7.9075	6.9671	7.2098	0.0058	0.042	39998954	1046	23.49863	1.013288	0.000722	0.497445	0.000275	0.509726	0.000195	-0.000147	1.89983045068666	11685	Transient	tropics_41	1.2091168	0.986158202065969	0.263157894736842	0.977833646771061	0.690909090909091	1.0079572162299	676.297435897436	0.09	0.002615
13.159041	6.090174	-0.020291	0.000393	-0.680704	0.000393	0.484132	0.128089	9855	13	26	0.620863	4774	5.5345	5.4699	30.4414	0.00653	0.0232	39995226	4774	22.00274	0.964285	0.000902	0.506106	0.000167	0.476531	0.000104	-1.6e-05	1.57594736804965	11780	Transient	tropics_41	1.01223392307692	1.01620732147747	0.43569844789357	1.00030519202944	2.35329341317365	1.01595069365896	1231.625	0.09	0.011935
14.352941	1.875433	0.016181	0.000121	-0.690294	0.000121	0.50692	0.124272	10037	14	15	0.393925	2140	6.1564	5.9685	13.0463	0.00613	0.0377	39997860	2140	22.50137	0.994643	0.000498	0.502923	0.00014	0.494711	8.9e-05	-5e-05	1.94234750403456	12168	Est.	tropics_41	1.02521007142857	1.02178633071751	0.242971887550201	0.997028625409338	0.864285714285714	1.02467905504426	1396.31460674157	0.09	0.00535
16.685279	1.078616	0.018759	7e-05	-0.709028	7e-05	0.517839	0.12066	10023	13	15	0.401681	2141	6.1075	5.9301	16.116	0.00651	0.0353	39997859	2141	22.463014	0.989246	0.000759	0.503486	0.000136	0.491493	0.000175	-5.8e-05	1.94767143807433	12597	Transient	tropics_41	1.283483	1.03001281322872	0.0922266139657444	0.977429974110402	0.514705882352941	1.05360401877545	689.485714285714	0.09	0.0053525
15.465957	5.257352	0.02264	0.000339	-0.699234	0.000339	0.514818	0.136797	10709	16	16	0.528646	4608	7.8251	7.8082	27.3973	0.00613	0.0377	39995392	4608	24.342466	1.027632	0.000437	0.493228	0.000131	0.521136	4.5e-05	-3.7e-05	1.45912121475228	12785	Transient	tropics_41	0.9666223125	0.995393516251631	0.775743707093822	1.007578308325	2.58778625954198	0.987876485216911	3039.93333333333	0.09	0.01152
9.326145	4.379441	0.038992	0.000283	-0.649918	0.000283	0.498415	0.188067	2141	7	49	0.764615	27916	3.3331	5.4329	136.9863	0.00631	0.0225	39972084	27916	0.868493	0.99003	0.001124	0.527975	0.000173	0.469017	0.000176	-3.2e-05	1.0385816834642	1515	Est.	tropics_42	1.33230642857143	1.05023298841405	0.251779359430605	0.988850961257401	1.63583815028902	1.0626800307878	1068.5625	0.09	0.06979
8.107927	4.613949	0.050623	0.000298	-0.640133	0.000298	0.499132	0.184145	2729	10	34	0.682328	11600	4.4809	3.4082	45.6621	0.00606	0.034	39988400	11600	2.479452	1.016491	0.001135	0.5154	0.000175	0.493226	9.5e-05	7e-06	1.18386744841345	2290	Transient	tropics_42	0.8107927	1.03486036012699	0.262555066079295	1.02293810402422	1.70285714285714	1.01197422682503	1938.36842105263	0.09	0.029
10.514254	5.73006	0.046665	0.00037	-0.659461	0.00037	0.506836	0.178925	2673	11	29	0.719504	9444	4.2122	3.2548	68.4932	0.00616	0.0278	39990556	9444	2.326027	1.019006	0.000926	0.514665	0.000167	0.495187	8.5e-05	-1.1e-05	1.19437703344005	2311	Est.	tropics_42	0.955841272727273	1.02822843733285	0.399568034557235	1.00478950861738	2.21556886227545	1.02352444632028	2105	0.09	0.02361
7.6109	4.927182	0.057749	0.000318	-0.636141	0.000318	0.500863	0.177596	2883	10	44	0.341717	24769	5.3677	3.7452	91.3242	0.00619	0.0719	39975231	24769	2.90137	1.021809	0.001288	0.51714	0.000179	0.494155	0.000143	-2e-06	1.68367118079825	2388	Est.	tropics_42	0.76109	1.03683666969573	0.246894409937888	1.02357422893357	1.77653631284916	1.01357468810393	1241.93006993007	0.09	0.0619225
7.524217	3.400411	0.012384	0.000219	-0.635444	0.000219	0.478107	0.169295	3667	6	17	0.502204	7260	5.6491	5.8932	54.7945	0.00626	0.0441	39992740	7260	5.049315	1.022231	0.000697	0.532746	0.000152	0.479865	2.4e-05	4e-06	1.47178107696089	3353	Transient	tropics_42	1.25403616666667	0.990442472643287	0.314203730272597	0.994282921294025	1.44078947368421	0.996336469632084	7053.95833333333	0.09	0.01815
5.611301	4.230763	0.021781	0.000273	-0.62008	0.000273	0.475252	0.168457	3513	7	24	0.628666	6377	6.4007	5.4712	136.9863	0.00652	0.0686	39993623	6377	4.627397	1.00148	0.000734	0.531946	0.000175	0.470833	2.1e-05	3e-06	1.19929305779134	3411	Est.	tropics_42	0.801614428571429	1.02050958341032	0.371934604904632	1.01119550435767	1.56	1.00938549337026	8021.7619047619	0.09	0.0159425
8.090288	6.308236	0.050758	0.000407	-0.639991	0.000407	0.499158	0.158933	3863	7	28	0.454447	13918	5.6324	6.4301	39.1389	0.00636	0.0328	39986082	13918	5.586301	1.016595	0.000772	0.53042	0.000162	0.479394	0.000111	-3.9e-05	1.55408881506575	3722	Est.	tropics_42	1.15575542857143	1.03489419282474	0.52720207253886	0.994112532891332	2.51234567901235	1.04122704914955	1431.82882882883	0.09	0.034795
7.046729	3.517782	0.059017	0.000227	-0.631609	0.000227	0.499222	0.155462	4073	8	58	0.3272	24022	5.5108	7.0055	136.9863	0.0061	0.0387	39975978	24022	6.161644	1.010463	0.001172	0.526803	0.000174	0.479763	0.00018	-3.3e-05	1.90611544761981	3918	Est.	tropics_42	0.880841125	1.04980912123703	0.193686006825939	1.00936317719882	1.30459770114943	1.04055960964059	863.677777777778	0.09	0.060055
9.871605	3.583515	0.010546	0.000231	-0.654299	0.000231	0.486271	0.154675	4801	9	20	0.63712	3847	5.252	8.2315	27.3973	0.00638	0.0238	39996153	3847	8.156164	1.014144	0.00068	0.522416	0.000188	0.485541	4.5e-05	-2.6e-05	1.3969446232773	4625	Est.	tropics_42	1.096845	0.996507207121335	0.339705882352941	0.995004592374513	1.22872340425532	1.0015034775642	3437.22222222222	0.09	0.0096175
8.744624	5.109514	0.030763	0.00033	-0.645247	0.00033	0.491733	0.154568	4955	9	19	0.610069	4052	5.5564	8.437	18.2648	0.00609	0.0205	39995948	4052	8.578082	1.014747	0.000818	0.522581	2e-04	0.485667	5.6e-05	-2.1e-05	1.44560939458158	4978	Est.	tropics_42	0.971624888888889	1.01625436762914	0.403422982885086	1.00373524192794	1.65	1.01249003947149	2760.14285714286	0.09	0.01013
8.261209	4.497072	0.027692	0.00029	-0.641364	0.00029	0.488342	0.158643	5025	8	16	0.510583	5386	5.7467	4.126	54.7945	0.00641	0.021	39994614	5386	8.769863	1.025972	0.000737	0.524972	0.000175	0.488794	4.9e-05	-1.7e-05	1.63828685909638	5048	Transient	tropics_42	1.032651125	1.00205364992854	0.39348710990502	1.00305099598918	1.65714285714286	0.999075275064751	3237.61224489796	0.09	0.013465
5.819444	3.599344	0.02849	0.000232	-0.621751	0.000232	0.479248	0.159507	5879	7	33	0.520033	6065	7.7453	5.7315	68.4932	0.00608	0.0312	39993935	6065	11.109589	0.99731	0.000766	0.528961	0.000172	0.471547	5.7e-05	-1.2e-05	1.59347311235986	5713	Est.	tropics_42	0.831349142857143	1.03167492734041	0.302872062663185	1.01520399627272	1.34883720930233	1.0163313519119	2798.36842105263	0.09	0.0151625
6.343905	6.039311	0.053766	0.00039	-0.625964	0.00039	0.493646	0.151384	6117	7	20	0.3178	10601	8.4071	6.0055	91.3242	0.00643	0.0475	39989399	10601	11.761644	1.024757	0.001116	0.530509	0.000145	0.483073	0.000115	8e-06	1.83663889193452	6100	Transient	tropics_42	0.906272142857143	1.02974426879053	0.349462365591398	1.00798607588213	2.68965517241379	1.02188696118392	1316.38260869565	0.09	0.0265025
8.529795	3.993991	0.090293	0.000258	-0.643521	0.000258	0.5212	0.140364	6201	7	41	0.26852	19749	8.5386	6.2356	30.4414	0.00611	0.0613	39980251	19749	11.991781	1.028035	0.001484	0.530224	0.000143	0.48492	0.000238	-1.4e-05	2.03479665647654	6132	Est.	tropics_42	1.21854214285714	1.06464753023176	0.173854447439353	0.990975685980928	1.8041958041958	1.07481646457148	589.764705882353	0.09	0.0493725
5.904179	3.065026	0.057632	0.000198	-0.622432	0.000198	0.493855	0.152304	6159	7	23	0.293007	14143	8.314	6.1205	91.3242	0.00639	0.0512	39985857	14143	11.876712	1.03589	0.001311	0.530452	0.000148	0.488386	0.000165	1e-06	1.97063822756466	6144	Transient	tropics_42	0.843454142857143	1.02262314757212	0.151029748283753	1.01166127435301	1.33783783783784	1.01119810969192	923.054545454545	0.09	0.0353575
4.865696	4.581131	0.063924	0.000296	-0.614091	0.000296	0.493292	0.147119	6313	7	78	0.263344	50398	7.9459	6.5425	273.9726	0.0061	0.0689	39949602	50398	12.29863	1.023882	0.001138	0.528744	0.000155	0.484345	0.000182	-3.1e-05	2.03352564324387	6247	Est.	tropics_42	0.695099428571429	1.04114671301771	0.260105448154657	1.02343016906385	1.90967741935484	1.01847236990162	808.346153846154	0.09	0.125995
10.394084	4.357964	0.008977	0.000281	-0.658496	0.000281	0.487776	0.125716	6551	8	80	0.350755	22386	5.4667	7.1945	273.9726	0.00637	0.056	39977614	22386	12.950685	0.962892	0.001377	0.525851	0.00021	0.458125	0.000322	-9.5e-05	1.98538923075796	6420	Est.	tropics_42	1.2992605	1.04790299857768	0.204066811909949	0.984364893772076	1.33809523809524	1.06472251023192	390.422360248447	0.09	0.055965
6.92779	5.444822	0.068962	0.000351	-0.630654	0.000351	0.503767	0.124422	6971	10	61	0.761538	26889	3.3807	3.1425	273.9726	0.00611	0.0158	39973111	26889	14.10137	1.029049	0.000832	0.519257	0.000173	0.495644	5.6e-05	-1.1e-05	1.09445808044416	7693	Est.	tropics_42	0.692779	1.04115109712557	0.421875	1.02500996586128	2.02890173410405	1.01638877904302	2221.82142857143	0.09	0.0672225
6.309453	8.946336	-0.013538	0.000577	-0.625687	0.000577	0.461591	0.129928	7307	8	78	0.623823	28133	3.5624	5.0082	273.9726	0.00643	0.0289	39971867	28133	15.021918	0.980684	0.000866	0.525786	0.000186	0.466495	8e-05	-1.6e-05	1.67051777620441	7790	Transient	tropics_42	0.788681625	1.00598482955042	0.666281755196305	1.01732231402524	3.10215053763441	0.989487561495836	1624.1	0.09	0.0703325
8.579818	5.988873	0.007947	0.000386	-0.643923	0.000386	0.480105	0.118991	7447	8	55	0.522182	12375	4.0903	4.0301	91.3242	0.00642	0.0382	39987625	12375	15.405479	0.986902	0.000823	0.526882	0.000196	0.468488	7.2e-05	-2.2e-05	1.89607287564605	8187	Est.	tropics_42	1.07247725	1.02135638717877	0.469015795868773	0.996860602676422	1.96938775510204	1.02479679308755	1652.65277777778	0.09	0.0309375
9.005128	7.607666	0.020825	0.000491	-0.647339	0.000491	0.487945	0.127931	7685	8	42	0.255019	8517	5.1965	3.4904	45.6621	0.00621	0.0642	39991483	8517	16.057534	1.006514	0.001183	0.525472	0.000188	0.479202	0.000271	-8.7e-05	2.38733903061132	8511	Transient	tropics_42	1.125641	1.0144353217293	0.415046491969569	0.996126892576477	2.61170212765957	1.01824491550536	472.070110701107	0.09	0.0212925
7.927412	5.20008	0.034056	0.000335	-0.638683	0.000335	0.490198	0.125223	7741	8	35	0.26225	9796	5.1691	5.8726	91.3242	0.00638	0.0641	39990204	9796	16.210959	1.017133	0.001157	0.524273	0.000205	0.485353	0.000237	-8.2e-05	2.34549441436485	8574	Transient	tropics_42	0.9909265	1.01721460722281	0.289541918755402	1.00708471666057	1.63414634146341	1.00998242516272	528.367088607595	0.09	0.02449
10.034326	5.241697	0.057949	0.000338	-0.655606	0.000338	0.510708	0.119155	7839	8	43	0.301085	16683	5.4064	6.0055	54.7945	0.0062	0.0702	39983317	16683	16.479452	1.024801	0.002019	0.52441	0.00024	0.488761	0.000273	-1.8e-05	2.35222693834427	9123	Transient	tropics_42	1.25429075	1.03401631304384	0.167409608717187	0.989926538503784	1.40833333333333	1.04490333721389	436.465201465201	0.09	0.0417075
3.923629	3.481765	0.100279	0.000225	-0.606524	0.000225	0.507253	0.11786	7825	8	36	0.310848	15284	5.2471	3.874	54.7945	0.00621	0.0641	39984716	15284	16.441096	1.025785	0.001683	0.524159	0.000227	0.489457	0.000202	-1.3e-05	2.33711575621005	9227	Est.	tropics_42	0.490453625	1.07769104030532	0.133689839572193	1.04022413626622	0.991189427312775	1.03635865867686	583.465346534653	0.09	0.03821
13.08254	5.777314	0.003971	0.000373	-0.68009	0.000373	0.495696	0.101466	8385	6	30	0.420533	3039	5.0876	6.4863	22.8311	0.00651	0.0683	39996961	3039	17.975342	0.967742	0.001276	0.533637	0.000235	0.453832	0.000389	-0.000158	1.85314030494594	9409	Est.	tropics_42	2.18042333333333	1.03744478886647	0.292319749216301	0.949280876116187	1.58723404255319	1.09224558867599	260.838046272494	0.09	0.0075975
5.362078	4.069939	-0.027134	0.000263	-0.618078	0.000263	0.451825	0.118957	8217	5	92	0.739482	21012	3.7025	6.5233	91.3242	0.00665	0.0302	39978988	21012	17.515068	0.941881	0.001208	0.536842	0.000196	0.438877	0.000221	-5.2e-05	1.29447247597752	9484	Transient	tropics_42	1.0724156	1.0332842682424	0.217715231788079	1.00398135959291	1.34183673469388	1.02950257133548	538.266968325792	0.09	0.05253
4.540179	3.793029	0.002457	0.000245	-0.611476	0.000245	0.462116	0.123565	8455	7	25	0.284331	2272	6.1868	6.5836	15.2207	0.00647	0.1042	39997728	2272	18.167123	0.990787	0.001539	0.531927	0.000279	0.466215	0.000499	-0.000206	2.14931391218032	9742	Transient	tropics_42	0.648597	1.0117815644514	0.1591942820013	1.01996979804792	0.878136200716846	0.991207919093122	247.625250501002	0.09	0.00568
4.556777	2.620403	0.039705	0.000169	-0.611609	0.000169	0.479722	0.121791	8581	8	17	0.282593	2746	6.9518	6.7548	24.9066	0.00591	0.1283	39997254	2746	18.512329	1.019186	0.000742	0.526087	0.00032	0.484969	0.000358	-0.000247	2.05741123075047	9972	Est.	tropics_42	0.569597125	1.02091647677443	0.227762803234501	1.03115515206508	0.528125	0.989180751759391	340.198324022346	0.09	0.006865
5.865	7.346775	0.019771	0.000474	-0.622117	0.000474	0.475216	0.118605	8441	7	23	0.33273	2209	5.8502	6.5644	34.2466	0.00639	0.0923	39997791	2209	18.128767	0.983138	0.001453	0.532117	0.000271	0.462383	0.000419	-0.000168	2.06145998305322	10393	Transient	tropics_42	0.837857142857143	1.03746141504859	0.326221610461115	1.00881350120354	1.74907749077491	1.02775404805107	283.066825775656	0.09	0.0055225
6.579208	1.798182	0.01979	0.000116	-0.627854	0.000116	0.477958	0.118391	8539	8	19	0.303473	2188	7.1741	6.6986	10.1471	0.00582	0.1391	39997812	2188	18.39726	1.011653	0.000881	0.526266	0.000327	0.481211	0.00037	-0.00024	2.08604573845472	11052	Transient	tropics_42	0.822401	1.00823812141042	0.1316685584563	1.01419428628558	0.35474006116208	0.993239971654846	319.975675675676	0.09	0.00547
13.517062	9.367118	0.02354	0.000604	-0.68358	0.000604	0.507428	0.10023	9351	9	64	0.404444	16425	10.6235	8.0548	273.9726	0.00655	0.1484	39983575	16425	20.621918	0.983611	0.001067	0.52216	0.000416	0.471726	0.000497	-0.000325	2.1729110310395	11377	Est.	tropics_42	1.50189577777778	1.04087820560943	0.566073102155576	0.96676602222544	1.45192307692308	1.07568376557578	201.670020120724	0.09	0.0410625
12.933267	5.856408	0.050282	0.000378	-0.678891	0.000378	0.519301	0.099172	9855	11	90	0.613006	59404	4.2769	9.4356	Inf	0.00614	0.0355	39940596	59404	22.00274	1.016926	0.001851	0.512046	0.000172	0.496693	0.000292	-5e-06	1.32921727153228	12438	Est.	tropics_42	1.17575154545455	1.03406501223272	0.204213938411669	0.990495272425968	2.19767441860465	1.04551704976716	339.630136986301	0.09	0.14851
10.285006	2.651579	0.084091	0.000171	-0.65762	0.000171	0.525664	0.100337	9799	12	79	0.752253	45050	4.4807	9.2822	91.3242	0.00654	0.0321	39954950	45050	21.849315	1.020448	0.001574	0.510669	0.000198	0.499753	0.000192	-3e-06	1.12547833600608	12451	Est.	tropics_42	0.857083833333333	1.06593170111718	0.10864040660737	1.0145180256803	0.863636363636364	1.05184761272068	522.588541666667	0.09	0.112625
12.743785	5.434046	0.024671	0.000351	-0.677369	0.000351	0.505255	0.100585	10037	12	117	0.446355	47926	4.0666	9.9342	Inf	0.0065	0.0542	39952074	47926	22.50137	0.974619	0.001065	0.509924	0.000141	0.478078	0.000208	-4e-05	1.69441510204852	12634	Est.	tropics_42	1.06198208333333	1.05167029098987	0.329577464788732	0.996132083709489	2.48936170212766	1.05684637234928	483.581730769231	0.09	0.119815
14.864789	4.669042	-0.028199	0.000301	-0.694405	0.000301	0.48698	0.104057	10275	13	37	0.479272	7695	4.6409	3.4548	136.9863	0.00661	0.0621	39992305	7695	23.153425	0.981378	0.000903	0.506136	0.000148	0.484989	0.000154	-3.6e-05	1.72831468323421	12787	Transient	tropics_42	1.14344530769231	0.990642627783333	0.333333333333333	0.98663498672615	2.03378378378378	1.00410524774789	675.694805194805	0.09	0.0192375
18.359338	4.438252	0.025481	0.000286	-0.722474	0.000286	0.528417	0.098673	10485	13	19	0.698965	4252	4.764	4.0301	30.4414	0.00632	0.0424	39995748	4252	23.728767	0.996571	0.000761	0.503213	0.000199	0.495448	0.000162	-8.3e-05	1.23286644409197	14052	Transient	tropics_42	1.41225676923077	1.0293380157815	0.375821287779238	0.964898600150366	1.43718592964824	1.06654381489077	609.092592592592	0.09	0.01063
11.588643	5.062087	0.055657	0.000327	-0.668091	0.000327	0.515824	0.108991	10751	13	15	0.719609	7675	5.1597	4.7589	22.8311	0.00604	0.0214	39992325	7675	24.457534	1.034491	0.000723	0.504272	0.000224	0.513187	8.4e-05	-6.9e-05	1.0581442934058	14459	Transient	tropics_42	0.891434076923077	1.02198568178615	0.452282157676348	1.01668615838291	1.45982142857143	1.00513847778685	1297.5119047619	0.09	0.0191875
11.636616	6.020518	0.021882	0.000388	-0.668476	0.000388	0.49917	0.203271	1847	9	65	0.414932	30552	3.69	3.1425	Inf	0.00615	0.055	39969448	30552	0.063014	1.004493	0.001793	0.521442	0.000173	0.481837	0.000329	-3.5e-05	1.76213622938526	1074	Transient	tropics_43	1.29295733333333	1.01755130879006	0.216397099832683	0.982830336263879	2.24277456647399	1.03597274597011	617.844984802432	0.09	0.07638
7.825092	3.549797	0.079223	0.000229	-0.637861	0.000229	0.512711	0.185209	1889	9	73	0.291274	32121	3.8026	3.2575	136.9863	0.00614	0.0654	39967879	32121	0.178082	1.009423	0.002111	0.521128	0.000174	0.484485	0.00039	-3.1e-05	1.895117801044	1347	Est.	tropics_43	0.869454666666667	1.07234101119611	0.108479393652297	1.01399562039394	1.31609195402299	1.05825980164505	474.894871794872	0.09	0.0803025
6.301961	4.846075	0.038198	0.000313	-0.625627	0.000313	0.485759	0.177144	2491	9	14	0.651503	2528	4.1315	4.0521	17.1233	0.00637	0.0135	39997472	2528	1.827397	0.969714	0.000952	0.522378	0.000181	0.464267	8.6e-05	-6e-06	1.26633443150315	2149	Est.	tropics_43	0.700217888888889	1.07138488464141	0.328781512605042	1.02402077574997	1.7292817679558	1.04629232747535	2059.81395348837	0.09	0.00632
7.299517	5.272608	-0.001638	0.00034	-0.63364	0.00034	0.47054	0.179858	2533	9	15	0.487535	2166	4.1824	2.5973	15.2207	0.00633	0.0193	39997834	2166	1.942466	0.991452	0.000733	0.522558	0.000201	0.474539	4.1e-05	-2.1e-05	1.49751292427427	2153	Transient	tropics_43	0.811057444444444	1.00697092828481	0.463847203274216	1.01549816649686	1.69154228855721	0.991572873883917	4386.78048780488	0.09	0.005415
10.670732	1.871257	-0.031295	0.000121	-0.660718	0.000121	0.469335	0.18208	2477	9	20	0.656902	2731	4.1022	4.0342	27.3973	0.00627	0.0142	39997269	2731	1.789041	0.995953	0.000755	0.522514	0.000189	0.476703	2.5e-05	-5e-06	1.33078444918048	2737	Transient	tropics_43	1.18563688888889	0.973127868445727	0.160264900662252	0.988452689164862	0.64021164021164	0.984543835469884	7283.2	0.09	0.0068275
7.495098	4.377427	0.050022	0.000282	-0.635211	0.000282	0.496267	0.173957	2701	8	12	0.412129	2259	4.5259	2.7808	11.4155	0.00618	0.0203	39997741	2259	2.40274	1.017175	0.000779	0.52642	0.000143	0.483228	4.6e-05	6e-06	1.23549628210252	2890	Transient	tropics_43	0.93688725	1.03354312148308	0.362002567394095	1.0064657188658	1.97202797202797	1.02698312183897	3781.67391304348	0.09	0.0056475
5.987539	2.940655	0.013843	0.00019	-0.623102	0.00019	0.472885	0.176895	3751	7	17	0.339162	3317	7.3276	5.6575	21.0748	0.00626	0.0602	39996683	3317	5.279452	1.016568	0.00078	0.528024	0.000173	0.481574	0.000119	-4.8e-05	1.80558091629279	3145	Transient	tropics_43	0.855362714285714	0.997414101150185	0.243589743589744	1.01563247018038	1.09826589595376	0.981957082400628	1486.51260504202	0.09	0.0082925
9.058824	6.922466	0.006141	0.000447	-0.647771	0.000447	0.480996	0.16734	3457	7	35	0.680496	4917	5.3823	4.8521	34.2466	0.00653	0.0232	39995083	4917	4.473973	0.975013	0.000832	0.530109	0.000201	0.460033	8e-05	-2.6e-05	1.37342821395479	3166	Est.	tropics_43	1.29411771428571	1.03194510698621	0.537259615384615	0.986987043491723	2.22388059701493	1.04556847008802	2091.75	0.09	0.0122925
7.730375	2.538224	0.0495	0.000164	-0.6371	0.000164	0.496954	0.163161	3681	7	20	0.36247	2883	7.2637	5.6836	27.3973	0.00624	0.0528	39997117	2883	5.087671	1.01284	0.00092	0.529693	0.000185	0.478321	0.000166	-6.1e-05	1.74166824273338	3901	Est.	tropics_43	1.10433928571429	1.03742505451485	0.178260869565217	0.99835903340676	0.886486486486487	1.03895501138357	982.897590361446	0.09	0.0072075
13.036481	9.923562	-0.007793	0.00064	-0.67972	0.00064	0.489741	0.152031	4535	9	27	0.463434	4991	7.5227	7.8055	54.7945	0.00623	0.0592	39995009	4991	7.427397	0.98913	0.000742	0.522036	0.000222	0.473959	8.2e-05	-5.1e-05	1.93825349082078	3997	Transient	tropics_43	1.44849788888889	1.00314143408721	0.862533692722372	0.97073547606811	2.88288288288288	1.0332982388772	1854.03658536585	0.09	0.0124775
7.334906	4.019914	0.047421	0.000259	-0.633924	0.000259	0.494371	0.154053	4787	8	23	0.360907	4630	6.8924	8.4959	21.0748	0.00602	0.0608	39995370	4630	8.117808	1.018698	0.001433	0.525028	0.000173	0.485292	0.000222	-2.5e-05	1.81746895828788	4861	Est.	tropics_43	0.91686325	1.02931718855206	0.180739706908583	1.01043374026976	1.4971098265896	1.01870832406057	693.932432432432	0.09	0.011575
5.942308	1.889529	0.060097	0.000122	-0.622738	0.000122	0.495091	0.149005	4689	9	22	0.409245	3245	7.8193	8.2274	34.2466	0.0062	0.0614	39996755	3245	7.849315	1.001566	0.001361	0.523283	0.000202	0.478727	0.000187	-2.7e-05	2.01759346261851	4954	Est.	tropics_43	0.660256444444444	1.06027915253308	0.0896399706098457	1.0252073166422	0.603960396039604	1.03418232103057	796.818181818182	0.09	0.0081125
7.387597	1.679226	0.06603	0.000108	-0.634347	0.000108	0.503829	0.149169	6019	8	12	0.592727	1375	8.5471	8.8863	6.8493	0.00622	0.0466	39998625	1375	11.493151	1.033698	0.000591	0.527251	0.000103	0.490299	3.2e-05	8e-06	1.04881224522234	6241	Est.	tropics_43	0.923449625	1.03343410207644	0.182741116751269	1.00574801982484	1.04854368932039	1.02759540606854	4661.53125	0.09	0.0034375
11.898256	6.441267	0.008169	0.000416	-0.670577	0.000416	0.49371	0.147455	6523	10	120	0.620482	55054	3.8675	8.1781	136.9863	0.00614	0.0197	39944946	55054	12.873973	0.983072	0.000967	0.517333	0.000152	0.475244	9.9e-05	-2e-06	1.64984845486257	6282	Transient	tropics_43	1.1898256	1.02556319102033	0.430196483971044	0.988557480582316	2.73684210526316	1.0388558298474	1489.44444444444	0.09	0.137635
7.686848	6.478136	0.024942	0.000418	-0.636751	0.000418	0.485257	0.148708	6551	10	129	0.580526	46420	3.8452	9.6096	273.9726	0.00652	0.021	39953580	46420	12.950685	0.962342	0.001072	0.517263	0.000162	0.465291	0.000126	-4e-06	1.76594743110793	6337	Est.	tropics_43	0.7686848	1.06537556707697	0.389925373134328	1.02270679169965	2.58024691358025	1.04291078056528	1180.22222222222	0.09	0.11605
8.501838	5.897055	-0.014062	0.00038	-0.643297	0.00038	0.469277	0.149755	6803	9	40	0.432438	5321	4.0106	2.3288	54.7945	0.00685	0.0335	39994679	5321	13.641096	0.982097	0.000836	0.521057	0.000165	0.471367	5.1e-05	5e-06	2.04563262642108	6382	Est.	tropics_43	0.944648666666667	1.00401122099992	0.454545454545455	1.00863591442661	2.3030303030303	0.995566087570831	2936.37254901961	0.09	0.0133025
12.307692	1.050625	0.006455	6.8e-05	-0.673866	6.8e-05	0.493834	0.148059	7195	10	12	0.530554	2111	5.2258	10.4959	21.0748	0.00611	0.0282	39997889	2111	14.715068	1.006409	0.00055	0.517403	0.000151	0.486481	2.1e-05	-1.3e-05	1.37696110691378	7592	Transient	tropics_43	1.2307692	1.00006645251752	0.123636363636364	0.985178152211484	0.450331125827815	1.01511467045989	7050.42857142857	0.09	0.0052775
6.538592	3.880402	0.040808	0.00025	-0.627528	0.00025	0.488239	0.160041	7783	10	55	0.460219	25766	7.4996	5.0137	91.3242	0.00588	0.0341	39974234	25766	16.326027	1.018328	0.000774	0.516258	0.000174	0.493353	6.6e-05	-2.3e-05	1.5116226009056	7657	Est.	tropics_43	0.6538592	1.02290429914861	0.322997416020672	1.03419219955414	1.4367816091954	0.989634197015119	2424.86363636364	0.09	0.064415
13.933265	7.425731	0.002421	0.000479	-0.686923	0.000479	0.498674	0.150546	7881	10	63	0.400421	31322	8.1391	5.2822	136.9863	0.00608	0.0377	39968678	31322	16.594521	1.002843	0.000999	0.51691	0.000195	0.485208	7.5e-05	-7e-06	1.73971938972731	7660	Transient	tropics_43	1.3933265	0.999582121016892	0.479479479479479	0.973325715329823	2.45641025641026	1.0277530461163	2007.28	0.09	0.078305
5.870846	3.36776	0.026728	0.000217	-0.622164	0.000217	0.478695	0.153957	8119	9	50	0.377871	13846	8.7969	5.9342	54.7945	0.00603	0.0445	39986154	13846	17.246575	0.987651	0.00095	0.522209	0.000249	0.473045	6.1e-05	-2.6e-05	1.98689742134023	7997	Est.	tropics_43	0.652316222222222	1.03993049844741	0.228421052631579	1.02790565557577	0.8714859437751	1.01194389540107	2523.88524590164	0.09	0.034615
3.727095	4.306025	0.03857	0.000278	-0.604945	0.000278	0.476349	0.15478	8707	6	70	0.502741	32466	5.6339	7.5452	68.4932	0.00596	0.0338	39967534	32466	18.857534	1.00789	0.000904	0.535841	0.000204	0.470415	4.6e-05	-4e-06	1.7601861359888	8785	Transient	tropics_43	0.6211825	1.03118740979193	0.307522123893805	1.01915393103388	1.36274509803922	1.01261439367367	3364.78260869565	0.09	0.081165
7.668981	8.389655	0.005232	0.000541	-0.636607	0.000541	0.475503	0.14974	8875	5	66	0.332769	28344	6.3302	8.0055	Inf	0.00637	0.0451	39971656	28344	19.317808	0.975009	0.000713	0.537146	0.000181	0.454017	8e-05	-3.2e-05	1.90849032110963	8796	Transient	tropics_43	1.5337962	1.03101172482842	0.758765778401122	0.984992098772283	2.98895027624309	1.04732421913717	1871.75	0.09	0.07086
3.116653	3.62356	0.055414	0.000234	-0.600042	0.000234	0.481967	0.153714	8623	6	66	0.603958	23750	5.8182	7.3151	136.9863	0.00619	0.0331	39976250	23750	18.627397	1.020117	0.000978	0.534051	0.000198	0.47771	5.5e-05	1e-06	1.6611755821653	8829	Est.	tropics_43	0.519442166666667	1.03613420131797	0.239263803680982	1.02759584101398	1.18181818181818	1.00891126415608	2794.8	0.09	0.059375
5.819777	5.962735	0.016142	0.000385	-0.621754	0.000385	0.473373	0.146359	9155	5	29	0.284683	6509	6.9866	8.7726	45.6621	0.00636	0.0596	39993491	6509	20.084932	0.985669	0.00084	0.536523	0.000158	0.459477	8.9e-05	-1.3e-05	2.10921101556508	9024	Transient	tropics_43	1.1639554	1.0310489484041	0.458333333333333	1.00089224518776	2.43670886075949	1.03024308072004	1644.48314606742	0.09	0.0162725
4.417897	5.16246	0.007384	0.000333	-0.610494	0.000333	0.464059	0.149083	9015	5	38	0.378451	12353	6.3507	8.389	54.7945	0.0063	0.0504	39987647	12353	19.70137	0.970855	0.00076	0.537845	0.000162	0.451475	8.6e-05	-2.1e-05	1.95753429671652	9282	Est.	tropics_43	0.8835794	1.03765374742083	0.438157894736842	1.00973797289711	2.05555555555556	1.02787308267346	1733.52325581395	0.09	0.0308825
10.116172	6.072993	0.007579	0.000392	-0.656263	0.000392	0.485999	0.135179	9939	7	55	0.399256	21515	7.9467	5.3315	136.9863	0.00619	0.0857	39978485	21515	22.232877	0.99341	0.001539	0.530885	0.000222	0.468216	0.000391	-0.000126	2.24019468801785	10137	Transient	tropics_43	1.44516742857143	1.01429197744743	0.254710851202079	0.97721054726838	1.76576576576577	1.037980333863	345.726342710997	0.09	0.0537875
6.372396	5.068092	0.002891	0.000327	-0.626193	0.000327	0.469383	0.143494	9995	7	64	0.26908	20440	8.3348	8.5562	136.9863	0.00636	0.1051	39979560	20440	22.386301	1.002424	0.001638	0.529017	0.000221	0.474141	0.000424	-0.000131	2.3490213963164	10203	Transient	tropics_43	0.910342285714286	1.00047004358487	0.1996336996337	1.01059747113701	1.47963800904977	0.989965010408296	338.429245283019	0.09	0.0511
10.986774	5.465106	0.036118	0.000353	-0.663256	0.000353	0.503567	0.131394	9953	7	57	0.366949	20744	8.0312	5.3699	273.9726	0.00625	0.0884	39979256	20744	22.271233	0.994302	0.00169	0.530542	0.000222	0.468944	0.000429	-0.000128	2.28851136087079	10306	Est.	tropics_43	1.56953914285714	1.04271959535261	0.20887573964497	0.971028124605649	1.59009009009009	1.07383184346105	306.27972027972	0.09	0.05186
5.820902	3.369889	0.065704	0.000217	-0.621763	0.000217	0.497602	0.132626	9981	7	63	0.307009	20374	8.0505	5.4466	54.7945	0.00619	0.0983	39979626	20374	22.347945	1.000637	0.001593	0.529325	0.00022	0.472979	0.000374	-0.000109	2.32428222178014	10483	Est.	tropics_43	0.831557428571429	1.06723074286677	0.136220966729441	1.01449369871294	0.986363636363636	1.05205939375744	354.614973262032	0.09	0.050935
6.517497	6.588859	0.01431	0.000425	-0.627358	0.000425	0.475263	0.12938	10513	7	56	0.504126	15026	7.9617	6.9041	91.3242	0.00619	0.1008	39984974	15026	23.805479	0.983929	0.000862	0.528563	0.000219	0.465636	0.000104	-4.6e-05	1.79911253793041	11230	Est.	tropics_43	0.931071	1.03098178648381	0.493039443155452	1.01028783507788	1.94063926940639	1.02067494781331	1244.03846153846	0.09	0.037565
5.659167	4.104666	0.048985	0.000265	-0.620464	0.000265	0.488607	0.131539	10625	7	49	0.370871	11384	6.7852	7.211	68.4932	0.00644	0.0805	39988616	11384	24.112329	0.994583	0.001547	0.530329	0.000226	0.469087	0.000225	-3.4e-05	2.00400184311785	11580	Transient	tropics_43	0.808452428571429	1.05592454079038	0.171299288946348	1.01388928245545	1.17256637168142	1.04161274987369	584.617777777778	0.09	0.02846
4.788956	7.261092	0.030262	0.000468	-0.613474	0.000468	0.476301	0.133324	10849	7	35	0.36205	19489	5.5293	7.8247	68.4932	0.00625	0.0661	39980511	19489	24.726027	1.024607	0.001349	0.532031	0.000152	0.481652	0.000189	-9e-06	1.97987566122027	11941	Transient	tropics_43	0.684136571428571	1.0059706291405	0.346923647146034	1.01773494988942	3.07894736842105	0.988890319151587	705.417989417989	0.09	0.0487225
6.953629	4.349328	0.050462	0.000281	-0.630861	0.000281	0.494503	0.124427	10807	6	45	0.37268	16164	5.7378	7.7096	Inf	0.00597	0.0671	39983836	16164	24.610959	1.018058	0.001349	0.532236	0.000161	0.478382	0.000175	-5e-06	1.99548439612473	12019	Transient	tropics_43	1.15893816666667	1.03310115517346	0.208302446256486	0.999807297552831	1.74534161490683	1.03369901041427	711.011428571429	0.09	0.04041
6.477973	4.244778	0.067605	0.000274	-0.627041	0.000274	0.50121	0.120721	10877	7	44	0.338504	22177	5.4246	7.9014	136.9863	0.00625	0.0677	39977823	22177	24.80274	1.014846	0.001457	0.531654	0.000152	0.477423	0.000236	-2e-05	1.99801170955358	12085	Transient	tropics_43	0.925424714285714	1.05429059943361	0.18805765271105	1.00473254042944	1.80263157894737	1.04982374121062	511.529661016949	0.09	0.0554425
10.063808	5.842163	-0.001131	0.000377	-0.655843	0.000377	0.481444	0.222339	2015	10	34	0.751575	10156	3.5873	3.1041	68.4932	0.00633	0.0152	39989844	10156	0.523288	0.982522	0.000814	0.517793	0.000176	0.474553	4.4e-05	0	1.04640771895106	1039	Transient	tropics_45	1.0063808	1.01663844610039	0.463144963144963	1.00233946277166	2.14204545454545	1.01452103347782	5053.15909090909	0.09	0.02539
10.819656	4.986726	0.024012	0.000322	-0.661914	0.000322	0.496693	0.210943	2043	10	27	0.703583	8876	3.7775	4.9753	91.3242	0.00644	0.0167	39991124	8876	0.6	0.986378	0.000904	0.518272	0.000189	0.475981	5.9e-05	-3e-06	1.15204488243277	1129	Transient	tropics_45	1.0819656	1.03844835291155	0.356194690265487	0.99535191395507	1.7037037037037	1.04351434195903	3575.30508474576	0.09	0.02219
7.653716	4.614885	0.058758	0.000298	-0.636485	0.000298	0.501308	0.209205	2183	9	28	0.547491	6159	4.3728	2.5945	45.6621	0.00629	0.0259	39993841	6159	0.983562	0.990968	0.001016	0.51975	0.000186	0.476864	0.000111	-1.8e-05	1.42167033072576	1667	Est.	tropics_45	0.850412888888889	1.07018447032701	0.293307086614173	1.01808392138871	1.60215053763441	1.05125989800027	1884.72972972973	0.09	0.0153975
6.755352	1.982961	0.042081	0.000128	-0.629269	0.000128	0.489441	0.204215	3387	9	18	0.550974	3541	6.693	5.8932	34.2466	0.00055	0.0275	39996459	3541	4.282192	1.005908	0.00066	0.520615	0.00017	0.483335	0.000125	-6.3e-05	1.56784585736146	2732	Est.	tropics_45	0.750594666666667	1.03685322775527	0.193939393939394	1.02375319179481	0.752941176470588	1.012633059886	1633.72	0.09	0.0088525
8.418129	1.559087	0.048663	0.000101	-0.642625	0.000101	0.499296	0.196455	3317	9	21	0.638408	3468	6.4182	5.7014	22.8311	0.00649	0.0236	39996532	3468	4.090411	0.999711	0.000794	0.522121	0.000168	0.478959	0.000145	-5.6e-05	1.46399116693293	2755	Est.	tropics_45	0.935347666666667	1.0501699852371	0.1272040302267	1.0072571234035	0.601190476190476	1.04246083694011	1354.86206896552	0.09	0.00867
8.886389	4.742998	0.049493	0.000306	-0.646386	0.000306	0.501767	0.189536	4045	10	37	0.323531	17309	8.4401	5.6822	273.9726	0.00638	0.0384	39982691	17309	6.084932	0.998033	0.000926	0.515729	0.000167	0.483969	6.6e-05	2e-06	1.76629005632011	2995	Est.	tropics_45	0.8886389	1.0528091125458	0.330453563714903	1.01591313175683	1.83233532934132	1.03677508270158	2871.75757575758	0.09	0.0432725
9.171032	8.420671	0.009691	0.000543	-0.648672	0.000543	0.483252	0.18127	4689	8	38	0.730208	13970	5.1058	7.4466	91.3242	0.0065	0.0268	39986030	13970	7.849315	1.007413	0.00079	0.525136	0.000177	0.479766	2.7e-05	2e-06	1.22114735924327	3284	Transient	tropics_45	1.146379	1.0023080005895	0.687341772151899	0.995436447115009	3.06779661016949	1.00726604219557	6713.7037037037	0.09	0.034925
8.001609	5.06838	0.021875	0.000327	-0.639279	0.000327	0.484591	0.17945	4997	8	42	0.233916	13103	6.7288	6.7795	273.9726	0.00604	0.0607	39986897	13103	8.693151	0.998932	0.000737	0.524896	0.000176	0.476004	7.5e-05	-2.8e-05	2.32178560247896	3848	Transient	tropics_45	1.000201125	1.02320879898064	0.443690637720488	1.00529007454398	1.85795454545455	1.01803976437173	2392.66666666667	0.09	0.0327575
9.799687	5.891017	0.012951	0.00038	-0.653721	0.00038	0.487273	0.179077	4997	8	42	0.233916	13103	6.7288	6.7795	273.9726	0.00604	0.0607	39986897	13103	8.693151	0.998932	0.000737	0.524896	0.000176	0.476004	7.5e-05	-2.8e-05	2.32178560247896	3992	Transient	tropics_45	1.224960875	1.01411830576806	0.515603799185889	0.990876009778317	2.15909090909091	1.02367417080529	2387.69333333333	0.09	0.0327575
9.2917	5.765504	0.026211	0.000372	-0.649641	0.000372	0.491767	0.176587	4927	8	42	0.34224	13099	6.4625	7.2685	91.3242	0.00656	0.0534	39986901	13099	8.50137	1.002656	0.000847	0.525091	0.000156	0.477593	0.000108	-2.4e-05	2.19378605635076	4036	Transient	tropics_45	1.1614625	1.0238382149631	0.439197166469894	0.99455756209836	2.38461538461538	1.02967798941777	1635.06481481481	0.09	0.0327475
5.494505	6.326893	0.016014	0.000408	-0.619141	0.000408	0.472158	0.183864	5025	8	47	0.186317	13316	6.9136	7.2767	91.3242	0.00644	0.0633	39986684	13316	8.769863	0.999933	0.000801	0.524443	0.000179	0.476888	8.3e-05	-2.6e-05	2.33756482908401	4118	Est.	tropics_45	0.686813125	1.0162109974441	0.50936329588015	1.02662583043896	2.27932960893855	0.990081528576941	2215.22891566265	0.09	0.03329
6.991118	6.436635	0.043335	0.000415	-0.631163	0.000415	0.491123	0.169844	5249	8	45	0.212737	14854	7.4331	5.611	136.9863	0.00637	0.0639	39985146	14854	9.383562	1.005023	0.00088	0.526564	0.000188	0.477387	9.4e-05	-2.8e-05	2.39845889576042	4502	Est.	tropics_45	0.87388975	1.03906843189648	0.471590909090909	1.01027179371608	2.20744680851064	1.02877330132576	1806.85106382979	0.09	0.037135
10.943971	4.808879	0.02819	0.00031	-0.662913	0.00031	0.499482	0.153205	5669	7	76	0.507525	25780	6.8756	6.7616	136.9863	0.00623	0.0689	39974220	25780	10.534247	0.997177	0.000887	0.528979	0.000206	0.471563	0.000148	-6.2e-05	2.04474070616028	4745	Transient	tropics_45	1.56342442857143	1.03150303122232	0.349492671927847	0.974231372730128	1.50485436893204	1.05920523874859	1035.16891891892	0.09	0.06445
5.371069	5.962517	0.008714	0.000385	-0.61815	0.000385	0.468402	0.169041	5683	7	80	0.510413	25544	6.8064	6.8	91.3242	0.00637	0.0703	39974456	25544	10.572603	0.996376	0.000897	0.528958	0.00021	0.471192	0.000137	-5.6e-05	2.01670203281066	4822	Transient	tropics_45	0.767295571428572	1.01242109145528	0.429208472686734	1.01887211447711	1.83333333333333	0.994078846839505	1233.87591240876	0.09	0.06386
5.074594	5.639192	0.047415	0.000364	-0.615769	0.000364	0.485567	0.159035	5949	7	46	0.387557	12393	6.696	8.6699	54.7945	0.00618	0.0701	39987607	12393	11.30137	0.992652	0.001259	0.53006	0.000236	0.468512	0.000249	-8.6e-05	2.1047711885419	5232	Est.	tropics_45	0.724942	1.05631890126884	0.289118347895155	1.01917764456255	1.54237288135593	1.03640248275391	638.694779116466	0.09	0.0309825
6.713327	3.496917	0.033149	0.000226	-0.628931	0.000226	0.48502	0.152813	5991	7	42	0.343978	11399	6.3506	7.6411	68.4932	0.00635	0.0661	39988601	11399	11.416438	0.994593	0.001149	0.530133	0.00022	0.469304	0.000181	-5.5e-05	2.12045106798913	5349	Est.	tropics_45	0.959046714285714	1.03932417556242	0.196692776327241	1.0057126156327	1.02727272727273	1.03348788844757	844.270718232044	0.09	0.0284975
7.606016	4.259303	0.028841	0.000275	-0.636101	0.000275	0.486453	0.153164	6173	7	48	0.352819	14900	4.6049	8.3945	54.7945	0.00645	0.0455	39985100	14900	11.915068	1.016638	0.001063	0.528903	0.000201	0.480802	0.000156	-4.5e-05	2.10168657903691	5751	Transient	tropics_45	1.08657371428571	1.0124163458147	0.258701787394167	1.0008495894734	1.3681592039801	1.01175327889651	981.820512820513	0.09	0.03725
10.781516	5.526513	0.008848	0.000357	-0.661608	0.000357	0.489246	0.145162	6467	7	54	0.475181	23450	4.5982	6.9205	54.7945	0.0065	0.0327	39976550	23450	12.720548	0.996654	0.000671	0.529064	0.000278	0.471376	0.000173	-0.000134	1.7864750773222	5871	Transient	tropics_45	1.54021657142857	1.01227432916058	0.53204172876304	0.975346849133127	1.2841726618705	1.03791028817759	839.086705202312	0.09	0.058625
13.977778	5.53486	0.026707	0.000357	-0.687281	0.000357	0.510991	0.136312	6509	7	55	0.466058	21581	4.7211	4.1205	91.3242	0.00625	0.0317	39978419	21581	12.835616	0.995286	0.000675	0.528474	0.000294	0.471321	0.000224	-0.000169	1.77413576792272	5888	Est.	tropics_45	1.99682542857143	1.03193135248785	0.528888888888889	0.95168676253808	1.21428571428571	1.08416769038511	608.535714285714	0.09	0.0539525
16.170792	3.639147	0.01425	0.000235	-0.704895	0.000235	0.513455	0.13269	6887	10	25	0.29525	7685	5.9659	3.611	27.3973	0.00589	0.0682	39992315	7685	13.871233	1.004738	0.001079	0.516438	0.000382	0.487077	0.000421	-0.000269	2.18706083128366	6671	Transient	tropics_45	1.6170792	1.00956867884607	0.217794253938832	0.956863085947021	0.615183246073298	1.05415570844035	315.178147268409	0.09	0.0192125
4.982906	4.837315	0.066788	0.000312	-0.615032	0.000312	0.494644	0.14946	6901	10	30	0.291602	7764	6.0274	3.6493	91.3242	0.00607	0.0713	39992236	7764	13.909589	1.010746	0.001205	0.516386	0.000382	0.490027	0.000439	-0.000265	2.25852720553882	6681	Est.	tropics_45	0.4982906	1.05770273793885	0.258921161825726	1.04693697171781	0.816753926701571	1.00942192981203	340.455580865604	0.09	0.01941
10.020716	2.781115	0.043891	0.000179	-0.655497	0.000179	0.503458	0.139922	7013	10	26	0.220028	11544	6.2759	3.9205	68.4932	0.00591	0.0821	39988456	11544	14.216438	1.019022	0.000907	0.517066	0.000402	0.493327	0.000291	-0.000234	2.16119312680043	6814	Est.	tropics_45	1.0020716	1.02536398430971	0.197353914002205	1.00409611930537	0.445273631840796	1.0205360744496	480.831615120275	0.09	0.02886
7.268709	6.193978	0.031335	4e-04	-0.633392	4e-04	0.486593	0.143164	7265	9	70	0.396402	35020	6.7472	4.611	273.9726	0.00599	0.0818	39964980	35020	14.906849	1.00903	0.000786	0.522457	0.000317	0.483241	0.000137	-0.000124	2.02242129071186	6881	Est.	tropics_45	0.807634333333333	1.02259705798244	0.508905852417303	1.01594640337427	1.26182965299685	1.00693649752401	1044.99270072993	0.09	0.08755
11.416111	7.176942	0.005324	0.000463	-0.666705	0.000463	0.489938	0.134304	7503	8	60	0.323137	16999	7.3442	5.263	68.4932	0.0064	0.0782	39983001	16999	15.558904	0.975342	0.000907	0.52459	0.000255	0.46523	0.000238	-0.000131	1.93455591399821	7013	Est.	tropics_45	1.427013875	1.03075454319916	0.510474090407938	0.978664172821143	1.8156862745098	1.05310921479698	564.302521008403	0.09	0.0424975
10.090604	2.008569	0.040725	0.00013	-0.656058	0.00013	0.502042	0.127839	7839	9	24	0.238752	3045	8.6346	6.1836	24.9066	0.00627	0.0827	39996955	3045	16.479452	0.999311	0.001047	0.522433	0.00021	0.478534	0.000218	-8.3e-05	2.0081127080995	8028	Est.	tropics_45	1.12117822222222	1.0422837691248	0.124164278892073	0.993223597101834	0.619047619047619	1.0491250360476	586.417431192661	0.09	0.0076125
9.977273	3.42562	0.044219	0.000221	-0.655148	0.000221	0.50335	0.137665	8847	12	24	0.712871	3737	5.5562	8.9452	27.3973	0.00639	0.0143	39996263	3737	19.241096	0.984606	0.000942	0.507467	0.000203	0.485252	6e-05	-9e-06	1.21310496393609	9181	Est.	tropics_45	0.831439416666667	1.06155277449578	0.234607218683652	1.02344623561815	1.08866995073892	1.03729608533298	2294.41666666667	0.09	0.0093425
7.895377	1.811438	0.058065	0.000117	-0.638426	0.000117	0.501901	0.139233	8945	12	17	0.524331	3473	5.6395	9.2137	39.1389	0.00644	0.02	39996527	3473	19.509589	1.008154	0.001383	0.510965	0.000215	0.49341	0.000101	1.5e-05	1.38717358049405	9252	Est.	tropics_45	0.657948083333333	1.05121229437537	0.0845986984815618	1.03357966952431	0.544186046511628	1.01720881214406	1378.54455445545	0.09	0.0086825
10.356322	3.438552	-0.005295	0.000222	-0.658192	0.000222	0.480506	0.142685	10051	9	20	0.624335	4701	6.6173	12.2411	30.4414	0.00633	0.0202	39995299	4701	22.539726	0.99855	0.000585	0.52327	0.000211	0.477415	0.000121	-8.8e-05	1.41266077522971	9507	Transient	tropics_45	1.15070244444444	0.996163430777171	0.379487179487179	0.989520987200028	1.0521327014218	1.00647445094938	1179.21487603306	0.09	0.0117525
12.014286	3.569184	0.011332	0.00023	-0.671509	0.00023	0.495116	0.139055	9953	8	23	0.6314	5000	6.7514	11.9753	45.6621	0.00644	0.0274	39995000	5000	22.271233	0.99227	0.000659	0.524242	0.000198	0.473492	0.000111	-6.6e-05	1.38001614834946	9733	Est.	tropics_45	1.50178575	1.0192754495574	0.349013657056146	0.974620484147903	1.16161616161616	1.04566919821243	1252.74774774775	0.09	0.0125
6.996825	9.422212	0.018934	0.000608	-0.631208	0.000608	0.479452	0.154498	10723	9	62	0.44349	27004	7.4623	8.1425	273.9726	0.00625	0.0292	39972996	27004	24.380822	1.003514	0.000922	0.520379	0.000213	0.482368	0.000112	-4.4e-05	1.76717313696173	10454	Transient	tropics_45	0.777425	1.01554575705803	0.65943600867679	1.02223344629755	2.85446009389671	0.993954822873822	1379.44642857143	0.09	0.06751
6.845833	10.363733	-0.007996	0.000669	-0.629996	0.000669	0.465861	0.218031	1847	7	18	0.343307	2540	4.4307	3.2849	17.1233	0.0065	0.0349	39997460	2540	0.063014	0.987111	0.001046	0.527911	0.000181	0.467585	5e-05	2.4e-05	1.84745430898172	778	Transient	tropics_49	0.977976142857143	1.00498918862484	0.639579349904398	1.00887068346438	3.69613259668508	0.996312969834362	4360.62	0.09	0.00635
6.648221	3.216173	0.043059	0.000207	-0.628408	0.000207	0.489486	0.208226	1875	7	18	0.311449	2498	4.6317	3.3616	21.0748	0.00681	0.0363	39997502	2498	0.139726	1.003056	0.00065	0.529197	0.000169	0.474044	2.4e-05	-7e-06	1.93261071934231	1429	Transient	tropics_49	0.949745857142857	1.04081874691285	0.318461538461538	1.00801849298044	1.22485207100592	1.0325750352288	8676.08333333333	0.09	0.006245
5.870968	3.31054	0.043223	0.000214	-0.622165	0.000214	0.486517	0.203866	1945	7	18	0.323938	2377	4.7984	3.5534	16.116	0.00607	0.0435	39997623	2377	0.331507	1.009149	0.001115	0.529137	0.00015	0.476917	8.6e-05	2.5e-05	2.02338452304337	1443	Est.	tropics_49	0.838709714285714	1.0347042101415	0.191928251121076	1.01444625439395	1.42666666666667	1.02012928874416	2370.53488372093	0.09	0.0059425
4.40388	10.117304	0.016729	0.000653	-0.610381	0.000653	0.468287	0.204173	3107	7	17	0.564657	5823	6.9695	6.737	30.4414	0.00631	0.0356	39994177	5823	3.515068	1.013024	0.001102	0.531918	0.000191	0.476324	0.000123	-1.7e-05	1.46675888775549	2531	Est.	tropics_49	0.629125714285714	1.00379627066052	0.592558983666062	1.02110455338051	3.41884816753927	0.983127031180457	1659.94308943089	0.09	0.0145575
6.065371	5.297847	0.061229	0.000342	-0.623727	0.000342	0.496176	0.190609	3121	7	22	0.544629	5949	7.3706	6.7753	68.4932	0.00635	0.038	39994051	5949	3.553425	1.010584	0.000825	0.53164	0.000193	0.475492	0.000125	-5.3e-05	1.51615274146953	2669	Est.	tropics_49	0.866481571428571	1.05200789435654	0.414545454545455	1.00809429351614	1.7720207253886	1.04350020610231	1524.872	0.09	0.0148725
6.636735	4.663957	-0.010029	0.000301	-0.628316	0.000301	0.464136	0.186962	3933	5	13	0.584485	2604	4.5822	8.2548	17.1233	0.00633	0.0194	39997396	2604	5.778082	0.994051	0.000674	0.536745	0.000167	0.463174	3e-05	-3e-06	1.38751011349631	2895	Transient	tropics_49	1.327347	0.995946005507063	0.446587537091988	0.993934626686237	1.80239520958084	1.00207697323252	6232.06666666667	0.09	0.00651
5.676471	9.816143	-0.002067	0.000633	-0.620603	0.000633	0.464274	0.183371	3807	5	27	0.712338	4547	4.2519	7.9096	39.1389	0.00635	0.0154	39995453	4547	5.432877	0.988414	0.000906	0.537228	0.000176	0.460112	5.4e-05	9e-06	1.16921245416424	2973	Est.	tropics_49	1.1352942	1.0096327396955	0.698675496688742	1.00072995986782	3.59659090909091	1.00904562367424	3395.75925925926	0.09	0.0113675
5.315556	4.429314	0.038951	0.000286	-0.617704	0.000286	0.482286	0.182336	4087	6	12	0.369826	2247	4.776	8.6767	14.4196	0.00682	0.0269	39997753	2247	6.2	1.01706	0.000828	0.536261	0.000139	0.474349	0.000107	-1.7e-05	1.59339531386593	3734	Est.	tropics_49	0.885926	1.02227944874902	0.345410628019324	1.00544506691228	2.05755395683453	1.0167324058868	1704.07476635514	0.09	0.0056175
8.262712	3.473355	0.032903	0.000224	-0.641376	0.000224	0.490861	0.169501	4087	6	12	0.369826	2247	4.776	8.6767	14.4196	0.00682	0.0269	39997753	2247	6.2	1.01706	0.000828	0.536261	0.000139	0.474349	0.000107	-1.7e-05	1.59339531386593	3805	Est.	tropics_49	1.37711866666667	1.01611536163174	0.270531400966184	0.981923668922589	1.61151079136691	1.03480981302796	1584.1214953271	0.09	0.0056175
10.044776	2.786151	0.098898	0.00018	-0.65569	0.00018	0.532132	0.152509	4451	7	39	0.352477	19153	5.7957	3.9425	91.3242	0.00604	0.0488	39980847	19153	7.19726	1.033128	0.001536	0.528712	0.000244	0.488895	0.000344	-0.000109	1.68630321899325	3911	Est.	tropics_49	1.434968	1.06855461330976	0.1171875	0.981789275046927	0.737704918032787	1.08843821270416	443.34011627907	0.09	0.0478825
5.886153	7.833934	-0.032335	0.000505	-0.622287	0.000505	0.451482	0.160814	4801	10	84	0.677844	30330	5.4258	4.9014	136.9863	0.00654	0.0755	39969670	30330	8.156164	0.974206	0.001138	0.51707	0.000253	0.471351	0.000196	-8.1e-05	1.38883011890045	3923	Transient	tropics_49	0.5886153	0.993816694532223	0.443760984182777	1.0379940132245	1.99604743083004	0.957846700229765	820.479591836735	0.09	0.075825
6.790982	5.990772	0.036754	0.000386	-0.629555	0.000386	0.487264	0.141471	4815	10	75	0.648912	26885	5.7769	4.9397	91.3242	0.006	0.0858	39973115	26885	8.194521	0.97271	0.001208	0.517566	0.000255	0.470164	2e-04	-7.5e-05	1.45605424152125	4283	Est.	tropics_49	0.6790982	1.06654375893223	0.31953642384106	1.02948968266736	1.51372549019608	1.03637028781446	707.355	0.09	0.0672125
6.132987	4.81441	0.03061	0.000311	-0.62427	0.000311	0.481747	0.140395	5235	7	69	0.623238	28522	3.629	6.0904	273.9726	0.00633	0.0221	39971478	28522	9.345205	0.999822	0.001096	0.528508	0.000168	0.473105	9.9e-05	7e-06	1.55680614816127	5225	Transient	tropics_49	0.876141	1.03126686847687	0.283759124087591	1.01351788812455	1.85119047619048	1.01826655816362	1418.13131313131	0.09	0.071305
6.28177	6.882406	0.014812	0.000444	-0.625465	0.000444	0.474759	0.141265	5263	7	71	0.561204	28209	3.5863	6.1671	91.3242	0.00606	0.0205	39971791	28209	9.421918	0.990399	0.001091	0.528842	0.000176	0.468359	0.000102	2e-06	1.68999963248196	5286	Transient	tropics_49	0.897395714285714	1.02476097138378	0.406966086159487	1.01166811602371	2.52272727272727	1.0136647315414	1384.95098039216	0.09	0.0705225
5.896737	6.755136	0.026406	0.000436	-0.622372	0.000436	0.478793	0.138713	5319	7	64	0.431507	26572	3.8515	6.3205	273.9726	0.00625	0.0249	39973428	26572	9.575342	0.996417	0.000934	0.529711	0.000188	0.470443	6.6e-05	-4e-06	1.95361767575937	5473	Est.	tropics_49	0.842391	1.0304498292371	0.466809421841542	1.01313724943195	2.31914893617021	1.01774922785545	2101.71212121212	0.09	0.06643
6.074438	8.657848	0.001828	0.000559	-0.6238	0.000559	0.467777	0.140018	5417	7	59	0.234513	21551	4.1207	6.589	273.9726	0.00622	0.0283	39978449	21551	9.843836	0.993398	0.001283	0.531466	0.000187	0.467411	9.3e-05	2.7e-05	2.2336433273204	5546	Transient	tropics_49	0.867776857142857	1.00848770765648	0.435697583787997	1.00835072756421	2.98930481283423	1.00078303677064	1505.56989247312	0.09	0.0538775
4.690846	5.809433	0.046136	0.000375	-0.612686	0.000375	0.483516	0.13129	5543	6	58	0.224125	17459	4.6607	5.8575	136.9863	0.00646	0.0378	39982541	17459	10.189041	0.998354	0.001232	0.53422	0.000194	0.467333	8.7e-05	2e-05	2.40201647198948	5907	Est.	tropics_49	0.781807666666667	1.04894338356997	0.304383116883117	1.01436372077977	1.93298969072165	1.03462841271641	1509.08045977011	0.09	0.0436475
4.727273	6.090965	0.038057	0.000393	-0.612979	0.000393	0.479759	0.133337	5557	6	59	0.226975	16927	4.6756	2.6959	91.3242	0.00666	0.0396	39983073	16927	10.227397	0.996171	0.001372	0.53449	0.000194	0.466064	0.000107	2.7e-05	2.40587064529324	5995	Est.	tropics_49	0.787878833333333	1.04278325934626	0.286443148688047	1.01355429551691	2.02577319587629	1.02938437639466	1246.14018691589	0.09	0.0423175
6.566441	4.495586	0.019809	0.00029	-0.627751	0.00029	0.477996	0.131069	6243	6	40	0.387392	8645	6.8157	4.5753	68.4932	0.00607	0.0573	39991355	8645	12.106849	0.991441	0.000692	0.536102	0.000161	0.462565	8.9e-05	-3.2e-05	2.10041702396144	6977	Est.	tropics_49	1.09440683333333	1.02881210296791	0.419075144508671	0.995689155986371	1.80124223602484	1.03335963594306	1472.68539325843	0.09	0.0216125
11.90169	3.090181	0.028298	0.000199	-0.670605	0.000199	0.503159	0.121157	6425	6	36	0.291088	7125	7.1192	7.0685	68.4932	0.00598	0.0651	39992875	7125	12.605479	1.007815	0.000829	0.532143	0.000192	0.473801	0.000185	-8.5e-05	2.09505368787812	7409	Transient	tropics_49	1.983615	1.02072522437426	0.240048250904704	0.961018161898521	1.03645833333333	1.06196272274647	654.902702702703	0.09	0.0178125
6.273831	9.767193	0.021802	0.00063	-0.625401	0.00063	0.478016	0.13108	7027	8	81	0.510876	24687	7.8877	7.8932	68.4932	0.00641	0.0767	39975313	24687	14.254795	0.982363	0.000966	0.527518	0.000306	0.465953	0.000186	-0.000118	1.90412109743699	7819	Est.	tropics_49	0.784228875	1.04039077228867	0.652173913043478	1.01427217974683	2.05882352941176	1.02588887720435	704.731182795699	0.09	0.0617175
7.052632	5.372031	0.054318	0.000347	-0.631657	0.000347	0.496767	0.119107	7321	7	60	0.291437	12905	9.1592	7.5288	68.4932	0.00597	0.1108	39987095	12905	15.060274	1.008858	0.001374	0.53077	0.000253	0.475483	0.000221	-6.6e-05	2.73871301021369	8558	Est.	tropics_49	1.00751885714286	1.0465499600852	0.25254730713246	1.00177106306692	1.37154150197628	1.04476290424684	538.945701357466	0.09	0.0322625
10.367268	4.575166	0.031056	0.000295	-0.65828	0.000295	0.498587	0.119475	7447	7	67	0.221005	24642	9.9534	7.874	39.1389	0.00618	0.1341	39975358	24642	15.405479	1.025033	0.001159	0.530405	0.000209	0.483479	0.000245	-8.8e-05	2.71344346619905	8661	Transient	tropics_49	1.48103828571429	1.00635127717072	0.254529767040552	0.976124063219683	1.41148325358852	1.03124851337907	487.65306122449	0.09	0.061605
7.657614	6.828898	0.026903	0.000441	-0.636516	0.000441	0.486072	0.113098	7685	8	146	0.351308	44508	11.2218	8.526	Inf	0.00645	0.1619	39955492	44508	16.057534	0.993675	0.00112	0.527401	0.00021	0.471309	0.00019	-6e-05	2.48767339431392	8932	Est.	tropics_49	0.95720175	1.03380698208138	0.39375	1.00328348784582	2.1	1.03132339929855	595.252631578947	0.09	0.11127
9.174611	5.647749	0.064859	0.000364	-0.648701	0.000364	0.510952	0.103182	7797	8	110	0.254824	35601	10.2707	8.8329	54.7945	0.00624	0.1602	39964399	35601	16.364384	0.993844	0.001734	0.527459	0.000184	0.471331	0.000346	-5.7e-05	2.44275954029504	9328	Est.	tropics_49	1.146826375	1.07361775647823	0.209919261822376	0.991023671728207	1.97826086956522	1.08406194372957	298.21387283237	0.09	0.0890025
7.815185	2.906902	0.119734	0.000188	-0.637782	0.000188	0.533952	0.092821	7895	8	89	0.326634	38609	7.6271	9.1014	273.9726	0.0062	0.1319	39961391	38609	16.632877	1.011628	0.002658	0.525411	0.000153	0.481617	0.000558	-4.8e-05	2.15592559001078	9997	Est.	tropics_49	0.976898125	1.11424058774757	0.0707298720842739	1.00580927428794	1.22875816993464	1.10866518416086	166.345878136201	0.09	0.0965225
9.791444	3.728697	0.001383	0.000241	-0.653655	0.000241	0.481589	0.103194	8287	9	55	0.733706	9114	2.8848	1.9726	136.9863	0.00675	0.0153	39990886	9114	17.706849	0.956632	0.000889	0.521363	0.000161	0.458881	7.9e-05	1e-06	1.28596943458439	10533	Est.	tropics_49	1.08793822222222	1.04678074409546	0.271091113610799	0.997656493103237	1.49689440993789	1.04948559648362	1306.25316455696	0.09	0.022785
7.555556	4.024691	0.01112	0.00026	-0.635696	0.00026	0.477567	0.106387	8399	9	31	0.437017	2588	3.3833	9.7274	21.0748	0.00648	0.0347	39997412	2588	18.013699	0.974508	0.001457	0.520704	0.00018	0.468053	0.000196	-1e-06	1.86141043674408	11278	Est.	tropics_49	0.839506222222222	1.0376334078441	0.178448867536033	1.01702076715858	1.44444444444444	1.02032675786716	542.790816326531	0.09	0.00647
7.089109	1.348495	0.040467	8.7e-05	-0.63195	8.7e-05	0.489932	0.102939	8553	9	15	0.352697	964	3.6287	6.7603	6.8493	0.00605	0.0459	39999036	964	18.435616	1.007658	0.001193	0.520447	0.000173	0.484174	0.000101	1.9e-05	1.70766609236204	12211	Est.	tropics_49	0.787678777777778	1.03338329704751	0.0729253981559095	1.02134176760983	0.502890173410405	1.01189241884116	1019.19801980198	0.09	0.00241
11.838553	6.267131	0.006531	0.000404	-0.670098	0.000404	0.492206	0.113278	9295	10	70	0.59279	17782	4.6608	4.2247	Inf	0.0066	0.0318	39982218	17782	20.468493	0.966638	0.001017	0.517866	0.000202	0.466887	0.000143	-3.7e-05	1.78740001550219	12426	Transient	tropics_49	1.1838553	1.0412919557117	0.39724680432645	0.988013178704653	2	1.05422939597804	792.153846153846	0.09	0.044455
9.9606	6.02659	-0.001737	0.000389	-0.655014	0.000389	0.480701	0.115854	9435	10	47	0.323936	5782	5.1152	7.9671	30.4414	0.00627	0.0487	39994218	5782	20.852055	0.979814	0.001507	0.517899	0.000211	0.473287	0.000311	-7.2e-05	2.43007470132673	12446	Transient	tropics_49	0.99606	1.01883062266043	0.258128732581287	1.00296542462734	1.8436018957346	1.01566491367817	372.520900321543	0.09	0.014455
6.402235	5.413626	0.02879	0.000349	-0.626433	0.000349	0.481632	0.116232	9449	10	42	0.306126	5354	5.1786	4.6466	19.5695	0.00633	0.0474	39994646	5354	20.890411	0.984644	0.000998	0.51756	0.000219	0.47589	0.000143	-5.1e-05	2.42972183561505	13113	Est.	tropics_49	0.6402235	1.04525944199885	0.349699398797595	1.03272074388714	1.59360730593607	1.01206581352834	812.811188811189	0.09	0.013385
5.057036	2.173107	0.113481	0.00014	-0.615628	0.00014	0.518797	0.111952	9827	8	50	0.647631	23132	3.5739	5.1384	Inf	0.00606	0.0345	39976868	23132	21.926027	1.049108	0.001876	0.526793	0.000284	0.4981	0.000207	-2.3e-05	1.46607658393162	13626	Est.	tropics_49	0.6321295	1.06773621538363	0.0746268656716418	1.02564286050651	0.492957746478873	1.0415518972094	540.830917874396	0.09	0.05783
12.040816	0.447314	-0.034187	2.9e-05	-0.671723	2.9e-05	0.473131	0.123586	10485	12	10	0.450317	473	2.8353	4.8315	2.3218	0.00585	0.0472	39999527	473	23.728767	1.023439	0.002352	0.510724	0.000129	0.501258	0.000546	-5.2e-05	1.45553564760469	13987	Transient	tropics_49	1.00340133333333	0.944258302317095	0.0123299319727891	1.00020297270739	0.224806201550388	0.943887179855484	226.347985347985	0.09	0.0011825
11.590426	2.922674	0.028115	0.000189	-0.668105	0.000189	0.501745	0.108659	10317	7	27	0.686896	1862	3.5047	4.6	22.8311	0.0065	0.0302	39998138	1862	23.268493	0.950302	0.00159	0.528545	0.000167	0.449908	0.000476	-0.000135	1.37036632126359	15104	Est.	tropics_49	1.65577514285714	1.08230221206065	0.118867924528302	0.969982092160995	1.13173652694611	1.11521688878615	228.275210084034	0.09	0.004655
12.340909	1.588326	-0.019692	0.000102	-0.674133	0.000102	0.481201	0.119439	10387	9	17	0.528662	785	3.5564	4.6973	6.0883	0.00616	0.0436	39999215	785	23.460274	0.98052	0.00201	0.52204	0.000204	0.470035	0.000588	-0.000158	1.59790508193189	15355	Transient	tropics_49	1.37121211111111	0.999980235992831	0.0507462686567164	0.97616667428391	0.5	1.02375567776868	203.127551020408	0.09	0.0019625
10.554054	3.544375	0.056436	0.000229	-0.659781	0.000229	0.511865	0.106373	10387	9	17	0.528662	785	3.5564	4.6973	6.0883	0.00616	0.0436	39999215	785	23.460274	0.98052	0.00201	0.52204	0.000204	0.470035	0.000588	-0.000158	1.59790508193189	15412	Est.	tropics_49	1.17267266666667	1.07907936285224	0.113930348258706	0.990277636443972	1.12254901960784	1.08899337283394	180.906462585034	0.09	0.0019625
10.470716	4.587537	0.02337	0.000296	-0.659111	0.000296	0.495062	0.192456	2323	8	39	0.550027	15052	6.4756	5.0466	91.3242	0.00586	0.0533	39984948	15052	1.367123	0.98324	0.000846	0.524737	0.000197	0.468777	0.000187	-8.5e-05	1.65474385369358	1737	Est.	tropics_52	1.3088395	1.04109395286815	0.349881796690307	0.985848186096712	1.50253807106599	1.0560714369519	1029.17647058824	0.09	0.03763
9.264828	2.705039	0.023793	0.000175	-0.649425	0.000175	0.490408	0.196245	2883	10	25	0.568286	7820	6.8073	6.5808	34.2466	0.00661	0.0491	39992180	7820	2.90137	1.011083	0.001074	0.518919	0.000177	0.487318	0.000123	-1.6e-05	1.22046578193383	2454	Transient	tropics_52	0.9264828	1.01285286345257	0.162942271880819	1.0066041894783	0.988700564971751	1.00634082878121	1595.48780487805	0.09	0.01955
7.683509	3.225447	0.07948	0.000208	-0.636724	0.000208	0.512027	0.177599	3023	9	36	0.610972	13963	6.4139	6.9616	68.4932	0.00595	0.0448	39986037	13963	3.284932	1.026269	0.001351	0.521226	0.000175	0.492408	0.000144	5e-06	1.38782019287269	2625	Est.	tropics_52	0.853723222222222	1.05500985105737	0.153960029607698	1.01495832252057	1.18857142857143	1.03984297574369	1233.32638888889	0.09	0.0349075
10.184834	2.738348	0.006286	0.000177	-0.656815	0.000177	0.485399	0.173354	3751	8	13	0.570485	1816	4.5112	4.7589	14.4196	0.00604	0.0205	39998184	1816	5.279452	0.987505	0.001384	0.525267	0.000162	0.470123	0.00014	2.6e-05	1.29186662368018	3327	Transient	tropics_52	1.27310425	1.01903868675138	0.127890173410405	0.987117276176832	1.09259259259259	1.03249362400904	1238.24285714286	0.09	0.00454
6.686441	2.130494	0.039514	0.000137	-0.628715	0.000137	0.487899	0.167992	3695	8	12	0.767111	2177	4.2806	4.6041	24.9066	0.006	0.0129	39997823	2177	5.126027	0.992175	0.001099	0.52477	0.000166	0.472803	7.8e-05	2.2e-05	0.926382521031859	3633	Est.	tropics_52	0.835805125	1.04850965107354	0.124658780709736	1.01621018993853	0.825301204819277	1.03192873141668	2153.74358974359	0.09	0.0054425
9.878067	6.083262	0.029991	0.000392	-0.654351	0.000392	0.49634	0.157694	4283	8	92	0.841681	43766	3.3484	3.9178	273.9726	0.0062	0.0097	39956234	43766	6.736986	0.991176	0.000725	0.523841	0.000155	0.473233	6.6e-05	-1.5e-05	0.763009183254512	3938	Est.	tropics_52	1.234758375	1.03961885669593	0.540689655172414	0.992246292107901	2.52903225806452	1.04882795578499	2389.30303030303	0.09	0.109415
10.252639	7.032417	0.007252	0.000454	-0.65736	0.000454	0.486661	0.152909	5459	7	96	0.770309	45178	3.8144	4.0055	136.9863	0.00619	0.0122	39954822	45178	9.958904	0.991749	0.000728	0.531295	0.000216	0.466893	5e-05	-3.1e-05	1.06509140331901	5112	Transient	tropics_52	1.46466271428571	1.01565855819669	0.623626373626374	0.975385849150327	2.10185185185185	1.0423394653593	3058.18	0.09	0.112945
6.991705	5.799931	-0.04323	0.000374	-0.631167	0.000374	0.450364	0.160987	5627	7	52	0.538488	11783	4.4974	4.4658	Inf	0.00665	0.0277	39988217	11783	10.419178	0.9539	0.001047	0.530208	0.000235	0.450133	0.00024	-0.000102	1.82441617029105	5220	Transient	tropics_52	0.998815	1.00397431154432	0.357211079274116	1.0033244102306	1.59148936170213	1.00051318165964	670.779166666667	0.09	0.0294575
9.103314	5.231042	0.010248	0.000337	-0.648128	0.000337	0.483154	0.148189	5725	7	36	0.475589	5387	4.9406	5.6301	34.2466	0.00952	0.0354	39994613	5387	10.687671	0.976303	0.00107	0.528944	0.00026	0.461879	0.000297	-0.000143	1.81821467114649	5771	Est.	tropics_52	1.30047342857143	1.03482288857991	0.314953271028037	0.988807816613104	1.29615384615385	1.04606184736695	498.952861952862	0.09	0.0134675
12.705329	2.753294	0.042104	0.000178	-0.67706	0.000178	0.513405	0.137384	5893	9	28	0.358161	3088	4.9308	5.1932	11.9119	0.00656	0.0512	39996912	3088	11.147945	1.008441	0.001004	0.521917	0.000228	0.483511	0.000318	-0.000151	2.20630649726446	6152	Est.	tropics_52	1.41170322222222	1.03427264997826	0.177290836653386	0.973542992406355	0.780701754385965	1.0618269284463	432.025157232704	0.09	0.00772
11.385112	3.983232	0.060194	0.000257	-0.666456	0.000257	0.517598	0.141	6299	12	63	0.439076	28913	3.7634	4.4822	91.3242	0.00611	0.0288	39971087	28913	12.260274	1.017712	0.000657	0.509929	0.000216	0.499318	0.000138	-9.6e-05	1.36218475070732	6345	Est.	tropics_52	0.948759333333333	1.04355904501305	0.39117199391172	1.00705253142949	1.18981481481481	1.03660993595264	1021.73913043478	0.09	0.0722825
13.330444	5.280839	-0.005116	0.000341	-0.682081	0.000341	0.492262	0.14248	6691	12	45	0.3371	8849	4.968	3.2192	136.9863	0.00644	0.0391	39991151	8849	13.334247	0.984197	0.000767	0.509732	0.00022	0.482975	8e-05	-4.9e-05	1.97084362355613	6521	Transient	tropics_52	1.11087033333333	1.01087187264265	0.444589308996089	0.991822798277991	1.55	1.01922873854754	1781	0.09	0.0221225
11.257851	4.697149	0.027339	0.000303	-0.665434	0.000303	0.500067	0.141893	6873	11	26	0.28982	5776	5.8998	3.7178	30.4414	0.00611	0.0477	39994224	5776	13.832877	1.001752	0.000816	0.513228	0.000229	0.488256	9.8e-05	-5.8e-05	2.16301505260041	7247	Transient	tropics_52	1.023441	1.02591872987363	0.371323529411765	1.00160237052899	1.32314410480349	1.02419017892253	1447.88775510204	0.09	0.01444
9.731847	7.569495	0.056731	0.000488	-0.653177	0.000488	0.508846	0.142587	7167	10	45	0.207408	16523	6.9185	4.5233	34.2466	0.006	0.06	39983477	16523	14.638356	1.033809	0.001307	0.518036	0.000227	0.499091	9.6e-05	-1e-06	2.40907377630107	7370	Transient	tropics_52	0.9731847	1.02375880871783	0.373374139250191	1.0045438331126	2.14977973568282	1.01954553378041	1485.28125	0.09	0.0413075
6.574051	6.200453	0.052443	4e-04	-0.627813	4e-04	0.493886	0.144427	7083	10	37	0.225947	8980	6.8653	4.2932	68.4932	0.00604	0.0579	39991020	8980	14.408219	1.023627	0.001097	0.515462	0.000209	0.496676	9.8e-05	-1.8e-05	2.51983625168954	7383	Est.	tropics_52	0.6574051	1.02951806795301	0.364630811303555	1.03549408858415	1.91387559808612	0.994382655896399	1473.74489795918	0.09	0.02245
6.913242	2.15229	0.004648	0.000139	-0.630537	0.000139	0.472043	0.147407	7923	7	19	0.289951	2428	8.2618	6.5945	12.4533	0.00641	0.0604	39997572	2428	16.709589	1.008642	0.000817	0.530058	0.000213	0.475923	3.8e-05	-1.5e-05	1.97439800043732	7516	Transient	tropics_52	0.987606	0.996050946428256	0.170134638922889	1.00424081135931	0.652582159624413	0.991847420696205	3879.13157894737	0.09	0.00607
4.036797	5.754057	0.034639	0.000371	-0.607433	0.000371	0.475325	0.146348	7727	8	35	0.442973	4077	7.5389	6.0575	39.1389	0.00652	0.0569	39995923	4077	16.172603	0.976385	0.000793	0.52769	0.000227	0.462837	9e-05	-4.9e-05	2.04009556854063	8511	Est.	tropics_52	0.504599625	1.06028453689695	0.467843631778058	1.03232474083364	1.63436123348018	1.02698142110505	1626.08888888889	0.09	0.0101925
6.050138	6.608482	0.028933	0.000426	-0.623604	0.000426	0.480636	0.148237	8581	7	48	0.670392	29887	5.7771	8.3178	91.3242	0.00635	0.0225	39970113	29887	18.512329	0.998689	0.000738	0.530079	0.000173	0.471194	4e-05	-7e-06	1.36649419094101	8931	Est.	tropics_52	0.864305428571429	1.03070688206017	0.577235772357723	1.01118734241312	2.46242774566474	1.02003845549816	3705.925	0.09	0.0747175
8.722444	6.325019	0.005379	0.000408	-0.645069	0.000408	0.479492	0.14418	8721	7	59	0.473475	18153	6.3562	8.1493	136.9863	0.00633	0.0314	39981847	18153	18.89589	0.980015	0.00076	0.531006	0.000188	0.461609	7e-05	-2.4e-05	1.73372328849207	8959	Transient	tropics_52	1.24606342857143	1.02589602485108	0.536842105263158	0.987985713231335	2.17021276595745	1.03874057914815	2059.71428571429	0.09	0.0453825
3.156087	3.347125	0.055887	0.000216	-0.600359	0.000216	0.482171	0.142062	9029	6	33	0.441566	9147	6.863	7.5658	45.6621	0.00617	0.0457	39990853	9147	19.739726	1.007143	0.001073	0.533807	0.000194	0.471869	0.000101	-1e-05	1.70912849612281	9708	Est.	tropics_52	0.5260145	1.04997818775519	0.201304753028891	1.02773970382204	1.11340206185567	1.02183233058328	1406.55445544554	0.09	0.0228675
4.626318	6.243564	0.005963	0.000403	-0.612168	0.000403	0.464408	0.143021	9449	5	78	0.712597	32237	3.6689	6.6712	136.9863	0.00668	0.0173	39967763	32237	20.890411	0.974987	0.000701	0.538702	0.00014	0.452655	7e-05	-1e-05	1.30200712249198	10005	Transient	tropics_52	0.9252636	1.03178895110944	0.574893009985735	1.0064454195519	2.87857142857143	1.02596458671615	2043.15714285714	0.09	0.0805925
6.374349	4.234212	0.03206	0.000273	-0.626209	0.000273	0.483236	0.134172	9533	5	56	0.625666	16512	3.9728	6.9014	Inf	0.00624	0.0233	39983488	16512	21.120548	0.969205	0.000787	0.537322	0.000146	0.451145	0.000104	-2.1e-05	1.58462990436764	10140	Est.	tropics_52	1.2748698	1.06538808426907	0.346886912325286	0.994961472794783	1.86986301369863	1.07113234104335	1290.11538461538	0.09	0.04128
4.598604	4.512529	0.064036	0.000291	-0.611945	0.000291	0.49174	0.127879	9743	6	26	0.418536	5751	4.2888	4.0219	30.4414	0.00624	0.044	39994249	5751	21.69589	0.99287	0.001343	0.532937	0.000155	0.465944	0.000194	-1.1e-05	1.88443037125864	10978	Est.	tropics_52	0.766434	1.07378687922759	0.216679076693969	1.01755944646948	1.87741935483871	1.05536287622547	659.170103092784	0.09	0.0143775
3.428571	3.077196	0.011984	0.000199	-0.602548	0.000199	0.462386	0.131493	10443	6	22	0.558517	1726	4.3429	9.5041	10.9589	0.00624	0.0236	39998274	1726	23.613699	0.970986	0.001348	0.535516	0.000183	0.45346	0.000168	0	1.75355636587242	11659	Est.	tropics_52	0.5714285	1.04229730999108	0.147626112759644	1.02221977318904	1.08743169398907	1.01968420588365	782.696428571429	0.09	0.004315
3.767123	4.343029	-0.004547	0.00028	-0.605267	0.00028	0.456041	0.134251	10457	6	21	0.528016	1517	4.3783	9.5233	12.4533	0.0065	0.0219	39998483	1517	23.652055	0.967597	0.001699	0.535724	0.00018	0.45171	0.000255	-4e-06	1.76403812117181	12290	Transient	tropics_52	0.627853833333333	1.02879951255939	0.164802825191289	1.01904832382087	1.55555555555556	1.00958801000642	526.474509803922	0.09	0.0037925
5.666667	1.079365	0.003312	7e-05	-0.620524	7e-05	0.466702	0.133433	10513	6	18	0.360656	1220	4.6696	9.6	10.1471	0.00626	0.0342	39998780	1220	23.805479	0.986648	0.001164	0.534306	0.000196	0.461887	0.000181	-3.7e-05	1.97415760493008	12357	Est.	tropics_52	0.9444445	1.0168950737569	0.0601374570446735	1.00628222132971	0.357142857142857	1.01042462766867	737.198895027624	0.09	0.00305
9.568966	1.141795	-0.020576	7.4e-05	-0.651868	7.4e-05	0.470187	0.13985	10821	7	14	0.32931	580	5.6225	10.0219	4.6436	0.006	0.0425	39999420	580	24.649315	1.019178	0.001229	0.528188	0.000224	0.482552	9e-05	9e-06	1.82932943318187	12394	Transient	tropics_52	1.36699514285714	0.961200341297509	0.0602115541090317	0.986526588075999	0.330357142857143	0.974375818564632	1553.88888888889	0.09	0.00145
8.579439	1.869858	0.01495	0.000121	-0.64392	0.000121	0.483341	0.129115	10527	6	17	0.367837	1082	4.6917	7.4548	16.116	0.00625	0.0326	39998918	1082	23.843836	0.987086	0.000813	0.534351	0.000193	0.462054	0.000109	-3.8e-05	1.88242946243321	12432	Transient	tropics_52	1.4299065	1.02834232299046	0.148831488314883	0.982929729233119	0.626943005181347	1.046070372727	1184.54128440367	0.09	0.002705
11.243728	6.929844	0.011457	0.000447	-0.66532	0.000447	0.492096	0.231	2309	9	14	0.461992	2881	5.2817	6.211	22.8311	-0.0036	0.021	39997119	2881	1.328767	0.997096	0.000676	0.521753	0.000188	0.478003	6.2e-05	-3.4e-05	1.66030042248187	996	Transient	tropics_55	1.24930311111111	1.01446890047746	0.661242603550296	0.985349363598795	2.37765957446809	1.02948307855808	3725.8064516129	0.09	0.0072025
7.353147	6.144518	0.045539	0.000396	-0.63407	0.000396	0.493491	0.229217	2253	9	16	0.500353	2836	5.0536	6.0575	30.4414	0.00615	0.0197	39997164	2836	1.175342	0.997033	0.000752	0.521487	0.00019	0.478183	4.5e-05	-1.7e-05	1.65752629991242	1510	Est.	tropics_55	0.817016333333333	1.04970629948963	0.526595744680851	1.01714627126537	2.08421052631579	1.03201284863745	5093.71111111111	0.09	0.00709
7.329475	7.018772	0.022173	0.000453	-0.63388	0.000453	0.482285	0.215975	2925	8	64	0.798996	26283	3.8867	6.0411	273.9726	0.00647	0.0112	39973717	26283	3.016438	0.981291	0.00073	0.526397	0.000158	0.466207	3.7e-05	3e-06	0.944166863974266	1845	Est.	tropics_55	0.916184375	1.04191381347979	0.62054794520548	1.00785025097815	2.86708860759494	1.03448682666712	5837.16216216216	0.09	0.0657075
3.394776	4.940083	0.038479	0.000319	-0.602276	0.000319	0.474907	0.208272	4101	6	49	0.818937	21556	5.3606	4.5479	273.9726	0.00646	0.0086	39978444	21556	6.238356	0.975769	0.000874	0.533602	2e-04	0.457312	3.1e-05	8e-06	0.789576369275069	2933	Est.	tropics_55	0.565796	1.06503578646364	0.364988558352403	1.02616549638663	1.595	1.03847482681408	6718.45161290323	0.09	0.05389
3.566463	6.396802	0.022649	0.000413	-0.603655	0.000413	0.468029	0.208072	4199	5	42	0.599776	16071	5.6949	5.1918	136.9863	0.00656	0.0148	39983929	16071	6.506849	0.984777	0.001388	0.536686	0.000192	0.458816	8.6e-05	4.4e-05	1.26813280565828	2942	Est.	tropics_55	0.7132926	1.03871986857755	0.297550432276657	1.01886278176849	2.15104166666667	1.02007994490166	2419.44186046512	0.09	0.0401775
6.374545	11.496079	0.024409	0.000742	-0.62621	0.000742	0.479429	0.202527	4913	6	23	0.416543	6057	8.452	5.9644	91.3242	0.0011	0.0287	39993943	6057	8.463014	1.001178	0.000672	0.533781	0.00015	0.469095	4.7e-05	-8e-06	1.59100438960967	3764	Est.	tropics_55	1.06242416666667	1.02350365101358	1.10416666666667	1.00156085336611	4.94666666666667	1.02202965284217	4309.08510638298	0.09	0.0151425
8.551129	7.131848	0.000315	0.00046	-0.643693	0.00046	0.476293	0.203009	5123	7	21	0.409709	8013	9.4321	6.5397	45.6621	0.00601	0.0356	39991987	8013	9.038356	0.999868	0.000738	0.531546	0.000168	0.470514	0.000108	-4.2e-05	1.72261540699607	3884	Transient	tropics_55	1.22158985714286	1.00044710863605	0.623306233062331	0.988341036093876	2.73809523809524	1.0122823125348	1879.71296296296	0.09	0.0200325
3.42536	2.764314	0.053851	0.000178	-0.602522	0.000178	0.482339	0.18821	5655	5	48	0.495356	17979	9.2499	7.9973	45.6621	0.0061	0.038	39982021	17979	10.49589	1.000362	0.001199	0.537642	0.00018	0.465339	0.000132	-4e-06	1.66123863130031	4432	Est.	tropics_55	0.685072	1.05494545640996	0.148457047539616	1.01820407824403	0.988888888888889	1.03653250640931	1425.83333333333	0.09	0.0449475
2.83042	3.539424	0.024429	0.000228	-0.597743	0.000228	0.46598	0.18021	6369	6	31	0.276375	5782	4.8442	9.9534	39.1389	0.00188	0.0609	39994218	5782	12.452055	1.01021	0.001794	0.533123	0.000207	0.474122	0.000453	-0.000121	2.14952339807331	4771	Transient	tropics_55	0.471736666666667	1.01437308352341	0.127090301003344	1.03175384075646	1.10144927536232	0.982827204812264	397.814569536424	0.09	0.014455
7.655797	6.276452	0.004053	0.000405	-0.636501	0.000405	0.474623	0.174968	6313	6	32	0.41139	5654	4.6154	9.8	34.2466	0.00624	0.0482	39994346	5654	12.29863	0.996602	0.001941	0.535121	0.000193	0.465947	0.000456	-9.7e-05	2.0741670809289	5039	Transient	tropics_55	1.27596616666667	1.00748465737783	0.208655332302937	0.988824306696286	2.09844559585492	1.01862014349271	383.701754385965	0.09	0.014135
7.642743	3.100438	0.074424	2e-04	-0.636396	2e-04	0.509177	0.155837	6285	6	35	0.508649	6012	4.5951	9.7233	68.4932	0.00619	0.041	39993988	6012	12.221918	0.989618	0.001566	0.535755	0.000185	0.462034	0.000283	-4.3e-05	1.91625764498713	5334	Est.	tropics_55	1.2737905	1.08856494969518	0.127713920817369	0.98775786415256	1.08108108108108	1.10203361657367	550.660777385159	0.09	0.01503
9.912346	7.233675	0.004373	0.000467	-0.654626	0.000467	0.483814	0.154063	6803	9	90	0.815325	35002	4.0488	3.6301	273.9726	0.00665	0.0135	39964998	35002	13.641096	0.997525	0.000734	0.520172	0.00018	0.479621	4.1e-05	-1.4e-05	0.905472042015303	5780	Est.	tropics_55	1.10137177777778	1.00687459012789	0.636239782016349	0.998970283390348	2.59444444444444	1.0087423194564	3757.63414634146	0.09	0.087505
9.644495	4.573158	-0.005713	0.000295	-0.652475	0.000295	0.477568	0.151766	7097	9	27	0.444794	4764	5.0891	3.011	54.7945	0.00622	0.0232	39995236	4764	14.446575	0.988344	0.000736	0.521957	0.000162	0.473602	8.1e-05	-2.4e-05	1.79998883510636	5888	Est.	tropics_55	1.07161055555556	1.00602956880567	0.400815217391304	0.997697724282964	1.82098765432099	1.00837412004172	1873.65432098765	0.09	0.01191
9.884848	1.68371	0.009833	0.000109	-0.654405	0.000109	0.485966	0.151931	7321	9	23	0.347506	2987	5.9212	13.8205	15.2207	0.00111	0.0362	39997013	2987	15.060274	1.010537	0.000827	0.520201	0.000187	0.485926	0.000131	-5.3e-05	2.00823243526552	6593	Transient	tropics_55	1.09831644444444	0.999351337744314	0.13180169286578	0.999135377633385	0.582887700534759	1.00008231706062	1159.7786259542	0.09	0.0074675
11.372807	3.68119	0.042163	0.000237	-0.666357	0.000237	0.507991	0.147633	7461	10	24	0.333894	4756	6.21	4.0082	19.5695	0.00618	0.0474	39995244	4756	15.443836	1.023427	0.000709	0.516087	0.000175	0.496056	0.000121	-5.8e-05	2.09402559957199	6800	Est.	tropics_55	1.1372807	1.01918796788231	0.334273624823695	0.9951347966906	1.35428571428571	1.02405978357282	1220.10743801653	0.09	0.01189
14	4.238095	0.035885	0.000273	-0.687459	0.000273	0.515581	0.143337	7475	10	22	0.333861	5053	6.3307	5.2384	68.4932	0.00117	0.0484	39994947	5053	15.482192	1.019771	0.000738	0.516099	0.000181	0.494341	0.000189	-9.3e-05	2.06988829538465	6891	Transient	tropics_55	1.4	1.01644059099857	0.369918699186992	0.974332820812041	1.50828729281768	1.0429662924985	758.396825396825	0.09	0.0126325
14.707838	6.502019	0.062368	0.000419	-0.693145	0.000419	0.532729	0.132349	7783	11	56	0.257833	27002	7.3944	4.8904	68.4932	0.00612	0.0597	39972998	27002	16.326027	1.023072	0.001017	0.511808	0.000239	0.500128	0.000231	-0.000108	2.01010036200159	6963	Est.	tropics_55	1.33707618181818	1.04035097717731	0.411996066863324	0.976930978572358	1.75313807531381	1.06518531255998	572.939393939394	0.09	0.067505
18.952949	11.853826	0.017358	0.000765	-0.727242	0.000765	0.526793	0.121855	8217	15	58	0.671638	15288	5.8383	6.0795	273.9726	0.00629	0.0572	39984712	15288	17.515068	0.98415	0.001083	0.498913	0.000269	0.493619	0.000297	-0.000146	1.4113588018085	7387	Est.	tropics_55	1.26352993333333	1.03389678965515	0.706371191135734	0.968585564230253	2.84386617100372	1.06720567887379	410.286195286195	0.09	0.03822
18.639459	8.616745	0.020336	0.000556	-0.724724	0.000556	0.527136	0.122207	8637	14	44	0.3347	22934	5.3315	7.2301	273.9726	0.00597	0.0559	39977066	22934	18.665753	1.014457	0.000976	0.502065	0.000246	0.505574	0.000242	-0.000125	1.81909369820662	8222	Transient	tropics_55	1.33138992857143	1.00600043695473	0.569672131147541	0.964931355471992	2.26016260162602	1.04264855392089	504.987603305785	0.09	0.057335
11.221675	4.274998	0.032284	0.000276	-0.665143	0.000276	0.502463	0.131257	8413	14	26	0.411835	10832	5.3861	6.6164	45.6621	0.00628	0.0605	39989168	10832	18.052055	1.014354	0.001173	0.502744	0.000272	0.504879	0.00031	-0.000144	1.82181016997256	8251	Est.	tropics_55	0.801548214285714	1.0181956022453	0.235294117647059	1.02278692903368	1.01470588235294	0.99521469500613	423.409677419355	0.09	0.02708
12.129725	3.173034	0.022638	0.000205	-0.672437	0.000205	0.501309	0.130754	9113	12	50	0.37828	12919	6.188	8.5329	68.4932	0.00648	0.0574	39987081	12919	19.969863	1.000594	0.000976	0.508401	0.000263	0.492359	0.000137	-7.6e-05	2.21763837996284	8871	Transient	tropics_55	1.01081041666667	1.02228894446527	0.210040983606557	1.00405597601022	0.779467680608365	1.01817779303313	954.408759124088	0.09	0.0322975
9.601369	7.230315	0.017113	0.000466	-0.652128	0.000466	0.488519	0.133635	9169	12	44	0.315595	12440	6.0737	4.3479	91.3242	0.00621	0.0576	39987560	12440	20.123288	1.000434	0.00109	0.510252	0.00024	0.490442	0.000132	-4.9e-05	2.39874305672363	9106	Transient	tropics_55	0.800114083333333	1.01681896680928	0.427522935779816	1.02093876069461	1.94166666666667	0.996079047063669	1012.38636363636	0.09	0.0311
13.025483	7.51341	0.00956	0.000485	-0.679632	0.000485	0.498362	0.13039	9169	12	44	0.315595	12440	6.0737	4.3479	91.3242	0.00621	0.0576	39987560	12440	20.123288	1.000434	0.00109	0.510252	0.00024	0.490442	0.000132	-4.9e-05	2.39874305672363	9108	Transient	tropics_55	1.08545691666667	1.00916786391623	0.444954128440367	0.993241499743339	2.02083333333333	1.01614869852093	987.80303030303	0.09	0.0311
9.571692	3.34886	0.082859	0.000216	-0.65189	0.000216	0.521638	0.120414	9323	11	43	0.177907	15969	5.6405	4.7699	54.7945	0.00617	0.0617	39984031	15969	20.545205	1.020189	0.001556	0.513243	0.000187	0.49712	0.000198	-3e-06	2.6363150159183	9639	Est.	tropics_55	0.870153818181818	1.06488956159446	0.138817480719794	1.01523068420936	1.15508021390374	1.04932008368201	608.151515151515	0.09	0.0399225
12.001813	5.13016	0.062254	0.000331	-0.671409	0.000331	0.521575	0.116437	9491	11	100	0.480918	54579	4.0229	5.2301	Inf	0.00609	0.0567	39945421	54579	21.005479	1.032213	0.001377	0.514234	0.000134	0.502009	0.000205	-3e-06	2.05338851984377	9780	Est.	tropics_55	1.09107390909091	1.03102036642418	0.240377632534495	0.993687869928126	2.47014925373134	1.03897539685543	567.985365853659	0.09	0.1364475
12.163082	6.571074	-0.004045	0.000424	-0.672705	0.000424	0.488367	0.119356	9729	11	99	0.47827	23332	3.2526	4.2	136.9863	0.00629	0.037	39976668	23332	21.657534	0.957035	0.00156	0.511294	0.00017	0.468249	0.000355	-6.7e-05	1.9233314625603	9958	Transient	tropics_55	1.10573472727273	1.0406758059976	0.271794871794872	0.998107305168838	2.49411764705882	1.0429643202655	336.214084507042	0.09	0.05833
15.894828	4.742387	0.000815	0.000306	-0.702679	0.000306	0.505457	0.111941	9911	12	38	0.288662	5768	3.3845	6.263	24.9066	0.00653	0.0513	39994232	5768	22.156164	0.998921	0.001948	0.509967	0.000195	0.489944	0.000352	-3.4e-05	2.14593758161231	10679	Transient	tropics_55	1.324569	1.00189637839503	0.157084188911704	0.971154471130148	1.56923076923077	1.03166280227944	318.014204545455	0.09	0.01442
10.073753	6.150743	0.050115	0.000397	-0.655923	0.000397	0.50677	0.113319	9855	12	55	0.242401	7830	3.5053	6.1082	45.6621	0.00617	0.0506	39992170	7830	22.00274	0.973025	0.001896	0.509519	0.000184	0.47776	0.000446	-8.3e-05	2.27966521925756	10975	Est.	tropics_55	0.839479416666667	1.08053955397231	0.209388185654008	1.01853481177169	2.15760869565217	1.06072086403215	254.078475336323	0.09	0.019575
12.729448	6.487332	-0.020248	0.000419	-0.677254	0.000419	0.482991	0.114589	10359	10	116	0.717047	46665	3.3064	3.3082	Inf	0.00633	0.0149	39953335	46665	23.383562	0.978677	0.000702	0.518452	0.000187	0.472163	7.5e-05	-3.6e-05	1.2482377011495	11439	Transient	tropics_55	1.2729448	1.00130647208053	0.596866096866097	0.979859416981614	2.24064171122995	1.02293275839064	1527.85333333333	0.09	0.1166625
9.968537	6.839597	-0.009415	0.000441	-0.655078	0.000441	0.477488	0.120674	10373	10	113	0.705164	42020	3.3374	6.2233	Inf	0.00627	0.0155	39957980	42020	23.421918	0.970492	0.000691	0.518458	0.000191	0.468206	6.8e-05	-3.4e-05	1.27855139907993	11461	Est.	tropics_55	0.9968537	1.0207494573318	0.638205499276411	1.0018199115189	2.30890052356021	1.01982460711738	1774.61764705882	0.09	0.10505
9.143921	4.679039	0.017727	0.000302	-0.648454	0.000302	0.486928	0.118883	10597	10	31	0.436933	4408	4.237	7.8315	54.7945	0.00892	0.03	39995592	4408	24.035616	0.965347	0.000981	0.517256	0.000208	0.466875	0.000185	-6.9e-05	1.74019340831275	11737	Est.	tropics_55	0.9143921	1.05442401109147	0.307849133537207	1.01082149598748	1.45192307692308	1.0429515394913	642.610810810811	0.09	0.01102
9.225564	5.01679	0.042287	0.000324	-0.64911	0.000324	0.499323	0.120285	10863	10	12	0.470297	1212	4.6567	8.1986	6.6823	0.00911	0.0375	39998788	1212	24.764384	1.007641	0.000772	0.517465	0.00014	0.487021	8.6e-05	-1.4e-05	1.38125568264078	12725	Transient	tropics_55	0.9225564	1.0352832332362	0.419689119170984	1.00975061950067	2.31428571428571	1.02525969106055	1398.66279069767	0.09	0.00303
8.24	4.9312	0.053251	0.000318	-0.641194	0.000318	0.500909	0.20833	2897	10	29	0.665698	6192	6.904	6.1397	45.6621	0.00635	0.0212	39993808	6192	2.939726	1.000435	0.000956	0.517981	0.000181	0.483038	7.4e-05	-5e-06	1.4183365753993	2065	Est.	tropics_56	0.824	1.0542357476279	0.332635983263598	1.01676164299988	1.75690607734807	1.03699708925592	2815.27027027027	0.09	0.01548
10.210368	6.00416	0.04362	0.000387	-0.65702	0.000387	0.504267	0.20369	3359	9	50	0.742813	25600	4.9343	7.4055	91.3242	0.00636	0.0156	39974400	25600	4.205479	1.016691	0.000944	0.520883	0.000176	0.488158	7.8e-05	-8e-06	1.03675565568806	2293	Transient	tropics_56	1.13448533333333	1.02743639614372	0.409957627118644	0.995221285150606	2.19886363636364	1.03299956161735	2611.41025641026	0.09	0.064
9.287375	4.560273	0.042988	0.000294	-0.649606	0.000294	0.499983	0.186937	3793	8	27	0.586001	6186	5.1998	6.0904	39.1389	0.00652	0.0215	39993814	6186	5.394521	0.995251	0.001163	0.525819	0.000176	0.473383	0.000142	-1.1e-05	1.5526027204057	2783	Est.	tropics_56	1.160921875	1.04890662523428	0.252794496990542	0.99321535228383	1.67045454545455	1.05619128697059	1316.45774647887	0.09	0.015465
8.766298	6.67232	0.026468	0.00043	-0.645421	0.00043	0.489882	0.194142	4297	11	46	0.476275	17998	5.6334	4.3151	Inf	0.00626	0.0463	39982002	17998	6.775342	1.010996	0.000802	0.513524	0.000192	0.492489	0.000135	-6.4e-05	1.88324512485473	2977	Transient	tropics_56	0.796936181818182	1.01565326514795	0.536159600997506	1.02126036108478	2.23958333333333	0.994706480753885	1438.08888888889	0.09	0.044995
13.853797	4.371811	0.016468	0.000282	-0.686285	0.000282	0.5052	0.177057	4227	10	44	0.512481	15023	5.4516	4.1233	136.9863	0.00627	0.0423	39984977	15023	6.583562	1.017502	0.000888	0.515507	0.000175	0.493808	0.000226	-9.3e-05	1.82227247388856	3201	Transient	tropics_56	1.3853797	0.999117785445641	0.317567567567568	0.976597581865636	1.61142857142857	1.02306969510417	783.438053097345	0.09	0.0375575
10.454186	10.516001	0.014485	0.000678	-0.658978	0.000678	0.490673	0.184776	4367	11	53	0.434827	19594	5.8082	4.5068	136.9863	0.00119	0.0488	39980406	19594	6.967123	1.001889	0.000802	0.512938	0.000197	0.488571	9.3e-05	-4.3e-05	1.92157059930816	3225	Est.	tropics_56	0.950380545454545	1.0126774682435	0.845386533665835	1.00865957790026	3.44162436548223	1.00430234295527	1986.83870967742	0.09	0.048985
8.292201	4.536948	0.042936	0.000293	-0.641613	0.000293	0.496146	0.184372	4381	11	51	0.417328	19898	6.1337	4.5452	Inf	0.0062	0.0534	39980102	19898	7.005479	0.997445	0.000731	0.512989	0.000202	0.486379	9.6e-05	-5.5e-05	1.94773697316047	3335	Est.	tropics_56	0.753836454545455	1.04654500745733	0.400820793433653	1.02622587802262	1.45049504950495	1.02008104790708	1920.54166666667	0.09	0.049745
8.004069	3.505579	0.051719	0.000226	-0.639299	0.000226	0.499362	0.177944	4549	10	67	0.263333	19519	6.5591	4.5863	39.1389	0.00632	0.0698	39980481	19519	7.465753	0.997493	0.001101	0.516427	0.000219	0.48306	7e-05	-1e-06	2.11832390070742	3597	Est.	tropics_56	0.8004069	1.05572649182864	0.205267938237965	1.02175561234907	1.03196347031963	1.03374736057633	2542.05714285714	0.09	0.0487975
9.930046	7.989372	0.014922	0.000515	-0.654768	0.000515	0.488698	0.173173	5081	9	34	0.513913	9200	7.0884	6.0438	68.4932	0.00585	0.0736	39990800	9200	8.923288	0.99785	0.001156	0.520888	0.00017	0.479133	0.000162	-2.1e-05	1.84118614706195	3848	Transient	tropics_56	1.10333844444444	1.01722091384935	0.445501730103806	0.99745547435509	3.02941176470588	1.01996314175813	1068.96913580247	0.09	0.023
10.042793	6.122043	0.059479	0.000395	-0.655674	0.000395	0.511422	0.154514	5179	9	41	0.454598	8656	8.2752	6.3123	45.6621	0.00625	0.0935	39991344	8656	9.191781	1.00513	0.001132	0.520171	0.000167	0.483303	0.000167	-2.6e-05	2.01316608881366	4424	Est.	tropics_56	1.11586588888889	1.05586687671502	0.348939929328622	0.997925829381863	2.36526946107784	1.05818089273189	925.233532934132	0.09	0.02164
5.568627	10.172892	-0.025343	0.000656	-0.619737	0.000656	0.453226	0.153847	5795	7	40	0.789451	6882	3.7992	8	Inf	0.00645	0.0177	39993118	6882	10.879452	0.957222	0.000796	0.528871	0.000195	0.452638	2.7e-05	6e-06	0.966092911330361	4914	Est.	tropics_56	0.795518142857143	1.0185468345839	0.824120603015075	1.01742378687418	3.36410256410256	1.00129905133904	5698.03703703704	0.09	0.017205
5.580128	7.7564	0.002328	5e-04	-0.619829	5e-04	0.465941	0.148878	5865	7	22	0.636723	3039	4.1562	8.1918	39.1389	0.00125	0.0285	39996961	3039	11.071233	0.961022	0.001034	0.530749	2e-04	0.452806	5.8e-05	1.6e-05	1.33488179121518	5061	Est.	tropics_56	0.797161142857143	1.04298414801745	0.483558994197292	1.01373047138849	2.5	1.02900800784442	2566.86206896552	0.09	0.0075975
10.534884	1.853434	-0.010194	0.00012	-0.659627	0.00012	0.478799	0.153685	6103	7	11	0.439211	913	3.873	8.6274	4.7237	0.0065	0.0296	39999087	913	11.723288	1.004399	0.000856	0.530983	0.000162	0.473063	6.7e-05	3e-06	1.50070227317525	5658	Transient	tropics_56	1.50498342857143	0.985522469368223	0.14018691588785	0.973748982544526	0.740740740740741	1.01212523490529	2293.80597014925	0.09	0.0022825
13.015943	3.737567	0.051521	0.000241	-0.679555	0.000241	0.519841	0.141001	6677	9	44	0.754591	24885	5.0978	3.7918	273.9726	0.00618	0.0293	39975115	24885	13.29589	1.015169	0.000625	0.522489	0.000161	0.485997	8.6e-05	-4.3e-05	0.912920665691831	6317	Transient	tropics_56	1.44621588888889	1.03713893583945	0.3856	0.970053890313574	1.49689440993789	1.06963828994829	1639.54651162791	0.09	0.0622125
9.754073	3.877512	0.048384	0.00025	-0.653355	0.00025	0.504751	0.13594	6943	9	41	0.590093	20007	6.3156	4.5205	273.9726	-0.00359	0.0505	39979993	20007	14.024658	0.986907	0.001189	0.521724	0.000221	0.47326	0.000265	-9.4e-05	1.42762857025091	6539	Est.	tropics_56	1.08378588888889	1.06349799344748	0.210260723296888	0.997265312650254	1.13122171945701	1.06654059079576	512.981132075472	0.09	0.0500175
9.873618	4.015623	0.018321	0.000259	-0.654315	0.000259	0.49018	0.138609	7643	11	41	0.589813	12487	5.6697	6.4384	45.6621	0.00627	0.0353	39987513	12487	15.942466	1.005403	0.000927	0.515261	0.000186	0.488027	9e-05	-1.9e-05	1.69367659795557	7463	Transient	tropics_56	0.897601636363636	1.01301653085091	0.279395900755124	1.00880525072799	1.39247311827957	1.0044116411592	1540.1	0.09	0.0312175
10.164011	2.795031	0.036858	0.00018	-0.656648	0.00018	0.500508	0.134177	7699	10	45	0.478618	11692	5.5077	6.5918	68.4932	0.00648	0.0364	39988308	11692	16.09589	0.994604	0.001124	0.515567	0.000173	0.482558	0.00021	-4.9e-05	1.98016071540602	7711	Est.	tropics_56	1.0164011	1.04317464929834	0.160142348754448	1.00585709918976	1.04046242774566	1.03719760111738	638.938095238095	0.09	0.02923
12.984517	3.791199	0.045032	0.000245	-0.679303	0.000245	0.516175	0.128766	7727	10	42	0.454847	11461	5.6545	6.6685	91.3242	0.00631	0.0395	39988539	11461	16.172603	0.9996	0.000936	0.515316	0.000162	0.485222	0.000178	-5.2e-05	1.96715219932043	7791	Est.	tropics_56	1.2984517	1.04647992530593	0.261752136752137	0.983804553899765	1.51234567901235	1.06379141918545	723.404494382022	0.09	0.0286525
14.630998	4.522966	0.051829	0.000292	-0.692527	0.000292	0.526717	0.120576	8217	13	49	0.470133	19269	6.1355	4.1123	68.4932	0.0061	0.0525	39980731	19269	17.515068	1.010106	0.001185	0.505201	0.000166	0.500112	0.000206	-3.9e-05	1.67135770332202	8366	Est.	tropics_56	1.12546138461538	1.04265852362168	0.246413502109705	0.990319073904912	1.75903614457831	1.05319808362927	585.320388349515	0.09	0.0481725
12.592727	12.941402	0.002286	0.000835	-0.676156	0.000835	0.493018	0.12914	8973	13	39	0.609421	11145	4.9538	6.1699	34.2466	0.00625	0.0231	39988855	11145	19.586301	0.98375	0.000831	0.504289	0.000202	0.488013	0.000159	-7.3e-05	1.55671171934761	9068	Transient	tropics_56	0.968671307692308	1.01884484359864	1.00481347773767	1.00848556255699	4.13366336633663	1.01025587433122	812.201257861635	0.09	0.0278625
18.485116	4.816482	0.000582	0.000311	-0.723484	0.000311	0.516018	0.120241	9015	13	35	0.571343	10008	5.1684	7.3425	68.4932	0.00623	0.0267	39989992	10008	19.70137	0.986745	0.000981	0.504465	0.000217	0.489371	0.000226	-9.5e-05	1.64640877602625	9107	Transient	tropics_56	1.421932	1.01402304485441	0.317023445463812	0.961532240758373	1.4331797235023	1.05445153063831	532.03982300885	0.09	0.02502
10.449791	4.373002	0.075874	0.000282	-0.658943	0.000282	0.521583	0.118297	9183	13	32	0.470504	9103	5.5906	6.7452	68.4932	0.00615	0.0346	39990897	9103	20.161644	1.007597	0.001513	0.506643	0.00025	0.497495	0.000245	-6.2e-05	1.78197815048204	9896	Est.	tropics_56	0.803830076923077	1.07069258189275	0.186384666226041	1.02122783731312	1.128	1.04841857707113	482.844897959184	0.09	0.0227575
10.556604	2.567551	0.014055	0.000166	-0.659801	0.000166	0.49064	0.13154	9967	11	14	0.764706	1156	4.6789	4.5712	10.9589	0.00642	0.0095	39998844	1156	22.309589	0.983674	0.000663	0.512242	0.000194	0.480288	1.8e-05	-1.6e-05	0.972308368348589	10748	Transient	tropics_56	0.959691272727273	1.03098611520441	0.250377073906486	1.00919916395348	0.855670103092783	1.02155373442601	7307.77777777778	0.09	0.00289
14.431818	1.108988	-0.023951	7.2e-05	-0.690927	7.2e-05	0.487267	0.134155	10093	12	8	0.62844	436	4.8927	4.7466	4.7237	0.00593	0.0185	39999564	436	22.654795	0.988774	0.000812	0.508749	0.000198	0.486136	9.1e-05	-3.8e-05	1.13722832748971	11062	Transient	tropics_56	1.2026515	0.98741830684235	0.0886699507389163	0.984987338536066	0.363636363636364	1.00232650945414	1474.23076923077	0.09	0.00109
13	1.638889	0.02934	0.000106	-0.679427	0.000106	0.508065	0.126573	10037	11	10	0.732475	699	4.6701	4.6699	7.2098	0.0064	0.0136	39999301	699	22.50137	0.981155	0.000861	0.511088	0.000208	0.480197	0.00011	-4.5e-05	1.02060588303234	11538	Est.	tropics_56	1.18181818181818	1.049553493938	0.123112659698026	0.991820130949323	0.509615384615385	1.05803451500113	1150.66363636364	0.09	0.0017475
4.647773	6.394155	0.038824	0.000413	-0.61234	0.000413	0.479681	0.217414	2407	11	20	0.610859	5286	9.0005	6.4904	54.7945	0.00132	0.0239	39994714	5286	1.59726	0.976465	0.001228	0.515117	0.000299	0.474095	5.2e-05	-9e-06	1.439519430554	1723	Est.	tropics_58	0.422524818181818	1.06464389419801	0.336319218241042	1.05234522344872	1.38127090301003	1.01178244866535	4181.03846153846	0.09	0.013215
7.343902	5.557341	-0.009803	0.000359	-0.633996	0.000359	0.466899	0.218348	2491	10	19	0.436296	3791	9.1399	6.2027	24.9066	0.00616	0.0351	39996209	3791	1.827397	0.992276	0.00129	0.519558	0.000294	0.477656	7.4e-05	-1.1e-05	1.77806753804581	1806	Transient	tropics_58	0.7343902	0.997953082387461	0.278294573643411	1.02099825376373	1.22108843537415	0.977479608756092	2950.64864864865	0.09	0.0094775
7.352436	4.703869	0.009935	0.000303	-0.634065	0.000303	0.476236	0.212291	3751	7	21	0.47872	3595	7.1039	4.5178	22.8311	0.00655	0.0224	39996405	3595	5.279452	1.004963	0.000623	0.530513	0.000186	0.473828	6e-05	-3.9e-05	1.83945674657122	2255	Transient	tropics_58	1.050348	1.00499671724928	0.486356340288925	0.999845827930293	1.62903225806452	1.00508201288231	3538.18333333333	0.09	0.0089875
3.916905	5.594814	0.014868	0.000361	-0.60647	0.000361	0.465568	0.213097	3541	7	25	0.570494	3823	6.3281	8.0137	27.3973	0.00633	0.0216	39996177	3823	4.70411	0.992593	0.00071	0.531945	0.000206	0.466782	0.000113	-6.4e-05	1.68475755819872	2344	Transient	tropics_58	0.559557857142857	1.02255312956515	0.508450704225352	1.02505388141569	1.75242718446602	0.997399214194206	1885.81415929204	0.09	0.0095575
10.624242	2.973958	0.003261	0.000192	-0.660344	0.000192	0.485666	0.201591	3555	6	25	0.594119	3639	6.4228	8.037	39.1389	0.00627	0.0178	39996361	3639	4.742466	1.003296	0.000611	0.532386	0.000206	0.471367	3.4e-05	-3.4e-05	1.62761266821964	2559	Transient	tropics_58	1.770707	0.999970420339421	0.314238952536825	0.9704867675149	0.932038834951456	1.0303351740788	5929.14705882353	0.09	0.0090975
4.777778	3.127794	0.070322	0.000202	-0.613385	0.000202	0.495526	0.20833	3779	7	21	0.477991	3544	7.2218	8.3438	14.4196	0.00653	0.0219	39996456	3544	5.356164	1.01257	0.000804	0.53035	0.000195	0.477529	6.1e-05	-2.3e-05	1.82820589421107	2991	Est.	tropics_58	0.682539714285714	1.05953522669595	0.251243781094527	1.02105163720468	1.03589743589744	1.03768776346567	3415.24590163934	0.09	0.00886
6.465479	5.253263	0.060876	0.000339	-0.62694	0.000339	0.497642	0.2016	4017	7	28	0.489039	9625	5.7233	5.3397	68.4932	0.00716	0.0219	39990375	9625	6.008219	1.023442	0.000927	0.531554	0.000139	0.48152	9.1e-05	0	1.50248648645629	3136	Est.	tropics_58	0.923639857142857	1.0384243786097	0.365695792880259	1.00502306059512	2.43884892086331	1.03348147532813	2215.38461538462	0.09	0.0240625
7.377336	8.012991	0.026455	0.000517	-0.634265	0.000517	0.484326	0.19474	5235	7	30	0.648137	8563	5.1589	9.9658	54.7945	0.00617	0.0223	39991437	8563	9.345205	1.015184	0.000653	0.527977	0.000172	0.480907	4e-05	-1.9e-05	1.29345584185648	3380	Transient	tropics_58	1.05390514285714	1.01145018032222	0.791730474732006	1.00444741736621	3.00581395348837	1.00710948270664	4868.5	0.09	0.0214075
6.015152	7.753558	0.010264	5e-04	-0.623323	5e-04	0.471324	0.192937	4591	6	30	0.528648	5393	4.138	8.6671	54.7945	0.00641	0.018	39994607	5393	7.580822	0.975951	0.00083	0.534816	0.000183	0.456394	6.7e-05	-1e-05	1.66762123700278	3564	Transient	tropics_58	1.00252533333333	1.03521268540081	0.602409638554217	1.00251266794777	2.73224043715847	1.03271296292239	2879.65671641791	0.09	0.0134825
5.439614	4.937175	0.035644	0.000319	-0.618701	0.000319	0.481197	0.193354	4633	6	30	0.554117	4324	4.0901	9.511	24.9066	0.00607	0.0178	39995676	4324	7.69589	0.978831	0.000752	0.535506	0.000179	0.457158	5.9e-05	-1.4e-05	1.60341498719282	3980	Est.	tropics_58	0.906602333333333	1.05869845018454	0.424202127659574	1.00585928351818	1.78212290502793	1.05258357066922	3277.18644067797	0.09	0.01081
8.727069	4.601124	-0.000656	0.000297	-0.645106	0.000297	0.476466	0.185593	6019	5	23	0.547062	4919	6.794	11.0466	34.2466	0.00617	0.0345	39995081	4919	11.493151	0.999142	0.000801	0.53642	0.000149	0.465847	8.6e-05	-1.3e-05	1.60972373322668	4405	Transient	tropics_58	1.7454138	1.00020238877052	0.370786516853933	0.977977947922485	1.99328859060403	1.02279503785578	2158.05813953488	0.09	0.0122975
4.875874	3.248579	0.039757	0.00021	-0.614173	0.00021	0.481007	0.182732	6005	5	24	0.580715	5092	6.4752	11.026	27.3973	0.00623	0.0306	39994908	5092	11.454795	0.993966	0.000819	0.536927	0.000152	0.462989	8.1e-05	-9e-06	1.56639908935607	4691	Est.	tropics_58	0.9751748	1.04687473002214	0.256410256410256	1.00775001119464	1.38157894736842	1.03891669132528	2255.95061728395	0.09	0.01273
4.77757	4.460805	0.012108	0.000288	-0.613383	0.000288	0.46753	0.188454	5949	5	26	0.674819	5929	5.8785	10.7507	68.4932	0.00643	0.022	39994071	5929	11.30137	1.002044	0.000698	0.536792	0.000167	0.466857	3.1e-05	-3e-06	1.30670165435426	4792	Transient	tropics_58	0.955514	1.01011691959225	0.412607449856733	1.0088000916967	1.72455089820359	1.00144155490868	6079.16129032258	0.09	0.0148225
9.233716	4.379421	0.041144	0.000283	-0.649175	0.000283	0.499015	0.174874	6397	6	42	0.655854	19669	6.7108	11.3616	54.7945	0.00646	0.0401	39980331	19669	12.528767	1.026871	0.00087	0.534469	0.000192	0.480519	5.6e-05	-1.1e-05	1.34860296400985	5311	Transient	tropics_58	1.53895266666667	1.01473519366222	0.325287356321839	0.977562107876067	1.47395833333333	1.03849171416739	3122.75	0.09	0.0491725
8.842353	4.522598	0.012815	0.000292	-0.646032	0.000292	0.483641	0.163839	6649	6	80	0.643896	26804	5.4218	7.3616	273.9726	0.00593	0.0315	39973196	26804	13.219178	0.983003	0.001301	0.534676	0.000194	0.459926	0.000269	-7.1e-05	1.57155961263219	5428	Transient	tropics_58	1.4737255	1.03041136598229	0.224442736356649	0.980259764149042	1.50515463917526	1.051562642686	609.066914498141	0.09	0.06701
3.71302	3.505236	0.008416	0.000226	-0.604832	0.000226	0.461957	0.174981	6789	7	64	0.368405	15958	5.3178	7.7452	68.4932	0.00618	0.0534	39984042	15958	13.60274	0.991072	0.002471	0.531996	0.000191	0.466153	0.000636	-0.000133	1.98503194101641	5520	Transient	tropics_58	0.530431428571429	1.01753607617503	0.0914609469850263	1.02663586728099	1.18324607329843	0.990998663528927	275.127358490566	0.09	0.039895
8.309207	4.221049	0.052026	0.000272	-0.64175	0.000272	0.500723	0.149479	6733	6	79	0.513277	18152	5.5342	7.5918	68.4932	0.00664	0.0426	39981848	18152	13.449315	0.978551	0.001948	0.533453	0.000196	0.458953	0.000467	-0.000103	1.88307799389917	5655	Est.	tropics_58	1.38486783333333	1.07649282524745	0.139630390143737	0.986723233811996	1.38775510204082	1.09101149790937	320.083511777302	0.09	0.04538
4.267094	4.791481	0.048469	0.000309	-0.609283	0.000309	0.483081	0.162428	6943	8	63	0.505943	24315	4.3049	12.311	54.7945	0.00616	0.0565	39975685	24315	14.024658	1.019312	0.001493	0.525796	0.000201	0.484974	0.000306	-7.7e-05	1.79449619113236	5892	Transient	tropics_58	0.53338675	1.0297758014898	0.206965840589417	1.03412842879437	1.53731343283582	0.996096697967314	530.81045751634	0.09	0.0607875
8.345303	6.836989	0.054291	0.000441	-0.64204	0.000441	0.502043	0.146088	6915	8	57	0.484449	21189	4.2528	11.8534	45.6621	0.00599	0.0546	39978811	21189	13.947945	1.025017	0.001882	0.5263	0.000201	0.487287	0.000456	-0.000112	1.86639602898007	6027	Est.	tropics_58	1.043162875	1.03002369021039	0.23432518597237	0.999843898807463	2.19402985074627	1.03028194883098	320.368421052632	0.09	0.0529725
7.496665	4.319546	0.048312	0.000279	-0.635223	0.000279	0.495937	0.145178	7097	8	100	0.385376	43490	4.2239	3.7397	136.9863	0.00643	0.05	39956510	43490	14.446575	1.002421	0.001091	0.524987	0.000187	0.477559	0.000122	-1.6e-05	1.7360360045589	6291	Est.	tropics_58	0.937083125	1.04696334937065	0.255728689275894	1.00920084855296	1.49197860962567	1.03848320312255	1189.98360655738	0.09	0.108725
5.772021	5.878077	0.050304	0.000379	-0.621371	0.000379	0.489638	0.139635	7559	8	47	0.197909	6695	5.1035	12.9562	91.3242	0.00621	0.0602	39993305	6695	15.712329	1.001031	0.001208	0.525087	0.000177	0.476905	0.000255	-6.8e-05	2.6848773158865	6765	Est.	tropics_58	0.721502625	1.05050765797601	0.313741721854305	1.02308269127016	2.14124293785311	1.02669923779369	547.588235294118	0.09	0.0167375
10.326816	2.803806	0.034772	0.000181	-0.657955	0.000181	0.500057	0.130257	7573	8	42	0.171848	6820	5.1506	12.9753	39.1389	0.00644	0.0629	39993180	6820	15.750685	1.007963	0.001277	0.524872	0.000179	0.48039	0.000254	-6.1e-05	2.70485845613199	7362	Transient	tropics_58	1.290852	1.02720398905694	0.141738449490995	0.986734626633577	1.01117318435754	1.04093965319844	512.822834645669	0.09	0.01705
11.244161	4.29495	0.052726	0.000277	-0.665324	0.000277	0.512925	0.128194	7699	8	41	0.292234	10211	5.2315	5.5466	136.9863	0.0063	0.0681	39989789	10211	16.09589	1.023241	0.001087	0.524213	0.000196	0.488295	0.000207	-6.7e-05	2.42972959345652	7558	Est.	tropics_58	1.405520125	1.03019794063584	0.254829806807728	0.980721443523775	1.41326530612245	1.05044081958652	619.294685990338	0.09	0.0255275
5.69157	6.665666	-0.002235	0.00043	-0.620724	0.00043	0.46438	0.1292	8357	6	55	0.671352	15579	3.6499	5.1863	91.3242	0.00649	0.023	39984421	15579	17.89863	0.984296	0.000638	0.535886	0.000157	0.459361	2.7e-05	-2e-06	1.5165335032583	8195	Transient	tropics_58	0.948595	1.01368642740885	0.67398119122257	1.00311466762822	2.73885350318471	1.01092604727001	4785.18518518519	0.09	0.0389475
5.244418	4.560706	0.027681	0.000294	-0.617133	0.000294	0.476683	0.125118	8469	6	47	0.596419	8546	3.6487	5.4932	39.1389	0.00631	0.0186	39991454	8546	18.205479	0.980761	0.000816	0.535523	0.000144	0.458023	7.8e-05	-3e-06	1.53997439507447	8495	Est.	tropics_58	0.874069666666667	1.04823466524242	0.360294117647059	1.00740572726029	2.04166666666667	1.04074031216773	1604.07692307692	0.09	0.021365
3.450689	3.087238	0.080641	0.000199	-0.602725	0.000199	0.495798	0.125131	8987	5	75	0.778556	39125	3.719	3.4575	136.9863	0.00612	0.0171	39960875	39125	19.624658	1.018931	0.001102	0.53908	0.000153	0.472669	8.5e-05	1.9e-05	1.00923821821039	9574	Est.	tropics_58	0.6901378	1.06384208281418	0.180580762250454	1.01528188797726	1.30065359477124	1.04893276267324	1472.12941176471	0.09	0.0978125
5.227402	6.666878	0.030326	0.00043	-0.616996	0.00043	0.477989	0.119559	9337	5	73	0.612796	17678	3.4348	6.1411	91.3242	0.00648	0.0377	39982322	17678	20.583562	0.987213	0.001169	0.538053	0.00014	0.458871	0.000158	-4e-06	1.75981489772539	9777	Est.	tropics_58	1.0454804	1.04414196013812	0.367835757057314	1.00280614052349	3.07142857142857	1.04166312536639	756.70253164557	0.09	0.044195
4.853801	6.85387	0.027378	0.000442	-0.613995	0.000442	0.475075	0.120025	9505	6	48	0.320163	11010	4.2065	4.5753	91.3242	0.00639	0.0634	39988990	11010	21.043836	0.998677	0.001122	0.535393	0.000171	0.466546	0.000161	-2.6e-05	2.41126023862927	10385	Est.	tropics_58	0.808966833333333	1.02911774397467	0.393939393939394	1.01081731089312	2.58479532163743	1.01828115555594	745.496894409938	0.09	0.027525
8.464587	6.306081	0.024906	0.000407	-0.642998	0.000407	0.487872	0.117154	9673	6	41	0.26662	12981	4.7928	2.8877	91.3242	0.00613	0.0776	39987019	12981	21.50411	1.008614	0.001135	0.53518	0.000198	0.471341	0.000106	-7e-06	2.2942172068715	10659	Transient	tropics_58	1.4107645	1.01646293372172	0.358590308370044	0.982312434400905	2.05555555555556	1.03507227251608	1105.22641509434	0.09	0.0324525
3.875617	4.256987	0.029821	0.000275	-0.606138	0.000275	0.472512	0.124097	9603	6	57	0.227505	11169	4.5828	3.8795	136.9863	0.00633	0.0734	39988831	11169	21.312329	1.011086	0.001292	0.535219	0.000191	0.472461	0.000146	-7e-06	2.34692020197223	10702	Transient	tropics_58	0.645936166666667	1.01897375603989	0.212848297213622	1.01912179388868	1.43979057591623	1.00010794541772	849.979452054794	0.09	0.0279225
4.635977	4.635665	0.062582	0.000299	-0.612246	0.000299	0.491363	0.115943	9799	6	47	0.23271	21241	5.1648	3.2329	54.7945	0.00633	0.0845	39978759	21241	21.849315	1.016979	0.000991	0.535736	0.00019	0.474762	8.3e-05	-1e-05	2.25093638325184	11193	Est.	tropics_58	0.772662833333333	1.04680799804364	0.301715438950555	1.0119384780343	1.57368421052632	1.03496699398857	1396.90361445783	0.09	0.0531025
4.321013	4.49205	0.025582	0.00029	-0.609716	0.00029	0.47238	0.114335	10205	5	91	0.57804	26403	4.515	7.3301	136.9863	0.00633	0.0597	39973597	26403	22.961644	0.979322	0.001109	0.536842	0.000158	0.456223	0.000127	0	1.95843232232692	11380	Est.	tropics_58	0.8642026	1.04757375777087	0.261496844003607	1.01241185048049	1.83544303797468	1.03541469851367	900.275590551181	0.09	0.0660075
5.326134	7.902996	-0.007833	0.00051	-0.617789	0.00051	0.460423	0.121234	10401	5	62	0.255468	14585	4.9518	4.8822	54.7945	0.00638	0.0757	39985415	14585	23.49863	1.000388	0.000971	0.536425	0.000146	0.466439	0.000139	-2.1e-05	2.33482445291989	11646	Transient	tropics_58	1.0652268	0.991812774644435	0.525231719876416	1.0050522413984	3.49315068493151	0.987102279183344	872.187050359712	0.09	0.0364625
6.503383	4.82509	0.032994	0.000311	-0.627245	0.000311	0.484174	0.109359	10359	5	63	0.317373	15225	4.9439	4.7671	91.3242	0.00614	0.0738	39984775	15225	23.383562	0.989319	0.001231	0.537063	0.000144	0.460723	0.000193	-1.8e-05	2.35212722978159	12220	Est.	tropics_58	1.3006766	1.04470280865593	0.25264012997563	0.994410552334868	2.15972222222222	1.05090043258097	566.626943005181	0.09	0.0380625
5.679369	4.141611	0.031485	0.000267	-0.620626	0.000267	0.480374	0.114213	10737	7	65	0.550312	25173	5.6941	5.8027	136.9863	0.00624	0.0821	39974827	25173	24.419178	1.008125	0.000889	0.531677	0.000165	0.474239	9.8e-05	-1.9e-05	1.85288701894644	12719	Transient	tropics_58	0.811338428571429	1.02366858841028	0.300337457817773	1.01115487365168	1.61818181818182	1.01293651513267	1165.4387755102	0.09	0.0629325
5.989162	5.080085	0.03841	0.000328	-0.623115	0.000328	0.484943	0.114624	10891	7	79	0.512498	27284	5.9239	6.2247	91.3242	0.00627	0.079	39972716	27284	24.841096	0.999397	0.000977	0.531167	0.000157	0.470551	9.4e-05	-1e-06	1.99630794658788	13105	Transient	tropics_58	0.855594571428571	1.03978418986776	0.335721596724667	1.00960968558229	2.08917197452229	1.03058542007136	1219.40425531915	0.09	0.06821
5.382865	4.222892	0.028313	0.000272	-0.618245	0.000272	0.477499	0.232277	2253	6	16	0.697059	7140	7.1507	5.8493	54.7945	0.00632	0.013	39992860	7140	1.175342	1.011379	0.000778	0.534902	0.000195	0.472908	5.8e-05	-2.3e-05	1.19058587807609	1469	Est.	tropics_59	0.897144166666667	1.0171435462387	0.349614395886889	1.00745437296675	1.39487179487179	1.00970801931877	4004.77586206897	0.09	0.01785
4.842444	6.887287	0.018345	0.000444	-0.613904	0.000444	0.470748	0.231286	2953	6	40	0.736275	9927	5.2632	7.7671	91.3242	0.00626	0.015	39990073	9927	3.093151	0.983204	0.000753	0.536335	0.000152	0.458468	5.5e-05	-2e-06	1.12003215864621	1619	Transient	tropics_59	0.807074	1.03591350647174	0.589641434262948	1.00913377378408	2.92105263157895	1.02678485739463	4205.2	0.09	0.0248175
5.162602	3.599577	0.05004	0.000232	-0.616476	0.000232	0.487141	0.216371	3051	6	29	0.696336	8516	5.3958	6.0164	136.9863	0.00621	0.0188	39991484	8516	3.361644	1.002743	0.000769	0.536022	0.000159	0.467829	2.9e-05	1e-05	1.18247045732285	2068	Est.	tropics_59	0.860433666666667	1.04843728458928	0.301690507152146	1.00712936777192	1.45911949685535	1.04128004035663	7461.06896551724	0.09	0.02129
6.48947	6.777011	0.014467	0.000437	-0.627133	0.000437	0.47525	0.207154	3541	7	47	0.671685	16673	4.6185	7.3589	136.9863	0.00621	0.0228	39983327	16673	4.70411	1.003354	0.000965	0.53165	0.000157	0.471977	8.3e-05	4e-06	1.39783915315362	2396	Est.	tropics_59	0.927067142857143	1.0111806536057	0.452849740932642	1.00464766794545	2.78343949044586	1.00693465995165	2495.8313253012	0.09	0.0416825
3.913557	4.704592	0.056809	0.000304	-0.606443	0.000304	0.485662	0.206127	3639	6	43	0.570699	17426	4.6385	5.2603	136.9863	0.00615	0.0252	39982574	17426	4.972603	1.004475	0.001367	0.533282	0.000165	0.471021	0.00013	2.3e-05	1.51064736988562	2534	Est.	tropics_59	0.6522595	1.05373814823156	0.222384784198976	1.02251155955042	1.84242424242424	1.03108353979971	1585.59230769231	0.09	0.043565
5.381393	4.374126	0.021314	0.000282	-0.618233	0.000282	0.474296	0.206064	3737	6	36	0.35892	18408	4.6148	5.5288	68.4932	0.00613	0.0303	39981592	18408	5.241096	1.001712	0.001231	0.534908	0.000161	0.468283	9.3e-05	3e-05	1.72058875797226	2554	Transient	tropics_59	0.896898833333333	1.01979687346385	0.229082047116166	1.00745516185918	1.75155279503106	1.01284052592129	2215.74193548387	0.09	0.04602
9.175481	5.986033	0.005472	0.000386	-0.648708	0.000386	0.481118	0.190472	4451	6	20	0.50368	4348	6.3843	4.2247	45.6621	0.00151	0.0462	39995652	4348	7.19726	0.991349	0.00081	0.533466	0.000172	0.464868	0.000163	-6.4e-05	1.65016480347615	3215	Est.	tropics_59	1.52924683333333	1.01426137388268	0.476543209876543	0.979857565071459	2.24418604651163	1.03495615959799	1168.53987730061	0.09	0.01087
5.818713	3.653295	0.027656	0.000236	-0.621746	0.000236	0.478837	0.194927	4325	6	26	0.612332	5368	5.6262	6.7753	30.4414	0.00642	0.0346	39994632	5368	6.852055	0.992598	0.000701	0.536263	0.000152	0.462971	0.000101	-3.4e-05	1.55819612038064	3380	Est.	tropics_59	0.9697855	1.03570828990903	0.336661911554922	1.00138552556439	1.55263157894737	1.03426996507341	1929.9702970297	0.09	0.01342
7.958522	4.548053	0.027877	0.000293	-0.638933	0.000293	0.487349	0.188385	5039	8	34	0.310637	13791	8.9399	5.8356	91.3242	0.00658	0.0638	39986209	13791	8.808219	1.011115	0.000826	0.525362	0.000176	0.481356	6.8e-05	-1.5e-05	1.71207210225138	3651	Est.	tropics_59	0.99481525	1.01696562659166	0.354721549636804	1.00474595673954	1.66477272727273	1.01245024472532	2770.36764705882	0.09	0.0344775
8.380385	4.719652	0.041622	0.000304	-0.642321	0.000304	0.495872	0.174755	5375	8	46	0.407717	22003	8.0725	6.7562	68.4932	0.00628	0.0731	39977997	22003	9.728767	1.002967	0.001252	0.52407	0.000156	0.478647	0.000176	-1.1e-05	1.86488444572785	4055	Est.	tropics_59	1.047548125	1.03941639070366	0.242811501597444	1.00381627931692	1.94871794871795	1.03598685461311	992.926136363636	0.09	0.0550075
9.279176	7.688651	0.024271	0.000496	-0.649541	0.000496	0.490711	0.171067	6229	9	29	0.721154	8736	7.3559	11.0288	54.7945	0.00609	0.036	39991264	8736	12.068493	0.990116	0.000754	0.522624	0.000155	0.473826	6.9e-05	-1.3e-05	1.18758745558009	4718	Transient	tropics_59	1.03101955555556	1.03479586046748	0.657824933687003	0.999352212629974	3.2	1.0356354442348	2479.23188405797	0.09	0.02184
6.520231	3.292365	0.064619	0.000212	-0.62738	0.000212	0.499723	0.164471	6355	9	31	0.596587	9199	6.6484	9.2603	68.4932	0.00604	0.0267	39990801	9199	12.413699	1.004707	0.001087	0.523443	0.000159	0.480023	0.000106	3e-06	1.37134552753375	5212	Est.	tropics_59	0.724470111111111	1.06175483423625	0.195032198712052	1.02014741067238	1.33333333333333	1.04103970018103	1551.61320754717	0.09	0.0229975
5.73548	2.766142	0.101527	0.000178	-0.621077	0.000178	0.51534	0.15871	6495	8	38	0.324114	15945	6.1233	9.6438	68.4932	0.00619	0.0382	39984055	15945	12.79726	1.02823	0.001828	0.526886	0.000151	0.487964	0.000187	5e-05	1.69638596528615	5411	Est.	tropics_59	0.716935	1.07647102613537	0.0973741794310722	1.01988928024675	1.17880794701987	1.05610249936471	848.716577540107	0.09	0.0398625
6.528595	5.220309	0.025057	0.000337	-0.627447	0.000337	0.480683	0.147382	6817	7	77	0.676675	35138	3.959	4.7479	Inf	0.00635	0.0365	39964862	35138	13.679452	0.964486	0.000986	0.530464	0.000154	0.454686	8.1e-05	1.5e-05	1.21012133584367	5598	Est.	tropics_59	0.932656428571429	1.06312954791667	0.341784989858012	1.00657772255738	2.18831168831169	1.05717572126698	1819.53086419753	0.09	0.087845
3.228275	3.081483	0.044296	0.000199	-0.600939	0.000199	0.476884	0.14541	7363	6	27	0.805371	8565	4.1281	4.7397	39.1389	0.00629	0.0091	39991435	8565	15.175342	1.028647	0.000833	0.533986	0.000193	0.481767	2.8e-05	-1e-06	0.855353819295154	6943	Est.	tropics_59	0.538045833333333	1.01618117337492	0.238895558223289	1.02679947384649	1.03108808290155	0.989864395029132	5193.21428571429	0.09	0.0214125
6.540201	8.317479	0.040254	0.000537	-0.627541	0.000537	0.488077	0.142066	7685	6	67	0.430052	34154	5.0474	3.5301	136.9863	0.006	0.02	39965846	34154	16.057534	1.00062	0.001062	0.536116	0.000157	0.466753	9e-05	1.2e-05	1.5420166378954	7044	Transient	tropics_59	1.0900335	1.04043010703999	0.505649717514124	0.995872266025598	3.4203821656051	1.04568583383503	1578.51111111111	0.09	0.085385
3.751265	4.008268	0.067411	0.000259	-0.605139	0.000259	0.490355	0.133679	7783	5	63	0.4545	30176	5.3475	3.4767	273.9726	0.00646	0.0344	39969824	30176	16.326027	0.990179	0.001561	0.537244	0.000169	0.460882	0.00016	2.9e-05	1.76359840358362	7149	Est.	tropics_59	0.750253	1.08034511834904	0.165919282511211	1.01629525424112	1.53254437869822	1.06394912363685	835.49375	0.09	0.07544
3.954819	4.350368	0.067102	0.000281	-0.606774	0.000281	0.490984	0.132329	7895	5	78	0.334519	28393	4.8742	3.7836	273.9726	0.00624	0.0536	39971607	28393	16.632877	1.013897	0.001751	0.539742	0.000152	0.469715	0.000186	4.2e-05	1.88767124279905	7530	Transient	tropics_59	0.7909638	1.05474673647919	0.160479725870931	1.00993909936196	1.84868421052632	1.04528064890412	711.44623655914	0.09	0.0709825
2.541847	3.113097	0.098911	0.000201	-0.595425	0.000201	0.501212	0.121021	7951	4	75	0.399706	34698	4.0314	3.937	136.9863	0.00627	0.0496	39965302	34698	16.786301	1.01231	0.002651	0.541335	0.000146	0.467559	0.000344	6.4e-05	1.87297201339328	7773	Est.	tropics_59	0.63546175	1.09054345213496	0.0758204451150509	1.01846029091648	1.37671232876712	1.071975943143	351.80523255814	0.09	0.086745
6.722071	3.564899	0.025195	0.00023	-0.629001	0.00023	0.481199	0.112317	8343	5	59	0.69486	10369	3.3151	13.9274	136.9863	0.00651	0.033	39989631	10369	17.860274	0.95345	0.001114	0.539176	0.000135	0.4423	0.000199	-2.8e-05	1.32788614014919	8346	Est.	tropics_59	1.3444142	1.07558348782632	0.206463195691203	0.988775698599714	1.7037037037037	1.08794709473208	564.407035175879	0.09	0.0259225
4.627753	2.286543	0.073179	0.000148	-0.61218	0.000148	0.496356	0.107769	8525	7	32	0.60521	4415	3.1184	5.3534	30.4414	0.00634	0.0316	39995585	4415	18.358904	1.008738	0.001443	0.530192	0.000139	0.475883	0.000268	-3.3e-05	1.30910256420826	9577	Est.	tropics_59	0.661107571428571	1.06660313175035	0.102564102564103	1.02258739164785	1.06474820143885	1.04302107871052	402.123134328358	0.09	0.0110375
8.413934	5.767183	-0.023736	0.000372	-0.642591	0.000372	0.4644	0.12083	9281	7	20	0.442793	2692	4.8189	15.2137	16.116	0.00637	0.048	39997308	2692	20.430137	0.99083	0.002035	0.530732	0.000154	0.467053	0.000484	-8.2e-05	1.6385522503233	9754	Transient	tropics_59	1.20199057142857	0.985581263395218	0.182800982800983	0.990948308705369	2.41558441558442	0.99431970247488	249.648760330579	0.09	0.00673
7.873449	2.706069	0.040026	0.000175	-0.63825	0.000175	0.492853	0.105427	9197	6	27	0.663009	4466	4.4376	3.1479	45.6621	0.00657	0.0271	39995534	4466	20.2	0.97332	0.001117	0.532774	0.000161	0.456937	0.000176	-2.6e-05	1.4074564901566	10784	Est.	tropics_59	1.3122415	1.0693685895947	0.156669650850492	0.991444765834758	1.08695652173913	1.0786016453034	599.017045454545	0.09	0.011165
7.492424	2.392367	0.048014	0.000154	-0.635189	0.000154	0.495313	0.112348	10009	7	35	0.722729	6463	4.3583	2.8493	91.3242	0.00629	0.0167	39993537	6463	22.424658	0.977359	0.001213	0.528953	0.000201	0.462125	0.000144	-1.4e-05	1.2505502947217	11955	Est.	tropics_59	1.07034628571429	1.07349023625553	0.126957955482275	1.00166808766486	0.766169154228856	1.07181606708142	780.194444444444	0.09	0.0161575
5.775253	4.502519	0.040718	0.00029	-0.621396	0.00029	0.484946	0.116192	10163	7	16	0.462944	3886	4.2255	3.2712	19.5695	0.0062	0.0347	39996114	3886	22.846575	1.015043	0.001536	0.52933	0.00015	0.479605	0.000253	-1.6e-05	1.41518460774004	12278	Transient	tropics_59	0.825036142857143	1.02612238562696	0.188802083333333	1.01485649990237	1.93333333333333	1.01113624753704	459.256916996047	0.09	0.009715
11.624	5.504778	-0.020665	0.000355	-0.668375	0.000355	0.478149	0.123192	10765	9	49	0.65073	15478	4.9065	4.8192	273.9726	0.00655	0.027	39984522	15478	24.49589	0.963252	0.000738	0.520946	0.000164	0.46247	8e-05	-2.1e-05	1.44929637566281	12567	Transient	tropics_59	1.29155555555556	1.0169167132538	0.481029810298103	0.98386546821894	2.16463414634146	1.03390273963717	1539.9	0.09	0.038695
10.22695	7.439628	-0.020445	0.00048	-0.657153	0.00048	0.472882	0.121306	10793	9	48	0.617546	12493	4.9731	4.8945	273.9726	0.00658	0.0283	39987507	12493	24.572603	0.972153	0.000682	0.520619	0.000165	0.467051	7.8e-05	-2.9e-05	1.54363634064415	12651	Transient	tropics_59	1.13632777777778	1.00782755588334	0.703812316715543	0.995593527850425	2.90909090909091	1.01248471794301	1555.20512820513	0.09	0.0312325
8.923977	2.327554	0.021281	0.00015	-0.646688	0.00015	0.487804	0.11891	10933	10	30	0.435224	4832	5.4124	4.8247	54.7945	0.0061	0.0392	39995168	4832	24.956164	0.985736	0.001002	0.519202	0.000169	0.474881	0.000156	-3.5e-05	1.9210559419314	13100	Transient	tropics_59	0.8923977	1.03629070598636	0.149700598802395	1.00881286818454	0.887573964497041	1.02721313339552	762.24358974359	0.09	0.01208
4.981105	8.306329	0.010072	0.000536	-0.615018	0.000536	0.467526	0.209494	2169	7	64	0.661959	21598	2.7643	5.7699	136.9863	0.0065	0.0572	39978402	21598	0.945205	0.977252	0.000876	0.530149	0.000225	0.461041	5.7e-05	-1.9e-05	1.47293055286411	1286	Est.	tropics_60	0.711586428571429	1.03363604609078	0.611872146118721	1.01977210908779	2.38222222222222	1.01406599413067	3675.33333333333	0.09	0.053995
6.482759	5.272691	0.015708	0.00034	-0.627079	0.00034	0.475662	0.202427	2645	6	16	0.53796	3833	4.6088	3.2164	19.5695	0.00633	0.0718	39996167	3833	2.249315	0.996457	0.000888	0.534539	0.000157	0.466217	8.6e-05	-6e-06	1.34220503113794	2212	Transient	tropics_60	1.08045983333333	1.01944390891462	0.382882882882883	0.999271851019896	2.1656050955414	1.02025880652143	2353.8023255814	0.09	0.0095825
5.241255	6.576296	0.082846	0.000424	-0.617107	0.000424	0.503711	0.190928	3121	7	25	0.513405	8989	6.9861	4.5205	68.4932	0.00654	0.0739	39991011	8989	3.553425	1.025372	0.000847	0.531274	0.000167	0.48268	4.7e-05	1e-06	1.55520006139928	2563	Est.	tropics_60	0.748750714285714	1.05949303666696	0.500590318772137	1.01548911517284	2.53892215568862	1.0435713101848	4062.29787234043	0.09	0.0224725
3.71875	2.462565	0.013424	0.000159	-0.604878	0.000159	0.464136	0.17905	3919	5	17	0.410904	1981	5.237	5.737	13.6986	0.00607	0.0897	39998019	1981	5.739726	1.02713	0.001579	0.537393	0.000158	0.477974	0.000194	1.6e-05	1.8043051106543	2900	Transient	tropics_60	0.74375	0.986744137957818	0.100696643445218	1.01627868577337	1.00632911392405	0.971048634444551	922.938144329897	0.09	0.0049525
3.865979	6.641832	-0.007684	0.000429	-0.606061	0.000429	0.45498	0.183145	3793	6	20	0.448656	2084	5.9208	5.3918	14.4196	0.00685	0.0948	39997916	2084	5.394521	0.986105	0.001181	0.535548	0.000151	0.460471	0.000128	1.2e-05	1.970598453002	2970	Transient	tropics_60	0.644329833333333	1.00632837928774	0.363251481795089	1.01857415008196	2.84105960264901	0.988075253381863	1430.8203125	0.09	0.00521
8.057895	2.886122	0.022614	0.000186	-0.639731	0.000186	0.485031	0.170604	3835	6	19	0.37067	1732	5.9662	5.5068	21.0748	0.00629	0.1032	39998268	1732	5.509589	0.993636	0.00163	0.536223	0.000164	0.463374	0.000189	2.7e-05	2.03207610554756	3344	Transient	tropics_60	1.3429825	1.02942288210618	0.114110429447853	0.98360996224431	1.13414634146341	1.04673762446749	902.666666666667	0.09	0.00433
4.497238	2.879827	0.027994	0.000186	-0.611131	0.000186	0.473901	0.168312	3807	6	19	0.444674	1934	5.9731	5.4301	30.4414	0.00646	0.0962	39998066	1934	5.432877	0.981033	0.002069	0.535525	0.00015	0.4581	0.000303	2.3e-05	1.97540033720792	3674	Est.	tropics_60	0.749539666666667	1.04827209081227	0.0898985016916385	1.01346657322668	1.24	1.03449246889325	555.485148514852	0.09	0.004835
6.724719	13.132086	0.056722	0.000847	-0.629023	0.000847	0.496516	0.163638	3905	5	16	0.397981	1882	4.7672	5.6986	11.9119	0.00649	0.0709	39998118	1882	5.70137	1.012097	0.001944	0.537633	0.000157	0.470759	0.000269	2.1e-05	1.8302847735103	3917	Est.	tropics_60	1.3449438	1.04571157209734	0.435699588477366	0.991591657257722	5.39490445859873	1.05471377074044	608.319702602231	0.09	0.004705
3.526515	2.688691	0.012461	0.000173	-0.603334	0.000173	0.462983	0.158986	4633	5	26	0.558131	2804	4.4276	6.0219	24.9066	0.00715	0.027	39997196	2804	7.69589	0.962209	0.001353	0.538982	0.00015	0.446415	0.000142	3e-05	1.67647041329342	4504	Est.	tropics_60	0.705303	1.05230668363223	0.127864005912786	1.01484826002648	1.15333333333333	1.03711344824883	1119.61971830986	0.09	0.00701
3.054054	5.240321	0.008867	0.000338	-0.599539	0.000338	0.459575	0.160141	4633	5	26	0.558131	2804	4.4276	6.0219	24.9066	0.00715	0.027	39997196	2804	7.69589	0.962209	0.001353	0.538982	0.00015	0.446415	0.000142	3e-05	1.67647041329342	4511	Est.	tropics_60	0.6108108	1.0485314815131	0.249815225424981	1.0187069263616	2.25333333333333	1.0294792961706	1127.75352112676	0.09	0.00701
6.63253	1.389062	0.030492	9e-05	-0.628282	9e-05	0.483303	0.158325	4843	4	20	0.324142	1777	5.3249	5.6918	10.9589	0.00605	0.0565	39998223	1777	8.271233	1.02106	0.000932	0.54222	0.000137	0.470955	0.00011	-3e-06	2.03311243497346	5027	Transient	tropics_60	1.6581325	1.00969741476764	0.0965665236051502	0.983931946719165	0.656934306569343	1.02621906551581	1439.31818181818	0.09	0.0044425
3.229665	2.129072	0.042763	0.000137	-0.60095	0.000137	0.476082	0.154344	4871	4	19	0.342006	2114	5.1208	6.3466	7.6104	0.0059	0.0554	39997886	2114	8.347945	1.022265	0.000789	0.541124	0.000129	0.472448	6.8e-05	6e-06	1.93657219995454	5211	Est.	tropics_60	0.80741625	1.02095886182711	0.173637515842839	1.01324375302626	1.06201550387597	1.00769185180168	2269.76470588235	0.09	0.005285
5.878128	6.312765	0.046641	0.000407	-0.622223	0.000407	0.488465	0.156151	5249	6	47	0.380289	23185	5.6892	6.1329	273.9726	0.00598	0.0456	39976815	23185	9.383562	1.020298	0.000733	0.534955	0.000175	0.477062	9.2e-05	-3.9e-05	1.73785290277261	5215	Est.	tropics_60	0.979688	1.02690174910842	0.55525238744884	1.00335526411256	2.32571428571429	1.0239025535465	1697.29347826087	0.09	0.0579625
5.576108	5.400277	0.011536	0.000348	-0.619797	0.000348	0.470266	0.154534	5809	6	28	0.308845	5608	8.3169	6.0329	45.6621	0.00634	0.0687	39994392	5608	10.917808	0.991016	0.00071	0.533407	0.000167	0.464746	0.000128	-5.4e-05	2.24697105332151	5373	Est.	tropics_60	0.929351333333333	1.02077342470228	0.490140845070423	1.00871126813171	2.08383233532934	1.01187745564244	1207.296875	0.09	0.01402
7.840647	6.845276	0.006078	0.000442	-0.637986	0.000442	0.476281	0.155805	5963	7	27	0.21753	4712	8.9365	7.2205	22.8311	0.00637	0.0807	39995288	4712	11.339726	1.001256	0.000704	0.529197	0.000201	0.473322	0.000134	-7.6e-05	2.32431883656315	5382	Transient	tropics_60	1.12009242857143	1.00483443646906	0.627840909090909	0.99840978143124	2.19900497512438	1.0062515581359	1162.72388059701	0.09	0.01178
8.598765	2.869875	0.026571	0.000185	-0.644075	0.000185	0.489118	0.145724	5851	7	31	0.302246	5254	8.6098	7.0726	45.6621	0.00624	0.0777	39994746	5254	11.032877	0.991566	0.000817	0.531914	0.000175	0.466337	0.000173	-6.9e-05	2.21171347572183	5531	Est.	tropics_60	1.228395	1.03566192921246	0.226438188494492	0.987280048061264	1.05714285714286	1.04885093826996	842.335260115607	0.09	0.013135
12.566246	2.9964	-0.00363	0.000193	-0.675943	0.000193	0.489951	0.139113	7027	7	25	0.717164	6700	5.1517	5.0849	54.7945	0.00592	0.0196	39993300	6700	14.254795	0.979251	0.000814	0.530364	0.000228	0.462043	0.000276	-0.000149	1.18418200251026	6836	Est.	tropics_60	1.795178	1.01748844829896	0.237100737100737	0.959108296217677	0.846491228070175	1.06040130464048	504.032608695652	0.09	0.01675
14.551859	6.411694	0.009524	0.000414	-0.691892	0.000414	0.504402	0.135915	7251	8	15	0.563949	5348	5.9734	5.6986	22.8311	0.00635	0.0276	39994652	5348	14.868493	0.998274	0.000728	0.523835	0.000314	0.477036	0.000326	-0.000229	1.40226146761858	7365	Transient	tropics_60	1.818982375	1.01131502735025	0.568681318681319	0.955697852022825	1.31847133757962	1.05736673961714	416.91717791411	0.09	0.01337
7.886918	3.971691	0.034762	0.000256	-0.638358	0.000256	0.49038	0.151371	7587	10	24	0.350377	9427	7.1298	4.4	Inf	0.00638	0.0405	39990573	9427	15.789041	1.017914	0.000841	0.516271	0.000328	0.493466	0.000262	-0.000191	1.78849364405315	7451	Transient	tropics_60	0.7886918	1.01715199971454	0.304399524375743	1.02302656826739	0.780487804878049	0.993746276339201	577.751908396947	0.09	0.0235675
8.664435	2.989488	0.053691	0.000193	-0.644603	0.000193	0.502927	0.14422	7657	10	21	0.370164	13078	7.4303	4.5918	68.4932	0.00625	0.0468	39986922	13078	15.980822	1.021754	0.001005	0.516143	0.000296	0.4953	0.000177	-0.000114	1.84376817265285	7830	Est.	tropics_60	0.8664435	1.03269329779691	0.192039800995025	1.01690979919722	0.652027027027027	1.01539874823339	814.802259887006	0.09	0.032695
9.460169	5.033724	0.025388	0.000325	-0.650994	0.000325	0.492297	0.142497	7979	9	67	0.354314	34969	7.8563	5.474	273.9726	0.00624	0.0599	39965031	34969	16.863014	0.99855	0.000748	0.519677	0.000165	0.480581	6.5e-05	-1.8e-05	1.71770374278573	7981	Est.	tropics_60	1.05112988888889	1.02720246355084	0.434491978609626	1.00356013653384	1.96969696969697	1.02437882479748	2192.26153846154	0.09	0.0874225
9.069614	6.322529	0.020288	0.000408	-0.647857	0.000408	0.487975	0.139866	8203	9	31	0.319227	11791	7.3748	6.0877	68.4932	0.00637	0.0557	39988209	11791	17.476712	0.983297	0.000743	0.520471	0.000171	0.472495	4.2e-05	-6e-06	1.69199353719415	8203	Est.	tropics_60	1.00773488888889	1.03783007608742	0.549125168236878	1.00517746512615	2.3859649122807	1.0327622514524	3330.14285714286	0.09	0.0294775
11.576653	4.483224	0.011997	0.000289	-0.667994	0.000289	0.493738	0.136567	8371	9	26	0.24505	7525	6.6689	6.5479	39.1389	0.00612	0.052	39992475	7525	17.936986	0.992055	0.000895	0.52096	0.00017	0.476277	9.6e-05	-1.7e-05	1.96722057387017	8604	Transient	tropics_60	1.28629477777778	1.02017453936905	0.322905027932961	0.98421394243173	1.7	1.0366614386166	1422.57291666667	0.09	0.0188125
5.440914	8.077691	0.069849	0.000521	-0.618711	0.000521	0.498017	0.143121	8567	9	34	0.480478	9963	6.0663	7.0849	54.7945	0.00596	0.0436	39990037	9963	18.473973	1.01275	0.000985	0.522413	0.000193	0.484835	6.6e-05	-4e-06	1.82254836629362	8965	Est.	tropics_60	0.604546	1.05884595877103	0.528934010152284	1.03105836774698	2.69948186528497	1.0271886311838	2168.5	0.09	0.0249075
6.413694	4.937724	0.045488	0.000319	-0.626525	0.000319	0.490233	0.134739	8819	7	72	0.467323	41757	5.06	7.7753	136.9863	0.0062	0.0425	39958243	41757	19.164384	1.015629	0.00086	0.530813	0.000192	0.47856	8.2e-05	-2.6e-05	1.75518789756635	9173	Est.	tropics_60	0.916242	1.03043379627526	0.37093023255814	1.00684379797199	1.66145833333333	1.02439192577733	1643.15853658537	0.09	0.1043925
6.963589	7.828757	-0.021036	0.000505	-0.630941	0.000505	0.460522	0.138998	9029	7	81	0.462133	25233	4.1454	4.2055	136.9863	0.00652	0.0318	39974767	25233	19.739726	0.964983	0.000877	0.532	0.000173	0.453675	0.000104	-2.2e-05	1.83802515025831	9241	Transient	tropics_60	0.994798428571429	1.01471602434578	0.575826681870011	1.00017080422587	2.91907514450867	1.01509230175787	1336.51923076923	0.09	0.0630825
5.330036	5.132983	0.024537	0.000331	-0.61782	0.000331	0.475549	0.134901	9127	6	58	0.341777	11449	4.3134	7.0548	136.9863	0.00611	0.036	39988551	11449	20.008219	0.968982	0.00106	0.532259	0.000167	0.455319	0.000136	-1.4e-05	2.0986740635934	9618	Est.	tropics_60	0.888339333333333	1.05764659147905	0.312264150943396	1.01288740192572	1.98203592814371	1.04443038836508	991.919117647059	0.09	0.0286225
6.699659	4.974642	0.067718	0.000321	-0.628821	0.000321	0.501995	0.132913	9561	7	35	0.584049	9078	4.3462	7.5247	91.3242	0.006	0.0305	39990922	9078	21.19726	1.025888	0.000855	0.53114	0.000169	0.483098	0.000102	-2.7e-05	1.70284276245804	10479	Est.	tropics_60	0.957094142857143	1.0430607512883	0.375438596491228	1.0039162876982	1.89940828402367	1.03911628696455	1303.06862745098	0.09	0.022695
[truncated: 962 more rows]
